# Supplementary material for: Comparative transcriptome profiling reveals the importance of GmSWEET15 in soybean susceptibility to Sclerotinia sclerotiorum
Source: Front Microbiol. 2023 Jan 26;14:1119016. doi: 10.3389/fmicb.2023.1119016 (PMC9909833; doi:10.3389/fmicb.2023.1119016)
Supplement: Supplementary file 7 [file Table_1.XLSX]

## Sheet: A
gene_id	WT_0h_1	WT_0h_2	WT_0h_3	gmsweet15_0h_1	gmsweet15_0h_2	gmsweet15_0h_3	WT_24h_1	WT_24h_2	WT_24h_3	gmsweet15_24h_1	gmsweet15_24h_2	gmsweet15_24h_3	WT_48h_1	WT_48h_2	WT_48h_3	gmsweet15_48h_1	gmsweet15_48h_2	gmsweet15_48h_3	gene_name	gene_chr	gene_start	gene_end	gene_strand	gene_length	gene_biotype	gene_description	tf_family
100799042	1831.98	2232.41	2355.88	1980.52	2017.39	1945.94	1597.89	2079.15	1767.71	2782.2	1894.55	1757.97	837.967	1068.72	2421.2	2359.2	2221.86	2546.38	LOC100799042	NC_038256.2	38022777	38024536	+	1168	protein_coding	polyubiquitin && P0CG84.1 RecName: Full=Polyubiquitin; Contains: RecName: Full=Ubiquitin; Flags: Precursor && PF00240:Ubiquitin family	ubiquitin
547896	6690.6	3821.2	4597.02	5639.29	6124.66	5314.82	819.198	489.165	522.124	101.442	162.746	150.557	90.6981	100.176	67.4333	169.852	42.124	118.745	ELIP	NC_038256.2	38918520	38919980	-	882	protein_coding	early light-induced protein && P11432.1 RecName: Full=Early light-induced protein, chloroplastic; Short=ELIP; Flags: Precursor && -	-
100805310	5268.14	4364.37	4680.42	3919.71	3951.4	3464.14	2253.04	899.558	1266.4	86.9304	75.9528	60.3296	105.92	91.0752	140.28	308.911	165.82	195.535	LOC100805310	NC_038244.2	6281654	6282714	+	1061	protein_coding	chlorophyll a-b binding protein 3%2C chloroplastic-like && P09756.1 RecName: Full=Chlorophyll a-b binding protein 3, chloroplastic; AltName: Full=LHCII type I CAB-3; Short=LHCP; Flags: Precursor && PF00504:Chlorophyll A-B binding protein	-
100797222	5230.76	3580.23	3231.11	3010.57	2951.61	2875.86	3764.27	2335.33	2230.53	226.656	163.911	121.576	484.28	295.231	167.074	314.884	115.906	195.627	RCABETA	NC_038254.2	2844634	2848530	+	1620	protein_coding	ribulose bisphosphate carboxylase/oxygenase activase%2C chloroplastic-like && O98997.2 RecName: Full=Ribulose bisphosphate carboxylase/oxygenase activase, chloroplastic; Short=RA; Short=RuBisCO activase; Flags: Precursor && PF00004:ATPase family associated with various cellular activities (AAA)	AAA
100500504	4307.55	3583.67	3292.09	3077.75	3658.31	2898.89	2549.93	1971.89	1566.86	440.866	283.264	232.964	164.727	130.65	187.628	355.313	85.5352	241.404	RBCS1	NC_038249.2	13105561	13106745	-	703	protein_coding	Ribulose bisphosphate carboxylase small chain 1%2C chloroplastic && P00865.1 RecName: Full=Ribulose bisphosphate carboxylase small chain 1, chloroplastic; Short=RuBisCO small subunit 1; Flags: Precursor && PF12338:Ribulose-1,5-bisphosphate carboxylase small subunit|PF00101:Ribulose bisphosphate carboxylase, small chain	-
100782897	3.03714	12.4989	7.51314	12.3921	4.82668	8.80149	45.4084	715.048	96.5939	2601.24	2574.96	2956.38	1515.05	1560.98	2149.48	3947.77	2967.51	4350.49	CHS7	NC_016088.4	56759007	56760978	+	1527	protein_coding	chalcone synthase 7 && P30081.1 RecName: Full=Chalcone synthase 7; AltName: Full=Naringenin-chalcone synthase 7 && PF00195:Chalcone and stilbene synthases, N-terminal domain|PF02797:Chalcone and stilbene synthases, C-terminal domain	Chal_sti_synt_N
100499745	4643.74	4229.66	3178.97	2472.59	2666.6	2378.12	1898.29	1017.32	972.134	248.656	172.726	152.392	147.285	129.224	225.049	400.281	204.564	238.967	LOC100499745	NC_038244.2	13919488	13922052	+	596	protein_coding	uncharacterized LOC100499745 && Q40163.1 RecName: Full=Photosystem II 10 kDa polypeptide, chloroplastic; Flags: Precursor && PF04725:Photosystem II 10 kDa polypeptide PsbR	-
100814810	666.938	707.611	718.635	963.275	952.348	934.019	1570.1	2127.89	1671.37	1613.2	1720.58	1644.58	1173.07	1490.9	2128.86	1747.8	1400.88	1384.46	LOC100814810	NC_016089.4	47085212	47087222	-	1353	protein_coding	1-aminocyclopropane-1-carboxylate oxidase && Q9MB94.1 RecName: Full=1-aminocyclopropane-1-carboxylate oxidase; Short=ACC oxidase; AltName: Full=Ethylene-forming enzyme; Short=EFE && PF14226:non-haem dioxygenase in morphine synthesis N-terminal|PF03171:2OG-Fe(II) oxygenase superfamily	2OG-FeII_Oxy
100818034	3056.12	2348.3	2257.88	2456.51	2432.71	2390.31	2677.74	1682.84	1572.13	198.763	152.689	104.297	426.354	258.15	187.892	372.138	175.049	226.593	RCA11	NC_038247.2	36493398	36496949	-	1632	protein_coding	ribulose bisphosphate carboxylase/oxygenase activase%2C chloroplastic-like && O98997.2 RecName: Full=Ribulose bisphosphate carboxylase/oxygenase activase, chloroplastic; Short=RA; Short=RuBisCO activase; Flags: Precursor && PF00004:ATPase family associated with various cellular activities (AAA)	AAA
548038	2427.87	2217.34	2132.67	1740.16	1685.87	1567.01	1292.39	796.723	530.251	671.43	642.189	555.251	399.156	361.611	597.393	596.571	569.551	537.462	LOC548038	NC_038245.2	3743403	3745125	+	785	protein_coding	translationally controlled tumor-like protein && Q944T2.1 RecName: Full=Translationally-controlled tumor protein homolog; Short=TCTP && PF00838:Translationally controlled tumour protein	-
100802763	0	0.402717	0	0	0	0.267553	4.79032	263.278	10.8264	4434.64	2090.34	2086	1258.46	251.223	1175.05	1804.55	2610.1	3324.6	LOC100802763	NC_016091.4	14469560	14471689	-	2130	protein_coding	polyphenol oxidase%2C chloroplastic && P43309.1 RecName: Full=Polyphenol oxidase, chloroplastic; Short=PPO; AltName: Full=Catechol oxidase; Flags: Precursor && PF00264:Common central domain of tyrosinase|PF12143:Protein of unknown function (DUF_B2219)|PF12142:Polyphenol oxidase middle domain	-
547862	3138.45	2611.24	2745.65	2262.01	2085.44	2047.24	1987.09	818.255	939.388	30.1346	36.3481	25.9392	66.1103	23.581	30.153	147.332	76.3016	84.3555	CAB3	NC_038241.2	32190147	32191209	+	1063	protein_coding	chlorophyll a/b-binding protein && P09756.1 RecName: Full=Chlorophyll a-b binding protein 3, chloroplastic; AltName: Full=LHCII type I CAB-3; Short=LHCP; Flags: Precursor && PF00504:Chlorophyll A-B binding protein	-
100817351	1731.78	2177.71	1645.37	773.348	1177.8	860.295	432.387	439.567	463.574	2102.55	1867.95	1403.79	247.807	407.253	654.921	982.793	886.06	705.873	LOC100817351	NC_038241.2	11440047	11441987	-	600	protein_coding	calmodulin-like && P17928.2 RecName: Full=Calmodulin; Short=CaM && PF13499:EF-hand domain pair	-
100776038	633.716	967.652	936.012	273.274	492.495	299.504	324.057	1214.55	571.431	2530.42	2348.99	2156.35	261.366	269.127	932.85	1251.16	1426.84	1232.54	SCTF-1	NC_038242.2	3439694	3440789	-	1096	protein_coding	zinc finger protein ZAT10 && Q96289.1 RecName: Full=Zinc finger protein ZAT10; AltName: Full=Salt-tolerance zinc finger && PF13912:C2H2-type zinc finger	-
732553	738.013	956.396	759.949	309.538	449.655	331.364	179.951	404.729	227.818	2564.46	1923.41	1856.41	599.117	735.052	1512.05	1023.26	1182.29	1069.76	NAC2	NC_038242.2	9212051	9213978	+	1419	protein_coding	NAC domain protein NAC2 && Q39013.2 RecName: Full=NAC domain-containing protein 2; Short=ANAC002 && PF02365:No apical meristem (NAM) protein	NAM
100527851	29.3675	35.7411	19.9263	3.05987	2.82927	1.68407	9.57368	265.331	5.93923	4371.44	3022.39	2730.88	866.419	765.877	1371.54	857.784	1083.82	1210.28	HSP26-A	NC_038243.2	16425469	16426843	+	987	protein_coding	Probable glutathione S-transferase && P32110.1 RecName: Full=Probable glutathione S-transferase; AltName: Full=G2-4; AltName: Full=Heat shock protein 26A && PF02798:Glutathione S-transferase, N-terminal domain|PF00043:Glutathione S-transferase, C-terminal domain	GST_N
100526891	3.97666	29.3652	23.5563	10.4337	6.4412	6.28437	12.5582	564.933	24.7644	3015.41	2051.93	2037.03	649.296	291.67	1943.72	1503.57	1588.96	1899.76	LOC100526891	NC_038248.2	3525017	3525613	-	597	protein_coding	uncharacterized LOC100526891 && - && -	-
100794277	2432.52	1716.89	1125.25	1129.77	1286.04	1156.23	2163.6	1302.86	1221.18	396.828	274.066	309.515	293.101	134.309	118.873	256.059	92.0938	205.858	RBCS2	NC_038255.2	7248552	7249771	+	733	protein_coding	ribulose bisphosphate carboxylase small chain 1%2C chloroplastic-like && P00865.1 RecName: Full=Ribulose bisphosphate carboxylase small chain 1, chloroplastic; Short=RuBisCO small subunit 1; Flags: Precursor && PF00101:Ribulose bisphosphate carboxylase, small chain|PF12338:Ribulose-1,5-bisphosphate carboxylase small subunit	-
111255648	1558.75	1136.5	759.98	1292.85	1291.26	1151.59	1275.76	773.657	680.528	754.683	758.426	864.101	556.835	671.109	458.932	577.914	493.008	508.115	LOC111255648	NC_038242.2	14979604	14980222	-	619	protein_coding	uncharacterized LOC111255648 && - && -	-
100800095	287.964	368.947	451.294	199.645	233.539	230.072	535.833	1351.5	844.869	2123.33	1729.22	1602.43	295.482	370.215	903.307	1221.61	1351.87	1285.11	LOC100800095	NC_016091.4	3571731	3572991	-	1261	protein_coding	zinc finger protein ZAT10 && O22533.1 RecName: Full=Zinc finger protein ZAT6; AltName: Full=COLD INDUCED ZINC FINGER PROTEIN 2 && PF13912:C2H2-type zinc finger	-
100815789	1566.97	1280.62	1568.18	1454.89	1351.9	1392.83	2449.78	1325.72	1287.33	118.904	114.178	119.407	175.094	118.133	113.407	332.401	231.048	235.852	LOC100815789	NC_038250.2	616572	618276	-	1114	protein_coding	chlorophyll a-b binding protein && P27520.1 RecName: Full=Chlorophyll a-b binding protein 215, chloroplastic; AltName: Full=LHCII type II CAB-215; Short=LHCP; Flags: Precursor && PF00504:Chlorophyll A-B binding protein	-
100819812	738.407	630.356	656.544	730.155	635.177	772.703	876.349	796.677	847.858	1049.87	741.744	831.056	1206.68	980.285	1074.68	701.518	841.228	890.915	LOC100819812	NC_038247.2	5106195	5107694	+	1408	lncRNA	uncharacterized LOC100819812%2C transcript variant X1 && - && -	-
100791503	1198.51	1035.57	1168.77	1381.5	1226.63	1286.55	1098.7	756.659	852.755	364.935	358.405	331.592	650.267	601.156	643.771	632.803	714.059	548.426	LOC100791503	NC_038250.2	48940644	48943441	+	1468	protein_coding	cysteine proteinase 15A && P25804.1 RecName: Full=Cysteine proteinase 15A; AltName: Full=Turgor-responsive protein 15A; Flags: Precursor [Pisum sativum] && PF08246:Cathepsin propeptide inhibitor domain (I29)|PF00112:Papain family cysteine protease	Peptidase_C1
100306444	560.369	563.556	353.847	213.651	283.622	271.794	347.798	1435.55	710.749	1173.32	1534.75	1653.3	852.607	771.859	1313.21	1026.92	994.657	748.993	LOC100306444	NC_038245.2	33423849	33425043	-	762	protein_coding	heavy-metal-associated domain-containing protein && O03982.1 RecName: Full=Heavy metal-associated isoprenylated plant protein 39; Short=AtHIP39; Flags: Precursor && PF00403:Heavy-metal-associated domain	HMA
110631420	2564.3	1818.67	875.218	1553.96	1614.67	1377.23	838.149	545.729	359.515	559.375	633.633	631.34	227.996	275.83	224.184	181.795	186.927	149.469	MT3	NC_038242.2	39798223	39799682	-	936	protein_coding	type 3 metallothionein MT3 && Q96386.1 RecName: Full=Metallothionein-like protein type 3; Short=MT-3 [Carica papaya] && -	-
606508	1097.25	1054.75	1110.94	1136.86	891.7	956.599	550.413	352.086	348.366	1176.58	932.578	819.916	410.039	586.174	816.873	920.986	591.936	822.52	APX2	NC_038248.2	5382349	5384715	-	840	protein_coding	L-ascorbate peroxidase 2 && P48534.2 RecName: Full=L-ascorbate peroxidase, cytosolic; Short=AP; AltName: Full=PsAPx01 && PF00141:Peroxidase	-
100775844	2609.6	1937.83	2216.53	1717.04	1780.83	1579.98	865.142	488.122	609.33	103.011	68.5983	49.3731	58.454	61.3676	73.0853	106.327	31.5207	78.7938	LOC100775844	NC_038248.2	2703013	2705804	-	1545	protein_coding	putative fructose-bisphosphate aldolase 2 && Q01516.1 RecName: Full=Fructose-bisphosphate aldolase 1, chloroplastic; Flags: Precursor && PF00274:Fructose-bisphosphate aldolase class-I	-
100306429	2682.89	2444.76	2010.98	1885.73	1944.91	1781.67	523.985	245.076	274.541	24.8973	46.3551	33.6021	154.609	64.9164	48.2725	123.352	29.5955	76.7409	LOC100306429	NC_038250.2	8905364	8906595	-	647	protein_coding	metallothionein-like protein 1 && P43399.1 RecName: Full=Metallothionein-like protein 1; AltName: Full=Metallothionein-like protein B; Short=MT-B [Trifolium repens] && -	-
100794600	0.868908	0.205234	0.652148	0.200719	0.389439	0.606007	9.30274	286.824	2.21841	4293.77	2149.21	1766.34	567.287	325.723	926.613	940.65	1003.21	1421.7	LOC100794600	NC_038255.2	1117646	1124982	+	2351	protein_coding	alpha-dioxygenase 1 && Q9SGH6.1 RecName: Full=Alpha-dioxygenase 1; Short=Alpha DOX1; AltName: Full=Fatty acid dioxygenase AlphaDOX1; AltName: Full=Pathogen-induced oxygenase; AltName: Full=Plant alpha dioxygenase 1; Flags: Precursor && PF03098:Animal haem peroxidase	An_peroxidase
100783277	1207.29	1026.63	920.046	891.701	807.938	774.767	1187.39	606.924	641.47	643.741	634.312	593.866	513.413	528.555	690.13	617.381	763.2	545.685	LOC100783277	NC_038254.2	1091343	1093048	+	917	protein_coding	histone H3.3 && P59169.2 RecName: Full=Histone H3.3; AltName: Full=Histone H3.2 >Q71V89.3 RecName: Full=Histone H3.3 >P69245.2 RecName: Full=Histone H3.3 >P69244.2 RecName: Full=Histone H3.3; AltName: Full=Histone H3.2; AltName: Full=Minor histone H3 >Q71H73.3 RecName: Full=Histone H3.3 >Q6RUR1.3 RecName: Full=Histone H3.3 >Q71U98.3 RecName: Full=Histone H3.3 >Q711T2.3 RecName: Full=Histone H3.3 …	Histone
100806895	1138.65	819.036	824.474	1369.89	1212.41	1315.96	340.53	223.964	236.668	390.3	329.145	392.307	682.692	944.637	1034.49	725.98	786.04	653.848	LOC100806895	NC_038251.2	8823187	8825559	-	1241	protein_coding	plastid-lipid-associated protein%2C chloroplastic && Q9ZWQ8.1 RecName: Full=Plastid-lipid-associated protein, chloroplastic; AltName: Full=CitPAP; Flags: Precursor && PF04755:PAP_fibrillin	-
100820392	134.208	159.74	117.614	106.812	99.5486	94.2306	93.8101	668.232	213.5	2966.12	1799.97	1491.97	447.558	663.794	1700.63	924.622	848.122	859.235	LOC100820392	NC_038243.2	41808462	41810570	+	1518	protein_coding	S-adenosylmethionine synthase && Q8W3Y4.1 RecName: Full=S-adenosylmethionine synthase; Short=AdoMet synthase; AltName: Full=Methionine adenosyltransferase; Short=MAT && PF00438:S-adenosylmethionine synthetase, N-terminal domain|PF02772:S-adenosylmethionine synthetase, central domain|PF02773:S-adenosylmethionine synthetase, C-terminal domain	-
547489	9.91447	17.8858	19.7527	19.8796	19.9088	15.2375	41.0778	330.362	79.3464	1485.16	872.618	1062.58	693.688	891.031	1713.88	1895.77	1666.03	2536.22	HIDH	NC_016088.4	57468099	57469273	+	1175	protein_coding	2-hydroxyisoflavanone dehydratase && Q5NUF3.1 RecName: Full=2-hydroxyisoflavanone dehydratase; AltName: Full=Carboxylesterase HIDH && PF07859:alpha/beta hydrolase fold	Abhydrolase_3
100784318	940.043	752.851	848.266	1161.84	890.088	1101.07	1365.87	825.363	1528.99	44.2714	154.069	139.845	842.097	573.728	258.822	638.496	628.604	609.039	LOC100784318	NC_038253.2	38513967	38520359	+	1969	protein_coding	vacuolar-processing enzyme && O24325.1 RecName: Full=Vacuolar-processing enzyme; Short=VPE; AltName: Full=Legumain-like proteinase; Short=LLP; Flags: Precursor && PF01650:Peptidase C13 family	-
547734	1326.05	951.404	1084.8	1377.72	1222.76	1294.6	852.128	616.174	679.87	124.933	244.853	275.734	423.775	418.92	296.502	514.64	514.865	436.857	LOC547734	NC_038245.2	7048689	7053375	-	1450	protein_coding	pro-cathepsin H%2C transcript variant X1 && Q8RWQ9.1 RecName: Full=Thiol protease aleurain-like; Flags: Precursor && PF00112:Papain family cysteine protease|PF08246:Cathepsin propeptide inhibitor domain (I29)	Peptidase_C1
553156	1382.18	1145.57	1349.29	1336.18	1045.93	1136.5	579.354	301.314	341.849	602.592	504.366	445.849	323.367	344.313	465.22	517.229	339.688	448.934	APX1	NC_038247.2	11361383	11363601	+	840	protein_coding	ascorbate peroxidase 1%2C cytosolic && P48534.2 RecName: Full=L-ascorbate peroxidase, cytosolic; Short=AP; AltName: Full=PsAPx01 && PF00141:Peroxidase	-
100499630	572.85	599.755	620.884	527.07	506.826	499.289	636.41	546.156	649.342	1104.49	1076.87	1024.47	472.289	606.141	675.029	839.662	814.623	817.725	TEFS1	NC_038253.2	23807147	23809868	+	1866	protein_coding	Elongation factor 1-alpha && P25698.2 RecName: Full=Elongation factor 1-alpha; Short=EF-1-alpha && PF03144:Elongation factor Tu domain 2|PF00009:Elongation factor Tu GTP binding domain|PF03143:Elongation factor Tu C-terminal domain	GTP_EFTU
100527230	762.18	1257.8	1037.28	140.608	209.26	159.219	126.776	397.95	100.443	2223.49	1193.3	901.7	135.931	173.118	1511.74	799.04	731.449	676.659	LOC100527230	NC_038253.2	2546196	2547179	+	984	protein_coding	putative calcium-binding protein && Q9M7R0.1 RecName: Full=Calcium-binding allergen Ole e 8; AltName: Full=PCA18/PCA23; AltName: Allergen=Ole e 8 && PF13202:EF hand|PF13499:EF-hand domain pair	-
100170701	7.75937	7.37362	8.70035	10.9399	8.6608	9.58372	23.6867	253.109	36.1652	1239.37	1016.24	1231.54	834.585	736.978	1067.98	1887.87	1584.87	2293.86	CHS8	NC_038247.2	797318	799453	+	1665	protein_coding	chalcone synthase && P23569.1 RecName: Full=Chalcone synthase; AltName: Full=Naringenin-chalcone synthase && PF00195:Chalcone and stilbene synthases, N-terminal domain|PF02797:Chalcone and stilbene synthases, C-terminal domain	Chal_sti_synt_N
100811298	711.901	1194.63	1156.37	306.193	469.508	330.92	552.204	825.213	515.283	1061.46	900.653	838.605	110.89	127.806	563.684	898.043	911.329	676.032	LOC100811298	NC_038248.2	7601945	7603135	+	1191	protein_coding	probable CCR4-associated factor 1 homolog 11 && Q9FMS6.1 RecName: Full=Probable CCR4-associated factor 1 homolog 11 && PF04857:CAF1 family ribonuclease	CAF1
547936	375.821	453.769	384.516	272.516	370.211	318.33	385.555	497.688	465.772	1228.03	1283.36	1111.72	567.26	682.012	964.099	853.314	994.167	808.839	GSTU47	NC_038251.2	49962643	49964189	+	1000	protein_coding	glutathione transferase && Q03666.1 RecName: Full=Probable glutathione S-transferase; AltName: Full=Auxin-induced protein PCNT107 && PF02798:Glutathione S-transferase, N-terminal domain|PF13410:Glutathione S-transferase, C-terminal domain	GST_N
100806541	1487.72	1440.22	1459.14	1243.25	1121.27	1218.34	609.788	521.157	581.408	275.2	249.028	263.003	386.525	257.42	234.334	231.168	235.961	199.061	LOC100806541	NC_038250.2	1544388	1547147	+	2138	protein_coding	GDP-L-galactose phosphorylase 1-like && Q8RWE8.1 RecName: Full=GDP-L-galactose phosphorylase 1; AltName: Full=Protein VITAMIN C DEFECTIVE 2 && -	-
100798546	0.848432	6.40777	3.00905	1.74575	1.06825	1.48662	9.34214	405.686	48.1568	1953.99	1642.13	1770.64	798.534	680.037	1217.93	1060.61	1215.34	1175.55	CYP82A2	NC_038249.2	37999421	38002172	+	1757	protein_coding	cytochrome P450 82A2-like && O81972.1 RecName: Full=Cytochrome P450 82A2; AltName: Full=Cytochrome P450 CP4 && PF00067:Cytochrome P450	p450
547886	708.259	1149.96	1113.38	281.858	467.683	376.034	347.281	664.113	617.348	839.034	821.306	920.835	166.338	254.575	312.45	1007.63	1002.95	892.14	SCOF-1	NC_038253.2	39225558	39226704	+	1147	protein_coding	scof-1 protein && Q96289.1 RecName: Full=Zinc finger protein ZAT10; AltName: Full=Salt-tolerance zinc finger && PF13912:C2H2-type zinc finger	-
100798677	1950.08	1476.93	1525.31	1350.08	1470.74	1312.04	907.461	596.896	554.646	138.619	74.9522	62.9614	95.7218	59.1728	81.7861	117.328	44.2237	76.9062	LOC100798677	NC_016091.4	632998	635362	-	1688	protein_coding	fructose-bisphosphate aldolase 1%2C chloroplastic && Q944G9.2 RecName: Full=Fructose-bisphosphate aldolase 2, chloroplastic; Short=AtFBA2; Flags: Precursor && PF00274:Fructose-bisphosphate aldolase class-I	-
100792170	419.669	718.204	619.865	98.2773	295.888	102.261	214.853	461.046	277.202	1787.29	1744.62	1564.46	284.559	354.968	615.095	823.948	730.608	738.871	LOC100792170	NC_038256.2	36664030	36664864	+	835	protein_coding	uncharacterized LOC100792170 && - && PF14009:Domain of unknown function (DUF4228)	-
547643	312.479	334.183	308.152	393.861	359.85	373.188	106.684	146.82	212.01	830.892	896.539	1184.75	897.618	1069.49	940.846	1127.87	937.516	1183.75	LOC547643	NC_038252.2	3600548	3605683	+	2742	protein_coding	methionine synthase && O50008.1 RecName: Full=5-methyltetrahydropteroyltriglutamate--homocysteine methyltransferase 1; AltName: Full=Cobalamin-independent methionine synthase 1; Short=AtMS1; AltName: Full=Vitamin-B12-independent methionine synthase 1 && PF08267:Cobalamin-independent synthase, N-terminal domain|PF01717:Cobalamin-independent synthase, Catalytic domain	-
100779770	55.2109	78.3852	73.8783	15.9455	36.533	13.6885	40.7672	658.098	83.051	2938.89	2011.11	1920.27	340.645	272.702	1270.56	576.151	670.367	523.582	NAC018	NC_038242.2	12893118	12894967	+	1530	protein_coding	NAC transcription factor && Q39013.2 RecName: Full=NAC domain-containing protein 2; Short=ANAC002 && PF02365:No apical meristem (NAM) protein	NAM
100306602	115.163	312.175	319.389	195.003	191.958	168.214	1107.32	672.242	996.538	299.53	569.031	561.019	1150.25	1201.23	1188.4	900.264	804.316	777.191	PRP3	NC_038247.2	18848913	18849471	+	559	protein_coding	repetitive proline-rich cell wall protein 3 && P15642.1 RecName: Full=Repetitive proline-rich cell wall protein 3; Flags: Precursor && -	-
100306375	2663.54	1477.71	1810.59	1695.17	1694.13	1604.46	184.657	93.1378	112.037	10.08	24.3046	20.966	8.89237	7.31083	6.91038	10.6956	4.47092	8.94678	LOC100306375	NC_038246.2	47294609	47296028	+	831	protein_coding	chlorophyll A-B binding protein && P11432.1 RecName: Full=Early light-induced protein, chloroplastic; Short=ELIP; Flags: Precursor && PF00504:Chlorophyll A-B binding protein	-
100170694	976.8	810.274	816.988	1145.73	1017.81	1162.7	655.146	442.661	597.987	92.9364	174.299	203.691	541.586	518.245	391.84	628.963	527.913	549.07	LOC100170694	NC_038251.2	16937619	16942904	-	1556	protein_coding	putative cysteine protease && Q8RWQ9.1 RecName: Full=Thiol protease aleurain-like; Flags: Precursor && PF08246:Cathepsin propeptide inhibitor domain (I29)|PF00112:Papain family cysteine protease	Peptidase_C1
100499697	265.827	662.866	506.28	288.69	303.13	258.851	414.375	682.979	415.468	919.19	847.279	968.235	519.301	437.743	1037.36	949.284	861.782	870.698	LOC100499697	NC_016091.4	48703724	48704433	+	637	lncRNA	uncharacterized LOC100499697 && - && -	-
100527240	1188.33	1081.34	1197.42	1040.73	1186.53	1017.95	1402.9	910.084	1037.64	122.615	73.7988	63.462	82.343	102.04	105.386	232.136	119.896	185.593	LOC100527240	NC_038245.2	47531659	47533369	+	789	protein_coding	uncharacterized LOC100527240 && Q39654.1 RecName: Full=Photosystem I reaction center subunit XI, chloroplastic; Short=PSI-L; AltName: Full=PSI subunit V; Flags: Precursor && PF02605:Photosystem I reaction centre subunit XI	-
100778056	0	0	0	0	0	0.417272	8.11243	302.509	4.71034	2673.01	1289.63	1428.83	698.842	259.229	1069.1	894.914	964.641	1408	LOC100778056	NC_016088.4	46807902	46812081	-	1821	protein_coding	cytochrome P450 82A4 && O49859.1 RecName: Full=Cytochrome P450 82A4; AltName: Full=Cytochrome P450 CP9 && PF00067:Cytochrome P450	p450
100814289	1930.32	2143.11	1086.22	1007.49	955.345	938.207	456.187	214.38	361.976	193.975	135.501	113.796	136.44	183.791	288.095	256.15	186.81	215.822	LOC100814289	NC_038246.2	1167418	1168088	+	671	protein_coding	calvin cycle protein CP12-2%2C chloroplastic && Q9LZP9.1 RecName: Full=Calvin cycle protein CP12-2, chloroplastic; AltName: Full=CP12 domain-containing protein 2; AltName: Full=Chloroplast protein 12-2; Flags: Precursor && PF02672:CP12 domain	-
100805316	1553.46	971.022	1120.58	1312.15	1270.56	1277.42	836.868	673.393	523.211	181.716	104.722	97.6619	89.4353	102.139	57.7211	162.213	48.4487	122.125	DXR2	NC_038252.2	11334289	11342213	+	1739	protein_coding	putative 1-deoxy-D-xylulose 5-phosphate reductoisomerase && Q9XES0.2 RecName: Full=1-deoxy-D-xylulose 5-phosphate reductoisomerase, chloroplastic; Short=1-deoxyxylulose-5-phosphate reductoisomerase; Short=DXP reductoisomerase; AltName: Full=2-C-methyl-D-erythritol 4-phosphate synthase; Flags: Precursor && PF13288:DXP reductoisomerase C-terminal domain|PF08436:1-deoxy-D-xylulose 5-phosphate reduct…	-
100781793	469.058	747.374	493.568	66.2383	121.19	92.089	24.3177	163.089	56.6568	2256.11	1971.17	1524.89	66.6644	116.137	334.817	667.494	717.483	571.138	LOC100781793	NC_038244.2	14283359	14284064	-	706	protein_coding	lysine-rich arabinogalactan protein 19 && - && -	-
100804509	0	0	0	0.303023	0.587932	0.693093	6.50029	269.949	5.30926	2392.25	1096.48	1209.1	515.978	160.099	1126.21	893.117	1255.93	1356.56	LOC100804509	NC_038247.2	3885974	3888004	+	1713	protein_coding	cytochrome P450 81E8 && Q6WNQ8.1 RecName: Full=Cytochrome P450 81E8 [Medicago truncatula] && PF00067:Cytochrome P450	p450
732655	1319.32	920.007	1004.11	1088.97	1115.06	1050.87	928.736	786.586	769.885	158.014	119.7	102.321	135.729	153.512	115.94	224.459	79.0796	180.801	LOC732655	NC_038255.2	36290871	36293598	-	1588	protein_coding	glyceraldehyde-3-phosphate dehydrogenase A subunit && P12858.2 RecName: Full=Glyceraldehyde-3-phosphate dehydrogenase A, chloroplastic; AltName: Full=NADP-dependent glyceraldehydephosphate dehydrogenase subunit A; Flags: Precursor && PF00044:Glyceraldehyde 3-phosphate dehydrogenase, NAD binding domain|PF02800:Glyceraldehyde 3-phosphate dehydrogenase, C-terminal domain	-
100815307	5.96475	4.78676	6.65582	2.02238	3.22902	2.67135	10.7738	135.121	11.6609	2367.88	1599.16	1235.76	313.596	139.026	754.753	1128.08	1093.78	1406.72	LOC100815307	NC_016088.4	37555183	37557935	-	1120	protein_coding	putative PAR1 protein && - && PF06521:PAR1 protein	-
100777009	276.991	362.622	366.117	240.593	229.131	248.854	288.14	416.43	439.354	850.958	800.277	945.135	573.101	833.731	848.837	869.992	606.005	929.226	LOC100777009	NC_038253.2	2894801	2896916	+	1533	protein_coding	S-adenosylmethionine synthase-like && Q8W3Y4.1 RecName: Full=S-adenosylmethionine synthase; Short=AdoMet synthase; AltName: Full=Methionine adenosyltransferase; Short=MAT && PF02773:S-adenosylmethionine synthetase, C-terminal domain|PF00438:S-adenosylmethionine synthetase, N-terminal domain|PF02772:S-adenosylmethionine synthetase, central domain	-
100784455	114.168	178.205	175.557	187.715	202.916	176.308	328.975	401.938	354.769	1056.65	842.214	827.608	670.933	884.884	1253.5	789.477	875.517	758.091	LOC100784455	NC_038250.2	3824452	3826379	+	1179	protein_coding	putative 1-aminocyclopropane-1-carboxylate oxidase && Q9MB94.1 RecName: Full=1-aminocyclopropane-1-carboxylate oxidase; Short=ACC oxidase; AltName: Full=Ethylene-forming enzyme; Short=EFE && PF14226:non-haem dioxygenase in morphine synthesis N-terminal|PF03171:2OG-Fe(II) oxygenase superfamily	2OG-FeII_Oxy
100791065	471.237	692.264	570.575	577.843	529.059	581.761	631.073	566.566	603.975	750.761	434.748	437.392	356.911	399.54	610.662	590.522	593.83	645.63	LOC100791065	NC_038246.2	48063353	48065184	-	1704	protein_coding	polyubiquitin && P0CG84.1 RecName: Full=Polyubiquitin; Contains: RecName: Full=Ubiquitin; Flags: Precursor && PF00240:Ubiquitin family	ubiquitin
100807466	13.9192	34.0445	31.1191	30.0157	27.2353	32.5121	92.7028	384.25	235.248	1393.16	1252.08	1298.32	374.05	322.345	885.324	1202.14	1113.15	1214.1	DIR22	NC_016088.4	44909466	44910413	+	948	protein_coding	dirigent protein 22 && Q9FI66.1 RecName: Full=Dirigent protein 3; Short=AtDIR3; Flags: Precursor && PF03018:Dirigent-like protein	-
121172625	433.337	446.887	385.235	339.773	336.605	317.578	311.549	470.828	283.266	1313.54	920.215	992.612	429.053	385.009	678.117	549.936	635.933	617.035	LOC121172625	NC_016088.4	12886392	12887839	+	1448	protein_coding	S-adenosylmethionine decarboxylase proenzyme-like && Q9M4D8.1 RecName: Full=S-adenosylmethionine decarboxylase proenzyme; Short=AdoMetDC; Short=SAMDC; Contains: RecName: Full=S-adenosylmethionine decarboxylase alpha chain; Contains: RecName: Full=S-adenosylmethionine decarboxylase beta chain; Flags: Precursor && PF01536:Adenosylmethionine decarboxylase	SAM_decarbox
100500357	637.233	965.13	1132.11	201.645	370.498	247.306	374.135	549.388	348.299	919.116	692.478	631.9	81.5346	132.766	420.588	743.888	754.115	574.036	LOC100500357	NC_038247.2	15154047	15155386	-	1340	protein_coding	probable CCR4-associated factor 1 homolog 11 && Q9FMS6.1 RecName: Full=Probable CCR4-associated factor 1 homolog 11 && PF04857:CAF1 family ribonuclease	CAF1
100814030	1623.61	1204.7	1109.69	1086.46	1119.94	1045.1	340.821	284.064	397.689	173.04	144.638	157.282	104.663	171.701	161.428	202.648	138.908	160.681	LOC100814030	NC_038250.2	49614648	49615879	-	1232	protein_coding	thioredoxin-like protein CDSP32%2C chloroplastic && Q9SGS4.1 RecName: Full=Thioredoxin-like protein CDSP32, chloroplastic; AltName: Full=Chloroplastic drought-induced stress protein of 32 KDa; Short=AtCDSP32; Flags: Precursor && PF00085:Thioredoxin	-
100818383	1658.05	1161.81	1338.94	1099.92	1163.96	1044.44	649.023	381.933	443.776	78.8916	60.0738	39.4692	72.262	75.1331	85.8862	100.548	34.2625	70.8731	LOC100818383	NC_038247.2	8490135	8493114	-	1735	protein_coding	fructose-bisphosphate aldolase 1%2C chloroplastic && Q01516.1 RecName: Full=Fructose-bisphosphate aldolase 1, chloroplastic; Flags: Precursor && PF00274:Fructose-bisphosphate aldolase class-I	-
100306363	15.6081	42.8667	14.9461	21.5038	8.49896	18.335	52.0371	192.588	49.3776	1107.89	1008.39	1087.04	850.01	737.639	1142.03	1056.92	1217.46	863.094	LOC100306363	NC_038253.2	2209321	2210135	-	474	protein_coding	pathogenesis-related protein && P93330.1 RecName: Full=Nodulin-13; Short=MtN13; AltName: Full=Pathogenesis-related PR10-like protein && PF00407:Pathogenesis-related protein Bet v I family	-
100305466	844.281	565.642	521.356	559.331	489.631	552.485	761.419	461.381	420.501	559.345	491.443	479.6	341.719	385.667	474.843	513.853	548.04	456.166	LOC100305466	NC_038254.2	1093901	1095067	+	483	protein_coding	uncharacterized LOC100305466 && P59169.2 RecName: Full=Histone H3.3; AltName: Full=Histone H3.2 >Q71V89.3 RecName: Full=Histone H3.3 >P69245.2 RecName: Full=Histone H3.3 >P69244.2 RecName: Full=Histone H3.3; AltName: Full=Histone H3.2; AltName: Full=Minor histone H3 >Q71H73.3 RecName: Full=Histone H3.3 >Q6RUR1.3 RecName: Full=Histone H3.3 >Q71U98.3 RecName: Full=Histone H3.3 >Q711T2.3 RecName: Fu…	Histone
100302735	111.475	116.02	171.399	225.558	224.055	180.359	269.63	278.862	447.694	627.374	692.209	722.51	565.656	707.806	751.729	1150.93	868.308	1297.6	PAL2.1	NC_038246.2	5294635	5299091	-	2517	protein_coding	phenylalanine ammonia-lyase 2.1 && P19142.1 RecName: Full=Phenylalanine ammonia-lyase class 2; AltName: Full=Phenylalanine ammonia-lyase class II && PF00221:Aromatic amino acid lyase	-
100809785	338.211	340.183	344.293	269.746	304.7	234.527	396.359	417.238	268.468	1151.74	654.245	690.22	271.209	319.998	1089.35	672.928	830.823	654.387	LOC100809785	NC_038253.2	41072591	41073894	-	779	protein_coding	histone H3.3 && P59169.2 RecName: Full=Histone H3.3; AltName: Full=Histone H3.2 >Q71V89.3 RecName: Full=Histone H3.3 >P69245.2 RecName: Full=Histone H3.3 >P69244.2 RecName: Full=Histone H3.3; AltName: Full=Histone H3.2; AltName: Full=Minor histone H3 >Q71H73.3 RecName: Full=Histone H3.3 >Q6RUR1.3 RecName: Full=Histone H3.3 >Q71U98.3 RecName: Full=Histone H3.3 >Q711T2.3 RecName: Full=Histone H3.3 …	Histone
100808379	1253.97	1001.4	954.226	905.729	856.624	850.234	1176.14	686.176	762.549	90.1074	61.3964	64.8569	90.4872	74.9431	57.923	147.395	65.7082	93.5972	LOC100808379	NC_016089.4	50118017	50119409	-	1043	protein_coding	chlorophyll a-b binding protein 3%2C chloroplastic-like && Q32904.1 RecName: Full=Chlorophyll a-b binding protein 3, chloroplastic; AltName: Full=LHCII type III CAB-3; Flags: Precursor && PF00504:Chlorophyll A-B binding protein	-
100800638	453.331	470.008	302.116	54.3792	56.6803	49.5035	197.774	503.041	165.192	1638.4	1328.55	1534.59	274.646	220.552	334.022	542.332	496.608	539.383	LOC100800638	NC_038249.2	24203923	24204913	-	991	protein_coding	polyubiquitin 11 && P0CH04.1 RecName: Full=Polyubiquitin; Contains: RecName: Full=Ubiquitin; Flags: Precursor >P0CH05.1 RecName: Full=Polyubiquitin; Contains: RecName: Full=Ubiquitin; Flags: Precursor && PF00240:Ubiquitin family	ubiquitin
100804277	349.237	512.737	441.843	22.2529	119.855	38.8696	16.5463	304.598	53.7833	2247.54	1765.4	1450.89	34.5376	19.564	189.088	531.08	634.414	405.776	LOC100804277	NC_038253.2	4007669	4009585	-	1917	protein_coding	protein ALP1-like && - && PF13359:DDE superfamily endonuclease	-
100806240	1243.18	911.398	808.612	836.684	816.482	782.825	843.433	639.466	637.603	108.21	133.232	129.739	214.939	232.314	151.475	264.566	150.073	203.952	RCAALPHA	NC_016089.4	45543197	45546882	-	1629	protein_coding	ribulose bisphosphate carboxylase/oxygenase activase 1%2C chloroplastic-like && Q7X9A0.1 RecName: Full=Ribulose bisphosphate carboxylase/oxygenase activase 1, chloroplastic; Short=RA 1; Short=RuBisCO activase 1; AltName: Full=RuBisCO activase alpha form; Flags: Precursor && PF00004:ATPase family associated with various cellular activities (AAA)	AAA
547915	0	0	0	0	0.188648	0.391407	10.2984	79.0804	20.7819	679.494	534.639	627.652	594.451	516.679	813.599	1758.41	1159.59	2310	PR-10	NC_038243.2	42656819	42657703	+	728	protein_coding	stress-induced protein SAM22 && P26987.1 RecName: Full=Stress-induced protein SAM22; AltName: Full=Starvation-associated message 22; AltName: Allergen=Gly m 4 && PF00407:Pathogenesis-related protein Bet v I family	-
100800911	6.86406	21.01	15.432	15.7722	7.71223	11.0812	106.43	447.205	249.804	1142.9	953.171	1120.23	571.14	738.371	1017.9	925.196	884.265	863.809	LOC100800911	NC_016088.4	428435	430721	+	1110	protein_coding	probable caffeoyl-CoA O-methyltransferase At4g26220%2C transcript variant X1 && Q9C5D7.1 RecName: Full=Probable caffeoyl-CoA O-methyltransferase At4g26220; AltName: Full=Trans-caffeoyl-CoA 3-O-methyltransferase; Short=CCoAMT; Short=CCoAOMT && PF01596:O-methyltransferase	-
100500317	997.251	829.787	1030.47	899.315	920.252	849.976	1457.45	774.553	758.324	81.6367	42.3502	45.8518	52.7574	32.9851	27.43	135.502	49.3865	89.6234	LOC100500317	NC_038254.2	53293772	53295483	-	831	protein_coding	uncharacterized LOC100500317 && Q39654.1 RecName: Full=Photosystem I reaction center subunit XI, chloroplastic; Short=PSI-L; AltName: Full=PSI subunit V; Flags: Precursor && PF02605:Photosystem I reaction centre subunit XI	-
100804205	47.6777	54.0233	29.042	42.1439	49.8074	45.1064	13.4424	285.429	29.2531	2311.12	1283.79	1287.5	367.11	586.816	1256.78	380.997	350.787	433.344	LOC100804205	NC_038249.2	31454069	31457141	-	1693	protein_coding	glucose-6-phosphate/phosphate translocator 2%2C chloroplastic && Q94B38.2 RecName: Full=Glucose-6-phosphate/phosphate translocator 2, chloroplastic; Flags: Precursor && PF03151:Triose-phosphate Transporter family	-
100782546	1092.61	692.614	643.458	617.829	506.856	569.692	595.704	359.072	414.487	355.655	333.12	374.565	370.792	275.377	258.946	337.599	285.163	374.31	LOC100782546	NC_038253.2	3126690	3128724	+	1446	protein_coding	polyubiquitin && P0CH04.1 RecName: Full=Polyubiquitin; Contains: RecName: Full=Ubiquitin; Flags: Precursor >P0CH05.1 RecName: Full=Polyubiquitin; Contains: RecName: Full=Ubiquitin; Flags: Precursor && PF00240:Ubiquitin family	ubiquitin
100801449	322.4	642.154	342.784	56.9443	301.17	70.5055	11.176	254.49	53.0085	1609.26	1188.08	1426.82	318.024	252.11	451.593	373.498	409.566	341.092	LOC100801449	NC_038245.2	7325256	7327731	+	1040	protein_coding	protein TIFY 10A-like && Q9LMA8.1 RecName: Full=Protein TIFY 10A; AltName: Full=Jasmonate ZIM domain-containing protein 1 && PF09425:Divergent CCT motif|PF06200:tify domain	Zim
100170751	65.6745	102.801	88.1738	25.0938	27.5079	36.6902	35.1636	649.007	260.733	1388.64	1063.16	1068.79	281.698	304.034	908.681	606.067	599.373	728.811	LOC100170751	NC_038241.2	37946559	37947869	+	897	protein_coding	NAC domain-containing protein 2 && Q9C598.1 RecName: Full=Protein ATAF2; AltName: Full=NAC domain-containing protein 81; Short=ANAC081 && PF02365:No apical meristem (NAM) protein	NAM
100785797	0	0	0	0.10786	0	0.162825	2.0787	133.891	3.39899	1535.27	718.335	962.082	873.711	159.748	904.673	1002.19	521.355	1386.4	LOC100785797	NC_016090.4	5962730	5963606	-	875	protein_coding	dirigent protein 22 && Q9FI66.1 RecName: Full=Dirigent protein 3; Short=AtDIR3; Flags: Precursor && PF03018:Dirigent-like protein	-
100101844	0	0	0	0	0	0	2.39654	36.8805	4.657	559.145	442.109	715.68	921.157	357.945	656.105	1453.83	984.74	1995.47	LOC100101844	NC_038243.2	42651990	42652979	-	833	protein_coding	PR10-like protein && P26987.1 RecName: Full=Stress-induced protein SAM22; AltName: Full=Starvation-associated message 22; AltName: Allergen=Gly m 4 && PF00407:Pathogenesis-related protein Bet v I family	-
100799139	45.0054	44.227	41.9222	41.3635	39.888	34.3385	35.6117	529.548	182.21	1379.41	1152.79	1006.68	361.932	623.631	862.615	615.011	527.199	598.616	LOC100799139	NC_038253.2	2891146	2893275	+	1531	protein_coding	S-adenosylmethionine synthase && Q8W3Y4.1 RecName: Full=S-adenosylmethionine synthase; Short=AdoMet synthase; AltName: Full=Methionine adenosyltransferase; Short=MAT && PF00438:S-adenosylmethionine synthetase, N-terminal domain|PF02772:S-adenosylmethionine synthetase, central domain|PF02773:S-adenosylmethionine synthetase, C-terminal domain	-
732547	30.9283	20.9483	27.5114	38.057	35.6055	29.7697	42.3909	312.808	65.413	1191.18	823.222	791.038	270.473	499.675	691.772	1207.15	726.713	1262.42	CHI4A	NC_038242.2	11597449	11599324	+	1080	protein_coding	chalcone isomerase 4A && Q8VZW3.1 RecName: Full=Probable chalcone--flavonone isomerase 3; Short=Chalcone isomerase 3; AltName: Full=Chalcone isomerase-like 1 && PF02431:Chalcone-flavanone isomerase	-
106799532	89.8156	85.2654	109.769	37.1069	24.6749	42.5227	55.4925	737.094	193.811	1509.42	1110.85	1160.98	330.981	169.72	806.023	508.634	585.018	507.172	LOC106799532	NC_038244.2	11709161	11710288	+	1128	protein_coding	protein QUIRKY-like && - && -	-
100784458	372.122	530.17	493.928	99.7793	188.191	132.527	299.044	676.54	362.38	1134.73	887.367	722.627	48.9783	63.4997	253.211	642.829	606.687	539.689	LOC100784458	NC_038243.2	43009290	43010416	-	1127	protein_coding	protein SRC2-like && O04133.1 RecName: Full=Protein SRC2; AltName: Full=Protein SOYBEAN GENE REGULATED BY COLD 2 && PF00168:C2 domain	C2
547584	1.47886	1.67536	2.1242	1.47465	0	0.91872	9.17618	248.329	1.73182	1194.17	648.45	999.306	788.344	204.019	982.026	739.029	1108.48	1015.93	GSTU42	NC_038246.2	42606460	42607352	-	672	protein_coding	glutathione S-transferase GST 15 && Q03663.1 RecName: Full=Probable glutathione S-transferase; AltName: Full=Auxin-induced protein PGNT35/PCNT111 && PF13417:Glutathione S-transferase, N-terminal domain	-
100785180	1028.11	923.03	1151.04	984.809	918.146	905.578	814.158	392.763	470.759	27.4045	22.6449	22.7995	21.1969	8.46708	7.12152	84.5457	44.9439	56.3712	LOC100785180	NC_016088.4	40630806	40633299	-	1226	protein_coding	chlorophyll a-b binding protein CP29.2%2C chloroplastic && Q9XF88.1 RecName: Full=Chlorophyll a-b binding protein CP29.2, chloroplastic; AltName: Full=LHCB4.2; AltName: Full=LHCII protein 4.2; Flags: Precursor && PF00504:Chlorophyll A-B binding protein	-
100527259	282.824	303.32	240.577	340.809	304.079	299.986	628.894	443.989	494.722	289.901	385.107	415.712	762.664	693.056	504.549	538.677	490.706	457.671	LOC100527259	NC_038246.2	46598516	46601576	+	783	protein_coding	uncharacterized LOC100527259 && Q8L856.1 RecName: Full=Transmembrane ascorbate ferrireductase 1; AltName: Full=Cytochrome b561; Short=Artb561-1; Short=AtCytb561; AltName: Full=Protein b561A.tha5; AltName: Full=Tonoplast Cyt-b561; Short=TCytb && PF03188:Eukaryotic cytochrome b561	Cytochrom_B561
100794414	331.57	438.668	271.355	67.9938	128.382	78.2941	152.45	439.991	153.076	1666.44	1178.26	968.945	188.787	129.874	596.072	379.634	384.765	301.892	LOC100794414	NC_016090.4	35876147	35878004	+	905	protein_coding	protein EARLY RESPONSIVE TO DEHYDRATION 15 && Q39096.1 RecName: Full=Protein EARLY RESPONSIVE TO DEHYDRATION 15; AltName: Full=PAM2-containing protein CID1; AltName: Full=Polyadenylate-binding protein-interacting protein 1; Short=PABP-interacting protein 1; Short=Poly(A)-binding protein-interacting protein 1; AltName: Full=Protein CTC-INTERACTING DOMAIN 1; AltName: Full=Protein LIGHT STRESS-REGUL…	-
547981	186.099	208.526	165.003	188.887	165.179	174.361	306.894	319.854	279.979	691.389	712.826	779.371	622.489	695.124	499.344	588.443	692.601	577.977	SAMDC	NC_016089.4	12768377	12771321	-	1802	protein_coding	S-adenosylmethionine decarboxylase && Q9M4D8.1 RecName: Full=S-adenosylmethionine decarboxylase proenzyme; Short=AdoMetDC; Short=SAMDC; Contains: RecName: Full=S-adenosylmethionine decarboxylase alpha chain; Contains: RecName: Full=S-adenosylmethionine decarboxylase beta chain; Flags: Precursor && PF01536:Adenosylmethionine decarboxylase	SAM_decarbox
100305482	54.5154	78.3395	66.3936	58.2088	63.6995	52.3687	143.963	239.252	162.18	832.99	761.759	753.694	471.291	660.123	997.004	785.396	713.823	833.625	LOC100305482	NC_038249.2	30414359	30416813	+	1032	protein_coding	NADPH:quinone oxidoreductase && Q9LK88.1 RecName: Full=NADPH:quinone oxidoreductase && PF03358:NADPH-dependent FMN reductase	FMN_red
100306554	1226.63	962.35	857.513	812.809	758.412	675.594	1001.51	433.689	510.071	45.4535	41.7362	33.5523	62.3929	41.8426	41.0035	107.688	37.3023	73.9547	LOC100306554	NC_016091.4	1596890	1597695	+	806	protein_coding	plastocyanin && P00299.2 RecName: Full=Plastocyanin A, chloroplastic; Short=PCa; Flags: Precursor && PF00127:Copper binding proteins, plastocyanin/azurin family	-
100803576	30.3994	33.4115	30.1859	22.8417	23.5188	22.178	26.8664	360.35	88.0081	1812.27	1222.09	1054.6	223.502	211.556	605.859	585.355	697.038	641.524	LOC100803576	NC_038245.2	852429	854556	-	1818	protein_coding	cytochrome b561 and DOMON domain-containing protein At5g47530 && Q8VYH6.1 RecName: Full=Cytochrome b561 and DOMON domain-containing protein At4g17280; AltName: Full=Protein b561A.tha2; Flags: Precursor && PF03188:Eukaryotic cytochrome b561|PF04526:Protein of unknown function (DUF568)	Cytochrom_B561
100805630	61.6483	100.128	76.9154	76.5829	63.4263	76.2246	144.831	130.763	153.759	947.95	784.193	771.913	531.004	635.248	870.033	694.033	672.159	817.296	LOC100805630	NC_038242.2	10034726	10036418	+	952	protein_coding	pathogen-related protein-like && P16273.2 RecName: Full=Pathogen-related protein && -	-
100137082	1425.2	1162.31	1196.89	1030.68	1222.75	1068.89	156.463	102.891	80.4948	25.1562	5.59412	3.76403	31.3687	8.22044	5.76266	1.33254	0.887562	2.3424	LOC100137082	NC_038254.2	5057201	5061863	-	966	protein_coding	dihydroflavonol reductase && Q9SAH9.1 RecName: Full=Cinnamoyl-CoA reductase 2; Short=AtCCR2 && PF01370:NAD dependent epimerase/dehydratase family	Epimerase
100127385	221.52	277.815	232.239	71.4397	88.7943	86.8536	82.3039	454.568	246.243	1220.77	977.406	909.406	236.374	254.657	515.302	493.323	621.661	537.838	WRKY39	NC_016089.4	43830980	43834353	-	2121	protein_coding	WRKY transcription factor 39 && Q6IEQ7.1 RecName: Full=WRKY transcription factor WRKY24; Short=OsWRKY24 && PF03106:WRKY DNA -binding domain	WRKY
100803913	566.661	450.856	528.035	499.082	469.283	497.405	467.294	389.153	383.27	375.863	268.724	293.588	527.679	388.745	397.49	282.002	330.257	346.062	LOC100803913	NC_016088.4	52356523	52359049	+	2341	lncRNA	uncharacterized LOC100803913 && - && -	-
100527669	724.877	845.228	635.879	282.905	442.402	296.376	252.2	472.369	410.141	423.069	720.777	598.054	165.128	82.2271	170.206	335.004	338.891	245.023	LOC100527669	NC_038252.2	34113833	34114894	-	619	protein_coding	uncharacterized LOC100527669 && O03982.1 RecName: Full=Heavy metal-associated isoprenylated plant protein 39; Short=AtHIP39; Flags: Precursor && -	-
100499623	29.4458	34.2135	45.5639	53.9375	52.9652	46.1375	84.3127	278.012	181.265	839.131	566.358	559.296	333.935	599.815	799.725	934.415	806.126	1172.74	C4H	NC_016089.4	44245571	44249801	-	1860	protein_coding	trans-cinnamate 4-monooxygenase && Q42797.1 RecName: Full=Trans-cinnamate 4-monooxygenase; AltName: Full=Cinnamic acid 4-hydroxylase; Short=C4H; Short=CA4H; AltName: Full=Cytochrome P450 73; AltName: Full=Cytochrome P450C4H && PF00067:Cytochrome P450	p450
100777295	1.86931	4.01678	2.82938	3.78295	2.9199	3.20547	85.1494	718.178	279.671	1171.14	645.227	745.829	599.032	400.512	567.131	623.212	774.244	760.142	LOC100777295	NC_038249.2	44234973	44241541	-	4578	protein_coding	pleiotropic drug resistance protein 1 && Q76CU2.1 RecName: Full=Pleiotropic drug resistance protein 1; AltName: Full=NtPDR1 && PF00005:ABC transporter|PF14510:ABC-transporter extracellular N-terminal|PF01061:ABC-2 type transporter|PF08370:Plant PDR ABC transporter associated	ABC2_membrane
100305752	1185.91	1219.67	844.828	662.621	713.126	624.424	688.256	359.453	329.873	98.5453	56.3178	48.5677	60.6879	65.0606	76.1203	133.519	40.9548	88.6234	LOC100305752	NC_038251.2	50238306	50241491	+	836	protein_coding	photosystem II subunit R-like && Q40163.1 RecName: Full=Photosystem II 10 kDa polypeptide, chloroplastic; Flags: Precursor && PF04725:Photosystem II 10 kDa polypeptide PsbR	-
547530	283.262	412.783	265.549	56.1967	109.26	66.4987	50.782	398.246	149.799	1036.46	1159.23	1038.92	174.008	164.543	355.083	546.199	534.986	425.322	MAPK1	NC_038247.2	11379228	11382214	+	1624	protein_coding	mitogen-activated protein kinase 1 && Q39023.2 RecName: Full=Mitogen-activated protein kinase 3; Short=AtMPK3; Short=MAP kinase 3 && PF00069:Protein kinase domain	Pkinase
548082	188.568	351.599	234.308	207.053	186.851	217.132	200.843	308.709	336.596	528.721	538.08	611.544	369.558	300.375	408.329	706.629	682.672	775.675	LOC548082	NC_038247.2	35760291	35764635	-	1519	protein_coding	glutamate--ammonia ligase && P24099.1 RecName: Full=Glutamine synthetase cytosolic isozyme 1; AltName: Full=GS1-1; AltName: Full=Glutamate--ammonia ligase && PF03951:Glutamine synthetase, beta-Grasp domain|PF00120:Glutamine synthetase, catalytic domain	-
100789844	13.3799	11.5917	24.1006	39.4091	20.2085	25.4567	212.101	422.83	309.061	457.923	705.796	750.96	490.359	491.084	655.444	973.958	639.048	888.504	LOC100789844	NC_016090.4	32558801	32560558	-	1110	protein_coding	uclacyanin-3 && Q41001.1 RecName: Full=Blue copper protein; Flags: Precursor && PF02298:Plastocyanin-like domain	Cu_bind_like
100783845	660.965	532.141	440.075	419.606	440.412	408.151	611.013	386.429	412.229	343.402	334.283	277.314	241.698	279.406	369.475	313.637	365.394	278.765	LOC100783845	NC_038247.2	38459742	38461368	-	917	protein_coding	histone H3.3%2C transcript variant X1 && P59169.2 RecName: Full=Histone H3.3; AltName: Full=Histone H3.2 >Q71V89.3 RecName: Full=Histone H3.3 >P69245.2 RecName: Full=Histone H3.3 >P69244.2 RecName: Full=Histone H3.3; AltName: Full=Histone H3.2; AltName: Full=Minor histone H3 >Q71H73.3 RecName: Full=Histone H3.3 >Q6RUR1.3 RecName: Full=Histone H3.3 >Q71U98.3 RecName: Full=Histone H3.3 >Q711T2.3 Re…	Histone
113001460	499.354	596.311	413.732	108.4	129.76	118.727	256.229	528.822	343.368	618.137	702.894	709.392	153.195	138.915	330.834	481.65	475.071	414.13	LOC113001460	NC_016091.4	48614311	48614872	-	562	protein_coding	uncharacterized LOC113001460 && - && -	-
100807355	973.491	683.473	757.501	992.772	835.374	849.23	558.882	335.634	384.386	95.9437	71.2315	60.8351	78.7296	64.2628	46.3437	109.576	35.9046	78.3799	LOC100807355	NC_016091.4	50448855	50450603	+	1229	protein_coding	photosystem II 22 kDa protein%2C chloroplastic && Q02060.1 RecName: Full=Photosystem II 22 kDa protein, chloroplastic; AltName: Full=CP22; Flags: Precursor && -	-
547957	71.3333	79.5549	87.9994	117.129	115.019	97.7551	544.115	477.711	642.257	741.11	756.203	616.031	319.585	568.086	475.901	485.48	367.071	403.968	EREB	NC_038252.2	1082212	1085700	-	1678	protein_coding	ethylene responsive protein%2C transcript variant 1 && Q9LUM4.2 RecName: Full=Ethylene-responsive transcription factor RAP2-2; Short=AtRAP2.2; AltName: Full=Protein RELATED TO APETALA2 2 && PF00847:AP2 domain	AP2
547752	43.9052	63.9056	48.1747	51.9811	47.9633	47.0691	64.402	85.0422	58.316	1965.62	964.916	864.286	242.908	542.215	783.355	345.943	415.878	324.22	LOC547752	NC_038255.2	45282542	45286981	+	1802	protein_coding	enolase && P42896.1 RecName: Full=Enolase; AltName: Full=2-phospho-D-glycerate hydro-lyase; AltName: Full=2-phosphoglycerate dehydratase && PF00113:Enolase, C-terminal TIM barrel domain|PF03952:Enolase, N-terminal domain	-
100802138	944.057	744.818	804.537	769.282	751.601	705.741	752.376	487.619	563.744	44.8748	39.136	36.5632	58.0266	26.0579	16.2429	100.96	33.8532	71.2663	LOC100802138	NC_038252.2	1395415	1397749	-	1241	protein_coding	chlorophyll a-b binding protein 7%2C chloroplastic && P10708.1 RecName: Full=Chlorophyll a-b binding protein 7, chloroplastic; AltName: Full=LHCI type II CAB-7; Flags: Precursor && PF00504:Chlorophyll A-B binding protein	-
3989307	953.834	804.686	1181.75	530.763	738.996	543.204	287.723	146.047	132.183	389.236	161.474	147.895	99.6611	92.4849	307.496	163.458	111.052	127.453	psaI	NC_007942.1	58434	58538	+	105	protein_coding	- && P49159.1 RecName: Full=Photosystem I reaction center subunit VIII; Short=PSI-I && -	-
100499708	974.244	795.487	827.942	789.806	746.8	702.27	758.211	385.045	476.928	41.8806	40.3023	35.3748	46.1412	47.4925	40.7296	92.9387	35.1325	57.9757	LOC100499708	NC_038242.2	1534371	1535203	+	833	protein_coding	putative plastocyanin && P00299.2 RecName: Full=Plastocyanin A, chloroplastic; Short=PCa; Flags: Precursor && PF00127:Copper binding proteins, plastocyanin/azurin family	-
100776077	30.0323	84.6888	50.1819	2.2687	19.8709	3.19649	8.22657	236.532	5.38789	1650.81	1451.56	1189.85	264.117	73.3326	448.252	414.259	455.152	425.288	LOC100776077	NC_038251.2	52444158	52444885	+	728	protein_coding	uncharacterized LOC100776077 && - && -	-
100127393	187.576	224.831	191.309	51.9531	85.7014	67.6022	64.73	411.411	224.16	1121.24	888.629	796.684	217.477	210.863	444.953	458.425	588.38	540.682	WRKY49	NC_038250.2	47386785	47390200	-	2189	protein_coding	WRKY transcription factor 49 && Q6IEQ7.1 RecName: Full=WRKY transcription factor WRKY24; Short=OsWRKY24 && PF03106:WRKY DNA -binding domain	WRKY
100776330	35.7767	30.237	40.3654	50.8225	57.0629	53.1896	17.3014	129.108	17.4568	1899.89	705.448	747.815	136.781	126.768	605.807	513.974	1020.37	512.127	LOC100776330	NC_038246.2	44612940	44618106	-	2000	protein_coding	elongation factor 1-alpha-like%2C transcript variant X1 && P25698.2 RecName: Full=Elongation factor 1-alpha; Short=EF-1-alpha && PF03143:Elongation factor Tu C-terminal domain|PF03144:Elongation factor Tu domain 2|PF00009:Elongation factor Tu GTP binding domain	GTP_EFTU
100818646	339.481	305.395	278.821	373.663	378.517	330.343	914.053	646.731	717.718	384.524	379.36	364.237	214.141	234.288	186.883	211.401	185.392	187.871	ERF7	NC_038243.2	3682787	3686184	-	1680	protein_coding	ethylene-responsive transcription factor 7 && Q9LUM4.2 RecName: Full=Ethylene-responsive transcription factor RAP2-2; Short=AtRAP2.2; AltName: Full=Protein RELATED TO APETALA2 2 && PF00847:AP2 domain	AP2
100819694	100.419	184.102	128.126	88.0816	99.4975	96.082	94.3639	405.701	101.976	1237.1	704.711	673.887	259.778	266.06	750.859	436.181	555.414	433.574	LOC100819694	NC_038249.2	22110088	22111906	-	1424	protein_coding	polyubiquitin && P0CG85.1 RecName: Full=Polyubiquitin; Contains: RecName: Full=Ubiquitin; Flags: Precursor >Q8H159.2 RecName: Full=Polyubiquitin 10; Contains: RecName: Full=Ubiquitin; Flags: Precursor && PF00240:Ubiquitin family	ubiquitin
100815649	769.26	615.157	619.238	682.998	737.927	678.456	518.232	429.399	442.935	145.056	94.6941	101.033	116.355	146.651	96.5493	191.861	75.457	150.317	LOC100815649	NC_038252.2	4242213	4245349	+	1615	protein_coding	glyceraldehyde-3-phosphate dehydrogenase A%2C chloroplastic && P12858.2 RecName: Full=Glyceraldehyde-3-phosphate dehydrogenase A, chloroplastic; AltName: Full=NADP-dependent glyceraldehydephosphate dehydrogenase subunit A; Flags: Precursor && PF00044:Glyceraldehyde 3-phosphate dehydrogenase, NAD binding domain|PF02800:Glyceraldehyde 3-phosphate dehydrogenase, C-terminal domain	-
100819714	977.161	663.917	797.526	911.845	910.289	910.871	316.222	446.979	427.474	54.8446	30.5841	22.9063	23.5048	11.6346	9.33674	28.9513	6.5165	26.8674	LOC100819714	NC_038250.2	9052166	9058898	-	3684	protein_coding	glycine dehydrogenase (decarboxylating)%2C mitochondrial && P26969.1 RecName: Full=Glycine dehydrogenase (decarboxylating), mitochondrial; AltName: Full=Glycine cleavage system P protein; AltName: Full=Glycine decarboxylase; AltName: Full=Glycine dehydrogenase (aminomethyl-transferring); Flags: Precursor && PF02347:Glycine cleavage system P-protein	-
100783376	458.516	427.364	463.484	118.689	196.135	180.676	129.226	628.485	442.653	657.332	616.572	607.776	119.375	95.1425	201.856	386.375	432.101	388.021	LOC100783376	NC_038250.2	1167671	1170843	+	2700	protein_coding	zinc finger CCCH domain-containing protein 29 && Q9XEE6.1 RecName: Full=Zinc finger CCCH domain-containing protein 29; Short=AtC3H29; AltName: Full=AtSZF2 && PF12796:Ankyrin repeats (3 copies)	-
100807732	778.698	672.809	816.192	719.218	802.315	666.757	730.408	496.642	488.488	76.1124	36.874	39.703	28.5273	8.01055	12.8614	71.9093	20.2247	52.7233	LOC100807732	NC_038241.2	2012234	2013374	-	1057	protein_coding	photosystem I reaction center subunit III%2C chloroplastic && Q9SHE8.1 RecName: Full=Photosystem I reaction center subunit III, chloroplastic; AltName: Full=Light-harvesting complex I 17 kDa protein; AltName: Full=PSI-F; Flags: Precursor && PF02507:Photosystem I reaction centre subunit III	-
100500250	13.0734	29.2713	21.9339	8.5882	4.12096	9.75837	10.6783	84.1684	21.8468	616.242	572.911	768.926	348.228	185.263	427.84	967.915	1039.94	1375.87	LOC100500250	NC_016091.4	48724699	48725303	-	511	lncRNA	uncharacterized LOC100500250 && - && -	-
100793361	96.4857	95.4708	89.6627	92.1979	94.09	100.103	47.2068	202.985	129.203	1145.07	745.044	766.054	361.717	455.38	538.913	388.96	524.26	577.503	LOC100793361	NC_038246.2	1625829	1633843	-	5693	protein_coding	ABC transporter C family member 4%2C transcript variant X2 && Q7DM58.2 RecName: Full=ABC transporter C family member 4; Short=ABC transporter ABCC.4; Short=AtABCC4; AltName: Full=ATP-energized glutathione S-conjugate pump 4; AltName: Full=Glutathione S-conjugate-transporting ATPase 4; AltName: Full=Multidrug resistance-associated protein 4 && PF00005:ABC transporter|PF00664:ABC transporter transm…	ABC_membrane
novel.1038	460.382	391.878	579.081	821.337	667.339	687.033	772.465	348.206	243.056	83.6643	76.6001	57.5008	180.668	124.187	238.991	282.249	198	202.187	-	NC_038254.2	43777944	43779458	+	1515	-	- && Q39459.2 RecName: Full=Metallothionein-like protein 2; Short=MT-2 && PF01439:Metallothionein	-
100170718	15.7162	27.6356	18.6429	9.93953	32.1004	12.4639	11.4638	191.521	16.5045	1186.17	683.127	609.475	244.901	345.708	1240	487.075	673.945	599.994	NAC27	NC_038249.2	37524045	37525704	+	1486	protein_coding	NAC transcription factor NAC27 && Q9LDY8.1 RecName: Full=NAC domain-containing protein 55; Short=ANAC055; AltName: Full=NAC domain-containing protein 3; Short=AtNAC3 && PF02365:No apical meristem (NAM) protein	NAM
100804035	356.444	284.164	292.933	413.484	362.015	397.686	361.726	345.54	412.474	386.865	373.479	377.002	281.49	419.303	316.651	337.887	348.063	329.409	LOC100804035	NC_038242.2	13650017	13657687	+	3412	protein_coding	chaperone protein ClpC%2C chloroplastic%2C transcript variant X2 && P35100.1 RecName: Full=Chaperone protein ClpC, chloroplastic; AltName: Full=ATP-dependent Clp protease ATP-binding subunit ClpC homolog; AltName: Full=Casein lytic proteinase C; Flags: Precursor && PF07724:AAA domain (Cdc48 subfamily)|PF02861:Clp amino terminal domain, pathogenicity island component|PF10431:C-terminal, D2-small d…	Clp_N
novel.470	28.4782	194.019	207.517	163.238	78.7603	179.69	97.3614	343.646	200.741	51.0022	132.176	367.034	515.006	183.309	380.053	1115.68	884.11	1268.48	-	NC_038244.2	44965557	44966852	-	601	-	- && - && -	-
100816697	0.393661	0.668951	0.942405	1.42997	0.244805	0.253961	3.40034	258.501	8.09304	1151.46	769.047	912.164	453.009	312.689	676.461	489.683	671.066	637.552	LOC100816697	NC_038244.2	21187196	21189263	-	1683	protein_coding	UDP-glycosyltransferase 83A1 && Q9SGA8.1 RecName: Full=UDP-glycosyltransferase 83A1 && PF00201:UDP-glucoronosyl and UDP-glucosyl transferase	UDPGT
547911	4.61661	6.63284	7.53337	7.28771	5.07782	3.16065	9.463	209.35	50.0908	217.163	259.072	348.636	498.356	206.328	429.029	1300.1	1002.57	1780.97	CHR1	NC_038250.2	463230	464996	+	1172	protein_coding	chalcone reductase CHR1 && P26690.1 RecName: Full=NAD(P)H-dependent 6'-deoxychalcone synthase && PF00248:Aldo/keto reductase family	Aldo_ket_red
100812336	0	0	0	0	0	0	2.32701	51.3346	0.0414852	1009.84	415.566	410.871	427.209	35.544	724.907	739.132	1144.91	1372.71	LOC100812336	NC_016090.4	18911937	18916387	-	2078	protein_coding	laccase-7 && Q9SR40.1 RecName: Full=Laccase-7; AltName: Full=Benzenediol:oxygen oxidoreductase 7; AltName: Full=Diphenol oxidase 7; AltName: Full=Urishiol oxidase 7; Flags: Precursor && PF07732:Multicopper oxidase|PF00394:Multicopper oxidase|PF07731:Multicopper oxidase	-
100816111	891.36	913.14	525.913	59.7474	63.8699	59.1996	46.7712	56.4812	49.8362	781.986	959.364	791.796	66.1258	70.872	57.3454	333.682	287.22	304.348	LOC100816111	NC_038248.2	4693785	4696537	-	2247	protein_coding	heat shock 70 && P27322.1 RecName: Full=Heat shock cognate 70 kDa protein 2 && PF00012:Hsp70 protein	HSP70
100802800	154.693	423.396	236.585	28.2333	147.501	34.5287	10.9111	196.698	25.4897	1424.38	1189.58	1088.43	144.5	129.348	414.201	235.499	220.483	206.861	LOC100802800	NC_038249.2	21569031	21571593	+	1297	protein_coding	protein TIFY 10A-like%2C transcript variant X1 && Q9LMA8.1 RecName: Full=Protein TIFY 10A; AltName: Full=Jasmonate ZIM domain-containing protein 1 && PF09425:Divergent CCT motif|PF06200:tify domain	Zim
100804867	478.856	688.493	683.811	84.5827	131.91	113.765	182.926	294.879	178.76	687.334	455.6	396.179	28.5185	46.3945	180.188	597.537	545.375	522.144	LOC100804867	NC_038247.2	10414464	10415889	+	1426	protein_coding	E3 ubiquitin-protein ligase RDUF2 && Q940T5.1 RecName: Full=E3 ubiquitin-protein ligase RDUF2; AltName: Full=RING and DUF1117 domain-containing protein 2; Short=AtRDUF2 && PF13639:Ring finger domain|PF14369:zinc-ribbon|PF06547:Protein of unknown function (DUF1117)	-
100793300	236.893	168.086	183.812	215.123	193.9	181.651	170.093	253.708	163.734	693.973	554.778	668.362	282.36	533.438	541.145	409.984	402.772	418.763	LOC100793300	NC_038244.2	4319713	4321858	-	1634	protein_coding	UV-B-induced protein At3g17800%2C chloroplastic && Q9LVJ0.1 RecName: Full=UV-B-induced protein At3g17800, chloroplastic; Flags: Precursor && PF05542:Protein of unknown function (DUF760)	-
112999061	406.917	272.598	259.488	296.609	401.822	487.365	220.487	230.533	472.035	635.072	357.034	495.422	167.693	178.959	171.219	377.042	219.842	581.423	LOC112999061	NC_038249.2	3280675	3282481	+	1807	rRNA	18S ribosomal RNA && - && -	-
548077	102.389	101.086	105.582	33.4923	45.6094	36.5475	68.6407	428.697	164.709	1187.6	713.954	609.589	149.076	104.471	600.037	587.119	581.004	591.64	AOX3	NC_038244.2	5535648	5538073	+	1354	protein_coding	alternative oxidase 3%2C mitochondrial && O03376.1 RecName: Full=Alternative oxidase 3, mitochondrial; Flags: Precursor && PF01786:Alternative oxidase	AOX
100811247	120.777	155.786	120.675	117.351	96.8546	104.305	164.457	334.274	285.107	358.793	535.271	547.246	407.719	570.15	654.39	638.701	417.311	549.243	LOC100811247	NC_016089.4	9786053	9788121	+	1253	protein_coding	caffeoyl-CoA O-methyltransferase && Q40313.1 RecName: Full=Caffeoyl-CoA O-methyltransferase; AltName: Full=Trans-caffeoyl-CoA 3-O-methyltransferase; Short=CCoAMT; Short=CCoAOMT && PF01596:O-methyltransferase	-
100796491	506.649	659.831	536.11	116.068	213.365	153.803	89.6591	256.896	127.444	704.848	652.263	588.998	70.5342	71.0562	228.563	421.694	455.868	305.86	LOC100796491	NC_016089.4	45221965	45222819	-	855	protein_coding	probable calcium-binding protein CML18 && Q9LE22.1 RecName: Full=Probable calcium-binding protein CML27; AltName: Full=Calmodulin-like protein 27 && PF13499:EF-hand domain pair|PF13833:EF-hand domain pair	-
100805802	29.4848	67.0754	68.9856	11.2083	22.7161	14.7286	10.1678	190.674	37.3321	1662.1	745.849	624.746	81.2943	69.9463	740.665	519.957	591.609	666.504	LOC100805802	NC_038249.2	26754232	26756081	+	1322	protein_coding	blue copper protein && P42849.1 RecName: Full=Umecyanin; Short=UMC && PF02298:Plastocyanin-like domain	Cu_bind_like
100802124	80.1351	97.2735	77.9654	28.8771	45.1105	35.5585	28.6647	407.105	138.272	1108.28	720.892	734.886	283.319	328.141	694.696	366.747	497.958	469.886	LOC100802124	NC_038251.2	8619023	8621731	-	2193	protein_coding	probable WRKY transcription factor 31%2C transcript variant X2 && Q9C519.1 RecName: Full=WRKY transcription factor 6; AltName: Full=WRKY DNA-binding protein 6; Short=AtWRKY6 && PF03106:WRKY DNA -binding domain	WRKY
100815760	611.044	835.892	687.97	101.846	195.95	156.545	29.9677	305.519	237.079	553.907	650.451	724.081	32.1586	16.7671	137.391	267.03	341.467	208.646	LOC100815760	NC_038241.2	39684295	39686398	-	1883	protein_coding	probable WRKY transcription factor 41 && Q9SUP6.1 RecName: Full=Probable WRKY transcription factor 53; AltName: Full=WRKY DNA-binding protein 53 && PF03106:WRKY DNA -binding domain	WRKY
100500411	0	0	0	0	0	0	3.36496	146.266	3.40288	891.992	666.811	592.758	280.984	232.521	944.902	678.915	750.942	859.968	LOC100500411	NC_016090.4	43131931	43132819	+	646	protein_coding	putative late embryogenesis abundant 3 family protein && P32292.1 RecName: Full=Indole-3-acetic acid-induced protein ARG2 && -	-
100814504	164.146	228.034	182.004	72.9988	130.242	79.7957	95.1333	354.852	146.743	971.319	908.297	892.5	168.158	194.709	453.618	349.187	363.521	296.211	LOC100814504	NC_016091.4	46881835	46883680	-	1523	protein_coding	NAC transcription factor && Q8H115.1 RecName: Full=NAC domain-containing protein 102; Short=ANAC102 && PF02365:No apical meristem (NAM) protein	NAM
110008577	184.957	157.251	152.667	151.985	125.479	134.655	285.291	259.295	283.609	445.455	574.698	607.754	385.945	485.143	388.815	473.019	447.028	471.729	EF4	NC_038241.2	30516162	30518733	-	1780	protein_coding	elongation factor 1-alpha && O64937.2 RecName: Full=Elongation factor 1-alpha; Short=EF-1-alpha && PF03144:Elongation factor Tu domain 2|PF03143:Elongation factor Tu C-terminal domain|PF00009:Elongation factor Tu GTP binding domain	GTP_EFTU
100813225	0	0	0	0	0	0	8.55226	285.272	2.01549	2436.84	899.804	1104.02	186.945	53.0171	459.548	130.79	172.274	228.053	LOC100813225	NC_038254.2	55474125	55475484	-	1219	protein_coding	isoflavone 7-O-methyltransferase-like && Q84KK5.1 RecName: Full=Isoflavone 7-O-methyltransferase; AltName: Full=Daidzein 7-O-methyltransferase && PF08100:Dimerisation domain|PF00891:O-methyltransferase	-
100776669	82.6152	185.834	143.825	28.9236	56.5352	38.1915	59.4733	355.974	51.2684	937.005	662.14	787.729	139.253	92.1887	537.728	600.966	653.32	552.824	LOC100776669	NC_016089.4	3245046	3246143	-	1098	protein_coding	uncharacterized LOC100776669 && - && PF07816:Protein of unknown function (DUF1645)	-
100820397	38.3521	68.0907	56.1491	65.0427	44.4419	46.7974	110.637	240.45	139.535	832.024	453.449	441.789	209.901	234.471	877.175	642.573	693.487	751.579	LOC100820397	NC_038241.2	5124613	5127102	-	822	protein_coding	non-specific lipid transfer protein GPI-anchored 7 && - && PF14368:Probable lipid transfer	-
100785791	0.0702429	0	0	0.540331	0.174727	0.624348	2.72798	195.845	1.90107	1225.45	853.014	748.741	324.467	646.977	771.455	336.821	423.796	407.45	LOC100785791	NC_038247.2	6540459	6548246	-	2358	protein_coding	protein PIN-LIKES 7%2C transcript variant X1 && Q9FKY4.1 RecName: Full=Protein PIN-LIKES 7; AltName: Full=Auxin efflux carrier-like protein 7 && PF03547:Membrane transport protein	-
100780114	0	0	0	0	0	0	2.56898	178.818	0.0693348	1834.37	639.379	897.681	526.232	52.3001	314.885	378.529	543.547	540.913	LOC100780114	NC_038241.2	31869587	31871451	+	1865	protein_coding	berberine bridge enzyme-like 28 && A6P6W1.1 RecName: Full=Cannabidiolic acid synthase-like 2; Flags: Precursor && PF01565:FAD binding domain|PF08031:Berberine and berberine like	FAD_binding_4
547700	422.726	238.8	279.02	473.665	320.138	442.237	925.445	560.808	750.305	38.0129	71.2213	71.4349	372.256	252.013	110.701	180.078	209.902	171.004	VPE2	NC_038250.2	8865746	8873005	-	1913	protein_coding	vacuolar processing enzyme 2 && O24325.1 RecName: Full=Vacuolar-processing enzyme; Short=VPE; AltName: Full=Legumain-like proteinase; Short=LLP; Flags: Precursor && PF01650:Peptidase C13 family	-
100500484	1.56998	0	0.66817	0.596385	0	0	8.90054	126.186	11.8483	987.236	436.027	475.21	287.929	127.339	649.29	782.625	843.298	1123.36	LOC100500484	NW_024464658.1	6130	6762	-	633	protein_coding	dirigent-like protein && Q9C523.1 RecName: Full=Dirigent protein 19; Short=AtDIR19; Flags: Precursor && PF03018:Dirigent-like protein	-
100527251	273.635	310.603	375.128	241.918	283.943	237.222	239.912	282.296	192.432	549.067	462.845	388.713	166.119	202.76	363.679	443.462	417.088	412.893	LOC100527251	NC_016090.4	41642279	41643615	+	1027	protein_coding	A20/AN1-like zinc finger protein%2C transcript variant 1 && Q9SJM6.1 RecName: Full=Zinc finger A20 and AN1 domain-containing stress-associated protein 4; Short=AtSAP4 && PF01754:A20-like zinc finger|PF01428:AN1-like Zinc finger	zf-A20
100806349	117.19	193.827	145.898	70.6132	84.5142	70.0945	76.888	355.534	93.3037	1203.94	767.802	718.725	192.297	149.376	528.994	349.215	320.008	339.181	LOC100806349	NC_038250.2	35933400	35937022	-	832	protein_coding	ubiquitin-conjugating enzyme E2 10-like && P35133.1 RecName: Full=Ubiquitin-conjugating enzyme E2 10; AltName: Full=E2 ubiquitin-conjugating enzyme 10; AltName: Full=Ubiquitin carrier protein 10/12; AltName: Full=Ubiquitin-conjugating enzyme E2-17 kDa 10/12; AltName: Full=Ubiquitin-protein ligase 10/12 && PF00179:Ubiquitin-conjugating enzyme	UQ_con
100777517	0.0773804	0	1.33376	0.165343	0.352883	0	10.1969	136.336	7.46074	832.569	676.579	833.156	479.783	196.377	421.432	627.531	670.567	879.053	PT01	NC_016088.4	46724832	46731331	-	1427	protein_coding	glycinol 2-dimethylallyl transferase && B9A1Q4.1 RecName: Full=Glycinol 4-dimethylallyltransferase; AltName: Full=Dimethylallyl diphosphate:(6aS,11aS)-(-)-3,9,6a-trihydroxypterocarpan ((-)-glycinol) 4-dimethylallyltransferase; AltName: Full=Glyceollin synthase; AltName: Full=Pterocarpan 4-dimethylallyltransferase; Flags: Precursor && PF01040:UbiA prenyltransferase family	UbiA
547893	400.77	373.407	388.538	406.346	405.378	406.789	358.085	300.579	344.455	128.247	138.455	135.608	244.351	275.811	243.268	414.6	426.974	365.492	LOC547893	NC_038253.2	40980537	40983623	+	1630	protein_coding	cysteine proteinase && P25804.1 RecName: Full=Cysteine proteinase 15A; AltName: Full=Turgor-responsive protein 15A; Flags: Precursor [Pisum sativum] && PF00112:Papain family cysteine protease|PF08246:Cathepsin propeptide inhibitor domain (I29)	Peptidase_C1
100791076	719.542	490.819	554.912	610.697	626.503	561.034	606.17	387.261	381.827	108.136	92.3239	85.6337	83.6848	86.9309	79.584	140.662	48.2246	92.0222	LOC100791076	NC_016090.4	44361187	44365043	-	1625	protein_coding	uncharacterized LOC100791076%2C transcript variant X1 && Q9SA52.1 RecName: Full=Chloroplast stem-loop binding protein of 41 kDa b, chloroplastic; Short=CSP41-b; AltName: Full=Heteroglycan-interacting protein 1.3; AltName: Full=Protein CHLOROPLAST RNA BINDING; AltName: Full=Protein Gb5f; Flags: Precursor && PF01370:NAD dependent epimerase/dehydratase family	Epimerase
100798307	111.326	138.936	104.717	111.336	86.4449	94.5628	262.059	289.876	281.129	771.519	788.639	825.63	346.432	394.927	200.465	326.351	288.387	332.479	LOC100798307	NC_016090.4	39743436	39746455	-	2382	protein_coding	heat shock cognate 70 kDa protein 2 && P09189.1 RecName: Full=Heat shock cognate 70 kDa protein && PF00012:Hsp70 protein	HSP70
100783572	327.866	471.754	427.555	313.929	473.487	302.78	100.352	149.812	86.2062	632.199	448.247	489.151	54.5669	183.691	261.342	366.649	365.777	294.764	LOC100783572	NC_038244.2	4135691	4136936	-	1137	protein_coding	calcium-binding allergen Ole e 8%2C transcript variant X2 && Q9C9U8.1 RecName: Full=Probable calcium-binding protein CML26; AltName: Full=Calmodulin-like protein 26 && PF13499:EF-hand domain pair	-
100786585	264.125	228.52	191.744	187.829	214.137	195.348	83.259	157.065	88.9002	717.653	479.598	482.169	303.456	371.335	581.734	365.866	416.189	418.206	LOC100786585	NC_038244.2	44619129	44622638	-	1120	protein_coding	uncharacterized LOC100786585 && Q8L9X2.1 RecName: Full=Chaperonin-like RbcX protein 2, chloroplastic; Short=AtRBCX2; Flags: Precursor && PF02341:RbcX protein	-
100306555	940.326	708.576	657.84	749.07	709.236	677.788	456.975	237.266	194.162	27.5784	31.0672	22.9941	94.3662	36.8993	40.2711	77.2453	33.5743	45.0258	LOC100306555	NC_038254.2	53420383	53423137	+	761	protein_coding	uncharacterized LOC100306555 && P29450.1 RecName: Full=Thioredoxin F-type, chloroplastic; Short=Trx-F; Flags: Precursor && PF00085:Thioredoxin	-
100808242	149.045	204.59	157.619	34.4924	47.0444	34.1096	46.7166	286.913	119.13	1224.57	876.572	697.159	77.6534	72.1488	268.855	472.188	519.216	442.356	LOC100808242	NC_016091.4	687106	688696	-	1338	protein_coding	GATA transcription factor 7 && Q9FH57.1 RecName: Full=GATA transcription factor 5 && PF00320:GATA zinc finger	GATA
100500309	11.3146	28.5861	15.4494	11.6405	9.20782	12.526	13.8896	536.51	48.1741	1195.07	654.469	780.222	180.968	95.8556	949.563	386.973	409.224	352.939	LOC100500309	NC_038249.2	18811841	18812367	+	527	protein_coding	uncharacterized LOC100500309 && - && -	-
100812481	468.225	498.618	475.392	86.0525	181.124	146.46	86.3885	499.573	361.368	551.48	565.944	583.772	52.9189	45.0179	137.612	299.508	359.502	279.413	LOC100812481	NC_016089.4	49264419	49267571	+	2715	protein_coding	zinc finger CCCH domain-containing protein 29 && Q9XEE6.1 RecName: Full=Zinc finger CCCH domain-containing protein 29; Short=AtC3H29; AltName: Full=AtSZF2 && PF12796:Ankyrin repeats (3 copies)	-
547566	241.127	299.032	299.08	61.0003	94.4182	86.1493	71.5481	573.706	316.177	510.339	610.824	567.325	157.704	125.572	442.784	401.794	457.446	346.51	LOC547566	NC_016090.4	46058748	46059489	-	656	protein_coding	indole-3-acetic acid induced protein ARG-2 homolog && P32292.1 RecName: Full=Indole-3-acetic acid-induced protein ARG2 && -	-
100807572	197.299	208.444	219.078	237.576	200.551	223.691	352.466	231.015	328.904	424.678	455.492	449.933	225.434	305.716	363.708	423.258	419.657	390.918	LOC100807572	NC_038241.2	14178681	14181525	+	1822	protein_coding	elongation factor 1-alpha-like && P25698.2 RecName: Full=Elongation factor 1-alpha; Short=EF-1-alpha && PF00009:Elongation factor Tu GTP binding domain|PF03144:Elongation factor Tu domain 2|PF03143:Elongation factor Tu C-terminal domain	GTP_EFTU
100778637	18.8601	28.1053	33.9744	32.1332	21.7796	33.8378	86.4745	477.967	116.14	846.29	334.013	301.382	172.043	185.308	1309.55	526.31	532.474	601.021	WI12	NC_038254.2	1651109	1651995	+	887	protein_coding	wound-inducible protein 12 && P20144.1 RecName: Full=Wound-induced protein 1 && PF07107:Wound-induced protein WI12	-
100807247	815	892.521	753.303	791.34	758.293	687.278	294.783	124.719	185.682	19.91	29.6971	20.6525	104.328	31.3299	45.3332	44.0302	31.5122	27.1869	LOC100807247	NC_038243.2	43706233	43710361	+	994	protein_coding	stem-specific protein TSJT1 && P24805.1 RecName: Full=Stem-specific protein TSJT1 && PF12481:Aluminium induced protein	-
100527073	1.21047	9.79507	4.12133	8.79404	2.67645	4.33837	27.5037	191.06	63.1584	538.616	776.772	805.674	513.945	652.763	735.569	514.341	423.575	373.255	PR10	NC_038245.2	3346478	3347726	+	821	protein_coding	pathogenesis-related protein 10 && P93333.1 RecName: Full=Class-10 pathogenesis-related protein 1; Short=MtPR10-1; AltName: Full=Pathogenesis-related PR10-like protein 1 && PF00407:Pathogenesis-related protein Bet v I family	-
100037476	603.686	555.913	535.135	516.098	515.372	504.778	259.043	205.733	227.719	361.975	191.727	173.251	296.581	245.883	239.565	85.2579	40.6728	63.7079	LOC100037476	NC_038243.2	4227410	4231929	+	2264	protein_coding	granule-bound starch synthase%2C transcript variant X2 && O82627.1 RecName: Full=Granule-bound starch synthase 1, chloroplastic/amyloplastic; AltName: Full=Granule-bound starch synthase I; Short=GBSS-I; Flags: Precursor && PF00534:Glycosyl transferases group 1|PF08323:Starch synthase catalytic domain	Glycos_transf_1
100777122	0	0	0	0.121621	0.0294965	0.397796	1.65788	29.4094	1.05536	242.4	164.477	225.203	546.72	63.68	426.038	986.003	1232.42	1696.24	LOC100777122	NC_038250.2	6925835	6928908	-	1552	protein_coding	patatin-like protein 2 && O48723.1 RecName: Full=Patatin-like protein 2; Short=AtPLP2; AltName: Full=Patatin-related phospholipase A IIalpha; Short=pPLAIIa; AltName: Full=Phospholipase A IIA; Short=AtPLAIIA && PF01734:Patatin-like phospholipase	-
100789386	0.215067	0	0.617834	0.603976	0.15285	0.396417	3.0365	457.023	10.6738	1586.6	657.785	757.427	166.722	133.369	973.228	241.708	392.606	216.904	CYP82A3	NC_038249.2	15922959	15925516	-	1797	protein_coding	cytochrome P450 82A3-like && O49858.1 RecName: Full=Cytochrome P450 82A3; AltName: Full=Cytochrome P450 CP6 && PF00067:Cytochrome P450	p450
100818119	194.061	235.717	260.276	63.5068	85.3539	72.3301	50.3016	377.017	141.434	1129.98	834.459	620.913	82.4691	63.2382	298.734	373.629	370.341	329.278	LOC100818119	NC_038251.2	9061552	9063710	-	1845	protein_coding	cytochrome b561 and DOMON domain-containing protein At5g47530 && Q8VYH6.1 RecName: Full=Cytochrome b561 and DOMON domain-containing protein At4g17280; AltName: Full=Protein b561A.tha2; Flags: Precursor && PF03188:Eukaryotic cytochrome b561|PF04526:Protein of unknown function (DUF568)	Cytochrom_B561
100779502	211.566	212.126	236.143	220.595	207.475	214.812	264.848	403.859	295.494	201.617	179.772	235.933	376.488	397.251	598.169	395.523	476.956	446.543	LOC100779502	NC_038246.2	5009952	5011972	+	1571	protein_coding	heavy metal-associated isoprenylated plant protein 3 && Q9SJL2.2 RecName: Full=Heavy metal-associated isoprenylated plant protein 5; Short=AtHIP05; AltName: Full=Farnesylated protein 2; Short=AtFP2; Flags: Precursor && PF00403:Heavy-metal-associated domain	HMA
100817673	262.332	313.238	363.307	381.681	375.25	326.626	380.915	334.309	208.276	411.718	200.483	232.401	128.56	124.887	378.322	345.941	380.746	418.03	LOC100817673	NC_038254.2	4079442	4080471	-	1030	protein_coding	uncharacterized LOC100817673 && - && -	-
100800350	949.233	743.946	878.838	706.15	779.824	667.618	333.126	210.863	167.134	21.7474	15.5682	15.5593	7.98675	2.39877	1.92122	21.0431	5.56708	15.3989	LOC100800350	NC_038252.2	30870597	30872862	+	1037	protein_coding	chlorophyll a-b binding protein 6A%2C chloroplastic && P12360.1 RecName: Full=Chlorophyll a-b binding protein 6A, chloroplastic; AltName: Full=LHCI type I CAB-6A; AltName: Full=Light-harvesting complex I 26 kDa protein; Flags: Precursor && PF00504:Chlorophyll A-B binding protein	-
732559	380.454	395.071	475.274	302.936	246.999	285.026	495.246	335.109	382.806	316.2	265	249.126	164.812	181.517	157.493	304.162	286.353	298.72	DREB3	NC_016091.4	9707356	9709097	-	1742	protein_coding	dehydration responsive element-binding protein 3 && Q8H1E4.1 RecName: Full=Ethylene-responsive transcription factor RAP2-4; AltName: Full=Ethylene-responsive transcription factor ERF059; AltName: Full=Protein RELATED TO APETALA2 4 && -	-
100800738	658.69	557.305	687.963	548.171	537.36	555.208	285.946	246.109	236.149	155.443	126.816	149.526	131.835	150.728	194.364	103.245	99.5809	76.7932	LOC100800738	NC_016089.4	48989073	48991942	-	2300	protein_coding	GDP-L-galactose phosphorylase 1 && Q8RWE8.1 RecName: Full=GDP-L-galactose phosphorylase 1; AltName: Full=Protein VITAMIN C DEFECTIVE 2 && -	-
100804202	99.2644	207.597	115.595	17.7189	44.4654	22.7856	58.7645	264.963	115.429	1217.16	1012.79	795.535	85.6101	86.1316	323.392	375.054	338.706	274.026	LOC100804202	NC_038249.2	26660418	26661184	-	767	protein_coding	uncharacterized LOC100804202 && - && -	-
100812707	806.524	777.748	394.715	67.4688	88.3034	65.3146	38.9233	66.6547	46.489	712.06	753.679	789.751	60.6428	86.3691	65.246	210.641	177.844	210.476	LOC100812707	NC_038247.2	10699249	10702224	-	2406	protein_coding	heat shock cognate 70 kDa protein 2 && P27322.1 RecName: Full=Heat shock cognate 70 kDa protein 2 && PF00012:Hsp70 protein	HSP70
100801339	204.97	298.855	197.297	15.39	42.6572	25.5533	24.1978	235.604	73.2998	867.405	1091.8	869.373	99.0197	72.272	229.361	387.111	348.605	319.247	LOC100801339	NC_038248.2	5374524	5377653	-	1760	protein_coding	mitogen-activated protein kinase 3 && Q39023.2 RecName: Full=Mitogen-activated protein kinase 3; Short=AtMPK3; Short=MAP kinase 3 && PF00069:Protein kinase domain	Pkinase
548071	27.226	37.3789	39.0414	46.8729	58.8973	51.7929	40.6722	284.226	124.706	926.752	467.51	432.078	147.734	234.278	661.093	523.843	621.153	669.268	ADC	NC_038242.2	579552	582388	+	2837	protein_coding	arginine decarboxylase && Q39827.1 RecName: Full=Arginine decarboxylase; Short=ADC; Short=ARGDC && PF00278:Pyridoxal-dependent decarboxylase, C-terminal sheet domain|PF02784:Pyridoxal-dependent decarboxylase, pyridoxal binding domain	-
100799420	623.004	525.294	628.541	633.638	602.075	589.705	538.998	328.924	334.464	72.7963	52.7177	41.3833	49.3879	52.6158	59.8777	119.979	53.5903	78.4414	LOC100799420	NC_038249.2	39354107	39357074	-	961	protein_coding	photosynthetic electron transfer C-like protein && P26291.1 RecName: Full=Cytochrome b6-f complex iron-sulfur subunit, chloroplastic; AltName: Full=Plastohydroquinone:plastocyanin oxidoreductase iron-sulfur protein; AltName: Full=Rieske iron-sulfur protein; Short=ISP; Short=RISP; Flags: Precursor && PF08802:Cytochrome B6-F complex Fe-S subunit|PF00355:Rieske [2Fe-2S] domain	-
100805091	0	1.29933	0.0557102	0.696149	1.06125	1.25107	24.4952	165.997	20.8476	572.275	318.242	264.85	428.477	541.33	1130.33	556.775	715.12	635.739	LOC100805091	NC_038242.2	5474815	5475880	+	949	protein_coding	uncharacterized LOC100805091 && - && -	-
100812713	459.541	383.935	394.311	368.929	404.592	364.988	254.282	186.38	218.399	478.054	399.954	443.661	217.376	218.453	250.649	117.342	105.502	109.966	LOC100812713	NC_038255.2	43358540	43361105	-	1809	protein_coding	uncharacterized LOC100812713%2C transcript variant X1 && - && -	-
547532	586.505	517.32	623.913	580.766	515.17	483.994	489.075	266.242	243.953	133.085	142.929	128.727	107.416	102.798	125.037	115.43	111.14	99.9916	ARF	NC_038255.2	614532	618783	+	1061	protein_coding	ADP-ribosylation factor && O48920.3 RecName: Full=ADP-ribosylation factor && PF00025:ADP-ribosylation factor family	Arf
100820467	319.984	282.624	278.829	276.508	251.573	237.616	428.332	256.808	235.247	283.818	336.974	278.186	284.602	300.456	319.943	372.609	311.177	304.358	LOC100820467	NC_038253.2	8091020	8092379	-	876	protein_coding	eukaryotic translation initiation factor 5A-2 && P24922.1 RecName: Full=Eukaryotic translation initiation factor 5A-2; Short=eIF-5A-2; AltName: Full=eIF-4D && PF01287:Eukaryotic elongation factor 5A hypusine, DNA-binding OB fold	-
100127376	30.476	34.5855	23.1114	46.7983	58.3066	53.0432	23.7993	254.157	73.5407	994.777	597.178	646.373	261.493	292.665	567.177	355.192	549.945	492.854	WRKY23	NC_038245.2	444306	446777	-	1933	protein_coding	WRKY transcription factor 23 && Q9C519.1 RecName: Full=WRKY transcription factor 6; AltName: Full=WRKY DNA-binding protein 6; Short=AtWRKY6 && PF03106:WRKY DNA -binding domain	WRKY
100798467	726.305	565.027	493.524	592.97	602.339	549.703	484.332	358.883	345.356	99.8741	65.5764	56.5798	80.4581	72.2677	45.5164	98.3296	25.2598	76.6909	LOC100798467	NC_016089.4	4357514	4361188	-	1541	protein_coding	ferredoxin--NADP reductase%2C leaf isozyme%2C chloroplastic && P10933.1 RecName: Full=Ferredoxin--NADP reductase, leaf isozyme, chloroplastic; Short=FNR; Flags: Precursor && PF00175:Oxidoreductase NAD-binding domain	NAD_binding_1
100793840	613.788	463.044	493.929	532.099	555.936	503.821	661.434	461.885	439.641	75.2539	55.3971	42.4342	85.0598	70.0099	37.5892	111.449	34.837	93.4987	LOC100793840	NC_038252.2	28108969	28112410	-	1562	protein_coding	ferredoxin--NADP reductase%2C leaf isozyme%2C chloroplastic && P10933.1 RecName: Full=Ferredoxin--NADP reductase, leaf isozyme, chloroplastic; Short=FNR; Flags: Precursor && PF00175:Oxidoreductase NAD-binding domain	NAD_binding_1
100808286	570.564	633.633	703.741	382.769	541.223	391.523	312.968	262.718	234.406	227.259	231.31	178.089	79.9404	52.8561	144.453	153.1	145.1	73.2943	LOC100808286	NC_038249.2	35550669	35553117	+	1077	protein_coding	gamma-glutamyl peptidase 5-like && O82225.1 RecName: Full=Gamma-glutamyl peptidase 5 && PF00117:Glutamine amidotransferase class-I	GATase
100101839	31.6053	39.6052	38.043	63.2832	85.6178	68.4942	65.2286	113.509	125.389	270.279	436.524	501.315	566.366	881.626	423.425	475.372	745.259	386.864	NRT1-2	NC_038253.2	7573870	7577298	-	2243	protein_coding	nitrate transporter NRT1-2 && Q944G5.3 RecName: Full=Protein NRT1/ PTR FAMILY 2.10; Short=AtNPF2.10; AltName: Full=Protein GLUCOSINOLATE TRANSPORTER-1 && PF00854:POT family	-
100127391	406.701	511.248	485.244	74.1446	156.257	97.2477	35.5834	222.075	55.2627	844.332	526.503	549.767	73.0516	58.9151	383.493	252.113	308.057	246.714	WRKY47	NC_038245.2	5823753	5825752	+	1425	protein_coding	WRKY transcription factor 47 && Q9SV15.2 RecName: Full=Probable WRKY transcription factor 11; AltName: Full=WRKY DNA-binding protein 11 && PF10533:Plant zinc cluster domain|PF03106:WRKY DNA -binding domain	WRKY
547450	532.153	539.439	255.063	204.919	288.223	223.803	244.109	169.117	206.984	476.88	360.416	191.529	146.393	194.889	347.347	321.044	282.942	271.843	SRC1	NC_038253.2	24258589	24259640	+	581	protein_coding	src1 protein && - && -	-
100306298	396.771	632.976	472.344	87.2926	117.164	117.818	84.1104	287.654	186.963	424.022	464.888	452.054	115.639	75.4407	189.593	410.731	404.825	334.671	FWL5	NC_038241.2	41307620	41309072	-	1019	protein_coding	protein FW2.2-like 5 && Q9LQU4.1 RecName: Full=Protein PLANT CADMIUM RESISTANCE 2; Short=AtPCR2 && PF04749:PLAC8 family	-
547880	58.6813	114.182	75.6134	78.9307	66.0705	95.8344	640.994	523.661	1150.73	58.0097	165.316	111.864	686.062	152.844	266.007	447.542	142.921	376.819	SMEP1	NC_016089.4	42047634	42048858	+	1225	protein_coding	metalloproteinase && P29136.2 RecName: Full=Metalloendoproteinase 1; AltName: Full=SMEP1; Flags: Precursor && PF01471:Putative peptidoglycan binding domain|PF00413:Matrixin	PG_binding_1
100786122	672.448	548.731	437.799	547.314	562.082	516.811	492.309	340.332	346.297	95.7752	58.0639	56.7295	120.018	86.5968	69.605	118.29	55.8575	82.7245	LOC100786122	NC_038254.2	2326131	2329583	-	1581	protein_coding	sedoheptulose-1%2C7-bisphosphatase%2C chloroplastic && O20252.1 RecName: Full=Sedoheptulose-1,7-bisphosphatase, chloroplastic; AltName: Full=SED(1,7)P2ase; AltName: Full=Sedoheptulose bisphosphatase; Short=SBPase; Flags: Precursor && PF00316:Fructose-1-6-bisphosphatase	-
114515510	250.698	252.571	341.929	330.633	291.814	288.462	205.966	224.294	148.963	523.278	315.284	303.379	175.07	174.851	424.986	319.601	331.852	295.582	SUBI-2	NC_038249.2	22114812	22117108	-	1215	protein_coding	polyubiquitin%2C transcript variant X1 && P0CG84.1 RecName: Full=Polyubiquitin; Contains: RecName: Full=Ubiquitin; Flags: Precursor && PF00240:Ubiquitin family	ubiquitin
100787917	37.9354	36.9223	45.9926	33.0272	39.2143	42.3771	33.7212	140.394	65.4129	905.427	645.784	704.453	209.507	282.305	538.994	434.829	467.113	521.716	LOC100787917	NC_038255.2	1908914	1910789	+	1876	protein_coding	AAA-ATPase At3g28580 && Q9FLD5.1 RecName: Full=AAA-ATPase ASD, mitochondrial; AltName: Full=AAA-ATPase 1; AltName: Full=Protein ATPASE-IN-SEED-DEVELOPMENT && PF00004:ATPase family associated with various cellular activities (AAA)|PF14363:Domain associated at C-terminal with AAA	AAA
100305732	366.266	409.073	316.445	315.222	349.692	321.613	316.345	220.175	239.392	143.373	173.58	172.345	258.372	256.29	257.757	406.788	303.532	344.645	LOC100305732	NC_016090.4	45247587	45250879	+	825	protein_coding	superoxide dismutase [Cu-Zn] && Q7M1R5.1 RecName: Full=Superoxide dismutase [Cu-Zn] && PF00080:Copper/zinc superoxide dismutase (SODC)	-
100785429	83.5576	100.601	99.3493	103.4	96.1791	91.5128	245.4	201.54	244.683	410.365	497.729	482.171	299.271	472.102	376.004	472.368	425.5	468.662	LOC100785429	NC_038255.2	8517509	8520375	+	1862	protein_coding	elongation factor 1-alpha && O64937.2 RecName: Full=Elongation factor 1-alpha; Short=EF-1-alpha && PF00009:Elongation factor Tu GTP binding domain|PF03143:Elongation factor Tu C-terminal domain|PF03144:Elongation factor Tu domain 2	GTP_EFTU
100101915	666.544	596.743	605.879	542.648	633.103	507.85	476.794	413.598	464.198	48.3664	26.3743	19.5081	19.1065	9.63695	8.88389	55.3772	17.4504	40.8847	PSAD	NC_038246.2	47795175	47796137	-	963	protein_coding	photosystem I subunit PsaD && P32869.1 RecName: Full=Photosystem I reaction center subunit II, chloroplastic; AltName: Full=PS I subunit 5; AltName: Full=Photosystem I 20 kDa subunit; Short=PSI-D; Flags: Precursor && PF02531:PsaD	-
100787994	215.257	250.4	229.872	230.317	203.297	221.836	134.714	112.568	167.272	348.617	309.777	354.313	309.19	429.249	310.895	489.552	324.098	469.106	LOC100787994	NC_038251.2	21099866	21102169	-	1937	protein_coding	S-adenosylmethionine synthase%2C transcript variant X1 && A4ULF8.1 RecName: Full=S-adenosylmethionine synthase; Short=AdoMet synthase; AltName: Full=Methionine adenosyltransferase; Short=MAT && PF02773:S-adenosylmethionine synthetase, C-terminal domain|PF00438:S-adenosylmethionine synthetase, N-terminal domain|PF02772:S-adenosylmethionine synthetase, central domain	-
100802039	128.191	150.531	122.532	161.816	145.561	157.666	87.0266	82.0291	163.083	398.518	468.055	448.189	469.361	518.609	432.371	417.274	336.735	418.07	LOC100802039	NC_038255.2	37399464	37404444	-	2638	protein_coding	putative cobalamin-independent methionine synthase && O50008.1 RecName: Full=5-methyltetrahydropteroyltriglutamate--homocysteine methyltransferase 1; AltName: Full=Cobalamin-independent methionine synthase 1; Short=AtMS1; AltName: Full=Vitamin-B12-independent methionine synthase 1 && PF01717:Cobalamin-independent synthase, Catalytic domain|PF08267:Cobalamin-independent synthase, N-terminal domain	-
100789921	580.913	455.249	441.717	425.602	414.816	418.479	485.188	330.964	331.248	63.0538	113.977	115.315	152.516	152.32	117.941	194.787	151.321	159.623	RCA14	NC_038250.2	5432816	5437057	+	1727	protein_coding	ribulose bisphosphate carboxylase/oxygenase activase 1%2C chloroplastic-like && Q7X9A0.1 RecName: Full=Ribulose bisphosphate carboxylase/oxygenase activase 1, chloroplastic; Short=RA 1; Short=RuBisCO activase 1; AltName: Full=RuBisCO activase alpha form; Flags: Precursor && PF00004:ATPase family associated with various cellular activities (AAA)	AAA
100797664	503.989	479.2	410.368	383.733	350.158	344.877	324.287	218.643	159.127	256.13	217.105	212.466	146.49	157.191	271.714	249.596	206.614	204.91	LOC100797664	NC_038249.2	32825324	32826096	+	584	protein_coding	ubiquitin-like protein 5 && Q9FGZ9.1 RecName: Full=Ubiquitin-like protein 5 && -	-
100527005	1.16233	7.33633	4.35937	1.07624	0.481879	1.66634	6.61547	323.384	4.61279	1298.86	806.322	961.773	291.041	109.354	461.787	258.952	283.789	271.871	LOC100527005	NC_016090.4	38503665	38504561	-	570	protein_coding	uncharacterized LOC100527005 && O23320.1 RecName: Full=Calmodulin-like protein 8; Short=AtCaM-8 && PF13499:EF-hand domain pair	-
100499634	635.721	421.406	405.924	519.36	526.248	491.642	575.589	523.641	474.006	89.6243	70.7049	63.515	38.305	26.3912	18.0277	86.2178	22.6704	75.8966	LOC100499634	NC_038244.2	35697502	35703763	-	2012	protein_coding	serine hydroxymethyltransferase 3 && P50433.1 RecName: Full=Serine hydroxymethyltransferase, mitochondrial; Short=SHMT; AltName: Full=Glycine hydroxymethyltransferase; AltName: Full=Serine methylase; Flags: Precursor && PF00464:Serine hydroxymethyltransferase	SHMT
100500087	140.691	189.208	159.612	139.497	138.54	132.682	283.363	158.144	200.644	476.798	471.855	371.779	193.23	275.063	464.408	432.842	409.89	425.992	LOC100500087	NC_038256.2	40711376	40713161	-	684	protein_coding	uncharacterized LOC100500087 && P34788.1 RecName: Full=40S ribosomal protein S18 && PF00416:Ribosomal protein S13/S18	-
100810797	23.6159	65.0463	45.5979	5.55487	4.21504	4.81549	9.25512	349.514	17.6833	1339.32	1156.68	612.631	59.941	18.9006	277.893	343.134	402.978	299.968	LOC100810797	NC_038243.2	6796563	6797420	+	858	protein_coding	BON1-associated protein 2 && - && PF00168:C2 domain	C2
100805768	415.44	472.913	339.375	122.45	132.129	130.031	69.3927	129.197	63.1812	747.391	529.86	513.22	96.9388	90.4471	372.027	257.29	251.536	302.596	NAC022	NC_016091.4	50410194	50412208	-	1565	protein_coding	NAC domain-containing protein && Q39013.2 RecName: Full=NAC domain-containing protein 2; Short=ANAC002 && PF02365:No apical meristem (NAM) protein	NAM
100795112	523.214	482.764	498.466	402.816	401.539	377.096	461.628	285.019	277.082	70.1114	87.1284	68.4322	110.769	129.106	224.387	240.746	226.243	168.028	LOC100795112	NC_016090.4	37899032	37899652	+	621	protein_coding	outer envelope membrane protein 7 && - && -	-
547685	296.207	347.512	320.988	86.3231	148.59	107.906	35.6948	194.53	113.947	638.068	695.396	696.073	80.4478	41.0068	146.823	340.834	338.168	382.766	NRP-A	NC_038256.2	23329569	23332184	-	1863	protein_coding	N-rich protein && P37707.1 RecName: Full=B2 protein && PF10539:Development and cell death domain	-
100800709	216.995	492.794	258.566	24.5285	160.422	24.0315	5.38306	48.4779	5.30443	1036.86	1020.04	1003.34	91.9758	110.165	215.176	104.606	137.093	49.517	LOC100800709	NC_016088.4	54835032	54836748	-	1162	protein_coding	protein TIFY 10a && Q84R94.1 RecName: Full=Protein TIFY 10a; Short=OsTIFY10a; AltName: Full=Jasmonate ZIM domain-containing protein 6; Short=OsJAZ6; AltName: Full=OsJAZ5 && PF09425:Divergent CCT motif|PF06200:tify domain	Zim
100127419	663.153	461.06	538.419	591.922	596.066	550.536	526.436	330.74	298.889	68.8855	61.5235	49.4338	32.9232	30.6786	36.2587	78.5061	22.8636	54.8768	PETC	NC_038248.2	37515023	37518311	+	1065	protein_coding	Rieske iron-sulphur protein precursor && P26291.1 RecName: Full=Cytochrome b6-f complex iron-sulfur subunit, chloroplastic; AltName: Full=Plastohydroquinone:plastocyanin oxidoreductase iron-sulfur protein; AltName: Full=Rieske iron-sulfur protein; Short=ISP; Short=RISP; Flags: Precursor && PF00355:Rieske [2Fe-2S] domain|PF08802:Cytochrome B6-F complex Fe-S subunit	-
100779626	469.89	426.308	550.909	448.434	435.436	405.307	580.992	340.898	408.207	49.8297	73.9981	62.7034	107.682	116.014	123.019	131.463	130.577	112.247	LOC100779626	NC_038251.2	12583914	12586118	+	1016	protein_coding	ethylene-responsive transcription factor RAP2-3 && P42736.2 RecName: Full=Ethylene-responsive transcription factor RAP2-3; AltName: Full=Cadmium-induced protein AS30; AltName: Full=Ethylene response factor 72; Short=ERF72; AltName: Full=Ethylene-responsive element binding protein; Short=AtEBP; AltName: Full=Protein RELATED TO APETALA2 3; Short=Related to AP2 3 && PF00847:AP2 domain	AP2
100305487	876.082	634.625	630.667	527.776	541.502	490.761	446.716	276.299	290.148	28.0556	15.5882	21.8788	28.0723	22.2869	19.0505	59.4286	27.7084	35.3747	LOC100305487	NC_016091.4	4455630	4456318	+	689	protein_coding	uncharacterized LOC100305487 && - && PF06596:Photosystem II reaction centre X protein (PsbX)	-
100802708	208.034	307.205	239.348	27.6633	89.8264	38.7845	51.3466	82.5696	73.907	923.779	868.027	641.982	19.8018	43.1797	45.6396	460.98	459.966	372.835	LOC100802708	NC_038245.2	6464477	6466407	-	1931	protein_coding	protein ALP1-like && - && PF13359:DDE superfamily endonuclease	-
100800966	91.7932	135.504	135.081	27.0558	41.833	37.7952	74.6245	188.889	133.498	845.039	789.572	582.672	73.3912	107.867	123.391	548.562	497.556	503.608	LOC100800966	NC_038247.2	35671786	35673421	+	1636	protein_coding	U-box domain-containing protein && Q5PNY6.1 RecName: Full=U-box domain-containing protein 21; AltName: Full=Plant U-box protein 21 && PF04564:U-box domain	U-box
100306311	103.184	130.566	118.437	57.6202	49.7211	66.896	227.926	327.436	178.187	856.628	766.051	551.86	103.365	88.3955	207.641	355.229	359.418	372.868	LOC100306311	NC_016091.4	5234530	5235574	+	1045	protein_coding	uncharacterized LOC100306311 && - && -	-
100784090	629.548	509.413	488.826	477.008	463.52	483.76	637.106	391.92	443.412	37.9729	29.0012	33.1592	53.1179	31.063	18.5774	75.2514	39.0375	56.8468	LOC100784090	NC_038250.2	317763	319492	+	1309	protein_coding	PSI type III chlorophyll a/b-binding protein && Q32904.1 RecName: Full=Chlorophyll a-b binding protein 3, chloroplastic; AltName: Full=LHCII type III CAB-3; Flags: Precursor && PF00504:Chlorophyll A-B binding protein	-
100789942	29.7748	41.1012	36.6943	36.1206	27.4067	30.0556	45.3738	110.637	42.1981	708.396	477.422	479.227	273.319	254.796	547.27	550.789	526.466	673.844	LOC100789942	NC_038251.2	53119688	53123516	+	1667	protein_coding	ADP%2CATP carrier protein 2%2C mitochondrial-like && O22342.1 RecName: Full=ADP,ATP carrier protein 1, mitochondrial; AltName: Full=ADP/ATP translocase 1; AltName: Full=Adenine nucleotide translocator 1; Short=ANT 1; Flags: Precursor && PF00153:Mitochondrial carrier protein	Mito_carr
100526897	189.382	285.469	212.707	32.7315	55.5962	39.5756	51.4845	357.633	98.6195	827.877	690.887	591.527	68.6785	54.8719	186.348	413.228	352.551	379.741	LOC100526897	NC_016090.4	39915686	39916501	-	816	protein_coding	C2H2-type zinc finger protein && Q9SLD4.1 RecName: Full=Zinc finger protein ZAT11 && PF13912:C2H2-type zinc finger	-
100804201	477.495	444.785	527.821	481.192	466.679	436.202	502.501	268.822	234.974	85.2111	63.2066	61.0879	87.9237	122.019	192.785	150.309	143.796	130.64	LOC100804201	NC_038242.2	4497148	4498662	+	1400	protein_coding	zinc finger protein CONSTANS-LIKE 4 && Q940T9.2 RecName: Full=Zinc finger protein CONSTANS-LIKE 4 && PF00643:B-box zinc finger|PF06203:CCT motif	CCT
100271888	518.394	408.293	453.792	443.958	515.585	481.69	194.817	251.966	233.152	126.333	124.455	140.44	178.816	175.274	135.062	152.421	145.792	156.221	LCL1	NC_038252.2	1514572	1528283	-	3732	protein_coding	late elongated hypocotyl and circadian clock associated-1-like protein 1%2C transcript variant X1 && Q6R0H1.2 RecName: Full=Protein LHY; AltName: Full=MYB-related transcription factor LHY; AltName: Full=Protein LATE ELONGATED HYPOCOTYL && PF00249:Myb-like DNA-binding domain	Myb_DNA-binding
100815146	20.978	22.2584	15.3152	20.9729	16.0997	21.2248	47.7734	197.439	77.932	635.622	619.501	723.318	209.029	395.866	438.607	422.237	491.891	455.855	LOC100815146	NC_016089.4	9840880	9842895	+	2016	protein_coding	abscisate beta-glucosyltransferase && Q8W3P8.1 RecName: Full=Abscisate beta-glucosyltransferase; AltName: Full=ABA-glucosyltransferase && PF00201:UDP-glucoronosyl and UDP-glucosyl transferase	UDPGT
100306492	90.5073	86.1064	99.6891	82.6321	92.2367	85.1515	97.0552	190.883	71.9013	459.12	360.104	415.143	246.066	331.976	502.452	550.548	442.595	624.538	LOC100306492	NC_038249.2	21538051	21539257	-	1145	protein_coding	uncharacterized LOC100306492 && - && PF06172:Cupin superfamily (DUF985)	-
100814324	340.64	397.117	345.025	329.094	280.346	316.753	932.353	347.983	407.639	60.9825	70.9968	76.1457	131.89	125.572	124.763	217.859	174.037	148.089	LOC100814324	NC_038255.2	48780126	48782173	-	960	protein_coding	dormancy-associated protein homolog 3%2C transcript variant X1 && Q8LD26.1 RecName: Full=Dormancy-associated protein homolog 3; AltName: Full=DRM1 homolog 3 && PF05564:Dormancy/auxin associated protein	-
100807126	589.324	402.286	489.902	507.007	509.02	485.503	458.46	397.049	400.477	58.5987	52.6925	52.0989	86.2932	77.6342	52.7869	81.3735	35.6339	64.4116	LOC100807126	NC_038245.2	44354973	44359226	+	1896	protein_coding	phosphoribulokinase%2C chloroplastic && P27774.1 RecName: Full=Phosphoribulokinase, chloroplastic; Short=PRK; Short=PRKase; AltName: Full=Phosphopentokinase; Flags: Precursor && PF00485:Phosphoribulokinase / Uridine kinase family	-
100784891	20.1299	28.3801	30.7899	41.0305	32.5976	35.8698	42.3362	172.165	58.3263	417.149	463.532	521.546	378.673	561.051	564.368	497.375	377.688	556.962	LOC100784891	NC_016090.4	35585153	35586904	+	1226	protein_coding	putative methyltransferase DDB_G0268948 && Q55EX9.2 RecName: Full=Putative methyltransferase DDB_G0268948 && PF08241:Methyltransferase domain	Methyltransf_11
547951	176.214	121.803	163.418	250.344	272.465	228.505	188.327	98.4007	152.245	57.9495	134.447	145.663	423.517	683.906	404.157	374.41	548.274	371.289	GST24	NC_038250.2	2243505	2245051	+	934	protein_coding	glutathione S-transferase 24 && O80852.1 RecName: Full=Glutathione S-transferase F9; Short=AtGSTF9; AltName: Full=AtGSTF7; AltName: Full=GST class-phi member 9 && PF00043:Glutathione S-transferase, C-terminal domain|PF02798:Glutathione S-transferase, N-terminal domain	GST_N
100786578	1.3749	8.17735	5.26632	4.66381	3.63378	5.87629	18.9533	172.899	41.8285	735.246	604.577	686.653	265.185	417.764	493.721	469.052	376.983	478.06	LOC100786578	NC_038252.2	21212769	21217202	-	1285	protein_coding	pinoresinol reductase 1-like && P52581.1 RecName: Full=Isoflavone reductase homolog && PF05368:NmrA-like family	NmrA
113001461	138.843	213.429	175.449	29.7669	41.1427	29.0555	67.7605	277.444	108.849	898.352	942.978	695.024	18.5194	31.1849	174.061	353.556	309.913	280.56	LOC113001461	NC_016091.4	48617099	48617572	-	474	protein_coding	uncharacterized LOC113001461 && - && -	-
100305792	22.2737	21.8736	28.3982	26.6955	19.0962	20.6245	62.3611	173.427	103.004	963.201	644.147	556.836	179.843	308.07	506.146	387.957	337.793	395.807	LOC100305792	NC_016091.4	3578730	3583099	+	875	protein_coding	uncharacterized LOC100305792 && P31166.2 RecName: Full=Adenine phosphoribosyltransferase 1, chloroplastic; Short=APRT 1; Short=AtAPT1; Flags: Precursor && PF00156:Phosphoribosyl transferase domain	Pribosyltran
100803171	0	0	0	0	0	0.214351	0.5562	39.359	0.129698	1250.92	404.616	404.968	244.067	59.4244	307.856	388.162	882.209	756.901	LOC100803171	NC_038251.2	5441012	5443005	-	1994	protein_coding	polyphenol oxidase A1%2C chloroplastic && P43309.1 RecName: Full=Polyphenol oxidase, chloroplastic; Short=PPO; AltName: Full=Catechol oxidase; Flags: Precursor && PF00264:Common central domain of tyrosinase|PF12142:Polyphenol oxidase middle domain|PF12143:Protein of unknown function (DUF_B2219)	-
100037448	439.203	330.284	338.653	532.21	459.992	507.595	406.79	346.165	327.318	102.402	95.6365	94.5915	133.452	145.755	94.825	153.36	96.9058	128.843	CAT5	NC_038242.2	1341246	1345700	-	1556	protein_coding	catalase && O48561.1 RecName: Full=Catalase-4 && PF06628:Catalase-related immune-responsive|PF00199:Catalase	Catalase
100306369	382.491	325.862	309.979	259.362	224.005	213.887	90.3929	201.174	95.6047	718.674	461.974	356.429	105.304	58.8431	245.491	190.896	220.299	256.073	LOC100306369	NC_038246.2	1529242	1530557	-	665	protein_coding	uncharacterized LOC100306369 && P32292.1 RecName: Full=Indole-3-acetic acid-induced protein ARG2 && -	-
100815844	99.8571	92.2868	93.9016	121.124	118.397	110.939	127.519	306.852	155.076	788.74	460.926	454.304	251.844	233.968	364.792	264.588	319.373	349.774	LOC100815844	NC_038253.2	4857985	4863705	+	2613	protein_coding	NADPH--cytochrome P450 reductase 2 && Q9SUM3.1 RecName: Full=NADPH--cytochrome P450 reductase 2; Short=CPR 2; Short=P450R 2 && PF00258:Flavodoxin|PF00667:FAD binding domain|PF00175:Oxidoreductase NAD-binding domain	NAD_binding_1
100306396	630.708	713.147	510.699	115.842	141.15	146.677	105.746	170.496	141.208	441.228	503.217	566.555	35.646	13.2881	22.5843	200.705	124.638	120.77	LOC100306396	NC_038249.2	37866539	37867114	+	576	protein_coding	calcium-binding protein PBP1-like protein && Q9LSQ6.1 RecName: Full=Calcium-binding protein PBP1; AltName: Full=KIC-related protein 2; AltName: Full=PINOID-binding protein 1 && PF13833:EF-hand domain pair	-
100527101	18.6374	21.0166	14.0088	2.31234	0.581578	1.37904	11.0303	202.22	7.82271	1162.72	778.591	545.656	187.307	110.173	399.546	410.055	431.442	392.243	LOC100527101	NC_016091.4	43131191	43131741	-	551	protein_coding	uncharacterized LOC100527101 && - && -	-
547602	9.02339	12.8708	15.8167	12.2874	9.80666	7.76164	38.8736	156.662	49.8691	750.501	395.751	425.619	201.079	176.948	397.357	776.314	477.961	771.445	CHI1A	NC_038256.2	47198220	47200658	+	1083	protein_coding	chalcone--flavonone isomerase 1A && Q93XE6.1 RecName: Full=Chalcone--flavonone isomerase 1A; Short=Chalcone isomerase 1A && PF02431:Chalcone-flavanone isomerase	-
100127375	215.381	365.634	244.721	22.2158	66.9047	44.9364	12.5782	187.023	127.535	676.86	674.997	779.492	65.3684	72.8038	223.377	277.871	404.592	221.94	WRKY46	NC_038244.2	1762612	1764351	-	1506	protein_coding	WRKY transcription factor 46 && Q9SUP6.1 RecName: Full=Probable WRKY transcription factor 53; AltName: Full=WRKY DNA-binding protein 53 && PF03106:WRKY DNA -binding domain	WRKY
100812618	180.072	361.338	247.776	59.8701	213.556	68.0199	25.4413	98.8016	38.5071	933.687	733.744	681.105	131.954	159.296	185.164	193.43	217.682	154.546	LOC100812618	NC_038251.2	17332215	17334989	+	1388	protein_coding	protein TIFY 10A && Q9LMA8.1 RecName: Full=Protein TIFY 10A; AltName: Full=Jasmonate ZIM domain-containing protein 1 && PF06200:tify domain|PF09425:Divergent CCT motif	Zim
100777482	88.2854	82.3142	75.2302	78.6482	70.1073	69.78	171.451	157.861	210.602	521.177	488.243	453.018	279.241	374.122	394.287	396.406	362.456	398.168	LOC100777482	NC_038250.2	4860899	4863076	+	1272	protein_coding	60S acidic ribosomal protein P0-like && P50346.1 RecName: Full=60S acidic ribosomal protein P0 && PF00466:Ribosomal protein L10|PF00428:60s Acidic ribosomal protein	-
100798485	585.17	423.459	438.218	479.727	514.482	447.764	664.305	414.777	440.981	23.7571	23.3027	20.2605	25.7688	13.2428	14.275	60.6181	18.9394	44.1097	LOC100798485	NC_038247.2	4584764	4586290	+	1174	protein_coding	oxygen-evolving enhancer protein 1%2C chloroplastic-like && P14226.1 RecName: Full=Oxygen-evolving enhancer protein 1, chloroplastic; Short=OEE1; AltName: Full=33 kDa subunit of oxygen evolving system of photosystem II; AltName: Full=33 kDa thylakoid membrane protein; AltName: Full=OEC 33 kDa subunit; Flags: Precursor && PF01716:Manganese-stabilising protein / photosystem II polypeptide	-
100806163	523.174	639.053	653.171	341.006	368.962	332.572	635.051	351.829	454.742	23.5	28.9589	24.0827	77.0194	35.9469	34.2664	46.1793	42.1259	29.3978	LOC100806163	NC_038249.2	31535536	31541737	-	1038	protein_coding	stem-specific protein TSJT1-like && P24805.1 RecName: Full=Stem-specific protein TSJT1 && PF12481:Aluminium induced protein	-
100805702	237.477	225.619	203.979	257.008	254.237	279.069	316.227	266.971	381.037	99.6157	117.579	104.489	284.317	320.703	270.443	322.079	378.664	316.502	LOC100805702	NC_038253.2	39552684	39557530	-	2433	protein_coding	cysteine proteinase RD21A && P43297.1 RecName: Full=Cysteine proteinase RD21A; AltName: Full=Protein RESPONSIVE TO DEHYDRATION 21; Short=RD21; Flags: Precursor && PF00112:Papain family cysteine protease|PF00396:Granulin|PF08246:Cathepsin propeptide inhibitor domain (I29)	Peptidase_C1
100786939	72.9654	90.2055	94.3579	80.4023	78.4028	74.9555	132.098	146.811	181.579	290.518	292.128	327.364	248.306	476.509	480.235	596.691	404.293	554.423	LOC100786939	NC_038244.2	8351074	8353639	-	1928	protein_coding	adenosylhomocysteinase && P68172.1 RecName: Full=Adenosylhomocysteinase; Short=AdoHcyase; AltName: Full=Cytokinin-binding protein CBP57; AltName: Full=S-adenosyl-L-homocysteine hydrolase >P68173.1 RecName: Full=Adenosylhomocysteinase; Short=AdoHcyase; AltName: Full=Cytokinin-binding protein CBP57; AltName: Full=S-adenosyl-L-homocysteine hydrolase && PF05221:S-adenosyl-L-homocysteine hydrolase|PF0…	-
100305968	747.568	546.962	499.095	541.262	529.557	528.021	501.501	277.749	267.586	20.1027	15.1403	16.108	36.6542	13.4713	10.9786	28.9575	14.3226	20.5097	LOC100305968	NC_016088.4	51063556	51066004	+	870	protein_coding	rhodanese-like domain-containing protein && Q38853.1 RecName: Full=Rhodanese-like domain-containing protein 15, chloroplastic; AltName: Full=Protein DARK INDUCIBLE 1; AltName: Full=Senescence-associated protein 1; Short=AtSEN1; AltName: Full=Sulfurtransferase 15; Short=AtStr15; Flags: Precursor && PF00581:Rhodanese-like domain	Rhodanese
100127386	63.1113	99.4626	98.5245	39.3372	54.043	48.0439	33.032	311.686	54.8292	1122.66	508.922	590.002	103.108	103.435	655.879	233.51	295.02	200.513	WRKY42	NC_038251.2	14931872	14933875	+	1202	protein_coding	WRKY transcription factor 42 && Q9SV15.2 RecName: Full=Probable WRKY transcription factor 11; AltName: Full=WRKY DNA-binding protein 11 && PF10533:Plant zinc cluster domain|PF03106:WRKY DNA -binding domain	WRKY
100785082	342.173	283.291	227.143	244.272	253.585	215.474	316.988	189.396	205.948	322.018	255.802	203.376	186.818	212.639	319.716	256.209	323.351	247.12	LOC100785082	NC_038247.2	38464683	38466239	+	901	protein_coding	histone H3.3 && P59169.2 RecName: Full=Histone H3.3; AltName: Full=Histone H3.2 >Q71V89.3 RecName: Full=Histone H3.3 >P69245.2 RecName: Full=Histone H3.3 >P69244.2 RecName: Full=Histone H3.3; AltName: Full=Histone H3.2; AltName: Full=Minor histone H3 >Q71H73.3 RecName: Full=Histone H3.3 >Q6RUR1.3 RecName: Full=Histone H3.3 >Q71U98.3 RecName: Full=Histone H3.3 >Q711T2.3 RecName: Full=Histone H3.3 …	Histone
100783948	9.61932	9.50286	5.91697	5.19564	3.29561	4.0222	30.7559	194.599	103.599	1007.69	754.236	644.045	186.286	387.384	367.5	320.65	236.727	333.733	LOC100783948	NC_038244.2	21909936	21912517	-	1653	protein_coding	probable UDP-arabinopyranose mutase 1 && Q9SC19.2 RecName: Full=Alpha-1,4-glucan-protein synthase [UDP-forming] 1; AltName: Full=Reversibly glycosylated polypeptide 1; Short=RGP1; AltName: Full=UDP-glucose:protein transglucosylase 1; Short=UPTG 1 && PF03214:Reversibly glycosylated polypeptide	-
100809123	61.6728	152.122	136.292	10.1589	47.4997	11.2031	21.2531	145.787	25.3025	1084.32	1048.75	995.973	62.1358	46.0094	143.099	231.025	222.431	153.098	LOC100809123	NC_016090.4	42265556	42267204	+	1649	protein_coding	E3 ubiquitin-protein ligase PUB22 && Q9SVC6.1 RecName: Full=E3 ubiquitin-protein ligase PUB22; AltName: Full=Plant U-box protein 22; AltName: Full=U-box domain-containing protein 22 && PF04564:U-box domain	U-box
100810590	226.993	230.968	300.398	390.827	444.471	371.932	505.338	206.85	258.672	136.82	92.8799	69.376	56.3461	118.112	417.215	218.029	375.707	176.988	LOC100810590	NC_038256.2	45937608	45938487	+	808	protein_coding	histone H1.2-like && P08283.1 RecName: Full=Histone H1; AltName: Full=PsH1b; AltName: Full=PsH1b-40 && PF00538:linker histone H1 and H5 family	-
100779440	453.127	341.701	349.025	352.809	316.304	337.299	507.992	436.687	326.002	35.3967	59.83	68.0287	250.135	251.774	109.887	121.286	143.318	120.779	LOC100779440	NC_038243.2	17835112	17839456	-	2109	protein_coding	vacuolar cation/proton exchanger 3 && Q93Z81.1 RecName: Full=Vacuolar cation/proton exchanger 3; AltName: Full=Ca(2+)/H(+) antiporter CAX3; AltName: Full=Ca(2+)/H(+) exchanger 3; AltName: Full=Protein CATION EXCHANGER 3 && PF01699:Sodium/calcium exchanger protein	Na_Ca_ex
547652	657.129	552.128	592.176	376.054	410.356	370.584	395.334	239.872	228.3	57.1633	83.8275	72.3185	105.624	71.2875	82.1929	101.13	87.6517	86.0228	LOC547652	NC_038254.2	50588245	50591853	-	971	protein_coding	ubiquitin-conjugation enzyme && Q94F47.1 RecName: Full=Ubiquitin-conjugating enzyme E2 28; AltName: Full=E2 ubiquitin-conjugating enzyme 28; AltName: Full=Ubiquitin carrier protein 28 && PF00179:Ubiquitin-conjugating enzyme	UQ_con
100802275	290.331	418.22	292.11	44.7593	69.3487	59.5536	91.2122	226.853	118.312	620.646	700.84	580.094	33.0818	30.8149	73.7493	327.665	285.599	269.105	LOC100802275	NC_038242.2	11108563	11109436	+	874	protein_coding	uncharacterized LOC100802275 && - && -	-
100799869	232.131	496.102	306.762	44.4131	88.4227	68.9692	16.1707	105.655	57.4015	680.115	853.645	758.607	15.6866	21.4505	90.8623	252.694	253.495	182.168	LOC100799869	NC_038246.2	40466315	40467870	+	1037	protein_coding	putative F-box protein PP2-B12 && Q3E6P4.1 RecName: Full=F-box protein At2g02240 && PF14299:Phloem protein 2|PF12937:F-box-like	-
547579	199.919	203.641	206.539	199.369	187.745	183.347	193.711	131.955	99.7913	556.52	474.21	416.307	231.53	259.474	280.765	255.253	201.991	242.451	GSTU30	NC_038243.2	16485498	16487424	+	1285	protein_coding	glutathione S-transferase GST 8%2C transcript variant X1 && P32110.1 RecName: Full=Probable glutathione S-transferase; AltName: Full=G2-4; AltName: Full=Heat shock protein 26A && PF00043:Glutathione S-transferase, C-terminal domain|PF02798:Glutathione S-transferase, N-terminal domain	GST_N
100814621	4.79053	3.72142	6.38403	6.34645	6.55397	5.66592	11.7723	94.716	12.9341	882.752	539.757	565.915	208.024	332.403	535.425	368.136	438.55	483.638	LOC100814621	NC_016089.4	9835225	9839890	+	1383	protein_coding	CBS domain-containing protein CBSX1%2C chloroplastic%2C transcript variant X2 && O23193.2 RecName: Full=CBS domain-containing protein CBSX1, chloroplastic; AltName: Full=CBS domain-containing protein 2; Short=AtCDCP2; AltName: Full=Protein LOSS OF THE TIMING OF ET AND JA BIOSYNTHESIS 2; Short=AtLEJ2; Flags: Precursor && PF00571:CBS domain	CBS
100305767	225.031	426.484	278.082	76.3506	253.646	80.4408	78.6937	171.94	73.13	535.487	585.931	510.575	72.0233	34.2653	116.701	337.908	371.373	266.864	LOC100305767	NC_038244.2	12331540	12332251	-	712	protein_coding	uncharacterized LOC100305767 && - && -	-
100780145	411.073	446.698	481.388	495.345	476.258	458.681	480.867	265.882	331.685	18.9792	36.4108	18.5194	136.987	43.786	60.8841	138.979	89.2741	101.212	PIP1-7	NC_038250.2	4894197	4896015	+	1358	protein_coding	aquaporin PIP1-7 && P25794.2 RecName: Full=Probable aquaporin PIP-type 7a; AltName: Full=Turgor-responsive protein 31; AltName: Full=Turgor-responsive protein 7a && PF00230:Major intrinsic protein	-
100815559	118.417	176.878	244.569	82.1353	125.05	80.5419	133.301	204.015	100.229	444.703	245.949	271.602	108.89	146.958	642.357	471.906	435.577	450.821	LOC100815559	NC_038255.2	39845263	39846719	-	1457	protein_coding	probable calcium-binding protein CML36 && Q9SS31.1 RecName: Full=Probable calcium-binding protein CML36; AltName: Full=Calmodulin-like protein 36 && PF13405:EF-hand domain|PF13499:EF-hand domain pair	-
115561816	304.659	313.293	185.128	221.043	197.57	201.055	194.086	114.9	104.851	30.2793	65.8825	85.22	473.512	623.062	292.697	369.596	435.367	262.642	LOC115561816	NC_016090.4	23863063	23864421	+	608	protein_coding	type 1 metallothionein && P43399.1 RecName: Full=Metallothionein-like protein 1; AltName: Full=Metallothionein-like protein B; Short=MT-B [Trifolium repens] && -	-
100781400	4.87607	5.2195	7.61048	10.2057	4.96623	8.45454	6.94129	75.3307	6.80418	954.032	474.393	539.002	222.312	442.31	606.958	306.825	420.305	374.369	LOC100781400	NC_038243.2	39090799	39095700	+	1438	protein_coding	CBS domain-containing protein CBSX1%2C chloroplastic-like%2C transcript variant X1 && O23193.2 RecName: Full=CBS domain-containing protein CBSX1, chloroplastic; AltName: Full=CBS domain-containing protein 2; Short=AtCDCP2; AltName: Full=Protein LOSS OF THE TIMING OF ET AND JA BIOSYNTHESIS 2; Short=AtLEJ2; Flags: Precursor && PF00571:CBS domain	CBS
100805960	510.962	313.706	445.972	662.62	642.582	610.713	255.622	252.734	251.644	35.8047	27.3437	24.593	47.1893	47.4707	42.056	120.247	68.2757	96.3978	LOC100805960	NC_016091.4	44766520	44768621	-	1959	protein_coding	elongation factor Tu%2C chloroplastic-like && Q43467.1 RecName: Full=Elongation factor Tu, chloroplastic; Short=EF-Tu; Flags: Precursor && PF00009:Elongation factor Tu GTP binding domain|PF03143:Elongation factor Tu C-terminal domain|PF03144:Elongation factor Tu domain 2	GTP_EFTU
100809587	0	0	0	0	0	0	4.58268	237.018	10.4596	1187.8	608.932	365.976	191.314	337.52	891.78	170.665	210.328	236.511	LOC100809587	NC_038251.2	3902572	3904983	-	1636	protein_coding	WAT1-related protein At1g68170 && F4HVM3.1 RecName: Full=WAT1-related protein At1g68170 && PF00892:EamA-like transporter family	DUF6
100791699	175.715	171.936	175.789	224.43	202.222	216.935	310.417	267.957	329.622	127.818	165.789	151.708	381.796	391.25	218.02	306.218	335.001	294.405	LOC100791699	NC_038250.2	7504317	7508598	+	1840	protein_coding	cysteine proteinase RD21a-like protein && P43297.1 RecName: Full=Cysteine proteinase RD21A; AltName: Full=Protein RESPONSIVE TO DEHYDRATION 21; Short=RD21; Flags: Precursor && PF08246:Cathepsin propeptide inhibitor domain (I29)|PF00112:Papain family cysteine protease|PF00396:Granulin	Peptidase_C1
100777773	0	0.779072	0	0.838124	0	0.536763	6.08851	383.883	7.33078	837.953	644.66	746.666	377.323	67.3014	237.322	305.759	436.199	381.569	LOC100777773	NC_038247.2	9863998	9867089	+	1858	protein_coding	cyanogenic beta-glucosidase && B8AVF0.1 RecName: Full=Beta-glucosidase 12; Flags: Precursor && PF00232:Glycosyl hydrolase family 1	Glyco_hydro_1
100780329	172.011	146.533	166.352	171.146	164.629	169.108	230.963	185.588	205.839	379.702	303.97	297.152	221.928	304.56	325.915	310.148	312.791	348.532	LOC100780329	NC_038243.2	39075706	39081335	-	2744	protein_coding	polyadenylate-binding protein 2 && Q9FXA2.1 RecName: Full=Polyadenylate-binding protein 8; Short=PABP-8; Short=Poly(A)-binding protein 8 && PF00658:Poly-adenylate binding protein, unique domain|PF00076:RNA recognition motif. (a.k.a. RRM, RBD, or RNP domain)	RRM_1
100801293	273.234	314.865	297.326	313.375	482.375	311.63	114.409	124.686	79.0669	369.763	216.136	243.553	95.734	127.368	291.081	248.698	312.605	199.355	LOC100801293	NC_038246.2	48394826	48396260	+	646	protein_coding	cysteine-rich and transmembrane domain-containing protein WIH2 && - && -	-
100787814	3.98098	8.4814	6.13353	5.65739	4.769	6.28644	22.6014	320.243	90.2605	679.768	400.554	457.507	289.229	121.291	389.584	426.743	588.937	579.278	LOC100787814	NC_038251.2	914490	921077	+	4646	protein_coding	pleiotropic drug resistance protein 1 && Q76CU2.1 RecName: Full=Pleiotropic drug resistance protein 1; AltName: Full=NtPDR1 && PF01061:ABC-2 type transporter|PF14510:ABC-transporter extracellular N-terminal|PF08370:Plant PDR ABC transporter associated|PF00005:ABC transporter	ABC2_membrane
100785849	290.739	341.978	282.438	77.205	118.547	94.8931	67.1626	221.192	152.264	497.167	498.933	457.465	113.517	96.2672	141.788	287.332	298.942	331.748	LOC100785849	NC_038249.2	983479	985855	+	1613	protein_coding	DCD domain-containing protein NRP-A-like && P37707.1 RecName: Full=B2 protein && PF10539:Development and cell death domain	-
100779417	720.082	507.33	572.651	631.819	578.7	564.004	267.525	178.47	184.875	33.5178	21.5129	9.7159	16.819	12.4272	9.93604	29.3159	5.15674	17.4275	LOC100779417	NC_038242.2	9170730	9172186	-	920	protein_coding	photosystem II 22 kDa protein%2C chloroplastic-like && Q02060.1 RecName: Full=Photosystem II 22 kDa protein, chloroplastic; AltName: Full=CP22; Flags: Precursor && -	-
100170742	174.644	281.207	245.443	33.7821	57.3615	41.2981	217.369	311.803	223.258	462.948	338.678	286.193	70.5799	126.326	192.136	527.164	341.671	429.159	LOC100170742	NC_038249.2	34081215	34082372	+	1158	protein_coding	ethylene-responsive element binding factor 4 && Q40477.1 RecName: Full=Ethylene-responsive transcription factor 4; AltName: Full=Ethylene-responsive element-binding factor 3; Short=EREBP-3; AltName: Full=Ethylene-responsive element-binding factor 4 homolog; AltName: Full=NtERF3 && PF00847:AP2 domain	AP2
100779260	55.6226	68.7136	63.907	71.624	58.8256	56.2649	137.645	117.51	167.306	262.725	384.979	398.462	379.046	432.634	481.643	502.563	248.904	430.055	LOC100779260	NC_038243.2	39014355	39016355	+	1207	protein_coding	caffeoyl-CoA O-methyltransferase && Q40313.1 RecName: Full=Caffeoyl-CoA O-methyltransferase; AltName: Full=Trans-caffeoyl-CoA 3-O-methyltransferase; Short=CCoAMT; Short=CCoAOMT && PF01596:O-methyltransferase	-
732543	379.667	311.141	233.446	239.985	234.754	270.917	203.273	131.576	155.212	119.816	179.512	185.123	342.68	333.206	267.209	273.019	241.388	213.452	LOC732543	NC_038248.2	1028184	1031945	-	1273	protein_coding	gamma-tocopherol methyltransferase && Q6ZIK0.1 RecName: Full=Probable tocopherol O-methyltransferase, chloroplastic; AltName: Full=Gamma-tocopherol methyltransferase; AltName: Full=Vitamin E pathway gene 4 protein; Flags: Precursor && PF08241:Methyltransferase domain	Methyltransf_11
100784089	636.223	509.333	495.477	457.106	471.22	433.759	441.833	274.594	344.967	47.5043	28.5677	22.2944	34.8755	12.6593	7.92245	47.1476	12.2046	32.3518	LOC100784089	NC_038243.2	3984022	3986401	-	1213	protein_coding	chlorophyll a-b binding protein%2C chloroplastic && P10708.1 RecName: Full=Chlorophyll a-b binding protein 7, chloroplastic; AltName: Full=LHCI type II CAB-7; Flags: Precursor && PF00504:Chlorophyll A-B binding protein	-
100526969	240.768	204.24	189.134	220.297	215.293	188.969	119.213	140.154	95.4941	438.003	359.649	328.281	190.181	176.837	330.743	248.201	280.294	331.704	LOC100526969	NC_038254.2	6556374	6560135	-	956	protein_coding	RbcX domain-containing protein && Q8L9X2.1 RecName: Full=Chaperonin-like RbcX protein 2, chloroplastic; Short=AtRBCX2; Flags: Precursor && PF02341:RbcX protein	-
100785415	505.519	452.36	601.933	482.393	428.546	444.259	531.761	274.889	303.512	15.8257	15.5969	17.302	22.1609	23.402	15.428	69.6463	42.5844	50.0986	LOC100785415	NC_016090.4	8807840	8809840	+	1204	protein_coding	chlorophyll a-b binding protein CP29.2%2C chloroplastic-like && Q07473.1 RecName: Full=Chlorophyll a-b binding protein CP29.1, chloroplastic; AltName: Full=LHCB4.1; AltName: Full=LHCII protein 4.1; Flags: Precursor && PF00504:Chlorophyll A-B binding protein	-
100795263	26.7778	45.8268	38.6027	4.52193	17.8431	5.10923	9.91051	218.855	18.8782	1291.5	730.053	827.874	84.6982	94.3523	464.816	132.071	159.145	107.788	PUB8	NC_016089.4	38852734	38854434	-	1701	protein_coding	E3 ubiquitin-protein ligase PUB8 && Q84TG3.1 RecName: Full=E3 ubiquitin-protein ligase PUB23; AltName: Full=Plant U-box protein 23; AltName: Full=U-box domain-containing protein 23 && PF04564:U-box domain	U-box
100791423	498.199	476.049	306.28	268.475	303.432	267.457	205.748	198.511	184.712	163.777	205.712	187.659	130.997	140.213	153.038	207.104	184.495	171.893	LOC100791423	NC_038254.2	9800180	9801671	+	1146	protein_coding	protein translation factor SUI1 homolog 2%2C transcript variant X1 && Q94JV4.1 RecName: Full=Protein translation factor SUI1 homolog 2 && PF01253:Translation initiation factor SUI1	SUI1
100306704	75.5815	77.0792	58.2738	77.3179	71.0077	77.1945	86.2514	82.0078	76.1515	365.459	362.919	399.242	484.283	566.931	449.281	292.072	345.079	303.964	LOC100306704	NC_016091.4	4255132	4257811	+	1076	protein_coding	uncharacterized LOC100306704%2C transcript variant X1 && Q84MC2.1 RecName: Full=Cytokinin riboside 5'-monophosphate phosphoribohydrolase LOG8; AltName: Full=LOG family protein At5g11950; AltName: Full=Protein LONELY GUY 8 && PF03641:Possible lysine decarboxylase	-
100807363	222.717	273.126	349.248	81.4541	118.54	96.2476	109.82	159.929	85.2451	594.102	427.756	243.042	58.6574	71.6048	336.103	343.952	357.14	311.593	LOC100807363	NC_038248.2	35953470	35955645	+	2063	protein_coding	zinc finger A20 and AN1 domain-containing stress-associated protein 3 && Q9ZNU9.1 RecName: Full=Zinc finger A20 and AN1 domain-containing stress-associated protein 3; Short=AtSAP3 && PF01428:AN1-like Zinc finger|PF01754:A20-like zinc finger	zf-A20
100795913	21.5653	51.6616	34.7923	1.9541	6.78864	3.88005	18.6685	183.329	54.3191	1131.37	824.007	633.944	78.7071	31.4809	200.45	316.912	324.114	309.069	LOC100795913	NC_038250.2	48600393	48602179	+	1787	protein_coding	U-box domain-containing protein 20 && Q5PNY6.1 RecName: Full=U-box domain-containing protein 21; AltName: Full=Plant U-box protein 21 && PF04564:U-box domain	U-box
100806482	439.804	361.39	384.13	433.483	427.677	462.601	369.98	260.388	302.779	109.401	84.4868	71.2178	60.7835	74.6899	69.5031	138.184	63.2135	105.313	LOC100806482	NC_016091.4	1205635	1208907	+	1671	protein_coding	glyceraldehyde-3-phosphate dehydrogenase B%2C chloroplastic-like%2C transcript variant X1 && P12859.2 RecName: Full=Glyceraldehyde-3-phosphate dehydrogenase B, chloroplastic; AltName: Full=NADP-dependent glyceraldehydephosphate dehydrogenase subunit B; Flags: Precursor && PF00044:Glyceraldehyde 3-phosphate dehydrogenase, NAD binding domain|PF02800:Glyceraldehyde 3-phosphate dehydrogenase, C-termi…	-
780554	574.907	449.89	666.832	608.504	540.047	569.672	254.064	152.974	153.827	17.9898	20.1363	17.8577	36.5829	29.5753	42.4217	34.1212	21.6465	27.2858	MYB158	NC_016088.4	4121833	4123774	+	1315	protein_coding	transcription factor MYB1R1 && Q2V9B0.1 RecName: Full=Transcription factor MYB1R1; AltName: Full=Myb-related protein R1; Short=StMYB1R-1 && PF00249:Myb-like DNA-binding domain	Myb_DNA-binding
778178	456.775	384.874	546.377	426.493	396.27	401.576	380.017	216.908	224.892	56.2898	62.9133	53.8891	81.6849	89.4892	163.009	92.6965	81.7108	80.0601	MYB138	NC_016089.4	2323906	2326178	-	1632	protein_coding	MYB transcription factor MYB138 && Q2V9B0.1 RecName: Full=Transcription factor MYB1R1; AltName: Full=Myb-related protein R1; Short=StMYB1R-1 && PF00249:Myb-like DNA-binding domain	Myb_DNA-binding
100788436	193.806	169.192	186.156	191.508	202.884	182.769	93.7485	85.0168	78.959	661.986	449.664	493.348	153.256	168.743	297.984	168.627	191.202	223.867	LOC100788436	NC_016090.4	39337343	39340912	-	2040	protein_coding	TPR transcription factor%2C transcript variant X1 && - && -	-
100500654	340.984	312.965	309.512	310.201	314.545	256.839	135.175	149.179	63.4446	366.38	178.764	175.986	95.8774	164.127	365.365	211.888	235.575	197.286	LOC100500654	NC_038254.2	461955	462613	+	659	protein_coding	chaperone protein DnaJ-like && - && -	-
100805151	53.4685	101.619	74.663	17.4981	29.5258	17.4226	29.4438	251.493	28.5654	749.736	506.817	590.396	149.223	93.1737	387.758	367.842	392.841	339.382	LOC100805151	NC_016088.4	3180971	3181984	+	1014	protein_coding	protein bfr2 && - && PF07816:Protein of unknown function (DUF1645)	-
100527307	12.837	14.8312	14.9672	6.24784	9.01772	7.00348	22.1574	154.62	27.1888	452.715	306.552	315.399	387.413	73.9955	535.196	525.675	545.502	762.998	LOC100527307	NC_038243.2	42675839	42676861	+	929	protein_coding	SRPBCC domain-containing protein && P17642.1 RecName: Full=Pathogenesis-related protein STH-2 && PF00407:Pathogenesis-related protein Bet v I family	-
100813011	163.148	172.901	163.881	170.328	155.936	154.547	232.391	195.853	163.498	397.423	350.811	303.004	184.742	219.049	261.691	307.678	279.12	292.578	LOC100813011	NC_038245.2	1508569	1510448	+	822	protein_coding	actin-depolymerizing factor 2 && Q9FVI1.1 RecName: Full=Actin-depolymerizing factor 2; Short=ADF-2 && PF00241:Cofilin/tropomyosin-type actin-binding protein	Cofilin_ADF
100305854	997.755	568.118	266.599	384.736	411.652	364.004	211.926	140.489	113.772	104.001	131.956	149.153	55.4573	55.2536	49.7395	48.3485	46.1924	40.469	LOC100305854	NC_038248.2	23774585	23776201	+	516	protein_coding	uncharacterized LOC100305854 && Q96386.1 RecName: Full=Metallothionein-like protein type 3; Short=MT-3 [Carica papaya] && -	-
100800461	453.009	388.523	438.643	565.19	530.852	575.685	295.308	188.527	275.33	31.409	32.2463	25.0931	95.4419	73.7711	58.1593	44.5287	28.5676	30.5673	LOC100800461	NC_038248.2	3233978	3236826	-	2409	protein_coding	polyol transporter 5%2C transcript variant X1 && Q8VZ80.2 RecName: Full=Polyol transporter 5; AltName: Full=Protein POLYOL TRANSPORTER 5; Short=AtPLT5; AltName: Full=Sugar-proton symporter PLT5 && PF00083:Sugar (and other) transporter	Sugar_tr
100816354	583.372	386.951	399.515	549.912	511.142	511.418	215.511	157.713	165.312	86.4814	72.8174	70.9583	72.1122	92.5141	59.7397	65.5655	55.3166	59.2477	LOC100816354	NC_038244.2	6554878	6558502	-	2513	protein_coding	ATP-dependent zinc metalloprotease FTSH 2%2C chloroplastic-like%2C transcript variant X1 && Q655S1.1 RecName: Full=ATP-dependent zinc metalloprotease FTSH 2, chloroplastic; Short=OsFTSH2; Flags: Precursor && PF00004:ATPase family associated with various cellular activities (AAA)|PF06480:FtsH Extracellular|PF01434:Peptidase family M41	AAA
100780041	453.634	360.09	369.607	398.642	468.492	414.173	226.358	212.517	243.54	57.3179	93.1373	114.1	124.444	121.517	91.0438	130.038	112.718	118.929	ALDH11A1	NC_016089.4	40584664	40589089	+	2001	protein_coding	aldehyde dehydrogenase 11A1 && P81406.1 RecName: Full=NADP-dependent glyceraldehyde-3-phosphate dehydrogenase; AltName: Full=Glyceraldehyde-3-phosphate dehydrogenase [NADP(+)]; AltName: Full=Non-phosphorylating glyceraldehyde 3-phosphate dehydrogenase; AltName: Full=Triosephosphate dehydrogenase && PF00171:Aldehyde dehydrogenase family	Aldedh
100797636	65.2466	105.556	120.11	40.8127	72.3619	41.2775	57.8497	146.786	66.5383	428.213	288.161	281.721	89.2167	106.037	466.232	580.595	467.447	682.034	LOC100797636	NC_038248.2	35716500	35718364	-	1865	protein_coding	arogenate dehydratase 3 && Q9ZUY3.1 RecName: Full=Arogenate dehydratase 3, chloroplastic; Short=AtADT3; AltName: Full=Prephenate dehydratase 1; Short=AtPDT1; Flags: Precursor && PF00800:Prephenate dehydratase	-
100500655	14.1557	23.4528	18.3415	17.4798	12.2435	22.0223	57.8215	217.985	52.0395	603.567	443.48	534.551	252.462	160.702	454.847	361.385	414.966	431.776	LOC100500655	NC_038250.2	6808607	6810053	-	1447	protein_coding	uncharacterized LOC100500655 && - && PF07816:Protein of unknown function (DUF1645)	-
100784962	372.925	296.814	365.383	291.189	329.559	271.992	306.684	208.043	227.097	159.645	151.815	152.726	151.288	140.709	172.891	164.016	150.288	147.194	LOC100784962	NC_038242.2	16721574	16725703	+	990	protein_coding	ubiquitin-conjugating enzyme E2 2 && P42745.1 RecName: Full=Ubiquitin-conjugating enzyme E2 2; AltName: Full=E2 ubiquitin-conjugating enzyme 2; AltName: Full=Ubiquitin carrier protein 2; AltName: Full=Ubiquitin-conjugating enzyme E2-17 kDa 2; AltName: Full=Ubiquitin-protein ligase 2 && PF00179:Ubiquitin-conjugating enzyme	UQ_con
100527056	653.498	581.108	564.482	364.533	420.594	318.972	418.722	243.307	290.171	31.6784	26.4861	34.9374	18.8864	8.36642	7.27299	41.758	10.7224	22.158	LOC100527056	NC_038251.2	22336766	22338336	+	709	protein_coding	putative photosystem I reaction center subunit psaK 247 && Q9SUI5.2 RecName: Full=Photosystem I reaction center subunit psaK, chloroplastic; AltName: Full=PSI-K; AltName: Full=Photosystem I subunit X; Flags: Precursor && PF01241:Photosystem I psaG / psaK	-
100499741	350.351	355.646	304.232	254.005	254.513	263.381	243.294	184.787	174.068	226.776	194.215	186.312	187.084	163.131	216.785	172.035	162.539	159.719	LOC100499741	NC_038250.2	47935984	47941044	-	729	protein_coding	uncharacterized LOC100499741 && P35135.1 RecName: Full=Ubiquitin-conjugating enzyme E2-17 kDa; AltName: Full=E2 ubiquitin-conjugating enzyme; AltName: Full=Ubiquitin carrier protein; AltName: Full=Ubiquitin-protein ligase && PF00179:Ubiquitin-conjugating enzyme	UQ_con
100305963	135.174	124.315	126.016	147.502	142.922	134.311	272.252	310.118	208.43	258.035	281.973	305.269	244.76	246.989	273.21	295.111	273.552	253.529	LOC100305963	NC_038242.2	48028148	48028950	-	803	protein_coding	uncharacterized LOC100305963 && - && -	-
100301886	356.704	269.238	305.926	340.951	291.364	328.951	647.146	466.286	481.344	31.606	41.927	30.5116	91.1838	88.5494	70.8927	66.0639	63.1139	58.484	COL2B	NC_038254.2	56236082	56238737	-	1363	protein_coding	zinc finger protein CONSTANS-LIKE 2 && Q96502.1 RecName: Full=Zinc finger protein CONSTANS-LIKE 2 && PF06203:CCT motif|PF00643:B-box zinc finger	CCT
100803857	32.9231	57.4119	61.1264	43.3904	44.6785	38.0002	90.8748	126.549	132.572	390.757	326.221	318.507	240.385	273.573	348.955	510.112	374.887	603.756	PAL2.3	NC_038249.2	24847847	24852877	-	2497	protein_coding	phenylalanine ammonia-lyase 2.3 && P19142.1 RecName: Full=Phenylalanine ammonia-lyase class 2; AltName: Full=Phenylalanine ammonia-lyase class II && PF00221:Aromatic amino acid lyase	-
100787173	484.571	365.525	329.985	388.977	416.623	382.933	410.187	369.881	357.097	83.7594	74.3609	80.8675	49.8503	46.8946	30.3155	65.667	13.1369	51.9143	LOC100787173	NC_016089.4	3526563	3534140	+	2132	protein_coding	glutamate--glyoxylate aminotransferase 2%2C transcript variant X1 && Q9S7E9.1 RecName: Full=Glutamate--glyoxylate aminotransferase 2; Short=AtGGT2; AltName: Full=Alanine aminotransferase GGT2; AltName: Full=Alanine--glyoxylate aminotransferase GGT2; AltName: Full=Alanine-2-oxoglutarate aminotransferase 2 && PF00155:Aminotransferase class I and II	Aminotran_1_2
100777924	344.132	275.215	348.176	469.107	443.196	467.01	392.108	219.913	324.688	38.8572	47.0739	47.7763	168.036	114.032	107.711	80.8655	49.0207	63.7154	LOC100777924	NC_038254.2	1050466	1052992	+	1798	protein_coding	homeobox-leucine zipper protein ATHB-6 && Q940J1.2 RecName: Full=Homeobox-leucine zipper protein ATHB-16; AltName: Full=HD-ZIP protein ATHB-16; AltName: Full=Homeodomain transcription factor ATHB-16 && PF00046:Homeobox domain|PF02183:Homeobox associated leucine zipper	HALZ
100802922	704.043	506.036	557.36	469.805	442.296	498.117	335.846	224.632	159.287	6.14237	7.23739	5.19721	13.9834	3.82157	4.46088	23.9657	9.40115	16.4664	LOC100802922	NC_016091.4	40946874	40948736	+	1064	protein_coding	chlorophyll a-b binding protein P4%2C chloroplastic && Q9SQL2.1 RecName: Full=Chlorophyll a-b binding protein P4, chloroplastic; AltName: Full=LHCI type III CAB-P4; Flags: Precursor && PF00504:Chlorophyll A-B binding protein	-
778189	54.5774	89.5263	86.3262	35.9436	41.4148	36.2992	66.4068	213.595	77.228	493.311	364.872	444.01	237.773	281.407	564.767	299.343	311.171	282.395	BZIP60	NC_016089.4	1131956	1133088	-	1133	protein_coding	bZIP transcription factor bZIP60 && Q9LZP8.1 RecName: Full=bZIP transcription factor 53; Short=AtbZIP53 && PF00170:bZIP transcription factor	bZIP_1
606502	131.578	157.857	128.633	200.318	160.746	164.391	693.37	225.066	241.058	78.5432	75.3431	61.0757	403.678	269.714	172.62	366.559	219.679	228.21	MET2	NC_038243.2	15421798	15423187	+	702	protein_coding	metallothionein type 2 && Q39459.2 RecName: Full=Metallothionein-like protein 2; Short=MT-2 && PF01439:Metallothionein	-
100779891	375.197	322.016	533.976	531.256	524.828	472.252	390.104	203.755	199.34	33.5533	20.41	24.1915	25.7038	35.9549	41.018	93.3954	53.7172	77.3022	LOC100779891	NC_038247.2	7534069	7534998	-	930	protein_coding	50S ribosomal protein L12%2C chloroplastic && P36688.1 RecName: Full=50S ribosomal protein L12, chloroplastic; AltName: Full=CL12; Flags: Precursor && PF16320:Ribosomal protein L7/L12 dimerisation domain|PF00542:Ribosomal protein L7/L12 C-terminal domain	-
100499700	376.504	353.107	268.704	303.578	323.745	302.847	580.255	326.151	326.884	27.3496	38.9026	28.952	149.497	93.733	63.5058	123.476	149.406	88.8518	LOC100499700	NC_038252.2	35416768	35419842	-	764	protein_coding	uncharacterized LOC100499700 && P93788.1 RecName: Full=Remorin; AltName: Full=pp34 && PF03766:Remorin, N-terminal region|PF03763:Remorin, C-terminal region	-
100788626	120.252	195.799	108.474	91.6423	87.9554	72.1702	205.739	111.176	132.611	321.504	365.296	335.94	268.302	269.195	344.789	322.983	275.854	286.71	LOC100788626	NC_038255.2	46522185	46523441	-	483	protein_coding	40S ribosomal protein S28 && P46302.1 RecName: Full=40S ribosomal protein S28 && -	-
100787007	44.5017	39.1929	33.307	65.803	61.1126	65.1788	64.248	115.216	75.2812	451.693	403.202	337.392	254.358	452.288	583.584	286.102	284.025	299.699	LOC100787007	NC_016090.4	24357278	24360908	+	1227	protein_coding	uncharacterized LOC100787007 && - && PF13419:Haloacid dehalogenase-like hydrolase	-
547560	220.386	306.019	162.657	153.388	118.853	127.92	317.61	127.318	201.594	139.503	120.413	165.304	396.55	467.179	325.014	210.415	155.028	192.88	GRP	NC_038248.2	3109575	3110333	-	483	protein_coding	glycine-rich RNA-binding protein && P49310.1 RecName: Full=Glycine-rich RNA-binding protein GRP1A && PF00076:RNA recognition motif. (a.k.a. RRM, RBD, or RNP domain)	RRM_1
100800632	94.2553	122.711	112.595	28.4962	40.445	33.2515	40.95	247.321	106.753	546.557	634.737	630.763	152.208	72.2659	269.182	233.245	249.834	281.216	LOC100800632	NC_038241.2	16822271	16828217	-	3562	protein_coding	probable disease resistance protein At5g66900%2C transcript variant X1 && Q9FKZ1.1 RecName: Full=Probable disease resistance protein At5g66900 && PF00931:NB-ARC domain|PF05659:Arabidopsis broad-spectrum mildew resistance protein RPW8	NB-ARC
100803666	140.056	235.344	146.822	6.11164	94.2934	16.7371	1.54689	68.5436	6.17292	1253.26	757.255	662.138	45.024	41.1053	273.721	46.5643	68.6905	29.789	AOC4	NC_038249.2	13256454	13258168	-	803	protein_coding	allene oxide cyclase 3%2C chloroplastic-like && Q75KD7.1 RecName: Full=Allene oxide cyclase, chloroplastic; Short=OsAOC; AltName: Full=Protein COLEOPTILE PHOTOMORPHOGENESIS 2; AltName: Full=Protein HEBIBA; Flags: Precursor >A2XID3.1 RecName: Full=Allene oxide cyclase, chloroplastic; Short=OsAOC; Flags: Precursor && PF06351:Allene oxide cyclase	-
100778512	140.355	189.013	175.885	182.928	204.762	179.02	186.47	142.457	119.832	299.575	226.757	223.375	146.841	211.664	326.079	351.349	297.761	283.04	LOC100778512	NC_038256.2	37450882	37452296	-	664	protein_coding	cysteine-rich and transmembrane domain-containing protein WIH2 && - && -	-
100037457	189.341	176.925	163.718	165.469	149.445	148.866	222.181	145.956	153.034	206.81	233.377	252.683	231.264	348.138	291.63	276.236	251.317	280.496	GAPC1	NC_038242.2	14419835	14422888	-	1686	protein_coding	glyceraldehyde-3-phosphate dehydrogenase && P34783.1 RecName: Full=Glyceraldehyde-3-phosphate dehydrogenase; Short=GAPDH && PF02800:Glyceraldehyde 3-phosphate dehydrogenase, C-terminal domain|PF00044:Glyceraldehyde 3-phosphate dehydrogenase, NAD binding domain	-
100306042	100.393	119.297	88.0986	100.938	78.4895	89.0396	132.553	115.564	73.7027	616.447	351.267	337.826	244.663	252.397	315.795	283.42	251.945	334.456	LOC100306042	NC_038256.2	38889937	38893508	+	1079	protein_coding	putative 1%2C2-dihydroxy-3-keto-5-methylthiopentene dioxygenase && F6HDT7.1 RecName: Full=1,2-dihydroxy-3-keto-5-methylthiopentene dioxygenase 2; AltName: Full=Acireductone dioxygenase (Fe(2+)-requiring) 2; Short=ARD 2; Short=Fe-ARD 2 && PF03079:ARD/ARD' family	-
100305619	108.472	119.68	88.2153	87.1759	79.982	74.2651	158.351	122.966	122.486	386.228	376.52	363.83	200.411	248.72	369.669	334.829	300.508	327.743	LOC100305619	NC_038250.2	46136531	46138282	+	878	protein_coding	uncharacterized LOC100305619 && Q9SPB3.1 RecName: Full=60S ribosomal protein L10; AltName: Full=QM protein homolog && PF00252:Ribosomal protein L16p/L10e	-
100791221	321.501	330.315	263.245	178.17	194.841	185.393	132.54	168.73	143.378	236.586	182.707	174.651	253.583	245.841	380.234	148.739	177.163	145.316	LOC100791221	NC_038245.2	43823823	43826356	+	1538	protein_coding	uncharacterized LOC100791221 && - && PF04640:PLATZ transcription factor	-
100306034	432.145	458.032	347.397	265.754	333.272	296.661	644.341	352.629	317.442	49.9193	43.0736	34.4898	39.4272	24.1181	25.2128	101.918	26.161	69.5818	LOC100306034	NC_038243.2	11432986	11434868	-	839	protein_coding	uncharacterized LOC100306034 && P12301.1 RecName: Full=Oxygen-evolving enhancer protein 3, chloroplastic; Short=OEE3; AltName: Full=16 kDa subunit of oxygen evolving system of photosystem II; AltName: Full=OEC 16 kDa subunit; Flags: Precursor && PF05757:Oxygen evolving enhancer protein 3 (PsbQ)	-
547958	157.848	215.818	205.568	117.073	221.171	123.253	99.7752	148.212	124.74	251.344	250.337	221.518	163.364	232.565	263.427	333.34	460.913	255.056	STP	NC_038247.2	9066673	9069507	-	1915	protein_coding	sorbitol-like transporter && Q8VZ80.2 RecName: Full=Polyol transporter 5; AltName: Full=Protein POLYOL TRANSPORTER 5; Short=AtPLT5; AltName: Full=Sugar-proton symporter PLT5 && PF00083:Sugar (and other) transporter	Sugar_tr
100804680	0	0	0	0.135134	0	0	2.38836	155.342	0.592483	1017.23	476.983	538.805	245.529	57.5633	379.002	228.617	392.191	336.877	LOC100804680	NC_038255.2	28175701	28185291	-	1746	protein_coding	lysine histidine transporter 1 && Q9FKS8.1 RecName: Full=Lysine histidine transporter 1 && PF01490:Transmembrane amino acid transporter protein	Aa_trans
100783984	13.6716	31.5557	18.086	2.53222	7.52313	6.10557	10.4149	189.589	59.9926	643.623	709.397	766.488	109.529	90.6738	288.499	282.5	306.499	280.537	LOC100783984	NC_016089.4	12867904	12869873	+	1789	protein_coding	uncharacterized LOC100783984 && - && PF06880:Protein of unknown function (DUF1262)	-
100817424	390.456	372.925	317.562	379.669	366.912	351.348	175.5	127.89	144.864	229.05	99.5865	101.357	260.594	180.477	166.364	61.4047	37.4611	45.8093	LOC100817424	NC_038252.2	1633068	1637555	+	2275	protein_coding	granule-bound starch synthase 1%2C chloroplastic/amyloplastic%2C transcript variant X1 && O82627.1 RecName: Full=Granule-bound starch synthase 1, chloroplastic/amyloplastic; AltName: Full=Granule-bound starch synthase I; Short=GBSS-I; Flags: Precursor && PF08323:Starch synthase catalytic domain|PF00534:Glycosyl transferases group 1	Glycos_transf_1
100777528	545.482	371.199	423.521	527.79	547.482	517.746	186.774	248.729	256.426	37.0326	24.9946	21.5878	26.9326	11.7018	9.11442	23.4235	5.10678	17.1368	LOC100777528	NC_038253.2	38312432	38319054	+	3716	protein_coding	glycine dehydrogenase (decarboxylating)%2C mitochondrial && P26969.1 RecName: Full=Glycine dehydrogenase (decarboxylating), mitochondrial; AltName: Full=Glycine cleavage system P protein; AltName: Full=Glycine decarboxylase; AltName: Full=Glycine dehydrogenase (aminomethyl-transferring); Flags: Precursor && PF02347:Glycine cleavage system P-protein	-
100788696	164.051	161.493	174.619	121.803	128.592	108.263	130.122	201.6	116.843	515.625	292.958	369.248	110.42	125.238	339.112	233.396	265.442	230.289	LOC100788696	NC_038250.2	49049512	49050737	-	733	protein_coding	histone H3.3 && P59169.2 RecName: Full=Histone H3.3; AltName: Full=Histone H3.2 >Q71V89.3 RecName: Full=Histone H3.3 >P69245.2 RecName: Full=Histone H3.3 >P69244.2 RecName: Full=Histone H3.3; AltName: Full=Histone H3.2; AltName: Full=Minor histone H3 >Q71H73.3 RecName: Full=Histone H3.3 >Q6RUR1.3 RecName: Full=Histone H3.3 >Q71U98.3 RecName: Full=Histone H3.3 >Q711T2.3 RecName: Full=Histone H3.3 …	Histone
100808718	4.82905	19.8275	8.73867	1.29997	0.126112	2.97635	3.81909	179.612	23.2733	836.175	544.672	529.788	161.318	57.1606	307.393	310.031	379.682	405.8	LOC100808718	NC_016089.4	38708211	38710795	-	1452	protein_coding	syntaxin-121-like && Q9ZSD4.1 RecName: Full=Syntaxin-121; Short=AtSYP121; AltName: Full=Syntaxin-related protein At-Syr1 && PF00804:Syntaxin|PF05739:SNARE domain	SNARE
100527579	121.932	151.347	146.111	139.851	127.958	122.785	185.086	133.995	154.805	342.534	273.144	259.666	93.4779	185.608	375.732	337.021	307.204	318.236	LOC100527579	NC_016089.4	3303997	3304821	+	825	protein_coding	putative ubiquitin-40S ribosomal protein S27a && P47905.2 RecName: Full=Ubiquitin-40S ribosomal protein S27a; Contains: RecName: Full=Ubiquitin; Contains: RecName: Full=40S ribosomal protein S27a; Flags: Precursor && PF00240:Ubiquitin family|PF01599:Ribosomal protein S27a	ubiquitin
100797704	63.2133	67.9642	59.8743	68.3206	50.8045	57.8159	126.202	149.732	106.744	558.567	398.024	389.489	252.183	198.334	284.746	284.605	286.29	357.867	LOC100797704	NC_038244.2	14695456	14698408	+	1849	protein_coding	actin-101 && P30173.1 RecName: Full=Actin-101 && PF00022:Actin	Actin
100306036	343.35	435.719	361.99	217.312	243.104	219.789	830.64	387.356	469.201	33.0534	23.676	17.6644	22.6332	16.2879	15.3409	65.7692	22.0786	35.0536	LOC100306036	NC_038242.2	12221805	12223069	-	699	protein_coding	uncharacterized LOC100306036 && P49107.2 RecName: Full=Photosystem I reaction center subunit N, chloroplastic; Short=PSI-N; Flags: Precursor && PF05479:Photosystem I reaction centre subunit N (PSAN or PSI-N)	-
100305676	264.11	212.5	163.406	183.758	267.607	189.029	305.571	213.171	172.282	176.021	185.377	177.402	136.928	181.361	194.408	245.28	272.738	218.011	LOC100305676	NC_038251.2	11583924	11584584	+	661	protein_coding	uncharacterized LOC100305676 && - && -	-
100789402	26.3236	46.4588	32.1225	33.5785	24.2216	42.1795	48.5406	95.4311	80.5963	395.708	360.983	387.277	305.124	268.939	341.159	459.185	341.608	460.628	LOC100789402	NC_038243.2	4140577	4144646	+	1529	protein_coding	anthranilate N-methyltransferase && A9X7L0.1 RecName: Full=Anthranilate N-methyltransferase; Short=RgANMT && PF08100:Dimerisation domain|PF00891:O-methyltransferase	-
100799023	88.1099	119.233	80.2035	16.7022	43.4814	18.341	37.2073	285.183	50.0166	693.337	693.709	595.081	69.5477	54.3953	164.293	250.241	301.621	178.483	LOC100799023	NC_038247.2	11854359	11855474	-	1116	protein_coding	UPF0496 protein 4 && - && -	-
100795866	228.572	161.488	263.186	267.854	256.672	286.534	248.652	309.702	276.091	107.848	103.564	141.912	257.993	261.895	173.117	118.341	129.069	146.575	LOC100795866	NC_038256.2	24798266	24799908	+	1643	protein_coding	ethylene-responsive transcription factor ERF105 && Q40478.1 RecName: Full=Ethylene-responsive transcription factor 5; AltName: Full=Ethylene-responsive element-binding factor 4; Short=EREBP-4; AltName: Full=Ethylene-responsive element-binding factor 5 homolog; AltName: Full=NtERF4 && PF00847:AP2 domain	AP2
100811201	425.753	437.945	525.333	385.41	424.756	358.887	445.994	276.567	266.767	30.0189	26.3178	15.0846	13.2395	14.8412	13.1907	39.0071	14.1866	24.3488	LOC100811201	NC_038244.2	16674206	16675653	+	693	protein_coding	photosystem I reaction center subunit VI-2%2C chloroplastic-like && Q9SUI6.1 RecName: Full=Photosystem I reaction center subunit VI-2, chloroplastic; AltName: Full=PSI-H1; Flags: Precursor && PF03244:Photosystem I reaction centre subunit VI	-
100527275	204.159	226.108	171.573	143.84	160.86	158.071	186.258	134.245	182.48	306.382	301.653	242.404	124.095	182.619	298.803	248.856	231.39	232.93	LOC100527275	NC_038255.2	46847397	46849377	-	685	protein_coding	uncharacterized LOC100527275 && Q9LUQ6.1 RecName: Full=60S ribosomal protein L19-2 && PF01280:Ribosomal protein L19e	-
100777196	111.936	139.967	124.867	100.5	89.4323	99.1394	178.105	130.716	143.495	372.954	346.082	284.866	142.401	206.032	337.737	330.861	279.705	313.022	LOC100777196	NC_016089.4	42625937	42627726	-	948	protein_coding	60S ribosomal protein L10 && Q9SPB3.1 RecName: Full=60S ribosomal protein L10; AltName: Full=QM protein homolog && PF00252:Ribosomal protein L16p/L10e	-
100807966	126.528	192.114	148.348	105.794	271.058	117.007	60.0874	177.508	96.0759	365.457	350.285	370.72	176.435	241.475	350.598	205.896	236.104	138.04	LOC100807966	NC_038243.2	1774739	1777029	-	1546	protein_coding	probable WRKY transcription factor 40 && Q9SAH7.1 RecName: Full=Probable WRKY transcription factor 40; AltName: Full=WRKY DNA-binding protein 40 && PF03106:WRKY DNA -binding domain	WRKY
732571	456.725	352.921	348.272	389.853	368.654	372.809	344.815	219.329	256.163	67.2404	56.4255	45.5802	72.8797	82.1816	53.4219	109.845	43.4474	86.274	LOC732571	NC_038242.2	1174171	1177326	+	1755	protein_coding	glyceraldehyde-3-phosphate dehydrogenase B subunit%2C transcript variant 1 && P12859.2 RecName: Full=Glyceraldehyde-3-phosphate dehydrogenase B, chloroplastic; AltName: Full=NADP-dependent glyceraldehydephosphate dehydrogenase subunit B; Flags: Precursor && PF02800:Glyceraldehyde 3-phosphate dehydrogenase, C-terminal domain|PF00044:Glyceraldehyde 3-phosphate dehydrogenase, NAD binding domain	-
100500344	7.77042	10.8812	3.75957	6.85113	2.30588	1.12571	8.67534	178.611	21.5196	847.669	493.258	489.296	147.093	130.825	532.583	278.878	268.69	290.687	LOC100500344	NC_038254.2	701997	703487	+	675	protein_coding	uncharacterized LOC100500344 && - && PF06522:NADH-ubiquinone reductase complex 1 MLRQ subunit	-
100527381	11.4165	16.0532	14.8153	10.4509	8.53497	6.97604	22.056	184.944	53.2336	484.167	422.086	477.446	236.316	306.157	427.329	359.678	268.098	402.804	GSTU4	NC_016088.4	36392212	36393829	+	885	protein_coding	tau class glutathione S-transferase && P32110.1 RecName: Full=Probable glutathione S-transferase; AltName: Full=G2-4; AltName: Full=Heat shock protein 26A && PF13417:Glutathione S-transferase, N-terminal domain|PF00043:Glutathione S-transferase, C-terminal domain	GST_C
100805895	223.289	198.535	272.659	69.5553	128.616	95.2444	81.7489	121.506	155.372	258.614	380.085	467.677	128.627	121.314	154.832	285.713	269.97	285.306	LOC100805895	NC_038245.2	49400120	49401858	+	903	protein_coding	probable WRKY transcription factor 70-like && Q9LY00.1 RecName: Full=Probable WRKY transcription factor 70; AltName: Full=WRKY DNA-binding protein 70 && PF03106:WRKY DNA -binding domain	WRKY
100819224	401.946	355.805	466.677	467.102	481.271	407.87	350.914	239.955	194.984	26.4141	23.9522	22.9815	20.3169	27.9165	35.3848	70.9504	51.2498	47.9724	LOC100819224	NC_038253.2	10412481	10413515	-	1035	protein_coding	ATP synthase delta chain%2C chloroplastic && Q02758.1 RecName: Full=ATP synthase delta chain, chloroplastic; AltName: Full=F-ATPase delta chain; Flags: Precursor [Pisum sativum] && PF00213:ATP synthase delta (OSCP) subunit	-
100806258	216.844	167.33	196.564	315.228	311.323	299.953	186.493	167.475	177.745	123.853	128.819	159.806	182.609	247.281	176.58	209.47	215.042	195.816	LOC100806258	NC_038246.2	48483782	48487809	-	1560	protein_coding	ATP-dependent Clp protease proteolytic subunit-related protein 1%2C chloroplastic && Q9XJ35.1 RecName: Full=ATP-dependent Clp protease proteolytic subunit-related protein 1, chloroplastic; Short=ClpR1; AltName: Full=nClpP5; Flags: Precursor && PF00574:Clp protease	-
100789786	610.609	513.548	404.769	388.906	390.953	369.138	256.626	226.462	227.224	55.9313	35.4646	32.7312	25.8017	16.2243	11.7753	50.2936	17.7969	42.3641	LOC100789786	NC_038252.2	36833573	36836414	-	1259	protein_coding	chlorophyll a-b binding protein CP26%2C chloroplastic && Q9XF89.1 RecName: Full=Chlorophyll a-b binding protein CP26, chloroplastic; AltName: Full=LHCB5; AltName: Full=LHCIIc; AltName: Full=Light-harvesting complex II protein 5; Flags: Precursor && PF00504:Chlorophyll A-B binding protein	-
100803973	400.199	367.844	443.488	422.191	350.192	374.491	367.568	182.595	212.177	35.2234	29.909	37.4815	55.4425	64.815	65.1004	107.216	78.8992	75.4876	LOC100803973	NC_016090.4	43456214	43457078	-	865	protein_coding	calvin cycle protein CP12-2%2C chloroplastic && Q9LZP9.1 RecName: Full=Calvin cycle protein CP12-2, chloroplastic; AltName: Full=CP12 domain-containing protein 2; AltName: Full=Chloroplast protein 12-2; Flags: Precursor && PF02672:CP12 domain	-
547558	464.025	393.457	326.505	188.601	229.643	198.651	190.075	138.206	163.848	231.541	205.57	199.735	106.864	111.421	110.009	133.647	131.072	145.664	PM37	NC_038248.2	8016334	8019023	+	1525	protein_coding	seed maturation protein PM37 && P43644.1 RecName: Full=DnaJ protein homolog ANJ1; Flags: Precursor && PF01556:DnaJ C terminal domain|PF00684:DnaJ central domain|PF00226:DnaJ domain	DnaJ_C
100527184	19.418	42.7768	28.7935	2.29133	2.94376	1.86971	4.0753	239.259	22.0607	849.581	642.691	668.538	148.458	34.528	166.487	242.131	270.118	279.133	LOC100527184	NC_016088.4	45388948	45390841	+	762	protein_coding	uncharacterized LOC100527184 && Q9LZX1.1 RecName: Full=Protein LURP-one-related 15 && PF04525:LURP-one-related	-
100816039	189.925	196.611	323.713	219.831	242.112	229.206	272.797	268.994	187.593	226.934	144.786	197.396	67.3516	51.944	263.83	190.349	206.776	179.192	LOC100816039	NC_038253.2	11895731	11896755	-	1025	protein_coding	ethylene-responsive transcription factor 5-like && O80341.1 RecName: Full=Ethylene-responsive transcription factor 5; Short=AtERF5; AltName: Full=Ethylene-responsive element-binding factor 5; Short=EREBP-5 && PF00847:AP2 domain	AP2
732565	406.81	327.758	329.626	389.87	371.262	368.096	538.818	356.649	352.475	22.9769	12.8879	8.87315	50.9389	20.6519	16.0056	39.9449	16.4606	28.0427	LOC732565	NC_038244.2	41483406	41488798	-	1955	protein_coding	serine glyoxylate aminotransferase 3%2C transcript variant X1 && Q56YA5.2 RecName: Full=Serine--glyoxylate aminotransferase; AltName: Full=Alanine--glyoxylate aminotransferase; Short=AGT; AltName: Full=Asparagine aminotransferase; AltName: Full=Serine--pyruvate aminotransferase && PF00266:Aminotransferase class-V	Aminotran_5
100781848	422.252	300.701	320.232	391.229	357.711	350.307	532.257	339.215	288.326	49.9166	30.7755	16.0951	47.9692	28.6719	21.1222	74.7744	17.8244	61.7799	LOC100781848	NC_038254.2	13907758	13910243	-	946	protein_coding	oxygen-evolving enhancer protein 2%2C chloroplastic-like && P16059.1 RecName: Full=Oxygen-evolving enhancer protein 2, chloroplastic; Short=OEE2; AltName: Full=23 kDa subunit of oxygen evolving system of photosystem II; AltName: Full=23 kDa thylakoid membrane protein; AltName: Full=OEC 23 kDa subunit; Flags: Precursor && PF01789:PsbP	-
732588	131.084	126.528	148.554	97.3371	202.222	107.791	47.5634	530.95	172.442	404.879	212.895	214.79	133.868	136.673	564.753	132.307	151.974	109.116	WRKY27	NC_038251.2	290119	292161	-	1483	protein_coding	WRKY transcription factor 27 && Q9SAH7.1 RecName: Full=Probable WRKY transcription factor 40; AltName: Full=WRKY DNA-binding protein 40 && PF03106:WRKY DNA -binding domain	WRKY
100810831	5.15644	6.55623	3.7101	4.86986	2.43302	3.25917	47.7733	147.918	46.3948	749.359	324.291	353.232	177.035	161.481	713.477	235.541	275.767	334.36	LOC100810831	NC_016088.4	57417876	57423502	+	1938	protein_coding	sugar transport protein 13 && Q94AZ2.2 RecName: Full=Sugar transport protein 13; AltName: Full=Hexose transporter 13; AltName: Full=Multicopy suppressor of snf4 deficiency protein 1 && PF00083:Sugar (and other) transporter	Sugar_tr
100499706	172.252	158.716	122.595	188.134	197.167	183.393	218.54	173.946	191.494	89.6235	95.5832	180.146	281.623	233.45	215.783	291.463	362.308	235.177	LOC100499706	NC_038243.2	43232633	43234738	+	759	protein_coding	CASP-like protein 7 && C6SVQ5.1 RecName: Full=CASP-like protein 1D2; Short=GmCASPL1D2 && PF04535:Domain of unknown function (DUF588)	-
100500381	0.863795	7.75866	10.4773	6.89069	2.02929	7.80161	5.7839	318.952	47.0369	763.155	531.145	699.142	150.529	21.642	255.627	211.942	244.286	295.857	LOC100500381	NC_038242.2	7979819	7980585	+	767	protein_coding	uncharacterized LOC100500381 && - && -	-
100781418	13.5866	15.9733	16.8901	13.0439	13.6619	16.4963	28.6273	94.7021	32.1165	723.963	375.783	373.493	217.885	148.894	342.209	327.267	359.789	461.376	LOC100781418	NC_038244.2	12295203	12303492	-	2044	protein_coding	citrate synthase%2C mitochondrial && P49298.1 RecName: Full=Citrate synthase, mitochondrial; Flags: Precursor && PF00285:Citrate synthase	Citrate_synt
100818915	581.296	461.105	482.35	422.392	463.166	383.695	235.762	126.032	188.023	23.891	19.7488	15.8643	28.7328	30.7687	33.6689	34.4521	15.2106	21.8715	LOC100818915	NC_038247.2	8476324	8479289	-	1676	protein_coding	fructose-bisphosphate aldolase 1%2C chloroplastic && Q01516.1 RecName: Full=Fructose-bisphosphate aldolase 1, chloroplastic; Flags: Precursor && PF00274:Fructose-bisphosphate aldolase class-I	-
100527326	69.6137	64.56	70.2133	74.6692	62.3046	71.0171	146.005	192.994	178.886	421.073	298.497	264.38	218.633	204.079	389.876	290.009	288.054	257.494	LOC100527326	NC_038243.2	8423443	8424956	-	759	protein_coding	uncharacterized LOC100527326 && - && -	-
778130	114.825	166.261	177.333	76.0446	91.1644	75.7571	63.9947	159.991	68.5731	481.402	401.47	462.628	127.857	102.977	275.598	256.07	218.93	225.666	BZIP59	NC_038246.2	1180316	1181481	-	1166	protein_coding	bZIP transcription factor bZIP59 && Q9LZP8.1 RecName: Full=bZIP transcription factor 53; Short=AtbZIP53 && PF00170:bZIP transcription factor	bZIP_1
100798757	446.664	328.768	315.129	445.105	378.93	384.809	246.618	196.859	156.385	65.0825	69.4518	70.8433	71.8769	71.4187	66.6852	92.2043	56.1929	72.3901	LOC100798757	NC_038244.2	20010540	20014362	-	710	protein_coding	peptide methionine sulfoxide reductase B1%2C chloroplastic-like && Q9C8M2.1 RecName: Full=Peptide methionine sulfoxide reductase B1, chloroplastic; Short=AtMSRB1; AltName: Full=Peptide-methionine (R)-S-oxide reductase; Flags: Precursor && PF01641:SelR domain	-
100305562	314.167	339.731	339.086	242.08	240.04	213.091	477.343	330.913	335.654	40.6931	46.4699	50.9484	134.01	102.459	84.7789	85.0621	76.0093	70.5345	LOC100305562	NC_038249.2	14285800	14286645	+	846	protein_coding	uncharacterized LOC100305562 && - && -	-
102662455	9.87985	14.9951	9.38126	2.62555	3.02895	2.4281	10.7404	172.756	5.96314	757.155	504.941	565.229	208.147	68.4825	221.7	286.574	321.638	353.097	LOC102662455	NC_038256.2	37378512	37379176	+	665	protein_coding	uncharacterized LOC102662455 && - && -	-
100500173	139.885	155.906	104.986	155.969	138.898	130.993	332.53	204.573	239.662	270.301	258.799	194.224	179.245	188.355	233.556	200.391	177.057	195.238	LOC100500173	NC_016091.4	1271637	1273697	-	1055	protein_coding	HMG-box superfamily protein && P26585.1 RecName: Full=HMG1/2-like protein; AltName: Full=Protein SB11 && PF00505:HMG (high mobility group) box	HMG_box
548086	73.2702	131.781	126.19	17.1441	33.4843	23.3871	46.2634	123.239	93.906	693.728	512.753	392.973	43.0097	44.4015	131.835	356.018	348.059	307.489	2013-01-01	NC_038254.2	3531731	3533387	-	1657	protein_coding	syringolide-induced protein 13-1-1 && Q5PNY6.1 RecName: Full=U-box domain-containing protein 21; AltName: Full=Plant U-box protein 21 && PF04564:U-box domain	U-box
100306332	88.4337	327.384	178.074	11.0199	62.768	13.6214	0.300909	6.95441	0.960631	776.351	683.868	849.117	47.6721	101.515	111.687	92.4799	101.745	33.6407	LOC100306332	NC_038247.2	2753934	2755342	+	1032	protein_coding	uncharacterized LOC100306332%2C transcript variant X1 && A2YNP2.1 RecName: Full=Protein TIFY 10b && PF06200:tify domain	Zim
100813388	500.329	422.886	344.246	263.405	286.137	244.832	588.159	350.49	323.557	17.335	17.5551	21.6839	22.6957	5.63054	3.69681	33.4766	11.8408	23.4372	LOC100813388	NC_016089.4	48286450	48288813	+	1062	protein_coding	oxygen-evolving enhancer protein 2%2C chloroplastic && P16059.1 RecName: Full=Oxygen-evolving enhancer protein 2, chloroplastic; Short=OEE2; AltName: Full=23 kDa subunit of oxygen evolving system of photosystem II; AltName: Full=23 kDa thylakoid membrane protein; AltName: Full=OEC 23 kDa subunit; Flags: Precursor && PF01789:PsbP	-
100808549	352	288.465	295.55	333.482	364.695	335.027	307.019	250.798	283.903	52.9248	55.2584	49.1224	65.0069	78.6491	57.1472	120.72	83.7001	106.809	LOC100808549	NC_038245.2	45562422	45567565	+	1374	protein_coding	50S ribosomal protein L1%2C chloroplastic && Q9LY66.1 RecName: Full=50S ribosomal protein L1, chloroplastic; AltName: Full=CL1; Flags: Precursor && PF00687:Ribosomal protein L1p/L10e family	-
100803824	415.329	295.772	357.267	478.695	469.657	464.365	133.531	147.653	163.444	43.4254	44.3382	44.424	43.3035	70.2593	60.3281	87.4719	87.3525	71.4186	LOC100803824	NC_016091.4	1496238	1499643	-	2302	protein_coding	ATP-dependent zinc metalloprotease FTSH%2C chloroplastic-like && Q39102.2 RecName: Full=ATP-dependent zinc metalloprotease FTSH 1, chloroplastic; Short=AtFTSH1; Flags: Precursor && PF00004:ATPase family associated with various cellular activities (AAA)|PF01434:Peptidase family M41	AAA
100803864	445.368	323.11	357.404	452.096	449.265	406.925	240.913	184.348	158.683	47.303	63.3585	65.7211	57.8601	40.9272	36.786	62.205	30.326	48.1285	LOC100803864	NC_038242.2	49307070	49309617	-	1080	protein_coding	uncharacterized LOC100803864 && - && -	-
100797171	25.7844	49.4661	43.7687	3.21602	4.99984	4.12873	6.06618	251.036	43.0278	792.329	474.407	398.281	57.3509	31.5152	358.341	292.024	340.906	290.771	LOC100797171	NC_038244.2	1239383	1241671	-	2289	protein_coding	BTB/POZ domain-containing protein At5g41330 && Q9FN67.1 RecName: Full=BTB/POZ domain-containing protein At5g41330 && PF02214:BTB/POZ domain	K_tetra
100803381	39.2127	36.7422	32.9791	38.2472	21.4963	28.3434	68.9061	187.249	104.807	369.978	324.058	378.179	214.806	300.652	349.638	381.177	254.172	336.53	LOC100803381	NC_016088.4	57234224	57236151	-	1446	protein_coding	12-oxophytodienoate reductase 2 && Q8GYB8.2 RecName: Full=12-oxophytodienoate reductase 2; AltName: Full=12-oxophytodienoate-10,11-reductase 2; Short=AtOPR2; Short=OPDA-reductase 2; Contains: RecName: Full=12-oxophytodienoate reductase 2, N-terminally processed && PF00724:NADH:flavin oxidoreductase / NADH oxidase family	Oxidored_FMN
100499883	34.5787	38.8824	34.1445	29.4931	18.1207	25.1058	34.7738	179.975	30.0824	1087.69	447.072	421.168	70.1941	101.28	418.192	159.228	209.806	121.977	LOC100499883	NC_038246.2	1458845	1460609	-	768	protein_coding	uncharacterized LOC100499883 && Q9SRX2.1 RecName: Full=60S ribosomal protein L19-1; AltName: Full=Protein EMBRYO DEFECTIVE 2386 && PF01280:Ribosomal protein L19e	-
100305517	350.41	379.601	219.253	203.631	219.673	199.611	221.191	139.345	134.291	128.482	125.043	122.847	135.234	149.794	185.13	214.271	154.86	175.609	LOC100305517	NC_038252.2	7233446	7235736	+	571	protein_coding	uncharacterized LOC100305517 && P55143.1 RecName: Full=Glutaredoxin && PF00462:Glutaredoxin	-
100782360	0.462984	0	0.6096	0.34625	0.0479858	0.199123	2.41808	124.319	5.15069	588.67	343.48	338.18	230.141	28.1807	587.692	374.271	362.546	466.241	LOC100782360	NC_038253.2	15176909	15177862	+	954	protein_coding	uncharacterized LOC100782360 && - && -	-
100809007	297.025	249.803	192.689	224.462	227.534	202.54	164.879	116.097	132.603	28.68	54.2196	70.244	235.941	334.93	198.744	220.632	272.565	201.816	LOC100809007	NC_038249.2	38348313	38352885	-	1348	protein_coding	DnaJ and 4Fe-4S dicluster domain-containing protein && Q3AF07.1 RecName: Full=Chaperone protein DnaJ && PF13370:4Fe-4S single cluster domain of Ferredoxin I|PF00226:DnaJ domain	DnaJ
100786411	139.858	136.551	126.227	164.95	128.291	160.09	425.916	397.84	478.19	72.9959	76.8703	80.5704	218.553	192.163	145.18	163.596	147.328	144.449	LOC100786411	NC_038252.2	31922000	31925623	-	2232	protein_coding	sucrose transport protein SUC8 && Q39232.1 RecName: Full=Sucrose transport protein SUC1; AltName: Full=Sucrose permease 1; AltName: Full=Sucrose-proton symporter 1 && -	-
100803218	53.2758	74.34	64.5951	18.0124	22.4631	23.3292	29.7127	151.194	45.9121	448.852	309.482	277.865	118.608	39.9777	215.231	437.269	487.166	580.825	LOC100803218	NC_016088.4	3937512	3939337	-	1826	protein_coding	metalloendoproteinase 5-MMP && Q5XF51.1 RecName: Full=Metalloendoproteinase 3-MMP; Short=At3-MMP; Flags: Precursor && PF00413:Matrixin|PF01471:Putative peptidoglycan binding domain	PG_binding_1
100499832	451.366	375.923	384.827	263.895	348.111	279.394	438.205	293.134	321.642	42.6628	28.8855	29.1737	22.6567	13.0869	11.6727	48.8421	11.0826	32.1963	LOC100499832	NC_038243.2	1556331	1557695	+	753	protein_coding	uncharacterized LOC100499832%2C transcript variant X1 && Q9SUI6.1 RecName: Full=Photosystem I reaction center subunit VI-2, chloroplastic; AltName: Full=PSI-H1; Flags: Precursor && PF03244:Photosystem I reaction centre subunit VI	-
100170730	307.81	230.196	241.754	316.833	293.53	297.346	510.279	371.899	306.795	61.5026	43.2955	48.1405	67.2541	69.0348	37.4999	87.004	36.2685	65.8013	LOC100170730	NC_038251.2	49888375	49893885	-	2022	protein_coding	peroxisomal glycolate oxidase%2C transcript variant X1 && Q9LRR9.1 RecName: Full=Peroxisomal (S)-2-hydroxy-acid oxidase GLO1; AltName: Full=Glycolate oxidase 1; Short=AtGLO1; Short=GOX 1; AltName: Full=Short chain alpha-hydroxy acid oxidase GLO1 && PF01070:FMN-dependent dehydrogenase	FMN_dh
100170682	155.825	114.331	169.877	44.6128	43.9537	55.1864	91.7236	97.2253	190.565	199.413	330.135	495.73	177.362	213.857	215.703	262.344	240.672	283.475	WRKY57	NC_038254.2	50298774	50300765	+	1154	protein_coding	WRKY transcription factor 57 && Q9LY00.1 RecName: Full=Probable WRKY transcription factor 70; AltName: Full=WRKY DNA-binding protein 70 && PF03106:WRKY DNA -binding domain	WRKY
100775621	481.786	324.605	365.018	378.975	399.225	362.853	326.121	210.63	184.997	34.4344	29.7068	33.3139	42.8973	29.7672	29.4055	65.6593	25.2417	51.1421	LOC100775621	NC_038247.2	2195539	2197430	+	1096	protein_coding	uncharacterized LOC100775621%2C transcript variant X2 && - && -	-
100792657	128.811	125.165	136.857	80.3033	67.038	74.6927	98.833	154.531	90.878	245.415	294.886	299.289	293.015	282.14	229.846	251.201	267.119	247.093	LOC100792657	NC_016090.4	15271410	15274423	+	1264	protein_coding	NADPH-dependent aldo-keto reductase%2C chloroplastic && Q0PGJ6.1 RecName: Full=Aldo-keto reductase family 4 member C9 && PF00248:Aldo/keto reductase family	Aldo_ket_red
100305788	684.09	490.97	352.22	266.069	304.439	261.884	407.849	183.388	244.714	14.2215	16.9733	14.9187	25.5971	14.3755	8.85424	37.1528	11.7423	21.9525	LOC100305788	NC_038246.2	2803146	2804349	-	589	protein_coding	uncharacterized LOC100305788 && Q39194.2 RecName: Full=Photosystem II reaction center W protein, chloroplastic; AltName: Full=PSII 6.1 kDa protein; Flags: Precursor && PF07123:Photosystem II reaction centre W protein (PsbW)	-
732647	179.868	172.179	172.736	207.875	215.977	205.334	111.984	112.33	129.613	162.312	145.368	153.996	219.327	278.999	207.8	203.154	268.414	209.151	SGR1	NC_038247.2	1969534	1971696	+	1276	protein_coding	senescence-inducible chloroplast stay-green protein 1 && A7VLV1.1 RecName: Full=Protein STAY-GREEN, chloroplastic; AltName: Full=Protein STAYGREEN; Flags: Precursor [Pisum sativum] && PF12638:Staygreen protein	-
106795232	145.082	182.518	164.422	194.681	151.985	158.725	315.763	162.528	224.088	152.085	113.032	118.677	100.842	158.234	286.931	270.864	237.4	215.285	CYP2	NC_038248.2	1800730	1801629	+	900	protein_coding	peptidyl-prolyl cis-trans isomerase CYP2 && Q8W171.1 RecName: Full=Peptidyl-prolyl cis-trans isomerase 1; Short=PPIase 1; AltName: Full=Cyclophilin 1; AltName: Full=Cyclosporin A-binding protein 1; AltName: Full=Rotamase 1 && PF00160:Cyclophilin type peptidyl-prolyl cis-trans isomerase/CLD	Pro_isomerase
100802714	0	0.129968	0	0	0	0	2.58109	147.576	0.0522462	937.673	566.02	567.72	253.322	27.4266	231.761	153.502	212.008	248.805	LOC100802714	NC_016089.4	41370612	41372282	-	825	protein_coding	uncharacterized LOC100802714 && - && -	-
100775558	35.9896	103.064	114.082	28.4761	53.0946	29.1621	98.9332	235.737	125.136	577.199	377.88	255.987	41.7671	26.266	155.08	370.342	299.175	417.226	LOC100775558	NC_016088.4	2464430	2465937	+	1508	protein_coding	mitochondrial uncoupling protein 5 && Q9SJY5.1 RecName: Full=Mitochondrial uncoupling protein 5; Short=AtPUMP5; AltName: Full=Mitochondrial dicarboxylate carrier 1 && PF00153:Mitochondrial carrier protein	Mito_carr
547644	126.458	167.385	180.642	194.456	174.186	171.527	131.738	116.334	99.8387	183.079	135.067	134.389	248.223	242.56	320.569	232.414	237.174	248.497	LOC547644	NC_038251.2	31837269	31839437	-	2169	protein_coding	SOS2-like protein kinase && O65554.1 RecName: Full=CBL-interacting serine/threonine-protein kinase 6; AltName: Full=SNF1-related kinase 3.14; AltName: Full=SOS2-like protein kinase PKS4; AltName: Full=SOS3-interacting protein 3 && PF00069:Protein kinase domain|PF03822:NAF domain	Pkinase
100805941	222.736	190.889	130.231	165.277	159.048	156.685	73.9285	92.4902	78.5036	269.443	168.252	220.253	183.05	191.699	189.706	257.942	261.483	320.6	LOC100805941	NC_038247.2	9204170	9207335	-	1634	protein_coding	4-hydroxy-3-methylbut-2-enyl diphosphate reductase%2C chloroplastic && Q94B35.1 RecName: Full=4-hydroxy-3-methylbut-2-enyl diphosphate reductase, chloroplastic; AltName: Full=Protein CHLOROPLAST BIOGENESIS 6; Flags: Precursor && PF02401:LytB protein	-
100778273	397.528	266.717	312.698	266.115	103.959	241.797	94.1221	96.3158	81.4459	145.499	181.257	221.044	319.432	184.373	122.25	97.5779	115.255	78.3166	LOC100778273	NC_016090.4	6560863	6564337	+	1159	protein_coding	ferritin-2%2C chloroplastic && Q94IC4.1 RecName: Full=Ferritin-2, chloroplastic; AltName: Full=SFerH-2; Flags: Precursor && PF00210:Ferritin-like domain	Ferritin
547930	1.13778	2.70682	4.57598	2.57704	1.4151	1.9329	2.6741	75.4141	9.349	508.949	285.613	332.899	129.671	133.357	254.646	467.416	408.682	697.097	4CL4	NC_016088.4	56990418	56994628	-	1941	protein_coding	4-coumarate--CoA ligase 4 && P31687.2 RecName: Full=4-coumarate--CoA ligase 2; Short=4CL 2; AltName: Full=4-coumaroyl-CoA synthase 2; AltName: Full=Clone 4CL16 && PF00501:AMP-binding enzyme|PF13193:AMP-binding enzyme C-terminal domain	AMP-binding
100305514	133.605	144.565	151.768	147.906	157.56	151.687	167.165	138.92	136.386	265.98	250.435	204.038	146.908	160.123	226.751	242.077	238.817	249.402	ADF1	NC_038251.2	9887008	9889002	+	1005	protein_coding	actin depolymerizing factor 1%2C transcript variant X1 && Q9ZSK4.1 RecName: Full=Actin-depolymerizing factor 3; Short=ADF-3; Short=AtADF3 && PF00241:Cofilin/tropomyosin-type actin-binding protein	Cofilin_ADF
100305578	400.104	326.431	329.958	275.35	299.91	272.455	372.758	270.908	243.207	56.2699	60.9265	63.4317	52.2829	39.6711	40.2813	87.8801	47.7973	70.0191	LOC100305578	NC_038243.2	5362674	5365752	-	867	protein_coding	CAAD domain-containing protein && O04616.1 RecName: Full=Protein CURVATURE THYLAKOID 1A, chloroplastic; Flags: Precursor && PF14159:CAAD domains of cyanobacterial aminoacyl-tRNA synthetase	-
100791698	403.949	353.352	324.365	314.254	348.997	329.675	171.768	163.976	144.914	69.9863	77.8256	78.2517	146.381	101.785	77.8352	63.7602	65.6703	69.568	LOC100791698	NC_038243.2	4185486	4190160	-	2787	protein_coding	two-component response regulator-like APRR9%2C transcript variant X9 && Q6LA42.2 RecName: Full=Two-component response regulator-like APRR5; AltName: Full=Pseudo-response regulator 5 && PF00072:Response regulator receiver domain|PF06203:CCT motif	Response_reg
100800674	235.621	274.422	288.503	87.715	137.335	110.05	115.157	119.048	102.993	373.909	322.076	298.009	19.8147	30.4316	37.4586	274.053	249.832	222.74	LOC100800674	NC_038250.2	3147516	3148804	+	1289	protein_coding	NDR1/HIN1-like protein 13 && - && PF03168:Late embryogenesis abundant protein	-
100499635	459.324	346.941	295.596	353.057	372.619	367.519	251.584	271.237	261.373	69.5704	45.7147	50.2976	39.7365	18.1341	15.4188	39.5108	8.71046	29.6479	LOC100499635	NC_038254.2	27258352	27264123	-	2113	protein_coding	serine hydroxymethyltransferase 5%2C transcript variant X1 && P50433.1 RecName: Full=Serine hydroxymethyltransferase, mitochondrial; Short=SHMT; AltName: Full=Glycine hydroxymethyltransferase; AltName: Full=Serine methylase; Flags: Precursor && PF00464:Serine hydroxymethyltransferase	SHMT
100789399	75.1169	65.0087	57.0949	71.3131	69.493	72.9322	69.5013	150.42	100.471	342.241	227.966	264.768	281.693	334.452	383.971	214.414	267.228	245.231	LOC100789399	NC_038243.2	3244557	3248970	-	2940	protein_coding	probable GTP diphosphokinase RSH2%2C chloroplastic && Q9SYH1.1 RecName: Full=Probable GTP diphosphokinase RSH3, chloroplastic; AltName: Full=RelA/SpoT homolog 3; Short=AtRSH3; AltName: Full=ppGpp synthetase RSH3; Flags: Precursor && PF13328:HD domain|PF04607:Region found in RelA / SpoT proteins	-
100799978	366.255	367.938	361.818	185.852	175.503	177	66.5108	146.493	86.2918	277.152	248.641	174.81	84.9627	46.6737	161.28	114.532	118.034	110.499	LOC100799978	NC_038251.2	8519158	8522570	+	2015	protein_coding	5'-adenylylsulfate reductase 3%2C chloroplastic && P92980.2 RecName: Full=5'-adenylylsulfate reductase 3, chloroplastic; AltName: Full=3'-phosphoadenosine-5'-phosphosulfate reductase homolog 26; Short=PAPS reductase homolog 26; Short=Prh-26; AltName: Full=Adenosine 5'-phosphosulfate 5'-adenylylsulfate sulfotransferase 3; Short=APS sulfotransferase 3; AltName: Full=Thioredoxin-independent APS redu…	-
100804190	6.34944	13.8193	9.46959	9.07599	7.04983	10.3268	25.1573	91.2531	32.0496	551.99	293.322	302.404	188.019	105.191	328.965	341.367	479.297	466.823	LOC100804190	NC_038241.2	32699495	32702571	+	1513	protein_coding	lysM domain-containing GPI-anchored protein 2 && O23006.1 RecName: Full=LysM domain-containing GPI-anchored protein 2; AltName: Full=Chitin elicitor-binding protein LYM2; Short=CEBiP LYM2; Flags: Precursor && PF01476:LysM domain	LysM
100814969	513.253	396.569	196.481	312.081	327.951	281.752	218.737	157.068	170.964	59.3677	62.5822	81.3211	81.0597	102.307	72.5078	73.5305	71.4488	62.4771	LOC100814969	NC_038253.2	6533225	6533700	-	476	protein_coding	uncharacterized LOC100814969 && - && -	-
100127414	386.986	291.374	257.51	275.051	284.393	263.611	336.59	316.829	295.075	87.9268	76.7177	69.2112	60.6306	62.038	51.5092	55.2125	23.7503	43.5479	ALAAT2	NC_016088.4	2800375	2807882	-	2166	protein_coding	alanine aminotransferase 2 && Q9S7E9.1 RecName: Full=Glutamate--glyoxylate aminotransferase 2; Short=AtGGT2; AltName: Full=Alanine aminotransferase GGT2; AltName: Full=Alanine--glyoxylate aminotransferase GGT2; AltName: Full=Alanine-2-oxoglutarate aminotransferase 2 && PF00155:Aminotransferase class I and II	Aminotran_1_2
100499791	137.382	136.145	165.641	184.685	169.126	152.887	164.349	126.062	96.0998	225.816	214.004	184.283	122.246	142.392	288.36	247.428	225.878	250.661	LOC100499791	NC_038243.2	35429037	35432171	+	684	protein_coding	uncharacterized LOC100499791 && - && PF06747:CHCH domain	-
100796818	171.342	170.809	232.697	306.879	300.708	304.639	427.522	267.852	330.281	13.7877	18.7596	19.2204	207.419	99.9325	77.838	95.5068	101.338	85.7408	LOC100796818	NC_038244.2	43392741	43399166	+	1876	protein_coding	aspartyl protease family protein At5g10770 && Q8S9J6.1 RecName: Full=Aspartyl protease family protein At5g10770; Flags: Precursor && PF14543:Xylanase inhibitor N-terminal|PF14541:Xylanase inhibitor C-terminal	-
100811078	510.725	490.486	354.805	256.605	271.544	240.697	430.262	248.85	251.598	32.8862	15.4972	14.991	23.2772	6.95354	8.72287	39.0754	10.1104	24.4561	LOC100811078	NC_038246.2	3722911	3724372	-	571	protein_coding	photosystem I reaction center subunit IV A%2C chloroplastic-like && P12354.1 RecName: Full=Photosystem I reaction center subunit IV, chloroplastic; Short=PSI-E; Flags: Precursor && PF02427:Photosystem I reaction centre subunit IV / PsaE	-
100819556	37.3399	46.2967	37.2237	37.4891	34.1784	31.9504	41.8208	73.5606	56.4694	424.089	355.859	340.858	175.616	269.673	322.509	301.85	279.38	355.023	LOC100819556	NC_038244.2	12035247	12038861	+	1693	protein_coding	ADP%2CATP carrier protein 1%2C mitochondrial%2C transcript variant X1 && O22342.1 RecName: Full=ADP,ATP carrier protein 1, mitochondrial; AltName: Full=ADP/ATP translocase 1; AltName: Full=Adenine nucleotide translocator 1; Short=ANT 1; Flags: Precursor && PF00153:Mitochondrial carrier protein	Mito_carr
100101895	105.279	110.587	142.198	148.744	147.605	148.702	121.997	152.444	159.158	263.197	145.853	151.79	152.342	193.167	340.972	231.611	278.732	225.415	UGT1	NC_016090.4	46309069	46311172	+	2104	protein_coding	glucosyltransferase && Q9AR73.1 RecName: Full=Hydroquinone glucosyltransferase; AltName: Full=Arbutin synthase && PF00201:UDP-glucoronosyl and UDP-glucosyl transferase	UDPGT
100499720	80.2611	105.19	127.399	87.2172	103.158	98.2964	161.429	94.4903	132.907	342.076	276.449	213.919	96.7053	141.188	322.507	278.394	266.279	288.817	LOC100499720	NC_038255.2	45184860	45186751	+	659	protein_coding	uncharacterized LOC100499720 && O65743.1 RecName: Full=60S ribosomal protein L24 && PF01246:Ribosomal protein L24e	-
100800640	41.5806	38.5642	44.2258	61.7686	66.3637	57.2785	55.4939	200.101	81.5349	521.419	375.788	376.668	162.885	173.088	240.201	217.804	235.734	260.145	LOC100800640	NC_038249.2	20164418	20170198	-	2722	protein_coding	NADPH--cytochrome P450 reductase 1 && Q05001.1 RecName: Full=NADPH--cytochrome P450 reductase; Short=CPR; Short=P450R && PF00175:Oxidoreductase NAD-binding domain|PF00258:Flavodoxin|PF00667:FAD binding domain	NAD_binding_1
100500448	443.681	386.819	453.861	377.867	489.406	355.984	267.544	194.643	147.05	38.2325	13.8758	11.3427	6.53049	2.44764	3.96821	6.68777	0.516108	5.10781	LOC100500448	NC_038241.2	684607	690890	+	1329	protein_coding	carbonic anhydrase%2C chloroplastic%2C transcript variant 1 && P17067.1 RecName: Full=Carbonic anhydrase, chloroplastic; AltName: Full=Carbonate dehydratase; Contains: RecName: Full=Carbonic anhydrase, 27 kDa isoform; Contains: RecName: Full=Carbonic anhydrase, 25 kDa isoform; Flags: Precursor && PF00484:Carbonic anhydrase	-
100781517	164.111	143.159	167.535	149.644	174.7	163.885	32.4884	100.181	64.2957	402.88	358.89	367.312	62.0143	104.082	198.005	167.765	200.204	182.848	LOC100781517	NC_038247.2	28328	30068	+	1741	protein_coding	scopoletin glucosyltransferase && Q9AT54.1 RecName: Full=Scopoletin glucosyltransferase; AltName: Full=Phenylpropanoid:glucosyltransferase 1 && PF00201:UDP-glucoronosyl and UDP-glucosyl transferase	UDPGT
100783089	79.4639	90.1523	76.1853	80.9972	71.9528	69.9529	81.9199	78.0041	92.3424	369.587	271.491	243.847	194.574	222.396	317.535	300.216	221.13	337.038	LOC100783089	NC_016089.4	42831025	42834109	-	1721	protein_coding	putative fructose-bisphosphate aldolase && O65735.1 RecName: Full=Fructose-bisphosphate aldolase, cytoplasmic isozyme && PF00274:Fructose-bisphosphate aldolase class-I	-
100305992	490.753	368.059	455.867	435.125	429.705	405.797	255.966	160.602	138.976	11.6313	7.51801	5.70511	3.94265	1.88146	0.980706	11.0796	3.20473	7.30358	LOC100305992	NC_016089.4	5754663	5756927	+	1195	protein_coding	chlorophyll a-b binding protein 6%2C chloroplastic-like && P12360.1 RecName: Full=Chlorophyll a-b binding protein 6A, chloroplastic; AltName: Full=LHCI type I CAB-6A; AltName: Full=Light-harvesting complex I 26 kDa protein; Flags: Precursor && PF00504:Chlorophyll A-B binding protein	-
100787739	174.096	374.499	323.26	46.3852	77.1886	44.3709	20.5082	74.6225	39.1179	630.457	482.704	319.039	23.1682	13.2687	110.208	145.114	167.305	126.154	LOC100787739	NC_016091.4	6318011	6318421	+	411	protein_coding	uncharacterized LOC100787739 && - && -	-
100788258	7.85734	24.1354	14.2204	11.1257	9.88103	9.12417	11.9535	144.831	19.7726	622.597	336.495	372.647	171.769	86.8011	410.931	254.318	321.18	348.277	LOC100788258	NC_038246.2	50337910	50342329	-	2108	protein_coding	uncharacterized LOC100788258%2C transcript variant X2 && - && PF05278:Arabidopsis phospholipase-like protein (PEARLI 4)	-
100037482	22.89	52.2471	34.8373	13.3186	26.1259	14.5319	21.6794	144.034	31.7666	872.747	429.326	403.049	78.2065	29.1405	194.484	232.152	267.044	306.284	AOS2	NC_038253.2	40326348	40328115	-	1768	protein_coding	allene oxide synthase && K4BV52.1 RecName: Full=Allene oxide synthase 1, chloroplastic; Short=LeAOS1; AltName: Full=Cytochrome P450 74A; Flags: Precursor && PF00067:Cytochrome P450	p450
100779717	388.314	331.276	297.82	238.687	275.807	275.084	106.073	92.9202	85.9714	99.6826	104.922	125.182	163.493	143.106	146.457	93.0585	106.256	98.1103	LOC100779717	NC_038247.2	19520505	19524661	+	1652	lncRNA	protein LNK3-like%2C transcript variant X1 && Q9LHH5.1 RecName: Full=Protein LNK3; AltName: Full=Night light-inducible and clock-regulated 3 && -	-
547868	76.6975	100.05	107.304	94.1851	83.4674	84.4064	161.772	122.41	136.618	288.276	241.562	177.501	89.513	165.89	293.644	335.849	277.563	333.817	LOC547868	NC_038241.2	41877129	41878623	+	979	protein_coding	G beta-like protein && Q39836.1 RecName: Full=Guanine nucleotide-binding protein subunit beta-like protein && PF00400:WD domain, G-beta repeat	WD40
100499729	379.575	418.013	283.704	206.868	222.228	202.604	536.461	258.619	298.045	35.1952	23.3441	16.8212	43.3951	46.3597	22.5771	79.8662	39.591	49.1532	LOC100499729	NC_016091.4	47529644	47531021	+	680	protein_coding	uncharacterized LOC100499729 && P49107.2 RecName: Full=Photosystem I reaction center subunit N, chloroplastic; Short=PSI-N; Flags: Precursor && PF05479:Photosystem I reaction centre subunit N (PSAN or PSI-N)	-
100499794	376.934	378.459	328.31	226.157	252.29	217.695	465.971	276.395	239.515	42.388	41.6135	42.7386	31.8384	21.5562	23.2218	103.448	24.2749	68.8804	LOC100499794	NC_016090.4	33385734	33387698	+	810	protein_coding	uncharacterized LOC100499794 && Q41932.2 RecName: Full=Oxygen-evolving enhancer protein 3-2, chloroplastic; Short=OEE3; AltName: Full=16 kDa subunit of oxygen evolving system of photosystem II; AltName: Full=OEC 16 kDa subunit; Flags: Precursor && PF05757:Oxygen evolving enhancer protein 3 (PsbQ)	-
100800478	309.043	304.968	338.193	188.89	187.59	203.948	258.407	175.827	183.93	136.739	114.783	103.399	67.5544	74.7335	94.6416	150.646	134.627	131.175	LOC100800478	NC_038242.2	8359183	8360941	-	1759	protein_coding	ethylene-responsive transcription factor RAP2-4 && Q8H1E4.1 RecName: Full=Ethylene-responsive transcription factor RAP2-4; AltName: Full=Ethylene-responsive transcription factor ERF059; AltName: Full=Protein RELATED TO APETALA2 4 && PF00847:AP2 domain	AP2
100820458	376.325	310.464	310.748	302.492	287.297	282.267	486.411	280.51	323.815	23.2318	16.8726	15.7021	16.259	14.2723	7.01337	52.525	15.1697	35.1567	LOC100820458	NC_016088.4	52810799	52812451	-	1153	protein_coding	oxygen-evolving enhancer protein 1%2C chloroplastic-like && P14226.1 RecName: Full=Oxygen-evolving enhancer protein 1, chloroplastic; Short=OEE1; AltName: Full=33 kDa subunit of oxygen evolving system of photosystem II; AltName: Full=33 kDa thylakoid membrane protein; AltName: Full=OEC 33 kDa subunit; Flags: Precursor && PF01716:Manganese-stabilising protein / photosystem II polypeptide	-
100527009	437.374	373.65	371.735	325.86	382.378	323.257	213.312	139.06	143.807	37.3949	36.6076	34.5116	49.5944	49.45	50.6943	77.2764	41.036	59.2804	LOC100527009	NC_016091.4	5488426	5489641	-	1216	protein_coding	putative ATP synthase subunit b' && P31853.2 RecName: Full=ATP synthase subunit b', chloroplastic; AltName: Full=ATP synthase F(0) sector subunit b'; AltName: Full=ATPase subunit II; Flags: Precursor && PF00430:ATP synthase B/B' CF(0)	-
100788713	1.24316	3.62145	3.78135	1.25004	1.15204	2.20156	23.3858	130.005	57.7182	352.468	395.452	405.645	173.547	277.518	440.216	301.288	351.812	222.037	FWL8	NC_038251.2	1305745	1307677	+	755	protein_coding	protein FW2.2-like 8 && Q9M815.2 RecName: Full=Protein PLANT CADMIUM RESISTANCE 8; Short=AtPCR8 && PF04749:PLAC8 family	-
100780841	507.332	425.27	354.467	307.998	329.903	284.112	342.408	218.874	230.297	11.0597	9.80686	13.7471	17.0073	15.2073	5.28035	33.1417	14.3076	23.6269	LOC100780841	NC_038242.2	4175334	4176132	+	799	protein_coding	uncharacterized LOC100780841 && - && PF06596:Photosystem II reaction centre X protein (PsbX)	-
100101853	238.139	436.502	302.026	304.081	263.023	213.237	204.851	250.429	297.963	42.0894	7.71592	9.40412	286.168	104.803	72.505	27.1895	69.1616	11.9174	VLXB	NC_038251.2	2142248	2147355	+	2924	protein_coding	lipoxygenase L-5 && P38417.1 RecName: Full=Linoleate 9S-lipoxygenase-4; AltName: Full=Lipoxygenase-4; Short=L-4; AltName: Full=VSP94 && PF01477:PLAT/LH2 domain|PF00305:Lipoxygenase	Lipoxygenase
100808399	60.1683	90.9493	54.9654	21.4436	29.2532	21.6241	16.0546	219.192	72.0612	657.601	530.078	447.947	78.4604	51.1076	256.823	173.637	194.351	157.677	LOC100808399	NC_016090.4	36595993	36600398	-	2194	protein_coding	calcium-dependent protein kinase 32 && Q6NLQ6.1 RecName: Full=Calcium-dependent protein kinase 32 && PF13499:EF-hand domain pair|PF00069:Protein kinase domain	Pkinase
100783492	216.845	193.278	170.342	126.186	142.042	132.319	208.234	151.219	146.228	183.023	187.101	185.75	153.013	196.322	206.596	173.579	175.817	185.265	LOC100783492	NC_038255.2	50364765	50368580	+	856	protein_coding	ubiquitin-conjugating enzyme E2-17 kDa && P35135.1 RecName: Full=Ubiquitin-conjugating enzyme E2-17 kDa; AltName: Full=E2 ubiquitin-conjugating enzyme; AltName: Full=Ubiquitin carrier protein; AltName: Full=Ubiquitin-protein ligase && PF00179:Ubiquitin-conjugating enzyme	UQ_con
100794584	38.8417	32.4183	45.5432	38.9675	42.5836	47.9746	107.483	184.147	129.463	334.059	280.691	311.61	159.268	260.679	287.374	309.919	233.673	285.541	CGS1	NC_038254.2	55032105	55037141	+	1963	protein_coding	cystathionine gamma-synthase 1%2C chloroplastic && P55217.3 RecName: Full=Cystathionine gamma-synthase 1, chloroplastic; Short=AtCGS1; AltName: Full=METHIONINE OVERACCUMULATION 1; AltName: Full=O-succinylhomoserine (thiol)-lyase; Flags: Precursor && PF01053:Cys/Met metabolism PLP-dependent enzyme	Cys_Met_Meta_PP
100817359	296.455	258.929	222.112	204.02	192.234	210.102	188.913	132.833	119.476	21	63.6852	58.9673	231.245	258.716	197.096	153.746	187.411	129.768	LOC100817359	NC_038241.2	42145946	42148064	-	1521	protein_coding	purple acid phosphatase 3-like%2C transcript variant X1 && Q8H129.1 RecName: Full=Purple acid phosphatase 3; Flags: Precursor && PF00149:Calcineurin-like phosphoesterase	Metallophos
100791767	94.7747	97.304	103.642	93.6849	80.062	92.6802	136.475	87.5709	91.5229	357.112	298.465	231.258	111.788	176.737	307.097	268.86	231.742	261.639	LOC100791767	NC_038246.2	6418799	6420763	-	681	protein_coding	60S ribosomal protein L24-like && O65743.1 RecName: Full=60S ribosomal protein L24 && PF01246:Ribosomal protein L24e	-
100804251	72.2136	75.1677	75.5532	81.8377	79.059	81.5887	138.43	131.69	186.984	320.069	325.918	302.297	171.744	208	180.597	222.366	229.348	236.678	LOC100804251	NC_038244.2	13618606	13622807	+	2890	protein_coding	elongation factor 2 && Q9ASR1.1 RecName: Full=Elongation factor 2; Short=EF-2; AltName: Full=Protein LOW EXPRESSION OF OSMOTICALLY RESPONSIVE GENES 1 && PF00009:Elongation factor Tu GTP binding domain|PF03764:Elongation factor G, domain IV|PF00679:Elongation factor G C-terminus|PF14492:Elongation Factor G, domain II|PF03144:Elongation factor Tu domain 2	GTP_EFTU
100820093	585.908	394.651	558.95	347.408	399.468	360.007	120.781	111.847	129.73	20.7586	14.1265	18.4132	10.6813	10.9	10.6083	8.60978	2.11865	5.62505	LOC100820093	NC_038252.2	16968089	16972105	-	2563	protein_coding	protein WEAK CHLOROPLAST MOVEMENT UNDER BLUE LIGHT 1%2C transcript variant X3 && Q9C638.1 RecName: Full=Protein WEAK CHLOROPLAST MOVEMENT UNDER BLUE LIGHT-like 2; Short=Protein WEL2 && PF05701:Weak chloroplast movement under blue light	-
100782797	411.046	319.946	267.744	186.281	201.394	180.079	73.262	54.2537	47.1144	203.878	104.009	139.582	76.0279	80.1331	216.641	179.846	140.431	224.362	LOC100782797	NC_038256.2	31948306	31949596	-	591	protein_coding	protein PROTON GRADIENT REGULATION 5%2C chloroplastic-like && Q9SL05.1 RecName: Full=Protein PROTON GRADIENT REGULATION 5, chloroplastic; Flags: Precursor && -	-
100804188	20.014	26.9277	25.5934	25.2032	21.8488	21.155	39.4726	155.544	22.0903	834.194	300.9	367.135	116.04	83.8779	519.517	158.606	203.564	161.111	LOC100804188	NC_038248.2	2817270	2818149	+	880	protein_coding	uncharacterized LOC100804188 && - && -	-
100305945	275.082	274.288	224.507	210.855	205.735	217.053	175.003	149.505	135.077	180.749	137.239	144.567	103.787	116.504	162.036	137.846	120.826	127.707	LOC100305945	NC_016090.4	46218972	46222190	+	852	protein_coding	uncharacterized LOC100305945 && P35135.1 RecName: Full=Ubiquitin-conjugating enzyme E2-17 kDa; AltName: Full=E2 ubiquitin-conjugating enzyme; AltName: Full=Ubiquitin carrier protein; AltName: Full=Ubiquitin-protein ligase && PF00179:Ubiquitin-conjugating enzyme	UQ_con
100306524	111.847	140.29	156.97	160.869	132.019	126.969	129.768	156.964	112.958	443.142	328.855	304.959	138.608	128.635	221.46	89.2166	122.21	89.5093	LOC100306524	NC_038251.2	18597388	18600846	+	775	protein_coding	uncharacterized LOC100306524 && Q9C5K8.1 RecName: Full=Protein TIFY 3B; AltName: Full=Jasmonate ZIM domain-containing protein 12 && PF09425:Divergent CCT motif|PF06200:tify domain	Zim
100791166	5.75234	10.6662	7.66738	10.0554	7.57382	9.87111	26.153	44.9556	38.0932	297.738	304.218	334.058	216.709	267.787	253.839	396.633	355.703	507.521	IDH	NC_038250.2	48449892	48455057	+	1910	protein_coding	isocitrate dehydrogenase [NADP] && Q06197.2 RecName: Full=Isocitrate dehydrogenase [NADP]; Short=IDH; AltName: Full=IDP; AltName: Full=NADP(+)-specific ICDH; AltName: Full=Oxalosuccinate decarboxylase && PF00180:Isocitrate/isopropylmalate dehydrogenase	-
100817305	190.078	139.715	171.379	299.181	230.549	273.831	99.1062	72.1468	75.1039	71.2063	138.566	118.218	216.328	237.212	199.368	202.775	171.188	188.509	GSTL2	NC_038246.2	4241933	4245100	+	1188	protein_coding	glutathione S-transferase L2%2C transcript variant X1 && Q9LZ06.1 RecName: Full=Glutathione S-transferase L3; Short=AtGSTL3; AltName: Full=GST class-lambda member 3 && PF13417:Glutathione S-transferase, N-terminal domain|PF13410:Glutathione S-transferase, C-terminal domain	-
100800293	0.138468	0.770072	1.01254	1.01135	1.15855	0.682151	1.20364	153.403	1.91635	1151.37	489.538	444.023	57.3739	69.9123	357.328	88.1719	185.812	87.0847	LOC100800293	NC_038249.2	22201432	22207591	-	4386	protein_coding	ABC transporter B family member 11 && Q9FWX7.1 RecName: Full=ABC transporter B family member 11; Short=ABC transporter ABCB.11; Short=AtABCB11; AltName: Full=Multidrug resistance protein 8; AltName: Full=P-glycoprotein 11 && PF00664:ABC transporter transmembrane region|PF00005:ABC transporter	ABC_membrane
100798548	483.89	332.57	377.141	405.347	361.035	369.69	313.015	181.39	154.434	6.82737	7.60368	4.03213	17.5268	7.0545	4.29508	29.7392	13.8658	20.9859	LOC100798548	NC_038242.2	17361067	17363478	-	1146	protein_coding	chlorophyll a-b binding protein P4%2C chloroplastic && Q9SQL2.1 RecName: Full=Chlorophyll a-b binding protein P4, chloroplastic; AltName: Full=LHCI type III CAB-P4; Flags: Precursor && PF00504:Chlorophyll A-B binding protein	-
100810865	4.62136	16.2821	11.0437	8.91347	6.71418	8.79458	51.8549	222.097	80.1718	316.989	178.83	194.877	93.0537	85.3625	402.28	449.692	454.986	499.579	LOC100810865	NC_038246.2	39223617	39224966	-	1350	protein_coding	E3 ubiquitin-protein ligase ATL6 && Q8RXX9.2 RecName: Full=E3 ubiquitin-protein ligase ATL6; AltName: Full=RING-H2 finger protein ATL6; AltName: Full=RING-type E3 ubiquitin transferase ATL6; Flags: Precursor && PF13639:Ring finger domain	-
100775900	366.5	228.002	335.697	534.342	492.508	568.647	262.153	107.812	127.167	0.882772	3.12127	2.17941	12.1932	6.17252	11.4947	8.87121	2.29234	5.63646	LOC100775900	NC_038251.2	3223472	3225085	+	1147	protein_coding	transcription factor MYB48-like%2C transcript variant X1 && Q9LX82.1 RecName: Full=Transcription factor MYB48; AltName: Full=Myb-related protein 48; Short=AtMYB48 && PF00249:Myb-like DNA-binding domain	Myb_DNA-binding
100526987	33.8349	124.173	54.4435	25.5674	25.2752	27.1453	6.35203	76.9464	15.7502	732.596	383.319	508.825	162.872	36.9326	180.691	180.661	238.588	260.156	LOC100526987	NC_038246.2	243749	246174	+	873	protein_coding	calmodulin-like protein && Q0JNL7.1 RecName: Full=Calmodulin-3; Short=CaM-3 && PF13499:EF-hand domain pair	-
100305548	140.77	134.608	126.92	210.261	131.205	203.041	1059.1	319.945	499.037	1.59048	3.64735	5.80813	66.1437	6.87076	2.27808	51.6986	55.5541	47.1961	LOC100305548	NC_038251.2	5876805	5878502	-	926	protein_coding	auxin-repressed superfamily protein && O22611.1 RecName: Full=Dormancy-associated protein 1; Short=PsDRM1 && PF05564:Dormancy/auxin associated protein	-
100781700	89.8117	152.362	113.373	3.34309	32.3693	9.12288	8.40108	74.776	10.2179	484.825	471.555	445.218	116.013	76.3828	264.725	236.419	270.999	202.759	LOC100781700	NC_038247.2	38484857	38485590	+	734	protein_coding	uncharacterized LOC100781700 && - && -	-
100786039	165.774	188.955	148.101	73.5705	89.0777	76.9168	96.9544	150.539	92.8233	373.534	334.087	302.455	120.084	100.407	163.997	194.503	193.366	192.241	LOC100786039	NC_038243.2	5838367	5841440	-	2345	protein_coding	protein BPS1%2C chloroplastic-like && Q9LMM6.1 RecName: Full=Protein BPS1, chloroplastic; AltName: Full=Protein BYPASS 1; Flags: Precursor && PF05633:Protein of unknown function (DUF793)	-
100305372	44.9438	39.6806	73.0855	65.001	59.5346	59.4511	39.6641	88.2271	31.2657	239.021	128.651	109.522	74.1473	148.283	497.102	371.707	449.81	534.758	LOC100305372	NC_038246.2	165866	167489	-	1624	protein_coding	protein kinase && Q9XIW0.1 RecName: Full=CBL-interacting serine/threonine-protein kinase 7; AltName: Full=SNF1-related kinase 3.10; AltName: Full=SOS2-like protein kinase PKS7; AltName: Full=Serine/threonine-protein kinase SR2; Short=AtSR2; Short=AtSRPK1 && PF03822:NAF domain|PF00069:Protein kinase domain	Pkinase
100781316	0	1.00137	0	0.1356	0	0.136468	3.1551	40.9501	6.78131	109.771	122.627	160.264	224.885	192.86	232.663	685.583	373.217	899.623	IFR	NC_038247.2	5266072	5268043	+	1392	protein_coding	isoflavone reductase && P52575.1 RecName: Full=Isoflavone reductase; Short=IFR; AltName: Full=2'-hydroxyisoflavone reductase; AltName: Full=NADPH:isoflavone oxidoreductase && PF05368:NmrA-like family	NmrA
100792122	8.78075	8.04773	10.1489	15.2732	15.9407	15.0529	29.5338	95.2555	30.2107	553.681	344.643	341.345	200.813	307.283	364.074	223.296	230.263	259.828	LOC100792122	NC_016090.4	545530	550094	-	1792	protein_coding	protein DETOXIFICATION 21 && Q8W488.1 RecName: Full=Protein DETOXIFICATION 21; Short=AtDTX21; AltName: Full=Multidrug and toxic compound extrusion protein 21; Short=MATE protein 21 && PF01554:MatE	MatE
100500247	500.988	394.642	350.338	291.727	324.688	268.821	173.479	81.1941	101.638	24.5748	33.0448	28.7574	64.0594	95.0835	97.2098	89.7697	72.2426	60.7593	LOC100500247	NC_038246.2	36967292	36968785	-	648	protein_coding	uncharacterized LOC100500247 && Q9SL05.1 RecName: Full=Protein PROTON GRADIENT REGULATION 5, chloroplastic; Flags: Precursor && -	-
548034	56.1496	79.1332	78.2275	107.239	97.7599	108.585	102.964	82.9954	130.464	171.72	192.555	256.523	206.017	239.851	248.517	317.316	228.194	344.435	4CL1	NC_038253.2	4990534	4996296	+	1941	protein_coding	4-coumarate:coenzyme A ligase && O24540.1 RecName: Full=4-coumarate--CoA ligase; Short=4CL; AltName: Full=4-coumaroyl-CoA synthase && PF13193:AMP-binding enzyme C-terminal domain|PF00501:AMP-binding enzyme	AMP-binding
547975	133.263	124.819	107.978	150.946	116.245	119.422	297.926	185.05	221.858	238.774	205.145	167.785	148.248	177.196	174.663	169.818	140.74	163.917	LOC547975	NC_038242.2	1253549	1255630	-	1298	protein_coding	HMG-1 like protein gene%2C transcript variant X1 && P26585.1 RecName: Full=HMG1/2-like protein; AltName: Full=Protein SB11 && PF00505:HMG (high mobility group) box	HMG_box
100818774	117.176	114.804	137.68	150.77	135.55	146.577	166.556	320.691	257.262	217.515	189.592	162.952	56.7609	95.3348	175.532	196.606	226.685	175.324	AMT1.1	NC_038256.2	31080576	31082831	+	2256	protein_coding	ammonium transporter AMT1.1 && P54144.1 RecName: Full=Ammonium transporter 1 member 1; Short=AtAMT1;1 && PF00909:Ammonium Transporter Family	Ammonium_transp
100305957	304.12	290.173	275.506	269.436	303.6	247.743	189.712	124.492	124.341	143.187	113.426	70.9115	64.4038	78.2667	152.353	105.993	103.204	78.6578	LOC100305957	NC_038245.2	43168269	43169674	-	720	protein_coding	uncharacterized LOC100305957 && P40619.1 RecName: Full=HMG1/2-like protein && PF00505:HMG (high mobility group) box	HMG_box
100800628	167.722	163.002	206.68	193.726	199.194	205.501	169.077	152.345	195.317	165.142	161.816	134.502	155.563	145.876	155.083	154.27	145.724	166.934	LOC100800628	NC_038256.2	44244982	44253021	-	2326	protein_coding	protein NRT1/ PTR FAMILY 5.2 && Q9FNL7.1 RecName: Full=Protein NRT1/ PTR FAMILY 5.2; Short=AtNPF5.2; AltName: Full=Peptide transporter PTR3-A; Short=AtPTR3 && PF00854:POT family	-
100793614	51.2969	57.058	49.6292	25.7845	34.3511	24.0521	13.1262	164.22	35.8135	768.329	357.204	325.099	111.628	80.6001	335.266	166.546	223.88	207.04	LOC100793614	NC_038243.2	3290820	3297255	-	3329	protein_coding	linoleate 13S-lipoxygenase 3-1%2C chloroplastic && O24371.1 RecName: Full=Linoleate 13S-lipoxygenase 3-1, chloroplastic; Flags: Precursor && PF00305:Lipoxygenase|PF01477:PLAT/LH2 domain	Lipoxygenase
100819132	77.5097	84.3854	86.0847	58.5674	62.4893	65.3992	117.131	91.6109	118.31	325.532	319.874	308.23	148.252	212.655	236.351	249.334	221.17	245.221	LOC100819132	NC_038256.2	40576565	40579636	+	1493	protein_coding	60S ribosomal protein L3 && P35684.2 RecName: Full=60S ribosomal protein L3 && PF00297:Ribosomal protein L3	-
100789210	418.385	321.67	295.47	364.395	349.325	348.972	175.858	134.801	121.241	34.2706	38.0353	39.8179	110.583	81.004	47.7191	64.126	35.7024	44.8242	LOC100789210	NC_038249.2	30995956	31002469	+	1950	protein_coding	carotenoid 9%2C10(9'%2C10')-cleavage dioxygenase 1 && Q94IR2.1 RecName: Full=Carotenoid 9,10(9',10')-cleavage dioxygenase 1; AltName: Full=Neoxanthin cleavage enzyme NC2; AltName: Full=PvCCD1; AltName: Full=PvNCED2 && PF03055:Retinal pigment epithelial membrane protein	RPE65
100815476	159.352	179.132	199.641	101.391	106.76	86.3983	130.117	164.23	78.5347	357.471	223.284	239.276	62.3797	90.5831	264.655	185.465	210.597	182.563	AN1	NC_038244.2	11897043	11898132	+	1090	protein_coding	zinc finger A20 and AN1 domain-containing stress-associated protein 5-like && Q9LHJ8.1 RecName: Full=Zinc finger A20 and AN1 domain-containing stress-associated protein 5; Short=AtSAP5 && PF01428:AN1-like Zinc finger|PF01754:A20-like zinc finger	zf-AN1
100789313	20.5782	24.8289	17.6929	19.3845	16.1913	13.1437	27.8277	88.0746	26.5934	419.44	329.067	352.444	181.584	116.994	276.954	319.366	345.402	420.098	LOC100789313	NC_038254.2	53335527	53339868	-	1261	protein_coding	isopentenyl-diphosphate Delta-isomerase II-like && O48965.1 RecName: Full=Isopentenyl-diphosphate Delta-isomerase II; AltName: Full=Isopentenyl pyrophosphate isomerase II; Short=IPP isomerase II && PF00293:NUDIX domain	NUDIX
112998750	14.574	17.8706	24.4481	17.5481	11.7313	17.9348	10.1718	184.843	12.5406	675.913	395.923	307.383	94.3153	61.5706	556.617	186.725	258.372	167.044	LOC112998750	NC_038249.2	18827183	18827701	+	519	protein_coding	uncharacterized LOC112998750 && - && -	-
100820161	1.28185	2.1338	2.71797	2.23032	1.93591	2.00831	3.08993	16.3975	5.18238	114.107	191.277	188.75	114.24	200.789	198.871	693.986	430.636	845.599	CHR5	NC_038254.2	56884009	56885509	-	1206	protein_coding	chalcone reductase CHR5 && P26690.1 RecName: Full=NAD(P)H-dependent 6'-deoxychalcone synthase && PF00248:Aldo/keto reductase family	Aldo_ket_red
100817097	48.0842	61.5089	66.7586	16.4104	49.2892	18.3544	26.9813	120.437	39.8957	592.482	248.5	251.353	78.2514	43.1877	408.489	295.035	368.257	265.375	LOC100817097	NC_038253.2	11909943	11911259	+	1317	protein_coding	ethylene-responsive transcription factor 1A && O80337.2 RecName: Full=Ethylene-responsive transcription factor 1A; Short=AtERF1A; AltName: Full=Ethylene-responsive element-binding factor 1A; Short=EREBP-1A && PF00847:AP2 domain	AP2
100807408	322.603	218.847	296.477	403.062	379.538	367.77	160.373	166.757	165.929	59.8151	51.9524	50.3884	41.7331	58.6502	50.9438	80.5064	51.3576	70.0356	LOC100807408	NC_038242.2	1461683	1465248	-	2473	protein_coding	ATP-dependent zinc metalloprotease FTSH%2C chloroplastic && Q39102.2 RecName: Full=ATP-dependent zinc metalloprotease FTSH 1, chloroplastic; Short=AtFTSH1; Flags: Precursor && PF00004:ATPase family associated with various cellular activities (AAA)|PF01434:Peptidase family M41	AAA
100305927	105.164	87.0916	92.3588	100.285	118.962	101.507	111.902	132.7	81.7493	306.58	228.656	236.838	162.683	191.804	256.074	228.591	216.738	230.102	LOC100305927	NC_038246.2	41523653	41527347	-	735	protein_coding	uncharacterized LOC100305927 && Q8SAG3.1 RecName: Full=Actin-depolymerizing factor; Short=ADF && PF00241:Cofilin/tropomyosin-type actin-binding protein	Cofilin_ADF
100818985	4.87494	10.7559	9.22582	16.3214	17.3643	14.5648	31.6842	142.03	55.7143	348.286	248.738	232.161	164.693	266.828	328.836	353.434	337.489	405.939	LOC100818985	NC_038250.2	47891968	47896137	+	1914	protein_coding	trans-cinnamate 4-monooxygenase && Q42797.1 RecName: Full=Trans-cinnamate 4-monooxygenase; AltName: Full=Cinnamic acid 4-hydroxylase; Short=C4H; Short=CA4H; AltName: Full=Cytochrome P450 73; AltName: Full=Cytochrome P450C4H && PF00067:Cytochrome P450	p450
100306147	110.882	105.754	74.2938	88.1348	84.7912	73.6418	80.8995	99.6346	62.1116	353.165	259.246	312.756	200.978	229.948	273.849	187.982	180.265	209.978	LOC100306147	NC_016090.4	32597415	32601077	+	839	protein_coding	uncharacterized LOC100306147 && P28188.3 RecName: Full=Ras-related protein RABD2a; Short=AtRABD2a; AltName: Full=Ras-related protein Ara-5; AltName: Full=Ras-related protein Rab1B; Short=AtRab1B && PF00071:Ras family	Ras
100777515	415.7	283.087	302.369	319.045	326.065	293.964	267.385	209.065	221.273	34.6282	34.6185	32.627	42.9698	52.5751	32.7196	59.4031	18.3605	40.4468	LOC100777515	NC_016088.4	997799	1002629	-	2201	protein_coding	phosphoribulokinase%2C chloroplastic && P27774.1 RecName: Full=Phosphoribulokinase, chloroplastic; Short=PRK; Short=PRKase; AltName: Full=Phosphopentokinase; Flags: Precursor && PF00485:Phosphoribulokinase / Uridine kinase family	-
100779783	190.494	145.316	182.671	274.211	276.545	293.554	345.172	272.355	334.07	27.4532	30.0218	40.755	182.329	99.5905	46.2038	87.4646	88.0226	69.7542	LOC100779783	NC_038243.2	2905766	2907287	+	1026	protein_coding	uncharacterized LOC100779783%2C transcript variant X2 && - && PF13962:Domain of unknown function	-
100781161	147.623	167.321	140.937	133.366	132.654	130.06	147.885	108.719	112.454	151.056	193.075	208.164	165.127	199.118	219.426	226.667	189.473	211.064	LOC100781161	NC_016091.4	45323885	45326816	+	1496	protein_coding	glyceraldehyde-3-phosphate dehydrogenase && P34783.1 RecName: Full=Glyceraldehyde-3-phosphate dehydrogenase; Short=GAPDH && PF02800:Glyceraldehyde 3-phosphate dehydrogenase, C-terminal domain|PF00044:Glyceraldehyde 3-phosphate dehydrogenase, NAD binding domain	-
100306058	70.3531	82.7362	68.54	66.4528	61.038	64.4732	144.085	96.3484	81.8868	251.872	261.432	286.544	159.508	207.798	299.043	288.962	235.57	257.442	LOC100306058	NC_016091.4	48475933	48477109	+	948	protein_coding	60S ribosomal protein L9 && P30707.1 RecName: Full=60S ribosomal protein L9; AltName: Full=Gibberellin-regulated protein GA && PF00347:Ribosomal protein L6	-
100791545	145.911	228.19	270.653	69.2395	107.204	102.659	123.867	324.861	175.332	249.857	240.192	234.135	20.3875	17.3819	111.601	213.336	198.978	145.575	LOC100791545	NC_038245.2	3583171	3584469	-	1299	protein_coding	RING-H2 finger protein ATL2 && Q8L9T5.2 RecName: Full=RING-H2 finger protein ATL2; AltName: Full=Protein ARABIDOPSIS TOXICOS EN LEVADURA 2; Short=Protein ATL2; AltName: Full=RING-type E3 ubiquitin transferase ATL2 && PF13639:Ring finger domain	-
100803239	65.1238	76.8231	86.3927	80.1676	67.8354	80.9501	155.118	136.123	137.097	255.018	289.386	280.279	158.871	206.515	218.874	223.455	224.544	234.21	LOC100803239	NC_016089.4	27729104	27731868	-	880	protein_coding	40S ribosomal protein S5 && O65731.1 RecName: Full=40S ribosomal protein S5 && PF00177:Ribosomal protein S7p/S5e	-
100306628	341.782	312.813	262.906	288.041	276.05	273.452	304.2	205.226	185.356	39.539	46.6082	40.7098	74.4639	65.5958	34.3383	90.188	53.0484	74.3886	LOC100306628	NC_038247.2	38853863	38857616	-	1029	protein_coding	uncharacterized LOC100306628 && Q8LDL0.1 RecName: Full=Protein HHL1, chloroplastic; AltName: Full=Hypersensitive to high light 1; Flags: Precursor && -	-
100306626	65.4008	90.852	91.1014	88.3605	91.7106	87.7304	176.929	127.522	126.633	242.941	262.829	186.709	106.761	137.732	293.281	279.333	247.721	259.252	LOC100306626	NC_016090.4	41857877	41858928	-	596	protein_coding	uncharacterized LOC100306626 && P49636.2 RecName: Full=Ubiquitin-60S ribosomal protein L40; Contains: RecName: Full=Ubiquitin; Contains: RecName: Full=60S ribosomal protein L40; AltName: Full=CEP52; Flags: Precursor && PF01020:Ribosomal L40e family|PF00240:Ubiquitin family	ubiquitin
100799631	39.2969	35.6472	38.4639	41.6851	38.1415	42.3149	41.9239	65.158	57.4021	598.803	271.778	324.984	183.442	251.304	246.125	204.02	192.925	278.41	LOC100799631	NC_038244.2	41583320	41588946	-	2092	protein_coding	polyamine oxidase 2 && Q9SKX5.1 RecName: Full=Probable polyamine oxidase 2; Short=AtPAO2; AltName: Full=Amine oxidase 1 && PF01593:Flavin containing amine oxidoreductase	Amino_oxidase
100800820	237.096	290.452	232.056	602.905	613.383	638.897	77.9259	82.2248	85.4204	23.2467	8.76507	4.54913	26.8049	7.07937	7.98053	5.55452	0.888799	4.67978	LOC100800820	NC_038241.2	36879465	36883894	+	1865	protein_coding	inositol-3-phosphate synthase && Q9LW96.1 RecName: Full=Inositol-3-phosphate synthase; Short=MIP synthase; AltName: Full=Myo-inositol 1-phosphate synthase; Short=IPS; Short=MI-1-P synthase && PF07994:Myo-inositol-1-phosphate synthase|PF01658:Myo-inositol-1-phosphate synthase	-
547471	101.906	102.973	105.624	109.22	109.525	123.771	167.893	201.548	252.23	126.037	179.422	189.688	181.967	210.248	155.796	234.809	190.981	202.251	NRT1-3	NC_038246.2	41816967	41825912	+	2321	protein_coding	putative nitrate transporter NRT1-3 && Q9FNL7.1 RecName: Full=Protein NRT1/ PTR FAMILY 5.2; Short=AtNPF5.2; AltName: Full=Peptide transporter PTR3-A; Short=AtPTR3 && PF00854:POT family	-
100813423	38.5347	69.8329	43.0548	13.9562	14.4033	13.6221	23.1467	176.45	52.3702	532.166	463.031	433.255	103.688	112.33	210.36	216.098	206.606	220.462	LOC100813423	NC_016091.4	4093975	4097400	+	1907	protein_coding	ferrochelatase-2%2C chloroplastic && P42044.1 RecName: Full=Ferrochelatase-2, chloroplastic; AltName: Full=Ferrochelatase II; AltName: Full=Heme synthase 2; AltName: Full=Protoheme ferro-lyase 2; Flags: Precursor && PF00762:Ferrochelatase	-
100795128	24.8162	20.9128	20.9469	50.3387	39.6112	46.9382	58.4075	97.5109	57.6468	383.641	286.204	328.147	211.103	253.481	270.738	235.841	266.859	286.156	LOC100795128	NC_038255.2	3139145	3141194	-	1633	protein_coding	mogroside IE synthase && Q6VAA6.1 RecName: Full=UDP-glycosyltransferase 74G1 && PF00201:UDP-glucoronosyl and UDP-glucosyl transferase	UDPGT
100306181	1.36381	1.78097	2.70199	0.763705	3.35345	0.687685	3.21194	57.9219	8.51782	207.777	100.863	137.178	204.714	41.399	395.107	533.293	554.647	681.361	LOC100306181	NC_038256.2	37076805	37077978	-	1174	protein_coding	BSP domain-containing protien && C0HJG8.1 RecName: Full=Basic secretory protease; AltName: Full=Boswellia basic secretory protease; Short=BBSP, partial [Boswellia serrata] && PF04450:Peptidase of plants and bacteria	-
100815850	76.1143	88.6456	76.5045	80.4988	74.1759	62.9824	143.668	97.9089	116.586	242.675	307.98	281.454	169.894	218.515	238.65	225.586	209.257	224.928	LOC100815850	NC_038245.2	18767903	18770649	-	935	protein_coding	40S ribosomal protein S5-like && O65731.1 RecName: Full=40S ribosomal protein S5 && PF00177:Ribosomal protein S7p/S5e	-
100782392	269.292	387.336	443.442	186.609	214.514	197.94	103.163	153.769	91.184	208.58	141.54	112.202	12.4094	15.4016	64.8516	126.616	118.369	87.9537	LOC100782392	NC_016090.4	34443988	34445130	-	1143	protein_coding	calmodulin-binding protein 25 && O80683.1 RecName: Full=Calmodulin-binding protein 25; Short=AtCAMBP25; AltName: Full=VQ motif-containing protein 15; Short=AtVQ15 && PF05678:VQ motif	-
548053	167.186	159.527	96.5131	82.6913	79.7903	70.9242	129.342	91.4471	105.049	278.565	248.018	222.279	141.06	221.145	229.881	227.362	173.836	210.326	LOC548053	NC_038242.2	832274	833889	+	533	protein_coding	40S ribosomal protein S25 && P46301.1 RecName: Full=40S ribosomal protein S25 && PF03297:S25 ribosomal protein	-
100796758	0	0	0	0	0	0	0.307433	140.586	0	706.219	219.593	372.141	250.618	129.223	508.37	168.811	174.289	262.275	LOC100796758	NC_038249.2	21390401	21392642	+	1443	protein_coding	12-oxophytodienoate reductase 3 && Q9FEW9.1 RecName: Full=12-oxophytodienoate reductase 3; AltName: Full=12-oxophytodienoate-10,11-reductase 3; Short=OPDA-reductase 3; AltName: Full=LeOPR3 && PF00724:NADH:flavin oxidoreductase / NADH oxidase family	Oxidored_FMN
100784098	184.3	235.913	176.764	32.5294	78.4801	50.78	21.8904	171.531	94.4736	386.53	380.544	304.277	46.0577	19.1544	85.5903	219.689	247.377	192.811	LOC100784098	NC_038251.2	15590318	15594446	+	2440	protein_coding	IQ domain-containing protein IQM1 && O64851.1 RecName: Full=IQ domain-containing protein IQM4; AltName: Full=IQ motif-containing protein 4 && -	-
100777767	94.7085	93.8147	80.5687	74.4564	62.025	69.5875	123.484	134.926	118.975	368.91	327.696	347.756	149.04	179.858	128.717	189.177	164.921	216.56	LOC100777767	NC_038255.2	43760563	43763505	-	2319	protein_coding	heat shock cognate 70 kDa protein 2 && P09189.1 RecName: Full=Heat shock cognate 70 kDa protein && PF00012:Hsp70 protein	HSP70
100807820	29.9009	56.4272	62.0082	13.217	13.6234	22.7062	10.0956	89.2557	29.2384	648.875	337.967	303.667	55.0205	42.0275	261.764	268.861	321.441	353.525	LOC100807820	NC_038253.2	8915259	8916266	-	914	protein_coding	cucumber peeling cupredoxin && - && PF02298:Plastocyanin-like domain	Cu_bind_like
100805631	137.023	168.483	134.366	148.642	156.327	127.333	184.941	130.623	108.103	207.144	186.227	188.551	148.494	143.302	190.633	198.166	173.64	187.457	LOC100805631	NC_038249.2	36675563	36679547	+	687	protein_coding	ubiquitin-conjugating enzyme E2 35-like && Q94A97.1 RecName: Full=Ubiquitin-conjugating enzyme E2 35; AltName: Full=E2 ubiquitin-conjugating enzyme 35; AltName: Full=Ubiquitin carrier protein 35 && PF00179:Ubiquitin-conjugating enzyme	UQ_con
100779183	550.372	381.843	364.389	308.972	335.432	320.513	187.564	115.686	99.4084	20.2122	13.6987	13.0313	82.8538	42.6853	19.9148	21.7754	23.3033	14.1507	LOC100779183	NC_038247.2	9632204	9635416	+	1430	protein_coding	putative B-box zinc finger protein 24 && Q96288.1 RecName: Full=B-box zinc finger protein 24; AltName: Full=Salt tolerance protein && PF00643:B-box zinc finger	zf-B_box
100805881	475.767	352.519	242.45	272.396	275.15	263.249	221.31	129.149	135.172	49.5957	53.7683	50.9851	96.8539	92.838	48.9928	68.458	37.4249	46.9517	GLYI-23	NC_038253.2	4014194	4016403	+	1147	protein_coding	putative lactoylglutathione lyase && - && PF00903:Glyoxalase/Bleomycin resistance protein/Dioxygenase superfamily	Glyoxalase
100809258	126.201	166.977	131.711	37.3457	60.2874	45.3616	35.7994	173.963	69.6199	556.191	374.253	290.835	31.9615	28.3567	125.988	231.905	226.429	199.063	LOC100809258	NC_016089.4	38713914	38716373	-	1606	protein_coding	syntaxin-121 && Q9ZSD4.1 RecName: Full=Syntaxin-121; Short=AtSYP121; AltName: Full=Syntaxin-related protein At-Syr1 && -	-
100306266	357.179	286.41	254.545	297.735	260.301	277.065	229.77	161.69	165.841	58.6142	51.8986	55.9358	73.3908	82.6601	65.8671	94.0985	60.5766	72.1879	LOC100306266	NC_038244.2	46941581	46942327	+	669	protein_coding	uncharacterized LOC100306266 && P82412.1 RecName: Full=30S ribosomal protein 3, chloroplastic; AltName: Full=Plastid-specific 30S ribosomal protein 3; Short=PSRP-3; Flags: Precursor && PF04839:Plastid and cyanobacterial ribosomal protein (PSRP-3 / Ycf65)	-
547476	439.306	407.427	435.599	380.273	378.213	333.313	136.822	63.4542	85.985	37.8025	25.8684	24.5763	30.7546	28.1423	27.3734	30.3967	11.6196	26.0858	SFERH-3	NC_038247.2	37675396	37677885	-	974	protein_coding	ferritin && Q948P6.1 RecName: Full=Ferritin-3, chloroplastic; AltName: Full=SFerH-3; Flags: Precursor && PF00210:Ferritin-like domain	Ferritin
100777770	62.4454	82.6359	58.3381	58.7963	66.8261	63.1845	70.9291	134.987	95.0498	302.28	269.963	243.361	149.695	176.09	250.452	309.937	213.558	294.084	LOC100777770	NC_038255.2	47771267	47773951	+	1740	protein_coding	S-adenosylmethionine synthase 1 && A9P822.1 RecName: Full=S-adenosylmethionine synthase 1; Short=AdoMet synthase 1; AltName: Full=Methionine adenosyltransferase 1; Short=MAT 1 && PF02772:S-adenosylmethionine synthetase, central domain|PF00438:S-adenosylmethionine synthetase, N-terminal domain|PF02773:S-adenosylmethionine synthetase, C-terminal domain	-
100786117	82.272	201.66	168.088	81.2181	90.3104	90.4776	75.4372	100.26	61.3157	313.917	159.961	160.82	108.316	131.383	356.26	218.424	240.658	259.026	LOC100786117	NC_038254.2	14184337	14185401	-	1065	protein_coding	uncharacterized LOC100786117 && - && -	-
100526951	0	0.560401	0.245616	2.08267	0	1.048	1.18506	124.134	5.15635	399.414	327.703	257.255	158.575	38.9475	365.467	385.651	381.657	446.244	LOC100526951	NC_038241.2	26317995	26318855	-	861	protein_coding	uncharacterized LOC100526951 && - && -	-
100792165	218.327	357.399	295.672	85.3833	103.634	90.1274	120.435	73.8833	84.2118	173.863	145.314	124.927	97.716	119.13	111.286	237.822	229.07	225.338	LOC100792165	NC_038248.2	6825403	6827116	-	1448	protein_coding	uncharacterized protein At4g22758 && - && -	-
100305830	169.011	166.42	195.711	188.694	174.113	157.437	219.849	115.501	124.427	180.982	144.685	104.947	81.4949	68.3297	216.687	218.37	171.998	193.361	LOC100305830	NC_038243.2	414955	417010	-	768	protein_coding	putative translation machinery-associated protein 7 && Q60QR6.1 RecName: Full=Translation machinery-associated protein 7 homolog; AltName: Full=Coiled-coil domain-containing protein 72 homolog && -	-
100797229	253.754	179.898	268.603	411.559	380.715	367.575	427.085	130.181	159.02	14.5118	14.6136	6.71212	20.7737	35.8915	56.1697	48.5296	74.5238	35.115	LOC100797229	NC_038247.2	5651041	5652007	-	869	protein_coding	histone H1 && P40267.1 RecName: Full=Histone H1 && PF00538:linker histone H1 and H5 family	-
113000476	0	3.19593	3.30923	0.351631	0.886916	0.566208	2.64456	167.595	0.642371	709.916	501.131	516.259	125.058	21.3164	170.639	181.607	210.832	269.007	LOC113000476	NC_038255.2	42738337	42739007	+	671	protein_coding	uncharacterized LOC113000476 && - && -	-
100804257	0	0	0	0.285474	0.0830826	0.861901	2.81795	122.85	6.7536	588.379	292.712	298.33	163.154	94.7769	300.891	267.14	384.138	358.686	LOC100804257	NC_038252.2	30949494	30952943	-	1653	protein_coding	mitochondrial phosphate carrier protein 3%2C mitochondrial && Q9FMU6.1 RecName: Full=Mitochondrial phosphate carrier protein 3, mitochondrial; AltName: Full=Mitochondrial phosphate transporter 3; Short=MPT3; AltName: Full=Phosphate transporter 3;1; Flags: Precursor && PF00153:Mitochondrial carrier protein	Mito_carr
100819908	371.547	225.341	213.534	637.265	506.64	683.208	24.6774	15.1456	14.1608	59.9914	18.6615	16.3622	62.3963	9.00612	17.1885	2.94225	0.487757	1.0344	MIPS4	NC_038244.2	10675077	10679448	+	1875	protein_coding	inositol-3-phosphate synthase && Q9LW96.1 RecName: Full=Inositol-3-phosphate synthase; Short=MIP synthase; AltName: Full=Myo-inositol 1-phosphate synthase; Short=IPS; Short=MI-1-P synthase && PF07994:Myo-inositol-1-phosphate synthase|PF01658:Myo-inositol-1-phosphate synthase	-
100306510	213.347	409.026	412.782	160.856	151.581	107.946	499.659	352.154	340.74	47.9124	33.9178	21.6432	46.3676	18.6747	21.8807	20.4612	7.92303	11.6133	LOC100306510	NC_016088.4	46289956	46291463	+	707	protein_coding	AAI_LTSS superfamily protein && O23758.1 RecName: Full=Non-specific lipid-transfer protein; Short=LTP; Flags: Precursor && PF00234:Protease inhibitor/seed storage/LTP family	-
100306117	583.257	448.479	335.427	377.239	372.632	335.674	120.266	78.3146	78.7815	20.8573	19.2105	9.89581	26.8326	13.328	13.0065	20.3378	6.67406	15.9197	LOC100306117	NC_038243.2	8218838	8221265	+	865	protein_coding	putative ATP-dependent Clp protease adapter protein CLPS1%2C chloroplastic && Q9SX29.1 RecName: Full=ATP-dependent Clp protease adapter protein CLPS1, chloroplastic; Flags: Precursor && PF02617:ATP-dependent Clp protease adaptor protein ClpS	-
100500169	474.694	357.583	374.652	333.608	358.809	284.374	222.399	75.1867	81.3423	18.012	15.8128	6.54752	15.6582	21.9947	86.6647	46.4326	67.4517	33.5281	LOC100500169	NC_016088.4	51639345	51640178	+	833	protein_coding	uncharacterized LOC100500169 && P40267.1 RecName: Full=Histone H1 && -	-
100776993	31.1201	69.2974	31.5832	1.85016	10.3832	4.08436	2.35653	108.316	7.6866	612.638	506.133	484.75	100.631	16.4566	177.15	184.201	254.203	267.323	LOC100776993	NC_038253.2	4079864	4083335	-	2372	protein_coding	IQ domain-containing protein IQM1 && O64851.1 RecName: Full=IQ domain-containing protein IQM4; AltName: Full=IQ motif-containing protein 4 && -	-
100786842	105.807	119.486	75.2724	80.6779	82.6295	79.5226	121.769	94.5591	93.5376	284.11	308.923	270.46	176.635	194.505	226.484	200.788	169.466	185.23	LOC100786842	NC_038247.2	8810149	8812317	+	682	protein_coding	40S ribosomal protein S25-2 && Q9SIK2.1 RecName: Full=40S ribosomal protein S25-2 && PF03297:S25 ribosomal protein	-
100799111	146.883	221.56	247.961	200.296	174.004	192.596	203.936	152.189	174.76	123.309	84.3359	83.7762	90.743	77.4865	161.519	183.041	164.403	183.709	LOC100799111	NC_038244.2	41533810	41534819	+	1010	protein_coding	uncharacterized LOC100799111 && - && -	-
100499895	360.642	307.255	267.136	332.584	309.702	289.96	283.906	191.725	185.683	30.8824	36.3261	39.6293	67.321	45.5054	28.3704	29.5281	35.9391	18.6441	LOC100499895	NC_038245.2	4044249	4045839	-	1231	protein_coding	plasma membrane-associated cation-binding protein 1-like && Q96262.1 RecName: Full=Plasma membrane-associated cation-binding protein 1; Short=AtPCAP1; AltName: Full=Microtubule-destabilizing protein 25 && PF05558:DREPP plasma membrane polypeptide	-
100499871	334.456	419.886	202.38	165.098	175.054	155.047	112.278	78.3513	63.6119	127.062	143.269	126.761	179.38	130.137	158.228	94.9113	105.713	79.7701	LOC100499871	NC_038253.2	40919186	40921408	-	744	protein_coding	thioredoxin-like superfamily protein && Q43636.1 RecName: Full=Thioredoxin H-type; Short=Trx-H && PF00085:Thioredoxin	-
100785397	18.6488	35.7581	22.6869	1.34697	3.00544	1.80745	7.59777	164.92	15.5434	813.99	540.263	495.157	104.096	28.3108	133.53	139.391	156.521	166.577	LOC100785397	NC_016089.4	764875	766478	-	1051	protein_coding	chitinase 10 && Q5NB11.1 RecName: Full=Chitinase 10; AltName: Full=Pathogenesis related (PR)-3 chitinase 10; Flags: Precursor && PF00182:Chitinase class I	-
100805393	441.616	307.296	342.716	323.603	328.407	302.734	251.805	173.379	180.154	24.6802	22.9641	19.4358	27.199	17.4901	12.4787	33.4597	11.3291	23.2227	LOC100805393	NC_016090.4	34252789	34255836	-	1559	protein_coding	magnesium-protoporphyrin IX monomethyl ester [oxidative] cyclase%2C chloroplastic && Q945B7.1 RecName: Full=Magnesium-protoporphyrin IX monomethyl ester [oxidative] cyclase, chloroplastic; Short=Mg-protoporphyrin IX monomethyl ester oxidative cyclase; Flags: Precursor && PF02915:Rubrerythrin	-
100783904	288.483	283.581	343.184	277.013	312.06	266.346	357.536	156.583	131.762	32.583	27.811	34.6744	49.5529	44.9148	73.7491	60.8865	57.3503	40.5214	LOC100783904	NC_038242.2	16661643	16663328	-	1195	protein_coding	uncharacterized LOC100783904 && - && PF06549:Protein of unknown function (DUF1118)	-
100800463	70.6624	77.2155	66.1313	56.208	52.3406	46.6803	131.044	96.3929	105.11	251.642	275.383	209.673	142.774	229.226	295.586	267.154	228.831	227.6	LOC100800463	NC_038241.2	32593600	32595548	-	586	protein_coding	60S ribosomal protein L35a-1-like && Q9LMK0.1 RecName: Full=60S ribosomal protein L35a-1 && PF01247:Ribosomal protein L35Ae	-
100802508	136.461	219.152	232.286	29.7859	57.5072	34.4813	99.0685	71.7274	61.7124	431.194	391.461	274.128	20.4885	37.7013	28.935	252.035	241.659	209.196	LOC100802508	NC_038245.2	7393688	7394815	-	1128	protein_coding	ethylene-responsive transcription factor ERF017 && Q84QC2.1 RecName: Full=Ethylene-responsive transcription factor ERF017 && PF00847:AP2 domain	AP2
100500311	27.6785	47.4421	29.1618	7.8024	10.2941	8.60612	30.2792	165.757	71.7815	607.329	478.829	411.421	63.4362	41.889	195.711	231.728	194.008	194.122	LOC100500311	NC_038253.2	8244397	8245152	-	756	protein_coding	uncharacterized LOC100500311 && - && -	-
100791962	62.6349	73.9957	51.3164	50.2522	44.2219	48.5184	123.625	71.6634	83.275	243.852	390.886	309.912	214.551	249.167	207.762	222.166	169.887	196.349	LOC100791962	NC_016090.4	46633774	46635152	+	647	protein_coding	60S acidic ribosomal protein P1-3 && Q8LEQ0.2 RecName: Full=60S acidic ribosomal protein P1-3 && PF00428:60s Acidic ribosomal protein	-
100793329	5.61467	2.76236	4.0503	3.93508	4.06575	3.76706	5.92503	105.576	11.426	402.145	265.479	268.544	182.474	59.8044	280.949	345.133	345.357	515.799	LOC100793329	NC_038245.2	43866895	43870171	-	1475	protein_coding	cinnamoyl-CoA reductase-like SNL6 && Q9CA28.1 RecName: Full=Tetraketide alpha-pyrone reductase 2; AltName: Full=Protein CINNAMOYL-COA REDUCTASE-LIKE 6 && PF01073:3-beta hydroxysteroid dehydrogenase/isomerase family	-
100812168	371.882	352.337	286.971	291.911	282.162	244.826	321.582	162.842	182.058	25.233	20.4064	14.5145	25.8723	31.4453	31.4704	72.0131	50.6037	43.9441	LOC100812168	NC_038255.2	47463044	47463758	-	715	protein_coding	calvin cycle protein CP12-2%2C chloroplastic && Q9LZP9.1 RecName: Full=Calvin cycle protein CP12-2, chloroplastic; AltName: Full=CP12 domain-containing protein 2; AltName: Full=Chloroplast protein 12-2; Flags: Precursor && PF02672:CP12 domain	-
100812342	9.56147	12.4872	12.6334	0.329888	2.61841	1.01108	2.73477	157.999	12.9844	870.268	591.199	469.214	78.4653	19.3963	197.54	101.694	146.539	123.651	LOC100812342	NC_016090.4	44785067	44791890	-	3147	protein_coding	respiratory burst oxidase homolog protein B && Q948T9.1 RecName: Full=Respiratory burst oxidase homolog protein B; AltName: Full=NADPH oxidase RBOHB; AltName: Full=StRBOHB && PF08030:Ferric reductase NAD binding domain|PF08022:FAD-binding domain|PF08414:Respiratory burst NADPH oxidase|PF01794:Ferric reductase like transmembrane component	FAD_binding_8
100305671	65.054	133.638	85.5157	66.9976	72.563	67.2721	120.074	90.3782	111.775	266.897	224.324	183.055	106.664	138.782	316.729	278.369	241.05	236.702	LOC100305671	NC_038246.2	51016014	51017437	+	617	protein_coding	uncharacterized LOC100305671 && Q9M5L0.1 RecName: Full=60S ribosomal protein L35 && PF00831:Ribosomal L29 protein	-
100817540	10.3319	38.1317	21.3331	7.45088	12.6159	6.38764	27.5645	36.9884	68.5932	438.646	393.196	372.775	301.409	337.132	286.389	158.978	150.586	134.924	LOC100817540	NC_038241.2	27626991	27630405	-	1368	protein_coding	peroxidase && Q43731.1 RecName: Full=Peroxidase 50; Short=Atperox P50; AltName: Full=ATP9a; AltName: Full=PRXR2; Flags: Precursor && PF00141:Peroxidase	-
100782576	3.67293	4.70238	3.13629	3.23924	3.3558	3.3002	10.9591	160.455	25.1861	614.622	335.341	292.22	206.93	242.185	340.633	163.32	203.375	184.418	LOC100782576	NC_038254.2	3878436	3884808	-	2360	protein_coding	polyamine oxidase 5%2C transcript variant X1 && Q8H191.1 RecName: Full=Probable polyamine oxidase 4; Short=AtPAO4; AltName: Full=Amine oxidase 2 && PF01593:Flavin containing amine oxidoreductase	Amino_oxidase
100786750	357.34	330.398	422.21	429.535	406.256	408.82	146.941	86.9966	101.602	8.97882	5.26171	3.29584	29.2694	15.5428	8.8821	16.776	7.54098	13.1569	CHR2	NC_038252.2	37903025	37905468	-	1425	protein_coding	chalcone reductase CHR2 && E7C196.1 RecName: Full=Methylecgonone reductase; Short=MecgoR && PF00248:Aldo/keto reductase family	Aldo_ket_red
100776289	146.177	202.162	167.105	69.2882	96.333	71.805	71.3263	92.1928	99.6801	369.405	258.007	214.257	113.044	151.57	203.256	155.255	169.379	147.287	LOC100776289	NC_016088.4	1775020	1777607	+	2588	protein_coding	transcription factor MYC2-like && Q39204.2 RecName: Full=Transcription factor MYC2; Short=AtMYC2; AltName: Full=Basic helix-loop-helix protein 6; Short=AtbHLH6; Short=bHLH 6; AltName: Full=Protein JASMONATE INSENSITIVE 1; AltName: Full=R-homologous Arabidopsis protein 1; Short=RAP-1; AltName: Full=Transcription factor EN 38; AltName: Full=Z-box binding factor 1 protein; AltName: Full=bHLH transcr…	HLH
100809536	508.584	476.896	461.041	318.978	328.969	298.676	143.824	95.1412	97.3951	4.92595	7.93107	4.84033	10.8537	5.34919	7.16084	11.6523	7.48728	5.37031	LOC100809536	NC_038241.2	39868884	39870135	+	1252	protein_coding	uncharacterized LOC100809536 && Q9FLE8.1 RecName: Full=Uncharacterized protein At5g39865 && PF00462:Glutaredoxin	-
732546	5.70113	8.56621	7.06835	11.3869	7.16533	6.50417	7.1848	15.9388	12.9778	173.292	218.653	308.192	388.399	560.057	438.906	246.52	149.297	227.962	CHI2-A	NC_038256.2	47206128	47207338	-	920	protein_coding	chalcone--flavonone isomerase 2-A && Q53B74.1 RecName: Full=Chalcone--flavonone isomerase 2-A; Short=Chalcone isomerase 2-A && PF02431:Chalcone-flavanone isomerase	-
100305832	128.343	201.868	178.502	149.738	175.633	168.14	79.7794	101.988	86.077	265.866	188.216	151.162	67.2535	67.1296	154.356	227.543	209.997	190.704	LOC100305832	NC_038252.2	23997128	23999501	-	1334	protein_coding	uncharacterized LOC100305832 && - && -	-
100306088	25.2206	33.1187	40.7936	44.3967	27.4671	29.0003	82.6876	152.026	67.4857	351.747	233.344	263.56	159.993	152.059	279.533	258.97	280.654	303.818	LOC100306088	NC_038244.2	1321175	1324108	+	845	protein_coding	uncharacterized LOC100306088 && - && -	-
100797019	1.86073	5.09688	5.23903	4.67617	2.39485	4.51496	8.25661	79.9424	25.1724	429.917	250.183	296.641	107.346	115.382	231.382	389.581	294.564	522.145	LOC100797019	NC_016089.4	41172093	41176782	+	1988	protein_coding	phospho-2-dehydro-3-deoxyheptonate aldolase 1%2C chloroplastic && P27608.1 RecName: Full=Phospho-2-dehydro-3-deoxyheptonate aldolase 1, chloroplastic; AltName: Full=3-deoxy-D-arabino-heptulosonate 7-phosphate synthase 1; AltName: Full=DAHP synthase 1; AltName: Full=Phospho-2-keto-3-deoxyheptonate aldolase 1; Flags: Precursor && PF01474:Class-II DAHP synthetase family	-
100788090	356.273	271.444	274.745	339.863	350.635	323.785	276.949	180.009	163.776	43.4816	18.7021	13.0621	45.1679	24.3106	18.465	35.5053	12.9102	25.0436	LOC100788090	NC_038247.2	37072601	37076415	+	1647	protein_coding	sedoheptulose-1%2C7-bisphosphatase%2C chloroplastic%2C transcript variant X2 && O20252.1 RecName: Full=Sedoheptulose-1,7-bisphosphatase, chloroplastic; AltName: Full=SED(1,7)P2ase; AltName: Full=Sedoheptulose bisphosphatase; Short=SBPase; Flags: Precursor && PF00316:Fructose-1-6-bisphosphatase	-
100800784	73.7531	88.4108	79.0646	87.9818	77.0099	77.4585	157.541	99.7663	109.186	231.093	232.047	196.223	116.816	158.928	283.102	253.865	211.075	238.641	LOC100800784	NC_038255.2	45799242	45800415	-	664	protein_coding	ubiquitin-60S ribosomal protein L40 && P49636.2 RecName: Full=Ubiquitin-60S ribosomal protein L40; Contains: RecName: Full=Ubiquitin; Contains: RecName: Full=60S ribosomal protein L40; AltName: Full=CEP52; Flags: Precursor && PF00240:Ubiquitin family|PF01020:Ribosomal L40e family	ubiquitin
100812688	0	2.57911	0.291863	0	0	0.187266	1.43444	62.3421	3.26333	471.062	297.045	348.288	238.859	181.766	347.1	230.298	272.858	310.046	LOC100812688	NC_038254.2	55466884	55468649	-	1268	protein_coding	isoflavone 7-O-methyltransferase-like && C6TAY1.1 RecName: Full=Flavonoid 4'-O-methyltransferase; AltName: Full=S-adenosyl-L-methionine-dependent methyltransferase 2; Short=SOMT-2 && PF08100:Dimerisation domain|PF00891:O-methyltransferase	-
547451	241.896	240.305	310.85	148.558	321.798	183.007	87.3061	92.9215	84.0293	209.357	181.836	168.463	18.6188	31.5289	32.4553	165.264	138.086	110.471	SRC2	NC_038251.2	12671772	12672959	-	1188	protein_coding	SOYBEAN GENE REGULATED BY COLD 2 && O04133.1 RecName: Full=Protein SRC2; AltName: Full=Protein SOYBEAN GENE REGULATED BY COLD 2 && PF00168:C2 domain	C2
100775571	1.06955	2.29202	0.671015	0.630447	1.22321	0.951718	8.0309	119.511	7.22704	454.035	276.694	325.421	192.514	60.1078	307.586	271.27	339.059	388.981	LOC100775571	NC_038253.2	40166934	40168430	+	1497	protein_coding	uncharacterized LOC100775571 && - && PF07816:Protein of unknown function (DUF1645)	-
100500282	425.819	302.54	270.824	317.578	277.998	300.86	159.744	108.194	104.065	26.9558	37.1446	50.1995	70.8414	75.9581	44.1068	72.5324	58.7089	50.9068	LOC100500282	NC_038249.2	20362043	20364227	+	922	protein_coding	uncharacterized LOC100500282 && - && -	-
100778467	1.53161	5.94898	2.37456	0.18701	1.39089	0	1.17206	228.016	0.683273	809.229	393.694	405.273	88.1168	51.5022	392.531	116.116	139.386	115.636	LOC100778467	NC_038246.2	4007674	4008430	-	757	protein_coding	zinc finger protein ZAT11 && Q9SLD4.1 RecName: Full=Zinc finger protein ZAT11 && PF13912:C2H2-type zinc finger	-
100305993	349.443	340.893	284.952	243.043	276.447	235.342	252.661	142.198	136.119	29.696	40.0054	37.0514	62.0282	68.8364	61.7017	76.0847	53.5359	61.2862	LOC100305993	NC_016089.4	1746456	1748110	+	1057	protein_coding	uncharacterized LOC100305993 && - && PF04832:SOUL heme-binding protein	-
100794076	129.716	180.232	124.4	35.0178	63.6708	39.7986	22.2984	97.7204	45.1141	603.342	391.023	354.483	65.7911	32.5511	158.254	148.818	118.695	140	LOC100794076	NC_016091.4	39804227	39806617	+	1136	protein_coding	SNAP25 homologous protein SNAP33-like && Q9S7P9.1 RecName: Full=SNAP25 homologous protein SNAP33; Short=AtSNAP33; AltName: Full=Snap25a; AltName: Full=Synaptosomal-associated protein SNAP25-like 1; Short=SNAP-25-like protein 1 && -	-
100170685	109.465	130.67	106.196	66.096	101.689	83.742	47.2609	162.471	85.2292	352.486	277.266	263.765	82.7234	98.4805	224.271	174.083	215.261	166.151	LOC100170685	NC_038241.2	25288370	25290423	-	1500	protein_coding	WRKY transcription factor && O22176.1 RecName: Full=Probable WRKY transcription factor 15; AltName: Full=WRKY DNA-binding protein 15 && PF03106:WRKY DNA -binding domain|PF10533:Plant zinc cluster domain	WRKY
100797968	138.144	103.459	115.444	192.189	160.263	196.311	128.49	92.2356	116.473	113.737	126.64	128.623	247.867	252.116	172.247	151.946	164.683	145.518	LOC100797968	NC_038247.2	11780997	11785704	+	2364	protein_coding	putative pheophytinase%2C transcript variant X1 && Q9FFZ1.1 RecName: Full=Pheophytinase, chloroplastic; AltName: Full=Pheophytin pheophorbide hydrolase; AltName: Full=Protein CO-REGULATED WITH NYE1; Flags: Precursor && PF12697:Alpha/beta hydrolase family	-
547786	123.548	163.693	98.5008	83.4986	83.4435	70.7571	123.499	95.156	91.8581	233.704	196.807	191.779	149.927	174.529	211.507	218.514	205.081	230.188	SCAM-2	NC_038249.2	16791093	16791786	+	694	protein_coding	calmodulin && Q6F332.3 RecName: Full=Calmodulin-2; Short=CaM-2 >A2Y609.1 RecName: Full=Calmodulin-2; Short=CaM-2 && PF13833:EF-hand domain pair|PF13499:EF-hand domain pair	-
100810491	181.69	195.651	187.183	223.662	199.103	198.919	165.491	131.105	135.606	143.513	116.529	103.617	66.7186	82.3331	171.978	142.456	172.995	124.922	LOC100810491	NC_016088.4	2217320	2218201	+	753	protein_coding	probable histone H2A.3 && Q9LD28.1 RecName: Full=Histone H2A.6; AltName: Full=HTA1; AltName: Full=Protein RESISTANT TO AGROBACTERIUM TRANSFORMATION 5 && PF16211:C-terminus of histone H2A|PF00125:Core histone H2A/H2B/H3/H4	Histone
100794537	270.467	243.318	291.687	271.084	239.349	226.694	199.57	127.572	114.021	97.7754	104.93	92.0689	86.6635	73.1547	75.8444	80.3632	74.9383	67.4115	LOC100794537	NC_016088.4	54631509	54635139	-	1077	protein_coding	ras-related protein RABH1b && O80501.1 RecName: Full=Ras-related protein RABH1b; Short=AtRABH1b; AltName: Full=Ras-related protein Rab6A; Short=AtRab6A && PF00071:Ras family	Ras
100818180	9.12457	9.901	12.7041	12.7009	11.913	15.797	20.7615	52.8518	24.0165	393.599	313.079	339.449	130.673	159.398	193.254	342.793	258.115	435.117	LOC100818180	NC_016089.4	3322464	3326734	+	1906	protein_coding	ATP-citrate synthase alpha chain protein 1-like && Q9SGY2.1 RecName: Full=ATP-citrate synthase alpha chain protein 1; Short=ATP-citrate synthase A-1; AltName: Full=ATP-citrate lyase A-1; AltName: Full=Citrate cleavage enzyme A-1 && PF08442:ATP-grasp domain|PF16114:ATP citrate lyase citrate-binding	-
100500063	102.113	128.412	113.694	74.5333	87.8226	78.4165	141.823	77.3402	113.972	244.946	192.196	132.112	75.961	141.022	310.54	266.999	219.873	232.504	LOC100500063	NC_038243.2	39648138	39648848	-	711	protein_coding	40S ribosomal protein S17-4 && Q9LZ17.3 RecName: Full=40S ribosomal protein S17-4 && PF00833:Ribosomal S17	-
100306500	9.02688	15.6962	17.1539	2.811	4.52563	2.94936	21.0286	188.273	41.1911	672.109	363.6	358.306	165.126	32.0732	268.18	147.92	209.003	213.78	LOC100306500	NC_038249.2	40349594	40350544	-	789	protein_coding	uncharacterized LOC100306500 && - && -	-
100777839	213.315	300.465	277.752	147.136	176.105	153.303	130.364	86.5075	84.6938	182.557	190.581	171.739	40.3004	25.9403	28.4575	197.284	177.22	148.067	LOC100777839	NC_038243.2	9863110	9865192	-	1254	protein_coding	nudix hydrolase 18%2C mitochondrial && Q9LE73.1 RecName: Full=Nudix hydrolase 4; Short=AtNUDT4; AltName: Full=ADP-ribose pyrophosphatase; AltName: Full=NADH pyrophosphatase && PF00293:NUDIX domain	NUDIX
100784295	92.9015	84.701	97.4389	104.05	93.4698	103.294	129.931	149.505	118.649	233.371	211.954	216.688	178.243	155.477	170.067	187.698	190.777	210.743	LOC100784295	NC_038244.2	46044212	46048428	-	1771	protein_coding	probable serine incorporator && A7S4N4.1 RecName: Full=Probable serine incorporator && PF03348:Serine incorporator (Serinc)	TMS_TDE
100817826	353.458	226.37	314.622	376.513	314.119	371.447	261.551	209.941	221.632	6.0796	4.42659	2.61885	26.6397	10.1203	10.5221	9.01425	2.15305	7.13888	LOC100817826	NC_038246.2	48698824	48700761	-	1938	protein_coding	uncharacterized LOC100817826 && - && -	-
100305916	221.059	209.155	241.893	292.939	294.29	257.067	256.957	129.887	123.935	167.84	124.308	84.7035	25.8921	34.9148	96.419	65.2772	53.2247	47.9419	LOC100305916	NC_038245.2	18243560	18245787	-	770	protein_coding	SRPBCC ligand-binding domain-containing protein && Q9SSK7.1 RecName: Full=MLP-like protein 34 && PF00407:Pathogenesis-related protein Bet v I family	-
100777334	159.039	179.872	202.468	179.138	172.18	167.201	183.172	101.539	96.227	133.676	127.999	124.241	84.1051	93.8459	193.427	194.823	162.193	172.126	LOC100777334	NC_038244.2	8091843	8093777	+	628	protein_coding	nuclear transport factor 2-like && Q9C7F5.1 RecName: Full=Nuclear transport factor 2; Short=NTF-2 && PF02136:Nuclear transport factor 2 (NTF2) domain	-
100819507	75.8312	146.218	87.5719	46.7483	47.4455	52.7231	75.0145	96.034	58.3965	285.945	276.314	202.781	112.525	115.327	215.896	248.049	329.345	253.168	LOC100819507	NC_038249.2	19604162	19607014	+	1071	protein_coding	tetraspanin family protein && Q8S8Q6.1 RecName: Full=Tetraspanin-8 && PF00335:Tetraspanin family	Tetraspannin
100499823	171.569	133.597	130.609	138.396	139.181	125.748	94.8667	68.4273	63.5539	219.73	209.547	151.197	119.12	131.102	230.136	202.675	168.327	223.235	CB5-A2	NC_016091.4	48850035	48853016	-	744	protein_coding	cytochrome b5%2C transcript variant 2 && Q42342.2 RecName: Full=Cytochrome b5 isoform E; Short=AtCb5-E; AltName: Full=Cytochrome b5 isoform 1; AltName: Full=Cytochrome b5 isoform A; Short=AtCb5-A && PF00173:Cytochrome b5-like Heme/Steroid binding domain	-
100790734	199.808	195.77	353.796	126.622	173.185	126.885	157.057	161.687	104.862	153.974	105.537	139.071	38.0763	47.332	138.339	172.243	154.033	168.14	LOC100790734	NC_016090.4	35780342	35781383	-	1042	protein_coding	probable calcium-binding protein CML36 && Q9SS31.1 RecName: Full=Probable calcium-binding protein CML36; AltName: Full=Calmodulin-like protein 36 && PF13499:EF-hand domain pair	-
100527127	253.226	365.558	298.344	99.1674	147.276	110.588	91.8622	50.1293	73.9064	195.355	266.094	215.027	35.4835	14.8048	16.1362	198.22	151.457	133.173	LOC100527127	NC_038245.2	40727939	40730008	+	1202	protein_coding	nudix hydrolase 18%2C mitochondrial && Q9LE73.1 RecName: Full=Nudix hydrolase 4; Short=AtNUDT4; AltName: Full=ADP-ribose pyrophosphatase; AltName: Full=NADH pyrophosphatase && PF00293:NUDIX domain	NUDIX
100800781	72.204	80.4827	51.9685	54.3649	39.5967	54.597	104.808	87.6877	91.7121	288.129	282.112	248.08	136.535	187.798	249.644	240.415	213.825	231.781	LOC100800781	NC_038247.2	39044166	39046010	-	822	protein_coding	60S ribosomal protein L17 && Q93VI3.1 RecName: Full=60S ribosomal protein L17-1 && PF00237:Ribosomal protein L22p/L17e	-
732586	5.7585	13.7831	12.2377	7.55541	9.33999	7.73408	36.7726	106.525	38.7652	367.691	290.776	263.5	219.341	156.466	311.267	256.011	271.78	336.264	WRKY53	NC_038255.2	33773336	33775769	-	1093	protein_coding	WRKY transcription factor 53 && Q9FYA2.1 RecName: Full=Probable WRKY transcription factor 75; AltName: Full=WRKY DNA-binding protein 75 && PF03106:WRKY DNA -binding domain	WRKY
547984	50.5957	57.3462	56.1426	34.1864	33.7315	45.4323	106.511	82.7243	96.0145	275.292	308.153	256.803	157.151	210.157	244.457	247.56	211.471	235.583	RPS11	NC_038249.2	27417592	27419274	+	646	protein_coding	ribosomal protein S11 && P17093.2 RecName: Full=40S ribosomal protein S11 && PF16205:Ribosomal_S17 N-terminal|PF00366:Ribosomal protein S17	-
100776122	0.248816	1.03002	0.426362	0.996161	1.84591	1.05885	0.936496	109.462	0.286264	756.959	279.329	283.456	142.325	21.3315	267.94	159.988	351.116	324.601	LOC100776122	NC_038253.2	3041020	3046917	+	4216	protein_coding	ABC transporter B family member 11 && Q9FWX7.1 RecName: Full=ABC transporter B family member 11; Short=ABC transporter ABCB.11; Short=AtABCB11; AltName: Full=Multidrug resistance protein 8; AltName: Full=P-glycoprotein 11 && PF00664:ABC transporter transmembrane region|PF00005:ABC transporter	ABC_membrane
100809557	129.617	160.81	157.05	43.4844	52.9234	61.8267	30.5148	142.135	81.191	389.574	389.006	408.419	56.8018	33.62	77.7371	148.888	159.377	175.462	LOC100809557	NC_038249.2	16011484	16014585	-	2140	protein_coding	senescence-associated carboxylesterase 101 && Q4F883.1 RecName: Full=Senescence-associated carboxylesterase 101; Flags: Precursor && PF01764:Lipase (class 3)	Lipase_3
100785369	295.109	191.157	256.181	353.105	330.798	294.001	252.433	156.964	151.202	65.2478	55.9243	45.6621	35.3389	37.7356	40.4457	59.9854	25.469	49.3747	LOC100785369	NC_016088.4	56844408	56846922	+	1075	protein_coding	uncharacterized LOC100785369 && - && -	-
100782866	0.241491	0	0	0.309605	0.0500585	0.285619	0.388081	9.76759	0.282798	332.363	158.07	184.428	249.246	33.0596	226.187	325.118	583.903	585.316	LOC100782866	NC_038251.2	26744497	26747628	+	1829	protein_coding	cytochrome P450 82A2 && O81972.1 RecName: Full=Cytochrome P450 82A2; AltName: Full=Cytochrome P450 CP4 && PF00067:Cytochrome P450	p450
100812118	423.209	398.196	239.26	220.088	197.389	202.282	119.493	71.1338	111.06	79.9243	29.7797	35.6356	56.1936	94.9668	183.116	101.173	59.387	66.5619	LOC100812118	NC_016089.4	1121748	1122491	+	744	protein_coding	calvin cycle protein CP12-1%2C chloroplastic && Q9LZP9.1 RecName: Full=Calvin cycle protein CP12-2, chloroplastic; AltName: Full=CP12 domain-containing protein 2; AltName: Full=Chloroplast protein 12-2; Flags: Precursor && PF02672:CP12 domain	-
100792020	38.3324	87.1003	77.6098	17.0551	31.9429	20.8351	24.8072	154.539	40.3416	537.871	323.351	327.27	48.5583	43.8728	224.84	234.089	233.333	218.802	LOC100792020	NC_038249.2	42469435	42470870	-	1436	protein_coding	E3 ubiquitin-protein ligase RDUF1 && Q940T5.1 RecName: Full=E3 ubiquitin-protein ligase RDUF2; AltName: Full=RING and DUF1117 domain-containing protein 2; Short=AtRDUF2 && PF14369:zinc-ribbon|PF13639:Ring finger domain|PF06547:Protein of unknown function (DUF1117)	-
100305677	69.9995	78.4071	53.6242	40.6162	34.4974	41.3	99.4989	64.4487	82.4347	251.984	321.581	316.126	189.876	252.084	207.288	226.032	168.313	185.408	LOC100305677	NC_038255.2	50868142	50869483	+	560	protein_coding	uncharacterized LOC100305677 && Q8LCW9.2 RecName: Full=60S acidic ribosomal protein P1-1 && PF00428:60s Acidic ribosomal protein	-
100785055	168.815	147.527	184.917	260.705	282.696	227.341	281.206	129.325	154.106	95.4061	54.9134	36.3605	38.2168	81.942	180.272	100.671	189.701	69.1377	LOC100785055	NC_038246.2	39863327	39864260	+	850	protein_coding	histone H1 && P08283.1 RecName: Full=Histone H1; AltName: Full=PsH1b; AltName: Full=PsH1b-40 && PF00538:linker histone H1 and H5 family	-
100815478	74.2003	160.23	113.934	32.6544	100.017	35.5937	15.8503	77.025	21.2418	677.515	383.864	337.38	88.7505	61.1469	201.36	99.5602	109.095	93.3911	LOC100815478	NC_038252.2	893359	896167	+	974	protein_coding	protein TIFY 10A-like && Q8H395.1 RecName: Full=Protein TIFY 10b; Short=OsTIFY10b; AltName: Full=Jasmonate ZIM domain-containing protein 7; Short=OsJAZ7; AltName: Full=OsJAZ6 && PF06200:tify domain|PF09425:Divergent CCT motif	Zim
100794187	372.448	381.558	400.115	236.844	274.505	239.221	73.2264	85.9765	81.2388	74.3408	59.3352	59.4598	32.7629	28.5199	58.5972	81.4325	69.5556	72.5115	LOC100794187	NC_016088.4	2601143	2602244	-	1102	protein_coding	glycine-rich cell wall structural protein && - && -	-
100127426	43.4028	43.943	56.5362	53.9263	40.989	47.1888	38.2339	76.2851	53.6671	312.913	216.625	248.49	113.551	176.223	262.502	274.702	292.337	329.118	IF7MaT	NC_038249.2	14452393	14454559	+	1730	protein_coding	malonyl-CoA:isoflavone 7-O-glucoside-6''-O-malonyltransferase && Q940Z5.1 RecName: Full=Phenolic glucoside malonyltransferase 1 && PF02458:Transferase family	-
100818805	129.569	134.957	93.8085	36.3294	34.3045	36.0442	36.0872	137.919	80.7907	511.403	372.169	292.419	66.9842	87.7319	192.244	154.893	137.658	143.722	LOC100818805	NC_038249.2	40067024	40069277	-	1560	protein_coding	chaperone protein dnaJ && P43644.1 RecName: Full=DnaJ protein homolog ANJ1; Flags: Precursor && PF00684:DnaJ central domain|PF01556:DnaJ C terminal domain|PF00226:DnaJ domain	DnaJ_C
100788988	132.739	108.881	113.034	131.887	116.034	128.003	197.49	122.618	160.223	87.8839	111.767	126.423	179.677	206.139	140.616	224.94	199.712	190.587	LOC100788988	NC_038255.2	48084369	48090050	-	1326	protein_coding	cathepsin B-like protease 2 && Q4R5M2.1 RecName: Full=Cathepsin B; Contains: RecName: Full=Cathepsin B light chain; Contains: RecName: Full=Cathepsin B heavy chain; Flags: Precursor && PF00112:Papain family cysteine protease|PF08127:Peptidase family C1 propeptide	Peptidase_C1
100811385	58.6326	49.8604	61.2189	60.5664	55.0038	53.9469	100.077	110.739	121.899	324.325	280.027	270.959	131.928	189.588	184.156	192.542	211.861	214.967	LOC100811385	NC_038253.2	39700209	39705341	-	2501	protein_coding	polyadenylate-binding protein 2 && P42731.1 RecName: Full=Polyadenylate-binding protein 2; Short=PABP-2; Short=Poly(A)-binding protein 2 && PF00658:Poly-adenylate binding protein, unique domain|PF00076:RNA recognition motif. (a.k.a. RRM, RBD, or RNP domain)	RRM_1
100789838	90.9162	101.477	94.3726	109.947	83.3881	107.437	159.094	128.649	122.934	246.162	220.04	194.64	178.243	157.69	146.388	169.429	174.215	186.982	LOC100789838	NC_038254.2	53354263	53358893	+	1670	protein_coding	basic leucine zipper and W2 domain-containing protein 2-like && - && PF02020:eIF4-gamma/eIF5/eIF2-epsilon	-
100811501	283.64	222.747	233.6	262.655	225.947	237.5	252.611	190.594	205.173	27.1204	34.6732	36.8677	76.0111	81.5335	55.6772	95.9636	75.4654	71.5938	ALDH2B4	NC_038242.2	15825669	15831249	-	2067	protein_coding	aldehyde dehydrogenase family 2 member B4%2C mitochondrial && Q9SU63.1 RecName: Full=Aldehyde dehydrogenase family 2 member B4, mitochondrial; Short=ALDH2a; Flags: Precursor && PF00171:Aldehyde dehydrogenase family	Aldedh
100806797	88.4726	101.904	142.222	26.2701	37.2983	40.6211	27.6123	145.35	78.5132	402.803	382.357	439.596	58.8134	69.0431	129.503	165.387	152.05	179.267	LOC100806797	NC_016090.4	38489882	38493058	-	3104	protein_coding	calcium-transporting ATPase 12%2C plasma membrane-type && Q9LIK7.1 RecName: Full=Putative calcium-transporting ATPase 13, plasma membrane-type; AltName: Full=Ca(2+)-ATPase isoform 13 && PF00690:Cation transporter/ATPase, N-terminus|PF00689:Cation transporting ATPase, C-terminus|PF12710:haloacid dehalogenase-like hydrolase|PF00122:E1-E2 ATPase	Cation_ATPase_C
100800904	13.8892	20.544	14.0733	19.3646	20.3545	18.1985	27.6223	66.3048	28.5133	360.503	287.979	357.135	160.824	170.138	180.885	290.347	223.859	406.111	LOC100800904	NC_038245.2	2949673	2955732	-	2393	protein_coding	ATP-citrate synthase beta chain protein 1%2C transcript variant X1 && Q9C522.1 RecName: Full=ATP-citrate synthase beta chain protein 1; Short=ATP-citrate synthase B-1; AltName: Full=ATP-citrate lyase B-1; AltName: Full=Citrate cleavage enzyme B-1 && PF00285:Citrate synthase|PF00549:CoA-ligase	Citrate_synt
100306702	339.14	302.885	294.837	317.885	294.047	264.402	236.463	136.887	146.417	32.3955	30.4756	17.4991	50.4402	39.4563	38.2471	54.3594	28.6238	38.4894	LOC100306702	NC_038246.2	48827620	48829650	+	645	protein_coding	uncharacterized LOC100306702 && Q9M7I9.1 RecName: Full=Stress enhanced protein 1, chloroplastic; Flags: Precursor && -	-
100788842	396.472	339.265	282.837	298.475	360.761	357.388	101.166	52.6272	51.0397	42.195	31.7449	24.8029	69.6537	48.5373	66.7231	54.5911	39.0601	39.3978	LOC100788842	NC_038241.2	4534339	4537027	+	1298	protein_coding	F-box protein PP2-A12 && Q9LN77.1 RecName: Full=F-box protein PP2-A12; AltName: Full=Protein PHLOEM PROTEIN 2-LIKE A12; Short=AtPP2-A12 && PF14299:Phloem protein 2	-
100793368	3.67183	2.78755	3.96357	2.4536	3.09987	2.29701	15.5564	104.14	20.8479	369.198	188.598	249.603	199.697	276.957	474.304	241.556	220.757	277.206	LOC100793368	NC_016090.4	35848048	35848874	+	827	protein_coding	uncharacterized LOC100793368 && - && -	-
100790762	206.74	192.985	199.658	234.364	198.908	204.573	247.795	152.968	162.073	84.3066	62.1303	59.6452	72.8852	54.1333	75.1632	147.752	129.142	166.107	LOC100790762	NC_038248.2	154249	156657	-	1284	protein_coding	chloroplast envelope quinone oxidoreductase homolog && Q9SV68.1 RecName: Full=Putative quinone-oxidoreductase homolog, chloroplastic && PF08240:Alcohol dehydrogenase GroES-like domain|PF13602:Zinc-binding dehydrogenase	ADH_N
100817753	104.619	131.468	75.936	61.7664	62.2529	63.9764	98.8268	65.692	79.1368	224.26	244.381	226.047	171.685	219.989	235.415	223.616	158.37	203.01	LOC100817753	NC_038251.2	12156157	12157927	-	628	protein_coding	40S ribosomal protein S21%2C transcript variant 2 && P35687.1 RecName: Full=40S ribosomal protein S21 && PF01249:Ribosomal protein S21e	Ribosomal_S21e
100306482	0	0	0	0.467217	1.20867	0.705308	3.07463	72.1666	3.20073	357.108	229.288	226.878	221.538	152.431	353.324	318.622	337.389	371.472	LOC100306482	NC_038249.2	30123415	30124020	-	606	protein_coding	uncharacterized LOC100306482 && - && PF05678:VQ motif	-
100794335	19.6046	19.9629	22.3754	24.4776	22.8233	29.7843	80.6998	347.282	138.761	407.153	297.78	217.984	94.0009	120.098	272.882	196.332	173.452	161.47	LOC100794335	NC_038243.2	15580311	15584776	+	2084	protein_coding	oxysterol-binding protein-related protein 3A && Q9LZM1.1 RecName: Full=Oxysterol-binding protein-related protein 3A; AltName: Full=OSBP-related protein 3A; AltName: Full=Protein UNFERTILIZED EMBRYO SAC 18 && -	-
100781676	223.117	168.846	179.647	225.816	205.219	200.33	319.543	261.645	259.813	68.1646	57.4314	55.9299	75.964	92.7801	59.7076	88.1925	31.2666	69.9278	LOC100781676	NC_038246.2	51175292	51179341	+	2744	protein_coding	transketolase%2C chloroplastic%2C transcript variant X1 && Q43848.1 RecName: Full=Transketolase, chloroplastic; Short=TK; Flags: Precursor && PF02780:Transketolase, C-terminal domain|PF00456:Transketolase, thiamine diphosphate binding domain|PF02779:Transketolase, pyrimidine binding domain	-
100816427	10.947	23.8017	13.4679	3.05101	4.93303	4.09403	3.51841	37.4337	3.38137	547.692	620.81	633.567	92.2413	50.0227	165.613	116.649	175	136.044	LOC100816427	NC_016090.4	44520565	44525014	+	2320	protein_coding	calmodulin-binding protein 60 D%2C transcript variant X2 && Q0WVV6.1 RecName: Full=Calmodulin-binding protein 60 D && PF07887:Calmodulin binding protein-like	-
100809202	366.199	282.882	298.982	298.242	297.812	299.392	106.366	104.442	122.303	53.0689	69.8066	55.4683	83.1407	51.725	52.1655	39.9722	22.0995	36.3888	LOC100809202	NC_038243.2	4970442	4977308	-	2633	protein_coding	uncharacterized LOC100809202%2C transcript variant X3 && - && -	-
100796314	1.1019	0	0	0.446114	0.0480867	0.149656	3.21535	25.0571	2.08271	427.177	167.453	128.427	78.4029	36.531	315.698	394.373	441.181	616.147	LOC100796314	NC_038253.2	11065501	11067874	-	952	protein_coding	non-specific lipid transfer protein GPI-anchored 7 && - && PF14368:Probable lipid transfer	-
100527213	84.5674	417.591	294.527	65.6771	80.5394	117.398	114.465	308.159	407.63	30.5685	71.4557	74.0552	159.146	62.206	114.352	99.0356	72.4085	62.3585	LOC100527213	NC_016091.4	48708564	48709268	+	536	protein_coding	uncharacterized LOC100527213 && - && -	-
100816416	263.151	104.693	257.127	248.113	252.63	308.503	208.629	290.768	229.706	17.2721	29.4104	64.6863	71.0481	54.2063	48.0629	60.9181	58.1224	67.3016	LOC100816416	NC_038246.2	30142809	30144588	+	1780	protein_coding	ethylene-responsive transcription factor ERF105 && Q8VY90.1 RecName: Full=Ethylene-responsive transcription factor ERF105 && PF00847:AP2 domain	AP2
732587	105.821	152.463	127.846	34.2226	43.5789	32.3379	21.282	123.849	36.3399	462.042	352.097	365.164	53.6528	66.979	239.008	122.41	174.481	120.321	WRKY13	NC_038249.2	20761342	20762948	+	1332	protein_coding	WRKY transcription factor 13 && Q9SJA8.2 RecName: Full=Probable WRKY transcription factor 17; AltName: Full=WRKY DNA-binding protein 17 && PF10533:Plant zinc cluster domain|PF03106:WRKY DNA -binding domain	WRKY
100306129	204.075	254.771	178.679	129.398	119.824	139.819	213.169	153.567	131.903	97.7196	117.678	121.332	106.507	128.159	139.693	141.826	133.316	122.261	LOC100306129	NC_038248.2	15653377	15655908	-	698	protein_coding	uncharacterized LOC100306129 && P41568.2 RecName: Full=Protein translation factor SUI1 homolog 1 && PF01253:Translation initiation factor SUI1	SUI1
100305688	74.8431	104.083	76.0621	70.4619	56.4435	69.9421	178.115	144.417	112.045	132.43	162.983	140.872	309.661	244.594	256.343	192.993	165.714	141.279	LOC100305688	NC_038243.2	16385234	16386286	+	734	protein_coding	uncharacterized LOC100305688 && - && -	-
100527541	1.21938	7.36749	2.33532	3.24243	5.33614	3.96242	1.46968	33.197	3.17324	481.253	279.064	284.043	175.436	66.6784	296.509	307.613	287.338	393.216	LOC100527541	NC_038247.2	38901722	38903423	-	815	protein_coding	uncharacterized LOC100527541 && - && -	-
100127378	0	0.386623	0.635444	0	0	0	1.27969	117.167	2.90117	575.859	372.575	386.221	155.042	100.159	424.266	150.074	164.401	180.352	WRKY25	NC_038244.2	902190	903404	+	832	protein_coding	WRKY transcription factor 25 && Q9FYA2.1 RecName: Full=Probable WRKY transcription factor 75; AltName: Full=WRKY DNA-binding protein 75 && PF03106:WRKY DNA -binding domain	WRKY
100800124	5.26642	2.47291	3.52775	4.64916	3.50565	6.1889	14.2445	42.7999	30.2475	369.227	320.018	307.415	224.896	319.071	306.238	222.349	203.883	244.038	LOC100800124	NC_038249.2	29443993	29451330	+	2233	protein_coding	protein ZINC INDUCED FACILITATOR-LIKE 1 && Q94BZ1.1 RecName: Full=Protein ZINC INDUCED FACILITATOR-LIKE 1; AltName: Full=Protein ZIF-LIKE 1 && PF07690:Major Facilitator Superfamily	MFS_1
100787137	7.56468	11.2193	7.85646	7.33407	8.36308	6.50691	66.1961	90.0317	64.9632	252.115	180.361	189.455	211.731	329.283	387.333	282.96	266.586	260.055	LOC100787137	NC_038252.2	3771175	3773076	+	1467	protein_coding	uncharacterized LOC100787137 && - && -	-
100783902	65.4417	58.5789	54.4567	65.9439	64.6457	64.818	159.875	114.483	112.454	144.102	203.294	253.924	142.857	253.552	170.063	254.039	201.791	244.225	LOC100783902	NC_038242.2	14426924	14429950	-	1565	protein_coding	glyceraldehyde-3-phosphate dehydrogenase%2C cytosolic && P34921.1 RecName: Full=Glyceraldehyde-3-phosphate dehydrogenase, cytosolic && PF00044:Glyceraldehyde 3-phosphate dehydrogenase, NAD binding domain|PF02800:Glyceraldehyde 3-phosphate dehydrogenase, C-terminal domain	-
100127411	240.368	258.579	124.042	140.375	164.204	161.172	172.902	115.387	123.225	118.994	126.567	111.769	134.34	127.163	117.63	151.011	114.997	125.554	LOC100127411	NC_038244.2	2594406	2596239	+	673	protein_coding	profilin && O65809.1 RecName: Full=Profilin-1; AltName: Full=GmPRO1; AltName: Allergen=Gly m 3.0101 && PF00235:Profilin	-
547550	0	0	0	0.110083	0	0.221574	1.58684	54.4834	1.74289	414.865	216.146	234.911	143.577	7.10488	178.571	328.077	489.452	555.308	PRX4	NC_038252.2	32498965	32501879	-	1286	protein_coding	peroxidase && Q96520.1 RecName: Full=Peroxidase 12; Short=Atperox P12; AltName: Full=ATP4a; AltName: Full=PRXR6; Flags: Precursor && PF00141:Peroxidase	-
100793725	24.7106	25.9075	24.2911	6.88703	10.5414	14.3756	7.72148	149.595	22.9728	525.923	425.157	434.525	56.0282	13.2392	161.411	221.663	294.075	204.924	LOC100793725	NC_016090.4	42140438	42141362	-	925	protein_coding	LEA_2 domain-containing protein && Q9SJ52.1 RecName: Full=Protein YLS9; AltName: Full=Protein NDR1/HIN1-LIKE 10; Short=AtNHL10; AltName: Full=Protein YELLOW-LEAF-SPECIFIC GENE 9 && PF03168:Late embryogenesis abundant protein	-
780540	222.363	216.071	199.464	222.889	253.94	234.356	83.7609	124.86	132.52	107.272	90.9562	101.743	139.631	127.142	108.916	90.42	76.0471	89.0315	LCL3	NC_038255.2	50922131	50935765	+	3235	protein_coding	LHY1/CCA1-like protein%2C transcript variant X2 && Q6R0H1.2 RecName: Full=Protein LHY; AltName: Full=MYB-related transcription factor LHY; AltName: Full=Protein LATE ELONGATED HYPOCOTYL && PF00249:Myb-like DNA-binding domain	Myb_DNA-binding
100801562	154.491	183.149	152.066	132.979	138.71	131.034	121.338	136.633	134.409	242.644	181.794	156.507	90.6698	95.6741	140.387	136.142	144.768	146.812	LOC100801562	NC_038249.2	31386943	31391277	-	1665	protein_coding	polyadenylate-binding protein RBP45%2C transcript variant X1 && Q9LEB4.1 RecName: Full=Polyadenylate-binding protein RBP45; Short=Poly(A)-binding protein RBP45; AltName: Full=RNA-binding protein 45; Short=NplRBP45 && PF00076:RNA recognition motif. (a.k.a. RRM, RBD, or RNP domain)	RRM_1
547916	6.24179	12.247	7.02455	6.59985	7.36298	9.40959	24.7665	41.9441	16.9298	175.301	111.952	181.344	216.007	76.4389	173.879	531.383	448.412	572.433	H4	NC_038253.2	2214499	2215484	-	858	protein_coding	stress-induced protein H4 && P26987.1 RecName: Full=Stress-induced protein SAM22; AltName: Full=Starvation-associated message 22; AltName: Allergen=Gly m 4 && PF00407:Pathogenesis-related protein Bet v I family	-
100798656	203.921	174.118	187.303	105.768	110.207	104.261	152.748	141.974	134.154	206.552	184.789	145.407	56.625	90.4199	252.948	132.536	121.472	114.108	DNAJ	NC_016090.4	44539057	44540197	+	783	protein_coding	chaperone protein DnaJ-like && Q6P642.1 RecName: Full=DnaJ homolog subfamily B member 6 && PF00226:DnaJ domain	DnaJ
100527385	82.2889	72.7343	93.2783	77.3207	63.8566	69.7993	152.585	89.6173	82.6372	226.458	229.322	200.596	130.856	130.866	252.21	237.477	193.958	233.276	LOC100527385	NC_038241.2	36340282	36341775	+	628	protein_coding	uncharacterized LOC100527385 && Q9SVZ6.1 RecName: Full=60S acidic ribosomal protein P3-1 && PF00428:60s Acidic ribosomal protein	-
100775893	49.6768	77.2363	81.6906	12.7176	28.4195	18.1879	26.8273	111.175	87.7551	509.555	494.465	406.621	36.3458	54.4641	70.3997	180.877	238.744	133.641	LOC100775893	NC_038251.2	10615648	10617762	+	2115	protein_coding	berberine bridge enzyme-like 21 && Q9SVG3.1 RecName: Full=Berberine bridge enzyme-like 21; Short=AtBBE-like 21; Flags: Precursor && PF01565:FAD binding domain|PF08031:Berberine and berberine like	FAD_binding_4
100500043	80.1854	115.841	67.0074	66.9908	65.5746	64.582	135.99	91.2203	106.685	226.915	254.342	212.383	106.243	175.969	248.392	210.136	180.583	198.549	LOC100500043	NC_038248.2	4877096	4878669	-	703	protein_coding	uncharacterized LOC100500043 && O22644.1 RecName: Full=60S ribosomal protein L23A && PF03939:Ribosomal protein L23, N-terminal domain|PF00276:Ribosomal protein L23	-
100801107	73.0574	55.2621	86.5325	266.331	260.836	252.293	329.385	312.552	267.332	58.1859	45.9569	58.1834	75.2695	90.5443	181.594	65.6056	59.1533	61.3995	LOC100801107	NC_016089.4	9263914	9265862	-	1949	protein_coding	AP2/ERF and B3 domain-containing transcription repressor TEM1 && Q9C6M5.1 RecName: Full=AP2/ERF and B3 domain-containing transcription repressor TEM1; AltName: Full=Protein TEMPRANILLO 1; AltName: Full=RAV1-like ethylene-responsive transcription factor TEM1 && PF02362:B3 DNA binding domain|PF00847:AP2 domain	B3
100777674	232.291	160.908	159.923	234.535	223.359	216.127	180.342	129.841	153.056	71.8391	73.5119	74.1737	100.446	124.346	77.8555	148.872	105.287	132.578	LOC100777674	NC_038244.2	14132594	14136773	+	2209	protein_coding	ruBisCO large subunit-binding protein subunit beta%2C chloroplastic%2C transcript variant X2 && P08927.2 RecName: Full=RuBisCO large subunit-binding protein subunit beta, chloroplastic; AltName: Full=60 kDa chaperonin subunit beta; AltName: Full=CPN-60 beta; Flags: Precursor && PF00118:TCP-1/cpn60 chaperonin family	-
100802961	202.859	310.376	226.082	70.2194	89.4958	72.622	146.182	123.012	139.133	222.064	207.904	193.483	60.842	60.7336	64.5904	145.695	122.611	141.16	LOC100802961	NC_038249.2	19180101	19181899	+	1799	protein_coding	ethylene-responsive transcription factor RAP2-4 && Q9LM15.1 RecName: Full=Ethylene-responsive transcription factor RAP2-13; AltName: Full=Ethylene-responsive transcription factor ERF058; AltName: Full=Protein RELATED TO APETALA2 13 && PF00847:AP2 domain	AP2
100804918	23.2893	20.49	21.2681	33.1245	33.2528	31.48	40.774	29.8808	46.5897	293.637	273.313	235.355	157.399	302.942	351.869	205.887	278.192	219.326	LOC100804918	NC_038249.2	25354321	25357730	+	1842	protein_coding	sulfite exporter TauE/SafE family protein 4 && - && PF01925:Sulfite exporter TauE/SafE	-
100786734	384.301	285.198	280.005	296.289	299.676	273.827	234.92	136.709	138.812	14.9928	20.2647	22.2089	69.5448	37.726	25.5253	30.602	26.3711	20.4726	LOC100786734	NC_038251.2	12876529	12878198	-	1320	protein_coding	plasma membrane-associated cation-binding protein 1 && Q96262.1 RecName: Full=Plasma membrane-associated cation-binding protein 1; Short=AtPCAP1; AltName: Full=Microtubule-destabilizing protein 25 && PF05558:DREPP plasma membrane polypeptide	-
100797900	160.896	171.844	145.892	104.864	119.822	123.77	224.87	164.266	178.05	193.419	116.382	135.628	156.177	143.04	166.067	95.9542	93.5768	100.385	LOC100797900	NC_016088.4	1692461	1694160	-	711	protein_coding	PLATZ1 && - && PF04640:PLATZ transcription factor	-
100305706	41.1198	49.7708	44.5835	36.3425	36.1445	43.5922	85.878	74.0583	69.0937	273.949	293.889	221.261	127.761	179.853	270.684	278.489	222.067	245.96	LOC100305706	NC_038250.2	48288647	48290690	-	670	protein_coding	uncharacterized LOC100305706 && Q9LYK9.1 RecName: Full=40S ribosomal protein S26-3 && PF01283:Ribosomal protein S26e	-
100306174	54.8615	79.3996	54.1405	54.2971	53.7173	56.8085	90.4659	86.8606	78.9496	269.506	252.411	241.636	103.772	206.184	263.316	230.29	200.78	215.31	LOC100306174	NC_038251.2	7421208	7423149	+	790	protein_coding	uncharacterized LOC100306174 && Q9ATF5.1 RecName: Full=60S ribosomal protein L18a && PF01775:Ribosomal L18ae/LX protein domain	-
100784307	78.9215	109.347	78.2565	73.8203	69.291	69.7667	141.213	97.0031	89.3003	214.287	172.3	162.846	90.657	144.932	274.565	256.491	236.559	232.517	LOC100784307	NC_016088.4	3101381	3102188	+	808	protein_coding	ubiquitin-40S ribosomal protein S27a && P47905.2 RecName: Full=Ubiquitin-40S ribosomal protein S27a; Contains: RecName: Full=Ubiquitin; Contains: RecName: Full=40S ribosomal protein S27a; Flags: Precursor && PF00240:Ubiquitin family|PF01599:Ribosomal protein S27a	ubiquitin
100500607	52.0309	85.2137	70.1032	4.39505	14.4741	6.69293	8.04615	109.783	11.5681	580.27	516.22	318.972	54.2742	6.80036	114.107	199.065	190.74	241.884	LOC100500607	NC_038255.2	43899833	43900648	-	816	protein_coding	C2H2-type zinc finger protein && Q9SLD4.1 RecName: Full=Zinc finger protein ZAT11 && PF13912:C2H2-type zinc finger	-
112997603	39.6845	53.8725	61.9577	48.1073	53.4553	56.2865	106.165	229.559	178.494	256.173	205.408	234.87	181.358	122.75	227.66	166.931	167.12	190.113	LOC112997603	NC_038253.2	19766824	19771219	+	3083	protein_coding	probable disease resistance protein At5g66900%2C transcript variant X2 && Q9FKZ1.1 RecName: Full=Probable disease resistance protein At5g66900 && PF00931:NB-ARC domain|PF05659:Arabidopsis broad-spectrum mildew resistance protein RPW8	NB-ARC
100805957	74.4769	87.0722	85.3388	91.9314	68.8731	72.1594	114.467	90.3444	107.478	284.498	268.916	208.372	100.524	149.282	199.102	209.069	176.492	190.857	LOC100805957	NC_016091.4	14940015	14942467	+	1003	protein_coding	60S ribosomal protein L13-1%2C transcript variant X1 && P41127.1 RecName: Full=60S ribosomal protein L13-1; AltName: Full=Protein BBC1 homolog && PF01294:Ribosomal protein L13e	-
100787293	130.746	155.89	161.302	117.514	124.409	97.0179	107.461	94.0334	46.7997	270.115	167.178	170.93	70.4994	99.2347	214.619	174.766	195.247	176.428	LOC100787293	NC_038251.2	52954963	52956198	-	1236	protein_coding	zinc finger A20 and AN1 domain-containing stress-associated protein 5 && Q9LHJ8.1 RecName: Full=Zinc finger A20 and AN1 domain-containing stress-associated protein 5; Short=AtSAP5 && PF01754:A20-like zinc finger|PF01428:AN1-like Zinc finger	zf-AN1
100782377	4.73438	12.0306	12.0895	6.16033	1.56241	7.82057	11.6584	229.682	86.9969	77.6762	94.6378	204.05	102.193	60.3473	119.494	518.33	377.484	646.309	LOC100782377	NC_016089.4	2595966	2598309	+	2344	protein_coding	metalloendoproteinase 5-MMP && Q9ZUJ5.1 RecName: Full=Metalloendoproteinase 5-MMP; Short=At5-MMP; Flags: Precursor && PF00413:Matrixin|PF01471:Putative peptidoglycan binding domain	PG_binding_1
100305775	242.947	181.552	179.635	260.627	267.061	236.792	207.952	144.832	120.194	67.1341	76.6613	89.3323	98.2823	94.2169	61.8101	94.6927	62.3327	85.8627	LOC100305775	NC_038253.2	37621042	37625211	+	1149	protein_coding	putative glutathione peroxidase 7%2C chloroplastic && O24296.1 RecName: Full=Phospholipid hydroperoxide glutathione peroxidase, chloroplastic; Short=PHGPx; Flags: Precursor && PF00255:Glutathione peroxidase	GSHPx
100813145	57.0611	64.3915	50.4239	83.5927	68.3609	84.5093	75.4936	47.7222	77.1638	93.4063	93.4911	89.9164	164.373	209.239	250.923	344.405	423.329	290.189	LOC100813145	NC_038243.2	27862205	27865609	+	1492	protein_coding	1-aminocyclopropane-1-carboxylate oxidase homolog 4 && Q94A78.1 RecName: Full=1-aminocyclopropane-1-carboxylate oxidase homolog 4 && PF03171:2OG-Fe(II) oxygenase superfamily|PF14226:non-haem dioxygenase in morphine synthesis N-terminal	2OG-FeII_Oxy
100305929	172.484	175.921	148.46	110.72	113.092	116.431	73.4255	76.9648	51.873	169.089	183.64	161.121	93.4636	107.892	198.114	208.126	180.632	226.043	LOC100305929	NC_038242.2	10920768	10923147	+	693	protein_coding	uncharacterized LOC100305929 && Q42342.2 RecName: Full=Cytochrome b5 isoform E; Short=AtCb5-E; AltName: Full=Cytochrome b5 isoform 1; AltName: Full=Cytochrome b5 isoform A; Short=AtCb5-A && PF00173:Cytochrome b5-like Heme/Steroid binding domain	-
547677	77.5446	95.3713	90.7675	70.4505	65.8039	78.6747	109.55	95.1053	116.537	230.079	188.222	157.061	86.2186	154.222	245.414	243.515	220.517	241.389	RPL2	NC_016089.4	4467966	4469742	+	1063	protein_coding	ribosomal protein L2 && Q42064.2 RecName: Full=60S ribosomal protein L8-3 && PF00181:Ribosomal Proteins L2, RNA binding domain|PF03947:Ribosomal Proteins L2, C-terminal domain	Ribosomal_L2_C
100305867	2.18248	0	2.31584	2.06704	0.635812	1.77583	2.36979	30.0639	16.486	126.469	140.655	153.687	252.847	337.823	455.13	365.751	406.891	268.202	LOC100305867	NC_038245.2	3361982	3364462	+	936	protein_coding	SRPBCC ligand-binding domain-containing protein && P52779.1 RecName: Full=Protein LlR18B; AltName: Full=LlPR10.1B && PF00407:Pathogenesis-related protein Bet v I family	-
100800186	296.079	193.455	219.524	354.973	293.848	334.632	169.394	145.702	139.024	38.2851	40.2605	35.2751	53.7889	60.8554	30.6688	56.1431	51.6706	50.6266	ZEP	NC_038253.2	18273389	18285640	+	2010	protein_coding	zeaxanthin epoxidase && O81360.1 RecName: Full=Zeaxanthin epoxidase, chloroplastic; AltName: Full=PA-ZE; Flags: Precursor && PF01494:FAD binding domain|PF00498:FHA domain	FAD_binding_3
100037458	22.3871	21.0424	39.3656	4.99354	11.34	5.66508	13.0591	159.691	50.0071	515.988	384.467	432.864	121.97	43.7643	200.425	170.77	162.074	203.591	ACS	NC_038244.2	1449782	1452588	-	2079	protein_coding	1-aminocyclopropane-1-carboxylate synthase && P31531.1 RecName: Full=1-aminocyclopropane-1-carboxylate synthase; Short=ACC synthase; AltName: Full=S-adenosyl-L-methionine methylthioadenosine-lyase && PF00155:Aminotransferase class I and II	Aminotran_1_2
100782177	0	0	0	0	0	0	0.492917	21.5455	0.0798206	344.729	116.71	239.177	419.042	49.6088	200.496	245.188	432.644	488.03	LOC100782177	NC_038252.2	32331361	32336088	-	1620	protein_coding	tryptophan aminotransferase-related protein 4 && Q93Z38.2 RecName: Full=Tryptophan aminotransferase-related protein 4 && PF04864:Allinase|PF04863:Alliinase EGF-like domain	-
100499967	153.337	204.38	189.312	170.759	154.394	133.762	205.346	117.696	115.13	144.84	117.695	97.5833	64.2489	66.2894	171.442	169.436	134.952	147.086	LOC100499967	NC_038244.2	16742235	16744214	-	687	protein_coding	translation machinery associated TMA7 superfamily protein && Q60QR6.1 RecName: Full=Translation machinery-associated protein 7 homolog; AltName: Full=Coiled-coil domain-containing protein 72 homolog && -	-
100786251	187.076	209.651	188.897	49.3564	76.193	61.516	34.0315	133.034	78.5651	208.909	213.397	210.742	64.7005	31.0112	108.719	209.773	237.502	251.308	LOC100786251	NC_038245.2	6284866	6288968	+	2482	protein_coding	IQ domain-containing protein IQM1 && O64851.1 RecName: Full=IQ domain-containing protein IQM4; AltName: Full=IQ motif-containing protein 4 && -	-
100812378	0.472754	1.3116	0.323357	3.37682	3.24789	2.58512	4.53122	23.1163	3.79624	204.028	233.344	296.564	216.365	199.16	195.109	335.127	403.015	427.68	G2DT	NC_038256.2	47500441	47508011	+	1635	protein_coding	glycinol 2-dimethylallyltransferase && B9A1Q4.1 RecName: Full=Glycinol 4-dimethylallyltransferase; AltName: Full=Dimethylallyl diphosphate:(6aS,11aS)-(-)-3,9,6a-trihydroxypterocarpan ((-)-glycinol) 4-dimethylallyltransferase; AltName: Full=Glyceollin synthase; AltName: Full=Pterocarpan 4-dimethylallyltransferase; Flags: Precursor && PF01040:UbiA prenyltransferase family	UbiA
100812934	149.421	109.235	141.487	205.499	161.046	169.743	473.261	349.932	399.073	56.4607	50.7995	32.4383	41.868	33.244	23.133	68.9465	22.9382	60.9062	LOC100812934	NC_038249.2	24911229	24913527	+	1226	protein_coding	ribonucleoprotein At2g37220%2C chloroplastic-like && Q08935.1 RecName: Full=29 kDa ribonucleoprotein A, chloroplastic; AltName: Full=CP29A; Flags: Precursor && PF00076:RNA recognition motif. (a.k.a. RRM, RBD, or RNP domain)	RRM_1
100786828	38.9634	50.0647	61.7229	57.3032	46.9143	51.8438	122.326	83.3739	116.833	267.456	231.277	217.804	84.2865	146.676	235.075	258.579	227.769	244.432	LOC100786828	NC_038246.2	4341731	4344395	-	1451	protein_coding	60S ribosomal protein L4 && Q9XF97.1 RecName: Full=60S ribosomal protein L4; AltName: Full=L1 && PF14374:60S ribosomal protein L4 C-terminal domain|PF00573:Ribosomal protein L4/L1 family	-
100792274	206.499	190.156	230.766	260.201	268.761	275.004	307.016	169.597	185.409	33.5126	31.364	42.6442	69.4401	61.3403	52.4884	55.005	41.8035	57.8586	LOC100792274	NC_038253.2	31122438	31124039	-	1247	protein_coding	DNA ligase 1%2C transcript variant X1 && - && -	-
100780311	79.7399	63.3556	71.1378	85.5542	70.705	81.164	125.655	195.641	128.245	260.725	249.684	223.627	83.6836	105.263	169.787	189.209	182.379	173.158	LOC100780311	NC_038242.2	661201	662753	-	1337	protein_coding	GATA transcription factor 7 && Q9FH57.1 RecName: Full=GATA transcription factor 5 && PF00320:GATA zinc finger	GATA
100499776	451.882	344.135	250.827	271.94	267.843	290.206	200.073	100.332	102.982	15.1672	15.352	19.691	54.103	36.8291	29.8812	38.92	18.3493	26.4478	LOC100499776	NC_038245.2	47412426	47415121	-	704	protein_coding	uncharacterized LOC100499776 && P29450.1 RecName: Full=Thioredoxin F-type, chloroplastic; Short=Trx-F; Flags: Precursor && PF00085:Thioredoxin	-
100812818	268.43	293.517	277.762	167.948	173.16	180.039	47.5601	68.3954	49.0817	216.435	186.691	167.928	51.8173	41.7813	98.1352	81.7911	88.6986	74.988	LOC100812818	NC_016088.4	24231698	24233955	+	1651	protein_coding	uncharacterized LOC100812818 && P53990.1 RecName: Full=IST1 homolog; Short=hIST1; AltName: Full=Putative MAPK-activating protein PM28 && PF03398:Regulator of Vps4 activity in the MVB pathway	-
100779397	367.002	273.674	342.725	313.593	312.089	278.737	198.102	144.914	158.984	19.3657	13.9089	11.5966	12.6983	8.7794	8.55089	31.6088	10.7461	23.2093	LOC100779397	NC_038241.2	36245267	36246383	-	1117	protein_coding	photosystem II core complex proteins psbY%2C chloroplastic-like && P80470.2 RecName: Full=Photosystem II core complex proteins psbY, chloroplastic; AltName: Full=L-arginine-metabolizing enzyme; Short=L-AME; Contains: RecName: Full=Photosystem II protein psbY-1, chloroplastic; AltName: Full=psbY-A1; Contains: RecName: Full=Photosystem II protein psbY-2, chloroplastic; AltName: Full=psbY-A2; Flags:…	-
100500488	345.749	304.567	371.387	250.912	267.348	271.444	81.3449	109.023	61.0693	101.473	58.4725	49.0928	53.8104	28.4224	110.713	25.9979	21.6306	16.724	LOC100500488	NC_038249.2	44190610	44192108	+	1094	protein_coding	AUX/IAA family protein && P93830.2 RecName: Full=Auxin-responsive protein IAA17; AltName: Full=Auxin response 3; AltName: Full=Indoleacetic acid-induced protein 17 && PF02309:AUX/IAA family	-
100779306	42.3376	59.6733	33.6342	24.4007	29.3765	27.0148	6.73241	58.6122	18.9524	486.287	295.518	249.446	81.8183	117.694	310.064	219.129	225.419	239.271	LOC100779306	NC_038245.2	35269277	35273915	+	1990	protein_coding	oxalate--CoA ligase && Q9SMT7.1 RecName: Full=Oxalate--CoA ligase; AltName: Full=4-coumarate--CoA ligase isoform 8; Short=At4CL8; AltName: Full=4-coumarate--CoA ligase-like 10; AltName: Full=Acyl-activating enzyme 3; AltName: Full=Adenosine monophosphate binding protein 3; Short=AtMPBP3; AltName: Full=Oxalyl-CoA synthetase && PF13193:AMP-binding enzyme C-terminal domain|PF00501:AMP-binding enzyme	AMP-binding
100819853	24.0519	30.5684	22.2242	9.6437	7.52432	12.2612	22.2619	120.577	34.7333	518.688	375.376	389.168	139.405	111.121	229.829	139.356	194.257	142.325	LOC100819853	NC_038256.2	44949902	44951380	+	1375	protein_coding	isoflavone-7-O-methyltransferase 6-like && Q84KK5.1 RecName: Full=Isoflavone 7-O-methyltransferase; AltName: Full=Daidzein 7-O-methyltransferase && PF00891:O-methyltransferase|PF08100:Dimerisation domain	-
100812236	59.3243	67.2809	57.4206	62.5019	55.9599	50.4786	46.6639	108.024	55.996	488.083	276.459	261.325	83.3963	173.079	229.603	140.793	147.124	159.199	LOC100812236	NC_038243.2	11096587	11100960	-	1812	protein_coding	dnaJ protein homolog 1 && P43644.1 RecName: Full=DnaJ protein homolog ANJ1; Flags: Precursor && PF01556:DnaJ C terminal domain|PF00684:DnaJ central domain|PF00226:DnaJ domain	DnaJ_C
100807192	0	0	0	0	0	0.397119	2.18212	19.9877	0.954078	508.737	249.928	271.668	106.458	163.206	238.856	219.258	406.158	332.41	LOC100807192	NC_016091.4	2778473	2780505	+	2033	protein_coding	allene oxide synthase 1%2C chloroplastic && K4BV52.1 RecName: Full=Allene oxide synthase 1, chloroplastic; Short=LeAOS1; AltName: Full=Cytochrome P450 74A; Flags: Precursor && PF00067:Cytochrome P450	p450
100805116	0.908534	6.98988	7.22765	5.55515	0.811265	3.90747	6.62631	9.86904	11.6215	31.8093	41.8975	67.313	219.534	36.8769	69.2782	502.945	500.033	996.105	PR1-6	NC_038251.2	4787444	4788233	+	790	protein_coding	pathogenesis-related protein 1 && Q9ZNS4.1 RecName: Full=Pathogenesis-related protein 1; Short=AtPRB1; Flags: Precursor && PF00188:Cysteine-rich secretory protein family	SCP
100795126	325.262	271.181	308.693	342.922	332.005	318.28	99.2343	74.5918	66.8308	27.436	35.6764	26.1819	39.6755	53.9212	54.1597	48.2639	48.1135	41.2381	LOC100795126	NC_038255.2	44135939	44139328	+	1030	protein_coding	UPF0308 protein At2g37240%2C chloroplastic-like && Q9ZUU2.2 RecName: Full=Thioredoxin-like protein AAED1, chloroplastic; AltName: Full=AhpC/TSA antioxidant enzyme domain-containing protein 1; Flags: Precursor && PF13911:AhpC/TSA antioxidant enzyme	-
100802703	221.87	188.521	199.56	186.949	192.73	168.192	212.688	141.792	127.423	107.76	122.608	101.195	73.5234	93.4235	88.6651	107.169	91.5545	87.2849	LOC100802703	NC_038245.2	49332739	49336978	+	914	protein_coding	ubiquitin-conjugating enzyme E2 28 && Q94F47.1 RecName: Full=Ubiquitin-conjugating enzyme E2 28; AltName: Full=E2 ubiquitin-conjugating enzyme 28; AltName: Full=Ubiquitin carrier protein 28 && PF00179:Ubiquitin-conjugating enzyme	UQ_con
100499810	67.0906	90.7083	53.2781	60.7758	57.1168	51.8281	91.9527	92.9549	77.3988	243.089	270.405	244.374	189.856	205.27	179.783	182.183	166.434	188.346	LOC100499810	NC_038248.2	2994064	2996169	+	646	protein_coding	uncharacterized LOC100499810 && P46301.1 RecName: Full=40S ribosomal protein S25 && PF03297:S25 ribosomal protein	-
100813772	0	2.30943	1.5454	0	0	0	0.887251	144.333	0.729437	655.389	432.833	323.865	148.936	44.9668	209.327	165.313	167.344	214.141	LOC100813772	NC_016090.4	38718233	38718882	+	650	protein_coding	uncharacterized LOC100813772 && - && -	-
100500139	101.479	143.09	118.769	136.649	119.927	125.683	112.031	78.9036	74.7323	148.186	119.115	136.139	121.401	131.383	202.697	230.683	182.023	228.643	LOC100500139	NC_038244.2	5143247	5146386	-	710	protein_coding	uncharacterized LOC100500139 && - && PF06747:CHCH domain	-
100527161	16.6346	24.8444	29.3548	8.80138	13.9897	6.33664	34.4971	138.527	25.7877	433.568	233.466	240.404	138.252	70.2799	266.42	266.382	286.041	277.43	LOC100527161	NC_016089.4	7818403	7819099	+	697	protein_coding	uncharacterized LOC100527161 && - && -	-
100305956	75.7903	70.866	57.3832	53.4653	48.635	45.6972	148.822	136.67	92.7885	111.396	125.781	118.664	172.074	216.091	318.58	266.727	221.972	228.027	LOC100305956	NC_038251.2	3896145	3899216	-	609	protein_coding	uncharacterized LOC100305956 && - && -	-
100781155	108.136	92.0429	109.85	195.252	141.895	198.255	261.806	152.413	234.45	21.4283	19.9585	26.0699	212.809	247.216	193.63	108.53	86.6821	97.0658	LOC100781155	NC_038247.2	38509760	38512258	-	1787	protein_coding	homeobox-leucine zipper protein ATHB-6 && P46668.1 RecName: Full=Homeobox-leucine zipper protein ATHB-6; AltName: Full=HD-ZIP protein ATHB-6; AltName: Full=Homeodomain transcription factor ATHB-6 && PF02183:Homeobox associated leucine zipper|PF00046:Homeobox domain	HALZ
100817577	14.5661	16.939	15.9649	17.7296	15.5408	15.5485	45.6599	65.6816	45.6789	319.977	294.287	343.408	138.852	192.443	185.961	263.386	228.236	285.48	LOC100817577	NC_038250.2	46023587	46028500	-	1573	protein_coding	pyruvate dehydrogenase E1 component subunit beta-1-like%2C transcript variant 2 && P52904.1 RecName: Full=Pyruvate dehydrogenase E1 component subunit beta, mitochondrial; Short=PDHE1-B; Flags: Precursor && PF02780:Transketolase, C-terminal domain|PF02779:Transketolase, pyrimidine binding domain	-
100810694	29.2684	33.3727	35.5645	48.5629	51.6617	43.4378	27.8825	136.599	30.7261	520.132	330.692	334.339	89.9272	134.097	278.631	121.671	136.872	119.694	LOC100810694	NC_038245.2	38912933	38916794	-	996	protein_coding	4%2C5-DOPA dioxygenase extradiol-like protein-like && Q70FG7.1 RecName: Full=4,5-DOPA dioxygenase extradiol && PF02900:Catalytic LigB subunit of aromatic ring-opening dioxygenase	-
100500558	4.28203	22.4709	19.7168	4.36069	2.71951	4.31021	3.14784	142.714	10.2423	692.494	373.749	319.63	85.7672	10.4989	197.548	184.801	174.967	248.893	LOC100500558	NC_038247.2	9451846	9452451	-	606	protein_coding	uncharacterized LOC100500558 && - && -	-
100797577	17.4097	12.2354	14.6449	4.43938	10.5275	6.37071	12.3659	143.744	8.18509	687.321	413.885	307.491	91.8446	65.3384	228.059	171.076	140.109	166.919	LOC100797577	NC_038246.2	38790793	38792728	-	574	protein_coding	uncharacterized LOC100797577 && - && -	-
100306254	389.386	659.162	559.895	79.7673	183.958	141.909	53.3052	114.558	103.47	45.2362	63.8111	29.3423	7.64498	0	11.4261	19.7862	17.0197	8.603	LOC100306254	NC_038252.2	34118570	34119643	-	759	protein_coding	uncharacterized LOC100306254 && O03982.1 RecName: Full=Heavy metal-associated isoprenylated plant protein 39; Short=AtHIP39; Flags: Precursor && -	-
100811435	11.4823	9.90145	6.80161	10.5961	10.1891	12.2756	7.19535	13.9575	9.04927	138.473	157.73	145.045	244.253	356.928	212.236	269.716	492.641	371.956	LOC100811435	NC_038255.2	35076318	35089998	-	2534	protein_coding	acyltransferase-like protein At3g26840%2C chloroplastic%2C transcript variant X2 && Q9LW26.1 RecName: Full=Acyltransferase-like protein At3g26840, chloroplastic; Flags: Precursor && PF03982:Diacylglycerol acyltransferase|PF12146:Serine aminopeptidase, S33	-
732611	256.712	218.796	207.251	207.173	232.916	206.776	250.034	209.514	205.184	30.551	26.2806	32.6377	63.7076	63.1261	39.2569	98.0675	49.7111	81.379	LOC732611	NC_038249.2	28390796	28396543	+	1627	protein_coding	triose phosphate/phosphate translocator%2C chloroplastic && P21727.1 RecName: Full=Triose phosphate/phosphate translocator, chloroplastic; Short=cTPT; AltName: Full=E30; AltName: Full=p36; Flags: Precursor && PF03151:Triose-phosphate Transporter family	-
100818224	235.758	152.672	231.795	239.503	223.028	232.134	383.512	219.798	233.438	35.8492	34.8624	29.0583	38.9203	26.3699	19.6039	55.1492	33.7263	53.1022	LOC100818224	NC_038247.2	3190078	3193462	-	1366	protein_coding	uncharacterized LOC100818224 && - && PF02517:CAAX protease self-immunity	-
100037479	0	0	0.201176	0	0.139356	0	0.844036	15.1283	0.196818	149.282	63.4878	116.451	150.444	11.2858	255.125	414.524	582.639	710.415	OLPa	NC_038247.2	1804440	1805753	-	1314	protein_coding	osmotin-like protein%2C acidic && E3SU11.1 RecName: Full=Thaumatin-like protein; AltName: Full=Endo-(1,3)-beta-glucanase; AltName: Allergen=Ole e 13; Flags: Precursor && PF00314:Thaumatin family	Thaumatin
100500181	4.56037	13.9934	10.4806	2.33866	2.16792	6.85164	4.2506	158.936	6.83574	578.753	357.31	315.936	121.692	20.9682	132.554	224.26	229.14	278.608	LOC100500181	NC_016090.4	19560700	19563371	-	908	protein_coding	putative PAR1 protein && - && PF06521:PAR1 protein	-
100500657	0	0.738296	0	0.249941	0.242471	0.100616	1.69179	39.545	1.09584	230.22	163.649	217.143	230.109	47.685	167.784	361.093	398.72	605.069	LOC100500657	NC_038241.2	34125930	34129061	+	944	protein_coding	putative caffeoyl-CoA 3-O-methyltransferase && C7AE94.1 RecName: Full=Flavonoid 3',5'-methyltransferase; AltName: Full=Anthocyanin-O-methyltransferase; Short=VvAOMT && PF01596:O-methyltransferase	-
100527215	2.90584	0	1.44694	0	0	0	2.33487	7.50033	1.17966	149.991	99.8303	65.0662	317.195	37.0611	321.359	453.339	442.952	559.667	LOC100527215	NC_038256.2	44203290	44203851	+	475	protein_coding	glu S.griseus protease inhibitor && P24076.1 RecName: Full=Glu S.griseus protease inhibitor; AltName: Full=BGIA && -	-
100815671	0.382524	3.01282	0	0.217963	0	0.0365595	4.33722	51.1558	8.9259	283.942	283.82	354.73	88.995	247.618	323.39	336.873	219.132	252.231	LOC100815671	NC_038245.2	49701859	49704444	-	1299	protein_coding	peroxidase && P22195.2 RecName: Full=Cationic peroxidase 1; AltName: Full=PNPC1; Flags: Precursor && PF00141:Peroxidase	-
778121	119.507	112.829	92.7607	110.142	108.488	116.649	64.5784	73.4282	85.3522	76.9017	89.4085	121.36	189.616	302.397	173.921	188.985	242.981	180.43	LOC778121	NC_038248.2	6479422	6484245	-	1817	protein_coding	lethal leaf spot 1-like protein && Q9FYC2.1 RecName: Full=Pheophorbide a oxygenase, chloroplastic; Short=AtPaO; Short=Pheide a oxygenase; AltName: Full=Accelerated cell death 1; AltName: Full=Lethal leaf-spot 1 homolog; Short=Lls1; Flags: Precursor && PF00355:Rieske [2Fe-2S] domain|PF08417:Pheophorbide a oxygenase	-
100816901	0	0	0	0	0	0	0	0.292123	0	668.104	174.127	219.057	131.281	381.038	557.005	93.2892	78.0176	143.931	LOC100816901	NC_016088.4	2129320	2132104	+	1414	protein_coding	probable mannitol dehydrogenase && Q9ZRF1.1 RecName: Full=Probable mannitol dehydrogenase; AltName: Full=NAD-dependent mannitol dehydrogenase && PF00107:Zinc-binding dehydrogenase|PF08240:Alcohol dehydrogenase GroES-like domain	ADH_N
100786706	325.351	210.729	266.047	323.777	274.217	292.208	181.351	124.814	120.822	27.6432	37.6434	41.6045	29.2653	35.0114	30.0787	44.8625	38.0116	38.9102	LOC100786706	NC_038249.2	37582239	37585605	-	1615	protein_coding	uncharacterized LOC100786706 && - && PF04117:Mpv17 / PMP22 family	Mpv17_PMP22
100807613	2.56277	4.32789	1.22703	0.523792	0.461942	0.0958441	0.895309	39.2325	1.82677	572.357	412.315	380.667	162.095	119.568	205.356	144.243	193.971	197.082	GSTU24	NC_038243.2	16431286	16432663	+	991	protein_coding	probable glutathione S-transferase && P32110.1 RecName: Full=Probable glutathione S-transferase; AltName: Full=G2-4; AltName: Full=Heat shock protein 26A && PF02798:Glutathione S-transferase, N-terminal domain|PF00043:Glutathione S-transferase, C-terminal domain	GST_N
100795220	62.9944	82.2314	76.0736	69.6303	67.9363	70.879	113.074	76.2845	98.5619	237.563	241.056	187.527	102.358	157.628	209.551	204.285	185.659	193.039	LOC100795220	NC_038252.2	28144213	28146344	-	1064	protein_coding	40S ribosomal protein S4-1 && Q93VH9.1 RecName: Full=40S ribosomal protein S4-1 && PF01479:S4 domain|PF16121:40S ribosomal protein S4 C-terminus|PF00467:KOW motif|PF08071:RS4NT (NUC023) domain|PF00900:Ribosomal family S4e	Ribosomal_S4e
100793284	51.4437	47.255	49.1827	91.1932	63.7007	70.2622	42.5265	85.4193	57.744	462.098	262.539	235.67	107.991	144.581	188.682	136.352	154.939	184.164	LOC100793284	NC_038243.2	2600009	2604318	+	2682	protein_coding	ADP%2CATP carrier protein 1%2C chloroplastic && Q39002.2 RecName: Full=ADP,ATP carrier protein 1, chloroplastic; AltName: Full=ADP/ATP translocase 1; AltName: Full=Adenine nucleotide translocase 1; Flags: Precursor && PF03219:TLC ATP/ADP transporter	-
100800959	126.139	116.055	153.717	242.082	204.349	176.992	264.573	101.326	112.243	77.1509	54.0782	97.0972	44.4343	38.8503	87.557	178.93	197.496	162.093	LOC100800959	NC_038247.2	5801284	5801975	+	692	protein_coding	chaperone protein dnaJ 11%2C chloroplastic-like && Q9FYB5.2 RecName: Full=Chaperone protein dnaJ 11, chloroplastic; Short=AtDjC11; Short=AtJ11; Flags: Precursor && PF00226:DnaJ domain	DnaJ
100815953	56.7563	64.0574	63.3731	61.1229	44.1202	53.9028	113.049	65.3486	123.939	101.092	124.272	137.616	160.406	242.808	234.582	301.135	223.585	259.772	LOC100815953	NC_038241.2	34589819	34592206	-	1822	protein_coding	adenosylhomocysteinase-like && P68172.1 RecName: Full=Adenosylhomocysteinase; Short=AdoHcyase; AltName: Full=Cytokinin-binding protein CBP57; AltName: Full=S-adenosyl-L-homocysteine hydrolase >P68173.1 RecName: Full=Adenosylhomocysteinase; Short=AdoHcyase; AltName: Full=Cytokinin-binding protein CBP57; AltName: Full=S-adenosyl-L-homocysteine hydrolase && PF00670:S-adenosyl-L-homocysteine hydrolas…	-
732574	246.109	207.772	198.206	183.599	180.052	179.741	183.238	150.35	152.06	74.5536	95.1949	91.8043	97.9407	81.1329	73.0718	86.0186	69.1208	77.3234	LOC732574	NC_038248.2	3691480	3694822	+	1510	protein_coding	salt-tolerance protein && Q96288.1 RecName: Full=B-box zinc finger protein 24; AltName: Full=Salt tolerance protein && PF00643:B-box zinc finger	zf-B_box
100801924	103.51	171.424	223.521	78.1223	99.8868	101.333	99.2465	142.05	111.344	146.591	121.231	118.457	77.1297	71.8671	105.621	243.424	173.788	237.487	LOC100801924	NC_038242.2	47477333	47478618	+	1286	protein_coding	ethylene-responsive transcription factor 9 && Q9FE67.1 RecName: Full=Ethylene-responsive transcription factor 9; Short=AtERF9; AltName: Full=Ethylene-responsive element-binding factor 9; Short=EREBP-9 && PF00847:AP2 domain	AP2
100787421	116.083	147.47	178.849	101.569	111.152	99.047	121.11	170.976	88.2742	244.194	155.051	159.056	39.3303	52.2022	178.162	161.805	154.055	146.269	LOC100787421	NC_038248.2	41183922	41184984	+	1063	protein_coding	zinc finger A20 and AN1 domain-containing stress-associated protein 5 && Q9LHJ8.1 RecName: Full=Zinc finger A20 and AN1 domain-containing stress-associated protein 5; Short=AtSAP5 && PF01428:AN1-like Zinc finger	zf-AN1
547973	145.653	147.642	125.444	165.759	186.648	198.04	300.959	121.452	158.894	21.9852	47.9117	41.3936	82.8567	81.0748	129.564	173.243	172.58	115.263	LOC547973	NC_038247.2	6910938	6911838	+	829	protein_coding	heavy metal-associated isoprenylated plant protein 26 && Q9SZN7.1 RecName: Full=Heavy metal-associated isoprenylated plant protein 26; Short=AtHIP26; Short=AtHIPP26; AltName: Full=Farnesylated protein 6; Short=AtFP6; Flags: Precursor && PF00403:Heavy-metal-associated domain	HMA
100785366	24.6889	19.6269	25.5901	47.7686	29.8066	28.5878	46.4335	137.138	118.825	469.065	346.873	298.165	128.555	100.728	97.0381	124.1	193.807	178.86	LOC100785366	NC_016088.4	12884892	12885427	+	407	lncRNA	uncharacterized LOC100785366 && - && -	-
780550	187.425	220.114	185.379	122.82	107.519	124.253	104.458	97.7633	77.9016	187.237	164.122	209.623	97.7935	105.747	104.706	108.432	104.231	105.987	LOC780550	NC_016090.4	43449325	43450497	+	1173	protein_coding	bZIP transcription factor 53A && Q9LZP8.1 RecName: Full=bZIP transcription factor 53; Short=AtbZIP53 && PF00170:bZIP transcription factor	bZIP_1
100500202	192.869	210.361	218.391	208.389	204.377	184.73	170.688	110.231	112.574	89.3947	61.6358	71.6944	68.1348	66.9029	121.962	110.095	104.487	105.931	LOC100500202	NC_038243.2	8139151	8143361	+	971	protein_coding	uncharacterized LOC100500202 && - && PF04398:Protein of unknown function, DUF538	-
100305937	6.87423	4.56718	12.8188	10.8231	9.65968	9.58529	7.90735	48.6552	9.26463	439.857	225.665	248.797	141.958	102.571	322.784	263.504	243.094	302.068	LOC100305937	NC_016088.4	56909241	56912539	+	763	protein_coding	uncharacterized LOC100305937 && Q9T0G2.1 RecName: Full=Cytochrome c-2; AltName: Full=Cytochrome c At4g10040 && PF00034:Cytochrome c	-
100819536	11.6602	13.3642	13.3316	12.4167	13.2343	10.1668	17.0487	84.2272	24.0512	304.192	255.462	247.929	215.062	316.172	313.916	187.18	161.45	208.015	LOC100819536	NC_038243.2	43974208	43976355	+	1733	protein_coding	5'-adenylylsulfate reductase 3%2C chloroplastic && P92980.2 RecName: Full=5'-adenylylsulfate reductase 3, chloroplastic; AltName: Full=3'-phosphoadenosine-5'-phosphosulfate reductase homolog 26; Short=PAPS reductase homolog 26; Short=Prh-26; AltName: Full=Adenosine 5'-phosphosulfate 5'-adenylylsulfate sulfotransferase 3; Short=APS sulfotransferase 3; AltName: Full=Thioredoxin-independent APS redu…	-
100781448	236.25	324.019	217.518	145.05	184.117	153.395	25.181	32.9466	23.5425	253.135	151.278	152.26	78.0285	88.0429	124.282	73.5854	66.2772	76.6875	LOC100781448	NC_038245.2	40203525	40207364	-	2100	protein_coding	beta-amylase 1%2C chloroplastic && Q9LIR6.1 RecName: Full=Beta-amylase 1, chloroplastic; AltName: Full=1,4-alpha-D-glucan maltohydrolase; AltName: Full=Beta-amylase 7; AltName: Full=Thioredoxin-regulated beta-amylase; Short=TR-BAMY; Flags: Precursor && PF01373:Glycosyl hydrolase family 14	-
547511	287.923	236.623	195.858	213.767	204.578	203.552	224.23	175.624	178.324	51.6198	43.3886	42.3959	51.0282	55.4966	36.7916	84.8114	45.1679	73.2767	CAT4	NC_016091.4	1361906	1371745	-	2698	protein_coding	catalase%2C transcript variant X3 && O48561.1 RecName: Full=Catalase-4 && PF00199:Catalase|PF06628:Catalase-related immune-responsive	Catalase
100499680	66.1105	76.8566	65.062	69.9998	52.7889	56.3405	114.508	93.3581	74.5159	203.289	228.196	234.94	166.718	197.085	192.441	183.212	152.916	175.224	LOC100499680	NC_038244.2	23176898	23178779	-	542	protein_coding	uncharacterized LOC100499680 && O49884.1 RecName: Full=60S ribosomal protein L30 && PF01248:Ribosomal protein L7Ae/L30e/S12e/Gadd45 family	-
100795338	11.2456	19.8917	15.0436	13.9587	12.1592	13.975	68.1558	90.0798	78.0003	304.6	219.621	235.821	89.9501	152.814	213.727	265.17	291.587	302.539	LOC100795338	NC_038248.2	37020702	37025050	+	1954	protein_coding	protein DETOXIFICATION 40 && Q9LVD9.1 RecName: Full=Protein DETOXIFICATION 40; Short=AtDTX40; AltName: Full=Multidrug and toxic compound extrusion protein 40; Short=MATE protein 40 && PF01554:MatE	MatE
100217337	200.863	217.346	266.06	61.4398	140.116	88.5809	73.7777	86.7275	58.1282	313.901	233.162	187.739	16.0914	17.3519	47.1897	142.788	138.285	108.485	COR2	NC_038245.2	3888952	3890153	-	1202	protein_coding	cold-regulated protein && O04133.1 RecName: Full=Protein SRC2; AltName: Full=Protein SOYBEAN GENE REGULATED BY COLD 2 && PF00168:C2 domain	C2
100037450	14.2008	23.9881	16.1558	17.5806	21.0368	14.4681	19.8703	76.6566	48.7366	265.016	188.132	205.162	130.975	127.046	178.844	329.236	307.702	412.679	IFS1	NC_038243.2	37488812	37491179	+	2150	protein_coding	isoflavone synthase 1 && Q9SWR5.1 RecName: Full=2-hydroxyisoflavanone synthase; AltName: Full=Cytochrome P450 93C1v2; AltName: Full=Isoflavone synthase 2 && PF00067:Cytochrome P450	p450
100796195	112.374	73.4041	78.6336	116.596	99.0024	111.101	95.1298	122.236	144.689	140.596	135.755	145.097	115.292	226.852	132.974	165.74	199.4	181.703	LOC100796195	NC_016091.4	46112072	46119160	-	3394	protein_coding	chaperone protein ClpC%2C chloroplastic%2C transcript variant X2 && P35100.1 RecName: Full=Chaperone protein ClpC, chloroplastic; AltName: Full=ATP-dependent Clp protease ATP-binding subunit ClpC homolog; AltName: Full=Casein lytic proteinase C; Flags: Precursor && PF10431:C-terminal, D2-small domain, of ClpB protein|PF02861:Clp amino terminal domain, pathogenicity island component|PF00004:ATPase…	Clp_N
100794431	182.95	155.894	183.225	210.92	172.123	180.058	293.073	158.446	150.774	63.772	35.6038	64.7283	56.2898	73.4764	105.115	117.44	88.9961	102.698	LOC100794431	NC_016091.4	4821292	4822637	+	1237	protein_coding	zinc finger protein CONSTANS-LIKE 4 && Q940T9.2 RecName: Full=Zinc finger protein CONSTANS-LIKE 4 && PF06203:CCT motif|PF00643:B-box zinc finger	CCT
100778103	122.108	119.475	110.968	132.267	105.845	121.276	195.379	139.852	153.505	99.7433	123.702	128.614	140.112	142.667	109.286	153.289	145.747	150.421	LOC100778103	NC_016090.4	44022405	44028760	-	1304	protein_coding	cathepsin B-like protease 2 && Q4R5M2.1 RecName: Full=Cathepsin B; Contains: RecName: Full=Cathepsin B light chain; Contains: RecName: Full=Cathepsin B heavy chain; Flags: Precursor && PF08127:Peptidase family C1 propeptide|PF00112:Papain family cysteine protease	Peptidase_C1
100783281	80.3021	111.605	75.7105	30.7687	29.3786	29.1244	57.5822	124.994	65.8727	382.814	332.602	316.343	60.2035	57.4223	155.374	158.668	182.45	137.152	AMT2.2	NC_038254.2	49097330	49102160	-	2141	protein_coding	ammonium transporter AMT2.2 && Q9M6N7.2 RecName: Full=Ammonium transporter 2; Short=AtAMT2 && PF00909:Ammonium Transporter Family	Ammonium_transp
100799431	271.337	187.988	203.125	251.951	243.425	238.634	120.084	96.1797	114.555	83.9453	75.9095	65.3162	76.9214	77.763	72.0706	78.7241	58.3726	71.3463	LOC100799431	NC_038250.2	728481	732346	-	1931	protein_coding	glucose-1-phosphate adenylyltransferase small subunit 2%2C chloroplastic && Q9M462.1 RecName: Full=Glucose-1-phosphate adenylyltransferase small subunit, chloroplastic; AltName: Full=ADP-glucose pyrophosphorylase; AltName: Full=ADP-glucose synthase; AltName: Full=AGPase B; AltName: Full=Alpha-D-glucose-1-phosphate adenyl transferase; Flags: Precursor && PF00483:Nucleotidyl transferase	-
100804892	73.3811	76.6583	56.781	61.6549	57.8119	61.7145	51.4593	39.0066	75.3014	205.505	219.689	233.232	162.134	245.489	245.869	202.422	146.382	172.173	LOC100804892	NC_038256.2	37000965	37002922	+	1419	protein_coding	probable cinnamyl alcohol dehydrogenase && P31656.1 RecName: Full=Probable cinnamyl alcohol dehydrogenase; Short=CAD && PF08240:Alcohol dehydrogenase GroES-like domain|PF00107:Zinc-binding dehydrogenase	ADH_N
100788672	117.565	215.608	138.423	3.39857	36.8212	6.99194	4.18461	64.0062	7.93933	595.473	503.453	348.146	8.97693	4.69528	45.0403	114.897	109.691	59.7057	LOC100788672	NC_038249.2	21117057	21118625	+	1569	protein_coding	protein ALP1-like && - && PF13359:DDE superfamily endonuclease	-
100777759	165.457	168.38	178.076	146.66	125.176	132.27	144.777	86.7649	109.377	96.3349	78.557	84.1679	79.456	122.098	165.188	189.923	142.746	165.628	CYP1	NC_038247.2	7497429	7498373	+	945	protein_coding	peptidyl-prolyl cis-trans isomerase 1 && Q8W171.1 RecName: Full=Peptidyl-prolyl cis-trans isomerase 1; Short=PPIase 1; AltName: Full=Cyclophilin 1; AltName: Full=Cyclosporin A-binding protein 1; AltName: Full=Rotamase 1 && PF00160:Cyclophilin type peptidyl-prolyl cis-trans isomerase/CLD	Pro_isomerase
100780892	112.929	90.1241	98.3588	111.042	108.981	110.701	82.3467	117.172	109.268	373.149	215.066	206.957	102.4	138.162	144.029	70.5911	89.9197	99.041	LOC100780892	NC_038244.2	643653	648747	+	3568	protein_coding	auxin response factor 2B && Q94JM3.2 RecName: Full=Auxin response factor 2; AltName: Full=ARF1-binding protein; Short=ARF1-BP; AltName: Full=Protein MEGAINTEGUMENTA && PF06507:Auxin response factor|PF02309:AUX/IAA family|PF02362:B3 DNA binding domain	Auxin_resp
100776606	172.179	174.249	275.325	189.219	150.661	179.323	255.982	102.97	122.12	97.2423	89.3657	61.2574	36.0908	53.8607	75.6541	136.678	83.6587	122.534	LOC100776606	NC_038251.2	7784425	7785647	+	1223	transcribed_pseudogene	uncharacterized LOC100776606 && - && PF15365:Proline-rich nuclear receptor coactivator	-
100820476	254.283	232.469	207.614	265.597	265.905	258.707	168.924	141.129	132.366	58.9505	50.015	45.8805	49.4185	48.0745	44.1765	63.9922	34.9035	53.3708	LOC100820476	NC_038245.2	47310448	47316188	-	1410	protein_coding	phosphoglycolate phosphatase 1B%2C chloroplastic-like%2C transcript variant X1 && P0DKC4.1 RecName: Full=Phosphoglycolate phosphatase 1B, chloroplastic; Flags: Precursor >P0DKC3.1 RecName: Full=Phosphoglycolate phosphatase 1A, chloroplastic; Flags: Precursor && PF13242:HAD-hyrolase-like|PF13344:Haloacid dehalogenase-like hydrolase	-
100796450	110.938	126.462	115.193	56.7315	59.5308	58.3156	37.3361	100.489	61.1152	257.909	283.5	296.585	72.2611	81.0238	107.023	179.448	165.965	205.173	LOC100796450	NC_038244.2	1943542	1946193	-	1711	protein_coding	DCD (development and cell death) domain-containing protein%2C transcript variant X1 && P37707.1 RecName: Full=B2 protein && PF10539:Development and cell death domain	-
100526993	403.813	386.505	285.458	190.2	235.674	197.304	257.031	140.681	155.199	17.9355	10.9862	9.14869	17.0905	8.55058	6.88823	24.4793	11.4134	15.4078	LOC100526993	NC_038249.2	23321072	23322508	-	621	protein_coding	uncharacterized LOC100526993 && Q9S831.1 RecName: Full=Photosystem I reaction center subunit IV A, chloroplastic; Short=PSI-E A; Flags: Precursor && PF02427:Photosystem I reaction centre subunit IV / PsaE	-
100801176	5.92471	29.4127	14.9281	2.81678	1.19743	5.41477	2.38028	122.97	10.465	725.773	479.457	412.846	69.0197	12.6731	137.159	94.4326	122.56	123.36	LOC100801176	NC_038256.2	19340284	19344215	+	1491	protein_coding	nudix hydrolase 2 && Q94B74.1 RecName: Full=Nudix hydrolase 2; Short=AtNUDT2; AltName: Full=ADP-ribose pyrophosphatase; AltName: Full=NADH pyrophosphatase && PF00293:NUDIX domain	NUDIX
100788199	57.995	82.6628	142.475	318.868	476.37	292.332	160.426	169.373	140.03	121.867	54.0969	53.0905	29.0784	24.5727	92.7037	46.6799	59.1132	51.0019	LOC100788199	NC_016088.4	44111420	44112589	+	1170	protein_coding	abscisic acid receptor PYL4 && O80920.1 RecName: Full=Abscisic acid receptor PYL4; AltName: Full=ABI1-binding protein 2; AltName: Full=PYR1-like protein 4; AltName: Full=Regulatory components of ABA receptor 10 && PF10604:Polyketide cyclase / dehydrase and lipid transport	-
100499937	137.872	168.05	134.198	120.751	104.478	101.994	129.025	93.904	80.5666	126.46	160.729	139.75	129.965	138.951	176.12	172.777	122.01	134.738	LOC100499937	NC_038245.2	3823736	3825423	+	535	protein_coding	40S ribosomal protein S21 && P35687.1 RecName: Full=40S ribosomal protein S21 && -	-
100820087	99.5278	169.848	138.16	17.1325	28.5077	16.1551	28.4312	83.623	42.6268	417.817	257.987	212.366	49.1638	67.2437	156.228	191.293	207.387	187.317	LOC100820087	NC_038244.2	8045848	8047203	-	1267	protein_coding	probable methyltransferase At1g27930 && Q9C7F9.1 RecName: Full=Probable methyltransferase At1g27930 && PF04669:Polysaccharide biosynthesis	-
100794129	102.643	95.9345	115.575	168.052	153.95	143.709	201.194	118.486	130.266	98.8857	82.3932	71.807	96.3787	94.0624	123.341	199.567	178.742	190.981	SGF14K	NC_038250.2	44518901	44521362	+	1306	protein_coding	14-3-3 protein SGF14k && P46266.1 RecName: Full=14-3-3-like protein && PF00244:14-3-3 protein	-
100777153	277.083	237.445	195.322	236.692	225.95	225.487	332.895	238.564	193.352	36.9568	22.0234	22.7571	27.5576	12.9675	11.9814	36.8866	7.24138	23.0657	LOC100777153	NC_038244.2	14123398	14128249	+	2147	protein_coding	peroxisomal (S)-2-hydroxy-acid oxidase GLO1-like%2C transcript variant X1 && Q9LRR9.1 RecName: Full=Peroxisomal (S)-2-hydroxy-acid oxidase GLO1; AltName: Full=Glycolate oxidase 1; Short=AtGLO1; Short=GOX 1; AltName: Full=Short chain alpha-hydroxy acid oxidase GLO1 && PF01070:FMN-dependent dehydrogenase	FMN_dh
100800675	160.292	116.705	119.889	125.716	150.947	140.809	98.7034	153.611	107.668	199.394	159.271	154.829	104.546	115.632	167.584	89.9627	106.312	89.3593	IQD25	NC_038243.2	37644710	37649637	+	1685	protein_coding	protein IQ-DOMAIN 25%2C transcript variant X1 && Q9SF32.1 RecName: Full=Protein IQ-DOMAIN 1 && -	-
100170720	32.3866	23.6555	25.1809	90.4373	65.2226	95.1773	130.023	77.4491	141.352	52.2876	70.4738	66.4579	287.341	358.876	277.521	153.748	245.96	166.824	NAC34	NC_038244.2	13883748	13888181	+	970	protein_coding	NAC domain protein && Q84TE6.2 RecName: Full=NAC domain-containing protein 21/22; Short=ANAC021/ANAC022 && PF02365:No apical meristem (NAM) protein	NAM
100786514	198.51	163.789	142.087	163.167	153.904	156.776	249.119	182.315	170.253	88.9942	76.7275	101.46	112.666	96.0635	78.1907	91.9261	58.9844	74.447	LOC100786514	NC_038241.2	2201966	2206902	-	1597	protein_coding	ribulose-phosphate 3-epimerase%2C chloroplastic%2C transcript variant X2 && Q43157.1 RecName: Full=Ribulose-phosphate 3-epimerase, chloroplastic; AltName: Full=Pentose-5-phosphate 3-epimerase; Short=PPE; AltName: Full=R5P3E; Short=RPE; Flags: Precursor && PF00834:Ribulose-phosphate 3 epimerase family	-
100813342	42.7506	42.778	47.4273	42.8666	41.0666	34.5306	95.2601	75.6695	83.0722	289.011	269.431	227.039	109.538	177.3	195.324	197.203	175.957	207.442	LOC100813342	NC_038244.2	18103031	18105044	-	1059	protein_coding	60S ribosomal protein L7-4-like && Q9LHP1.1 RecName: Full=60S ribosomal protein L7-4 && PF08079:Ribosomal L30 N-terminal domain|PF00327:Ribosomal protein L30p/L7e	-
100527140	55.2709	66.9563	51.892	21.3889	28.6116	24.4681	44.025	185.261	89.7669	253.735	282.678	300.37	123.501	98.9499	222.669	182.292	173.962	145.604	LOC100527140	NC_038248.2	10487523	10488442	+	920	protein_coding	uncharacterized LOC100527140 && - && -	-
100500670	145.832	216.926	175.215	30.2652	51.6107	29.0083	16.8005	54.4712	19.4077	403.939	337.745	304.062	52.5804	30.3051	181.518	106.12	100.402	89.6416	LOC100500670	NC_038250.2	44939754	44942573	+	1146	protein_coding	putative alpha/beta hydrolase && Q94AC1.1 RecName: Full=Rhodanese-like domain-containing protein 6; AltName: Full=Sulfurtransferase 6; Short=AtStr6 && PF03959:Serine hydrolase (FSH1)	-
100306161	92.8547	112.097	95.984	100.687	163.53	115.933	49.5817	212.398	64.9428	261.872	285.096	254.597	64.7777	22.8313	67.5278	128.986	164.447	82.3686	LOC100306161	NC_038254.2	3897456	3898682	-	748	protein_coding	OS3-like protein && - && -	-
100306045	120.126	164.873	169.135	125.715	115.695	111.346	78.0858	102.55	55.381	323.487	204.109	194.264	106.488	92.4435	181.068	58.4841	77.4987	53.1196	LOC100306045	NC_038245.2	8510694	8514665	+	1155	protein_coding	uncharacterized LOC100306045%2C transcript variant X1 && Q9C5K8.1 RecName: Full=Protein TIFY 3B; AltName: Full=Jasmonate ZIM domain-containing protein 12 && PF09425:Divergent CCT motif|PF06200:tify domain	Zim
100306646	55.2696	64.9043	51.4629	33.3335	37.6942	32.031	88.1588	72.89	84.8306	286.037	242.889	214.924	114.647	130.839	231.771	211.018	187.773	191.475	LOC100306646	NC_038246.2	45395449	45397332	+	940	protein_coding	uncharacterized LOC100306646%2C transcript variant X1 && P34788.1 RecName: Full=40S ribosomal protein S18 && PF00416:Ribosomal protein S13/S18	-
100306054	246.81	217.984	199.766	208.681	231.05	197.348	169.255	129.35	134.306	60.9901	67.6127	56.6884	42.9101	62.4451	70.2503	84.6948	72.9976	76.3494	LOC100306054	NC_038256.2	44269313	44272751	+	1061	protein_coding	multiple organellar RNA editing factor 6-like && O22793.1 RecName: Full=Multiple organellar RNA editing factor 2, chloroplastic; AltName: Full=Protein DIFFERENTIATION AND GREENING-like 1; Short=Protein DAG-like 1; AltName: Full=RNA editing-interacting protein 2; Flags: Precursor && -	-
100305991	92.2461	99.3669	94.9895	102.024	97.5569	97.726	166.646	110.832	103.154	135.081	144.16	135.164	131.382	117.248	173.01	201.16	160.918	166.663	LOC100305991	NC_038241.2	2111579	2113027	+	969	protein_coding	eukaryotic translation initiation factor 5A-1 && P24922.1 RecName: Full=Eukaryotic translation initiation factor 5A-2; Short=eIF-5A-2; AltName: Full=eIF-4D && PF01287:Eukaryotic elongation factor 5A hypusine, DNA-binding OB fold	-
100810598	275.747	194.575	222.138	278.441	248.28	258.755	231.5	166.999	151.191	33.0941	26.1177	24.7587	46.4559	38.5557	22.3305	48.8926	23.7699	36.821	LOC100810598	NC_038241.2	4708264	4712798	-	1438	protein_coding	PGR5-like protein 1A%2C chloroplastic && Q8H112.1 RecName: Full=PGR5-like protein 1A, chloroplastic; AltName: Full=Ferredoxin-plastoquinone reductase 1; Flags: Precursor && -	-
100792691	93.027	114.85	88.5565	53.7419	138.59	61.0648	6.17208	101.594	24.2687	503.639	459.83	400.902	36.8689	9.78967	76.4012	51.6647	63.3658	43.6233	LOC100792691	NC_038247.2	3596099	3601750	+	3831	protein_coding	calcium-transporting ATPase 2%2C plasma membrane-type && O81108.1 RecName: Full=Calcium-transporting ATPase 2, plasma membrane-type; AltName: Full=Ca(2+)-ATPase isoform 2 && -	-
100793074	9.636	8.00582	5.51368	10.5131	7.04473	10.5676	19.9096	108.83	34.1936	423.796	278.545	308.996	143.757	247.098	230.461	130.728	190.356	158.055	LOC100793074	NC_038242.2	13347844	13355095	-	3730	protein_coding	chaperone protein ClpD%2C chloroplastic && P42762.1 RecName: Full=Chaperone protein ClpD, chloroplastic; AltName: Full=ATP-dependent Clp protease ATP-binding subunit ClpD homolog; AltName: Full=Casein lytic proteinase D; AltName: Full=ERD1 protein; AltName: Full=Protein EARLY RESPONSIVE TO DEHYDRATION 1; AltName: Full=Protein SENESCENCE ASSOCIATED GENE 15; Flags: Precursor && PF07724:AAA domain (…	AAA
100790098	61.0803	88.4968	83.0092	70.177	74.9249	71.458	135.368	81.4301	92.9033	240.876	171.95	141.148	74.0439	127.472	215.564	207.02	191.71	196.368	LOC100790098	NC_038242.2	16937444	16939382	-	856	protein_coding	40S ribosomal protein S9-2-like && Q9FLF0.1 RecName: Full=40S ribosomal protein S9-2 && PF01479:S4 domain|PF00163:Ribosomal protein S4/S9 N-terminal domain	S4
100775837	4.95689	10.918	5.94293	3.82334	3.67565	3.88245	15.6078	119.848	19.8841	267.614	152.651	165.934	120.511	120.675	269.504	349.258	257.382	428.721	LOC100775837	NC_038256.2	40659437	40661854	+	1370	protein_coding	peroxidase 12 && Q96520.1 RecName: Full=Peroxidase 12; Short=Atperox P12; AltName: Full=ATP4a; AltName: Full=PRXR6; Flags: Precursor && PF00141:Peroxidase	-
100305951	368.417	362.364	238.669	166.074	165.454	155.812	223.087	117.318	161.112	20.4553	22.0103	24.6829	79.1281	66.6493	42.5762	38.9515	37.2497	29.3791	LOC100305951	NC_016088.4	1738633	1740031	-	801	protein_coding	hypothetical protein && - && -	-
100174967	106.38	164.508	139.362	116.15	158.58	133.255	77.9994	174.768	129.657	227.186	149.433	145.245	18.7852	19.2762	61.8635	165.078	190.248	139.243	HS1pro1	NC_016089.4	46059761	46061249	-	1489	protein_coding	nematode resistance HS1pro1 protein && O04203.1 RecName: Full=Nematode resistance protein-like HSPRO2; AltName: Full=AKINbetagamma-interacting protein 2; AltName: Full=Ortholog of sugar beet HS1 PRO-1 protein 2; AltName: Full=Protein Hs1pro-2 && PF07014:Hs1pro-1 protein C-terminus|PF07231:Hs1pro-1 N-terminus	-
100500164	67.1524	76.5881	55.8336	58.4664	53.3573	62.074	116.03	81.7576	93.8601	223.916	223.209	219.061	100.314	153.219	190.812	197.967	163.159	180.14	LOC100500164	NC_038246.2	38755075	38756937	-	749	protein_coding	uncharacterized LOC100500164 && P42791.2 RecName: Full=60S ribosomal protein L18-2 && -	-
121175329	10.1583	2.56209	8.71674	4.84856	4.48487	4.14196	3.12711	73.4702	7.51858	638.954	300.541	411.337	55.8751	9.83031	229.768	164.557	157.751	226.006	LOC121175329	NC_038244.2	37986517	37987353	+	837	protein_coding	classical arabinogalactan protein 9-like && - && -	-
100783333	76.1351	84.8432	98.3977	99.1587	85.6736	84.9576	98.5465	99.9718	86.651	199.641	178.758	155.979	114.867	128.209	194.041	175.725	151.369	198.196	LOC100783333	NC_038241.2	6403011	6406249	-	1066	protein_coding	GTP-binding protein YPTM2-like%2C transcript variant X1 && P40392.2 RecName: Full=Ras-related protein RIC1 && PF00071:Ras family	Ras
100815038	263.047	261.54	226.454	242.698	215.391	231.597	160.908	108.822	123.718	26.8811	29.5895	32.3011	84.5903	82.2051	56.0406	60.2984	53.8006	47.0115	LOC100815038	NC_016091.4	1649213	1655690	-	1719	protein_coding	thioredoxin-like superfamily protein && Q0JIL1.1 RecName: Full=Probable nucleoredoxin 2; Short=OsNrx2 && PF13905:Thioredoxin-like	-
100500322	229.498	154.824	154.191	126.935	112.927	116.336	135.067	65.8701	61.3997	22.8543	21.9496	22.2746	345.458	387.896	248.133	40.5373	25.0479	34.7661	LOC100500322	NC_038249.2	39627733	39628606	+	874	protein_coding	uncharacterized LOC100500322 && Q1G3I2.1 RecName: Full=B-box domain protein 30; Short=AtBBX30; AltName: Full=Microprotein 1A && -	-
547630	219.852	169.445	237.598	187.424	142.057	169.227	108.346	113.279	84.636	104.376	77.9465	93.9407	84.201	71.2524	118.547	112.813	92.0879	115.501	LOC547630	NC_038245.2	351223	354284	+	1949	protein_coding	adenosine 5'-phosphosulfate reductase && P92980.2 RecName: Full=5'-adenylylsulfate reductase 3, chloroplastic; AltName: Full=3'-phosphoadenosine-5'-phosphosulfate reductase homolog 26; Short=PAPS reductase homolog 26; Short=Prh-26; AltName: Full=Adenosine 5'-phosphosulfate 5'-adenylylsulfate sulfotransferase 3; Short=APS sulfotransferase 3; AltName: Full=Thioredoxin-independent APS reductase 3; F…	-
100779362	94.9375	110.761	85.2076	66.9508	72.2696	54.8434	127.627	82.1013	77.1808	154.077	211.219	157.462	92.3286	165.366	230.15	178.29	163.353	176.475	LOC100779362	NC_038247.2	10923055	10924738	-	788	protein_coding	60S ribosomal protein L23A && O22644.1 RecName: Full=60S ribosomal protein L23A && PF00276:Ribosomal protein L23|PF03939:Ribosomal protein L23, N-terminal domain	-
100778206	116.779	113.726	119.332	133.337	125.59	119.51	141.494	104.42	134.393	130.741	123.959	119.322	130.764	133.938	132.261	141.713	129.047	148.743	LOC100778206	NC_038251.2	3948043	3950970	-	1789	protein_coding	actin-101 && P30173.1 RecName: Full=Actin-101 && PF00022:Actin	Actin
100786387	127.649	119.055	124.487	137.185	126.117	142.978	166.174	122.52	132.065	132.119	106.618	116.797	127.345	102.081	118.711	133.416	129.369	130.58	LOC100786387	NC_038250.2	3102556	3106722	+	657	protein_coding	somatic embryogenesis receptor kinase 1-like && Q94AG2.2 RecName: Full=Somatic embryogenesis receptor kinase 1; Short=AtSERK1; AltName: Full=Somatic embryogenesis receptor-like kinase 1; Flags: Precursor && PF13855:Leucine rich repeat|PF08263:Leucine rich repeat N-terminal domain	LRRNT_2
100499653	162.898	140.938	186.099	42.6138	66.1151	57.6305	35.4783	270.733	124.548	194.315	229.022	258.858	49.6732	35.7099	101.299	112.754	109.972	112.723	LOC100499653	NC_038242.2	44061403	44065833	-	3775	protein_coding	TIR-NBS-LRR type disease resistance protein && Q40392.1 RecName: Full=TMV resistance protein N && PF00931:NB-ARC domain|PF01582:TIR domain	TIR
100791543	80.6679	135.344	90.0397	12.1907	30.8084	11.4611	4.49718	32.9585	8.90817	350.737	303.242	339.319	70.0614	28.5958	156.936	212.956	204.374	210.103	HSF-01	NC_016088.4	53227290	53229375	-	1529	protein_coding	heat stress transcription factor 1 && P22335.1 RecName: Full=Heat shock factor protein HSF24; AltName: Full=Heat shock transcription factor 24; Short=HSTF 24; AltName: Full=Heat stress transcription factor && PF00447:HSF-type DNA-binding	HSF_DNA-bind
100499890	249.062	237.083	255.599	211.069	205.664	209.076	158.226	106.516	89.6119	72.2755	79.2241	69.1112	55.2273	55.4555	57.5844	53.578	58.0764	60.42	LOC100499890	NC_038241.2	529017	533359	+	810	protein_coding	uncharacterized LOC100499890 && O48920.3 RecName: Full=ADP-ribosylation factor && PF00025:ADP-ribosylation factor family	Arf
100820005	3.52464	6.62506	6.6056	5.42253	6.67995	5.67377	5.90692	48.9487	14.7215	485.178	364.912	336.027	87.9039	116.92	180.013	172.598	247.559	186.934	LOC100820005	NC_038248.2	34500012	34502421	-	2193	protein_coding	BTB domain and kelch-repeat-containing protein%2C transcript variant X1 && Q9FKJ0.1 RecName: Full=F-box/kelch-repeat protein At5g60570 && PF01344:Kelch motif	Kelch_1
100776582	0.568652	1.20476	0.297017	1.14879	0.600093	1.33401	3.6138	47.2333	3.47085	355.44	159.259	215.976	160.857	29.9205	121.529	303.729	364.576	509.272	LOC100776582	NC_038249.2	43072323	43073470	-	1068	protein_coding	endochitinase PR4 && P27054.1 RecName: Full=Endochitinase PR4; Flags: Precursor && PF00187:Chitin recognition protein|PF00182:Chitinase class I	-
100808747	39.7216	44.5454	50.1816	41.2384	41.1246	43.5448	78.7511	69.4998	69.4369	247.264	252.236	209.408	109.854	120.691	235.019	222.898	193.603	210.571	LOC100808747	NC_038247.2	458942	461164	+	1023	protein_coding	40S ribosomal protein S3a-like && Q8GTE3.1 RecName: Full=40S ribosomal protein S3a && PF01015:Ribosomal S3Ae family	-
100806298	225.323	170.976	233.976	188.075	205.764	194.431	176.611	141.457	140.359	52.8743	49.8296	54.7489	93.116	77.506	66.9682	64.47	75.8232	65.7766	LOC100806298	NC_016091.4	50431093	50435598	-	2009	protein_coding	chlorophyllide a oxygenase%2C chloroplastic && Q9MBA1.1 RecName: Full=Chlorophyllide a oxygenase, chloroplastic; Short=Chlorophyll a oxygenase; AltName: Full=Chlorophyll b synthase; Short=AtCAO; Flags: Precursor && PF08417:Pheophorbide a oxygenase|PF00355:Rieske [2Fe-2S] domain	-
100810509	180.17	156.962	146.143	169.737	148.345	163.554	310.622	163.536	238.665	22.3123	31.0777	33.8432	132.802	99.812	67.2308	74.6983	66.8847	68.8906	LOC100810509	NC_016089.4	6323180	6324812	-	1052	protein_coding	uncharacterized LOC100810509 && - && -	-
102659952	2.74362	3.62653	2.36105	5.95027	3.03653	4.40807	16.0533	63.3202	34.7618	203.624	145.508	200.041	207.823	309.297	360.588	201.442	236.482	272.782	LOC102659952	NC_016088.4	46763815	46769049	+	4568	protein_coding	uncharacterized LOC102659952%2C transcript variant X4 && - && PF04937:Protein of unknown function (DUF 659)	DUF659
100775781	14.1926	14.7205	14.4568	13.6501	9.7247	13.2813	32.0563	223.158	62.8283	472.466	237.147	196.011	100.169	52.8369	251.637	160.03	214.944	188.947	LOC100775781	NC_038254.2	44167441	44171754	+	1770	protein_coding	oxysterol-binding protein-related protein 3B-like && Q9LZM1.1 RecName: Full=Oxysterol-binding protein-related protein 3A; AltName: Full=OSBP-related protein 3A; AltName: Full=Protein UNFERTILIZED EMBRYO SAC 18 && PF01237:Oxysterol-binding protein	-
100806281	279.606	289.447	274.444	396.369	363.045	374.094	79.9045	40.4607	39.7142	8.91183	3.1163	3.24859	73.022	17.8418	11.0798	5.73538	3.67689	2.81453	LOC100806281	NC_038247.2	21043276	21048704	-	1539	protein_coding	cinnamoyl-CoA reductase 1 && Q9SAH9.1 RecName: Full=Cinnamoyl-CoA reductase 2; Short=AtCCR2 && PF01370:NAD dependent epimerase/dehydratase family	Epimerase
100101865	219.385	246.034	174.896	183.059	173.463	176.871	179.315	113.158	113.958	47.8213	54.0798	55.9148	93.9463	77.3724	58.7731	110.887	84.8631	102.625	OAS-TL1	NC_016090.4	45394283	45399458	-	1665	protein_coding	cysteine synthase && Q43317.1 RecName: Full=Cysteine synthase; Short=CSase; AltName: Full=Beta-PA/CSase; AltName: Full=Beta-pyrazolylalanine synthase; AltName: Full=L-mimosine synthase; AltName: Full=O-acetylserine (thiol)-lyase; Short=OAS-TL; AltName: Full=O-acetylserine sulfhydrylase && PF00291:Pyridoxal-phosphate dependent enzyme	PALP
100500442	299.996	254.884	178.893	243.014	229.494	237.89	127.316	112.425	105.294	91.6861	106.339	92.9718	32.5198	58.209	43.1971	10.874	24.1104	13.083	LOC100500442	NC_016089.4	16148387	16149147	-	761	protein_coding	uncharacterized LOC100500442 && O04341.1 RecName: Full=Monothiol glutaredoxin-S9; Short=AtGrxS9; AltName: Full=Protein ROXY 7 && PF00462:Glutaredoxin	-
100305546	12.7202	14.8483	8.55233	15.3248	13.4082	13.4441	11.4168	49.6712	9.03264	350.486	196.19	260.116	176.984	75.4488	220.817	262.916	240.474	329.035	LOC100305546	NC_038252.2	1996574	2001484	-	816	protein_coding	cytochrome b5-like heme/steroid binding domain-containing protein && P49098.1 RecName: Full=Cytochrome b5 && PF00173:Cytochrome b5-like Heme/Steroid binding domain	-
100137075	126.535	84.6934	115.566	113.428	97.0922	109.44	148.953	126.103	118.631	159.01	148.587	143.894	107.49	118.396	140.504	124.984	120.937	156.291	AAH	NC_038251.2	13139480	13145194	-	2539	protein_coding	allantoate amidohydrolase%2C transcript variant X2 && O49434.2 RecName: Full=Allantoate deiminase; AltName: Full=Allantoate amidohydrolase; Short=AtAAH; Flags: Precursor && PF01546:Peptidase family M20/M25/M40	Peptidase_M20
100810724	13.4942	22.9243	11.6887	0.825462	0.934255	1.84609	2.24184	77.2735	16.1061	537.847	472.285	363.296	49.1847	25.4991	102.531	176.415	198.557	186.82	LOC100810724	NC_038246.2	49492668	49495766	-	2058	protein_coding	core-2/I-branching enzyme domain-containing protein && - && PF02485:Core-2/I-Branching enzyme	-
100785672	194.896	342.471	254.652	128.345	190.355	179.508	95.5127	163.131	106.686	119.087	127.423	124.263	30.6723	28.1031	56.0248	46.6553	41.6977	28.8401	LOC100785672	NC_038242.2	44808785	44811727	+	1549	lncRNA	uncharacterized LOC100785672 && - && -	-
102666898	47.3488	72.6122	50.2564	4.41299	10.2162	10.4217	3.5358	205.132	67.9985	401.895	403.212	367.043	55.4445	22.7493	138.896	137.283	146.36	107.831	LOC102666898	NC_016090.4	5495236	5498604	+	1882	protein_coding	probable WRKY transcription factor 33 && Q6IEQ7.1 RecName: Full=WRKY transcription factor WRKY24; Short=OsWRKY24 && PF03106:WRKY DNA -binding domain	WRKY
100800733	84.0184	84.8852	104.428	163.248	127.472	124.289	236.6	153.735	199.368	78.366	73.7866	86.3858	108.795	137.657	116.095	124.987	133.8	114.109	LOC100800733	NC_016089.4	14285642	14286973	-	1332	protein_coding	probable carboxylesterase 2 && Q9SMN0.1 RecName: Full=Probable carboxylesterase 12; AltName: Full=AtCXE12 && PF07859:alpha/beta hydrolase fold	Abhydrolase_3
100810469	241.211	175.386	206.565	227.769	232.119	209.516	156.964	140.51	112.358	78.466	59.0942	81.3401	51.0319	39.7381	62.9978	65.4156	48.8751	62.6486	LOC100810469	NC_038244.2	10376955	10380108	+	1518	protein_coding	haloacid dehalogenase-like hydrolase domain-containing protein At4g39970 && Q680K2.1 RecName: Full=Haloacid dehalogenase-like hydrolase domain-containing protein At4g39970; Flags: Precursor && PF13419:Haloacid dehalogenase-like hydrolase	-
100819200	78.5999	68.1344	74.265	82.1802	69.9527	76.506	130.742	134.474	147.302	249.229	200.42	196.819	116.961	148.46	105.299	121.794	126.929	123.604	LOC100819200	NC_038244.2	9573220	9577490	-	3064	protein_coding	YTH domain-containing protein ECT4%2C transcript variant X2 && Q0VCZ3.1 RecName: Full=YTH domain-containing family protein 2 && PF04146:YT521-B-like domain	YTH
547670	117.029	98.13	83.1269	86.0302	88.1748	74.0776	130.133	74.5209	85.8923	110.535	147.961	140.388	145.48	151.575	136.036	194.032	185.157	203.302	PRO2	NC_038241.2	40481065	40488352	+	961	protein_coding	profilin%2C transcript variant X1 && O65809.1 RecName: Full=Profilin-1; AltName: Full=GmPRO1; AltName: Allergen=Gly m 3.0101 && PF00235:Profilin	-
100801539	37.6659	54.8286	50.6022	51.6519	53.11	47.6105	97.7319	71.6217	78.2161	272.316	216.361	163.252	72.359	111.419	254.266	232.897	180.703	200.962	LOC100801539	NC_038256.2	47127994	47130177	+	793	protein_coding	60S ribosomal protein L35 && Q9M5L0.1 RecName: Full=60S ribosomal protein L35 && PF00831:Ribosomal L29 protein	-
100305682	43.1953	53.6609	51.9951	57.8487	49.1835	51.9825	104.287	74.2961	87.1957	221.459	233.785	206.733	114.081	164.157	192.418	193.065	162.029	183.68	LOC100305682	NC_038243.2	1571065	1573074	+	1089	protein_coding	ribosomal protein L30/L7 family protein && Q9LHP1.1 RecName: Full=60S ribosomal protein L7-4 && PF08079:Ribosomal L30 N-terminal domain|PF00327:Ribosomal protein L30p/L7e	-
100808780	18.4219	19.7755	17.7977	15.5815	17.0903	16.1285	19.6409	134.24	28.7425	451.163	282.286	276.039	78.5347	101.39	257.543	168.027	167.651	174.142	LOC100808780	NC_038256.2	41538103	41541173	+	2017	protein_coding	uncharacterized LOC100808780%2C transcript variant X1 && - && -	-
100786990	177.116	173.502	172.814	185.733	199.986	172.737	175.088	132.604	133.218	65.0163	63.7276	64.6594	79.6728	80.7101	68.0059	120.095	78.4629	97.6208	LOC100786990	NC_038246.2	8569312	8572872	+	1202	protein_coding	2-cys peroxiredoxin && Q96291.2 RecName: Full=2-Cys peroxiredoxin BAS1, chloroplastic; Short=2-Cys Prx A; Short=2-Cys peroxiredoxin A; AltName: Full=Thiol-specific antioxidant protein A; Flags: Precursor && PF10417:C-terminal domain of 1-Cys peroxiredoxin|PF00578:AhpC/TSA family	-
100804384	109.721	223.751	196.091	10.1369	38.3667	12.4129	16.3367	48.7916	34.7106	473.005	398.289	187.654	4.35591	7.08697	28.0894	180.258	139.42	132.037	LOC100804384	NC_038249.2	21604858	21605802	-	945	protein_coding	ethylene-responsive transcription factor ERF017 && Q84QC2.1 RecName: Full=Ethylene-responsive transcription factor ERF017 && PF00847:AP2 domain	AP2
100817063	194.659	145.655	175.685	194.07	204.648	198.031	274.425	178.688	156.131	49.4601	43.859	37.9243	62.2642	72.402	55.8068	68.1997	62.4924	65.5655	LOC100817063	NC_038251.2	281444	286584	+	1554	protein_coding	ACT domain-containing protein ACR11%2C transcript variant X3 && Q9FZ47.1 RecName: Full=ACT domain-containing protein ACR11; AltName: Full=Protein ACT DOMAIN REPEATS 11; Flags: Precursor && -	-
102664184	251.262	241.338	303.365	310.297	305.506	309.219	141.988	74.9004	98.9381	4.17738	6.77641	4.94553	49.5944	27.2321	40.9154	25.5241	25.0298	16.7288	LOC102664184	NC_038249.2	20944905	20946160	+	1256	protein_coding	pathogen-associated molecular patterns-induced protein A70 && - && PF05553:Cotton fibre expressed protein|PF14364:Domain of unknown function (DUF4408)	-
547576	379.32	342.156	268.539	269.847	230.12	235.384	128.131	47.5944	54.6615	30.3402	18.793	15.4041	76.5804	56.9768	46.6159	15.8208	8.62175	12.0632	LOC547576	NC_016088.4	4337786	4339331	+	895	protein_coding	glutathione S-transferase GST 5 && Q9FUS9.1 RecName: Full=Glutathione S-transferase U18; Short=AtGSTU18; AltName: Full=GST class-tau member 18; AltName: Full=Glutathione S-transferase 29 && PF13410:Glutathione S-transferase, C-terminal domain|PF02798:Glutathione S-transferase, N-terminal domain	GST_N
100499978	48.9469	68.0401	50.9857	39.9052	40.5242	42.4159	99.728	67.2997	66.6449	241.416	225.906	204.468	113.714	154.05	216.067	197.719	181.582	176.637	LOC100499978	NC_038245.2	1939917	1941632	+	758	protein_coding	uncharacterized LOC100499978 && Q9FKC0.1 RecName: Full=60S ribosomal protein L13a-4 && PF00572:Ribosomal protein L13	-
100804320	263.14	252.572	222.68	185.496	230.617	198.686	206.282	132.932	134.79	40.4611	49.0976	41.9782	40.3295	45.2086	40.2913	61.5856	40.1997	49.4265	LOC100804320	NC_038246.2	268172	269776	+	637	protein_coding	50S ribosomal protein L28%2C chloroplastic-like && O22795.2 RecName: Full=50S ribosomal protein L28, chloroplastic; AltName: Full=CL28; Flags: Precursor && PF00830:Ribosomal L28 family	-
100787700	208.53	182.75	181.117	255.296	209.401	212.699	79.8468	50.3158	75.0428	130.458	97.4137	86.6506	59.3251	71.1455	91.0192	83.1858	79.0656	76.0243	LOC100787700	NC_038246.2	6607264	6611128	+	1529	protein_coding	pyridine nucleotide-disulphide oxidoreductase && Q40977.1 RecName: Full=Monodehydroascorbate reductase; Short=MDAR; AltName: Full=Ascorbate free radical reductase; Short=AFR reductase && PF07992:Pyridine nucleotide-disulphide oxidoreductase	Pyr_redox_2
121173311	70.9854	64.3653	70.5022	111.41	97.0024	97.3352	137.899	143.006	128.379	206.48	149.908	178.357	150.027	86.3298	130.588	124.059	125.417	157.008	LOC121173311	NC_038249.2	28479983	28482367	-	1715	protein_coding	polyubiquitin && P0CG85.1 RecName: Full=Polyubiquitin; Contains: RecName: Full=Ubiquitin; Flags: Precursor >Q8H159.2 RecName: Full=Polyubiquitin 10; Contains: RecName: Full=Ubiquitin; Flags: Precursor && PF00240:Ubiquitin family	ubiquitin
100305613	242.204	259.104	164.084	40.4548	63.5382	41.1653	43.1433	102.01	52.3525	355.449	321.036	222.048	30.9834	23.1094	80.9583	68.4892	60.1197	56.176	LOC100305613	NC_038255.2	39935566	39937232	+	946	protein_coding	uncharacterized LOC100305613 && Q39096.1 RecName: Full=Protein EARLY RESPONSIVE TO DEHYDRATION 15; AltName: Full=PAM2-containing protein CID1; AltName: Full=Polyadenylate-binding protein-interacting protein 1; Short=PABP-interacting protein 1; Short=Poly(A)-binding protein-interacting protein 1; AltName: Full=Protein CTC-INTERACTING DOMAIN 1; AltName: Full=Protein LIGHT STRESS-REGULATED 1 && -	-
100500446	68.7682	104.721	95.2816	74.1391	79.502	69.8114	121.406	79.916	97.413	186.553	169.323	147.294	73.565	94.7705	199.361	196.15	174.907	187.414	LOC100500446	NC_016090.4	42885861	42888123	-	900	protein_coding	60S ribosomal protein L19 && Q9LUQ6.1 RecName: Full=60S ribosomal protein L19-2 && PF01280:Ribosomal protein L19e	-
100305786	222.715	142.409	204.556	207.773	206.262	180.93	404.526	307.025	262.961	13.4346	10.9401	3.85175	13.3092	3.37832	2.3174	15.4685	4.09047	13.2101	LOC100305786	NC_016091.4	11782921	11783982	+	1062	protein_coding	putative photosystem I subunit G && Q9S7N7.1 RecName: Full=Photosystem I reaction center subunit V, chloroplastic; AltName: Full=PSI-G; Flags: Precursor && PF01241:Photosystem I psaG / psaK	-
100499679	185.698	194.105	123.139	106.296	96.6842	113.652	120.362	83.2615	75.3196	134.444	142.895	127.781	103.496	86.8174	118.735	153.557	124.378	126.493	LOC100499679	NC_038251.2	12259079	12260895	-	875	protein_coding	translationally-controlled tumor protein-like && Q944T2.1 RecName: Full=Translationally-controlled tumor protein homolog; Short=TCTP && PF00838:Translationally controlled tumour protein	-
100527925	320.362	251.272	252.542	241.563	252.345	224.133	249.212	160.868	155.783	18.8102	15.5823	11.1003	15.3297	5.69554	3.18645	20.596	4.84232	13.0263	LOC100527925	NC_038255.2	38614538	38617666	-	1747	protein_coding	putative ferritin-like diiron-carboxylate protein && Q945B7.1 RecName: Full=Magnesium-protoporphyrin IX monomethyl ester [oxidative] cyclase, chloroplastic; Short=Mg-protoporphyrin IX monomethyl ester oxidative cyclase; Flags: Precursor && PF02915:Rubrerythrin	-
100815330	174.114	168.938	130.493	159.354	138.635	137.726	200.439	161.364	160.792	89.664	72.9246	96.0324	88.4193	105.029	72.153	100.51	67.138	90.8932	LOC100815330	NC_016089.4	14762318	14770717	-	1621	protein_coding	cysteine synthase && O81155.1 RecName: Full=Cysteine synthase, chloroplastic/chromoplastic; AltName: Full=CSase B; Short=CS-B; AltName: Full=O-acetylserine (thiol)-lyase; AltName: Full=O-acetylserine sulfhydrylase; AltName: Full=OAS-TL B; Flags: Precursor && PF00291:Pyridoxal-phosphate dependent enzyme	PALP
100305984	405.935	353.537	178.128	223.009	230.301	252.332	143.635	120.597	90.4864	31.4125	41.2852	35.2799	28.0226	26.0929	25.8975	8.57299	14.9493	4.88268	LOC100305984	NC_016090.4	42834953	42835748	-	715	protein_coding	uncharacterized LOC100305984%2C transcript variant X1 && O04341.1 RecName: Full=Monothiol glutaredoxin-S9; Short=AtGrxS9; AltName: Full=Protein ROXY 7 && PF00462:Glutaredoxin	-
100808646	135.139	153.468	149.889	64.0063	70.494	48.838	72.9544	90.0369	54.796	312.95	234.745	181.789	32.5793	36.8532	149.038	148.841	137.982	138.241	LOC100808646	NC_038249.2	34421600	34422998	-	1128	protein_coding	metal response element-binding transcription factor PvMTF-1-like && Q41112.1 RecName: Full=Stress-related protein; AltName: Full=PvSRP && PF05755:Rubber elongation factor protein (REF)	-
100818730	45.5852	56.7596	40.1174	32.7381	26.6731	35.0067	95.6981	65.2989	78.1463	258.103	257.26	243.197	119.707	189.792	176.48	171.986	150.307	169.481	LOC100818730	NC_038246.2	47447569	47450054	+	1107	protein_coding	40S ribosomal protein S3a && Q8GTE3.1 RecName: Full=40S ribosomal protein S3a && PF01015:Ribosomal S3Ae family	-
100306422	28.0009	47.8767	42.3154	16.0902	26.0592	22.0444	15.0841	112.438	33.9226	360.635	291.486	243.243	111.126	88.5008	234.053	169.43	176.663	185.8	LOC100306422	NC_038246.2	48559270	48561974	-	1047	protein_coding	leucine-rich repeat protein && Q9XIC7.1 RecName: Full=Somatic embryogenesis receptor kinase 2; Short=AtSERK2; AltName: Full=Somatic embryogenesis receptor-like kinase 2; Flags: Precursor && PF08263:Leucine rich repeat N-terminal domain|PF13855:Leucine rich repeat	LRRNT_2
100499991	186.608	242.181	188.094	135.518	120.314	134.575	108.601	73.3352	73.3151	78.5499	68.953	82.6614	92.0875	97.7179	132.96	143.404	116.166	127.359	SOD1	NC_038255.2	49351621	49354909	+	866	protein_coding	superoxide dismutase [Cu-Zn] && Q7M1R5.1 RecName: Full=Superoxide dismutase [Cu-Zn] && PF00080:Copper/zinc superoxide dismutase (SODC)	-
100816280	105.066	90.8998	142.904	159.245	155.442	142.968	142.357	87.1591	88.9082	110.734	80.0506	92.145	45.8933	83.4649	199.055	155.804	180.094	139.722	LOC100816280	NC_038248.2	38924321	38925120	-	670	protein_coding	probable histone H2A.3 && Q9LD28.1 RecName: Full=Histone H2A.6; AltName: Full=HTA1; AltName: Full=Protein RESISTANT TO AGROBACTERIUM TRANSFORMATION 5 && PF16211:C-terminus of histone H2A|PF00125:Core histone H2A/H2B/H3/H4	Histone
100779463	154.999	134.85	129.172	168.261	138.854	152.77	275.455	142.155	206.802	45.0265	43.252	42.1269	146.949	125.054	77.2078	79.4358	74.3286	64.7739	LOC100779463	NC_038252.2	31623799	31625972	-	1568	protein_coding	uncharacterized LOC100779463%2C transcript variant X1 && - && -	-
100792252	299.854	218.162	223.931	224.552	231.363	214.245	275.883	150.756	184.359	17.255	11.6277	12.4871	23.0789	14.4104	6.62477	42.7871	18.9279	29.8495	LOC100792252	NC_038252.2	30573531	30575983	-	1371	protein_coding	oxygen-evolving enhancer protein 1%2C chloroplastic && P14226.1 RecName: Full=Oxygen-evolving enhancer protein 1, chloroplastic; Short=OEE1; AltName: Full=33 kDa subunit of oxygen evolving system of photosystem II; AltName: Full=33 kDa thylakoid membrane protein; AltName: Full=OEC 33 kDa subunit; Flags: Precursor && PF01716:Manganese-stabilising protein / photosystem II polypeptide	-
100499814	288.425	259.049	241.699	206.17	229.42	198.1	329.101	181.267	158.139	7.88558	5.3416	8.86051	16.831	7.48685	4.53718	26.3566	11.0175	19.0649	LOC100499814	NC_038246.2	3727324	3728636	-	607	protein_coding	uncharacterized LOC100499814 && Q41228.1 RecName: Full=Photosystem I reaction center subunit IV A, chloroplastic; Short=PSI-E A; Contains: RecName: Full=Photosystem I reaction center subunit IV A isoform 2; Flags: Precursor && PF02427:Photosystem I reaction centre subunit IV / PsaE	-
100820034	115.835	162.215	217.534	98.05	100.084	103.944	203.818	109.087	109.633	155.333	147.805	113.209	66.1866	59.8256	102.545	131.345	85.2832	114.208	LOC100820034	NC_038249.2	32013549	32015180	-	1632	protein_coding	uncharacterized LOC100820034 && - && PF15365:Proline-rich nuclear receptor coactivator	-
100807919	79.0202	79.4612	95.4461	104.185	85.3411	93.6326	102.524	109.382	151.167	244.996	200.448	177.583	84.6042	121.324	105.585	110.831	130.85	118.82	LOC100807919	NC_038241.2	35746930	35751016	-	2887	protein_coding	YTH domain-containing protein ECT4%2C transcript variant X2 && Q0VCZ3.1 RecName: Full=YTH domain-containing family protein 2 && PF04146:YT521-B-like domain	YTH
100305596	296.372	223.321	223.409	249.888	263.023	270.392	263.323	158.147	140.984	7.05163	12.3824	6.52848	20.0141	12.9572	5.53106	19.1186	7.7411	12.2048	LOC100305596	NC_038242.2	9860897	9862376	+	731	protein_coding	uncharacterized LOC100305596 && P07591.2 RecName: Full=Thioredoxin M-type, chloroplastic; Short=Trx-M; Contains: RecName: Full=Thioredoxin M-type Mc; Contains: RecName: Full=Thioredoxin M-type Md; Flags: Precursor && PF00085:Thioredoxin	-
100791245	148.649	189.937	234.02	193.423	214.009	194.188	161.578	140.554	148.342	17.6867	26.0222	16.9929	159.838	66.6277	75.5413	69.7096	74.4447	59.3265	LOC100791245	NC_038254.2	8995394	9002129	-	2113	protein_coding	aspartyl protease family protein At5g10770 && Q8S9J6.1 RecName: Full=Aspartyl protease family protein At5g10770; Flags: Precursor && PF14541:Xylanase inhibitor C-terminal|PF14543:Xylanase inhibitor N-terminal	-
106797152	169.219	125.752	119.32	215.655	228.16	241.022	100.724	52.2584	85.8928	107.532	92.0081	76.8527	174.265	109.03	89.4722	85.3046	48.7916	68.4421	LOC106797152	NC_038254.2	1364802	1367850	+	2063	protein_coding	inositol-3-phosphate synthase%2C transcript variant X2 && Q9LW96.1 RecName: Full=Inositol-3-phosphate synthase; Short=MIP synthase; AltName: Full=Myo-inositol 1-phosphate synthase; Short=IPS; Short=MI-1-P synthase && PF07994:Myo-inositol-1-phosphate synthase|PF01658:Myo-inositol-1-phosphate synthase	-
100792324	54.7683	63.872	48.9488	41.9877	36.3292	36.4984	80.9461	60.0657	70.3125	243.589	219.771	215.033	117.128	167.286	202.742	192.489	162.256	170.954	LOC100792324	NC_038247.2	7866209	7868117	-	998	protein_coding	60S ribosomal protein L7a-2 && P35685.1 RecName: Full=60S ribosomal protein L7a-1 >P0DKK7.1 RecName: Full=60S ribosomal protein L7a-2 && PF01248:Ribosomal protein L7Ae/L30e/S12e/Gadd45 family	-
100779492	0.236618	0.995645	0	0.269651	0	0.610595	1.55269	18.9197	2.12437	60.7523	98.911	142.52	275.709	123.761	129.709	367.168	427.958	533.549	LOC100779492	NC_038245.2	50128860	50131250	-	1400	protein_coding	isoliquiritigenin 2'-O-methyltransferase-like && P93324.1 RecName: Full=Isoliquiritigenin 2'-O-methyltransferase; Short=MsCHMT; AltName: Full=Chalcone O-methyltransferase; Short=ChOMT; AltName: Full=Licodione 2'-O-methyltransferase; Short=MsLMT && PF08100:Dimerisation domain|PF00891:O-methyltransferase	-
100783000	453.179	335.696	315.8	257.454	255.827	245.406	79.5431	55.5953	67.2108	10.4893	13.7454	12.0673	14.9936	16.4648	15.3307	14.4689	8.30799	11.201	LOC100783000	NC_038242.2	11659133	11660430	-	860	protein_coding	uncharacterized LOC100783000 && - && -	-
100306235	150.193	245.844	146.144	96.5888	148.931	75.9295	84.828	90.036	73.1428	142.858	140.142	123.664	47.9969	70.4598	127.146	159.749	126.536	130.531	LOC100306235	NC_038241.2	913172	913854	-	683	protein_coding	uncharacterized LOC100306235 && - && -	-
100789070	38.1962	53.1902	41.3974	38.545	36.6372	41.8157	52.5585	74.1206	53.6756	231.353	193.619	199.323	140.829	147.723	208.591	221.237	176.51	230.698	LOC100789070	NC_038251.2	332060	337355	-	1272	protein_coding	bifunctional dihydroflavonol 4-reductase/flavanone 4-reductase-like && Q9S9N9.1 RecName: Full=Cinnamoyl-CoA reductase 1; Short=AtCCR1; AltName: Full=Protein IRREGULAR XYLEM 4 && PF01370:NAD dependent epimerase/dehydratase family	Epimerase
100782305	276.216	233.806	308.634	261.126	286.919	215.236	153.323	78.9588	95.2176	43.333	31.6019	16.7228	19.6492	14.0574	36.5804	46.7792	27.9945	32.6087	LOC100782305	NC_038250.2	5985166	5985921	-	684	protein_coding	50S ribosomal protein L31%2C chloroplastic-like%2C transcript variant X1 && Q9FWS4.1 RecName: Full=50S ribosomal protein L31, chloroplastic; AltName: Full=CL31; AltName: Full=Protein EMBRYO DEFECTIVE 2184; Flags: Precursor && PF01197:Ribosomal protein L31	-
100306709	92.2468	73.3831	75.6913	51.5121	62.4834	52.6896	61.6874	142.631	105.499	256.422	236.789	273.48	107.544	104.811	149.518	108.673	120.598	102.246	LOC100306709	NC_016088.4	24079681	24083068	+	2576	protein_coding	agenet and bromo-adjacent homology domain-containing protein && - && PF01426:BAH domain|PF05641:Agenet domain	Agenet
100811636	76.2176	103.129	101.625	68.8812	61.3186	67.2394	97.5725	72.8117	67.1238	190.608	175.035	134.681	101.083	116.92	203.391	195.769	158.218	185.721	LOC100811636	NC_038255.2	43316701	43317987	-	707	protein_coding	60S ribosomal protein L23 && P49690.3 RecName: Full=60S ribosomal protein L23; AltName: Full=Protein EMBRYO DEFECTIVE 2171 && PF00238:Ribosomal protein L14p/L23e	-
100784610	133.044	111.712	104.613	125.211	120.055	115.125	161.861	113.755	117.121	130.018	130.555	140.688	123.492	107.789	106.979	116.241	109.336	109.2	LOC100784610	NC_038242.2	50423497	50428424	+	1457	protein_coding	ankyrin repeat domain-containing protein 2-like && Q9SAR5.2 RecName: Full=Ankyrin repeat domain-containing protein 2A; Short=AtAKR2 && PF12796:Ankyrin repeats (3 copies)	-
100527036	70.8341	95.8453	103.646	75.3665	79.2616	71.4069	122.875	79.554	87.0332	170.633	148.624	150.049	69.5154	93.3797	192.373	202.118	181.278	181.625	LOC100527036	NC_038256.2	1735530	1736363	-	834	protein_coding	40S ribosomal protein S17 && Q9LZ17.3 RecName: Full=40S ribosomal protein S17-4 && PF00833:Ribosomal S17	-
100799721	213.583	183.05	190.754	197.631	201.617	186.865	262.128	168.714	162.109	49.6839	42.2439	36.9875	42.0617	44.1798	43.1266	74.0436	21.3545	51.6345	LOC100799721	NC_038255.2	48424709	48429684	+	1962	protein_coding	chloroplast stem-loop binding protein of 41 kDa b%2C chloroplastic%2C transcript variant X4 && Q9SA52.1 RecName: Full=Chloroplast stem-loop binding protein of 41 kDa b, chloroplastic; Short=CSP41-b; AltName: Full=Heteroglycan-interacting protein 1.3; AltName: Full=Protein CHLOROPLAST RNA BINDING; AltName: Full=Protein Gb5f; Flags: Precursor && PF01370:NAD dependent epimerase/dehydratase family	Epimerase
100306506	276.701	285.989	269.207	249.202	246.806	222.444	162.836	72.0959	94.2791	18.7792	19.3158	22.168	68.3374	34.6378	50.7581	32.596	27.5281	17.5139	LOC100306506	NC_038250.2	5814774	5816892	+	598	protein_coding	uncharacterized LOC100306506 && Q43636.1 RecName: Full=Thioredoxin H-type; Short=Trx-H && PF00085:Thioredoxin	-
100803653	15.2626	21.3072	29.3575	17.2421	32.0229	11.6063	70.8806	98.7145	60.2684	286.621	182.296	259.302	113.336	101.807	246.127	205.895	236.514	181.259	LOC100803653	NC_038241.2	6299005	6300252	+	1248	protein_coding	ethylene-responsive transcription factor 1A && O80337.2 RecName: Full=Ethylene-responsive transcription factor 1A; Short=AtERF1A; AltName: Full=Ethylene-responsive element-binding factor 1A; Short=EREBP-1A && PF00847:AP2 domain	AP2
100305629	43.5125	56.4516	56.0793	36.7025	38.9176	44.5456	86.0886	64.8411	82.2523	232.501	194.007	157.766	54.0156	139.432	233.102	229.982	192.376	224.271	LOC100305629	NC_016090.4	42658579	42659712	-	774	protein_coding	putative 60S ribosomal protein L21 && Q43291.2 RecName: Full=60S ribosomal protein L21-1 && PF01157:Ribosomal protein L21e	-
100797420	0.981863	1.39346	1.01254	3.16314	1.50299	2.37129	11.7734	164.999	46.5525	435.501	217.663	207.098	104.141	87.2977	282.004	171.396	216.047	208.367	LOC100797420	NC_016090.4	46800839	46802300	+	1462	protein_coding	RING-H2 finger protein ATL3 && P0C035.1 RecName: Full=RING-H2 finger protein ATL60; AltName: Full=RING-type E3 ubiquitin transferase ATL60 && PF13639:Ring finger domain	-
100781617	0.274985	0	0.497384	0.52229	0.354676	1.07754	4.98373	27.2879	3.67343	195.661	158.237	161.731	160.448	121.485	265.422	304.822	359.529	395.558	LOC100781617	NC_038244.2	10835936	10837901	+	1807	protein_coding	cytochrome P450 71AU50%2C transcript variant X2 && H2DH18.1 RecName: Full=Cytochrome P450 CYP736A12 [Panax ginseng] && PF00067:Cytochrome P450	p450
100801951	261.326	162.648	185.51	221.557	222.528	206.15	218.979	196.72	188.585	60.7731	32.9587	28.6659	27.9784	25.1382	18.117	49.5837	12.5486	40.2893	LOC100801951	NC_038251.2	51416350	51419890	+	1863	protein_coding	putative phosphoglycerate kinase && Q42961.1 RecName: Full=Phosphoglycerate kinase, chloroplastic; Flags: Precursor && PF00162:Phosphoglycerate kinase	-
100500046	59.5412	89.6531	67.5301	62.7864	51.9977	54.1421	82.8847	75.2074	70.3293	241.081	195.93	151.29	74.1137	124.416	209.686	193.162	172.518	182.089	LOC100500046	NC_038255.2	46637951	46639043	-	714	protein_coding	uncharacterized LOC100500046 && Q43291.2 RecName: Full=60S ribosomal protein L21-1 && PF01157:Ribosomal protein L21e	-
100816709	129.807	57.549	110.259	283.798	226.728	239.651	254.527	87.3705	111.747	24.0772	17.1251	37.4945	48.846	30.223	86.1272	140.662	125.244	146.731	LOC100816709	NC_016088.4	51464885	51465878	-	994	protein_coding	chaperone protein dnaJ 11%2C chloroplastic && Q9FYB5.2 RecName: Full=Chaperone protein dnaJ 11, chloroplastic; Short=AtDjC11; Short=AtJ11; Flags: Precursor && PF00226:DnaJ domain	DnaJ
100808254	429.156	345.243	293.917	267.225	268.324	242.144	111.517	54.8199	65.6576	8.04227	5.64512	6.1867	11.4449	8.49527	10.0166	15.3679	2.82267	9.08664	LOC100808254	NC_038248.2	33910798	33911850	-	1053	protein_coding	ferredoxin-A && Q43517.1 RecName: Full=Ferredoxin-1, chloroplastic; AltName: Full=Ferredoxin I; Flags: Precursor && PF00111:2Fe-2S iron-sulfur cluster binding domain	Fer2
100305932	352.065	281.338	218.602	208.708	184.854	200.687	321.731	157.278	135.964	3.71165	8.17125	2.61813	17.0838	9.64456	4.72558	23.2335	8.49483	12.0661	LOC100305932	NC_038244.2	9773813	9774680	-	868	protein_coding	2Fe-2S ferredoxin-like superfamily protein && Q9ZTS2.1 RecName: Full=Ferredoxin, chloroplastic; AltName: Full=PFLP; Flags: Precursor && PF00111:2Fe-2S iron-sulfur cluster binding domain	Fer2
100778761	299.582	771.943	432.593	69.1053	133.829	86.1185	6.09479	9.63602	9.53771	76.8287	72.5587	69.3042	11.0947	8.08431	13.8211	37.8587	22.4814	19.1789	LOC100778761	NC_038252.2	3714223	3717068	-	1645	protein_coding	myb-like protein X && - && -	-
100789310	51.7103	76.1685	67.407	10.8785	20.807	17.2649	8.63709	110.471	46.653	414.411	377.013	257.011	54.7213	30.7759	117.78	149.799	181.404	156.19	LOC100789310	NC_038246.2	43228161	43233297	-	2902	protein_coding	glucosamine inositolphosphorylceramide transferase 1 && Q84WB7.1 RecName: Full=Glycosyltransferase family protein 64 protein C5; Short=GT64 C5 && PF04616:Glycosyl hydrolases family 43|PF09258:Glycosyl transferase family 64 domain	-
100817464	201.057	201.067	195.999	236.108	236.404	226.504	192.276	132.292	129.644	38.8704	31.6162	34.016	48.0098	49.1176	43.872	70.2426	31.936	49.4647	LOC100817464	NC_016089.4	39823653	39827156	-	1158	protein_coding	2-Cys peroxiredoxin BAS1%2C chloroplastic && Q96291.2 RecName: Full=2-Cys peroxiredoxin BAS1, chloroplastic; Short=2-Cys Prx A; Short=2-Cys peroxiredoxin A; AltName: Full=Thiol-specific antioxidant protein A; Flags: Precursor && PF10417:C-terminal domain of 1-Cys peroxiredoxin|PF00578:AhpC/TSA family	-
100813363	253.872	192.867	208.654	253.995	260.079	232.877	197.083	172.581	140.237	43.1245	21.4314	23.4722	22.2053	17.4823	17.6791	43.0759	14.152	33.5951	CAS	NC_038253.2	6522564	6525350	-	1349	protein_coding	calcium sensing receptor%2C chloroplastic-like && Q9FN48.1 RecName: Full=Calcium sensing receptor, chloroplastic; AltName: Full=Sulfurtransferase 3; Short=AtStr3; Flags: Precursor && -	-
547482	84.8067	88.1203	117.56	14.7435	33.1499	29.9236	28.4161	109.362	43.3283	266.336	401.059	309.099	13.9403	12.8965	16.0423	200.096	236.46	143.082	B13-1-9	NC_016090.4	42157526	42158482	-	957	protein_coding	syringolide-induced protein B13-1-9 && Q9SJ52.1 RecName: Full=Protein YLS9; AltName: Full=Protein NDR1/HIN1-LIKE 10; Short=AtNHL10; AltName: Full=Protein YELLOW-LEAF-SPECIFIC GENE 9 && PF03168:Late embryogenesis abundant protein	-
100127409	309.964	297.367	261.282	163.967	204.381	166.832	89.4237	70.1601	62.6183	95.1035	128.298	100.504	35.4246	20.5823	23.5311	44.0938	40.2813	34.2159	ITPK3	NC_038242.2	6927206	6932702	-	1778	protein_coding	inositol phosphate kinase%2C transcript variant X1 && Q9SUG3.2 RecName: Full=Inositol-tetrakisphosphate 1-kinase 3; AltName: Full=Inositol 1,3,4-trisphosphate 5/6-kinase 3; Short=AtItpk-3; Short=Inositol-triphosphate 5/6-kinase 3; Short=Ins(1,3,4)P(3) 5/6-kinase 3 && PF05770:Inositol 1, 3, 4-trisphosphate 5/6-kinase	-
100805859	303.831	237.431	189.738	198.944	183.823	189.963	175.571	85.7701	85.0485	22.5368	37.2636	35.3714	100.828	81.2933	66.164	60.6003	43.6959	48.688	LOC100805859	NC_038244.2	20434092	20435142	-	968	protein_coding	NAD(P)H-quinone oxidoreductase subunit T%2C chloroplastic-like && Q9SMS0.1 RecName: Full=NAD(P)H-quinone oxidoreductase subunit T, chloroplastic; AltName: Full=DNA J PROTEIN C75; AltName: Full=NAD(P)H dehydrogenase subunit T; Short=NDH subunit T; AltName: Full=NADH-plastoquinone oxidoreductase subunit T; AltName: Full=Protein CHLORORESPIRATORY REDUCTION J; Flags: Precursor && PF00226:DnaJ domain	DnaJ
547605	232.538	228.349	233.669	267.444	260.215	234.162	254.102	149.066	136.945	20.9149	14.0474	10.9883	24.0651	19.3436	10.9823	23.9994	5.72324	16.2663	LOC547605	NC_038255.2	7183979	7185244	+	779	protein_coding	ribulose-1%2C5-bisphosphate carboxylase small subunit rbcS2 && P00865.1 RecName: Full=Ribulose bisphosphate carboxylase small chain 1, chloroplastic; Short=RuBisCO small subunit 1; Flags: Precursor && PF00101:Ribulose bisphosphate carboxylase, small chain|PF12338:Ribulose-1,5-bisphosphate carboxylase small subunit	-
100787301	58.644	42.8456	44.282	56.6973	52.6694	55.2203	67.5462	142.687	75.3243	256.724	121.235	138.581	148.514	223.369	272.04	116.637	142.48	127.279	LOC100787301	NC_038252.2	685160	689775	-	2943	protein_coding	probable GTP diphosphokinase RSH2%2C chloroplastic && Q9SYH1.1 RecName: Full=Probable GTP diphosphokinase RSH3, chloroplastic; AltName: Full=RelA/SpoT homolog 3; Short=AtRSH3; AltName: Full=ppGpp synthetase RSH3; Flags: Precursor && PF04607:Region found in RelA / SpoT proteins|PF13328:HD domain	-
100796502	70.4805	73.267	81.8871	149.019	107.442	134.79	175.065	213.34	211.542	96.7634	69.9996	86.8729	63.8398	85.9964	120.896	125.001	148.472	125.907	AMT1.2	NC_038246.2	35819864	35822320	+	2343	protein_coding	ammonium transporter AMT1.2 && P54144.1 RecName: Full=Ammonium transporter 1 member 1; Short=AtAMT1;1 && PF00909:Ammonium Transporter Family	Ammonium_transp
100305958	50.603	68.9061	52.0667	44.8975	53.003	46.626	84.6187	74.9027	84.7673	212.174	208.797	152.192	71.7952	122.242	250.661	202.773	175.293	183.257	LOC100305958	NC_038244.2	6590728	6592868	-	659	protein_coding	uncharacterized LOC100305958 && Q9C912.1 RecName: Full=60S ribosomal protein L35a-3 && PF01247:Ribosomal protein L35Ae	-
100808287	65.2374	53.2956	42.3326	35.1135	48.6936	38.3062	51.2157	118.548	38.2743	346.812	259.92	280.047	83.2226	86.1969	185.88	124.618	143.369	138.373	LOC100808287	NC_038242.2	10103868	10107080	-	848	protein_coding	uncharacterized LOC100808287 && - && -	-
100500621	0	2.03692	1.92835	0.573726	0	0.144349	1.68551	15.38	1.89968	41.2682	34.8011	20.9524	106.274	30.7524	253.268	498.293	382.045	747.997	PTS1	NC_016090.4	37512659	37513316	-	658	protein_coding	pterocarpan synthase && Q9FIG6.1 RecName: Full=Dirigent protein 1; Short=AtDIR1; Flags: Precursor && PF03018:Dirigent-like protein	-
100305510	115.398	135.141	75.7107	83.6439	84.9424	82.1406	139.688	86.4239	89.2278	109.958	105.914	145.217	151.976	154.187	144.774	147.148	128.792	157.602	LOC100305510	NC_016089.4	40739910	40742842	+	699	protein_coding	uncharacterized LOC100305510 && Q945F4.1 RecName: Full=Eukaryotic translation initiation factor 5A-2; Short=eIF-5A-2 && PF01287:Eukaryotic elongation factor 5A hypusine, DNA-binding OB fold	-
100779369	47.7737	54.1354	50.0692	50.1246	41.7538	48.7604	150.194	114.574	104.024	276.573	209.28	204.898	113.952	95.5511	124.124	144.78	164.101	141.632	HIR1	NC_038255.2	2118381	2121609	+	1945	protein_coding	hypersensitive-induced response protein 2-like%2C transcript variant X3 && Q9CAR7.1 RecName: Full=Hypersensitive-induced response protein 2; Short=AtHIR2 && PF01145:SPFH domain / Band 7 family	-
100170678	77.8306	154.467	98.6567	39.4099	132.813	44.4686	33.0434	107.459	57.941	204.851	229.216	218.301	102.495	101.414	173.235	120.922	145.842	92.5086	WRKY56	NC_038244.2	17861045	17863378	+	1650	protein_coding	WRKY transcription factor 56 && Q9SAH7.1 RecName: Full=Probable WRKY transcription factor 40; AltName: Full=WRKY DNA-binding protein 40 && PF03106:WRKY DNA -binding domain	WRKY
100814727	192.157	144.748	162.514	219.378	192.216	215.727	297.062	201.646	144.633	22.0428	35.8963	41.3188	47.0285	28.3911	26.5485	59.53	48.921	50.2676	LOC100814727	NC_038249.2	42929763	42932407	-	1353	protein_coding	B-box zinc finger protein && Q96288.1 RecName: Full=B-box zinc finger protein 24; AltName: Full=Salt tolerance protein && PF00643:B-box zinc finger	zf-B_box
547801	21.2067	18.2649	34.2551	34.7731	39.5009	33.9252	22.8601	27.7825	45.1177	180.953	125.691	161.441	247.525	281.177	226.339	188.806	167.043	268.693	LOC547801	NC_038256.2	47655749	47661179	-	4215	protein_coding	extensin-2 && - && PF01190:Pollen proteins Ole e I like	-
100777558	67.9045	70.6844	56.2126	76.9278	56.7463	79.6106	151.803	69.2662	161.701	91.7066	136.103	146.261	169.263	176.933	148.716	184.438	125.928	153.689	LOC100777558	NC_038246.2	48778733	48780959	-	1344	protein_coding	probable cinnamyl alcohol dehydrogenase && P31656.1 RecName: Full=Probable cinnamyl alcohol dehydrogenase; Short=CAD && PF00107:Zinc-binding dehydrogenase|PF08240:Alcohol dehydrogenase GroES-like domain	ADH_N
100789464	77.7992	96.5354	110.648	137.146	149.907	126.769	72.0314	72.4677	45.1737	215.199	141.912	127.788	54.7166	96.8231	172.554	137.17	145.712	141.62	LOC100789464	NC_016089.4	10696047	10699148	-	1249	protein_coding	uncharacterized LOC100789464 && - && -	-
547836	191.541	371.343	211.185	224.247	219.07	185.905	225.991	159.911	142.603	16.1458	5.64001	4.78041	91.3885	14.7536	17.7878	13.3901	22.3642	3.78696	LOXB1	NC_038249.2	43140373	43146920	-	3090	protein_coding	lipoxygenase && P38417.1 RecName: Full=Linoleate 9S-lipoxygenase-4; AltName: Full=Lipoxygenase-4; Short=L-4; AltName: Full=VSP94 && PF01477:PLAT/LH2 domain|PF00305:Lipoxygenase	Lipoxygenase
100527097	0	0	0	0	0	0	0.0670129	5.14767	0.390663	107.622	63.1614	74.4924	133.425	53.8347	190.485	536.672	346.408	609.783	LOC100527097	NC_038253.2	2220993	2221740	-	662	protein_coding	uncharacterized LOC100527097 && P26987.1 RecName: Full=Stress-induced protein SAM22; AltName: Full=Starvation-associated message 22; AltName: Allergen=Gly m 4 && PF00407:Pathogenesis-related protein Bet v I family	-
547884	96.7626	100.164	117.316	177.801	191.584	172.355	179.602	97.8983	118.108	60.5367	43.8624	40.5266	116.992	153.921	159.345	103.351	75.6971	114.381	LOC547884	NC_038249.2	24610378	24612257	+	1443	protein_coding	heavy metal-associated isoprenylated plant protein 5 && Q9SJL2.2 RecName: Full=Heavy metal-associated isoprenylated plant protein 5; Short=AtHIP05; AltName: Full=Farnesylated protein 2; Short=AtFP2; Flags: Precursor && PF00403:Heavy-metal-associated domain	HMA
100798113	255.783	217.295	202.04	212.286	216.918	216.07	165.241	137.418	127.43	65.9016	45.6462	42.6229	37.939	37.0835	32.1326	50.7328	20.2471	36.2006	LOC100798113	NC_038254.2	53532613	53538592	+	1468	protein_coding	phosphoglycolate phosphatase 1A%2C chloroplastic%2C transcript variant X1 && P0DKC4.1 RecName: Full=Phosphoglycolate phosphatase 1B, chloroplastic; Flags: Precursor >P0DKC3.1 RecName: Full=Phosphoglycolate phosphatase 1A, chloroplastic; Flags: Precursor && PF13344:Haloacid dehalogenase-like hydrolase|PF13242:HAD-hyrolase-like	-
732627	162.856	137.595	209.586	292.69	267.218	249.68	126.805	85.804	88.3742	39.1711	32.9922	40.2569	30.9514	46.0641	84.8127	77.7671	66.8431	75.3468	LOC732627	NC_038251.2	6666894	6668404	+	1511	protein_coding	pyridoxine biosynthesis protein && Q9FT25.1 RecName: Full=Pyridoxal 5'-phosphate synthase subunit PDX1; Short=PLP synthase subunit PDX1; AltName: Full=pvPDX1 && PF01680:SOR/SNZ family	-
100819399	106.184	86.6187	97.5101	135.339	111.63	115.206	150.837	136.167	135.768	143.494	149.588	132.664	96.1119	124.723	108.476	91.9131	88.4732	101.394	AAH2	NC_038245.2	4378953	4383459	-	1902	protein_coding	allantoate deiminase 2 && O49434.2 RecName: Full=Allantoate deiminase; AltName: Full=Allantoate amidohydrolase; Short=AtAAH; Flags: Precursor && PF01546:Peptidase family M20/M25/M40	Peptidase_M20
100780585	284.361	202.23	255.416	330.427	318.053	299.094	116.141	91.4615	73.0146	30.683	20.8724	28.7139	10.9722	7.16144	6.69805	18.7597	4.21527	12.3484	LOC100780585	NC_038254.2	20438554	20441684	+	1356	protein_coding	2-methylene-furan-3-one reductase && K4BW79.1 RecName: Full=2-methylene-furan-3-one reductase; AltName: Full=Enone oxidoreductase; Short=SlEO; Flags: Precursor && PF13602:Zinc-binding dehydrogenase|PF08240:Alcohol dehydrogenase GroES-like domain	ADH_N
100798355	329.388	228.635	246.021	324.136	280.747	295.042	92.687	66.6509	71.5325	33.2975	20.3394	21.0713	23.4867	19.3033	13.7551	19.9133	8.03176	16.1824	LOC100798355	NC_038241.2	32540740	32544296	-	2441	protein_coding	ATP-dependent zinc metalloprotease FTSH 2%2C chloroplastic && O80860.1 RecName: Full=ATP-dependent zinc metalloprotease FTSH 2, chloroplastic; Short=AtFTSH2; AltName: Full=Protein VARIEGATED 2; Flags: Precursor && PF00004:ATPase family associated with various cellular activities (AAA)|PF01434:Peptidase family M41|PF06480:FtsH Extracellular	AAA
100776119	131.884	154.244	111.158	30.4275	37.7484	31.499	39.3184	57.6541	45.5536	309.871	313.489	312.243	54.7273	58.9711	57.0312	121.373	110.93	131.688	LOC100776119	NC_038253.2	41446298	41449305	-	2058	protein_coding	kinesin-related protein 12 && - && -	-
100816536	61.6081	60.2287	66.2526	51.2303	49.5261	53.5317	87.44	71.4665	65.9033	162.535	210.559	184.417	110.744	147.608	186.124	178.641	160.967	193.299	LOC100816536	NC_038244.2	7959382	7962544	-	794	protein_coding	60S ribosomal protein L17-2 && P51413.2 RecName: Full=60S ribosomal protein L17-2 && PF00237:Ribosomal protein L22p/L17e	-
100790960	385.488	363.717	290.989	234.725	215.241	226.549	166.205	91.7174	87.0203	6.771	3.82733	1.35539	2.71142	1.80697	1.28145	12.4909	3.63636	6.49073	LOC100790960	NC_038249.2	37720927	37722669	-	1006	protein_coding	chlorophyll a-b binding protein 13%2C chloroplastic-like && Q9S7M0.1 RecName: Full=Chlorophyll a-b binding protein 3, chloroplastic; AltName: Full=Light-harvesting chlorophyll B-binding protein 3; Short=LHCB3*1; Short=Lhcb3; Flags: Precursor && PF00504:Chlorophyll A-B binding protein	-
100795728	224.553	221.89	252.201	44.9246	74.8038	59.4014	24.239	73.6336	53.0033	375.675	283.55	236.122	8.9162	4.86634	17.7329	64.0813	49.5524	32.8422	LOC100795728	NC_038250.2	46921874	46924201	+	1563	protein_coding	probable protein phosphatase 2C 25 && O80871.1 RecName: Full=Probable protein phosphatase 2C 25; Short=AtPP2C25; AltName: Full=Protein phosphatase AP2C1 && PF00481:Protein phosphatase 2C	PP2C
778086	217.457	171.739	173.466	171.115	217.756	199.679	70.0094	101.065	96.7052	65.9281	70.7539	80.032	86.2693	77.0105	69.3993	71.3741	80.0986	80.9447	MYB114	NC_016090.4	46674243	46682894	+	3309	protein_coding	MYB transcription factor MYB114 && Q6R0H1.2 RecName: Full=Protein LHY; AltName: Full=MYB-related transcription factor LHY; AltName: Full=Protein LATE ELONGATED HYPOCOTYL && PF00249:Myb-like DNA-binding domain	Myb_DNA-binding
100305680	70.6137	74.1002	66.4734	65.3431	53.7679	58.9853	107.205	66.8924	69.8984	169.675	199.721	202.357	114.92	174.224	154.07	162.495	133.468	156.314	LOC100305680	NC_038242.2	5383347	5385242	-	785	protein_coding	uncharacterized LOC100305680 && P38548.1 RecName: Full=GTP-binding nuclear protein Ran/TC4 && PF00071:Ras family	Ras
100500013	87.3969	121.16	65.4429	42.1255	42.1831	41.6069	91.0806	65.9688	83.4884	197.539	175.896	154.686	130.514	150.972	181.885	179.89	133.919	152.615	LOC100500013	NC_038249.2	24063446	24065228	-	904	protein_coding	40S ribosomal protein S23 && Q9M5Z9.1 RecName: Full=40S ribosomal protein S23 && PF00164:Ribosomal protein S12/S23	Ribosomal_S12
100305936	98.5554	105.084	81.1746	67.5342	72.9981	65.0935	85.1852	62.9959	79.9932	201.039	159.005	110.166	95.4229	107.741	182.73	190.912	167.284	165.079	LOC100305936	NC_038253.2	6582799	6583575	+	777	protein_coding	60S ribosomal protein L27a && P49637.2 RecName: Full=60S ribosomal protein L27a-3 && PF00828:Ribosomal protein L18e/L15	-
100127421	8.20262	10.6931	9.22384	8.51159	6.63487	7.59506	27.9962	159.731	98.9746	306.258	274.339	238.68	123.727	110.627	178.986	140.362	197.369	188.84	WRKY19	NC_038247.2	20707885	20711728	+	2201	protein_coding	WRKY transcription factor 19 && Q6IEQ7.1 RecName: Full=WRKY transcription factor WRKY24; Short=OsWRKY24 && PF03106:WRKY DNA -binding domain	WRKY
100817810	178.331	149.737	130.956	124.909	131.201	132.832	118.404	108.067	101.077	114.049	98.554	120.369	115.852	97.731	88.5989	106.289	88.2535	91.2861	LOC100817810	NC_016089.4	44318440	44322741	-	1000	protein_coding	ubiquitin-conjugating enzyme E2-17 kDa%2C transcript variant X1 && P35135.1 RecName: Full=Ubiquitin-conjugating enzyme E2-17 kDa; AltName: Full=E2 ubiquitin-conjugating enzyme; AltName: Full=Ubiquitin carrier protein; AltName: Full=Ubiquitin-protein ligase && PF00179:Ubiquitin-conjugating enzyme	UQ_con
100811101	8.05965	17.2442	11.9255	15.1978	11.2511	15.2166	17.4157	128.134	66.3344	129.931	145.544	147.504	195.023	183.102	260.534	258.155	178.831	304.563	PAL1.1	NC_038255.2	44560224	44564198	+	2425	protein_coding	phenylalanine ammonia-lyase 1.1 && P27991.1 RecName: Full=Phenylalanine ammonia-lyase 1 && PF00221:Aromatic amino acid lyase	-
100807631	85.1477	92.8686	97.1124	76.8518	63.0004	65.3112	104.435	80.5213	76.9403	209.54	181.254	129.184	90.7644	109.401	167.862	153.007	144.269	149.465	LOC100807631	NC_038244.2	38949010	38952726	+	1042	protein_coding	ADP-ribosylation factor 2 && P51823.2 RecName: Full=ADP-ribosylation factor 2 && PF00025:ADP-ribosylation factor family	Arf
100817682	47.7671	51.385	45.4031	42.7866	44.0819	40.9664	89.207	91.2893	62.4926	108.871	90.2955	178.366	178.096	65.6269	201.065	212.209	297.775	228.651	LOC100817682	NC_038247.2	15027427	15030945	-	1565	protein_coding	apoptosis-inducing factor homolog A && Q54NS9.1 RecName: Full=Apoptosis-inducing factor homolog A && PF07992:Pyridine nucleotide-disulphide oxidoreductase	Pyr_redox_2
100780624	282.395	367.998	242.945	249.229	257.937	217.633	125.383	47.6554	53.728	22.0453	12.015	9.33627	45.3573	23.1145	43.4144	27.472	23.2959	24.7192	LOC100780624	NC_016091.4	308179	308964	+	714	protein_coding	heavy metal-associated isoprenylated plant protein 26 && Q9SZN7.1 RecName: Full=Heavy metal-associated isoprenylated plant protein 26; Short=AtHIP26; Short=AtHIPP26; AltName: Full=Farnesylated protein 6; Short=AtFP6; Flags: Precursor && PF00403:Heavy-metal-associated domain	HMA
100813273	37.3779	65.0174	43.9891	30.2806	33.0425	35.9555	81.1594	58.5705	74.029	225.722	231.738	221.577	117.429	146.519	183.463	169.53	151.587	167.667	LOC100813273	NC_038256.2	38778146	38780787	-	1161	protein_coding	40S ribosomal protein S3a && Q8GTE3.1 RecName: Full=40S ribosomal protein S3a && PF01015:Ribosomal S3Ae family	-
547657	71.6177	69.358	68.9817	65.0927	66.121	54.0876	108.96	79.2154	68.8101	196.757	142.66	148.466	107.106	136.106	184.903	174.995	165.789	165.49	SGF14M	NC_038244.2	46904394	46907519	-	1447	protein_coding	14-3-3 protein SGF14m%2C transcript variant 1 && Q96450.1 RecName: Full=14-3-3-like protein A; AltName: Full=SGF14A && PF00244:14-3-3 protein	-
100527222	105.069	118.231	132.122	100.478	107.092	86.314	109.641	113.671	68.5471	202.56	151.215	132.492	46.7658	59.0233	151.005	134.072	136.975	118.484	LOC100527222	NC_038251.2	5599166	5600482	+	1052	protein_coding	rubber elongation factor superfamily protein && Q41112.1 RecName: Full=Stress-related protein; AltName: Full=PvSRP && PF05755:Rubber elongation factor protein (REF)	-
100776662	59.3538	56.8136	53.3547	42.2027	46.4094	46.618	106.932	64.2049	58.0869	163.799	205.957	181.547	144.454	174.865	183.24	180.699	147.055	157.814	LOC100776662	NC_016089.4	271522	273044	+	653	protein_coding	60S ribosomal protein L30-like && O49884.1 RecName: Full=60S ribosomal protein L30 && PF01248:Ribosomal protein L7Ae/L30e/S12e/Gadd45 family	-
100810323	145.778	159.284	125.781	136.94	141.155	172.306	137.762	167.586	182.768	44.595	59.5682	62.0033	182.098	72.6295	61.577	74.8479	76.5137	67.5835	LOC100810323	NC_038245.2	1492060	1498481	+	3284	protein_coding	leucine-rich repeat receptor protein kinase HPCA1%2C transcript variant X1 && Q9LT96.1 RecName: Full=Probable leucine-rich repeat receptor-like protein kinase At5g49770; Flags: Precursor && PF07714:Protein tyrosine kinase	Pkinase_Tyr
100810178	266.187	203.837	272.134	268.323	275.589	256.293	147.476	85.3493	100.561	14.1243	17.7854	17.5013	19.0681	15.3896	17.9317	38.05	29.8503	24.6877	LOC100810178	NC_016089.4	1674536	1675952	+	1147	protein_coding	uncharacterized LOC100810178 && - && PF03703:Bacterial PH domain	-
100808199	1.34038	0	0.244481	0.436429	0.476308	0	2.35916	173.88	3.08947	399.482	416.461	379.193	129.003	40.0393	134.604	103.531	147.688	137.896	LOC100808199	NC_038246.2	40560247	40562110	+	865	protein_coding	tyrosine-protein phosphatase DSP3 && Q9ZVN4.1 RecName: Full=Probable tyrosine-protein phosphatase At1g05000 && PF03162:Tyrosine phosphatase family	-
548014	49.5011	47.9733	46.2893	38.3384	42.2478	37.6263	77.4109	61.543	82.5797	210.236	196.904	171.353	85.1928	137.138	189.401	201.726	186.606	206.926	LOC548014	NC_038243.2	3617897	3619993	+	1141	protein_coding	ribosome-associated protein p40 && O22518.1 RecName: Full=40S ribosomal protein SA; AltName: Full=p40 && PF00318:Ribosomal protein S2	-
100306601	374.285	240.416	270.273	234.526	270.861	236.246	123.087	88.5815	73.7985	13.3019	13.2755	16.9893	15.5377	21.181	19.1711	23.8101	11.8283	20.3293	LOC100306601	NC_038256.2	34615877	34626454	-	865	protein_coding	thioredoxin-like superfamily protein && Q8LD49.2 RecName: Full=Thioredoxin X, chloroplastic; Short=AtTrxx; Flags: Precursor && PF00085:Thioredoxin	-
100807713	158.197	116.678	134.535	153.558	155.482	145.251	81.524	82.1985	101.236	107.36	95.2725	103.258	76.6675	97.5147	92.0175	126.23	111.615	128.834	LOC100807713	NC_038248.2	33526613	33529709	+	2495	protein_coding	stromal 70 kDa heat shock-related protein%2C chloroplastic%2C transcript variant X2 && Q02028.1 RecName: Full=Stromal 70 kDa heat shock-related protein, chloroplastic; Flags: Precursor && PF00012:Hsp70 protein	HSP70
547824	75.9462	54.6791	97.4607	89.4668	30.6157	69.1946	8.10972	13.4105	6.70926	242.826	171.593	166.31	182.13	104.462	178.072	180.951	176.546	216.593	H-1	NC_038254.2	49230935	49233910	-	1105	protein_coding	ferritin light chain && P19976.4 RecName: Full=Ferritin-1, chloroplastic; AltName: Full=SFerH-1; AltName: Full=SOF-35; Flags: Precursor && PF00210:Ferritin-like domain	Ferritin
100794402	102.428	159.127	150.748	19.5861	32.7873	16.1358	22.481	37.5284	23.7566	338.609	360.892	268.931	16.3719	17.8696	36.6515	177.205	152.001	130.611	LOC100794402	NC_038246.2	49051550	49052585	-	1036	protein_coding	uncharacterized LOC100794402 && - && PF14009:Domain of unknown function (DUF4228)	-
100526921	104.173	181.114	152.229	112.544	101.647	124.402	148.514	117.183	131.62	93.831	95.9166	103.051	69.1293	51.399	86.0414	144.958	123.937	120.636	LOC100526921	NC_016089.4	11842853	11844586	-	1343	protein_coding	uncharacterized LOC100526921%2C transcript variant X1 && - && PF13456:Reverse transcriptase-like	-
100792666	201.349	193.334	273.375	264.926	297.52	227.073	155.583	87.3187	87.8083	16.7806	12.912	10.1225	19.75	23.4528	43.3515	57.337	42.3887	46.1706	LOC100792666	NC_016090.4	45505814	45506943	-	1130	protein_coding	probable ribose-5-phosphate isomerase && Q9S726.1 RecName: Full=Probable ribose-5-phosphate isomerase 3, chloroplastic; AltName: Full=Phosphoriboisomerase 3; AltName: Full=Protein EMBRYO DEFECTIVE 3119; Flags: Precursor && PF06026:Ribose 5-phosphate isomerase A (phosphoriboisomerase A)	Rib_5-P_isom_A
100820327	354.448	333.246	297.907	208.289	225.021	194.877	184.071	124.381	108.122	5.95342	4.63769	1.80898	3.99716	2.37995	1.86578	3.29356	1.93374	2.63747	LOC100820327	NC_038246.2	41164108	41166943	+	1005	protein_coding	chlorophyll a-b binding protein CP26%2C chloroplastic && Q9XF89.1 RecName: Full=Chlorophyll a-b binding protein CP26, chloroplastic; AltName: Full=LHCB5; AltName: Full=LHCIIc; AltName: Full=Light-harvesting complex II protein 5; Flags: Precursor && PF00504:Chlorophyll A-B binding protein	-
100813605	120.494	91.1137	122.398	60.3098	82.8033	55.3209	65.7864	65.8884	53.0694	207.447	219.715	200.648	75.1899	106.128	118.967	160.688	131.94	119.65	LOC100813605	NC_016091.4	5754476	5756624	-	1025	protein_coding	GTP-binding nuclear protein Ran-3 && P38548.1 RecName: Full=GTP-binding nuclear protein Ran/TC4 && PF00071:Ras family	Ras
100789895	223.491	190.892	213.787	250.887	207.488	229.784	145.789	113.57	111.892	34.5995	37.8713	30.5034	67.5365	46.7238	34.1335	50.0145	31.3609	36.5652	LOC100789895	NW_024464676.1	12543	20441	-	1418	protein_coding	uncharacterized LOC100789895 && - && PF13417:Glutathione S-transferase, N-terminal domain	-
100812510	41.3815	63.6185	39.6261	33.1327	33.5591	38.9938	54.6595	155.897	92.1673	210.538	139.475	166.521	127.104	127.643	229.685	160.356	169.376	171.317	LOC100812510	NC_038247.2	63270	65392	+	1034	protein_coding	leucine-rich repeat protein 2%2C transcript variant X1 && Q9XIC7.1 RecName: Full=Somatic embryogenesis receptor kinase 2; Short=AtSERK2; AltName: Full=Somatic embryogenesis receptor-like kinase 2; Flags: Precursor && PF08263:Leucine rich repeat N-terminal domain|PF13855:Leucine rich repeat	LRRNT_2
547514	76.576	77.2337	78.7632	60.1162	55.3376	62.4112	100.198	84.6368	82.3528	118.03	144.156	138.877	124.936	149.01	164.566	177.432	160.345	196.428	GAPDH	NC_016091.4	45330698	45333607	+	1566	protein_coding	glyceraldehyde 3-phosphate dehydrogenase && P34922.1 RecName: Full=Glyceraldehyde-3-phosphate dehydrogenase, cytosolic && PF00044:Glyceraldehyde 3-phosphate dehydrogenase, NAD binding domain|PF02800:Glyceraldehyde 3-phosphate dehydrogenase, C-terminal domain	-
100306157	103.7	103.494	61.8337	62.2689	68.3692	74.0752	106.567	51.3521	45.3051	52.3279	66.8148	81.4325	221.935	204.035	182.161	199.281	205.835	160.08	EIF5A	NC_016089.4	10866559	10868471	-	920	protein_coding	eukaryotic translation initiation factor 5A && Q9AXJ4.2 RecName: Full=Eukaryotic translation initiation factor 5A; Short=eIF-5A && PF01287:Eukaryotic elongation factor 5A hypusine, DNA-binding OB fold	-
100793187	30.6612	56.1263	46.8679	13.1917	21.2574	26.3738	27.5497	121.913	56.2039	339.701	276.913	233.222	12.4684	8.7058	58.4323	286.359	244.025	187.098	LOC100793187	NC_016090.4	42137474	42138539	-	1066	protein_coding	NDR1/HIN1-like protein 10 && Q9SJ52.1 RecName: Full=Protein YLS9; AltName: Full=Protein NDR1/HIN1-LIKE 10; Short=AtNHL10; AltName: Full=Protein YELLOW-LEAF-SPECIFIC GENE 9 && PF03168:Late embryogenesis abundant protein	-
100305473	45.0257	63.7747	66.0525	67.6014	66.2216	56.6143	94.087	56.1654	88.9482	210.799	150.309	113.048	46.755	97.5608	218.733	216.099	187.403	199.215	LOC100305473	NC_016088.4	55072390	55074396	+	786	protein_coding	uncharacterized LOC100305473 && O82528.1 RecName: Full=60S ribosomal protein L15 && PF00827:Ribosomal L15	-
100499906	60.9454	91.2952	77.8348	73.348	73.3119	76.7996	85.5104	98.4015	100.366	226.899	150.68	158.364	91.9413	103.762	151.376	149.022	136.063	137.655	LOC100499906	NC_038249.2	31905350	31906833	+	828	protein_coding	uncharacterized LOC100499906 && Q94A20.1 RecName: Full=BI1-like protein && PF01027:Inhibitor of apoptosis-promoting Bax1	-
100777079	21.7436	33.2857	30.824	19.4685	20.1984	16.47	48.4696	122.462	102.801	296.64	198.354	206.326	142.88	160.91	233.032	108.204	156.148	123.624	LOC100777079	NC_038256.2	11493203	11496716	-	2722	protein_coding	protein ETHYLENE INSENSITIVE 3 && O24606.1 RecName: Full=Protein ETHYLENE INSENSITIVE 3 && PF04873:Ethylene insensitive 3	EIN3
100527902	17.8062	42.4402	27.2372	12.2049	9.92267	16.858	12.6352	106.888	50.3697	422.172	218.774	240.896	90.2046	36.1658	150.757	191.4	170.938	223.331	LOC100527902	NC_038246.2	48712735	48713689	+	955	protein_coding	BSP domain-containing protein && C0HJG8.1 RecName: Full=Basic secretory protease; AltName: Full=Boswellia basic secretory protease; Short=BBSP, partial [Boswellia serrata] && PF04450:Peptidase of plants and bacteria	-
100795713	7.5725	11.8536	5.89319	5.88779	6.71978	5.9908	6.81718	121.526	8.85789	607.101	303.847	296.785	79.8742	37.5894	171.464	95.207	145.572	120.819	LOC100795713	NC_038242.2	9707163	9714574	-	2180	protein_coding	TOM1-like protein 4%2C transcript variant X1 && Q9JJ50.1 RecName: Full=Hepatocyte growth factor-regulated tyrosine kinase substrate; AltName: Full=SNAP-25-interacting protein Hrs-2 && PF03127:GAT domain|PF00790:VHS domain	-
100802250	0	0.752648	1.19897	0.2548	0.247184	0.87186	2.73074	189.58	8.33203	389.17	393.549	439.087	108.99	17.7193	173.798	96.579	125.521	89.9239	LOC100802250	NC_038248.2	3887822	3890679	+	1852	protein_coding	cyanogenic beta-glucosidase && Q7XKV4.2 RecName: Full=Beta-glucosidase 12; Short=Os4bglu12; Flags: Precursor && PF00232:Glycosyl hydrolase family 1	Glyco_hydro_1
100817214	68.5766	76.2262	68.8095	64.7268	56.5486	62.1566	61.5198	98.1098	69.4311	281.393	178.727	176.076	115.229	121.655	157.924	118.832	114.958	147.313	LOC100817214	NC_038243.2	37185446	37188223	+	2053	protein_coding	polyubiquitin && P0CG71.1 RecName: Full=Polyubiquitin-A; Contains: RecName: Full=Ubiquitin; Contains: RecName: Full=Ubiquitin-related; Flags: Precursor && PF00240:Ubiquitin family	ubiquitin
100779764	24.081	29.985	34.8462	36.5462	33.2584	33.3943	87.0001	80.3771	80.8149	243.396	183.516	151.502	60.9725	114.431	211.375	220.279	192.036	220.305	LOC100779764	NC_038249.2	23995100	23997724	-	1543	protein_coding	60S ribosomal protein L4 && Q9XF97.1 RecName: Full=60S ribosomal protein L4; AltName: Full=L1 && PF00573:Ribosomal protein L4/L1 family|PF14374:60S ribosomal protein L4 C-terminal domain	-
100813324	22.9545	21.505	16.1087	25.1084	26.7285	26.0709	17.795	79.8418	27.4307	357.42	217.019	255.905	122.506	148.214	164.358	146.56	168.667	192.156	LOC100813324	NC_038243.2	1512912	1520923	-	2665	protein_coding	malonate--CoA ligase%2C transcript variant X1 && Q8H151.1 RecName: Full=Malonate--CoA ligase; AltName: Full=Acyl-activating enzyme 13; AltName: Full=Malonyl-CoA synthetase && PF13193:AMP-binding enzyme C-terminal domain|PF00501:AMP-binding enzyme	AMP-binding
100306183	281.886	215.143	254.686	239.417	269.479	238.523	163.239	93.6095	92.2892	18.4895	14.3871	14.0353	15.8444	14.9102	19.6846	43.6773	18.855	27.5953	LOC100306183	NC_038256.2	35776951	35780374	-	1155	protein_coding	50S ribosomal protein L15%2C chloroplastic && P31165.1 RecName: Full=50S ribosomal protein L15, chloroplastic; AltName: Full=CL15; Flags: Precursor && PF00828:Ribosomal protein L18e/L15	-
547816	34.4459	32.8893	30.3986	33.4901	27.2395	26.1637	83.7801	77.0972	87.1049	244.406	211.477	218.384	100.422	166.26	171.985	167.129	152.821	169.584	LOC547816	NC_016089.4	46068397	46070642	-	1247	protein_coding	acidic ribosomal protein P0 && P50346.1 RecName: Full=60S acidic ribosomal protein P0 && PF00428:60s Acidic ribosomal protein|PF00466:Ribosomal protein L10	-
100306378	48.8959	36.3981	44.9645	46.6492	48.2469	49.1591	61.3247	97.866	66.1337	215.834	153.034	209.925	83.8728	115.919	182.494	193.706	178.995	200.764	LOC100306378	NC_038247.2	1511399	1513806	+	1224	protein_coding	2-C-methyl-D-erythritol 2%2C4-cyclodiphosphate synthase%2C chloroplastic-like && Q9CAK8.1 RecName: Full=2-C-methyl-D-erythritol 2,4-cyclodiphosphate synthase, chloroplastic; Short=MECDP-synthase; Short=MECPS; Short=MECS; Flags: Precursor && PF02542:YgbB family	-
100780873	246.667	194.425	173.232	188.901	189.118	187.53	172.337	182.09	162.167	80.0242	49.5544	55.9208	32.7496	21.0022	22.064	35.6728	14.4069	25.5024	LOC100780873	NC_038251.2	7942207	7948124	-	1952	protein_coding	glutamine synthetase leaf isozyme%2C chloroplastic%2C transcript variant X2 && P15102.1 RecName: Full=Glutamine synthetase leaf isozyme, chloroplastic; AltName: Full=Glutamate--ammonia ligase; AltName: Full=Isozyme delta; Flags: Precursor && PF03951:Glutamine synthetase, beta-Grasp domain|PF00120:Glutamine synthetase, catalytic domain	-
100785915	68.1526	94.1498	49.4709	53.9684	61.0092	38.6031	117.825	76.1315	68.525	183.228	176.598	174.987	115.689	130.58	162.721	169.522	139.494	150.077	LOC100785915	NC_038253.2	12364799	12365910	-	529	protein_coding	60S ribosomal protein L37a && Q9XHE4.1 RecName: Full=60S ribosomal protein L37a && -	-
100805993	189.358	149.129	148.17	178.699	182.459	194.601	108.578	121.743	129.941	68.4829	72.1905	73.3732	90.9547	67.7093	74.3757	57.3629	58.9733	63.2747	LOC100805993	NC_038249.2	23480863	23484549	+	2867	protein_coding	cation/H(+) antiporter 20 && Q9M353.1 RecName: Full=Cation/H(+) antiporter 20; AltName: Full=Protein CATION/H+ EXCHANGER 20; Short=AtCHX20 && PF00999:Sodium/hydrogen exchanger family	Na_H_Exchanger
100796103	11.316	12.9417	19.6921	18.269	17.9315	19.3953	27.7939	67.9378	33.7234	269.579	223.363	241.016	107.747	124.773	175.258	226.172	185.564	246.495	LOC100796103	NC_038244.2	22567525	22570466	+	1976	protein_coding	6-phosphogluconate dehydrogenase%2C decarboxylating 2 && Q9FWA3.1 RecName: Full=6-phosphogluconate dehydrogenase, decarboxylating 3 && PF00393:6-phosphogluconate dehydrogenase, C-terminal domain|PF03446:NAD binding domain of 6-phosphogluconate dehydrogenase	NAD_binding_2
778144	160.918	154.266	139.37	129.069	122.378	110.733	115.409	93.9997	67.3219	142.63	111.356	144.096	98.2067	83.3596	94.7853	86.3315	75.198	95.8552	BZIP53B	NC_038255.2	47456699	47457506	+	808	protein_coding	bZIP transcription factor 53B && Q9LZP8.1 RecName: Full=bZIP transcription factor 53; Short=AtbZIP53 && PF00170:bZIP transcription factor	bZIP_1
547634	124.26	132.592	100.772	66.7486	69.6609	72.024	60.5767	129.253	62.1134	283.665	153.89	153.397	128.935	101.583	177.975	68.2119	71.3977	67.5544	LOC547634	NC_038246.2	47172822	47177162	-	1959	protein_coding	ATP sulfurylase && Q9LIK9.1 RecName: Full=ATP sulfurylase 1, chloroplastic; Short=AtPS1; Flags: Precursor && PF14306:PUA-like domain|PF01747:ATP-sulfurylase	-
100783789	141.177	189.744	91.0924	80.6328	84.1365	84.8868	179.531	99.7676	135.173	49.3823	55.4139	64.8019	181.32	136.584	122.61	148.669	85.958	90.5387	LOC100783789	NC_038253.2	38485159	38489513	+	3646	protein_coding	metallothionein-like protein 1%2C transcript variant X2 && P43399.1 RecName: Full=Metallothionein-like protein 1; AltName: Full=Metallothionein-like protein B; Short=MT-B [Trifolium repens] && -	-
100812847	256.003	207.15	164.591	182.942	198.428	184.282	188.16	142.582	156.141	42.2001	43.2585	42.7592	31.7603	26.2144	33.1183	53.2176	22.0283	45.4775	LOC100812847	NC_038253.2	2792554	2796100	-	1396	protein_coding	30S ribosomal protein S1%2C chloroplastic-like && P29344.1 RecName: Full=30S ribosomal protein S1, chloroplastic; AltName: Full=CS1; Flags: Precursor && PF00575:S1 RNA binding domain	S1
100781565	234.743	191.31	179.871	161.551	187.583	180.569	76.9385	93.4695	75.2288	74.3824	71.069	82.8676	73.0903	68.8151	68.1878	56.753	77.0021	65.362	LOC100781565	NC_038249.2	30706487	30716174	-	2725	protein_coding	protein LNK2 && F4JCX9.1 RecName: Full=Protein LNK2; AltName: Full=Night light-inducible and clock-regulated 2 && -	-
100800977	188.446	151.447	171.641	151.48	177.623	165.187	62.4926	78.8496	72.7479	101.481	96.5189	114.197	77.7397	67.0987	76.7167	72.954	97.8663	93.6825	LOC100800977	NC_038247.2	18733757	18748326	-	3318	protein_coding	protein LNK2%2C transcript variant X3 && F4JCX9.1 RecName: Full=Protein LNK2; AltName: Full=Night light-inducible and clock-regulated 2 && -	-
100500292	326.586	236.096	246.973	276.347	269.221	242.791	157.55	117.428	85.0158	8.85424	6.24024	8.00798	13.2724	5.64933	3.68325	8.63994	1.57868	3.81744	LOC100500292	NC_016091.4	49816510	49818413	-	1050	protein_coding	thioredoxin-like protein && P07591.2 RecName: Full=Thioredoxin M-type, chloroplastic; Short=Trx-M; Contains: RecName: Full=Thioredoxin M-type Mc; Contains: RecName: Full=Thioredoxin M-type Md; Flags: Precursor && PF00085:Thioredoxin	-
100813839	6.93814	7.04665	6.5734	6.13959	11.7902	8.4353	16.0548	56.1265	26.3174	363.168	266.147	233.375	103.021	138.604	196.009	174.881	218.153	176.324	LOC100813839	NC_038249.2	41533760	41536231	-	2252	protein_coding	F-box/kelch-repeat protein At5g60570%2C transcript variant X1 && Q9FKJ0.1 RecName: Full=F-box/kelch-repeat protein At5g60570 && PF01344:Kelch motif	Kelch_1
100795933	238.007	172.739	189.412	215.973	216.058	192.656	175.789	168.905	164.087	41.8136	30.3952	31.3704	27.3578	25.6462	19.5951	45.9481	20.3375	38.3612	LOC100795933	NC_038244.2	13124641	13128318	-	1869	protein_coding	phosphoglycerate kinase%2C cytosolic && Q42961.1 RecName: Full=Phosphoglycerate kinase, chloroplastic; Flags: Precursor && PF00162:Phosphoglycerate kinase	-
100127370	62.9371	114.239	63.2668	8.42405	10.4231	13.4354	19.3289	118.068	111.833	224.204	225.794	256.477	40.2157	39.8039	88.8709	209.3	217.265	190.136	WRKY12	NC_016088.4	56450550	56452056	-	1322	protein_coding	WRKY transcription factor 12 && Q9SUP6.1 RecName: Full=Probable WRKY transcription factor 53; AltName: Full=WRKY DNA-binding protein 53 && PF03106:WRKY DNA -binding domain	WRKY
100037480	227.195	163.247	155.107	241.404	211.446	203.697	276.068	165.052	153.243	17.274	19.5788	26.1916	28.8132	31.7581	13.5948	35.6909	16.4938	27.7963	ATPC	NC_038251.2	8455758	8457313	+	1556	protein_coding	ATP synthase gamma chain%2C chloroplastic && P28552.1 RecName: Full=ATP synthase gamma chain, chloroplastic; AltName: Full=F-ATPase gamma subunit; Flags: Precursor && PF00231:ATP synthase	-
100800029	250.073	141.65	164.87	285.485	253.128	244.515	88.9426	45.8536	48.0332	30.9086	33.0571	39.2371	78.7675	73.7097	67.2144	59.3438	62.2024	46.2165	LOC100800029	NC_038245.2	625594	627262	-	1224	protein_coding	plastid-lipid-associated protein%2C chloroplastic && Q9ZWQ8.1 RecName: Full=Plastid-lipid-associated protein, chloroplastic; AltName: Full=CitPAP; Flags: Precursor && PF04755:PAP_fibrillin	-
100500601	248.583	467.993	384.754	40.8021	82.1071	46.5196	91.4465	107.941	69.7121	95.7238	56.0387	33.1181	9.1752	12.9956	18.6005	99.973	37.0114	106.135	ERF6	NC_038248.2	40085755	40086781	+	1027	protein_coding	ethylene-responsive transcription factor 6 && O80340.1 RecName: Full=Ethylene-responsive transcription factor 4; Short=AtERF4; AltName: Full=Ethylene-responsive element-binding factor 4; Short=EREBP-4; AltName: Full=Protein RELATED TO APETALA2 5 && PF00847:AP2 domain	AP2
100808125	218.516	178.138	204.898	230.712	196.745	223.956	92.9743	62.2764	75.3912	32.1045	35.4096	29.3777	102.313	90.7932	76.0757	50.0331	58.1409	49.5057	LOC100808125	NC_038242.2	1589208	1596396	-	1921	protein_coding	probable nucleoredoxin 2%2C transcript variant X1 && Q0JIL1.1 RecName: Full=Probable nucleoredoxin 2; Short=OsNrx2 && PF13905:Thioredoxin-like	-
100819910	23.0302	67.7134	40.6855	12.7419	9.84621	18.4391	6.38176	128.481	41.8791	266.162	333.374	412.435	63.2398	22.8273	150.148	117.143	136.192	155.787	LOC100819910	NC_038252.2	29591176	29616909	-	2148	protein_coding	TMV resistance protein N && Q9FI14.1 RecName: Full=Disease resistance protein TAO1; AltName: Full=Protein TARGET OF AVRB OPERATION 1 && -	-
100817043	223.182	164.61	152.478	229.55	201.605	209.522	117.235	83.0115	82.4413	39.9577	45.9862	48.2417	97.771	77.1116	58.7213	62.9842	57.8247	53.8353	LOC100817043	NC_038250.2	45991057	45996379	+	1889	protein_coding	uncharacterized aarF domain-containing protein kinase At5g05200%2C chloroplastic && Q9ASX5.1 RecName: Full=Uncharacterized aarF domain-containing protein kinase At5g05200, chloroplastic; Flags: Precursor && PF03109:ABC1 family	ABC1
100787664	249.135	265.535	165.932	129.477	150.321	117.578	51.8433	45.3558	41.2438	113.587	99.7783	90.3072	77.6006	74.7258	95.747	92.8668	64.1825	80.2846	LOC100787664	NC_038244.2	43040445	43042169	-	765	protein_coding	protein translation factor SUI1 homolog 2 && Q94JV4.1 RecName: Full=Protein translation factor SUI1 homolog 2 && PF01253:Translation initiation factor SUI1	SUI1
100812117	88.3772	105.681	86.4667	75.3099	77.7795	60.4169	118.938	61.1668	75.0428	162.686	129.509	104.907	52.0919	82.8257	198.767	199.987	158.866	164.649	LOC100812117	NC_016089.4	9791237	9792070	+	834	protein_coding	40S ribosomal protein S16 && P46293.1 RecName: Full=40S ribosomal protein S16 && PF00380:Ribosomal protein S9/S16	-
100500118	311.541	210.599	264.259	249.835	242.368	219.185	201.921	106.971	118.36	9.50183	7.4086	9.71325	8.11908	7.59991	3.82772	16.0657	4.05645	11.8352	LOC100500118	NC_038244.2	14501718	14503677	-	1240	protein_coding	light harvesting complex photosystem II subunit 6 && P27524.1 RecName: Full=Chlorophyll a-b binding protein CP24 10A, chloroplastic; Short=CAB-10A; Short=LHCP; Flags: Precursor && PF00504:Chlorophyll A-B binding protein	-
100794958	64.432	93.7361	63.1028	89.3655	74.4101	88.4768	83.2689	65.8128	83.164	62.7812	94.5969	103.595	209.71	171.458	124.852	183.505	183.78	158.079	LOC100794958	NC_038255.2	49531539	49536015	-	1431	protein_coding	cysteine synthase-like && Q43317.1 RecName: Full=Cysteine synthase; Short=CSase; AltName: Full=Beta-PA/CSase; AltName: Full=Beta-pyrazolylalanine synthase; AltName: Full=L-mimosine synthase; AltName: Full=O-acetylserine (thiol)-lyase; Short=OAS-TL; AltName: Full=O-acetylserine sulfhydrylase && PF00291:Pyridoxal-phosphate dependent enzyme	PALP
100797212	16.4066	22.336	13.8422	10.1706	8.43108	9.83382	12.5646	171.141	42.7813	413.739	265.959	238.15	94.844	84.1732	231.676	113.349	131.56	117.104	LOC100797212	NC_038254.2	46769590	46774410	+	2009	protein_coding	phosphatidylinositol:ceramide inositolphosphotransferase 1 && Q9M325.1 RecName: Full=Phosphatidylinositol:ceramide inositolphosphotransferase 1; AltName: Full=Inositol-phosphorylceramide synthase 1; Short=AtIPCS1; Short=IPC synthase 1; AltName: Full=Protein ERH1-like2; AltName: Full=Sphingolipid synthase 1 && PF14360:PAP2 superfamily C-terminal	-
100791748	251.809	208.323	227.911	257.507	265.927	225.981	178.198	102.83	97.6278	18.3581	12.4599	9.07879	32.7843	19.529	18.4899	32.3703	19.2136	19.4919	LOC100791748	NC_038253.2	5939259	5940326	+	1068	protein_coding	50S ribosomal protein L10%2C chloroplastic && O80362.1 RecName: Full=50S ribosomal protein L10, chloroplastic; AltName: Full=CL10; Flags: Precursor && PF00466:Ribosomal protein L10	-
100801741	48.837	64.334	54.4163	49.4908	43.9176	47.0274	82.233	58.1813	63.1478	209.991	166.291	136.106	63.7872	102.13	242.773	216.682	170.083	178.288	LOC100801741	NC_038242.2	11105452	11107014	-	615	protein_coding	60S acidic ribosomal protein P1 && P52855.1 RecName: Full=60S acidic ribosomal protein P1; AltName: Full=L12 && PF00428:60s Acidic ribosomal protein	-
100816177	27.5876	26.0963	23.3456	26.2601	28.9921	33.5102	55.3601	139.698	79.6949	267.59	214.421	192.434	101.942	142.585	204.731	136.286	153.506	138.232	LOC100816177	NC_038244.2	21168483	21170800	-	1549	protein_coding	UDP-glycosyltransferase 83A1 && Q9SGA8.1 RecName: Full=UDP-glycosyltransferase 83A1 && PF00201:UDP-glucoronosyl and UDP-glucosyl transferase	UDPGT
547582	4.0897	6.52417	5.48271	5.7925	2.51903	5.57828	9.85834	178.775	37.2192	298.258	232.74	204.007	97.037	99.2682	231.784	204.388	155.569	212.285	GSTU13	NC_016090.4	17565189	17566792	+	945	protein_coding	glutathione S-transferase GST 13 && P32110.1 RecName: Full=Probable glutathione S-transferase; AltName: Full=G2-4; AltName: Full=Heat shock protein 26A && PF00043:Glutathione S-transferase, C-terminal domain|PF13417:Glutathione S-transferase, N-terminal domain	GST_C
100306559	61.2519	56.0647	62.0544	55.7943	57.5571	54.2301	157.24	93.3361	102.899	167.556	126.632	136.332	114.087	94.9444	109.345	142.267	232.919	166.17	LOC100306559	NC_038249.2	15510705	15514203	-	1508	protein_coding	SPFH domain-containing protein && Q9CAR7.1 RecName: Full=Hypersensitive-induced response protein 2; Short=AtHIR2 && PF01145:SPFH domain / Band 7 family	-
100786773	1.42409	3.856	1.44236	1.14695	2.02098	1.27207	4.00495	56.4477	7.24799	217.84	147.763	226.915	165.462	110.979	185.5	257.623	291.21	304.972	ALDH2B1	NC_016088.4	3281198	3285472	-	2016	protein_coding	aldehyde dehydrogenase family 2 member B1 && Q8S528.2 RecName: Full=Aldehyde dehydrogenase family 2 member B7, mitochondrial; Short=ALDH2b; Flags: Precursor && PF00171:Aldehyde dehydrogenase family	Aldedh
548036	243.942	224.156	187.858	170.549	198.998	177.473	161.382	173.058	155.556	68.7589	45.3518	51.137	24.7842	15.0417	17.7176	33.3996	11.4918	26.1316	GS-2	NC_038249.2	31863642	31869481	+	1905	protein_coding	glutamine synthetase precursor && P15102.1 RecName: Full=Glutamine synthetase leaf isozyme, chloroplastic; AltName: Full=Glutamate--ammonia ligase; AltName: Full=Isozyme delta; Flags: Precursor && PF03951:Glutamine synthetase, beta-Grasp domain|PF00120:Glutamine synthetase, catalytic domain	-
100037471	32.6867	57.9198	35.2218	45.374	49.0798	44.1638	53.7165	48.0156	45.1162	184.857	183.301	191.563	144.048	150.575	147.539	200.183	161.309	212.111	LOC100037471	NC_016089.4	1270861	1275936	+	1456	protein_coding	thioredoxin-like superfamily protein && P38661.1 RecName: Full=Probable protein disulfide-isomerase A6; AltName: Full=P5; Flags: Precursor && PF00085:Thioredoxin|PF07749:Endoplasmic reticulum protein ERp29, C-terminal domain	-
100527558	200.825	183.292	147.578	235.71	204.108	220.785	123.686	99.4187	88.133	107.594	108.145	76.7544	31.2018	53.3019	41.7165	14.7153	34.0683	13.4866	LOC100527558	NC_038246.2	1835971	1836693	+	604	protein_coding	uncharacterized LOC100527558 && O04341.1 RecName: Full=Monothiol glutaredoxin-S9; Short=AtGrxS9; AltName: Full=Protein ROXY 7 && PF00462:Glutaredoxin	-
100803862	127.636	131.15	129.829	131.627	127.55	117.761	149.556	99.5505	85.3073	76.0196	87.3418	103.634	82.3298	74.3744	119.577	116.522	115.093	108.2	LOC100803862	NC_038242.2	17858849	17861487	-	959	protein_coding	eukaryotic translation initiation factor 5A-2%2C transcript variant X2 && P24922.1 RecName: Full=Eukaryotic translation initiation factor 5A-2; Short=eIF-5A-2; AltName: Full=eIF-4D && PF01287:Eukaryotic elongation factor 5A hypusine, DNA-binding OB fold	-
100527018	77.748	135.558	82.7432	12.1127	30.6822	17.9889	6.87975	67.6472	19.4771	419.717	347.859	359.987	32.2673	13.217	83.6133	100.468	72.3403	91.7319	LOC100527018	NC_038247.2	9283352	9284473	-	1122	protein_coding	uncharacterized LOC100527018 && - && PF14009:Domain of unknown function (DUF4228)	-
100810052	87.6983	65.5278	67.7861	108.546	100.665	108.038	85.4443	97.1849	89.6018	122.35	85.4951	100.839	138.119	183.984	159.823	99.4596	146.068	125.117	LOC100810052	NC_038256.2	35492858	35497074	-	2488	protein_coding	protein SEEDLING PLASTID DEVELOPMENT 1 && P51281.1 RecName: Full=Uncharacterized protein ycf45; AltName: Full=ORF565 && PF13238:AAA domain	-
100803033	169.639	161.342	145.431	158.636	159.286	152.31	124.598	69.7666	92.3703	70.8516	61.0143	60.6965	46.6218	74.0443	84.5377	139.932	95.0847	105.371	LOC100803033	NC_038245.2	7422001	7425286	+	951	protein_coding	20 kDa chaperonin%2C chloroplastic-like && O65282.2 RecName: Full=20 kDa chaperonin, chloroplastic; AltName: Full=Chaperonin 10; Short=Ch-CPN10; Short=Cpn10; AltName: Full=Chaperonin 20; AltName: Full=Protein Cpn21; Flags: Precursor && PF00166:Chaperonin 10 Kd subunit	-
100305397	170.908	211.983	181.783	22.5791	37.0636	37.757	17.3761	83.117	54.6727	262.518	233.293	219.463	30.2052	13.8173	33.8504	118.615	123.74	118.313	LOC100305397	NC_038253.2	3720353	3722320	-	1371	protein_coding	kinase-like protein && Q8GXZ3.1 RecName: Full=Serine/threonine-protein kinase At5g01020 && PF07714:Protein tyrosine kinase	Pkinase_Tyr
100306688	156.7	327.332	182.665	43.5305	137.593	56.1351	36.5368	40.436	46.0574	81.4996	90.3942	107.924	159.705	147.22	68.0122	104.136	110.593	73.4398	LOC100306688	NC_038244.2	41122942	41123831	+	890	protein_coding	uncharacterized LOC100306688 && - && -	-
100810407	29.7289	38.4448	22.2038	32.0843	26.5525	30.6621	82.7087	143.171	122.82	251.851	238.059	254.207	116.003	129.333	112.431	93.7442	137.553	105.991	LOC100810407	NC_038248.2	17245396	17249072	+	2743	protein_coding	receptor-like serine/threonine-protein kinase SD1-8 && O81905.1 RecName: Full=Receptor-like serine/threonine-protein kinase SD1-8; AltName: Full=Arabidopsis thaliana receptor kinase 3; AltName: Full=S-domain-1 (SD1) receptor kinase 8; Short=SD1-8; Flags: Precursor && PF08276:PAN-like domain|PF01453:D-mannose binding lectin|PF07714:Protein tyrosine kinase|PF00954:S-locus glycoprotein domain	Pkinase_Tyr
100499852	52.3094	59.488	44.2162	52.4321	43.9914	52.4823	102.98	54.8889	71.1913	188.797	198.793	180.392	99.4866	117.007	178.519	161.618	150.536	157.257	LOC100499852	NC_016090.4	45427122	45428816	-	666	protein_coding	uncharacterized LOC100499852 && Q9SS17.1 RecName: Full=40S ribosomal protein S24-1 && PF01282:Ribosomal protein S24e	Ribosomal_S24e
100499781	35.1475	60.9353	34.3578	28.7264	27.4428	28.4063	68.7796	47.8664	50.4204	212.055	197.988	178.126	95.308	150.109	210.608	193.484	160.03	183.747	LOC100499781	NC_038241.2	41213876	41215263	+	754	protein_coding	uncharacterized LOC100499781 && Q9FY64.1 RecName: Full=40S ribosomal protein S15-4 && PF00203:Ribosomal protein S19	-
100775540	210.171	151.427	158.378	196.858	185.709	190.886	163.892	199.004	163.382	38.1218	36.3276	39.3889	47.586	33.3981	22.3378	49.2162	33.0856	43.426	LOC100775540	NC_038252.2	16979219	16984923	-	1852	protein_coding	plastidal glycolate/glycerate translocator 1%2C chloroplastic && Q9FVQ4.1 RecName: Full=Plastidal glycolate/glycerate translocator 1, chloroplastic; AltName: Full=Bacterial membrane protein LrgB-like protein; Short=AtLrgB; Flags: Precursor && PF04172:LrgB-like family	-
100798831	1.64283	4.38693	2.47209	1.5295	2.74866	1.41311	2.12148	30.6998	1.14514	376.168	170.882	182.978	112.101	43.8464	236.693	216.461	229.942	343.862	LOC100798831	NC_038254.2	3316313	3320605	-	1882	protein_coding	uncharacterized LOC100798831 && - && PF01764:Lipase (class 3)|PF03893:Lipase 3 N-terminal region	Lipase_3
100790048	17.4237	26.7404	21.6176	26.5106	26.2774	23.0842	37.3192	83.9946	93.555	191.563	162.982	152.02	153.362	199.177	218.215	156.401	204.929	164.863	LOC100790048	NC_016091.4	5319284	5323364	+	2047	protein_coding	homeobox protein knotted-1-like 3%2C transcript variant X2 && O04136.1 RecName: Full=Homeobox protein knotted-1-like 3; AltName: Full=KNAP3 && PF03791:KNOX2 domain|PF05920:Homeobox KN domain|PF03789:ELK domain|PF03790:KNOX1 domain	KNOX2
100782702	99.6984	89.7398	71.8796	83.5095	71.8518	65.5958	115.942	104.688	87.7901	112.283	142.234	149.713	144.846	133.341	101.661	135.666	114.093	134.264	COX2	NC_038245.2	3323334	3325973	+	1524	protein_coding	cytochrome c oxidase subunit 2%2C mitochondrial && Q02226.1 RecName: Full=Cytochrome c oxidase subunit 2, mitochondrial; AltName: Full=Cytochrome c oxidase polypeptide II; Flags: Precursor && PF00116:Cytochrome C oxidase subunit II, periplasmic domain|PF02790:Cytochrome C oxidase subunit II, transmembrane domain	-
102660944	1.00587	1.51936	3.26418	2.24482	0.0463345	0.528743	0.583718	72.4844	6.98026	404.811	243.122	272.489	108.626	46.6266	236.583	155.29	186.519	215.675	LOC102660944	NC_038251.2	13249275	13250262	-	988	protein_coding	uncharacterized LOC102660944 && Q9LIE6.1 RecName: Full=VQ motif-containing protein 22; Short=AtVQ22 && PF05678:VQ motif	-
100305380	101.918	109.334	136.078	159.576	150.445	136.648	62.6086	51.6033	69.2404	91.7339	77.4906	88.4987	71.0391	89.9161	146.543	162.421	106.851	146.081	SHMT	NC_038244.2	8360676	8363203	+	1753	protein_coding	serine hydroxylmethyltransferase && O23254.1 RecName: Full=Serine hydroxymethyltransferase 4; Short=AtSHMT4; AltName: Full=Glycine hydroxymethyltransferase 4; AltName: Full=Serine methylase 4 && PF00464:Serine hydroxymethyltransferase	SHMT
547520	67.9563	72.0372	53.7446	47.824	51.1809	55.8483	62.4107	48.2654	48.2791	124.066	160.062	146.17	104.733	104.984	153.954	206.48	233.133	210.481	GSTa	NC_038251.2	49990436	49991888	+	966	protein_coding	2%2C4-D inducible glutathione S-transferase && Q03666.1 RecName: Full=Probable glutathione S-transferase; AltName: Full=Auxin-induced protein PCNT107 && PF13410:Glutathione S-transferase, C-terminal domain|PF02798:Glutathione S-transferase, N-terminal domain	GST_N
100794336	243.225	202.294	161.559	164.603	181.43	166.842	183.688	160.631	145.027	27.276	28.4931	27.7721	49.5292	53.0545	25.1406	59.6054	23.0589	48.2116	LOC100794336	NC_038243.2	37319415	37324859	-	1522	protein_coding	triose phosphate/phosphate translocator%2C chloroplastic && P21727.1 RecName: Full=Triose phosphate/phosphate translocator, chloroplastic; Short=cTPT; AltName: Full=E30; AltName: Full=p36; Flags: Precursor && PF03151:Triose-phosphate Transporter family	-
547660	0	1.89636	2.68825	2.67763	1.51808	3.21971	8.43444	34.1301	15.6277	197.732	180.097	221.225	121.373	112.525	165.817	292.21	240.641	348.406	LOC547660	NC_038254.2	51024161	51027001	+	1357	protein_coding	2'-hydroxydihydrodaidzein reductase && Q40316.1 RecName: Full=Vestitone reductase && PF01370:NAD dependent epimerase/dehydratase family	Epimerase
100778559	40.294	95.5206	63.5821	36.1885	75.0782	30.9824	18.5636	64.7748	21.7291	377.371	204.038	240.669	106.093	103.043	202.966	81.0896	97.2268	90.9577	LOC100778559	NC_038243.2	3450770	3453496	+	1214	protein_coding	protein TIFY 11B-like && Q8H395.1 RecName: Full=Protein TIFY 10b; Short=OsTIFY10b; AltName: Full=Jasmonate ZIM domain-containing protein 7; Short=OsJAZ7; AltName: Full=OsJAZ6 && PF09425:Divergent CCT motif|PF06200:tify domain	Zim
100785371	0	1.14616	0.254313	0.630531	0	0	1.3515	58.9734	4.10067	476.087	344.605	261.748	48.057	24.5961	129.095	157.78	216.233	223.978	LOC100785371	NC_038253.2	670037	672416	+	1871	protein_coding	cytochrome b561 and DOMON domain-containing protein At5g47530 && Q8VYH6.1 RecName: Full=Cytochrome b561 and DOMON domain-containing protein At4g17280; AltName: Full=Protein b561A.tha2; Flags: Precursor && PF03188:Eukaryotic cytochrome b561|PF04526:Protein of unknown function (DUF568)	Cytochrom_B561
100499801	48.0682	58.9541	44.8277	26.9769	31.4527	36.7804	91.362	65.8949	47.9258	124.073	174.305	145.543	137.772	147.274	188.904	201.572	162.384	213.956	DAD1	NC_038250.2	47587802	47589437	-	572	protein_coding	dolichyl-diphosphooligosaccharide--protein glycosyltransferase subunit DAD1 && Q39080.2 RecName: Full=Dolichyl-diphosphooligosaccharide--protein glycosyltransferase subunit DAD1; Short=Oligosaccharyl transferase subunit DAD1; AltName: Full=Defender against cell death 1; Short=AtDAD1; Short=DAD-1 && PF02109:DAD family	-
100811336	43.7946	46.6715	43.9579	44.4831	46.4944	36.763	92.8877	62.2643	88.6778	186.337	188.151	153.213	85.0128	106.605	178.693	193.583	163.035	186.312	LOC100811336	NC_038250.2	4465433	4468070	-	1151	protein_coding	40S ribosomal protein S4-1 && Q93VH9.1 RecName: Full=40S ribosomal protein S4-1 && PF00900:Ribosomal family S4e|PF01479:S4 domain|PF16121:40S ribosomal protein S4 C-terminus|PF00467:KOW motif|PF08071:RS4NT (NUC023) domain	Ribosomal_S4e
100812492	83.0813	90.2961	78.9483	85.7281	76.9272	79.212	99.539	77.7464	68.2121	171.112	131.533	148.667	112.277	114.726	124.111	138.594	133.353	131.782	LOC100812492	NC_038246.2	47317547	47320848	-	1042	protein_coding	putative 1%2C2-dihydroxy-3-keto-5-methylthiopentene dioxygenase%2C transcript variant X1 && F6HDT7.1 RecName: Full=1,2-dihydroxy-3-keto-5-methylthiopentene dioxygenase 2; AltName: Full=Acireductone dioxygenase (Fe(2+)-requiring) 2; Short=ARD 2; Short=Fe-ARD 2 && PF03079:ARD/ARD' family	-
100777541	138.413	207.858	255.115	76.6491	64.7676	102.278	42.8755	138.817	60.0193	80.6072	108.871	224.291	48.8325	26.0565	47.958	115.916	97.5535	108.352	LOC100777541	NC_016089.4	12317256	12317971	+	716	protein_coding	uncharacterized LOC100777541 && - && -	-
100784442	49.7941	50.8955	51.7423	56.9417	49.6992	51.2144	82.5889	81.5494	83.3812	238.136	201.479	177.758	83.9136	116.409	143.041	137.456	141.99	146.847	LOC100784442	NC_038250.2	7295847	7300938	+	2487	protein_coding	polyadenylate-binding protein 2 && P42731.1 RecName: Full=Polyadenylate-binding protein 2; Short=PABP-2; Short=Poly(A)-binding protein 2 && PF00658:Poly-adenylate binding protein, unique domain|PF00076:RNA recognition motif. (a.k.a. RRM, RBD, or RNP domain)	RRM_1
100797784	11.1056	31.7538	24.8259	12.2838	15.0274	14.4656	10.2733	148.475	43.4674	293.013	224.159	225.768	106.331	54.7425	200.772	151.605	185.467	188.203	LOC100797784	NC_038255.2	50515445	50520599	+	2958	protein_coding	cyclic nucleotide-gated ion channel 1%2C transcript variant X1 && Q9LD40.2 RecName: Full=Putative cyclic nucleotide-gated ion channel 13; AltName: Full=Cyclic nucleotide- and calmodulin-regulated ion channel 13 && PF00520:Ion transport protein|PF00027:Cyclic nucleotide-binding domain	Ion_trans
100780137	256.64	227.634	242.178	312.053	297.773	273.182	52.6501	19.7715	24.3753	6.84726	8.90756	3.71392	46.7436	31.5409	55.1299	34.405	20.3415	27.1061	LOC100780137	NC_038242.2	3942760	3943942	-	1183	protein_coding	glutaredoxin-C6 && Q8L9S3.2 RecName: Full=Glutaredoxin-C6; Short=AtGrxC6; AltName: Full=Protein ROXY 21 && PF00462:Glutaredoxin	-
100527356	217.459	171.242	193.988	196.651	194.398	198.636	123.853	72.6024	67.2144	44.3199	37.441	35.0216	56.3716	45.21	86.8106	82.8252	57.232	59.3659	LOC100527356	NC_038255.2	47631544	47632408	+	783	protein_coding	uncharacterized LOC100527356 && Q93W77.1 RecName: Full=NifU-like protein 1, chloroplastic; Short=AtCNfu1; Short=AtCnfU-IVb; Flags: Precursor && PF01106:NifU-like domain	-
100527508	134.105	182.502	126.302	118.33	111.952	96.8811	148.079	86.6006	74.4346	115.03	89.351	75.1242	49.0471	54.8311	122.286	123.524	111.953	115.479	LOC100527508	NC_038254.2	54442062	54442965	-	725	protein_coding	thioredoxin H2 && Q38879.2 RecName: Full=Thioredoxin H2; Short=AtTrxh2; AltName: Full=Thioredoxin 2; Short=AtTRX2 && PF00085:Thioredoxin	-
100305550	63.1338	71.1793	62.3077	46.8157	42.8818	41.5343	83.6623	71.7024	65.9453	156.743	191.122	164.17	105.297	139.781	175.46	162.004	137.763	153.7	LOC100305550	NC_038248.2	36083561	36085696	+	885	protein_coding	uncharacterized LOC100305550 && B8B9K6.1 RecName: Full=60S ribosomal protein L10a >B7F845.1 RecName: Full=60S ribosomal protein L10a && PF00687:Ribosomal protein L1p/L10e family	-
100785637	203.909	143.252	160.49	192.74	173.49	185.517	314.742	167.147	220.863	17.659	15.5584	13.4011	23.1307	12.447	7.0007	38.9047	13.3294	30.3385	LOC100785637	NC_038248.2	39616204	39618886	+	1741	protein_coding	protochlorophyllide reductase%2C chloroplastic && Q01289.1 RecName: Full=Protochlorophyllide reductase, chloroplastic; Short=PCR; AltName: Full=NADPH-protochlorophyllide oxidoreductase; Short=POR; Flags: Precursor && PF00106:short chain dehydrogenase	adh_short
100778205	32.1694	32.0551	47.7772	40.1826	45.2274	39.5629	83.5269	65.4319	81.121	229.31	167.029	124.205	56.3211	110.916	185.009	210.407	180.055	200.488	LOC100778205	NC_038244.2	4011337	4013165	+	1246	protein_coding	guanine nucleotide-binding protein subunit beta-like protein-like && Q39836.1 RecName: Full=Guanine nucleotide-binding protein subunit beta-like protein && PF00400:WD domain, G-beta repeat	WD40
100795384	81.5925	220.732	190.016	41.7029	96.8339	46.0871	29.1962	76.6098	54.6114	235.065	189.803	214.267	13.9255	17.9566	42.4324	136.484	118.654	124.078	STF-3	NC_038250.2	7808075	7809089	-	1015	protein_coding	zinc finger protein ZAT10-like && O22533.1 RecName: Full=Zinc finger protein ZAT6; AltName: Full=COLD INDUCED ZINC FINGER PROTEIN 2 && PF13912:C2H2-type zinc finger	-
100778363	33.2827	34.2458	33.8025	35.2874	30.8337	31.3433	36.0233	41.075	46.3289	201.293	175.858	174	93.1392	130.29	159.873	234.279	180.841	256.696	LOC100778363	NC_038250.2	46289144	46292178	-	1697	protein_coding	fructose-bisphosphate aldolase%2C cytoplasmic isozyme-like && O65735.1 RecName: Full=Fructose-bisphosphate aldolase, cytoplasmic isozyme && PF00274:Fructose-bisphosphate aldolase class-I	-
100527186	37.1238	56.0549	58.5968	8.27734	25.8611	13.5979	3.81449	22.7308	7.4124	393.128	540.102	339.284	12.7078	11.7639	23.2776	140.198	125.966	108.343	LOC100527186	NC_038244.2	3579406	3581231	-	1163	protein_coding	nudix hydrolase family protein && Q9ZU95.1 RecName: Full=Nudix hydrolase 17, mitochondrial; Short=AtNUDT17; Flags: Precursor && PF00293:NUDIX domain	NUDIX
100794925	33.6908	38.8629	35.3402	39.8989	34.8167	41.4239	45.2851	139.927	81.5451	323.566	256.148	234.59	76.4396	72.3382	118.483	115.674	132.352	105.983	SNAC38	NC_038246.2	45202077	45205311	-	1683	protein_coding	NAC transcription factor && Q9XIC5.1 RecName: Full=NAC domain-containing protein 17; Short=ANAC017; AltName: Full=Protein NTM1-like 7; AltName: Full=Protein REGULATORS OF AOX1A 2 && PF02365:No apical meristem (NAM) protein	NAM
100817525	32.6927	29.8469	35.1679	38.4145	34.9356	32.3	59.7065	121.524	53.2885	273.6	161.452	170.954	74.8719	105.151	220.056	151.156	159.299	170.015	LOC100817525	NC_016091.4	2834874	2837302	+	1807	protein_coding	probable thylakoidal processing peptidase 2%2C chloroplastic && Q9M9Z2.1 RecName: Full=Probable thylakoidal processing peptidase 2, chloroplastic; AltName: Full=Signal peptidase I-2; Flags: Precursor && PF10502:Signal peptidase, peptidase S26	-
100499804	73.5852	88.6129	76.9462	59.6624	53.8699	52.4818	147.781	79.1757	76.5973	157.715	160.483	134.374	92.0023	119.44	150.692	148.557	117.504	134.551	LOC100499804	NC_016089.4	5930577	5931747	+	628	protein_coding	uncharacterized LOC100499804%2C transcript variant X1 && Q9M2F1.2 RecName: Full=40S ribosomal protein S27-2 && -	-
100805087	30.2251	37.9398	26.9009	25.856	31.2831	28.1502	13.3066	48.9735	22.3429	301.87	240.142	254.852	146.797	196.321	231.371	95.7015	102.243	89.0675	LOC100805087	NC_038249.2	35143925	35147038	-	2097	protein_coding	transcription factor bHLH112%2C transcript variant X2 && Q94JL3.1 RecName: Full=Transcription factor bHLH112; AltName: Full=Basic helix-loop-helix protein 112; Short=AtbHLH112; Short=bHLH 112; AltName: Full=Transcription factor EN 64; AltName: Full=bHLH transcription factor bHLH112 && -	-
547972	138.392	141.722	136.197	175.474	144.09	159.524	83.7308	58.1281	61.1164	116.425	82.0958	90.1261	147.091	128.538	84.1101	63.5187	52.6497	59.7429	LOC547972	NC_016089.4	6734932	6741517	+	2345	protein_coding	GmCK1p%2C transcript variant X3 && Q8L518.1 RecName: Full=Probable choline kinase 2 && PF01633:Choline/ethanolamine kinase	Choline_kinase
100809703	23.8772	32.8751	29.9783	33.7164	26.5943	30.5837	42.3581	91.1392	63.1566	313.396	246.182	211.155	88.5755	108.572	142.158	132.607	137.136	164.996	LOC100809703	NC_038248.2	40523822	40527922	-	2014	protein_coding	protein transport protein Sec61 subunit alpha%2C transcript variant X1 && Q54XK2.1 RecName: Full=Protein transport protein Sec61 subunit alpha; AltName: Full=Secretory 61 complex subunit alpha && PF00344:SecY translocase|PF10559:Plug domain of Sec61p	-
100499815	245.556	262.535	215.514	113.991	161.485	127.71	354.822	179.752	186.499	7.68438	9.35848	4.70922	7.04716	1.35949	1.66528	19.9242	5.58392	13.3205	LOC100499815	NC_016089.4	15069685	15070924	+	563	protein_coding	uncharacterized LOC100499815 && Q39194.2 RecName: Full=Photosystem II reaction center W protein, chloroplastic; AltName: Full=PSII 6.1 kDa protein; Flags: Precursor && PF07123:Photosystem II reaction centre W protein (PsbW)	-
100305645	49.2166	50.0886	50.301	41.8633	44.9937	43.895	86.6971	48.3873	75.6768	172.921	199.173	158.212	79.7761	135.584	188.767	181.964	143.796	164.212	LOC100305645	NC_038253.2	1394756	1396329	+	700	protein_coding	putative ribosomal protein S15 && P42798.2 RecName: Full=40S ribosomal protein S15a-1 && PF00410:Ribosomal protein S8	-
100805754	147.546	163.826	161.449	202.108	195.232	181.341	137.632	112.063	87.5614	44.4375	53.8474	47.4021	76.6047	61.179	47.6622	68.3839	61.3329	65.3715	LOC100805754	NC_038247.2	21172215	21175290	+	986	protein_coding	gamma-interferon-responsive lysosomal thiol protein && Q499T2.1 RecName: Full=Gamma-interferon-inducible lysosomal thiol reductase; AltName: Full=Interferon gamma inducible protein 30; Flags: Precursor && PF03227:Gamma interferon inducible lysosomal thiol reductase (GILT)	-
100817876	57.6448	86.8235	69.9195	45.9846	38.131	39.0063	64.0221	55.7059	57.8042	167.226	157.51	127.951	83.6546	82.1332	234.253	211.197	149.197	186.451	LOC100817876	NC_038256.2	37265804	37266957	+	431	protein_coding	40S ribosomal protein S29 && Q680P8.2 RecName: Full=40S ribosomal protein S29 && -	-
100800453	185.821	92.7154	241.679	126.508	140.222	149.842	151.719	149.139	116.558	38.3017	41.997	56.2072	32.9026	39.1141	68.0887	93.4019	84.2139	104.343	LOC100800453	NC_038241.2	6255181	6256211	-	1031	protein_coding	ethylene-responsive transcription factor 5 && O80341.1 RecName: Full=Ethylene-responsive transcription factor 5; Short=AtERF5; AltName: Full=Ethylene-responsive element-binding factor 5; Short=EREBP-5 && PF00847:AP2 domain	AP2
100801237	219.273	152.857	169.062	200.303	197.314	194.517	117.449	98.5871	92.5919	49.1902	55.7547	56.1119	48.2496	59.8596	56.4269	54.2834	45.8557	44.5967	LOC100801237	NC_038244.2	41634955	41640433	-	1512	protein_coding	uncharacterized oxidoreductase At1g06690%2C chloroplastic%2C transcript variant X2 && Q94A68.1 RecName: Full=Uncharacterized oxidoreductase At1g06690, chloroplastic; Flags: Precursor && PF00248:Aldo/keto reductase family	Aldo_ket_red
[truncated: 59,229 more rows]

## Sheet: B
gene_id	gene_description	WT_0h_1_fpkm	WT_0h_2_fpkm	WT_0h_3_fpkm	gmsweet15_0h_1_fpkm	gmsweet15_0h_2_fpkm	gmsweet15_0h_3_fpkm	WT_24h_1_fpkm	WT_24h_2_fpkm	WT_24h_3_fpkm	gmsweet15_24h_1_fpkm	gmsweet15_24h_2_fpkm	gmsweet15_24h_3_fpkm	WT_48h_1_fpkm	WT_48h_2_fpkm	WT_48h_3_fpkm	gmsweet15_48h_1_fpkm	gmsweet15_48h_2_fpkm	gmsweet15_48h_3_fpkm
[truncated: 21,461 more rows]
