# Supplementary material for: Comparative transcriptome profiling reveals the importance of GmSWEET15 in soybean susceptibility to Sclerotinia sclerotiorum
Source: Front Microbiol. 2023 Jan 26;14:1119016. doi: 10.3389/fmicb.2023.1119016 (PMC9909833; doi:10.3389/fmicb.2023.1119016)
Supplement: Supplementary file 8 [file Table_2.XLS]

gene_id	WT_0h_1	WT_0h_2	WT_0h_3	gmsweet15_0h_1	gmsweet15_0h_2	gmsweet15_0h_3	WT_24h_1	WT_24h_2	WT_24h_3	gmsweet15_24h_1	gmsweet15_24h_2	gmsweet15_24h_3	WT_48h_1	WT_48h_2	WT_48h_3	gmsweet15_48h_1	gmsweet15_48h_2	gmsweet15_48h_3	gene_name	gene_chr	gene_start	gene_end	gene_strand	gene_length	gene_biotype	gene_description	tf_family
100816111	891.359935969949	913.140210553099	525.913061591905	59.7474476073192	63.869868246529	59.1996174241158	46.7711986650837	56.4812082780214	49.8361812673542	781.986400322615	959.364082463193	791.796382580016	66.1258346329843	70.8720350912999	57.3454320633821	333.681998711201	287.219530265574	304.348142543183	LOC100816111	NC_038248.2	4693785	4696537	-	2247	protein_coding	heat shock 70 && P27322.1 RecName: Full=Heat shock cognate 70 kDa protein 2 && PF00012:Hsp70 protein	HSP70
100800638	453.331063184306	470.008313466794	302.11587607794	54.379174209894	56.6803411811855	49.5034572788816	197.773713894939	503.041478321941	165.192371672541	1638.39796711225	1328.55446138389	1534.59073007568	274.645747073021	220.552347444919	334.02163117279	542.33204293848	496.608478127885	539.382657607558	LOC100800638	NC_038249.2	24203923	24204913	-	991	protein_coding	polyubiquitin 11 && P0CH04.1 RecName: Full=Polyubiquitin; Contains: RecName: Full=Ubiquitin; Flags: Precursor >P0CH05.1 RecName: Full=Polyubiquitin; Contains: RecName: Full=Ubiquitin; Flags: Precursor && PF00240:Ubiquitin family	ubiquitin
100527069	242.597057034569	321.075030165431	167.173832549259	28.9627969195822	28.7576363585639	24.9840254954301	38.6510572275108	26.0169411486217	25.6896493965985	27.3797260050272	32.4625028303972	20.8504737795069	5.06402063227072	2.9201292835264	2.53639266360623	41.4315212697303	24.4876520867055	25.3291187279748	LOC100527069	NC_038247.2	38605438	38606338	-	901	protein_coding	RING/U-box superfamily protein && Q8VEM1.1 RecName: Full=E3 ubiquitin-protein ligase RNF130; AltName: Full=G1-related zinc finger protein; AltName: Full=Goliath homolog; AltName: Full=RING finger protein 130; Flags: Precursor && PF13639:Ring finger domain	-
100812707	806.524297784438	777.748100287465	394.715233419346	67.4687988320563	88.3034136511089	65.3145603539541	38.9232523830313	66.6547342236046	46.4890232565235	712.059878018596	753.679461394909	789.751040981083	60.6428321353615	86.36909611186	65.2459806377942	210.641152926506	177.843842178331	210.476042287577	LOC100812707	NC_038247.2	10699249	10702224	-	2406	protein_coding	heat shock cognate 70 kDa protein 2 && P27322.1 RecName: Full=Heat shock cognate 70 kDa protein 2 && PF00012:Hsp70 protein	HSP70
100306396	630.707837098491	713.146978052129	510.69931888746	115.842276831879	141.150371508458	146.67710458454	105.746150295489	170.495610316765	141.20760894713	441.227952512126	503.216561940099	566.555224987022	35.6459577318431	13.2880630528146	22.5843275177994	200.704718722504	124.638377994714	120.770246635594	LOC100306396	NC_038249.2	37866539	37867114	+	576	protein_coding	calcium-binding protein PBP1-like protein && Q9LSQ6.1 RecName: Full=Calcium-binding protein PBP1; AltName: Full=KIC-related protein 2; AltName: Full=PINOID-binding protein 1 && PF13833:EF-hand domain pair	-
100527230	762.179725033366	1257.80400980281	1037.28439449857	140.607674752572	209.259845433435	159.219435865388	126.775908037269	397.949898789673	100.442528928076	2223.48859884857	1193.29693975998	901.700027212853	135.9309268332	173.117533650266	1511.73563181768	799.039731129057	731.449334647868	676.659408885656	LOC100527230	NC_038253.2	2546196	2547179	+	984	protein_coding	putative calcium-binding protein && Q9M7R0.1 RecName: Full=Calcium-binding allergen Ole e 8; AltName: Full=PCA18/PCA23; AltName: Allergen=Ole e 8 && PF13202:EF hand|PF13499:EF-hand domain pair	-
100804867	478.855818008464	688.492719102224	683.811229981097	84.5826880064285	131.910134535064	113.764614681891	182.92552600431	294.878706050089	178.760053991797	687.333658427388	455.600447889099	396.179401371572	28.5185051187134	46.3945359939363	180.188364957599	597.537128936268	545.37543666627	522.143657075731	LOC100804867	NC_038247.2	10414464	10415889	+	1426	protein_coding	E3 ubiquitin-protein ligase RDUF2 && Q940T5.1 RecName: Full=E3 ubiquitin-protein ligase RDUF2; AltName: Full=RING and DUF1117 domain-containing protein 2; Short=AtRDUF2 && PF13639:Ring finger domain|PF14369:zinc-ribbon|PF06547:Protein of unknown function (DUF1117)	-
100790119	14.3243802836555	12.430899272916	13.6357594566765	0.578413889314894	0.350703515328967	0.145528290113798	2.10710788876262	43.6689568408471	7.74887505913762	252.735161735487	270.851462536624	172.819324364321	12.715207732032	8.96638861357436	36.9000590733357	84.2127734864272	74.7912980176606	67.9851131122857	AMT2.1	NC_038243.2	18654170	18658593	-	1958	protein_coding	ammonium transporter AMT2.1 && Q9M6N7.2 RecName: Full=Ammonium transporter 2; Short=AtAMT2 && PF00909:Ammonium Transporter Family	Ammonium_transp
112998719	42.7171649007569	32.871759853921	35.2956052591433	3.19023773317905	2.75100838265437	1.51613604529824	1.12468439242087	9.84173354616523	2.10456536230569	30.7694323960076	25.687646174904	26.8151839391245	10.4311175759074	3.41372211384982	15.3508089896394	10.4751477768572	12.9882425655925	16.997247131079	LOC112998719	NC_038249.2	14199774	14234044	+	1065	pseudogene	- && Q93XX5.1 RecName: Full=PI-PLC X domain-containing protein At5g67130; Flags: Precursor && -	-
100305397	170.908136067797	211.98314666085	181.782789774375	22.5790956510679	37.0635548818707	37.7570371172709	17.3761414335969	83.1170366538818	54.6727362225469	262.517583146549	233.292847321774	219.462753078849	30.2051815746947	13.8172594369748	33.8504463073575	118.614606769672	123.740274307927	118.313246588124	LOC100305397	NC_038253.2	3720353	3722320	-	1371	protein_coding	kinase-like protein && Q8GXZ3.1 RecName: Full=Serine/threonine-protein kinase At5g01020 && PF07714:Protein tyrosine kinase	Pkinase_Tyr
100802275	290.330996487429	418.220143079285	292.109992457796	44.7592969911293	69.3486641884586	59.5535952858366	91.2122473784651	226.85322851956	118.311646363811	620.646203499993	700.840150076111	580.094075840693	33.0818320289158	30.8149269970761	73.7493037874827	327.664792983835	285.598808921643	269.104789522522	LOC100802275	NC_038242.2	11108563	11109436	+	874	protein_coding	uncharacterized LOC100802275 && - && -	-
113001460	499.354090125274	596.310649321517	413.732416888507	108.400200497081	129.760051060675	118.72683001784	256.229253839134	528.822155923508	343.367717297438	618.136907331348	702.894173783414	709.391682892978	153.195438953996	138.914640654619	330.834223167348	481.64951508027	475.07063241107	414.129673999471	LOC113001460	NC_016091.4	48614311	48614872	-	562	protein_coding	uncharacterized LOC113001460 && - && -	-
100797171	25.784382187731	49.4660808729863	43.7687418048844	3.21602165544371	4.99983604932371	4.12872681058108	6.06617670325929	251.035720325665	43.027795336433	792.329196205771	474.407012498595	398.280771633382	57.3509450437449	31.5151754919702	358.34130321324	292.023805034009	340.906372542279	290.770754639265	LOC100797171	NC_038244.2	1239383	1241671	-	2289	protein_coding	BTB/POZ domain-containing protein At5g41330 && Q9FN67.1 RecName: Full=BTB/POZ domain-containing protein At5g41330 && PF02214:BTB/POZ domain	K_tetra
100776119	131.883760227969	154.244281793714	111.158368914335	30.4274607737013	37.7483540225124	31.4989549026923	39.3184125785747	57.6540508238387	45.5535862965429	309.871477757547	313.489045671311	312.243304518701	54.7273215931149	58.9711066442983	57.0311660460511	121.372590368564	110.929568262997	131.687959655281	LOC100776119	NC_038253.2	41446298	41449305	-	2058	protein_coding	kinesin-related protein 12 && - && -	-
102664089	76.2493251820605	141.879055047784	91.4789475021313	15.4907994533763	14.3326753504513	17.238139889792	20.5934618684534	116.220332409416	27.5822552437172	269.624378950624	189.019965707356	221.502179938007	37.2226769788708	23.4515577001517	136.472521892163	116.743300895161	123.534530083159	105.039115879724	LOC102664089	NC_038243.2	7917364	7918840	-	1383	protein_coding	uncharacterized LOC102664089 && Q9M373.1 RecName: Full=Arabinogalactan peptide 20; Short=AG-peptide 20; Flags: Precursor && -	-
100806180	130.059193658183	123.596377169401	106.558325929424	14.5286845659572	27.4216333999017	16.0365972761527	7.29737804103684	19.0377700679735	11.5851333858623	35.5968526555302	34.8017791821756	15.6110308228996	2.06258422737893	1.84102773022235	1.16394138498297	13.2790884831657	7.66377672045213	7.50440443466797	LOC100806180	NC_038242.2	2773227	2776065	+	1611	protein_coding	serpin-ZX && Q9S7T8.1 RecName: Full=Serpin-ZX; AltName: Full=ArathZx; AltName: Full=AtSerpin1; AltName: Full=Serpin-1 && PF00079:Serpin (serine protease inhibitor)	Serpin
100500502	14.5939636981418	13.1468121985778	11.6738221592229	78.7985051208944	60.6006242971412	73.0510304440979	96.5898006066992	43.4657779681953	58.2486927796653	0.97716564987679	0.358540315801325	0.0804151979116828	3.79065294074432	3.40242124027481	2.67481792601928	2.27748497108298	0.667461799476745	0.960831645148572	LOC100500502	NC_038246.2	30168141	30169082	-	942	protein_coding	DNA-binding domain-containing protein && Q9LY05.1 RecName: Full=Ethylene-responsive transcription factor ERF106 && PF00847:AP2 domain	AP2
100306298	396.770767403768	632.975535401172	472.344329259389	87.2925799435759	117.164205148892	117.818027982375	84.1103519120899	287.653645894423	186.963473427598	424.021615113974	464.888229067957	452.05352210784	115.639094520096	75.4407285310528	189.592623168282	410.731211954758	404.824840933883	334.671280409751	FWL5	NC_038241.2	41307620	41309072	-	1019	protein_coding	protein FW2.2-like 5 && Q9LQU4.1 RecName: Full=Protein PLANT CADMIUM RESISTANCE 2; Short=AtPCR2 && PF04749:PLAC8 family	-
100810449	117.304982545923	112.730433140217	120.591323999716	36.4585260405742	38.7047360926307	34.732027885816	23.213415642221	63.4189669060047	19.0350027311465	250.124379329173	170.266168631958	148.176898518253	55.1242142089716	38.00922688856	146.055642906559	101.497733085305	77.8346015189642	98.7633220199499	LOC100810449	NC_038243.2	36150746	36152332	-	1139	protein_coding	F-box protein At1g61340 && Q8GX77.1 RecName: Full=F-box protein At1g61340 && -	-
100799073	117.712436640476	139.221575030347	121.943018230732	16.4655743957203	31.6666310487782	22.8213006015927	13.8305635712777	23.0055802769835	24.2937990724565	80.859837986337	65.8359033505665	46.7689446450026	7.69829622694887	12.1945722497801	10.9917742409276	28.4908547173972	25.8677596945519	17.4699827351212	LOC100799073	NC_038249.2	38003016	38006005	-	2287	protein_coding	chitin-inducible gibberellin-responsive protein 1 && Q69VG1.1 RecName: Full=Chitin-inducible gibberellin-responsive protein 1 && PF03514:GRAS domain family	GRAS
100781793	469.05803266488	747.374096919512	493.568291458204	66.2382899977016	121.18982207303	92.088969005339	24.3177156519894	163.089249678792	56.6567890301252	2256.11327053128	1971.16771278834	1524.89357895613	66.6643949008875	116.136918216837	334.817280907016	667.493516760024	717.483102224963	571.138199765857	LOC100781793	NC_038244.2	14283359	14284064	-	706	protein_coding	lysine-rich arabinogalactan protein 19 && - && -	-
100808242	149.044668535974	204.58984769849	157.618998471951	34.4923591985063	47.0444214820335	34.1095616284438	46.7166176438263	286.912871557657	119.129543031273	1224.56821755412	876.571904943113	697.1593779922	77.6533764327927	72.1488194813806	268.85504618935	472.187559605575	519.215622340781	442.356487085081	LOC100808242	NC_016091.4	687106	688696	-	1338	protein_coding	GATA transcription factor 7 && Q9FH57.1 RecName: Full=GATA transcription factor 5 && PF00320:GATA zinc finger	GATA
100818566	5.85539807899836	5.73438880966945	7.93609247962396	0.787052546875965	0.738630601743491	0.559626102332097	4.48772724386934	7.17953437367408	7.40004573750562	11.9483479007197	7.48231259040038	11.782896646002	4.87312396270996	4.04134419459784	4.37672873990162	2.42253809034351	1.31602486845871	2.69571356363164	LOC100818566	NW_024464658.1	174613	180947	+	5516	protein_coding	putative disease resistance RPP13-like protein 1%2C transcript variant X3 && Q9LRR4.1 RecName: Full=Putative disease resistance RPP13-like protein 1 && -	-
100805768	415.439964463033	472.913216165546	339.374707550021	122.450004771732	132.128740821076	130.030534601009	69.3926676882805	129.197322663636	63.1811831199637	747.390860449283	529.860363399872	513.219864240916	96.9387834547759	90.4471328203206	372.026531539903	257.290231786245	251.536129366399	302.596187871836	NAC022	NC_016091.4	50410194	50412208	-	1565	protein_coding	NAC domain-containing protein && Q39013.2 RecName: Full=NAC domain-containing protein 2; Short=ANAC002 && PF02365:No apical meristem (NAM) protein	NAM
100801107	73.057418178846	55.2621121186359	86.5325465525257	266.330561571408	260.836444291834	252.29299086808	329.384543878139	312.551599234179	267.332213719284	58.1859277563165	45.9568845710528	58.1833870189376	75.2694531212292	90.5442753035395	181.594115733929	65.6055896503367	59.1532610416068	61.3994873345359	LOC100801107	NC_016089.4	9263914	9265862	-	1949	protein_coding	AP2/ERF and B3 domain-containing transcription repressor TEM1 && Q9C6M5.1 RecName: Full=AP2/ERF and B3 domain-containing transcription repressor TEM1; AltName: Full=Protein TEMPRANILLO 1; AltName: Full=RAV1-like ethylene-responsive transcription factor TEM1 && PF02362:B3 DNA binding domain|PF00847:AP2 domain	B3
100798957	87.3945918763273	96.7475067570517	91.1967590937565	27.00384761594	29.1283551908014	25.266005205767	26.5883926560726	22.0011429203962	24.1349147341716	106.256896495124	97.3304491766682	81.224103498558	24.5528807165576	34.9940813203678	33.3878808091658	50.6781275782194	47.726358289589	40.2869744302742	LOC100798957	NC_038245.2	2605702	2607596	+	1218	protein_coding	probable protein phosphatase 2C 13 && Q9LNF4.2 RecName: Full=Probable protein phosphatase 2C 13; Short=AtPP2C13 && PF00481:Protein phosphatase 2C	PP2C
100783749	61.5551896142108	79.8978374830479	71.5789975878291	10.4457701832179	16.7332757580928	16.9406488513295	11.1492770135749	35.9263407912657	30.8725889296555	146.915012725022	130.050269088632	107.632270123595	9.03781895627059	9.44262781616995	19.2088022253154	81.6931645750159	77.1052161635161	69.7092333542457	LOC100783749	NC_038251.2	6603169	6606005	+	2837	protein_coding	U-box domain-containing protein 17 && Q9C7R6.1 RecName: Full=U-box domain-containing protein 17; AltName: Full=Plant U-box protein 17 && PF04564:U-box domain|PF00514:Armadillo/beta-catenin-like repeat	U-box
100805579	7.16819306743475	11.541224701295	6.56130099879948	0.067573651269604	0.0874052484345735	0.136011642979865	0.614087818614311	2.14417583907248	1.93398236112009	29.5699187775556	17.7658694600622	20.8993533642775	1.44403672289214	0.822020511524948	1.81805074774003	3.7743664332228	0.982207183504247	4.35116197654018	LOC100805579	NC_016090.4	5518329	5520425	+	2095	protein_coding	uncharacterized LOC100805579 && - && -	-
100816134	28.9941504072598	27.2033655508689	28.6098010687526	8.39768161663372	6.60254011001265	7.89901096483916	7.21101076714675	29.036847695117	17.0958570201925	53.2379963333483	77.0361036170733	61.7639227908072	8.82575111850532	5.57797261501689	14.1423828157011	11.3717389413948	14.4933553933063	11.3358816114976	LOC100816134	NC_038241.2	17147714	17153179	-	3439	protein_coding	probable disease resistance protein At5g66900 && Q9FKZ0.1 RecName: Full=Probable disease resistance protein At5g66910 && PF00931:NB-ARC domain	NB-ARC
100785388	83.4223214943764	113.826740764101	83.6876708210385	17.206696351031	24.340762812533	21.6314492739821	13.4169666542999	54.245860412548	20.2900040992084	317.344554787072	239.510615131024	181.248402977029	30.2707136284835	19.1639797149494	78.2129354301324	82.040642854679	79.5695122776882	72.7709448763718	LOC100785388	NC_016089.4	893159	895867	-	1640	protein_coding	probable protein phosphatase 2C 49 && Q3EAF9.1 RecName: Full=Probable protein phosphatase 2C 49; Short=AtPP2C49 && PF00481:Protein phosphatase 2C	PP2C
100820087	99.5277765443321	169.847881874954	138.160280604449	17.1325250535431	28.5076839830644	16.1550951026643	28.4312481767289	83.6230327919354	42.6268399748347	417.816750797144	257.987047521576	212.366192240982	49.163801281982	67.2436819806044	156.228298429833	191.292713773226	207.387473806939	187.317319715789	LOC100820087	NC_038244.2	8045848	8047203	-	1267	protein_coding	probable methyltransferase At1g27930 && Q9C7F9.1 RecName: Full=Probable methyltransferase At1g27930 && PF04669:Polysaccharide biosynthesis	-
100526897	189.381502167568	285.469033086416	212.706795438009	32.7315394060287	55.59619163946	39.5756100059468	51.4844801832801	357.632655227446	98.619510298061	827.8770122044	690.887152472683	591.5271003797	68.6784863375664	54.871883900446	186.347630870237	413.228117157693	352.550556264929	379.740952629173	LOC100526897	NC_016090.4	39915686	39916501	-	816	protein_coding	C2H2-type zinc finger protein && Q9SLD4.1 RecName: Full=Zinc finger protein ZAT11 && PF13912:C2H2-type zinc finger	-
100170742	174.643801675678	281.206665212825	245.443390411847	33.7820600779335	57.3614869230561	41.298071788589	217.368838142543	311.802893825243	223.257771039452	462.947668884218	338.678296939038	286.192689459001	70.5799063958278	126.326104089659	192.135984506561	527.163765187479	341.670645515097	429.159259227372	LOC100170742	NC_038249.2	34081215	34082372	+	1158	protein_coding	ethylene-responsive element binding factor 4 && Q40477.1 RecName: Full=Ethylene-responsive transcription factor 4; AltName: Full=Ethylene-responsive element-binding factor 3; Short=EREBP-3; AltName: Full=Ethylene-responsive element-binding factor 4 homolog; AltName: Full=NtERF3 && PF00847:AP2 domain	AP2
100786994	77.5651970292522	84.3288314019597	55.251884029263	9.76944299466802	12.2052682236785	15.5641894813303	17.8263574057167	30.4116444349256	17.5178445521413	204.983076620792	181.437943596139	135.935349503942	27.5061244901909	18.8205262795403	48.5250853511506	109.201166546256	106.851089656716	106.482754085877	LOC100786994	NC_038246.2	38401606	38403538	-	1309	protein_coding	uncharacterized LOC100786994 && - && -	-
100795728	224.552580764003	221.889910572877	252.201440074727	44.9245889361938	74.8037659039478	59.4013954407877	24.2390394007418	73.6336388568102	53.0033217316844	375.675366544551	283.550197988239	236.122481932583	8.91619939149165	4.86633863815167	17.7328620277746	64.0813204838702	49.55242921364	32.842158272808	LOC100795728	NC_038250.2	46921874	46924201	+	1563	protein_coding	probable protein phosphatase 2C 25 && O80871.1 RecName: Full=Probable protein phosphatase 2C 25; Short=AtPP2C25; AltName: Full=Protein phosphatase AP2C1 && PF00481:Protein phosphatase 2C	PP2C
100811153	68.0706917661952	89.7829884843112	80.0601616948817	18.1448662874005	23.8572398132426	23.8380609912202	18.1548761227223	48.7437253010064	45.0801961013001	247.580080311541	223.69836504852	212.837473204339	14.1652121359207	13.6477139461113	28.1167312289683	120.898825909982	121.941682175203	123.706158937438	LOC100811153	NC_038249.2	33244219	33247292	-	3074	protein_coding	U-box domain-containing protein 17 && Q9C7R6.1 RecName: Full=U-box domain-containing protein 17; AltName: Full=Plant U-box protein 17 && PF04564:U-box domain|PF00514:Armadillo/beta-catenin-like repeat	U-box
100127370	62.9370835903367	114.239100226984	63.2667702994039	8.42404555237459	10.4230924048033	13.4353508098857	19.3289178485644	118.06790704937	111.833353314246	224.204079866284	225.793503102201	256.47654852741	40.2157118342809	39.8038802489755	88.8709032306911	209.299638301695	217.264736687742	190.13626848012	WRKY12	NC_016088.4	56450550	56452056	-	1322	protein_coding	WRKY transcription factor 12 && Q9SUP6.1 RecName: Full=Probable WRKY transcription factor 53; AltName: Full=WRKY DNA-binding protein 53 && PF03106:WRKY DNA -binding domain	WRKY
100815760	611.043617204999	835.892292846773	687.970127032676	101.845897114801	195.950451870908	156.545392229577	29.9676924671958	305.518847289364	237.078591671749	553.907204885086	650.450550372307	724.080905296899	32.158647405818	16.7670938998871	137.390612667309	267.03043901315	341.466599282561	208.645528447346	LOC100815760	NC_038241.2	39684295	39686398	-	1883	protein_coding	probable WRKY transcription factor 41 && Q9SUP6.1 RecName: Full=Probable WRKY transcription factor 53; AltName: Full=WRKY DNA-binding protein 53 && PF03106:WRKY DNA -binding domain	WRKY
100500465	197.569270226011	217.420409135663	117.803068286199	19.0700125987872	32.5745578313089	24.8366744252851	12.0924861773584	34.4491023040008	23.8399176121111	52.8078280935951	73.9720378580128	86.3154559670158	9.98175237526427	2.95664667609376	3.06451148226275	18.8456338462972	12.047776834641	13.0120141539172	LOC100500465	NC_038248.2	39151010	39151640	-	631	protein_coding	calcium-binding EF-hand family protein && Q9LSQ6.1 RecName: Full=Calcium-binding protein PBP1; AltName: Full=KIC-related protein 2; AltName: Full=PINOID-binding protein 1 && PF13833:EF-hand domain pair	-
547562	27.4300807230474	40.8223844028066	36.8055872718149	7.71148830666126	8.75457382506499	9.40451735694437	13.8675488118419	140.092687414397	58.4465054604259	160.042266480042	179.193501745521	229.559900269754	56.2974931656284	44.7561757447657	76.8758982883494	99.7400292913319	114.906496298672	104.176821811509	LOC547562	NC_038252.2	29562418	29569968	-	4565	protein_coding	resistance protein MG23%2C transcript variant X1 && Q40392.1 RecName: Full=TMV resistance protein N && PF01582:TIR domain|PF00931:NB-ARC domain	TIR
100793782	43.9805000746546	75.8483366704549	50.6460457800034	5.79136906676538	3.79753456515383	7.50137698749082	5.99902678760348	66.2424585194015	19.6413069592019	111.818619897117	121.895232783168	116.639503143694	5.69208178800973	4.40318089340991	44.613757553589	25.6332412381735	23.9678085304254	22.7010514291036	LOC100793782	NC_038249.2	23624043	23624922	-	880	protein_coding	zinc finger protein ZAT11 && Q681X4.1 RecName: Full=Zinc finger protein ZAT5 && PF13912:C2H2-type zinc finger	-
106798041	0	0	0.0712711574366142	7.21383798556378	6.94885275342767	6.10759751075868	0.52627453370522	0.306260523246811	0.20918202084016	0	1.40233827265211	0.919061806275609	0.147084965144815	0	0	0.479269224974348	0.554792140588136	0.557780478206651	LOC106798041	NC_016090.4	6295172	6318048	-	3709	protein_coding	disease resistance protein RPV1 && Q40392.1 RecName: Full=TMV resistance protein N && PF00931:NB-ARC domain	NB-ARC
100809416	92.7874483749466	166.236417850705	121.887566779764	24.6313080788076	20.1660911410363	25.7559596951885	25.1530434053444	36.9674923279049	18.063578723401	228.001338423052	159.569116908168	149.634841999636	19.9865866736351	45.0683244633723	81.2698213137253	123.316448074134	80.5617221929093	100.058897844898	LOC100809416	NC_038252.2	3909342	3910274	+	933	protein_coding	NADPH-dependent aldehyde reductase-like protein%2C chloroplastic && Q08632.1 RecName: Full=Short-chain type dehydrogenase/reductase && PF00106:short chain dehydrogenase	adh_short
106798389	33.7611473181995	136.678961775249	53.4766336047158	0	0.105237928431282	0.0545870482840645	20.4985580641612	15.6678659409989	19.4707186022598	0.10580345312459	0	0	17.5005441657984	2.08943336278739	3.83912519967065	0.140912370624642	0	0	LOC106798389	NC_016091.4	10772618	10773487	+	870	protein_coding	linoleate 9S-lipoxygenase-4-like && P38417.1 RecName: Full=Linoleate 9S-lipoxygenase-4; AltName: Full=Lipoxygenase-4; Short=L-4; AltName: Full=VSP94 && PF00305:Lipoxygenase	Lipoxygenase
100127385	221.520390792889	277.81514748994	232.239489256124	71.4397285722039	88.7943160496646	86.8536301064031	82.3039313155493	454.567729671462	246.242562445479	1220.76682680773	977.406257332391	909.4062601266	236.374138014441	254.657176683444	515.301504628763	493.322848870696	621.66140673312	537.837598999294	WRKY39	NC_016089.4	43830980	43834353	-	2121	protein_coding	WRKY transcription factor 39 && Q6IEQ7.1 RecName: Full=WRKY transcription factor WRKY24; Short=OsWRKY24 && PF03106:WRKY DNA -binding domain	WRKY
100777071	68.3098183336211	95.92717029176	73.6110378903208	9.50539824664899	19.3106942125897	12.4280423836627	5.38407699026593	11.8365826286825	8.60972511706647	83.2048521063861	90.4353808233766	82.9016642966688	2.4452347193613	4.19304745636222	4.12377921396521	34.6393247864835	34.3483927342725	20.351340890623	NAC021	NC_016091.4	48443876	48447305	-	2373	protein_coding	NAC transcription factor && F4JN35.1 RecName: Full=Protein NTM1-like 9; AltName: Full=Calmodulin-binding NAC protein && PF02365:No apical meristem (NAM) protein	NAM
100808989	108.04599144096	117.897480835858	115.652938510952	42.9761767422662	41.3976405944713	43.7085542493424	23.7341072650208	44.138199732631	40.8330753608017	72.4213424325833	86.8115221512115	110.099406864122	27.3931684895792	25.3471722972763	31.1991376551675	54.7223281298585	59.7654812047847	55.4738120652913	NRP-B	NC_038241.2	39871620	39873979	-	1557	protein_coding	N-rich protein && P37707.1 RecName: Full=B2 protein && PF10539:Development and cell death domain	-
100786079	9.19277735586194	7.68890437618454	10.5166613740298	45.6824102221277	34.0865443434644	42.4057715073544	19.1743835512049	12.5024267368314	19.2651458447801	1.03984631484433	4.51211364812764	1.63705752605276	2.58202546823293	7.23664258986286	3.19463964888321	5.56970679077507	7.49580224297169	4.3819909676794	LOC100786079	NC_016088.4	54775177	54778308	+	2036	protein_coding	beta-amylase 3%2C chloroplastic && O23553.3 RecName: Full=Beta-amylase 3, chloroplastic; AltName: Full=1,4-alpha-D-glucan maltohydrolase; AltName: Full=Beta-amylase 8; AltName: Full=Chloroplast beta-amylase; Short=CT-BMY; Flags: Precursor && PF01373:Glycosyl hydrolase family 14	-
113001461	138.842597850899	213.428759665651	175.449050283826	29.7668586663406	41.142701513926	29.0555111436065	67.7605209892197	277.444280303031	108.849011956106	898.351674080778	942.978276800524	695.024483895084	18.5194188766428	31.1848973416686	174.060804078339	353.556272700802	309.91272896533	280.560234149264	LOC113001461	NC_016091.4	48617099	48617572	-	474	protein_coding	uncharacterized LOC113001461 && - && -	-
100775577	36.1492918034528	34.15813276859	24.2903742203627	3.67640567659797	5.71620530150493	2.83829348174987	8.71153616897084	8.62382477602885	8.62522362255596	71.6155006138836	84.5984484692571	58.3695902502512	10.6387081866834	21.1361037074865	18.4171481030092	57.0774054065635	56.4879778780604	47.0214951769297	LOC100775577	NC_038253.2	2805738	2808170	-	1874	protein_coding	probable protein phosphatase 2C 47 && Q9LNF4.2 RecName: Full=Probable protein phosphatase 2C 13; Short=AtPP2C13 && PF00481:Protein phosphatase 2C	PP2C
100787543	29.7012100536187	26.2806622605591	12.9906549555352	2.71577125398431	2.27958239259108	2.75252405918911	5.90293536212549	11.5488740971407	5.99925023392264	65.3735785061244	64.7643226213803	64.1256389720971	5.40477485112453	10.0164876922196	9.3755478560378	14.0107157078215	10.1952994286382	15.8591005611575	LOC100787543	NC_038254.2	57147121	57149998	+	2450	protein_coding	heat shock cognate 70 kDa protein 2 && Q9LHA8.1 RecName: Full=Probable mediator of RNA polymerase II transcription subunit 37c; AltName: Full=Heat shock 70 kDa protein 4; AltName: Full=Heat shock cognate 70 kDa protein 4; AltName: Full=Heat shock cognate protein 70-4; Short=AtHsc70-4; AltName: Full=Heat shock protein 70-4; Short=AtHsp70-4 && PF00012:Hsp70 protein	HSP70
100787062	26.3858262245589	24.5009178344696	21.0471142819338	3.63164236015691	5.15415877986844	4.87315824871326	2.19178399409757	17.7341905195921	10.6273244613012	80.2859723254017	65.1743514747484	64.7033289055505	6.29059305712832	2.93158027635491	7.4046785323814	33.8079235621928	35.1371723406858	34.2139531197546	LOC100787062	NC_038241.2	36402322	36405230	-	2105	protein_coding	uncharacterized LOC100787062 && - && PF04724:Glycosyltransferase family 17	-
100790768	135.044840106012	159.104478994424	103.02130308749	29.7184585497998	39.4455049531166	31.2224970639801	29.3120149456402	60.6123469950699	29.6440412959005	212.901221219223	218.97800187127	178.09995688319	39.1723694293222	34.759051890722	53.5403692207033	61.7410615204273	66.7231557533698	59.7524978284927	LOC100790768	NC_038256.2	36629229	36632413	-	1518	protein_coding	protein FAM133%2C transcript variant X2 && - && -	-
547622	38.3794355210763	77.6336577202146	61.813271895081	2.37130317269381	6.9396216876357	5.52865305610714	1.93203739848215	43.9353968788632	16.5336916436646	234.054251932197	292.882034914416	367.018600137168	0	0	0.0490763602179533	34.4987472202641	15.3189953429473	6.28092818429497	DREB1-like	NC_038245.2	37433299	37434492	+	1194	protein_coding	CRT binding factor 1 && Q9FJ93.1 RecName: Full=Dehydration-responsive element-binding protein 1D; Short=Protein DREB1D; AltName: Full=C-repeat/dehydration-responsive element-binding factor 4; Short=C-repeat-binding factor 4; Short=CRT/DRE-binding factor 4 && PF00847:AP2 domain	AP2
100807994	45.4217323541925	46.7899981659942	45.4911131454384	10.2272218458353	15.7751523006442	13.96786235504	8.67077812248911	54.9715279782231	33.8782951193148	217.545936127326	250.525894855261	265.223714919615	40.5527646685386	35.613339450935	51.2633600701691	77.9572559050525	82.9723593152475	78.4460714941168	LOC100807994	NC_038252.2	37184624	37189865	+	4794	protein_coding	TMV resistance protein N%2C transcript variant X1 && Q40392.1 RecName: Full=TMV resistance protein N && PF00931:NB-ARC domain|PF01582:TIR domain	TIR
100818805	129.568654194112	134.957083684631	93.8084862919088	36.3294286519646	34.3045289591241	36.0442478823392	36.0872290145042	137.918992126175	80.7907151398132	511.403025359498	372.16898480542	292.418732793816	66.9841988325471	87.7318809094672	192.243805798083	154.892503702575	137.657928307538	143.722464512064	LOC100818805	NC_038249.2	40067024	40069277	-	1560	protein_coding	chaperone protein dnaJ && P43644.1 RecName: Full=DnaJ protein homolog ANJ1; Flags: Precursor && PF00684:DnaJ central domain|PF01556:DnaJ C terminal domain|PF00226:DnaJ domain	DnaJ_C
100809435	30.7778205015304	39.5658123386537	35.7847785182081	6.82834061465396	8.19283097815122	10.6772784401917	5.6008597642244	30.4434474047066	12.8832196266889	132.250691089737	168.106909721241	141.99840275965	14.6796215655327	6.37995141196811	17.6532867676779	22.5541502861149	27.5098409351021	24.8274656972766	LOC100809435	NC_038253.2	20294241	20299648	-	3794	protein_coding	probable disease resistance protein At5g66900 && Q9FKZ1.1 RecName: Full=Probable disease resistance protein At5g66900 && PF00931:NB-ARC domain	NB-ARC
100127396	110.88968659264	121.459220131464	114.499597503677	36.4358994086795	40.5195752688808	42.1245475995501	129.453432820659	173.032883029066	104.145573961599	27.562696178389	55.018720437739	95.3665185222793	109.929530173761	50.4495953191604	85.4680062912109	117.456829836345	105.652655080913	91.1921514511348	WRKY61	NC_038242.2	11942502	11945913	-	1062	protein_coding	WRKY transcription factor 51 && Q93WU9.1 RecName: Full=Probable WRKY transcription factor 51; AltName: Full=WRKY DNA-binding protein 51 && PF03106:WRKY DNA -binding domain	WRKY
100800632	94.2553272494727	122.710834400897	112.59511893123	28.4961805662103	40.4449567479961	33.2515119668157	40.9500471086572	247.321114665994	106.753425808576	546.557113761658	634.736785030621	630.76308629899	152.208230812981	72.2658737321456	269.181796687862	233.244786097468	249.833939467162	281.2158544629	LOC100800632	NC_038241.2	16822271	16828217	-	3562	protein_coding	probable disease resistance protein At5g66900%2C transcript variant X1 && Q9FKZ1.1 RecName: Full=Probable disease resistance protein At5g66900 && PF00931:NB-ARC domain|PF05659:Arabidopsis broad-spectrum mildew resistance protein RPW8	NB-ARC
100818119	194.061072510459	235.717026250146	260.275676790787	63.5068406385879	85.3539491081686	72.3300579620881	50.3016025820706	377.016950527037	141.434294549922	1129.98259975198	834.458918898067	620.912809654912	82.4691303471528	63.2382161674433	298.734427960337	373.628577896723	370.340760117773	329.278232335748	LOC100818119	NC_038251.2	9061552	9063710	-	1845	protein_coding	cytochrome b561 and DOMON domain-containing protein At5g47530 && Q8VYH6.1 RecName: Full=Cytochrome b561 and DOMON domain-containing protein At4g17280; AltName: Full=Protein b561A.tha2; Flags: Precursor && PF03188:Eukaryotic cytochrome b561|PF04526:Protein of unknown function (DUF568)	Cytochrom_B561
100805194	46.6748232753136	108.126620503382	72.4131629519484	4.30265792722282	10.3443981583891	6.91886779489496	1.23107178291636	4.04260303527666	1.02524759206628	76.3577963635237	20.2847825922516	25.2253469984366	15.6794905212502	5.16772640428586	51.0474886363803	3.58425767302421	3.85214280811626	3.71626771657492	AOC6	NC_038254.2	56459115	56460693	+	1009	protein_coding	allene oxide cyclase 4%2C chloroplastic-like && Q75KD7.1 RecName: Full=Allene oxide cyclase, chloroplastic; Short=OsAOC; AltName: Full=Protein COLEOPTILE PHOTOMORPHOGENESIS 2; AltName: Full=Protein HEBIBA; Flags: Precursor >A2XID3.1 RecName: Full=Allene oxide cyclase, chloroplastic; Short=OsAOC; Flags: Precursor && PF06351:Allene oxide cyclase	-
100794402	102.42794161439	159.127319339327	150.747936591181	19.5861402014874	32.7873032430164	16.1358471684478	22.4810224836378	37.528429772902	23.7566410249949	338.608836946234	360.891592737188	268.93108710411	16.3718885939773	17.8696230165842	36.6515143020783	177.204786929584	152.001012339421	130.61096501412	LOC100794402	NC_038246.2	49051550	49052585	-	1036	protein_coding	uncharacterized LOC100794402 && - && PF14009:Domain of unknown function (DUF4228)	-
100786373	21.9963740278237	10.8932090106082	16.5978997347197	79.2623673720854	85.7206950907398	82.0397665270686	40.7923377638828	28.5522881137762	29.7085232284716	0.806804021037713	1.88383652780394	2.05222148104811	14.0286880247267	7.12790760729463	5.13600729165417	6.74021482756753	9.79217951814742	8.34529040274631	LOC100786373	NC_038242.2	47808766	47811506	+	1255	protein_coding	E3 ubiquitin-protein ligase RMA1H1-like%2C transcript variant X1 && Q6R567.1 RecName: Full=E3 ubiquitin-protein ligase RMA1H1; AltName: Full=Protein RING membrane-anchor 1 homolog 1 && PF00097:Zinc finger, C3HC4 type (RING finger)	zf-C3HC4
100785778	4.41343732321251	6.98702709990947	4.93333853062026	0.220166095505164	0.398692991693008	0.295432236436306	1.79382010403397	1.52569527313205	2.80203781055635	4.69550130383096	1.19760271954192	2.02631291235498	1.11066720689927	0.14879324102685	0.364523633594005	0.0381318079139777	0.266682743577164	0	LOC100785778	NC_038254.2	7946932	7950419	-	3215	pseudogene	- && Q9SX38.2 RecName: Full=Putative disease resistance protein At1g50180 && -	-
100305613	242.204260106581	259.104208654017	164.083743452332	40.4547830589726	63.5382336291428	41.1653279554457	43.1432843040469	102.010138606102	52.3525179983134	355.449273160456	321.036240755154	222.048462862758	30.9833786480658	23.1094305861422	80.9582521659712	68.4892214073543	60.1196684635362	56.176004439597	LOC100305613	NC_038255.2	39935566	39937232	+	946	protein_coding	uncharacterized LOC100305613 && Q39096.1 RecName: Full=Protein EARLY RESPONSIVE TO DEHYDRATION 15; AltName: Full=PAM2-containing protein CID1; AltName: Full=Polyadenylate-binding protein-interacting protein 1; Short=PABP-interacting protein 1; Short=Poly(A)-binding protein-interacting protein 1; AltName: Full=Protein CTC-INTERACTING DOMAIN 1; AltName: Full=Protein LIGHT STRESS-REGULATED 1 && -	-
100786251	187.076413775477	209.651460325305	188.896777031792	49.3563539172567	76.1929809919774	61.515996536238	34.0315459989754	133.034396659949	78.5650699614961	208.908960822809	213.397128804085	210.741925450653	64.7004792128132	31.0111911471084	108.71876983545	209.772646695118	237.502329235933	251.307634887608	LOC100786251	NC_038245.2	6284866	6288968	+	2482	protein_coding	IQ domain-containing protein IQM1 && O64851.1 RecName: Full=IQ domain-containing protein IQM4; AltName: Full=IQ motif-containing protein 4 && -	-
100527851	29.3674993669348	35.7411171459172	19.9262891450565	3.05987003114776	2.82926892697475	1.68406851089135	9.57368122626409	265.330554657093	5.93923402455685	4371.44171705042	3022.38980662328	2730.8776341561	866.419275514094	765.877102834926	1371.54196156399	857.783711686307	1083.82037558527	1210.276139932	HSP26-A	NC_038243.2	16425469	16426843	+	987	protein_coding	Probable glutathione S-transferase && P32110.1 RecName: Full=Probable glutathione S-transferase; AltName: Full=G2-4; AltName: Full=Heat shock protein 26A && PF02798:Glutathione S-transferase, N-terminal domain|PF00043:Glutathione S-transferase, C-terminal domain	GST_N
100819190	34.0619305467303	44.2407092605764	41.8582222428498	11.5632385743834	10.4042042880927	12.4025382762438	8.54254081901672	9.89983114679194	10.3304992394805	43.666221835833	47.619250544558	54.5595851001568	9.07863989950786	12.2162325123561	9.75812444727075	28.7994024583036	30.5871515613706	26.3943969543446	LOC100819190	NC_038251.2	9108936	9112890	-	2420	protein_coding	scarecrow-like protein 13 && Q9M0M5.2 RecName: Full=Scarecrow-like protein 13; Short=AtSCL13; AltName: Full=GRAS family protein 24; Short=AtGRAS-24 && PF03514:GRAS domain family	GRAS
100820571	59.5101081433904	139.412328867322	113.863239263096	12.5708223519649	13.2269843039605	10.996829337718	14.9996330341649	61.7900003671659	19.4317333065977	220.314010096483	212.336391582688	142.188571009118	5.99604135760155	4.70528134329171	27.8576729328992	100.612298890568	74.3769792460887	80.4153644183376	LOC100820571	NC_038249.2	38750476	38751171	-	488	protein_coding	signaling peptide TAXIMIN 2 && - && -	-
100500670	145.831929055304	216.926125923584	175.214879179278	30.2651534514887	51.6106636448075	29.0083005279191	16.8004774423389	54.4711890922341	19.4076864210207	403.939303851921	337.744977484849	304.062072941452	52.5804247899712	30.3051322817069	181.518296732844	106.119557019102	100.40232963752	89.6415680666229	LOC100500670	NC_038250.2	44939754	44942573	+	1146	protein_coding	putative alpha/beta hydrolase && Q94AC1.1 RecName: Full=Rhodanese-like domain-containing protein 6; AltName: Full=Sulfurtransferase 6; Short=AtStr6 && PF03959:Serine hydrolase (FSH1)	-
100800820	237.096026041817	290.451673706982	232.056396989238	602.905039559821	613.382792601959	638.89676464292	77.9258537204421	82.2247924383521	85.4204409334104	23.2466922181573	8.7650707293655	4.54912870802905	26.8048959691883	7.07936699693112	7.98052666030027	5.55451631446141	0.888799485162355	4.67977634291627	LOC100800820	NC_038241.2	36879465	36883894	+	1865	protein_coding	inositol-3-phosphate synthase && Q9LW96.1 RecName: Full=Inositol-3-phosphate synthase; Short=MIP synthase; AltName: Full=Myo-inositol 1-phosphate synthase; Short=IPS; Short=MI-1-P synthase && PF07994:Myo-inositol-1-phosphate synthase|PF01658:Myo-inositol-1-phosphate synthase	-
100306716	55.2108988098375	81.6909500561967	75.4732439346193	15.3560186216511	16.3649978137173	13.4801483963249	37.7239745137947	38.9391804285649	42.5400126557868	264.777539450059	397.913322642482	402.056697551314	65.6742627218921	45.3940434265033	42.3820415998146	109.344317808815	83.2267644700169	91.2935149447672	LOC100306716	NC_038248.2	12596838	12597679	-	842	protein_coding	thioredoxin-like superfamily protein && Q9SGP6.1 RecName: Full=Glutaredoxin-C9; Short=AtGrxC9; AltName: Full=Protein ROXY 19 && PF00462:Glutaredoxin	-
100777835	113.487575731863	137.202018620055	95.7203443876998	26.4791285793332	37.6396035501812	34.2590229432872	31.4621891407966	57.2914670213363	39.0930369291941	281.930900401977	254.040815505165	229.983784084596	40.0523503975236	45.7166327104919	56.8560987860062	104.649570717061	96.4993174671738	111.665739715483	LOC100777835	NC_038250.2	49390635	49393617	-	2053	protein_coding	reticulocyte binding protein 2 homolog b%2C transcript variant X2 && - && -	-
100810724	13.4942089899651	22.9243316970897	11.6887122385076	0.825462387229273	0.934255078930773	1.84609259502959	2.24183931369066	77.2734884845184	16.106072580249	537.847072753247	472.284983579153	363.296170647127	49.1847042587175	25.4991344063048	102.530818238557	176.414687792149	198.556705936947	186.819727115925	LOC100810724	NC_038246.2	49492668	49495766	-	2058	protein_coding	core-2/I-branching enzyme domain-containing protein && - && PF02485:Core-2/I-Branching enzyme	-
100785849	290.738607867799	341.978010831688	282.437504960757	77.204956322074	118.54729681959	94.8931365523867	67.1626470092701	221.191713345881	152.263833607408	497.167343304802	498.932878084871	457.465359685031	113.516699379252	96.2671975263297	141.788450411173	287.331505838449	298.941931547283	331.7483359461	LOC100785849	NC_038249.2	983479	985855	+	1613	protein_coding	DCD domain-containing protein NRP-A-like && P37707.1 RecName: Full=B2 protein && PF10539:Development and cell death domain	-
100816676	18.9729760960228	20.6647010923091	16.4662891793177	3.03808348789191	4.11470621092629	2.36262420938512	1.94735278369973	9.34656205443919	3.24354563250901	62.3408807833602	84.0408907186379	75.022740313259	4.02228634577726	2.37985209524488	7.96157256796688	26.0870506202801	23.298505994581	13.4868192025576	LOC100816676	NC_038243.2	37176639	37182608	+	2392	protein_coding	MACPF domain-containing protein NSL1 && Q9SGN6.1 RecName: Full=MACPF domain-containing protein NSL1; AltName: Full=Protein NECROTIC SPOTTED LESIONS 1; Short=Protein NSL1 && PF01823:MAC/Perforin domain	-
100791353	52.3610588850351	60.4376633362137	46.5377702175557	14.3872659184562	16.2571957437616	13.3680037101987	14.6857446989237	20.6815242251282	20.4984543729312	81.9761950850663	52.8118781036184	49.0062281120694	14.506269641613	11.6217966466048	32.786994179967	50.4127825601889	43.8232123399426	54.5945277621991	LOC100791353	NC_038251.2	4724579	4726316	+	1453	protein_coding	uncharacterized LOC100791353 && - && -	-
100776987	12.1312336960442	11.2443964054571	15.8738841111717	50.7531409453018	53.6082795728042	45.3266724337772	77.7590782175626	85.8289554977813	72.9954792897235	21.8918043740374	12.565293794068	10.119062994145	28.388291366314	39.8940499742927	64.8519286390255	19.6670392933606	21.7646634442928	17.5548414139705	RAV1	NC_016088.4	26490786	26492387	-	1602	protein_coding	AP2/ERF transcription factor family protein RAV1 && Q9C6M5.1 RecName: Full=AP2/ERF and B3 domain-containing transcription repressor TEM1; AltName: Full=Protein TEMPRANILLO 1; AltName: Full=RAV1-like ethylene-responsive transcription factor TEM1 && PF00847:AP2 domain|PF02362:B3 DNA binding domain	B3
100777501	79.6974633060274	272.63341342135	61.6380724145264	0.226869870849071	0.220088936863499	0.0570802067393463	23.9408478538895	19.362277512314	22.5876913908335	0	0	0	37.136173356084	1.32241781342914	4.64833352237451	0	0.0687007228045338	0.0777046196540139	LOC100777501	NC_038244.2	37518746	37519577	-	832	pseudogene	- && P38417.1 RecName: Full=Linoleate 9S-lipoxygenase-4; AltName: Full=Lipoxygenase-4; Short=L-4; AltName: Full=VSP94 && -	-
100799978	366.255128730073	367.938393804632	361.817739874722	185.851798199559	175.503178040829	177.000197207738	66.5108023200288	146.493486237087	86.2917995341794	277.152014190071	248.640644963287	174.810268691089	84.962672885755	46.6737444479406	161.280361071916	114.53238600485	118.034047004765	110.498977068769	LOC100799978	NC_038251.2	8519158	8522570	+	2015	protein_coding	5'-adenylylsulfate reductase 3%2C chloroplastic && P92980.2 RecName: Full=5'-adenylylsulfate reductase 3, chloroplastic; AltName: Full=3'-phosphoadenosine-5'-phosphosulfate reductase homolog 26; Short=PAPS reductase homolog 26; Short=Prh-26; AltName: Full=Adenosine 5'-phosphosulfate 5'-adenylylsulfate sulfotransferase 3; Short=APS sulfotransferase 3; AltName: Full=Thioredoxin-independent APS redu…	-
732587	105.820889385522	152.463233951277	127.845998883674	34.2226046621338	43.5789313544495	32.3379083562106	21.2820346178438	123.848802105792	36.3399406689015	462.041773426561	352.096603405001	365.163602563846	53.6527746093076	66.9790205229707	239.007843007946	122.409687725055	174.480855543642	120.321286610926	WRKY13	NC_038249.2	20761342	20762948	+	1332	protein_coding	WRKY transcription factor 13 && Q9SJA8.2 RecName: Full=Probable WRKY transcription factor 17; AltName: Full=WRKY DNA-binding protein 17 && PF10533:Plant zinc cluster domain|PF03106:WRKY DNA -binding domain	WRKY
100810665	28.5679825082981	51.443281582408	37.4211846271113	4.442472784827	6.54434607242651	7.12029803454273	2.53677070071063	35.9700887676461	9.76883765191578	221.970332348121	158.179586386907	119.543079837823	16.9810589983239	4.90379565380019	35.7549005144398	27.7417544720333	30.612352199965	29.0340005910585	LOC100810665	NC_038244.2	23950403	23952512	-	1434	protein_coding	uncharacterized LOC100810665 && P53990.1 RecName: Full=IST1 homolog; Short=hIST1; AltName: Full=Putative MAPK-activating protein PM28 && PF03398:Regulator of Vps4 activity in the MVB pathway	-
732639	35.263253367041	27.8214853020147	31.3708148865652	97.4429119979188	81.9552828171112	94.7565417381898	111.836850577872	64.4535895538463	114.173684084515	23.4793468134874	20.3835263813589	22.2948143763669	196.901081339488	223.681795351018	157.474949611731	127.321668031582	195.377046642947	104.411455587928	NAC3	NC_038242.2	41412282	41414341	+	1478	protein_coding	NAC domain protein NAC3 && Q93VY3.1 RecName: Full=NAC domain-containing protein 72; Short=ANAC072; AltName: Full=Protein RESPONSIVE TO DESICCATION 26 && PF02365:No apical meristem (NAM) protein	NAM
100127391	406.70091565394	511.248464100914	485.244158769528	74.1445763458685	156.257276134768	97.2476884188233	35.5834356717858	222.075132393866	55.2627338263577	844.331602904297	526.502942445504	549.767049928471	73.0516457340179	58.915075345742	383.49280397109	252.11299708105	308.056933717542	246.714403113358	WRKY47	NC_038245.2	5823753	5825752	+	1425	protein_coding	WRKY transcription factor 47 && Q9SV15.2 RecName: Full=Probable WRKY transcription factor 11; AltName: Full=WRKY DNA-binding protein 11 && PF10533:Plant zinc cluster domain|PF03106:WRKY DNA -binding domain	WRKY
100101871	43.0417213305791	65.486574575174	37.6760593162432	9.15427729323968	12.5754182557055	11.1894558583589	8.07613578367444	19.0422591724434	14.0245033106374	91.0828727951821	64.7864053807346	52.968207364524	13.3903020185142	19.8931393455165	34.1021556109953	34.0094530991297	36.1820823025798	32.2900239239785	BZIP38	NC_016090.4	34802558	34805971	-	2763	protein_coding	bZIP transcription factor 38 && O22208.2 RecName: Full=bZIP transcription factor 17; Short=AtbZIP17 && PF00170:bZIP transcription factor	bZIP_1
102666898	47.3487729431869	72.6122005352892	50.2563984406023	4.41299268440106	10.2162431054173	10.4217174914704	3.53580374875494	205.131773233541	67.9984887918964	401.895147535887	403.212229231115	367.042736849496	55.444509591312	22.7492769161363	138.895852104758	137.282866285625	146.359844643082	107.830560313585	LOC102666898	NC_016090.4	5495236	5498604	+	1882	protein_coding	probable WRKY transcription factor 33 && Q6IEQ7.1 RecName: Full=WRKY transcription factor WRKY24; Short=OsWRKY24 && PF03106:WRKY DNA -binding domain	WRKY
547566	241.126867515525	299.032197340498	299.080264268946	61.0003282009795	94.4181539144412	86.1493461714817	71.5481387109339	573.705856858767	316.177136416421	510.338762716917	610.824148304915	567.325053406055	157.704067505036	125.572195849098	442.783829290962	401.793581178952	457.446276235067	346.509537087382	LOC547566	NC_016090.4	46058748	46059489	-	656	protein_coding	indole-3-acetic acid induced protein ARG-2 homolog && P32292.1 RecName: Full=Indole-3-acetic acid-induced protein ARG2 && -	-
100785397	18.6487812345312	35.7581205318096	22.6868639471957	1.3469724016158	3.00543903127016	1.80744936278349	7.5977727746795	164.920179153411	15.5433696848104	813.989957379401	540.263421643699	495.157154988936	104.096282968861	28.3107809589556	133.530192169425	139.39062428155	156.521033256484	166.577411550137	LOC100785397	NC_016089.4	764875	766478	-	1051	protein_coding	chitinase 10 && Q5NB11.1 RecName: Full=Chitinase 10; AltName: Full=Pathogenesis related (PR)-3 chitinase 10; Flags: Precursor && PF00182:Chitinase class I	-
100527184	19.4180064055596	42.7767701273969	28.7934540726895	2.29132614967776	2.94376173820575	1.86971385854867	4.07529996378807	239.258799286022	22.0606506973972	849.580901139058	642.690573954108	668.53839633939	148.457705509682	34.5280378537701	166.486721688991	242.130725035925	270.117537986238	279.132941320918	LOC100527184	NC_016088.4	45388948	45390841	+	762	protein_coding	uncharacterized LOC100527184 && Q9LZX1.1 RecName: Full=Protein LURP-one-related 15 && PF04525:LURP-one-related	-
100802961	202.859389179003	310.375543419728	226.081595721953	70.219440804167	89.4958201875358	72.6220143144144	146.181880228903	123.01163078418	139.132742311308	222.06374558523	207.903717657988	193.483257370061	60.8420165515549	60.7336129213243	64.5904370432287	145.695088440284	122.610664980458	141.15962016276	LOC100802961	NC_038249.2	19180101	19181899	+	1799	protein_coding	ethylene-responsive transcription factor RAP2-4 && Q9LM15.1 RecName: Full=Ethylene-responsive transcription factor RAP2-13; AltName: Full=Ethylene-responsive transcription factor ERF058; AltName: Full=Protein RELATED TO APETALA2 13 && PF00847:AP2 domain	AP2
100819565	27.3674713928074	63.6253507813095	33.2709737483885	1.42380401705279	2.36785338970385	4.02579481094976	1.27478594926375	35.0153064590506	13.1910402744317	93.7683103316682	137.91253247298	162.386013962278	0	0	0	16.5572035483954	7.88400018943064	3.06531327186869	LOC100819565	NC_038252.2	36257988	36258683	+	696	protein_coding	AP2-lke DNA-binding domain-containing protein && Q9FJ93.1 RecName: Full=Dehydration-responsive element-binding protein 1D; Short=Protein DREB1D; AltName: Full=C-repeat/dehydration-responsive element-binding factor 4; Short=C-repeat-binding factor 4; Short=CRT/DRE-binding factor 4 && PF00847:AP2 domain	AP2
100820033	1.30517321764344	2.19274771232925	1.0117509095349	9.7033903785593	15.5629718476746	14.3095901695048	3.69549205614712	5.48295138059773	7.27819995587387	34.9199036640885	43.9512038242947	51.846167494723	20.6565693553319	22.4376299203248	16.0729959727102	35.4440877908702	50.7889363047449	37.8925630125486	LOC100820033	NC_038242.2	44880752	44883925	+	2665	protein_coding	LRR domain-containing protein && Q40392.1 RecName: Full=TMV resistance protein N && PF00931:NB-ARC domain|PF01582:TIR domain	TIR
100820249	75.2796223454769	99.9900301106016	111.780054268559	27.8639414711393	30.3736706772382	28.6452034328758	14.5058500207651	19.0959181391287	14.9834646604813	45.9514473439441	42.4593685980952	27.9557691597257	10.1156782742125	17.8060044907715	25.5781315516904	39.9889177494073	35.1119579865	31.9146440392308	LOC100820249	NC_038250.2	1427963	1429222	+	1260	protein_coding	ethylene-responsive transcription factor 3 && Q9LDE4.1 RecName: Full=Ethylene-responsive transcription factor 7; Short=AtERF7; AltName: Full=Ethylene-responsive element-binding factor 7; Short=EREBP-7 && PF00847:AP2 domain	AP2
100788183	22.9033447236717	37.5967301332883	35.4532922521104	6.46886653739674	3.88707458415494	6.46165458511418	6.10410548759481	88.1322012734415	23.2602501175744	183.909672878284	213.669047648727	279.833535998833	36.7581845459825	27.894736966113	67.1095001587872	101.335815912325	109.347654801234	105.027710241225	LOC100788183	NC_038244.2	3508966	3513140	-	1955	protein_coding	protein SAR DEFICIENT 1 && Q9C9T2.1 RecName: Full=Protein SAR DEFICIENT 1 && PF07887:Calmodulin binding protein-like	-
100781388	94.4548826328579	134.149275181079	97.7114939022408	31.6158805385131	39.4665804075146	34.3474532634987	15.9431368077757	6.91349281674128	9.24710983055811	18.9229660239903	10.4904363340242	9.16252926489381	11.2074896428727	11.3342084854669	21.6713291968519	11.3806553985571	15.1361815483494	13.7088122216085	LOC100781388	NC_038250.2	5365411	5368001	-	2009	protein_coding	protein phosphatase 2C 37 && P49598.1 RecName: Full=Protein phosphatase 2C 37; Short=AtPP2C37; AltName: Full=Protein ABA-HYPERSENSITIVE GERMINATION 3; AltName: Full=Protein phosphatase 2C A; Short=PP2CA && PF00481:Protein phosphatase 2C	PP2C
100778550	43.8973150161619	45.7202028776273	64.4618586990641	10.7383819123347	16.6881023212489	14.2301696293131	4.00622871810048	64.3519899939781	24.9024363005854	81.6518645538471	69.4517841025181	82.6756178244811	24.7903398271959	10.4234781262675	48.3535918838735	21.6849778638559	25.1777429413224	24.4603241277082	LOC100778550	NC_038242.2	44115689	44119935	-	3621	protein_coding	TMV resistance protein N && Q40392.1 RecName: Full=TMV resistance protein N && PF00931:NB-ARC domain|PF01582:TIR domain|PF07725:Leucine Rich Repeat	TIR
100306340	25.9987830374367	9.21893894636753	26.2246748940875	134.638265576271	157.378728249885	123.124120018501	35.3257350829312	18.8500479484962	25.0864705122213	0	0.536103138864839	0.300599668384148	3.14884926823735	0.759317888732261	0.465056937303462	2.02701326791399	1.51214289347545	0.855161951747878	LOC100306340	NC_016088.4	588693	589697	+	756	protein_coding	uncharacterized LOC100306340 && - && -	-
100809557	129.616614775992	160.809974971712	157.050411558998	43.4843813763498	52.9233673824588	61.8267193326548	30.5148014591614	142.134799781983	81.190965751786	389.573752899996	389.006458179745	408.418869813882	56.8017829505063	33.6200413986725	77.7370921825097	148.888405883409	159.377458502295	175.461969416274	LOC100809557	NC_038249.2	16011484	16014585	-	2140	protein_coding	senescence-associated carboxylesterase 101 && Q4F883.1 RecName: Full=Senescence-associated carboxylesterase 101; Flags: Precursor && PF01764:Lipase (class 3)	Lipase_3
100792165	218.327076370946	357.398829913196	295.671763302016	85.3832906201035	103.633922160234	90.1274389196202	120.434522179656	73.8833130856622	84.2118228273795	173.863277995377	145.314310064268	124.926564945814	97.7159907844808	119.130054783438	111.286069596443	237.8217394362	229.070224426574	225.33824530915	LOC100792165	NC_038248.2	6825403	6827116	-	1448	protein_coding	uncharacterized protein At4g22758 && - && -	-
100800237	11.3824552667851	10.5408372832685	15.5348417903851	46.4516060563473	48.7986081679014	37.720503286918	11.9763484129269	8.00038549987974	12.9459016151847	11.0267036303284	10.3786217039615	12.7566984270523	7.8782732668204	12.9558614764942	5.84954428952011	9.4978240434695	13.0245120316929	8.89502048872754	LOC100800237	NC_038247.2	8085118	8088900	-	2304	protein_coding	protein NUCLEAR FUSION DEFECTIVE 4 && F4I9E1.1 RecName: Full=Protein NUCLEAR FUSION DEFECTIVE 4 && PF06813:Nodulin-like	-
100802508	136.460980391691	219.151982925298	232.285894832089	29.7859223344539	57.5072100136528	34.4813027605004	99.068498276241	71.7273968363972	61.712353536411	431.194094228716	391.460801031641	274.127710353467	20.4884567413369	37.7013448530388	28.9349521044606	252.034516938239	241.658933997883	209.196266813218	LOC100802508	NC_038245.2	7393688	7394815	-	1128	protein_coding	ethylene-responsive transcription factor ERF017 && Q84QC2.1 RecName: Full=Ethylene-responsive transcription factor ERF017 && PF00847:AP2 domain	AP2
100802817	69.1189878230027	111.980876096011	74.763144920958	17.0654634148607	23.8939302295625	17.7637089186998	8.16982094430829	7.83359319200489	6.37498398382654	20.2894274565352	12.5687539331194	11.2036479456916	11.8307194596227	4.79283190263731	5.87090007683665	9.53377064803456	8.72656509517132	5.67540305992065	LOC100802817	NC_038250.2	45091476	45092778	-	1048	protein_coding	uncharacterized LOC100802817 && - && -	-
100796491	506.648786037409	659.831185485064	536.109648613784	116.068217995654	213.36528419581	153.803318044164	89.6590505115864	256.895527601976	127.44407144046	704.847755108565	652.262581079511	588.998154438935	70.5342236085166	71.0561687455768	228.563246344196	421.693865901932	455.868105690087	305.859924173573	LOC100796491	NC_016089.4	45221965	45222819	-	855	protein_coding	probable calcium-binding protein CML18 && Q9LE22.1 RecName: Full=Probable calcium-binding protein CML27; AltName: Full=Calmodulin-like protein 27 && PF13499:EF-hand domain pair|PF13833:EF-hand domain pair	-
novel.389	34.93757408086	69.1327186228797	44.8999868035249	4.51208922421738	10.0919399894062	4.76168694095455	2.2092903901583	11.1082388915267	4.80831589824974	65.6445089844321	77.4615638932714	74.6948259646187	5.7300275030574	4.63758694592253	16.2251139440893	33.7010741378376	29.0349508968325	25.3277846585407	-	NC_038244.2	1761011	1762606	+	1506	-	- && - && -	-
100783281	80.3020732806324	111.605436094829	75.710501682461	30.7686831661388	29.37863495754	29.1243956680849	57.5822182739553	124.994157678746	65.8726765594742	382.813794283315	332.602293567984	316.343172361379	60.2035418768541	57.4223070362636	155.374197742663	158.667592587934	182.449610175444	137.151520884548	AMT2.2	NC_038254.2	49097330	49102160	-	2141	protein_coding	ammonium transporter AMT2.2 && Q9M6N7.2 RecName: Full=Ammonium transporter 2; Short=AtAMT2 && PF00909:Ammonium Transporter Family	Ammonium_transp
100810797	23.6158506564223	65.0463338267479	45.597924235426	5.55487441351665	4.21503660902217	4.8154938049194	9.25512428339601	349.513932529975	17.6833302631602	1339.3237396998	1156.67813734438	612.630532549225	59.9409882118922	18.9006435310663	277.892658990514	343.133939985917	402.977621570546	299.968088089823	LOC100810797	NC_038243.2	6796563	6797420	+	858	protein_coding	BON1-associated protein 2 && - && PF00168:C2 domain	C2
100499653	162.897745945423	140.938349624933	186.098684944411	42.6137941887927	66.115066444026	57.6304750528982	35.4782891583548	270.733365883439	124.548028044893	194.314838308974	229.0224088386	258.858119730646	49.6732014729762	35.709865445879	101.299379649839	112.753786279104	109.972404496636	112.722623327201	LOC100499653	NC_038242.2	44061403	44065833	-	3775	protein_coding	TIR-NBS-LRR type disease resistance protein && Q40392.1 RecName: Full=TMV resistance protein N && PF00931:NB-ARC domain|PF01582:TIR domain	TIR
novel.235	123.306284036754	237.431222771874	256.975450825311	33.0870661063431	47.325396400621	48.9951902544583	23.5163681301564	72.7874423905362	42.3293551111946	322.414516359463	203.288951601229	125.425290989059	3.45641902252663	5.96068551724987	63.0522918776565	87.7704022562314	82.2679185553392	60.5541351961434	-	NC_038241.2	34446631	34447577	+	947	-	- && - && -	-
100789695	3.61665530453814	11.8127421075489	8.52490540285896	0.0864662082209928	0.398438606726775	0.217548016523757	0	8.23096359662271	0.236938804488061	61.8579428256452	27.1062391458293	20.2997723835048	0.840582643639631	0	12.3207067851619	1.65667246545187	1.544837874956	0.355383839956791	LOC100789695	NC_038256.2	36199048	36202356	-	2183	protein_coding	LEAF RUST 10 DISEASE-RESISTANCE LOCUS RECEPTOR-LIKE PROTEIN KINASE-like 1.1 && Q9C6K9.1 RecName: Full=LEAF RUST 10 DISEASE-RESISTANCE LOCUS RECEPTOR-LIKE PROTEIN KINASE-like 1.1; AltName: Full=Probable receptor-like serine/threonine-protein kinase LRK10L-1.1; Flags: Precursor && PF07714:Protein tyrosine kinase	Pkinase_Tyr
100499732	2.08343014376745	0.578023457885453	2.28006230022557	21.6547597479981	18.8790035761294	18.1770456738904	34.0491547359551	18.8229867639926	21.6677396679744	0.620276308749283	2.50350050696316	1.582402027909	4.01032689822681	13.5387812236224	5.05420369597725	9.5828008378968	12.5564922154443	6.4475984135557	LOC100499732	NC_038246.2	42716156	42717639	-	1484	protein_coding	DNA-binding domain-containing protein && Q9LY05.1 RecName: Full=Ethylene-responsive transcription factor ERF106 && PF00847:AP2 domain	AP2
100790050	60.3000780815751	95.6166999934588	87.4629962595018	12.4196464410475	15.7406966997778	23.817365294058	10.6265661968342	96.8779245976947	65.0859688392771	64.8641254710572	90.6115088170388	94.8611615729186	18.0452550544833	11.632897406333	65.8463090404717	92.5214902127708	100.938151606586	104.561673470926	LOC100790050	NC_038255.2	50475225	50477913	-	1649	protein_coding	probable WRKY transcription factor 53 && Q9SUP6.1 RecName: Full=Probable WRKY transcription factor 53; AltName: Full=WRKY DNA-binding protein 53 && PF03106:WRKY DNA -binding domain	WRKY
100801993	32.0614904607147	64.210077933528	47.3270823201415	10.1938627979438	11.3305889983198	11.849022812462	24.7362331196077	66.1203641791575	42.36440326647	143.338166393489	171.012841529196	186.977546460089	53.3500282008045	44.5767114798444	35.1022529584118	59.3179862918829	62.9227428430665	57.4611570830097	LOC100801993	NC_038245.2	2291388	2295470	+	2509	protein_coding	wall-associated receptor kinase-like 8 && Q9SA25.1 RecName: Full=Wall-associated receptor kinase-like 8; Flags: Precursor && PF07714:Protein tyrosine kinase|PF13947:Wall-associated receptor kinase galacturonan-binding	Pkinase_Tyr
100808078	10.5525418214521	18.1164836909351	24.1507602373257	0.649388988118442	2.16992884540649	1.86985680303327	1.00053154091297	8.82256681753756	1.33461487722962	83.9911976564624	57.7368325425169	53.9755661432526	3.09016945102536	0	11.5805577254672	13.0044988830482	11.0778339817659	15.3470188248772	LOC100808078	NC_038247.2	11028294	11030909	+	2616	protein_coding	exocyst complex component EXO70H1 && Q9FGH9.1 RecName: Full=Exocyst complex component EXO70B1; Short=AtExo70b1; AltName: Full=Exocyst subunit Exo70 family protein B1 && PF03081:Exo70 exocyst complex subunit	Exo70
100818861	66.0281651139958	114.971304572681	84.8672194865423	16.1797166477115	26.6190204375664	22.8471416833555	9.57387740557639	11.6686987659079	13.650017331835	86.0225175212631	55.9195612576757	35.2305143836373	3.19886130195935	2.55192675505071	6.47922196646647	48.2170423577248	41.8574646332648	46.8729942339712	LOC100818861	NC_038253.2	5463864	5465925	+	2062	protein_coding	UDP-glucuronate 4-epimerase 1 && Q9M0B6.1 RecName: Full=UDP-glucuronate 4-epimerase 1; AltName: Full=UDP-glucuronic acid epimerase 1; Short=AtUGlcAE3 && PF16363:GDP-mannose 4,6 dehydratase	-
112998383	25.6448351005921	35.5634269328338	18.6242872975101	1.80980283336418	1.49560436641332	3.03562917659251	3.90692921041403	15.841863419166	5.02053357435958	197.173151081445	200.727980937018	155.053066448398	14.7233303675004	19.9773947941746	17.4792706833091	59.5554925506476	48.7150579886694	42.0593914018181	LOC112998383	NC_038247.2	19273309	19274012	+	704	protein_coding	putative calcium-binding protein CML19 && Q2QYW1.1 RecName: Full=Probable calcium-binding protein CML25/26; AltName: Full=Calmodulin-like protein 25/26 && PF13499:EF-hand domain pair|PF13833:EF-hand domain pair	-
100170682	155.824867784784	114.331311910012	169.876990057772	44.6127608769827	43.9537060184658	55.1863705559528	91.7236107175282	97.2252548451953	190.565082815375	199.412920750419	330.135471926264	495.7300097925	177.362209400125	213.857211648261	215.70259582132	262.344277603181	240.672086371937	283.475071381132	WRKY57	NC_038254.2	50298774	50300765	+	1154	protein_coding	WRKY transcription factor 57 && Q9LY00.1 RecName: Full=Probable WRKY transcription factor 70; AltName: Full=WRKY DNA-binding protein 70 && PF03106:WRKY DNA -binding domain	WRKY
100818988	98.7314395907576	141.428424765029	108.250180040802	40.7915515653268	38.1967349042095	42.5458549497893	104.62865809995	134.620372510493	110.212653384138	279.041635429344	204.959984939093	176.382054475267	23.4975450110919	15.9122465739364	56.3040631640984	104.860073536526	86.7171152911187	104.858990415455	LOC100818988	NC_038243.2	43377449	43378879	+	1431	protein_coding	uncharacterized LOC100818988 && - && PF15365:Proline-rich nuclear receptor coactivator	-
100808618	22.9278593668631	64.4457018537319	35.5029648716157	3.89964100226126	6.61244983643225	4.41927645066406	3.51203529022164	29.8681058662177	16.4031308326502	51.6497190336542	42.8279395060648	57.5498065121451	10.6421265112459	7.70707657063244	15.2189882732558	46.1429300307942	47.0767886311246	42.6960983458922	LOC100808618	NC_038248.2	7444478	7446370	+	1440	protein_coding	NAC domain-containing protein 90%2C transcript variant X1 && Q9FMR3.1 RecName: Full=NAC domain-containing protein 90; Short=ANAC090 && PF02365:No apical meristem (NAM) protein	NAM
100795898	67.4693740357818	105.337358231955	76.7422915364309	22.0704871821154	28.7237639953618	22.4581316296722	10.7708385152673	68.4565567102035	32.4143398162945	341.706712891465	221.306714774097	183.480212813023	41.0712363896909	26.4289918434526	102.629537337034	80.0323754821062	91.7378897474594	83.6277371899937	BES1-9	NC_038249.2	36372183	36376341	-	1734	protein_coding	protein BRI1-EMS-SUPPRESSOR 1%2C transcript variant X1 && Q9ZV88.1 RecName: Full=BES1/BZR1 homolog protein 4 && PF05687:BES1/BZR1 plant transcription factor, N-terminal	-
100797397	13.6494351475793	12.9952009709684	17.8442261062046	54.6626028946015	41.0702322047394	49.32523638211	25.8335280287111	10.1470425849178	15.4846544820092	0.7111463387225	0.978498244765375	1.53623703050595	1.3649828249928	3.23379226393942	3.22553251927906	3.55172657972298	2.92556936049128	2.77830597592488	LOC100797397	NC_038254.2	486993	489490	+	2071	protein_coding	F-box protein%2C transcript variant X1 && Q9FYF9.1 RecName: Full=F-box protein At1g67340 && PF01753:MYND finger	zf-MYND
100789310	51.7102766937072	76.1684834558666	67.4069934424457	10.8784963019952	20.8069745025413	17.2648939584868	8.63709212075256	110.471289753235	46.6529607578149	414.410833946696	377.012777417098	257.010851963267	54.7212928570337	30.7759232910328	117.779916101543	149.799270029095	181.403998156016	156.189819966937	LOC100789310	NC_038246.2	43228161	43233297	-	2902	protein_coding	glucosamine inositolphosphorylceramide transferase 1 && Q84WB7.1 RecName: Full=Glycosyltransferase family protein 64 protein C5; Short=GT64 C5 && PF04616:Glycosyl hydrolases family 43|PF09258:Glycosyl transferase family 64 domain	-
548077	102.388897275851	101.086121204055	105.58170322145	33.4922930164543	45.6094497580524	36.5475204958906	68.6407270435918	428.696649519318	164.70866324234	1187.59531365666	713.95396939227	609.589486448926	149.076152302204	104.471262045658	600.036793869849	587.119093474502	581.003940843221	591.640448932468	AOX3	NC_038244.2	5535648	5538073	+	1354	protein_coding	alternative oxidase 3%2C mitochondrial && O03376.1 RecName: Full=Alternative oxidase 3, mitochondrial; Flags: Precursor && PF01786:Alternative oxidase	AOX
100812481	468.225025818235	498.618203895887	475.392097307457	86.0524522870498	181.124359055559	146.460367991068	86.3885109829687	499.572908995434	361.367646743832	551.480332455392	565.943646618626	583.771863397268	52.9189345115347	45.0179020109718	137.611632435767	299.508075980599	359.501697035618	279.412875816135	LOC100812481	NC_016089.4	49264419	49267571	+	2715	protein_coding	zinc finger CCCH domain-containing protein 29 && Q9XEE6.1 RecName: Full=Zinc finger CCCH domain-containing protein 29; Short=AtC3H29; AltName: Full=AtSZF2 && PF12796:Ankyrin repeats (3 copies)	-
100817440	38.3939856418316	56.5469908778073	31.9742326920124	7.48370745778786	10.8612297502128	8.87649301832563	12.4516663066916	27.5547914083361	12.1524207975903	57.465457636656	45.8261907776799	74.177934027341	12.9838013879743	11.2593128346819	22.4948245444582	26.3472434703802	29.3888635129295	28.439597383855	HSF-18	NC_038245.2	36501375	36503065	+	1589	protein_coding	heat stress transcription factor 18 && Q9SCW4.1 RecName: Full=Heat stress transcription factor B-2a; Short=AtHsfB2a; AltName: Full=AtHsf-22; AltName: Full=Heat shock factor protein 6; Short=HSF 6; AltName: Full=Heat shock transcription factor 6; Short=HSTF 6 && PF00447:HSF-type DNA-binding	HSF_DNA-bind
100127393	187.57581290487	224.831056692225	191.30877572842	51.9530967835644	85.701365171063	67.6021566625108	64.7300082246713	411.410804775125	224.159840021609	1121.24013178586	888.628790921077	796.684423259955	217.476662851308	210.863167395061	444.95305065972	458.424505473168	588.379980788577	540.681593745555	WRKY49	NC_038250.2	47386785	47390200	-	2189	protein_coding	WRKY transcription factor 49 && Q6IEQ7.1 RecName: Full=WRKY transcription factor WRKY24; Short=OsWRKY24 && PF03106:WRKY DNA -binding domain	WRKY
100798477	5.65150932699124	11.2335925937627	10.6154180075217	0.0825703117000994	0.640818881786287	0.519364960707963	1.00912189579514	31.4178221284675	0.226263084075869	240.189112057182	117.841379720873	86.487495139817	28.8107310999354	4.0805862918092	70.1576839511578	70.0650702678706	99.1906204935115	75.2555984655483	LOC100798477	NC_038246.2	4076840	4079125	+	2286	protein_coding	exocyst complex component EXO70H1 && Q9FGH9.1 RecName: Full=Exocyst complex component EXO70B1; Short=AtExo70b1; AltName: Full=Exocyst subunit Exo70 family protein B1 && PF03081:Exo70 exocyst complex subunit	Exo70
100809761	9.7279413305548	12.3550827940233	13.7878752801381	55.6135618062694	35.2286114389584	49.2085997926918	39.4189995480506	13.9775912340936	22.1551029941628	0.91297145374136	0.906433428489092	0.795519309095971	3.18283626442311	2.00949004859366	3.38455089610466	3.32591012463237	2.63451639935613	3.16838999905468	LOC100809761	NC_016088.4	467895	469608	-	1714	protein_coding	zinc finger CCCH domain-containing protein 20 && O82199.1 RecName: Full=Zinc finger CCCH domain-containing protein 20; Short=AtC3H20 && -	-
100803929	42.5070786987375	47.3968489185687	47.5959264912409	6.77076555940815	14.7989110512521	8.10209338704422	2.23171188493156	14.2069087841884	7.03301086335826	194.003544323806	175.609658896978	189.178969254105	4.62099828636012	2.23909093960812	6.5620632413213	39.1216752854279	32.005040139071	17.9018390938339	LOC100803929	NC_038253.2	2255162	2257646	-	2286	protein_coding	COBRA-like protein 7 && Q8GZ17.2 RecName: Full=COBRA-like protein 7; Flags: Precursor && PF04833:COBRA-like protein	-
100817987	42.2259746211828	43.4761350357052	42.2760262455438	13.1471654509949	16.9158903549686	16.5820194977427	9.02901310061981	11.6296266559715	11.4824677599235	21.6904256887305	16.1616547344627	18.2953849729163	7.44700715676757	5.2791653485266	5.11499529685463	8.64976342884504	10.1857288743142	9.38612762561593	LOC100817987	NC_038245.2	898013	901655	-	2211	protein_coding	scarecrow-like protein 13 && Q9M0M5.2 RecName: Full=Scarecrow-like protein 13; Short=AtSCL13; AltName: Full=GRAS family protein 24; Short=AtGRAS-24 && PF03514:GRAS domain family	GRAS
100800966	91.7931813953288	135.503838079188	135.080799738073	27.0557575074188	41.8330414468666	37.7951913650924	74.6245357253118	188.888721941645	133.4984697163	845.039116354556	789.5717853842	582.672401705636	73.3911884076047	107.86723262017	123.390748640167	548.562125896816	497.555830414543	503.608009675102	LOC100800966	NC_038247.2	35671786	35673421	+	1636	protein_coding	U-box domain-containing protein && Q5PNY6.1 RecName: Full=U-box domain-containing protein 21; AltName: Full=Plant U-box protein 21 && PF04564:U-box domain	U-box
113001952	26.5387548677597	29.4136954752506	33.845397246922	7.9531909780798	11.6673071928954	8.86302781497937	3.52566177033977	47.6566370048221	25.4200901330246	63.3167992842335	66.1606220625294	80.7956550168479	15.7930021602208	7.93132401453278	27.1066127380649	21.5185817607625	24.7965741775961	26.5227225534538	LOC113001952	NC_038242.2	44030231	44034537	-	3649	protein_coding	TMV resistance protein N && Q40392.1 RecName: Full=TMV resistance protein N && PF01582:TIR domain|PF07725:Leucine Rich Repeat|PF00931:NB-ARC domain	TIR
100305387	33.7410345288488	33.2548840224312	35.2519430310261	4.00313311304774	5.70095320136141	10.2329877246459	8.83638189928072	54.4360106148712	28.2576257352519	54.1924066233162	52.2375842339986	55.5216869680554	6.882965651058	3.48997651947013	22.4088955585227	29.1820578059287	34.7958087763249	34.4640422872112	LOC100305387	NC_038249.2	14222736	14225682	-	2947	protein_coding	FERONIA receptor-like kinase && Q9SCZ4.1 RecName: Full=Receptor-like protein kinase FERONIA; AltName: Full=Protein SIRENE; Flags: Precursor && PF12819:Carbohydrate-binding protein of the ER|PF07714:Protein tyrosine kinase	Pkinase_Tyr
100812267	49.4788118633384	57.4703504680687	47.3800032058458	19.9576124858006	17.0575935271023	16.2436452788739	24.5265568776055	59.2296591077325	23.1713574419658	115.031940303496	78.2621801331133	79.70754417006	30.388401074967	18.0074413701709	71.473623185957	63.4051815949503	74.1974807636512	64.1149230641282	HSF-32	NC_038252.2	35976118	35977801	+	1570	protein_coding	heat stress transcription factor 32 && Q9SCW4.1 RecName: Full=Heat stress transcription factor B-2a; Short=AtHsfB2a; AltName: Full=AtHsf-22; AltName: Full=Heat shock factor protein 6; Short=HSF 6; AltName: Full=Heat shock transcription factor 6; Short=HSTF 6 && PF00447:HSF-type DNA-binding	HSF_DNA-bind
100306678	54.9315856624016	115.269623172962	91.6513912898851	15.4378634544717	17.6011766303787	16.8179658035389	8.60319286501441	52.6775846878019	22.9689462650913	45.636437167298	53.196257836568	33.3407106053325	4.3489166116128	5.80820563792502	17.6878485058049	7.44245438105191	8.96422787137202	7.63156331981412	LOC100306678	NC_038245.2	33596836	33597732	-	593	protein_coding	uncharacterized LOC100306678 && O03982.1 RecName: Full=Heavy metal-associated isoprenylated plant protein 39; Short=AtHIP39; Flags: Precursor && PF00403:Heavy-metal-associated domain	HMA
547567	111.965758539267	127.948942284018	107.873455034041	30.217045998661	50.6740245103634	40.2109512333856	9.67200102820995	54.4536898378421	28.4266287712081	91.9536660472715	77.3612654280417	78.7325171831383	16.2831871403335	6.23045690731139	24.7467609936523	33.4260051405853	29.1419144754453	41.3145523269499	SCA1	NC_016088.4	53926987	53932758	-	3862	protein_coding	plasma membrane Ca2+-ATPase%2C transcript variant X1 && O81108.1 RecName: Full=Calcium-transporting ATPase 2, plasma membrane-type; AltName: Full=Ca(2+)-ATPase isoform 2 && PF12710:haloacid dehalogenase-like hydrolase|PF00690:Cation transporter/ATPase, N-terminus|PF00122:E1-E2 ATPase|PF00689:Cation transporting ATPase, C-terminus	E1-E2_ATPase
100815922	21.0361190169868	26.1220596253741	24.2408464038754	64.6962254110534	78.1057759174814	54.130540518305	9.56867423021148	6.0685558191646	6.37430669116419	4.69607448062841	2.57371051619064	2.22581582027293	4.32369438591518	3.86156175251311	1.64609433216679	3.245943984618	1.66106235828334	2.79726594639545	STS	NC_038255.2	47560498	47563942	+	3097	protein_coding	stachyose synthase && Q93XK2.1 RecName: Full=Stachyose synthase; AltName: Full=Galactinol--raffinose galactosyltransferase; Flags: Precursor && PF05691:Raffinose synthase or seed imbibition protein Sip1	-
100803218	53.2757961133262	74.3399577876196	64.595079612507	18.0124240943127	22.4630531135688	23.3292369169776	29.7127053203971	151.194009285641	45.9121377708111	448.852318488815	309.482418580311	277.86471953282	118.608236517898	39.9777125886868	215.23069369676	437.26898948199	487.166231310948	580.825435636829	LOC100803218	NC_016088.4	3937512	3939337	-	1826	protein_coding	metalloendoproteinase 5-MMP && Q5XF51.1 RecName: Full=Metalloendoproteinase 3-MMP; Short=At3-MMP; Flags: Precursor && PF00413:Matrixin|PF01471:Putative peptidoglycan binding domain	PG_binding_1
100783376	458.51629037518	427.364480184209	463.484414208145	118.688905529888	196.135435148329	180.675851547149	129.226468105699	628.485185621925	442.653052776374	657.332166790684	616.572220008451	607.77645751254	119.375499799935	95.1425314581522	201.856413446777	386.374674634236	432.100880382185	388.021183986082	LOC100783376	NC_038250.2	1167671	1170843	+	2700	protein_coding	zinc finger CCCH domain-containing protein 29 && Q9XEE6.1 RecName: Full=Zinc finger CCCH domain-containing protein 29; Short=AtC3H29; AltName: Full=AtSZF2 && PF12796:Ankyrin repeats (3 copies)	-
100796161	50.5586098745923	82.2952829309037	50.8024934528972	18.5402204303217	16.9868439960514	17.6221954808206	8.48968616241663	5.68746425742421	9.05821860498048	12.0551487758099	10.1494937396462	14.342724075856	22.279706973423	65.8305483097711	45.0038194993185	23.3052609315064	26.7225585100892	26.0241843334247	LOC100796161	NC_038254.2	2717200	2719482	-	1970	protein_coding	protein phosphatase 2C 37 && P49598.1 RecName: Full=Protein phosphatase 2C 37; Short=AtPP2C37; AltName: Full=Protein ABA-HYPERSENSITIVE GERMINATION 3; AltName: Full=Protein phosphatase 2C A; Short=PP2CA && PF00481:Protein phosphatase 2C	PP2C
548086	73.2702272075031	131.780540255269	126.18990696411	17.1440783031004	33.4843335108876	23.38710761486	46.2634207528101	123.239279921467	93.9060073834613	693.728403548159	512.752725021657	392.973202689435	43.0097273842479	44.4015374235508	131.834800872469	356.017613082574	348.059338477565	307.488575397956	13-1-1	NC_038254.2	3531731	3533387	-	1657	protein_coding	syringolide-induced protein 13-1-1 && Q5PNY6.1 RecName: Full=U-box domain-containing protein 21; AltName: Full=Plant U-box protein 21 && PF04564:U-box domain	U-box
100787739	174.095680918612	374.499077831855	323.259507897385	46.3852286792923	77.1885637840687	44.3709028971783	20.5082352713673	74.6225001934437	39.1179144370729	630.457291666126	482.704135704623	319.03937358926	23.1681756378339	13.2686644206207	110.208310412366	145.114027807136	167.304814238848	126.154489851134	LOC100787739	NC_016091.4	6318011	6318421	+	411	protein_coding	uncharacterized LOC100787739 && - && -	-
100788063	96.449367285628	120.351620389402	94.9582580533813	31.1127853211132	41.4398603991102	41.8706709960457	44.9534456690579	88.5057111423532	68.4085338452723	163.019163720792	130.32249848442	127.946429753565	35.8746203259889	35.9022769162623	54.544603145558	74.2031405363332	66.6757408438363	58.8211232318647	LOC100788063	NC_038254.2	52729295	52731246	-	1952	protein_coding	probable receptor-like protein kinase At5g24010 && Q9FLW0.1 RecName: Full=Probable receptor-like protein kinase At5g24010; Flags: Precursor && PF12819:Carbohydrate-binding protein of the ER	-
100305351	21.0376582982581	44.9070113365524	24.7846436611422	3.76448551535578	6.70243624903503	4.32341717943895	2.39403724493362	22.94519230929	3.64080767384399	131.572626395695	88.374753376608	72.3030365200966	12.8233229291791	7.34054801772562	31.7046183658247	27.585034768479	23.9257762670333	27.4862133544057	FAD7-1	NC_038254.2	48646084	48649307	-	2131	protein_coding	omega-3 fatty acid desaturase && P48621.1 RecName: Full=Omega-3 fatty acid desaturase, chloroplastic; Flags: Precursor && PF00487:Fatty acid desaturase|PF11960:Domain of unknown function (DUF3474)	-
100500607	52.0308592950552	85.2136561364974	70.1031838757007	4.39504769409573	14.4740842007878	6.69293404512335	8.0461489621177	109.782847986486	11.5681160981657	580.269703063011	516.220019508705	318.971612822449	54.2742374331388	6.8003616799698	114.10650691823	199.064626516612	190.740147965309	241.883815642993	LOC100500607	NC_038255.2	43899833	43900648	-	816	protein_coding	C2H2-type zinc finger protein && Q9SLD4.1 RecName: Full=Zinc finger protein ZAT11 && PF13912:C2H2-type zinc finger	-
novel.403	66.0669744185134	129.511351455711	108.039767378271	23.2630836108834	25.3324839239291	20.4770431547623	17.3213331285917	18.8546522591822	9.62555573752251	243.826435331307	215.454731423621	172.035892235739	78.7798303756024	69.6055617440691	112.503282296381	84.8858495570437	65.9897459675729	110.958704523476	-	NC_038244.2	11935087	11937849	+	712	-	- && - && -	-
100527118	57.6489869339186	99.5863605946068	90.8261355716458	16.6035135110283	21.8458648442288	18.8068710797491	15.8618238028904	18.9761352257436	16.9465248355285	11.8011543869735	28.2897502508677	32.048549260033	22.3951811737778	8.1772695709628	10.267026231238	26.8937883422927	15.470384987095	24.5891951971813	LOC100527118	NC_038242.2	47182662	47183363	+	702	protein_coding	uncharacterized LOC100527118 && Q9SGP6.1 RecName: Full=Glutaredoxin-C9; Short=AtGrxC9; AltName: Full=Protein ROXY 19 && PF00462:Glutaredoxin	-
100811234	208.597743525215	161.98578282231	81.4395358529117	13.6641355210377	15.2209655325801	13.5516482747636	2.501928383252	1.4559737298822	0.943334221740554	58.2279685775444	71.5291551642996	67.0473896709551	1.87857484752796	0.261734575282711	2.29357625897389	4.05034105715905	2.83870461366074	6.55753732999396	HSP90A1	NC_038245.2	33674709	33678131	-	2376	protein_coding	heat shock protein 90-A1 && P51819.1 RecName: Full=Heat shock protein 83 && PF02518:Histidine kinase-, DNA gyrase B-, and HSP90-like ATPase|PF00183:Hsp90 protein	HATPase_c
100794414	331.570425449135	438.66791016384	271.3549697284	67.9937776907572	128.382132735899	78.2941128780631	152.450313499356	439.990818931758	153.07560187611	1666.44296697697	1178.26347283444	968.944667211219	188.787431196655	129.873563883708	596.072469355552	379.634275411863	384.765344051473	301.89163453187	LOC100794414	NC_016090.4	35876147	35878004	+	905	protein_coding	protein EARLY RESPONSIVE TO DEHYDRATION 15 && Q39096.1 RecName: Full=Protein EARLY RESPONSIVE TO DEHYDRATION 15; AltName: Full=PAM2-containing protein CID1; AltName: Full=Polyadenylate-binding protein-interacting protein 1; Short=PABP-interacting protein 1; Short=Poly(A)-binding protein-interacting protein 1; AltName: Full=Protein CTC-INTERACTING DOMAIN 1; AltName: Full=Protein LIGHT STRESS-REGUL…	-
100306435	44.5314183831171	37.616221375744	54.8949442877871	158.745982184917	119.333185460543	123.796552321522	169.152464208639	63.174730277404	69.8065999924308	180.822542045804	136.022475421361	140.305443757842	53.1239027320645	73.4577704602125	117.942852249198	74.7754837531373	53.351878106715	74.2651976570655	LOC100306435	NC_038243.2	8326119	8327214	-	1096	protein_coding	uncharacterized LOC100306435 && - && -	-
100790182	20.8914370565756	25.5435130848937	20.6203529024278	3.13721439135336	3.42387664660779	6.07776127071936	24.3318146947562	78.0069152739874	43.2463965774495	256.513291533806	211.216914451466	173.744942953913	16.1559518410782	16.1135248808867	61.2916701945961	130.642161806068	129.043174845702	124.715871495042	LOC100790182	NC_016089.4	44951700	44953504	+	1805	protein_coding	U-box domain-containing protein 21 && Q5PNY6.1 RecName: Full=U-box domain-containing protein 21; AltName: Full=Plant U-box protein 21 && PF04564:U-box domain	U-box
100802300	110.421797619675	90.9987653649339	110.452809669708	36.0126068674105	20.6137100164082	27.9806505831518	54.8046134854532	48.6887680134211	61.5668798444073	35.3931112711075	33.9720094312245	34.3316463365053	27.7699502899484	62.663707870115	114.024618022536	28.0495962315762	6.68526331852306	22.4952601833468	LOC100802300	NC_038243.2	21501978	21502661	-	684	protein_coding	extra-large guanine nucleotide-binding protein 1-like && - && -	-
100784458	372.122437763554	530.170475498554	493.928232077242	99.7792614592138	188.19146872549	132.527375476879	299.043744639019	676.540081690247	362.379803432469	1134.72654445975	887.367238981931	722.626666166006	48.9782967700831	63.4997270428022	253.21050387591	642.828606175243	606.686756369368	539.688989652644	LOC100784458	NC_038243.2	43009290	43010416	-	1127	protein_coding	protein SRC2-like && O04133.1 RecName: Full=Protein SRC2; AltName: Full=Protein SOYBEAN GENE REGULATED BY COLD 2 && PF00168:C2 domain	C2
547685	296.206620292177	347.511860430029	320.98799367562	86.3230725333097	148.589684730233	107.90567288578	35.6948276975489	194.530436012069	113.946781410913	638.068083991591	695.39569760407	696.072658192803	80.4477746621894	41.0068341939031	146.823193075632	340.83434920869	338.167747255667	382.765532141761	NRP-A	NC_038256.2	23329569	23332184	-	1863	protein_coding	N-rich protein && P37707.1 RecName: Full=B2 protein && PF10539:Development and cell death domain	-
100806797	88.4726194201455	101.903636192451	142.221548742626	26.2701277255337	37.2982679240271	40.6210997032688	27.6122579247486	145.350155414604	78.5132172802917	402.80335834357	382.356910722216	439.595637984575	58.8134336221042	69.0431317383354	129.502775234414	165.387042600483	152.049572918793	179.26696077747	LOC100806797	NC_016090.4	38489882	38493058	-	3104	protein_coding	calcium-transporting ATPase 12%2C plasma membrane-type && Q9LIK7.1 RecName: Full=Putative calcium-transporting ATPase 13, plasma membrane-type; AltName: Full=Ca(2+)-ATPase isoform 13 && PF00690:Cation transporter/ATPase, N-terminus|PF00689:Cation transporting ATPase, C-terminus|PF12710:haloacid dehalogenase-like hydrolase|PF00122:E1-E2 ATPase	Cation_ATPase_C
100807363	222.716965533431	273.125890356464	349.247686294016	81.4540915654177	118.540349467165	96.2475765980786	109.820430505367	159.928845763369	85.2451378900283	594.102031588905	427.755732996807	243.042481662015	58.6574296550467	71.6048179086422	336.102938016527	343.951864771023	357.139858314477	311.593490857452	LOC100807363	NC_038248.2	35953470	35955645	+	2063	protein_coding	zinc finger A20 and AN1 domain-containing stress-associated protein 3 && Q9ZNU9.1 RecName: Full=Zinc finger A20 and AN1 domain-containing stress-associated protein 3; Short=AtSAP3 && PF01428:AN1-like Zinc finger|PF01754:A20-like zinc finger	zf-A20
100778116	25.3331432247586	36.2281345931224	26.8755369032498	5.53774465618689	9.03858014349321	6.47120653044958	7.96946828926825	20.9345202914007	15.1747905383286	42.4920319806823	37.9822216059157	22.329305733808	2.34456171182022	2.04863797454961	9.09266494658838	2.69324450306775	5.56330658528372	2.9484538216215	LOC100778116	NC_038247.2	6415379	6420311	-	1798	protein_coding	probable serine/threonine-protein kinase PIX13%2C transcript variant X2 && P27450.2 RecName: Full=Probable serine/threonine-protein kinase Cx32, chloroplastic; Flags: Precursor && PF07714:Protein tyrosine kinase	Pkinase_Tyr
100809258	126.201251264579	166.977336205365	131.711486482259	37.3456625259198	60.2873755323727	45.3616331873891	35.7994185184027	173.963111032181	69.619854817982	556.191492487728	374.253400953946	290.835232829811	31.9615063099963	28.3566934586588	125.987572956486	231.905261708073	226.429369076833	199.06317208302	LOC100809258	NC_016089.4	38713914	38716373	-	1606	protein_coding	syntaxin-121 && Q9ZSD4.1 RecName: Full=Syntaxin-121; Short=AtSYP121; AltName: Full=Syntaxin-related protein At-Syr1 && -	-
100794508	28.2488846918003	47.6861747183684	30.7673406841623	4.6479325119515	9.03523003965944	8.94468298329895	2.85187828078149	65.550286876275	33.7208975758416	31.9749172548104	40.2500593468786	33.4614894017091	3.07634287061346	0.881208391923492	12.9090015123077	9.83976251190755	9.34743067572063	6.17336912114416	LOC100794508	NC_038251.2	1199440	1202861	+	2660	protein_coding	G-type lectin S-receptor-like serine/threonine-protein kinase CES101 && Q9LW83.2 RecName: Full=G-type lectin S-receptor-like serine/threonine-protein kinase CES101; AltName: Full=Protein CALLUS EXPRESSION OF RBCS 101; Flags: Precursor && PF08276:PAN-like domain|PF00704:Glycosyl hydrolases family 18|PF07714:Protein tyrosine kinase	Pkinase_Tyr
100817756	7.61727130882613	12.7911674433002	9.3233615972009	0.489511754529116	0.6173449017416	0.295585468924084	0.644269413362346	2.46380294762502	1.11781943766735	48.6981246383618	23.4039050788256	17.6804991674079	8.84878907433089	7.64201468514563	6.74718498457077	18.0584172893861	5.09924701048756	8.98665211201941	LOC100817756	NC_038251.2	26384491	26385454	-	964	protein_coding	uncharacterized LOC100817756 && - && -	-
113000753	13.1777356330464	11.397109880375	6.14707989627919	1.1226837507558	0.878328834758401	1.73124310847196	5.43041204143008	5.15138618900142	3.72148942486643	1.0243365780251	1.34786944199633	0.78483505129921	1.14185055966397	1.45016313592497	6.04859548463682	1.50537237075596	0.241269767884533	1.21560319802565	LOC113000753	NC_038256.2	757543	760148	-	2606	protein_coding	uncharacterized LOC113000753 && P27484.1 RecName: Full=Glycine-rich protein 2 && -	-
100803640	11.0288115055971	13.8897077528322	11.1370415956993	1.62818958158994	2.30000932567279	2.06981398578317	1.28898453368655	33.7863147551435	8.47972953562181	218.142767260902	202.319872711263	160.856486952954	24.4369382829521	8.77398255327489	38.2371390315101	46.8631725078882	52.2804183263712	51.2662342937669	LOC100803640	NC_016091.4	50385455	50388660	+	1652	protein_coding	aspartic proteinase Asp1 && Q0IU52.1 RecName: Full=Aspartic proteinase Asp1; Short=OSAP1; Short=OsAsp1; AltName: Full=Nucellin-like protein; Flags: Precursor && PF14543:Xylanase inhibitor N-terminal|PF14541:Xylanase inhibitor C-terminal	-
100306079	98.5629216848366	65.3986398840187	53.8866851610935	18.0723573714664	20.8716560186662	18.3322886471316	55.7341066693308	24.9532087088788	25.6784529885252	17.5331436606464	34.6984201792945	19.0337151725792	9.79828096765345	15.4125375712889	10.6270457588068	12.0482218409458	10.7136932665389	10.0872720435963	LOC100306079	NC_038256.2	1211211	1213209	+	987	protein_coding	chaperone DnaJ-domain superfamily protein && Q9QYI7.1 RecName: Full=DnaJ homolog subfamily B member 8; AltName: Full=mDj6 && PF00226:DnaJ domain	DnaJ
100791118	22.019277914336	37.2859198516346	21.6045981807228	2.13230935587811	2.60820524000123	2.70575879804901	12.9862870414979	65.8342795310636	22.1866734564061	308.698723380742	303.904125123891	211.329244272266	37.7073153285338	15.2251441501011	50.4235014850756	143.788754771577	117.799199294042	130.062572489963	LOC100791118	NC_038248.2	38129655	38130323	+	509	protein_coding	signaling peptide TAXIMIN 2 && - && -	-
100795990	112.912226781812	107.855827834157	82.2935757858956	28.0317326613015	41.6803542777943	26.2006467353735	18.4715687860008	41.4566830104044	20.9084518695355	182.309408771197	157.973709108111	145.194020532552	38.6498849546364	33.5290751284065	58.2311959136283	40.9638422043828	50.4950789370595	38.1351193749609	LOC100795990	NC_038246.2	49084388	49087543	+	1441	protein_coding	sarcoplasmic reticulum histidine-rich calcium-binding protein%2C transcript variant X2 && - && -	-
100803943	164.640883876042	193.900910983239	271.626074582037	62.6090977714946	83.1766737337888	62.4001406013354	43.1102292344347	44.7866538864816	35.6181450135959	60.4735972966008	60.0371311559893	55.2743390223977	12.472837071491	9.86203892610942	34.6369951268291	65.3868356573856	51.1937334798295	56.6311799806595	LOC100803943	NC_016089.4	49072765	49073933	+	1169	protein_coding	ethylene-responsive transcription factor 3 && Q9SXS8.1 RecName: Full=Ethylene-responsive transcription factor 3; AltName: Full=Ethylene-responsive element-binding factor 3 homolog; AltName: Full=Ethylene-responsive element-binding factor 5; Short=EREBP-5; AltName: Full=NtERF5 && PF00847:AP2 domain	AP2
100813423	38.534717522755	69.8329326091701	43.0547828750939	13.9562445144448	14.4033032619637	13.6221449438403	23.1466902355568	176.450218560042	52.3701747695971	532.165847670576	463.031184654635	433.255074427166	103.687874678176	112.330470299849	210.359860456328	216.098024359527	206.605661492739	220.461737713458	LOC100813423	NC_016091.4	4093975	4097400	+	1907	protein_coding	ferrochelatase-2%2C chloroplastic && P42044.1 RecName: Full=Ferrochelatase-2, chloroplastic; AltName: Full=Ferrochelatase II; AltName: Full=Heme synthase 2; AltName: Full=Protoheme ferro-lyase 2; Flags: Precursor && PF00762:Ferrochelatase	-
100779319	32.2543551914401	43.2515456370861	51.2668553565871	13.3385508965371	13.5084095019171	14.0372506429439	13.9280339064716	41.7832754662156	30.1700410236872	102.932095626231	75.2669631891222	76.5037355727238	8.82006289068867	14.4010125961352	34.3199544283053	57.5514682111521	56.2787584312089	50.5511591411166	LOC100779319	NC_038253.2	15469683	15471695	+	2013	protein_coding	F-box protein SKIP2 && Q9FE83.1 RecName: Full=F-box protein SKIP2; AltName: Full=SKP1-interacting partner 2 && PF12937:F-box-like	-
100499626	37.703742606437	63.3295766571451	41.0074811406143	9.43778662732136	15.7383691657256	9.83180494011905	6.71152411433457	42.5153896851185	10.2761062369436	155.03897853365	117.285305061952	89.9078824546737	30.8019403009381	17.7680385963349	44.9290744740453	33.3902917381074	31.8323431536016	30.9170485558476	FAD7-2	NC_038243.2	18216928	18220000	-	2135	protein_coding	omega-3 fatty acid desaturase%2C chloroplastic && P48621.1 RecName: Full=Omega-3 fatty acid desaturase, chloroplastic; Flags: Precursor && PF11960:Domain of unknown function (DUF3474)|PF00487:Fatty acid desaturase	-
547480	8.51043289167906	29.5258725299153	21.049293197096	0.840701364943421	1.24109020942392	2.28073228849143	5.91042507971582	81.5085392617524	15.32481095279	443.20419072156	347.006148827191	339.149072797532	25.7383670821647	10.7457303076208	49.6101559191001	108.112314904612	94.615635890702	80.725168556196	14-1-1	NC_016091.4	1626183	1627473	-	1291	protein_coding	syringolide-induced protein 14-1-1 && Q9SGS5.1 RecName: Full=Uncharacterized protein At1g76070 && -	-
100795398	32.1128563505011	82.5777597968388	69.8003444995999	9.42455917584649	14.3077859109692	11.514921706005	4.78754930574234	32.2388026413861	13.924693185063	60.699448471975	42.6027301662738	42.8920126683298	11.8512138804385	5.02841909496837	35.4375341615304	17.4827124437559	21.3495078710633	16.6722422054572	LOC100795398	NC_038251.2	6951833	6954784	+	1427	protein_coding	uncharacterized LOC100795398%2C transcript variant X1 && - && -	-
100797817	7.86386689279585	19.2890673024145	8.66768305164108	0.665125912162855	0.781087146850876	1.19783745418593	2.23787349431584	2.60461893340722	2.39817048496586	2.32171078889123	1.35298433117076	1.79824608742564	0.956568082598809	0	1.13021255682948	0.682086957214976	0.67844512015872	0.527561334624285	LOC100797817	NC_038248.2	6190500	6192469	-	1348	protein_coding	heavy metal-associated isoprenylated plant protein 3 && Q9FJH5.1 RecName: Full=Heavy metal-associated isoprenylated plant protein 3; Short=AtHIP03; Short=AtHIPP3; Flags: Precursor && PF00403:Heavy-metal-associated domain	HMA
100819013	33.2489279778455	36.0492302247613	39.2284964450178	12.7270644789617	13.9816104915847	13.0131624034332	23.656384972766	11.1277456967322	13.9076561444713	14.6235486997202	7.52855183802433	2.65875223932875	4.09214678609293	8.80743292490738	6.31435065735304	14.5315882206662	14.5009289198456	11.4650678220543	LOC100819013	NC_038244.2	8016828	8018646	-	1624	protein_coding	F-box protein At1g67340 && Q9FYF9.1 RecName: Full=F-box protein At1g67340 && PF01753:MYND finger	zf-MYND
100806214	6.46614130205304	29.4018987332123	11.6097344531123	0	0.0515523635896485	0.10696110812418	3.64692142512347	3.72127856092521	3.25214963243508	0	0	0	3.90946657458522	0.107741051779578	0.593890278042935	0	0	0	LOC100806214	NC_038252.2	18442730	18443617	-	888	protein_coding	linoleate 9S-lipoxygenase-4-like && P38417.1 RecName: Full=Linoleate 9S-lipoxygenase-4; AltName: Full=Lipoxygenase-4; Short=L-4; AltName: Full=VSP94 && PF00305:Lipoxygenase	Lipoxygenase
100819363	101.302582735465	149.068371220124	106.402310379613	38.3568931375202	46.0045147955898	49.366488028962	32.9931539784405	43.9388128825222	51.4219418127164	80.9353677126719	60.3938954353517	66.877219938657	17.5405602639559	29.7371105840814	35.5843700886982	49.7418138459911	52.6180932750387	53.4206007089268	LOC100819363	NC_038251.2	4638525	4641031	-	2228	protein_coding	transcription factor GTE7 && Q7Y214.1 RecName: Full=Transcription factor GTE7; AltName: Full=Bromodomain-containing protein GTE7; AltName: Full=Protein GLOBAL TRANSCRIPTION FACTOR GROUP E7 && PF00439:Bromodomain|PF17035:Bromodomain extra-terminal - transcription regulation	Bromodomain
100820247	6.5060901164983	7.41175240353121	4.64648064667224	23.0197494761196	18.2481112997607	21.6662786576335	89.3530117772755	102.738615371462	137.86471129275	45.6912107838504	24.1468759413131	32.8138476713534	65.2823928647064	88.8716854286726	57.6134822374607	26.1490316205886	16.2558845248827	19.4716829658353	LOC100820247	NC_038250.2	14480093	14483776	-	3038	protein_coding	EIN3-binding F-box protein 1 && Q708Y0.1 RecName: Full=EIN3-binding F-box protein 2 && PF00646:F-box domain	F-box
100799780	52.8502974765347	54.238327111468	60.2520577339003	15.226450587604	25.1774703092227	20.2759569442956	12.7861305195979	21.9331940896181	18.4954933667954	5.86101011172177	6.81515549769488	4.05435074109754	0.930561960768696	0.485580403160372	0.991339457247922	7.01397718070733	4.58889552705325	4.87213462635318	LOC100799780	NC_038249.2	14179295	14182545	+	3251	protein_coding	receptor-like protein kinase FERONIA && Q9SCZ4.1 RecName: Full=Receptor-like protein kinase FERONIA; AltName: Full=Protein SIRENE; Flags: Precursor && PF12819:Carbohydrate-binding protein of the ER|PF07714:Protein tyrosine kinase	Pkinase_Tyr
100801498	11.2630233572068	16.988944350026	13.8164175186002	2.3279873680726	2.44151993960575	3.69372360055503	3.03637015968636	21.8463860050049	8.58230962105376	65.9889083574528	47.6745799329724	53.8001262487212	9.19149101398482	4.18839747424715	18.2562751307847	23.2383287476118	31.9074247666468	33.8767276213212	LOC100801498	NC_038247.2	5815629	5817878	+	2250	protein_coding	uncharacterized LOC100801498 && - && -	-
100816707	26.3160228934363	48.4610847925931	29.7177347755216	7.46406691863526	9.98671074022655	8.21761074008831	5.32162236399659	18.4167735148974	7.22960994437322	101.625227587186	67.2980172759088	60.7134744233205	12.5302138874604	6.2462360082657	15.6445746138104	13.6649098264979	12.7424525354651	13.5889046956727	LOC100816707	NC_038244.2	13937798	13942460	+	1884	protein_coding	cold-responsive protein kinase 1 && C0LGH3.2 RecName: Full=Probable LRR receptor-like serine/threonine-protein kinase At1g56140; Flags: Precursor && PF07714:Protein tyrosine kinase	Pkinase_Tyr
100788151	55.0158934277277	62.0617279182747	61.9255231734802	25.9591217166499	24.6375232316176	29.0605538904595	18.3130177559135	74.656610864257	66.0153265627265	123.747999048569	98.8630993697371	103.677024698321	20.4070456549475	9.46180489694451	26.5174849680981	43.5708515527452	45.0205997572167	38.4761714385361	LOC100788151	NC_038242.2	14770833	14773097	-	2265	protein_coding	leucine-rich repeat receptor-like serine/threonine/tyrosine-protein kinase SOBIR1 && Q9SKB2.1 RecName: Full=Leucine-rich repeat receptor-like serine/threonine/tyrosine-protein kinase SOBIR1; AltName: Full=Protein EVERSHED; AltName: Full=Protein SUPPRESSOR OF BIR1-1; Flags: Precursor && PF13855:Leucine rich repeat|PF00069:Protein kinase domain	Pkinase
100785563	147.410380073556	154.232604038539	160.950777115492	58.7343371388308	72.0879809754285	60.045753112471	142.193267026449	78.0849812319263	95.4072289198336	1.96492127231382	5.10222297678261	4.22912636899077	3.90891633298429	4.24170682671125	2.88656030050425	9.86386594372492	3.3788572240417	5.30790176946959	LOC100785563	NC_038245.2	11432483	11434011	-	609	protein_coding	photosystem I reaction center subunit psaK%2C chloroplastic && Q9SUI5.2 RecName: Full=Photosystem I reaction center subunit psaK, chloroplastic; AltName: Full=PSI-K; AltName: Full=Photosystem I subunit X; Flags: Precursor && PF01241:Photosystem I psaG / psaK	-
100796450	110.938088900188	126.462140971001	115.193118304149	56.7315227714788	59.5307773117636	58.3156212431286	37.3361037343689	100.48920181727	61.1152326679807	257.909366582688	283.500488991081	296.584879592848	72.2611217446069	81.0237897237895	107.022892497509	179.448321472584	165.964885343608	205.172894499192	LOC100796450	NC_038244.2	1943542	1946193	-	1711	protein_coding	DCD (development and cell death) domain-containing protein%2C transcript variant X1 && P37707.1 RecName: Full=B2 protein && PF10539:Development and cell death domain	-
100792833	11.6493268834346	18.4537283431088	18.9070879164883	3.58610578150342	3.29474220727978	4.30961939984293	2.24093351224175	84.8928108362877	27.4958197121048	68.0594783089955	53.9304899229271	59.5985538318003	18.9332128218267	5.85934081148694	33.607588006528	29.8400999778508	39.5794783761079	38.350859720022	LOC100792833	NC_038254.2	49625795	49628873	-	2237	protein_coding	probable WRKY transcription factor 33%2C transcript variant X2 && Q6IEQ7.1 RecName: Full=WRKY transcription factor WRKY24; Short=OsWRKY24 && PF03106:WRKY DNA -binding domain	WRKY
112997598	17.6025876438351	33.2787751412705	22.9387020454233	2.93050208555584	7.14535482740871	4.30536993799099	1.66036717206574	19.6968811436607	10.4202712709584	193.948553385027	245.813172967348	206.567225182443	8.20843982725775	8.71331486900942	14.9132813484937	16.8409230082406	18.144457048104	9.30232226325491	LOC112997598	NC_038243.2	21493548	21500233	+	3607	protein_coding	extra-large guanine nucleotide-binding protein 1 && O80462.2 RecName: Full=Extra-large guanine nucleotide-binding protein 1; AltName: Full=Extra-large GTP-binding protein 1; Short=Extra-large G-protein 1 && PF00503:G-protein alpha subunit	G-alpha
100794942	54.7173147847176	39.4384740920465	30.5194929158227	9.22082601519903	9.52987907461057	8.85523227719269	6.91217270267458	3.75870521311842	4.01855374035897	0.58779696180328	0.948964176841209	0.290234162577798	0.0633389220622455	0	0.523857239721142	1.17426975520535	0	1.07337569115941	LOC100794942	NC_016090.4	43250872	43252478	-	783	protein_coding	chaperone protein DnaJ && Q5F3Z5.1 RecName: Full=DnaJ homolog subfamily B member 6 && PF00226:DnaJ domain	DnaJ
100784671	37.0819469618312	37.1280858709826	31.2479135167854	12.5015457190264	11.6496030700405	12.2979731391614	13.8715737935856	19.6897986244626	14.2497619849169	37.8500009883096	42.898653110389	41.3239299346124	15.6925488158873	5.24779325936527	10.3638285535492	14.9125248345376	13.4366309198599	10.0352616857053	LOC100784671	NC_038245.2	36661530	36664774	+	1340	protein_coding	inactive rhomboid protein 1-like && Q9CAN1.1 RecName: Full=RHOMBOID-like protein 2; Short=AtRBL2 && PF01694:Rhomboid family	Rhomboid
100170720	32.3865994049459	23.6554610388442	25.1808787618082	90.4373471143835	65.2225623041588	95.1773020844048	130.023435660555	77.4491100492559	141.351563731791	52.2876302312731	70.4737973638488	66.4579382312549	287.340611317555	358.876335471334	277.521049295346	153.747744342724	245.960486322119	166.824288258768	NAC34	NC_038244.2	13883748	13888181	+	970	protein_coding	NAC domain protein && Q84TE6.2 RecName: Full=NAC domain-containing protein 21/22; Short=ANAC021/ANAC022 && PF02365:No apical meristem (NAM) protein	NAM
102659942	4.80781156779193	6.3966101260629	9.3451734647275	1.05491246419241	1.26137792564763	1.35793618944242	0.703435303638445	9.2608761691338	2.38652561242643	39.2889173191064	22.721185384216	21.7585088791915	3.2487087979293	0.758528371821699	6.99144863842174	4.15869144758739	7.66676493596569	4.8735561814714	LOC102659942	NC_038242.2	11484637	11489741	+	3847	protein_coding	uncharacterized LOC102659942 && Q9FHK4.1 RecName: Full=Protein ENHANCED DISEASE RESISTANCE 4 && PF11331:Probable zinc-ribbon domain	-
100783194	11.5541159775899	24.1649536401887	13.1065960500933	1.09388383317311	2.74140398885224	0.947979840451526	1.71394273152783	36.5053113689989	8.54846116874921	183.623834558006	158.281258604941	125.894160665209	9.19715407644856	1.01649831981608	36.4864567642811	22.8136492892168	22.1201286705709	16.1937828343737	LOC100783194	NC_038242.2	9228849	9231993	-	1553	protein_coding	aspartic proteinase Asp1 && Q0IU52.1 RecName: Full=Aspartic proteinase Asp1; Short=OSAP1; Short=OsAsp1; AltName: Full=Nucellin-like protein; Flags: Precursor && PF14541:Xylanase inhibitor C-terminal|PF14543:Xylanase inhibitor N-terminal	-
100802154	83.0719542277647	178.953787931988	121.565937397926	19.953345184306	35.3935616244931	29.461843004427	15.3352028266988	31.4736609768067	32.5934067639845	11.648176459735	31.1684408234474	24.8996725311536	1.68375967815469	0	1.17556059151709	5.20266738764592	6.70383349440784	1.3967645211882	LOC100802154	NC_038252.2	34142941	34143965	-	648	protein_coding	heavy metal-associated isoprenylated plant protein 39 && O03982.1 RecName: Full=Heavy metal-associated isoprenylated plant protein 39; Short=AtHIP39; Flags: Precursor && -	-
121174486	0	0.0685571300752887	0.0676073460185171	18.8272981312293	20.3134771190025	17.1258138440056	0	0	0.0551190761079962	13.7720377155397	21.8540867784314	9.88058040427894	0.0634199181262637	0.122345337570671	0.674392029286606	20.4584219934382	20.2468585427418	20.9162552668687	LOC121174486	NW_024464704.1	347	2004	-	782	protein_coding	anamorsin homolog && C6TKZ5.1 RecName: Full=Anamorsin homolog; AltName: Full=Fe-S cluster assembly protein DRE2 homolog && PF05093:Cytokine-induced anti-apoptosis inhibitor 1, Fe-S biogenesis	-
100305726	0.949864925760645	0.518822668247185	1.19381487775924	11.6703813133544	9.99251104314451	11.8471503501673	109.046012542569	33.7000787096045	64.8864134656282	9.10592299794861	20.1194319921082	19.9559392753089	43.5683926573776	37.3951813137917	32.007918755828	41.523693730842	39.2123041679693	46.5064655229907	LOC100305726	NC_038256.2	24814687	24815616	-	930	protein_coding	DNA-binding domain-containing protein && Q9LY05.1 RecName: Full=Ethylene-responsive transcription factor ERF106 && PF00847:AP2 domain	AP2
121174926	11.6297902149325	45.8849375332285	18.2872624290265	0	0	0	5.01660776663706	3.20558031245996	3.05831432489245	0	0	0	3.73882213556785	0	1.16934493769873	0	0	0	LOC121174926	NC_038241.2	26228269	26228719	+	451	protein_coding	linoleate 9S-lipoxygenase-4-like && P38417.1 RecName: Full=Linoleate 9S-lipoxygenase-4; AltName: Full=Lipoxygenase-4; Short=L-4; AltName: Full=VSP94 && PF00305:Lipoxygenase	Lipoxygenase
100815545	22.8547441584909	22.1214954295162	13.6300003319298	4.95405411002251	3.2546839726472	3.50263870617416	13.9130392612802	42.9186430439066	7.79006509267457	368.318341131672	205.654151074495	234.299964780537	84.0632911040247	23.870835395076	56.8061641277373	150.207905611761	169.084301737045	201.940727533959	LOC100815545	NC_038246.2	4543720	4545224	-	1505	protein_coding	polyubiquitin 3 && P0CH04.1 RecName: Full=Polyubiquitin; Contains: RecName: Full=Ubiquitin; Flags: Precursor >P0CH05.1 RecName: Full=Polyubiquitin; Contains: RecName: Full=Ubiquitin; Flags: Precursor && PF00240:Ubiquitin family	ubiquitin
100781774	59.7710007625347	106.955887423633	117.988010479584	23.9868357462685	33.9278564223901	23.5347640877936	33.0751835594453	31.8554543550709	39.1129730456949	97.4066236435218	74.7756895828428	63.0279521982487	14.15803970454	18.376418904746	22.997117108075	55.996263998555	48.6358465122651	51.6413530812822	LOC100781774	NC_038250.2	43336306	43338109	+	1804	protein_coding	ethylene-responsive transcription factor RAP2-4 && Q8H1E4.1 RecName: Full=Ethylene-responsive transcription factor RAP2-4; AltName: Full=Ethylene-responsive transcription factor ERF059; AltName: Full=Protein RELATED TO APETALA2 4 && PF00847:AP2 domain	AP2
100786039	165.773960989367	188.955437021965	148.100681018588	73.5704646257716	89.0777357496352	76.9167591313872	96.9544025804651	150.538611345206	92.8233447582464	373.534466585174	334.08667367755	302.455310516143	120.083951720496	100.406757716602	163.997123078827	194.503238025933	193.365611042627	192.241427841821	LOC100786039	NC_038243.2	5838367	5841440	-	2345	protein_coding	protein BPS1%2C chloroplastic-like && Q9LMM6.1 RecName: Full=Protein BPS1, chloroplastic; AltName: Full=Protein BYPASS 1; Flags: Precursor && PF05633:Protein of unknown function (DUF793)	-
100808646	135.139442920178	153.468174553413	149.889082258479	64.0062656906103	70.4940182030451	48.8379868158492	72.9543724900465	90.0368791175452	54.7959845022993	312.950293597109	234.744736124221	181.78924838972	32.5792842174477	36.8531706156251	149.038379870193	148.840565306994	137.982234698309	138.24147823383	LOC100808646	NC_038249.2	34421600	34422998	-	1128	protein_coding	metal response element-binding transcription factor PvMTF-1-like && Q41112.1 RecName: Full=Stress-related protein; AltName: Full=PvSRP && PF05755:Rubber elongation factor protein (REF)	-
100802169	25.6050545205043	17.2615736157132	19.7145457290753	56.2644388828167	46.9798930799579	54.8943008825142	10.4607347131594	6.08752634151352	9.15075977043382	8.6532553906833	16.9864689028808	16.497305419757	16.026384715691	12.3293238384282	12.0728999517134	20.5523424699536	30.2922557219634	22.9428596389497	LOC100802169	NC_016089.4	5117144	5124142	-	2553	protein_coding	succinate dehydrogenase [ubiquinone] flavoprotein subunit 1%2C mitochondrial && O82663.1 RecName: Full=Succinate dehydrogenase [ubiquinone] flavoprotein subunit 1, mitochondrial; AltName: Full=Flavoprotein subunit 1 of complex II; Short=FP; Flags: Precursor && PF00890:FAD binding domain|PF02910:Fumarate reductase flavoprotein C-term	-
100818059	37.7793932581832	54.9303500006707	34.0663602617725	10.0086204959093	15.9855564594147	9.09600713846357	5.67053575721695	6.80802660916846	8.39467974211565	32.2171514764378	37.3426100106232	28.9259303475268	3.0396553016775	6.80906069657933	4.53655541421184	20.8359963185118	17.0555084743127	13.9206572809849	LOC100818059	NC_038256.2	40501129	40503608	+	2480	protein_coding	protein ROH1 && Q337C0.1 RecName: Full=UPF0496 protein 4 && PF05633:Protein of unknown function (DUF793)	-
100805850	19.3867986360643	35.2936073319032	19.241118397083	5.22570823271272	5.73186546756359	6.15767421127586	1.99964754245113	12.7286053614618	6.38031678318114	47.3307066765697	39.5445427172021	38.7818737441184	2.26307113518561	4.36576094957246	4.27169160107454	13.2349415214396	10.7829167866295	10.7570522104005	LOC100805850	NC_038244.2	10219538	10222157	-	1797	protein_coding	putative beta-1%2C4-mannosyl-glycoprotein 4-beta-N-acetylglucosaminyltransferase && - && PF04724:Glycosyltransferase family 17	-
100527127	253.226027569579	365.55848102488	298.344468494257	99.1674252105397	147.275753012512	110.587819374354	91.8622209023032	50.1292908638279	73.9064269562476	195.355249385293	266.093588750542	215.027295564668	35.4834969536397	14.8048036941175	16.1361602555559	198.220447012331	151.457087665716	133.173047450164	LOC100527127	NC_038245.2	40727939	40730008	+	1202	protein_coding	nudix hydrolase 18%2C mitochondrial && Q9LE73.1 RecName: Full=Nudix hydrolase 4; Short=AtNUDT4; AltName: Full=ADP-ribose pyrophosphatase; AltName: Full=NADH pyrophosphatase && PF00293:NUDIX domain	NUDIX
100784477	16.5837941406501	15.9041327969007	9.06043994586151	3.4558438021976	2.43357819259031	3.33670942354971	0.428783021150128	0.902133376038421	0.656962014191291	9.923498596035	10.5466833117945	10.9825038694402	0.553097129829794	0.729114537767817	1.21986682141756	0.934264732375645	0.913694073998142	1.17764384165607	HSP90A2	NC_038252.2	34167166	34171034	-	2690	protein_coding	heat shock protein 90-A2 && P51819.1 RecName: Full=Heat shock protein 83 && PF02518:Histidine kinase-, DNA gyrase B-, and HSP90-like ATPase|PF00183:Hsp90 protein	HATPase_c
100818534	50.9030751936911	69.3334562350029	61.3781942428796	19.8503013118934	28.6266602417495	20.3352700942731	10.9694057589719	48.2658105093994	28.383394761117	244.851045144819	155.54346531888	139.681289705723	30.1529319439324	35.449526974218	92.1917092704056	93.5742061620666	117.398944019414	89.9693551430454	LOC100818534	NC_016089.4	47204530	47207182	+	2653	protein_coding	protein LYK5 && O22808.1 RecName: Full=Protein LYK5; AltName: Full=LysM domain receptor-like kinase 5; AltName: Full=LysM-containing receptor-like kinase 5; Flags: Precursor && PF00069:Protein kinase domain	Pkinase
778137	0.682765471510076	0.42190188873764	0.891550498928843	6.89664003120729	7.05076373790025	5.52590304973422	51.9932090537828	40.110425365588	36.4401847918748	0.310451953519034	2.50603355975267	0.979356761076178	3.65197484693126	1.88228886414237	0.790518368974519	6.23650112486294	10.0566427374174	3.99748554847406	BZIP105	NC_016090.4	45564979	45569346	+	1779	protein_coding	bZIP transcription factor bZIP105 && Q99090.2 RecName: Full=Light-inducible protein CPRF2; AltName: Full=Common plant regulatory factor 2; Short=CPRF-2 && PF00170:bZIP transcription factor|PF12498:Basic leucine-zipper C terminal	bZIP_1
100306223	199.744869613275	245.477170690473	147.103967154851	52.7173437132804	80.8306549043118	62.3274460512066	277.745455499757	151.081574043086	140.130218871481	7.31770326422376	5.27579323267825	3.06385268696144	8.23114468757859	1.80139432180415	2.0431371722537	12.9091060871403	4.5440210296823	10.7299567401738	LOC100306223	NC_038255.2	42655107	42656459	-	717	protein_coding	uncharacterized LOC100306223 && Q39194.2 RecName: Full=Photosystem II reaction center W protein, chloroplastic; AltName: Full=PSII 6.1 kDa protein; Flags: Precursor && PF07123:Photosystem II reaction centre W protein (PsbW)	-
100127362	25.3041504644426	30.556489429194	21.7455813209174	9.75665418872921	9.91895495111591	7.62153870257749	9.6936165499285	17.0655402238537	12.6159326700746	47.6978130562443	36.61487967445	38.0007436824135	13.25916478502	9.34605154562998	18.9800615337526	23.7939050500761	24.7905914880472	23.2199552677167	BZIP37	NC_038255.2	38984899	38988286	-	2723	protein_coding	bZIP transcription factor 37 && O22208.2 RecName: Full=bZIP transcription factor 17; Short=AtbZIP17 && PF00170:bZIP transcription factor	bZIP_1
100789744	126.866394911039	90.3771032845326	159.310309992424	37.915365928594	31.2530795749175	48.6573415958478	33.8281479228374	102.419908069231	58.147296711039	34.3888296209966	53.5828776971868	91.5681356265537	12.6904749167703	7.88307200144454	30.7080380136346	62.1752398062679	51.6595682832012	61.4078055438951	LOC100789744	NC_038249.2	15530386	15531362	+	977	protein_coding	uncharacterized LOC100789744 && - && -	-
100194423	89.1741805383242	73.0570344725932	71.0996151335426	39.6756674945928	34.0074416875163	36.7754966032272	76.0527854471873	74.7784510820402	69.7466793018467	171.323221133596	180.159411148793	210.129533706326	71.2562873200262	95.5925945899027	66.6795429416482	92.4019822929364	76.8203351791127	87.1085657056287	HSP90-1	NC_038254.2	6981307	6984264	+	2349	protein_coding	heat shock protein 90-1 && P55737.1 RecName: Full=Heat shock protein 90-2; Short=AtHSP90.2; Short=AtHsp90-2; AltName: Full=Heat shock protein 81-2; Short=Hsp81-2; AltName: Full=Protein EARLY-RESPONSIVE TO DEHYDRATION 8; AltName: Full=Protein LOSS OF RECOGNITION OF AVRRPM1 2; AltName: Full=Protein MUTANT SNC1-ENHANCING 12 && PF00183:Hsp90 protein|PF02518:Histidine kinase-, DNA gyrase B-, and HSP90…	HATPase_c
100798021	51.6606944419236	26.2101525736726	44.0949495274475	119.969216773302	109.56537175784	117.009080136731	75.846328387855	48.3370332222307	66.8251169439477	13.2742062820851	16.1606580243341	15.2218555479632	26.356538343076	28.362946499114	28.7583294165699	21.1858251409346	27.1336346944991	23.8426430121366	LOC100798021	NC_038242.2	17328963	17332187	+	2115	protein_coding	cyclic dof factor 3 && Q8LFV3.2 RecName: Full=Cyclic dof factor 3; AltName: Full=Dof zinc finger protein DOF3.3; Short=AtDOF3.3; AltName: Full=H-protein promoter-binding factor 2a && PF02701:Dof domain, zinc finger	zf-Dof
100778868	0	0	0	2.93748902506796	1.77341232588916	2.14425159209351	0	0	0	1.18043072468151	1.10085191699577	1.76071256469518	0	0	0	2.47283704634774	2.07684322382544	2.19358293644716	LOC100778868	NW_024464734.1	80564	101594	-	3743	protein_coding	K(+) efflux antiporter 4%2C transcript variant X3 && Q9ZUN3.2 RecName: Full=K(+) efflux antiporter 4; Short=AtKEA4; Flags: Precursor && PF00999:Sodium/hydrogen exchanger family	Na_H_Exchanger
100800674	235.620755898306	274.421905657985	288.502836478901	87.7150378551667	137.335496602824	110.050284333061	115.156784919341	119.047714024509	102.992709038538	373.908910851442	322.07612593047	298.009240830687	19.8146653428939	30.4316230658717	37.4585503945653	274.052697037058	249.832283737454	222.739900399575	LOC100800674	NC_038250.2	3147516	3148804	+	1289	protein_coding	NDR1/HIN1-like protein 13 && - && PF03168:Late embryogenesis abundant protein	-
100776695	103.676318196296	87.4354690753944	114.341305720145	32.7512513350577	48.833532159594	43.6388143186723	37.3938956870892	106.711196802979	66.2035562675706	282.95145649884	321.724630503534	225.89231794567	22.0985207115363	22.8380056985745	63.1393575135503	50.3779809219571	51.407890352232	30.7652853043293	LOC100776695	NC_038255.2	47608799	47612406	+	1948	protein_coding	probable glycerol-3-phosphate acyltransferase 3 && Q9FZ22.1 RecName: Full=Probable glycerol-3-phosphate acyltransferase 2; Short=AtGPAT2 && PF01553:Acyltransferase	Acyltransferase
100807883	125.847764103622	133.527207314803	157.775187440103	68.1500098032793	55.482854807333	67.6253794348807	111.953134408106	76.0761046026899	74.1631917118296	1.58586299402476	0.961371471492453	0	13.1137188906986	0.967490433508296	1.97518564382819	1.5152038054807	4.7097304502404	0.290562892369167	PIP2-8	NC_038255.2	44449696	44451965	-	1335	protein_coding	aquaporin PIP2-8 && P43286.1 RecName: Full=Aquaporin PIP2-1; AltName: Full=Plasma membrane intrinsic protein 2-1; Short=AtPIP2;1; AltName: Full=Plasma membrane intrinsic protein 2a; Short=PIP2a; Contains: RecName: Full=Aquaporin PIP2-1, N-terminally processed && PF00230:Major intrinsic protein	-
100811298	711.900733016519	1194.62658430163	1156.36944288649	306.193178236522	469.508281836969	330.919886588768	552.203878324655	825.213439567639	515.283112677799	1061.46181690631	900.653273292929	838.604928771231	110.889859967026	127.806397886315	563.684150853406	898.043056622819	911.328528193924	676.03201779878	LOC100811298	NC_038248.2	7601945	7603135	+	1191	protein_coding	probable CCR4-associated factor 1 homolog 11 && Q9FMS6.1 RecName: Full=Probable CCR4-associated factor 1 homolog 11 && PF04857:CAF1 family ribonuclease	CAF1
100794076	129.716451517127	180.231504903509	124.400254295477	35.0178438680982	63.670799481356	39.7985711890789	22.2984301413998	97.7204146748241	45.1140904287523	603.342328706126	391.023058440205	354.483217391543	65.7911308045163	32.5510755839545	158.253635686201	148.817604233716	118.695496689951	139.999647128753	LOC100794076	NC_016091.4	39804227	39806617	+	1136	protein_coding	SNAP25 homologous protein SNAP33-like && Q9S7P9.1 RecName: Full=SNAP25 homologous protein SNAP33; Short=AtSNAP33; AltName: Full=Snap25a; AltName: Full=Synaptosomal-associated protein SNAP25-like 1; Short=SNAP-25-like protein 1 && -	-
100787601	12.7109837655417	27.7145103292493	22.7007897659464	1.13306760356259	1.93976690116982	3.01847872926713	1.50381528930097	37.4118582441321	14.7938666052233	95.1693094461358	57.4357278095703	70.4014613174941	27.8092757937445	6.41881011873246	30.2089951222969	39.8256572909475	29.3868312145586	51.5923553770606	LOC100787601	NC_038241.2	36495758	36496465	+	708	protein_coding	uncharacterized LOC100787601 && - && -	-
100812027	13.1598580724818	46.4144918552459	25.5412526815051	4.26639669454253	3.679002648721	3.77323624166287	2.02568726184377	156.784347588296	21.846785590531	450.157458985843	304.309766928358	293.042675077044	49.7755426449656	16.9067848814441	162.680739054537	72.2687430659721	124.392602988809	75.1595982117568	LOC100812027	NC_038242.2	10209522	10211048	-	1095	protein_coding	probable WRKY transcription factor 53 && Q9SUP6.1 RecName: Full=Probable WRKY transcription factor 53; AltName: Full=WRKY DNA-binding protein 53 && PF03106:WRKY DNA -binding domain	WRKY
100785446	126.928677300982	119.817366253792	99.2335854053576	58.2960775656967	59.8690953157156	54.4798508772671	55.4634865067696	57.1459852545423	54.7693744858551	111.108361637801	83.3229716970513	73.9575663222792	50.1469595510584	53.677852476857	56.5296786352326	42.5720214984642	35.8238866546204	33.4056272393368	LOC100785446	NC_016091.4	48607680	48610527	+	2154	protein_coding	uncharacterized LOC100785446 && - && PF01852:START domain	START
100170745	14.877342429877	14.8962977755011	12.2005256738032	3.80591395460745	3.79886843749846	4.64944229440494	10.9613762462567	52.2585914271747	21.40084855712	123.375704954723	119.604235383446	138.223715486247	36.9703529993503	31.2223019982216	63.705645688462	57.3533056466156	70.8025485543355	52.0517345522355	SIK1	NC_016089.4	9401534	9406157	-	2145	protein_coding	stress-induced receptor-like kinase && P93604.1 RecName: Full=Rust resistance kinase Lr10; AltName: Full=Probable receptor-like serine/threonine-protein kinase LRK10; Flags: Precursor && PF07714:Protein tyrosine kinase	Pkinase_Tyr
100806421	22.5083393228135	25.3981908120479	17.9712617961949	56.0085474043746	49.1130140307481	60.4159340553798	27.8549727556347	22.5073265416998	24.4843231064663	26.4556426579121	39.7818194824051	52.4397903707618	83.8987862339445	98.5912752761058	56.5126896460777	49.3213188825239	51.1235788681092	46.2152503314561	LOC100806421	NC_016089.4	6128201	6130918	+	1771	protein_coding	NAC domain-containing protein 2 && Q84TD6.1 RecName: Full=NAC transcription factor 47; AltName: Full=NAC domain-containing protein 47; Short=ANAC047; AltName: Full=Protein SPEEDY HYPONASTIC GROWTH && PF02365:No apical meristem (NAM) protein	NAM
novel.957	43.4474328453081	70.7457688838655	40.8189160053734	13.1367004778947	20.5727316189446	16.5491953700225	10.1112290414774	67.2803408109413	30.4513193556102	300.843086957677	275.612021436192	242.58620774094	46.841450142667	31.1537464810983	85.1112865190143	90.7166346984736	108.949831886055	89.5896142075206	-	NC_038252.2	37376180	37380241	-	3567	-	- && Q40392.1 RecName: Full=TMV resistance protein N && PF00931:NB-ARC domain|PF01582:TIR domain	TIR
100795696	22.8205048413995	44.6253376936166	39.1230189939955	4.04476569742344	8.85050978107085	2.98513172616284	1.2675014581251	1.22935095316279	2.17568116987811	58.2977026716493	50.6295804343954	51.2221834926588	0	0	0.111613664952831	18.5641983128635	13.2282260321233	2.2165797789305	LOC100795696	NC_038241.2	4585760	4586809	+	1050	protein_coding	dehydration-responsive element-binding protein 1F && Q9LN86.1 RecName: Full=Dehydration-responsive element-binding protein 1F; Short=Protein DREB1F && PF00847:AP2 domain	AP2
732553	738.012916578575	956.396024769289	759.949163305455	309.538118136389	449.655191837011	331.364156168185	179.95126409717	404.729363907857	227.817745858631	2564.46320209003	1923.4088534567	1856.40949538464	599.116837885104	735.051822757468	1512.04660102484	1023.25618208603	1182.29305800553	1069.75878689516	NAC2	NC_038242.2	9212051	9213978	+	1419	protein_coding	NAC domain protein NAC2 && Q39013.2 RecName: Full=NAC domain-containing protein 2; Short=ANAC002 && PF02365:No apical meristem (NAM) protein	NAM
100802806	145.178372965677	170.970186804434	136.452228408916	67.8621800345488	82.7282872393199	62.9139125923108	81.3102185387255	83.2762335672476	55.9519515951671	153.678004185566	130.466059874147	111.895220559315	28.0798633495065	13.6677219971807	27.7080923245403	47.1985985407238	46.0538239636884	32.2943359458069	LOC100802806	NC_038242.2	11115443	11118193	-	2100	protein_coding	uncharacterized LOC100802806 && - && PF01852:START domain	START
100798848	80.2054521926071	163.679475926026	86.529449098288	8.59959796491796	12.9626545236421	5.83363663063437	2.50722606768691	4.34739333609818	4.02693485447831	20.3314697898759	18.3480835519451	17.1248198625488	3.80395155976943	3.88986205629104	6.79240599431804	12.2310962530074	4.97751396042629	9.73109202255388	LOC100798848	NC_038255.2	37244397	37247475	+	1734	protein_coding	DNA ligase 1 && - && -	-
100819791	31.8387919674729	31.8519322223256	28.7647839003578	12.0463943177013	12.6742124964038	14.4565451426682	17.9038945634614	54.1219217148611	19.6319066006985	180.083015139842	119.497832713418	109.45305941875	38.6417153485449	28.6626814610298	97.6081485930473	59.7489801807667	64.5859974195908	69.3402061238742	LOC100819791	NC_038246.2	914286	916997	-	2178	protein_coding	probable protein phosphatase 2C 49-like%2C transcript variant X1 && Q9FYN7.1 RecName: Full=Probable protein phosphatase 2C 2; Short=OsPP2C02 && PF00481:Protein phosphatase 2C	PP2C
106794635	39.5540767592866	54.9452994929772	30.8621368067017	9.46908940220468	8.50280575982103	4.88296083655463	7.57768284666833	22.6910051553928	10.2932817949739	130.975200032142	85.2484006188954	121.729406008936	41.1230314881743	37.3652399873174	50.4343836783128	51.3348673581562	44.267418974071	52.8566667847509	LOC106794635	NC_038245.2	42338829	42339531	-	603	lncRNA	uncharacterized LOC106794635 && Q9M373.1 RecName: Full=Arabinogalactan peptide 20; Short=AG-peptide 20; Flags: Precursor && -	-
100783832	11.9226193443171	16.4219152866457	10.9250775856448	1.66180296095692	3.10259593654219	2.14576064882741	1.70965312956409	4.1512036837032	1.08831791735895	38.8991140750155	22.0824623152884	26.1228102515787	19.7059380949458	17.6408969963611	56.3389441349115	39.0182140932937	40.182208274437	40.6802529195191	HSF-25	NC_038247.2	4248239	4250485	+	1505	protein_coding	heat stress transcription factor 25 && P22335.1 RecName: Full=Heat shock factor protein HSF24; AltName: Full=Heat shock transcription factor 24; Short=HSTF 24; AltName: Full=Heat stress transcription factor && PF00447:HSF-type DNA-binding	HSF_DNA-bind
547482	84.8067097705968	88.1203405494165	117.56020280045	14.7434597783129	33.149947455854	29.9236273775372	28.4161377054066	109.362135889824	43.3283166675317	266.33614700181	401.058926242196	309.099383145355	13.9403209375178	12.8965025741423	16.042277548863	200.095566286991	236.460278408757	143.08173024392	B13-1-9	NC_016090.4	42157526	42158482	-	957	protein_coding	syringolide-induced protein B13-1-9 && Q9SJ52.1 RecName: Full=Protein YLS9; AltName: Full=Protein NDR1/HIN1-LIKE 10; Short=AtNHL10; AltName: Full=Protein YELLOW-LEAF-SPECIFIC GENE 9 && PF03168:Late embryogenesis abundant protein	-
100808399	60.168304035698	90.9492511511648	54.9653886060902	21.4436491965346	29.2531701970767	21.6240844462758	16.0546333278472	219.192042236028	72.061182794143	657.600771248451	530.07796511911	447.946665724346	78.4603824103539	51.1075621079628	256.823348289823	173.637245575654	194.351025635987	157.677052528486	LOC100808399	NC_016090.4	36595993	36600398	-	2194	protein_coding	calcium-dependent protein kinase 32 && Q6NLQ6.1 RecName: Full=Calcium-dependent protein kinase 32 && PF13499:EF-hand domain pair|PF00069:Protein kinase domain	Pkinase
100797652	18.0425910927347	18.9038588105277	19.9247958431237	43.3641202804131	49.8434972182679	38.5662991467347	49.0347040601986	32.3604266390627	38.5190998559526	5.79761410151989	8.6485032954303	4.22360380730148	10.215878169293	4.74171873108179	4.2957143635692	7.5315734283785	4.69193661247608	3.63803642084833	LOC100797652	NC_038241.2	38977713	38981235	-	1937	protein_coding	tubulin beta-1 chain-like && P12459.1 RecName: Full=Tubulin beta-1 chain; AltName: Full=Beta-1-tubulin && PF00091:Tubulin/FtsZ family, GTPase domain|PF03953:Tubulin C-terminal domain	Tubulin
100795681	13.9104382731586	20.5003397676415	16.9746444157262	3.10384287074671	3.11314206346051	3.22958155232475	2.17608945988034	2.24490174055814	3.31562442434254	122.321530689326	99.0266767876423	78.115699777419	0	0.373310132587432	0.849234407249801	25.7624573250704	12.5533146828922	13.3336622710656	LOC100795681	NC_038256.2	36748654	36749550	-	897	protein_coding	uncharacterized LOC100795681 && - && -	-
100811790	90.8621575890542	130.190162267069	67.6802192633461	30.4119631897981	31.8609150410236	27.4443928684455	11.4250288467935	7.65409965310905	1.51619006339282	1.1563945253567	0.0848605471067459	0.57098831482014	0	0	0.07361454032693	0.308024528752358	0.574462325360524	0.0812188989348487	LOC100811790	NC_038254.2	969974	970769	+	796	protein_coding	probable E3 ubiquitin-protein ligase XERICO && Q9SI09.1 RecName: Full=Probable E3 ubiquitin-protein ligase XERICO && PF13639:Ring finger domain	-
100807302	76.2511553763372	99.4811495574325	74.9254441045078	40.4012986281321	35.4422647393342	36.1963745383903	25.7023146680555	16.3626964115524	17.3153497874118	48.1608830093945	40.8003674806912	44.2351791662055	22.2535222855129	18.5865354150772	25.386512103025	21.8490888939308	22.2739948045232	17.78344808311	LOC100807302	NC_016089.4	45608876	45611022	+	1745	protein_coding	protein phosphatase 2C 37 && P49598.1 RecName: Full=Protein phosphatase 2C 37; Short=AtPP2C37; AltName: Full=Protein ABA-HYPERSENSITIVE GERMINATION 3; AltName: Full=Protein phosphatase 2C A; Short=PP2CA && PF00481:Protein phosphatase 2C	PP2C
100786006	5.50523119031207	16.1253009035437	10.5217226608301	1.20053912780863	1.59670595147586	1.94873746438802	1.27426285285454	20.6361464062304	7.39314859330216	108.857295920152	102.723257001137	86.4439289288598	4.82308867706728	3.49404628815904	18.6347188870263	18.2859387148912	16.6293524717771	14.6172688540127	LOC100786006	NC_038249.2	28488276	28493700	-	2437	protein_coding	MACPF domain-containing protein NSL1 && Q9SGN6.1 RecName: Full=MACPF domain-containing protein NSL1; AltName: Full=Protein NECROTIC SPOTTED LESIONS 1; Short=Protein NSL1 && PF01823:MAC/Perforin domain	-
100796647	13.3564472294006	21.8842117397489	17.0633602909022	3.32393177983027	6.18485492784078	4.83955785176647	1.11418647228376	15.3377856506321	10.614018256794	20.6738236957016	31.8439692975033	44.1079682000485	12.212471912948	3.77006592618538	15.6811721682792	16.244381339936	28.397991155766	15.9759262357481	LOC100796647	NC_038252.2	31832607	31836767	+	3464	protein_coding	leucine-rich repeat receptor-like tyrosine-protein kinase PXC3 && O22938.1 RecName: Full=Leucine-rich repeat receptor-like tyrosine-protein kinase PXC3; AltName: Full=Protein PXY/TDR-CORRELATED 3; Flags: Precursor && PF13855:Leucine rich repeat|PF00069:Protein kinase domain	Pkinase
100499208	19.8205643892076	45.5003299744801	41.1781394720125	5.61873599567476	9.01635608851721	7.14274214610463	7.10912859011082	17.8888723300878	10.4574260044394	65.0193951014436	68.7584672158053	55.4739599302011	4.92835786320138	5.05350867039895	16.4722584310422	41.9255302178992	37.9183706514492	39.183719682004	NDR1b	NC_038248.2	38808520	38809636	+	1117	protein_coding	CC-NB-LRR resistance (R) protein && O48915.1 RecName: Full=Protein NDR1; AltName: Full=Non-race specific disease resistance protein 1; Short=AtNDR1; Flags: Precursor && -	-
100305418	85.0612358072657	132.734221284656	106.120997467066	7.16192745269757	18.8900810544678	13.7654295672858	2.64317936919808	33.9021735078734	18.6016674628171	108.946889050756	81.0370396863807	60.2593422186888	2.31600145453689	0.173322561558451	6.6995158794151	26.7001712890097	23.8852831825927	17.3858142885786	LOC100305418	NC_038248.2	193909	196392	+	2484	protein_coding	cytokinin-regulated kinase && Q9FIJ6.1 RecName: Full=Serine/threonine-protein kinase-like protein CCR4; AltName: Full=CRINKLY 4-related kinase 1; Short=AtCRK1; AltName: Full=Protein CRINKLY 4 RELATED 4; Short=AtCCR4; Flags: Precursor && PF13540:Regulator of chromosome condensation (RCC1) repeat|PF00069:Protein kinase domain	Pkinase
100792931	112.4580267644	140.120997198509	138.904006149235	9.91183070449275	22.7364936420083	10.242117826618	4.84606721871857	16.4310721706184	12.1724293934767	60.234385268306	63.6104169045928	46.0839247143023	2.26458337784193	2.65481217577834	3.35487860145364	42.500893407683	35.4156931586331	28.8621213750507	LOC100792931	NC_038243.2	44337653	44341259	-	2847	protein_coding	scarecrow-like protein 13-like%2C transcript variant X1 && Q9M0M5.2 RecName: Full=Scarecrow-like protein 13; Short=AtSCL13; AltName: Full=GRAS family protein 24; Short=AtGRAS-24 && PF03514:GRAS domain family	GRAS
100786776	13.7570203160274	8.52106104141072	13.0421734162013	45.4701309362668	33.2348870090166	37.583724999025	57.3628350295525	27.5260633949894	32.6841520240654	5.25776596942811	5.20037796458459	3.51164115913667	25.4130121923534	33.2641578408206	25.6120098716264	11.1125968440037	22.7121859761744	10.9712747749906	LOC100786776	NC_038253.2	8382356	8383563	+	1208	protein_coding	uncharacterized LOC100786776 && - && -	-
100305429	65.9314616855341	61.9975365379016	57.0323026822874	25.7579289828727	27.7041400914002	24.7955925474152	13.9739642956187	29.2418430606684	21.8072946226715	45.5776622828939	31.6248803081821	26.8847004383958	28.4619288226114	18.9903192366437	37.6741270374766	42.7160574641107	45.0736030247411	43.3791278203137	LOC100305429	NC_038252.2	32010515	32011441	-	927	protein_coding	lectin protein kinase family protein && Q9XID3.1 RecName: Full=G-type lectin S-receptor-like serine/threonine-protein kinase At1g34300; Flags: Precursor && PF00069:Protein kinase domain	Pkinase
100817460	14.6285287444869	24.3161788445727	22.6538155720987	3.62991793358514	6.49506907010505	4.08609716984476	5.30833944001112	16.0929394860182	6.80317011513247	100.703184102174	87.4095548567625	70.3557377695	9.09936698795767	6.56907322200679	16.3938532667897	19.9433157707132	19.9323697096887	13.2615884209517	LOC100817460	NC_016089.4	856432	860390	-	1755	protein_coding	pto-interacting protein 1-like%2C transcript variant X1 && Q41328.2 RecName: Full=Pto-interacting protein 1; Short=Pti1; AltName: Full=Pto kinase interactor 1 && PF07714:Protein tyrosine kinase	Pkinase_Tyr
102668294	0	0	0	2.05372211474847	1.42633305077116	1.43270754324199	0	0	0	1.3201884878009	1.28617029012529	1.10517207456368	0	0	0	0.742716908967418	0.93286204021824	1.19900303323701	LOC102668294	NC_038248.2	25035835	25040036	-	4044	protein_coding	uncharacterized LOC102668294%2C transcript variant X44 && Q9Z9C8.1 RecName: Full=DNA repair protein RadA; AltName: Full=Branch migration protein RadA && -	-
100812951	18.2662923923094	14.9365862699355	15.6502597158984	2.85637820810307	2.7330447085139	4.56793110516401	13.4264768885143	8.8623359757855	10.5434657274906	4.42690070038709	0.672129308427559	1.50748490413543	4.52353346369917	3.64925910704161	5.44186028128231	1.62645124303069	0.947910470536852	1.12575050961437	LOC100812951	NC_038243.2	35332948	35344750	+	1206	protein_coding	MADS-box protein SVP%2C transcript variant X3 && Q9FUY6.1 RecName: Full=MADS-box protein JOINTLESS; AltName: Full=LeMADS && PF01486:K-box region|PF00319:SRF-type transcription factor (DNA-binding and dimerisation domain)	SRF-TF
100820615	36.7627050186569	43.8109940801951	57.6053875639617	17.2911829249552	20.3028935655775	16.596841774891	174.782722255302	153.189630638184	173.508312036569	27.228377761131	32.0571504053416	27.1151090701768	54.637871836576	22.8567554303135	12.2964207151424	12.4176894161836	8.28090455732066	9.83581187213746	LOC100820615	NC_038244.2	5407523	5413882	+	2478	protein_coding	ABC transporter G family member 11-like%2C transcript variant X1 && Q8RXN0.1 RecName: Full=ABC transporter G family member 11; Short=ABC transporter ABCG.11; Short=AtABCG11; AltName: Full=Protein CUTICULAR DEFECT AND ORGAN FUSION 1; AltName: Full=Protein DESPERADO; AltName: Full=Protein PERMEABLE LEAVES 1; AltName: Full=White-brown complex homolog protein 11; Short=AtWBC11 && PF01061:ABC-2 type t…	ABC2_membrane
100819514	51.528055645984	60.085771119085	47.305392625971	13.8934639252114	23.5342024080744	19.8811115015498	22.0664788066346	66.3001198926542	26.4963959891249	203.629970804002	166.289390294725	168.926296449924	45.345059114338	38.0165447385641	90.8778485039317	78.8505596854432	78.4580427131911	79.5209148694805	LOC100819514	NC_038249.2	16456129	16458960	-	1739	protein_coding	E3 ubiquitin-protein ligase RZF1%2C transcript variant X1 && O22197.1 RecName: Full=Probable E3 ubiquitin-protein ligase RHC1A; AltName: Full=RING-H2 finger C1a; AltName: Full=RING-H2 zinc finger protein RHC1a && PF13639:Ring finger domain|PF14369:zinc-ribbon	-
547886	708.259080285919	1149.96343305275	1113.38217653569	281.858222248381	467.683042485291	376.033851864699	347.281033773048	664.113176725761	617.347876687263	839.034297387363	821.306269573443	920.835062269052	166.337893962352	254.574727766145	312.450145420266	1007.63094632565	1002.94861520531	892.139542234756	SCOF-1	NC_038253.2	39225558	39226704	+	1147	protein_coding	scof-1 protein && Q96289.1 RecName: Full=Zinc finger protein ZAT10; AltName: Full=Salt-tolerance zinc finger && PF13912:C2H2-type zinc finger	-
100500586	145.855658049869	117.32555152657	112.741051608857	42.9630585273584	57.479346525933	42.5290137377338	10.92510585175	32.559451737125	11.8211908114153	145.458034651081	51.0398193587178	66.8475337177553	13.2313353813201	11.2452712700684	43.6199113171535	17.2683378068649	16.1026291182448	13.6296222414026	LOC100500586	NC_038249.2	38995917	38996755	+	536	protein_coding	uncharacterized LOC100500586 && - && -	-
547505	5.92214664762683	8.2619486681499	7.28607993961678	24.9880297668386	16.5803320745885	21.3273042924104	134.759154516855	131.360280565552	172.383207935794	55.929299915453	32.7197612268078	43.8410229185108	92.3371188803256	124.626334741774	82.1673205051174	41.9049283029675	25.9796004205517	28.2652795978126	GRR1	NC_038242.2	5216386	5220022	-	2946	protein_coding	putative EIN3-binding F-box protein && Q708Y0.1 RecName: Full=EIN3-binding F-box protein 2 && -	-
100775893	49.6767567069129	77.2363006692267	81.6906434556113	12.7175848169579	28.4194652544535	18.1879399176266	26.8272826349741	111.175176411131	87.7550941020552	509.555433280828	494.465034649685	406.620531849474	36.3457601706119	54.4640950317914	70.3997254792909	180.876518063711	238.743554672515	133.64107083213	LOC100775893	NC_038251.2	10615648	10617762	+	2115	protein_coding	berberine bridge enzyme-like 21 && Q9SVG3.1 RecName: Full=Berberine bridge enzyme-like 21; Short=AtBBE-like 21; Flags: Precursor && PF01565:FAD binding domain|PF08031:Berberine and berberine like	FAD_binding_4
547881	15.729472395619	25.5147811788609	25.3770934015106	5.00780514919093	6.12871331778587	3.64418678258841	15.4997321165013	12.813349363251	14.7782117199267	2.25426132779739	1.43369296564997	1.11307762921673	1.65989339997083	1.87443044532764	0.813185273227768	0.100076540770154	0.233302046421927	0	GH	NC_038249.2	36445215	36450144	+	1225	protein_coding	gamma glutamyl hydrolase && P93164.1 RecName: Full=Gamma-glutamyl hydrolase; AltName: Full=Conjugase; AltName: Full=GH; AltName: Full=Gamma-Glu-X carboxypeptidase; Flags: Precursor && PF07722:Peptidase C26	-
novel.884	9.5807147934718	16.6091073795733	8.08583858381465	1.43417345807334	0.987379387340561	1.396786235504	1.6962151866086	18.4764216784173	2.87354116776353	129.861291245361	78.7409369077421	120.533394088669	73.2732594058142	15.2890890184149	48.1415998980372	59.6142217372014	58.2797661061834	89.8131324640998	-	NC_038251.2	52998153	52999172	+	1020	-	- && - && -	-
100780556	4.51265061164643	6.34933940957495	4.67398509271637	22.4727946797352	17.8303244129882	20.1211775309634	30.8206880831004	14.4261617272731	19.9158691443828	14.9704385509481	16.2816177636566	13.4570373646268	11.8712142658464	23.4995904063286	31.5711213250647	76.7872523728292	61.9262241734866	73.7627466049433	LOC100780556	NC_038245.2	41933220	41934418	+	1199	protein_coding	uncharacterized LOC100780556 && - && -	-
100819568	68.7770053745404	63.2617773482734	49.2436455291218	26.7179245235359	25.483364369635	29.1050343300877	58.4106921952652	58.3941702752327	56.3829827703316	184.44867131	204.03013258918	252.287289681447	57.9781871514202	74.1018327613813	44.2269147375593	64.9163161129064	58.7648971262431	62.7415220758383	HSP90-2	NC_038244.2	44380063	44382741	-	2100	protein_coding	heat shock cognate protein 80-like && P36181.1 RecName: Full=Heat shock cognate protein 80 && PF00183:Hsp90 protein|PF02518:Histidine kinase-, DNA gyrase B-, and HSP90-like ATPase	HATPase_c
100306152	28.5628638351471	32.7971233925685	25.7214036764669	6.68282579102235	9.21744341361276	9.4249429609538	2.86347872765257	22.9810461417831	7.64062969463136	87.2603276983616	92.0176104361418	63.7097539940645	13.6169529410408	4.56249101350974	26.701795134308	27.4595855184002	27.5883041310785	23.2317349180617	LOC100306152	NC_016091.4	43031040	43033600	-	1038	protein_coding	response regulator ARR6-like && Q9ZWS6.2 RecName: Full=Two-component response regulator ARR6 && PF00072:Response regulator receiver domain	Response_reg
547856	52.0469504539729	94.7229213184864	75.5351790671455	29.8480142977248	28.0212946148789	28.7461809068983	43.6952060689618	38.6320895159732	36.1096675755672	4.68157542944552	0.096775065181905	1.03099657036053	34.8155361427245	7.86432499587062	4.53330573268303	1.97590233164567	2.55905271191673	0.347332970373243	VLXC	NC_038243.2	504144	509613	+	2792	protein_coding	lipoxygenase && P24095.1 RecName: Full=Seed linoleate 9S-lipoxygenase; AltName: Full=Lipoxygenase && PF00305:Lipoxygenase|PF01477:PLAT/LH2 domain	Lipoxygenase
100803916	4.20714270146046	5.62488152978822	4.17900670885458	0.576947433856722	1.05432425597846	0.864204392509728	0.454094921022926	8.11854001653654	0.83338413168007	81.9202113174785	25.0451777446825	30.3478314056931	7.16347540380069	1.7138087576789	104.748488361725	1.69058785285947	1.91776006882511	1.83822131225873	LOC100803916	NC_038253.2	4461050	4467728	+	3517	protein_coding	transcription factor bHLH35%2C transcript variant X1 && Q2HIV9.1 RecName: Full=Transcription factor bHLH35; AltName: Full=Basic helix-loop-helix protein 35; Short=AtbHLH35; Short=bHLH 35; AltName: Full=Transcription factor EN 41; AltName: Full=bHLH transcription factor bHLH035 && PF00010:Helix-loop-helix DNA-binding domain	HLH
100810164	64.0203407107194	76.1772503680862	84.4303227852872	15.3834623842858	30.0992055828288	19.7279244376274	8.78708025990444	22.2297766578791	15.7115902914169	2.0258377819729	3.15910020205911	5.41823666369446	2.52406040036494	0.723806460648496	0.161202679780567	3.20396353015864	3.53803997496801	0.622492028700106	LOC100810164	NC_038245.2	33442518	33443598	-	727	protein_coding	heavy metal-associated isoprenylated plant protein 39 && O03982.1 RecName: Full=Heavy metal-associated isoprenylated plant protein 39; Short=AtHIP39; Flags: Precursor && PF00403:Heavy-metal-associated domain	HMA
100527101	18.6374358958798	21.0165552727353	14.0088310519531	2.31234336604062	0.581578025541298	1.37904121980795	11.030253160998	202.220422850931	7.82270735325826	1162.72426381129	778.591053359809	545.655501128501	187.306527047968	110.172753630632	399.545522857691	410.054998517707	431.441536682132	392.242766233762	LOC100527101	NC_016091.4	43131191	43131741	-	551	protein_coding	uncharacterized LOC100527101 && - && -	-
100810841	94.8633889162075	113.297148645984	87.0986130038213	40.6461730820834	53.9231397704338	42.4988636530118	20.5029376968703	47.0924377395612	33.8125887102482	206.272594729071	189.744990213983	179.850810180955	32.819509336248	33.4370057775609	45.4877040663593	53.5752291087173	65.1074923618983	44.6602295949136	LOC100810841	NC_038253.2	41085254	41088831	+	2445	protein_coding	bZIP transcription factor 29 && Q69IL4.1 RecName: Full=Transcription factor RF2a && PF00170:bZIP transcription factor	bZIP_1
100305571	72.8407426343424	56.5359489399054	44.4579761295403	16.4625028101571	22.108934112197	17.3233238344212	32.6165574082307	12.6148171671137	13.420743408532	14.3303563385454	6.37109843891873	4.82052559117851	92.4258824983758	112.471373684754	94.3547678409486	9.47315437062933	6.23552742254969	9.0363408601286	LOC100305571	NC_038248.2	37195714	37196593	-	880	protein_coding	uncharacterized LOC100305571 && Q1G3I2.1 RecName: Full=B-box domain protein 30; Short=AtBBX30; AltName: Full=Microprotein 1A && -	-
100785857	74.5759155565715	44.6497239569144	56.3409349772344	8.17002424454685	18.4480517824688	13.1131125691346	14.1033184631681	22.8879459548547	13.8315974119961	110.596191635533	94.1653161107011	81.5172461911232	16.1366775559596	9.49600685028002	31.2226733638572	35.9547377912472	31.1388589571356	21.9038884870682	LOC100785857	NC_038242.2	47782138	47782944	+	670	lncRNA	uncharacterized LOC100785857 && - && -	-
100780835	46.5179864125775	49.7995588223869	52.2423938887851	21.0645858414537	23.5609429837801	25.0585973062485	4.58145984158651	7.54677182195534	7.4676394342839	8.7789400185714	8.34832393557357	4.06114901868877	1.87518238730669	4.2653782530705	4.728778722536	3.70133537851239	4.99979978153086	1.78773246842824	HSF-28	NC_038249.2	25625102	25628550	+	1772	protein_coding	heat stress transcription factor 28 && Q8GYY1.2 RecName: Full=Heat stress transcription factor A-3; Short=AtHsfA3; AltName: Full=AtHsf-17 && PF00447:HSF-type DNA-binding	HSF_DNA-bind
100798421	3.65543739777812	4.93365826936146	10.2589748812408	0.707391877125898	1.35343469481581	0.830568704684455	0.277092760989248	3.03152877144704	1.25638901776045	3.50717630063836	2.50337730553	3.97444958173369	0.433679739941496	0	0.170801673413139	0.472201666709059	0.333219245982598	0.43073241592098	LOC100798421	NC_038252.2	29651437	29668552	-	4803	protein_coding	disease resistance protein RUN1%2C transcript variant X3 && Q40392.1 RecName: Full=TMV resistance protein N && -	-
106799532	89.8156022305424	85.2653778720418	109.768677501363	37.1069004363211	24.6749355598454	42.5227299000066	55.4925172956634	737.093982933315	193.811180889583	1509.42414098194	1110.84562630212	1160.97987667583	330.980906327863	169.71966490648	806.022830974526	508.633695244053	585.018325226579	507.171990419223	LOC106799532	NC_038244.2	11709161	11710288	+	1128	protein_coding	protein QUIRKY-like && - && -	-
100791328	34.3693518041638	28.4584266620273	24.3200488059845	13.3227054350268	12.562673732875	12.0566101175246	17.7281898537637	17.1565000867885	19.7323155750313	10.9713798894513	12.1942701323964	15.2555994839383	18.9722399397513	16.0616258816063	10.911708993057	14.0500281017219	11.2583173745213	14.5733871807384	LOC100791328	NC_038249.2	31064068	31067761	+	3163	protein_coding	zinc finger CCCH domain-containing protein 30 && Q10EL1.1 RecName: Full=Zinc finger CCCH domain-containing protein 24; Short=OsC3H24 && PF12796:Ankyrin repeats (3 copies)	-
100816188	20.1386009755707	28.2465040351434	23.8259604898544	5.32174752553804	8.81286520050424	8.49393709026312	3.67407911650361	22.0178380404346	11.1080721352974	58.2301189681115	43.2373085714084	44.9834823574544	9.54746356870511	4.10934813351358	17.8889170270765	33.7537892190083	35.52922948803	37.3376516726234	LOC100816188	NC_016088.4	51448185	51450454	-	2270	protein_coding	uncharacterized LOC100816188 && - && -	-
100810548	39.5409620123505	47.7180255440627	50.765405677204	22.1828318163536	23.4086930549071	22.6046366612216	41.4207373053085	36.6435714704015	35.8112844912706	59.3041919308601	32.1917847682287	42.820701832632	45.7501906280373	64.9669968672356	72.205948987058	44.8571046488443	59.0120783409734	46.5679915241465	LOC100810548	NC_016090.4	39982184	39985576	+	3393	protein_coding	exocyst complex component EXO70H1 && Q9FGH9.1 RecName: Full=Exocyst complex component EXO70B1; Short=AtExo70b1; AltName: Full=Exocyst subunit Exo70 family protein B1 && PF03081:Exo70 exocyst complex subunit	Exo70
100818063	58.315541666998	65.6956569844705	70.6075408020006	125.711848585572	163.957388399778	119.906309303866	56.8771975773477	76.1667598984872	61.0593834359126	163.091511222936	72.8035096733975	93.7127213601714	81.0382329071754	42.9053747231085	124.168894696002	55.7244374742901	63.3731008666347	62.347798139786	LOC100818063	NC_038241.2	7005354	7009140	-	2134	protein_coding	beta-amylase 3%2C chloroplastic && O23553.3 RecName: Full=Beta-amylase 3, chloroplastic; AltName: Full=1,4-alpha-D-glucan maltohydrolase; AltName: Full=Beta-amylase 8; AltName: Full=Chloroplast beta-amylase; Short=CT-BMY; Flags: Precursor && PF01373:Glycosyl hydrolase family 14	-
732656	51.4032506160556	93.5294368224576	90.3431007109972	1.68747142761812	7.01586189541883	3.5178320005286	8.04531576868681	9.825387311485	12.275855946576	239.350922846296	239.484050446472	116.770878077134	2.15352335011635	0.244378171086245	3.29281693539003	110.224787688609	85.7750020609352	61.760385922095	LOC732656	NC_038253.2	3580959	3581741	+	783	protein_coding	dehydration-responsive element binding protein 3 && Q84QC2.1 RecName: Full=Ethylene-responsive transcription factor ERF017 && PF00847:AP2 domain	AP2
100803409	9.97417571606292	20.622167647283	15.2523525516305	0	0.254466363911105	0.0791952173548685	0.320574298747595	14.2642978300835	0.575027693382364	72.7591350742389	32.4415409168326	23.7906507974069	7.36058831865209	0.186136291790398	14.6248644641501	2.41916540674934	2.63713013562529	4.27647525442169	LOC100803409	NC_038246.2	46476003	46478308	-	1799	protein_coding	cytokinin hydroxylase && Q9ZW95.1 RecName: Full=Cytokinin hydroxylase; AltName: Full=Cytochrome P450 35A2 && PF00067:Cytochrome P450	p450
100781523	6.98971549655126	17.3875705034192	3.83544263714154	0	0	0	1.19898786579402	0.367231436933409	0.1839393350631	0	0	0	1.48148207036914	0.544375840570497	0.0833530214797102	0	0	0	LOC100781523	NC_038247.2	28978816	28979817	+	703	protein_coding	linoleate 9S-lipoxygenase-4-like && P38417.1 RecName: Full=Linoleate 9S-lipoxygenase-4; AltName: Full=Lipoxygenase-4; Short=L-4; AltName: Full=VSP94 && PF00305:Lipoxygenase	Lipoxygenase
100782320	49.603291559854	59.181315854499	41.3316705501968	11.4206529993993	21.9726166938547	12.623769738403	9.86120548239526	68.0844952725515	12.283012594648	302.8588536936	216.83894027495	152.777208127683	30.5107594505064	8.85665212411621	60.1955880193953	41.6235351302446	47.2731148909201	46.4521192789024	LOC100782320	NC_038251.2	50209618	50213921	-	1723	protein_coding	cold-responsive protein kinase 1 && C0LGH3.2 RecName: Full=Probable LRR receptor-like serine/threonine-protein kinase At1g56140; Flags: Precursor && PF00069:Protein kinase domain	Pkinase
100170751	65.6745028206205	102.80053761033	88.1738473816886	25.0937804973929	27.5079274132003	36.6901641928042	35.1636274085209	649.006849353668	260.733016325835	1388.63670577849	1063.16245086535	1068.79167176542	281.698267102889	304.034437982993	908.680815757287	606.066933729573	599.372984300935	728.810772351433	LOC100170751	NC_038241.2	37946559	37947869	+	897	protein_coding	NAC domain-containing protein 2 && Q9C598.1 RecName: Full=Protein ATAF2; AltName: Full=NAC domain-containing protein 81; Short=ANAC081 && PF02365:No apical meristem (NAM) protein	NAM
100805151	53.4685430288564	101.618975080551	74.6630460037869	17.4980659362566	29.5257773761494	17.422635410902	29.4437838719298	251.493198246729	28.5653796558742	749.736416015496	506.817315326376	590.395535669092	149.223314693221	93.1736965537589	387.758420327993	367.841737903512	392.841302338294	339.381899830413	LOC100805151	NC_016088.4	3180971	3181984	+	1014	protein_coding	protein bfr2 && - && PF07816:Protein of unknown function (DUF1645)	-
100816647	25.901184288141	31.6112422693668	22.8825309847725	8.24131582346154	12.2720835524918	10.1597868407475	2.63626912716677	61.1274366978391	22.42671284448	228.982914092306	142.501842596777	140.348387395478	22.2839041603231	15.1297034851591	66.2192561720398	32.8845929301068	42.534298149746	33.3389502900106	LOC100816647	NC_038256.2	1060416	1064470	-	3029	protein_coding	protein OBERON 3 && Q94B71.1 RecName: Full=Protein OBERON 3 && PF07227:PHD - plant homeodomain finger protein|PF16312:Coiled-coil region of Oberon	-
100805097	32.73951009539	41.0716056472932	29.0817012782571	11.8141105849874	13.7204513773446	9.61364603577935	8.63134040153862	15.9551814693746	12.1169708039814	34.9628191988319	49.2846748261152	40.4222695700091	31.3955813573987	26.7928412970484	29.1309270383864	40.4699723659848	31.6868569845232	37.9207437144166	LOC100805097	NC_038249.2	15702000	15707115	+	1398	protein_coding	probable prolyl 4-hydroxylase 7 && Q8L970.1 RecName: Full=Probable prolyl 4-hydroxylase 7; Short=AtP4H7 && PF03171:2OG-Fe(II) oxygenase superfamily	2OG-FeII_Oxy
100789686	87.2714063319766	82.8895216806249	128.858529925118	221.053633468456	219.954473305531	224.178152817547	124.649819188816	93.482043013343	84.125609043279	84.2235125053025	67.1109976875513	64.8905457050471	41.5906726474029	40.875154186093	77.0037792210597	65.3597868934758	69.0190823499796	61.3432065981036	LOC100789686	NC_038255.2	45582246	45583633	+	1388	protein_coding	zinc finger A20 and AN1 domain-containing stress-associated protein 4 && Q9SJM6.1 RecName: Full=Zinc finger A20 and AN1 domain-containing stress-associated protein 4; Short=AtSAP4 && PF01428:AN1-like Zinc finger|PF01754:A20-like zinc finger	zf-A20
100802124	80.1351075748804	97.2735329162821	77.9654203340983	28.8771309937649	45.1105043560878	35.5584961038384	28.6647217581918	407.105201964336	138.271970692315	1108.2817635123	720.892243780702	734.886001873202	283.318897497273	328.140627912705	694.695818254465	366.747094623884	497.958377217636	469.886106692911	LOC100802124	NC_038251.2	8619023	8621731	-	2193	protein_coding	probable WRKY transcription factor 31%2C transcript variant X2 && Q9C519.1 RecName: Full=WRKY transcription factor 6; AltName: Full=WRKY DNA-binding protein 6; Short=AtWRKY6 && PF03106:WRKY DNA -binding domain	WRKY
100170714	40.9561957166175	56.7514023195404	42.5148880585236	19.7908246026323	18.3056339930296	19.7678676679578	14.387099359386	19.8337351511529	10.7757793791133	128.277359153215	133.481579262904	107.043769064997	37.2894741271017	58.2599560446575	82.4345635641863	64.5778855692293	76.1640093866848	71.4898159178571	LOC100170714	NC_038250.2	29073315	29075410	-	1588	protein_coding	NAC domain-containing protein && Q39013.2 RecName: Full=NAC domain-containing protein 2; Short=ANAC002 && PF02365:No apical meristem (NAM) protein	NAM
100787314	5.99609105515789	10.8485045966629	8.72990288696513	21.4006909344449	27.4812284868819	21.5833650865765	0.333746043661414	1.76292341547303	1.83753645276545	1.18967655914976	0.625453662008979	1.79733551721355	6.99334275415387	2.47305617927382	1.69552008391887	1.13512743003184	1.81929691871265	0.897920049335272	LOC100787314	NC_038252.2	33506660	33518814	-	5184	protein_coding	ABC transporter C family member 10%2C transcript variant X3 && Q9LYS2.2 RecName: Full=ABC transporter C family member 10; Short=ABC transporter ABCC.10; Short=AtABCC10; AltName: Full=ATP-energized glutathione S-conjugate pump 14; AltName: Full=Glutathione S-conjugate-transporting ATPase 14; AltName: Full=Multidrug resistance-associated protein 14 && PF00664:ABC transporter transmembrane region|PF…	ABC_tran
100802459	14.184692827126	64.0336242955892	65.7836338175476	1.40260921861455	1.61092770186662	2.40130793886442	8.73004079118623	3.58095190524973	5.18356589196839	0.157241209802517	0.0230778939176528	0.10352048709642	2.28740715975048	0.294180555456913	0.18017580010322	0	0.0195281863250332	0	LOC100802459	NC_038243.2	2785063	2790771	-	2927	protein_coding	linoleate 9S-lipoxygenase 1 && P27480.1 RecName: Full=Linoleate 9S-lipoxygenase 1; AltName: Full=Lipoxygenase 1 && PF00305:Lipoxygenase|PF01477:PLAT/LH2 domain	Lipoxygenase
100780766	7.8629403446401	6.28455633105587	4.94711975050871	23.6065973994439	19.3940786976395	17.5801167327188	1.66502119563478	1.48659817061125	1.88368379891954	4.77992258409139	2.25742144334346	2.57047490209005	5.83913218417226	1.47569234931	0.964066617587435	0.882422968744543	0.675916211613141	0.698023195164489	LOC100780766	NC_038246.2	46244751	46249236	+	1945	protein_coding	protein DETOXIFICATION 35%2C transcript variant X1 && F4JTB3.1 RecName: Full=Protein DETOXIFICATION 35; Short=AtDTX35; AltName: Full=Multidrug and toxic compound extrusion protein 35; Short=MATE protein 35; AltName: Full=Protein DETOXIFYING EFFLUX CARRIER 35; Short=Protein DTX5; AltName: Full=Protein FLOWER FLAVONOID TRANSPORTER; Short=Protein FFT && PF01554:MatE	MatE
100775994	4.02247330289354	6.83542911209122	4.55645279865713	0.838541681681152	0.610108825423472	0.738416534984347	0.689777559397269	7.52356229709935	2.24036639245891	26.7027986470951	31.0587340468075	28.8062886123862	4.31830195071021	2.27390576985525	6.03933558029978	16.8831925177547	14.9563091110245	16.9451993317469	LOC100775994	NC_038255.2	2279423	2281673	+	2251	protein_coding	uncharacterized protein At5g39865 && Q9LH89.1 RecName: Full=Uncharacterized protein At3g28850 && PF00462:Glutaredoxin	-
100305884	13.104532402335	34.3677960104466	27.6173377849611	4.08542319957004	2.76096004843549	5.45127079459345	1.4672439058063	3.51584805671071	2.76732077440263	20.8632470650639	29.3062762564674	15.0323227162376	5.25854764712691	3.90886212759837	10.8872181450828	11.6273266908903	7.11707410096462	8.49006116686658	LOC100305884	NC_038247.2	7367484	7369265	-	1028	protein_coding	putative expansin-like A2 && Q9SVE5.1 RecName: Full=Expansin-like A2; Short=At-EXPL2; Short=AtEXLA2; Short=AtEXPL2; AltName: Full=Ath-ExpBeta-2.2; Flags: Precursor && PF03330:Rare lipoprotein A (RlpA)-like double-psi beta-barrel|PF01357:Pollen allergen	-
100791727	2.75645120108432	3.36563658739358	1.85550917728132	0.0699786452841425	0	0.0469507978320674	0.548227274275564	0.714640000454495	0.490050273296302	0	0	0	0.0735457874069277	0.0709397335493808	0.23172387187439	0	0	0	LOC100791727	NC_038252.2	20716433	20718558	-	2023	lncRNA	uncharacterized LOC100791727 && Q8L748.1 RecName: Full=Nuclear pore complex protein NUP107; AltName: Full=Nucleoporin 107 && -	-
100800801	28.3462907659834	16.3688970298723	20.5614373138798	56.6142633803461	44.1270088072718	67.0051814988498	17.5947381247217	19.376474812147	19.9396955866918	1.25539776980651	2.40715734063112	2.63279287205966	18.9606303220623	8.61824133412197	2.03659338051855	2.96641308156142	4.02351087538035	2.50295707548979	LOC100800801	NC_038248.2	10444031	10453472	-	4546	protein_coding	(R%2CS)-reticuline 7-O-methyltransferase && Q6WUC2.1 RecName: Full=(R,S)-reticuline 7-O-methyltransferase; Short=7OMT && PF08100:Dimerisation domain|PF00891:O-methyltransferase	-
100776289	146.176614623264	202.162420147028	167.105087603327	69.2882325807982	96.3329616819909	71.8049591746228	71.3263426793082	92.1927711328211	99.6801230046257	369.405316001637	258.006885814353	214.257408148429	113.043749565294	151.570178253124	203.256117425742	155.255431378813	169.378818211898	147.286644506729	LOC100776289	NC_016088.4	1775020	1777607	+	2588	protein_coding	transcription factor MYC2-like && Q39204.2 RecName: Full=Transcription factor MYC2; Short=AtMYC2; AltName: Full=Basic helix-loop-helix protein 6; Short=AtbHLH6; Short=bHLH 6; AltName: Full=Protein JASMONATE INSENSITIVE 1; AltName: Full=R-homologous Arabidopsis protein 1; Short=RAP-1; AltName: Full=Transcription factor EN 38; AltName: Full=Z-box binding factor 1 protein; AltName: Full=bHLH transcr…	HLH
100784249	8.61730907013798	20.8219575387285	17.1752106732849	2.5692704067118	2.24322952708786	2.6718923633779	0.281794788784619	4.96648860569941	1.83833622801569	16.2881631783909	24.6412851086949	23.7839258491385	2.56522634352094	0.781367047025756	1.80789829347371	4.33861772712713	5.23871065218746	3.75464209377217	LOC100784249	NC_038249.2	20034847	20035950	-	1102	protein_coding	probable xyloglucan endotransglucosylase/hydrolase protein 23 && Q38910.1 RecName: Full=Probable xyloglucan endotransglucosylase/hydrolase protein 23; Short=At-XTH23; Short=XTH-23; Flags: Precursor && -	-
100792874	54.8418419996113	105.68237412765	113.760115390294	27.2535014906606	31.9776278854614	32.7292411091961	44.3328969227247	133.430596903041	59.8718437160357	187.543693086674	128.460489431069	100.815824076013	9.21606719316659	6.77904393175673	78.7693296227106	163.936378187232	164.98166305496	161.841685897569	LOC100792874	NC_038248.2	4393323	4394818	+	1496	protein_coding	E3 ubiquitin-protein ligase RDUF2 && Q940T5.1 RecName: Full=E3 ubiquitin-protein ligase RDUF2; AltName: Full=RING and DUF1117 domain-containing protein 2; Short=AtRDUF2 && PF13639:Ring finger domain|PF06547:Protein of unknown function (DUF1117)|PF14369:zinc-ribbon	-
100776884	1.884454701747	1.17885863904322	1.68306124873272	0	0	0	2.34406652987692	1.59287087728477	1.99459782403015	2.11468011003858	1.10845086145339	2.51094937962367	2.44146911592082	2.16656046099057	0.980786307552363	0.261522630745766	0	0.16974136803975	LOC100776884	NC_016090.4	6225014	6228060	+	3047	protein_coding	disease resistance protein RGA2 && Q7XA42.2 RecName: Full=Putative disease resistance protein RGA1; AltName: Full=RGA3-blb && PF00931:NB-ARC domain	NB-ARC
100796827	14.9787416053595	51.4479758019705	26.1381217069931	1.58707174226256	5.95325770027187	2.5023143546361	0	0.752495090164669	0.628184448109741	13.8279894229425	6.13393344759478	4.75567547111782	2.16836397198968	3.64676887368722	6.3064223246891	3.22976840518027	4.74189024846361	1.44955703031703	LOC100796827	NC_038244.2	1515347	1516712	-	892	protein_coding	LURP-one-related domain-containing protein && A0MFL4.2 RecName: Full=Protein LURP-one-related 17 && PF04525:LURP-one-related	-
100800489	73.7272645668887	148.903076869016	126.923249816344	34.1330874193833	51.1298394703042	34.2544177264336	65.9890115947828	85.3429363074666	90.2107104734341	54.129889157524	49.8255735033799	45.1258564967247	33.0882334859535	40.9996775479491	64.998294701283	50.0325232636697	48.9600838716276	33.6286871769424	LOC100800489	NC_038250.2	47929656	47931614	-	1959	protein_coding	pathogenesis-related genes transcriptional activator PTI6 && O04682.1 RecName: Full=Pathogenesis-related genes transcriptional activator PTI6; AltName: Full=PTO-interacting protein 6 && PF00847:AP2 domain	AP2
100527224	16.6720000782441	20.9988839248988	27.9962463674579	86.943285997862	76.7315757824674	61.7275597641988	63.0977202895977	40.8994570938449	49.6110280386308	41.895389228503	61.4888011526026	91.332308871938	127.946978718198	128.123678415584	71.547534240551	50.5665737868449	69.5413670975819	34.5178543254312	LOC100527224	NC_038242.2	45557856	45558929	+	457	protein_coding	uncharacterized LOC100527224 && O02414.1 RecName: Full=Dynein light chain LC6, flagellar outer arm && PF01221:Dynein light chain type 1	-
100800204	5.58088507825072	8.96753661242326	4.83518626783696	0.227142879117241	0.220353785162974	0	0.0533845379475074	0.497066089365461	0	0.996920623303902	0.894150361572403	0.546939468828919	0.53712320550258	0	0.634626434298588	0.737627932872673	0.0687833951544791	0.466788762109311	LOC100800204	NC_016089.4	48986902	48987732	-	831	protein_coding	stigma-specific STIG1-like protein 1 && - && PF04885:Stigma-specific protein, Stig1	-
100775665	9.60452178420587	9.73691265791398	10.7781692282431	3.20099984077639	2.47090365879138	3.67178526094561	1.76350038758106	49.9756717896244	10.8307979463297	224.348466517697	160.742959743883	159.375707768364	32.3394399135055	15.9107835940922	64.452617464009	57.7201120767611	80.8189089440422	71.110552353484	LOC100775665	NC_038242.2	44937681	44941193	-	2742	protein_coding	scarecrow-like protein 21%2C transcript variant X3 && Q69VG1.1 RecName: Full=Chitin-inducible gibberellin-responsive protein 1 && PF03514:GRAS domain family	GRAS
102664413	0	0	0	4.35075270053821	5.64114480726728	3.3681370217827	0	0.0915474114057399	0.229271901683261	0	0.359303167537073	0.604397205580893	0	0.466495830577532	0	1.95628344324636	2.63498942501361	0.917024731236023	LOC102664413	NC_038245.2	5101195	5104870	+	1128	protein_coding	nodal modulator 1-like && Q6GQT9.1 RecName: Full=Nodal modulator 1; Flags: Precursor && -	-
100784111	44.9085769137655	47.586155969492	39.7278884752875	18.9027714869981	21.2401680624924	15.8074338525194	21.1265462778994	66.7356884862465	30.3398745054572	237.550095900782	152.277238407794	141.405722390056	42.0909041053614	58.45215978045	109.890809930054	66.066379184216	65.0245411877194	67.9572805061756	LOC100784111	NC_038252.2	5788779	5790813	+	1388	protein_coding	probable adenylate kinase 7%2C mitochondrial && Q8L7W7.1 RecName: Full=Probable adenylate kinase 7, mitochondrial; AltName: Full=ATP-AMP transphosphorylase 7; AltName: Full=ATP:AMP phosphotransferase; AltName: Full=Adenylate monophosphate kinase 7; Short=AMK7; Flags: Precursor && PF00406:Adenylate kinase	ADK
100812338	81.0781581032752	102.613545874923	82.0417203738748	37.1568918333607	46.8942916632977	42.0889425845235	25.1097445258907	65.2313425194816	28.7743221876931	220.369180038077	179.871495795248	181.351352543263	49.2585982091679	46.8006120519576	84.1466528548416	72.6681374537781	84.1324773092153	71.7849691438788	LOC100812338	NC_038246.2	3944148	3947257	-	1477	protein_coding	uncharacterized LOC100812338 && - && -	-
100809236	18.0178493019241	35.3239387895213	28.2605792406055	6.51967156246592	10.2723549150278	6.4708667718156	5.96009499366116	9.15072858133181	9.54880878758964	17.4537892705672	23.3315968248228	23.9271034754406	3.42600501016534	1.89160230594616	1.59125246484682	12.7324631789755	13.4251489647796	8.59333870940779	LOC100809236	NC_038253.2	35737985	35740171	+	2099	protein_coding	rust resistance kinase Lr10 && P93604.1 RecName: Full=Rust resistance kinase Lr10; AltName: Full=Probable receptor-like serine/threonine-protein kinase LRK10; Flags: Precursor && PF13947:Wall-associated receptor kinase galacturonan-binding|PF07714:Protein tyrosine kinase	Pkinase_Tyr
100819994	87.6718820552926	142.474864239204	98.9011379825995	28.4167876806197	53.2535633402364	30.6282693547393	31.1631728362046	46.8514068462348	38.7101422517625	170.025859298742	90.090002761438	89.3655636601806	32.3654256361168	22.9093488160963	56.4780434204469	84.304203762474	89.1993621432131	89.5184468253462	LOC100819994	NC_038247.2	2666387	2668211	+	1825	protein_coding	phospholipase A1-Ibeta2%2C chloroplastic && O23522.2 RecName: Full=Phospholipase A1-Ibeta2, chloroplastic; Flags: Precursor && PF01764:Lipase (class 3)	Lipase_3
100783951	130.11824774605	101.094192918927	66.1954140896842	35.7491917701567	22.0064684639052	33.6883291786159	38.3131122569634	24.2517415305751	29.5666012716165	2.28220671615852	1.86085387043994	4.06927484969615	4.91845050989139	5.13951529646051	1.7756719424314	6.41675340613038	1.259702509606	2.31529797845128	LOC100783951	NC_038252.2	36632285	36633961	-	726	protein_coding	CDGSH iron-sulfur domain-containing protein NEET && Q9FLI7.1 RecName: Full=CDGSH iron-sulfur domain-containing protein NEET; Short=At-NEET && PF09360:Iron-binding zinc finger CDGSH type	-
100500311	27.6784796943497	47.4420781163067	29.1618384822253	7.8024029657088	10.2941068882187	8.6061247155789	30.2792014996553	165.75748685145	71.7815144883788	607.328615134057	478.829453529445	411.420746128437	63.4361925496982	41.8890368617297	195.711461115207	231.728156787928	194.007933232901	194.121763046768	LOC100500311	NC_038253.2	8244397	8245152	-	756	protein_coding	uncharacterized LOC100500311 && - && -	-
100801339	204.970461831522	298.854630953347	197.297288661366	15.3900270570524	42.65723758118	25.5532518242943	24.1977551096611	235.60371318393	73.2997901856499	867.404963046624	1091.79901983085	869.373182287632	99.0196802131989	72.2719629356603	229.361325213936	387.110701579209	348.604954966918	319.247310631617	LOC100801339	NC_038248.2	5374524	5377653	-	1760	protein_coding	mitogen-activated protein kinase 3 && Q39023.2 RecName: Full=Mitogen-activated protein kinase 3; Short=AtMPK3; Short=MAP kinase 3 && PF00069:Protein kinase domain	Pkinase
100802487	6.3717714034314	12.8927171819411	8.65709001990102	1.39713457624999	1.77028636104345	0.6312967396719	0.294856834669586	19.0619964713375	0.57297195490149	61.2362257670401	43.386454509534	51.0347400740651	5.60371498929066	8.23779618863307	34.2377446253344	15.1853300911812	17.6830264067471	12.2269040675648	LOC100802487	NC_038252.2	9826620	9829123	-	1655	protein_coding	serine/threonine-protein kinase OXI1 && Q9LSF1.1 RecName: Full=Serine/threonine-protein kinase OXI1; AltName: Full=AGC serine/threonine-protein kinase subfamily 2 member 1; AltName: Full=Protein OXIDATIVE SIGNAL-INDUCIBLE 1 && PF00069:Protein kinase domain	Pkinase
100808119	5.9645586928902	3.89253485577246	4.802896053279	16.6510230569717	12.2193748292703	13.9257285015664	4.32577663541118	2.10080597818629	2.49456835854604	0.774877622322499	2.20345723648481	0.983090602600419	2.85285081019189	2.9027729460866	3.00076724610119	2.25751404008436	2.48604565776855	1.85945982857785	LOC100808119	NC_038249.2	28226412	28232396	+	2851	protein_coding	auxin response factor 3%2C transcript variant X3 && O23661.2 RecName: Full=Auxin response factor 3; AltName: Full=Protein ETTIN && PF02362:B3 DNA binding domain|PF06507:Auxin response factor	Auxin_resp
100787907	13.4668011699495	20.702399385223	29.4796548775886	5.97199045644456	4.62984277352227	6.31839917455678	22.2172646067251	13.0687519390848	18.8124477208099	0.448048154659569	0.292261743632103	0.163874778653986	2.27989289229462	0	0.0316912785831456	0.033151368967939	0.216394272370798	0.0699299551672684	LOC100787907	NC_016090.4	45357379	45360486	-	1849	protein_coding	benzyl alcohol O-benzoyltransferase && Q8GT20.1 RecName: Full=Benzyl alcohol O-benzoyltransferase; AltName: Full=Benzoyl coenzyme A:benzyl alcohol benzoyl transferase && PF02458:Transferase family	-
547683	45.6816677353833	28.1867015197488	38.2689174038092	85.3560840484773	87.0836871714133	76.06587771297	74.3302435015745	69.3189414779674	105.846423471099	36.5165194642273	39.6756181729413	32.7061378969042	62.1049062923169	66.1029974659185	54.0537925714872	31.9668281251876	47.2024679424289	27.844581795425	BMY2	NC_038253.2	12400354	12403544	-	1883	protein_coding	beta-amylase && O23553.3 RecName: Full=Beta-amylase 3, chloroplastic; AltName: Full=1,4-alpha-D-glucan maltohydrolase; AltName: Full=Beta-amylase 8; AltName: Full=Chloroplast beta-amylase; Short=CT-BMY; Flags: Precursor && PF01373:Glycosyl hydrolase family 14	-
100803962	22.1267363103022	42.0898682178893	29.1590779901312	9.26186297308401	8.0313155908084	11.872683001784	10.7014925740826	28.816956882362	19.708333338115	247.280767911255	227.237190991999	221.688300174514	36.7607435953104	51.1153320196097	48.5739732673011	66.6738006271331	66.3094555406006	62.3818139538189	LOC100803962	NC_038254.2	55270255	55273043	-	1824	protein_coding	UDP-glucose 6-dehydrogenase 1 && Q96558.1 RecName: Full=UDP-glucose 6-dehydrogenase 1; Short=UDP-Glc dehydrogenase 1; Short=UDP-GlcDH 1; Short=UDPGDH 1; AltName: Full=Gm-UGD1 && PF03720:UDP-glucose/GDP-mannose dehydrogenase family, UDP binding domain|PF03721:UDP-glucose/GDP-mannose dehydrogenase family, NAD binding domain|PF00984:UDP-glucose/GDP-mannose dehydrogenase family, central domain	-
100793027	23.9330502533142	79.6654945976416	49.7111614709078	9.13885220926141	14.4585485111268	8.03689310889996	4.45632865594211	44.9975824901559	8.26955738777198	106.210389482762	79.5916670923571	63.7543332873383	23.6975841761645	16.4074508862083	39.0824591057684	28.7346465817652	25.0878874806203	23.2272820725787	LOC100793027	NC_016091.4	6470533	6472982	+	1105	protein_coding	gamma-glutamylcyclotransferase 2-1 && Q84MC1.1 RecName: Full=Gamma-glutamylcyclotransferase 2-2; Short=AtGGCT2;2; AltName: Full=Gamma-glutamyl cyclotransferase 2;2 && PF04752:ChaC-like protein	ChaC
100789908	46.0377484364481	37.5226058510096	43.2064998853168	13.7205620750259	17.1609949026027	18.0001216849478	18.5189465377157	35.9767067103155	27.7059498885612	35.0799424176017	30.7933634716196	42.0052919783157	14.316964196238	18.1313757543077	43.6284255761884	34.3720829280668	31.0427390636279	29.8747231367623	LOC100789908	NC_038249.2	35224164	35225510	+	963	protein_coding	putative 4-hydroxy-4-methyl-2-oxoglutarate aldolase 3%2C transcript variant X1 && Q9FH13.1 RecName: Full=Putative 4-hydroxy-4-methyl-2-oxoglutarate aldolase 3; Short=HMG aldolase 3; AltName: Full=Oxaloacetate decarboxylase; Short=OAA decarboxylase; AltName: Full=Regulator of ribonuclease activity homolog 3; AltName: Full=RraA-like protein 3 && PF03737:Demethylmenaquinone methyltransferase	-
100795308	15.7086688707277	14.6864946846809	24.5210639423932	4.36156063512067	3.92532785390401	6.42552777156686	2.54417748137027	31.1061384830345	5.97587765122316	214.900598378466	134.721883001195	131.383478668256	19.7714772816885	8.28358318147616	88.0262671060342	62.9692348853407	104.420202397569	82.1446858496562	LOC100795308	NC_038255.2	42717849	42719644	-	1796	protein_coding	cytochrome P450 94A1 && O81117.2 RecName: Full=Cytochrome P450 94A1; AltName: Full=P450-dependent fatty acid omega-hydroxylase && PF00067:Cytochrome P450	p450
100787383	5.45185991382408	3.31921816754795	9.15676861568352	29.5855380166814	25.7593747546571	22.8893418372952	36.7486022283215	14.486301670655	25.470023986995	0.21641615411848	0.0529380842452741	0	7.19040717502082	6.1483326225562	7.07207273623541	6.10086513727142	2.23977278108825	4.10397314084899	LOC100787383	NC_038247.2	6581063	6582338	+	1276	protein_coding	RING-H2 finger protein ATL8 && Q8LC69.2 RecName: Full=RING-H2 finger protein ATL8; AltName: Full=RING-type E3 ubiquitin transferase ATL8 && PF13639:Ring finger domain	-
547462	12.9907997199618	13.3479137904725	9.51062409455838	35.1496225620826	32.1576732811445	27.5134404993463	12.9264341591281	5.72127488735954	8.01918465422382	1.63698639512875	1.47850058543299	0.673573538732194	3.39222817884666	2.15953747014278	2.0040073221695	6.24708296992897	4.41789819096515	3.71451467741431	SC-03	NC_038248.2	15642442	15645988	-	1462	protein_coding	thiamin biosynthetic enzyme && O23787.1 RecName: Full=Thiamine thiazole synthase, chloroplastic; AltName: Full=Thiazole biosynthetic enzyme; Flags: Precursor && PF01946:Thi4 family	-
547852	173.810109321967	102.137248610598	93.3523280984901	45.5900825463055	51.8498002663129	35.2617535812908	36.8471140246824	26.8910107818649	15.1048679002478	41.8809602929768	31.5185051592831	38.2788797462965	6.43334596380922	13.6147976138421	16.2234189667643	13.3512083977607	15.0505792580418	12.7047429245734	HSP23.9	NC_038248.2	941416	942758	+	1033	protein_coding	low molecular weight heat shock protein Hsp23.9%2C transcript variant 1 && Q39818.1 RecName: Full=Heat shock 22 kDa protein, mitochondrial; Flags: Precursor && PF00011:Hsp20/alpha crystallin family	-
100805572	83.5882715669577	103.65399885993	98.2756945975055	45.0525500119136	42.303965664607	46.6686554211271	121.33246314862	36.3697995704007	37.4210820515677	4.78017465315226	4.04754300581043	7.4641579441113	18.5566173753681	9.23617698211611	13.8885445936645	8.08041443535312	8.75270993067616	6.80075797685623	LOC100805572	NC_016090.4	44683334	44684969	-	751	protein_coding	dormancy-associated protein homolog 3%2C transcript variant X1 && Q8LD26.1 RecName: Full=Dormancy-associated protein homolog 3; AltName: Full=DRM1 homolog 3 && PF05564:Dormancy/auxin associated protein	-
100797934	89.8036196408975	125.782461467285	136.324783017896	35.580511529202	59.7806953202965	46.0268801610359	15.988400135686	79.4538192799322	47.8809971700255	297.5359928885	204.568949611155	212.659921414206	53.1809283570252	41.5986476553197	99.0629167361433	126.2272468075	110.895916713128	103.202789499651	LOC100797934	NC_016089.4	43379748	43382206	+	1687	protein_coding	probable protein phosphatase 2C 25 && O80871.1 RecName: Full=Probable protein phosphatase 2C 25; Short=AtPP2C25; AltName: Full=Protein phosphatase AP2C1 && PF00481:Protein phosphatase 2C	PP2C
100500325	20.3880719386401	64.6190951057646	53.8060602955465	9.82812344499492	3.92193934168575	8.27755742517292	24.835165202407	18.3803402480263	12.3515580475508	16.7238220367244	0.299330851537532	4.47569373310518	27.3245232475293	14.5560229837035	12.8965715523415	4.34601225796532	0.253289518641235	1.52792303815987	LOC100500325	NC_038244.2	18920530	18921590	+	677	protein_coding	uncharacterized LOC100500325 && Q06394.1 RecName: Full=Major latex protein 146; Short=MLP 146 && PF00407:Pathogenesis-related protein Bet v I family	-
100785614	15.9009672373731	11.836703997911	14.2423578746413	5.24592586575515	3.40853352478569	4.05169120019517	16.3320249930081	19.0352345622611	17.2947358804382	24.4639028791387	11.5957944700072	11.9854403456248	18.6940538188129	22.657040704737	36.6611068569213	8.08206034722771	7.00448982703681	8.79163084499106	LOC100785614	NC_038247.2	37019329	37026047	+	1934	protein_coding	probable sugar phosphate/phosphate translocator At3g11320%2C transcript variant X2 && Q5XF09.1 RecName: Full=Probable sugar phosphate/phosphate translocator At3g11320 && PF03151:Triose-phosphate Transporter family	-
100781148	8.34364842463167	7.00710805855967	4.64267791127023	20.237595558926	25.2108955642578	20.3346973672489	2.56692773173736	2.00344872829934	1.37906502605398	5.38884572006933	5.01214466247086	4.4862812318952	3.13973925503789	4.29849391606363	7.41938351439343	6.59285720424209	6.84818532451565	7.87773559961402	LOC100781148	NC_016090.4	2751140	2755983	+	1469	protein_coding	uncharacterized LOC100781148%2C transcript variant X1 && - && PF10248:Myelodysplasia-myeloid leukemia factor 1-interacting protein	-
548042	33.0301010347063	48.461209055927	36.477263077135	6.13044000355481	10.1952115382009	14.1020514256998	12.349836805422	36.0189092587151	17.3635920999685	72.5539094385155	76.9881564397777	74.924139179172	7.36335713162052	7.15466451708312	38.5743405921861	41.2884014342803	34.8819669953221	32.74859498711	RNF12	NC_038246.2	48592427	48594506	+	916	protein_coding	RING-H2 finger protein && Q852U6.1 RecName: Full=Probable E3 ubiquitin-protein ligase RHY1A; AltName: Full=RING-H2 finger Y1a; AltName: Full=RING-H2 zinc finger protein RHY1a && PF13639:Ring finger domain	-
547976	10.0556869007058	14.8186270496399	22.4158062190457	2.42233417877942	4.7450566447175	1.80492910392373	2.255351804808	12.5386515775696	6.89309480519782	105.770030513534	87.3535874639983	81.0978141869469	4.74891852867681	3.37645353385436	9.05277171439978	15.6721542314168	16.3351736402678	15.9232337277975	ACS1	NC_038241.2	39363704	39366462	-	2026	protein_coding	1-aminocyclopropane 1-carboxylate synthase && P31531.1 RecName: Full=1-aminocyclopropane-1-carboxylate synthase; Short=ACC synthase; AltName: Full=S-adenosyl-L-methionine methylthioadenosine-lyase && PF00155:Aminotransferase class I and II	Aminotran_1_2
100784184	12.0822717650423	13.5168247563171	10.25927111664	3.44225220472415	2.10736715750319	2.92612867182779	3.67593376134724	4.49775284988597	4.39578535578558	14.0811507869497	15.6912680757833	11.8025818804654	1.33469283784706	2.26988725803036	4.56493565936685	6.12100584437847	5.26251429074956	7.37159292627088	LOC100784184	NC_016090.4	37331912	37333525	-	1412	protein_coding	activator of 90 kDa heat shock protein ATPase homolog && Q55DB6.1 RecName: Full=Activator of 90 kDa heat shock protein ATPase homolog && PF08327:Activator of Hsp90 ATPase homolog 1-like protein|PF09229:Activator of Hsp90 ATPase, N-terminal	-
102668221	0.804689111877505	0.741565139446016	0.4711677200429	0	0.0594967493637681	0.022043600077579	0.337702300855835	0.258834753228111	0.176061749974372	0.444350930129639	0.150499061634541	0.520384572598179	0.414360735028448	0.119903428215148	0.168632788442938	0.0569039001315625	0.00530625708998999	0.102028791346674	LOC102668221	NC_016090.4	30842378	30862375	+	10772	protein_coding	uncharacterized LOC102668221%2C transcript variant X1 && O22518.1 RecName: Full=40S ribosomal protein SA; AltName: Full=p40 && -	-
100500601	248.583443132121	467.992865452504	384.754130320696	40.8021155066279	82.1071031296336	46.5196459583047	91.4464659588896	107.941083593478	69.7120527700374	95.7237940654765	56.038699282783	33.1180635621514	9.17520100798468	12.9956480333466	18.6004661700847	99.9730049137094	37.0114273741894	106.134674419579	ERF6	NC_038248.2	40085755	40086781	+	1027	protein_coding	ethylene-responsive transcription factor 6 && O80340.1 RecName: Full=Ethylene-responsive transcription factor 4; Short=AtERF4; AltName: Full=Ethylene-responsive element-binding factor 4; Short=EREBP-4; AltName: Full=Protein RELATED TO APETALA2 5 && PF00847:AP2 domain	AP2
100813652	29.2475742087483	66.5405364227847	45.1340989958539	9.36950682053206	17.0381390479923	7.71151757672146	26.7459109933955	25.7748645983858	21.8633980328632	55.7917597915344	18.0275454220209	13.0920337886279	4.66442282077522	7.34475253626631	16.5805508708064	16.0140565892755	10.7058258199322	18.5531647492877	LOC100813652	NC_038249.2	36958657	36959900	-	1244	protein_coding	ethylene-responsive transcription factor 4 && O80340.1 RecName: Full=Ethylene-responsive transcription factor 4; Short=AtERF4; AltName: Full=Ethylene-responsive element-binding factor 4; Short=EREBP-4; AltName: Full=Protein RELATED TO APETALA2 5 && PF00847:AP2 domain	AP2
100816427	10.946988557123	23.8017353407078	13.4679078666422	3.05100860797027	4.93302789521636	4.09402862130484	3.51840921996796	37.433736523807	3.38136525344588	547.691575099442	620.810207752753	633.566665199204	92.2412639357739	50.022684257785	165.612789041056	116.649021807711	175.000166704768	136.04417630239	LOC100816427	NC_016090.4	44520565	44525014	+	2320	protein_coding	calmodulin-binding protein 60 D%2C transcript variant X2 && Q0WVV6.1 RecName: Full=Calmodulin-binding protein 60 D && PF07887:Calmodulin binding protein-like	-
100796623	2.13459065408985	12.2685025939747	9.99924657278261	0.443783070250221	0.239177110071096	0	0.139067558101501	0	0.0450398302157294	2.01988410510582	2.04693925748393	1.1873215741819	1.14010059712042	0.499864440858228	0.612300669803932	0.0640510775566553	0.0597272741623533	0.135110226859226	ANN11	NC_038251.2	45649285	45652244	-	957	protein_coding	annexin D4-like && Q9ZVJ6.1 RecName: Full=Annexin D4; AltName: Full=AnnAt4 && PF00191:Annexin	-
100794253	6.83614908691373	4.0876937498263	5.37475096480348	14.1766687363804	15.9605714527013	14.0661698906767	3.28129654115476	4.17234262891614	4.31171621946923	6.02862490970906	4.13789871405354	3.92454464412383	4.03994590866229	8.68205410019673	5.04061712690204	4.01455624814778	4.19054262268124	4.00245887093728	LOC100794253	NC_038247.2	38965345	38970915	-	3069	protein_coding	4-methyl-5-nitrocatechol 5-monooxygenase%2C transcript variant X6 && P42534.2 RecName: Full=Putative polyketide hydroxylase; AltName: Full=WhiE ORF VIII && PF01494:FAD binding domain	FAD_binding_3
100789647	180.807882844504	235.64000071425	209.210577001473	84.1542332250239	123.013524847153	84.5388778332367	76.3523614811578	59.8973176613755	52.3021660405788	38.8436379967675	32.3820164346831	35.2729531651542	1.76406834509982	2.74569839636168	1.80007487130879	57.9768399591038	58.4066109425565	35.487077907763	LOC100789647	NC_016089.4	47575994	47577230	-	1237	protein_coding	NDR1/HIN1-like protein 13 && - && PF03168:Late embryogenesis abundant protein	-
100816931	201.271099031326	191.48019759347	132.395075749942	90.7385383125809	80.6093204298707	85.7172317821608	73.1133942193292	42.1293711609476	51.6790456289294	57.2696332142954	55.9041265389697	44.2822469360922	52.5192549207532	59.5870161212148	65.0910929408976	44.7312302369772	40.9336983263618	43.8264126737123	LOC100816931	NC_038254.2	493282	495588	-	1543	protein_coding	REF/SRPP-like protein At1g67360%2C transcript variant X1 && Q9FYF7.1 RecName: Full=REF/SRPP-like protein At1g67360 && PF05755:Rubber elongation factor protein (REF)	-
100793702	47.6201415083776	86.0896403863795	77.9121288642869	25.9006926238519	26.2574848499491	25.9133102681258	119.22137775297	80.7489468182718	83.9376499004611	4.3503288782055	2.39432529688507	1.46457582791675	3.99525048131618	2.05529654092943	1.19586069592319	2.63359317816194	1.28930078285802	3.88873645426404	LOC100793702	NC_016089.4	49846556	49847566	+	931	protein_coding	chlorophyll a-b binding protein 151%2C chloroplastic-like && P27520.1 RecName: Full=Chlorophyll a-b binding protein 215, chloroplastic; AltName: Full=LHCII type II CAB-215; Short=LHCP; Flags: Precursor && PF00504:Chlorophyll A-B binding protein	-
100780358	7.30801820283929	13.2541247827622	8.37505484269182	1.99474994898551	2.89291965516907	2.12917457760431	3.31487892016066	8.97289717906267	7.34335776646659	15.0925779760304	17.2189369392361	19.5684993346914	20.7949091405606	57.0490249288812	43.56006836401	23.5032448066199	18.4265781540973	20.3998847075283	LOC100780358	NC_016088.4	39137320	39139661	+	2342	protein_coding	BAHD acyltransferase DCR && Q9FF86.1 RecName: Full=BAHD acyltransferase DCR; AltName: Full=Protein DEFECTIVE IN CUTICULAR RIDGES; AltName: Full=Protein PERMEABLE LEAVES 3 && PF02458:Transferase family	-
100500650	134.08361139532	186.694776621026	137.636966662955	59.4818484915212	68.7062176281913	74.8677422230146	47.7922608622466	77.6660543351082	56.142716092859	137.067928970583	85.3728480902878	91.1559653208211	18.504120111583	16.4012663966168	56.9229691259438	75.4106168979805	63.0189998334994	74.6465837316301	LOC100500650	NC_038247.2	6080556	6081150	-	595	protein_coding	uncharacterized LOC100500650 && - && -	-
100527669	724.877180335298	845.228341422469	635.879309283274	282.904896397331	442.402229767415	296.375925272321	252.200027609012	472.36867012271	410.141134364957	423.068525042536	720.77724597332	598.054452353989	165.127639554015	82.2271352463665	170.206331231381	335.003795109977	338.891009758119	245.02337863218	LOC100527669	NC_038252.2	34113833	34114894	-	619	protein_coding	uncharacterized LOC100527669 && O03982.1 RecName: Full=Heavy metal-associated isoprenylated plant protein 39; Short=AtHIP39; Flags: Precursor && -	-
100790637	104.212155595921	149.924005166405	104.847975798131	42.4231036231928	63.7816728675699	43.1304505680724	15.2400806537383	85.8043698173853	19.4903920828032	266.35756232132	166.469253631017	132.20221620752	96.1151907758316	85.4990780787677	177.809022556647	88.169959217163	101.023177637712	84.732874678512	LOC100790637	NC_038250.2	1215518	1218838	-	1307	protein_coding	pirin-like protein && Q9SEE4.1 RecName: Full=Pirin-like protein && PF05726:Pirin C-terminal cupin domain|PF02678:Pirin	-
100794384	24.8804479615148	33.4696859638145	32.0460159329079	10.7183842845776	15.0831765829887	13.687490604896	15.2903609375673	46.3654846118579	20.8756267403884	92.0490042183936	82.8027138594416	94.0074105879547	29.3243735129601	16.7563835049622	35.2086024636613	43.9540528271951	53.2339197339989	53.5088017778851	LOC100794384	NC_038246.2	38024768	38028564	-	3029	protein_coding	uncharacterized LOC100794384 && - && PF01936:NYN domain	DUF88
100800451	3.90242984826756	16.1955369488798	16.3935971382172	1.95774615041239	2.53230786606313	1.78053758600818	5.64415984272673	7.48944477427757	9.94789221108058	6.05362228111132	4.19326892759308	2.95648180300131	19.6609542124807	4.51320445174267	2.44905214432456	1.22443063288622	2.82808826709063	0.774849261995527	LOC100800451	NC_038256.2	38302603	38310691	+	3254	protein_coding	linoleate 9S-lipoxygenase 5%2C transcript variant X1 && Q9LUW0.2 RecName: Full=Linoleate 9S-lipoxygenase 5, chloroplastic; AltName: Full=Lipoxygenase 5; Short=AtLOX5 && PF00305:Lipoxygenase|PF01477:PLAT/LH2 domain	Lipoxygenase
100792716	23.8044980798194	54.9048216658637	37.672443931472	4.36319783775661	12.514323308532	5.4888785736891	11.6813953477459	7.68004575362806	11.9562416427548	14.154268990366	26.4764906973047	21.6975559631653	11.2148086375036	14.2309145618886	7.65591219400072	20.8224581436594	18.8423642718252	23.2610926549407	LOC100792716	NC_038241.2	35248804	35249798	-	995	protein_coding	uncharacterized LOC100792716 && - && -	-
100788029	0.902570514833867	6.99003905904002	4.97490866124776	0.301045825432898	0.27379484968665	0.0568070957023159	0	0	0.0171862510033704	3.63351332441027	0.565601636936349	1.08733659951395	0.296617081188626	0.15259019773567	0	0.317727055774461	0.319069385656782	0	LOC100788029	NC_038253.2	34761425	34764948	+	2508	protein_coding	uncharacterized LOC100788029 && - && -	-
100819908	371.547264630682	225.340595381579	213.534142588489	637.264520507744	506.63980266759	683.208002752261	24.6774083887237	15.1456037429656	14.1608108747387	59.9914043492677	18.6615358226295	16.3622411494859	62.396337559684	9.0061176146756	17.188504402736	2.94225029864252	0.487756811719442	1.03440389683423	MIPS4	NC_038244.2	10675077	10679448	+	1875	protein_coding	inositol-3-phosphate synthase && Q9LW96.1 RecName: Full=Inositol-3-phosphate synthase; Short=MIP synthase; AltName: Full=Myo-inositol 1-phosphate synthase; Short=IPS; Short=MI-1-P synthase && PF07994:Myo-inositol-1-phosphate synthase|PF01658:Myo-inositol-1-phosphate synthase	-
100791132	0	0	0	2.35944665683034	1.94061027808338	2.03900425465421	0	0	0	0	0.477248337750329	0	0	0	0	5.06365540527245	5.24993001744559	5.65689631081221	LOC100791132	NW_024464910.1	5358	10198	-	1840	protein_coding	putative tRNA pseudouridine synthase && O22928.1 RecName: Full=Putative tRNA pseudouridine synthase; AltName: Full=tRNA pseudouridylate synthase; AltName: Full=tRNA-uridine isomerase && PF01416:tRNA pseudouridine synthase	-
100816384	113.44308368648	85.802794347676	78.3918833523675	36.4706072442591	47.1511674993202	45.1055153321151	24.7419325109278	15.714312183907	14.7338992410064	10.8333535699309	8.70946568626596	9.25594601090499	4.90738952673572	6.0244531741696	6.2374803015244	3.26242771120095	1.19973915926118	1.74468423379087	LOC100816384	NC_038253.2	5431506	5433752	+	1334	protein_coding	WAT1-related protein At4g28040 && Q9SUD5.1 RecName: Full=WAT1-related protein At4g28040 && PF00892:EamA-like transporter family	DUF6
100799381	13.8426334479849	20.0628575800502	17.6448191763223	5.5745703746673	7.54465966467391	4.90404089293021	3.64648808584938	39.241735506163	6.5162085960437	188.280325852741	131.945146511842	120.432072346083	24.3157886336284	12.7051666066316	57.2659702276576	46.7385554462179	43.7487110883348	46.064299928724	LOC100799381	NC_038256.2	34515043	34518561	-	2421	protein_coding	transmembrane protein 53%2C transcript variant X3 && Q5PPS7.1 RecName: Full=Transmembrane protein 53-A && PF05705:Eukaryotic protein of unknown function (DUF829)	-
100805378	11.4710991203818	7.31288440248441	15.0917673796999	40.581629942231	38.8724380628287	30.4163766874973	36.5880840961045	32.8359972747222	25.5036512857062	8.73093535946823	9.64113937535792	11.9066795477038	6.72010514562849	4.66702702342755	13.5509273438667	15.6149236716575	10.9980734349849	8.46818908316192	LOC100805378	NC_038254.2	49255577	49257428	+	1107	protein_coding	abscisic acid receptor PYL4%2C transcript variant X2 && O80920.1 RecName: Full=Abscisic acid receptor PYL4; AltName: Full=ABI1-binding protein 2; AltName: Full=PYR1-like protein 4; AltName: Full=Regulatory components of ABA receptor 10 && PF10604:Polyketide cyclase / dehydrase and lipid transport	-
100780890	16.0075363070098	43.2002179069497	21.6334631021266	4.00124980097049	7.18732449398438	7.45614884357115	3.8101315713334	7.93698027857072	7.21529210067539	8.71142107756132	12.4529603295836	16.0370251966606	4.15095159963619	4.05620305441495	2.46826170991148	8.85250363377126	7.25431527276933	6.75503091819402	LOC100780890	NC_038252.2	1450441	1453712	+	1828	protein_coding	NAC domain-containing protein 69 && B5X570.1 RecName: Full=NAC domain-containing protein 14; Short=ANAC014; AltName: Full=Protein NTM1-like 2 && PF02365:No apical meristem (NAM) protein	NAM
100804042	17.5344747462983	18.9434754738972	21.4104062398022	8.80619478801687	8.98939165144039	10.9691786356827	6.6671061401571	17.8888193000958	14.6946192221483	4.62885049893643	6.3028508226618	1.79601117355026	1.75429437004332	0.484772931257556	1.56856680191837	3.75047839215108	3.78145592259785	3.30050000543428	LOC100804042	NC_038249.2	14158053	14169362	+	5230	protein_coding	receptor-like protein kinase FERONIA && Q9SCZ4.1 RecName: Full=Receptor-like protein kinase FERONIA; AltName: Full=Protein SIRENE; Flags: Precursor && -	-
121173982	22.1181276577636	9.72770466662578	4.41921860967522	0.769646208140376	1.5399495031917	0.484105321173661	2.39675352173504	0.473694862686581	0.48331732179509	0.187663617162882	1.79028938116332	0.849400897819426	1.11220822777191	0	2.98660418451765	2.31191091254191	2.68023859650879	4.67906961488472	LOC121173982	NC_038254.2	56828677	56829657	-	981	protein_coding	uncharacterized LOC121173982 && - && PF02179:BAG domain	-
100800312	6.26324104602663	3.45747403626005	7.55857482821476	21.7795076015108	22.2312057437878	19.2250748840077	33.711402417733	11.6344169460162	15.9752813172868	0	0.20994248794707	0.647445439596626	2.08088290803097	2.0443173927407	0.956131045924601	1.95273669781701	1.59885318526915	2.21026473682529	LOC100800312	NC_038242.2	46237897	46239183	-	1287	protein_coding	uncharacterized LOC100800312 && - && -	-
100807091	18.0926481917572	14.236051488416	12.8901953005058	34.8577273139449	31.4399105077476	38.0040498741476	14.162818042961	17.0135643077424	15.8677741008065	12.4991104098603	10.8437132179807	17.5091596824167	21.9987123364107	27.6282648337699	24.0471203308151	16.091818546438	18.7655381696527	19.3521549800008	LOC100807091	NC_038244.2	21483105	21485332	+	1657	protein_coding	transcription factor TCP13 && Q9S7W5.1 RecName: Full=Transcription factor TCP13; AltName: Full=Plastid transcription factor 1; AltName: Full=TFPD && PF03634:TCP family transcription factor	TCP
100784637	38.7782651665608	69.1009767983019	40.8861950039904	10.460311454939	18.8130817264142	12.538026382955	7.29247414263759	14.788954181261	9.2862258161225	33.4723651703249	58.5480708168006	57.6387697888468	18.0960799011187	6.0168614271524	16.7837484969543	64.1212705183613	47.1223647685833	71.4131581952028	LOC100784637	NC_038244.2	5672916	5673718	+	803	protein_coding	J domain-containing protein && A4XKA5.1 RecName: Full=Chaperone protein DnaJ && PF00226:DnaJ domain	DnaJ
100793122	10.1443467718181	17.1817778043071	11.012037296392	2.90259277213025	2.39285712137971	5.20291810532246	1.61616474201274	48.1841964139598	22.6553080716098	117.345470266796	115.304066759083	132.484463138156	14.5588558827637	5.67022838399405	21.888859913367	22.7355116463874	34.4794926447084	30.9256180877711	LOC100793122	NC_038252.2	29455233	29462050	-	3788	protein_coding	disease resistance protein RUN1 && Q40392.1 RecName: Full=TMV resistance protein N && PF00931:NB-ARC domain|PF01582:TIR domain	TIR
100791597	136.873502452115	209.03635028002	140.983852230614	50.2194150811595	85.0238786307661	58.3346912014261	15.6015087735582	11.8423715671645	11.8632433531522	12.1043033070059	17.2143209727242	15.0575613704353	1.56720250276951	2.29188610452214	2.74767584975624	15.4960515219025	11.5366791762769	6.45843411631976	LOC100791597	NC_038254.2	3205372	3206352	+	981	protein_coding	calcium-binding protein CML24 && Q9LE22.1 RecName: Full=Probable calcium-binding protein CML27; AltName: Full=Calmodulin-like protein 27 && PF13499:EF-hand domain pair	-
102668139	1.47119214479422	0.628574326271193	0.991785786316409	5.98537949611619	3.26919571960107	5.1226413122172	0.208052893360974	0.297182686183459	0.330784956425561	0.62791902259403	0.575988023849667	0.274519074687207	0.158583594035616	0.203952364059401	0.262319474761237	0.784014682008772	0.353359846477892	0.633961032487406	LOC102668139	NC_038245.2	18048743	18054223	+	4691	protein_coding	WAT1-related protein At3g28050%2C transcript variant X5 && P16976.2 RecName: Full=GTP-binding protein YPTM1 && -	-
100819282	4.19119231841102	4.25986411864268	3.06518594265726	8.68984941806544	9.60441498661387	9.77546454453459	2.07241114321185	2.50895274820669	2.21133825006203	10.3279174701764	9.43854577329921	8.7836539596746	7.9537174399528	5.75640554187829	6.66015847437513	10.6997892768673	11.7655754651759	12.5390461946798	SWEET50	NC_016090.4	11969546	11979337	-	4795	protein_coding	sugar efflux transporter SWEET50%2C transcript variant X35 && P35694.1 RecName: Full=Xyloglucan endotransglucosylase/hydrolase 2; AltName: Full=Brassinosteroid-regulated protein BRU1; Flags: Precursor && PF03083:Sugar efflux transporter for intercellular exchange|PF00722:Glycosyl hydrolases family 16	-
100804784	24.5102929564885	9.74757740343196	9.77274430234941	61.0596195434276	56.460148603383	57.708434954126	116.619736431283	43.2619776335743	77.9774580524923	1.53415007030656	2.45632710898072	2.75458605210201	15.0285987802237	5.00114373078657	2.39715712228239	15.3242203054298	15.1557958186972	14.8891469998867	LOC100804784	NC_038244.2	17952709	17953597	-	660	protein_coding	chaperone protein dnaJ 8%2C chloroplastic-like && Q9SAG8.1 RecName: Full=Chaperone protein dnaJ 8, chloroplastic; Short=AtDjC8; Short=AtJ8; Flags: Precursor && PF00226:DnaJ domain	DnaJ
100798136	4.23621988331664	3.29761099856116	5.43105201205442	17.8342448632959	12.0760022377456	15.5993653644239	12.7152016915277	8.28350236417745	5.87645546356208	7.64642964655013	2.4843638166292	2.30567760860789	1.7611192483103	1.4560414048994	9.02924115812138	4.43109984735319	8.33644281285706	7.6661988232404	LOC100798136	NC_038247.2	39099419	39101174	-	1577	protein_coding	F-box protein At1g67340 && Q9FYF9.1 RecName: Full=F-box protein At1g67340 && PF01753:MYND finger	zf-MYND
100791863	153.286540665504	159.083892020081	118.091687782365	66.9300320492828	77.4668818777233	70.8781276689419	146.686224023222	89.1248552828121	102.5594278595	101.878357683926	100.644608868601	113.436345210934	72.086297742176	91.3470867148257	67.9462207217563	104.189296850485	103.403218564894	77.6452673817154	LOC100791863	NC_038242.2	45419378	45422005	+	796	protein_coding	protein translation factor SUI1 homolog 1 && P41568.2 RecName: Full=Protein translation factor SUI1 homolog 1 && PF01253:Translation initiation factor SUI1	SUI1
100805895	223.289260745877	198.535374976656	272.658554749988	69.555337768354	128.615782532803	95.2444248780992	81.7489312527199	121.505617463764	155.371702675586	258.613868994534	380.084657940313	467.677158486034	128.626831154858	121.314276641643	154.831514289218	285.712705495256	269.970255656071	285.305892087792	LOC100805895	NC_038245.2	49400120	49401858	+	903	protein_coding	probable WRKY transcription factor 70-like && Q9LY00.1 RecName: Full=Probable WRKY transcription factor 70; AltName: Full=WRKY DNA-binding protein 70 && PF03106:WRKY DNA -binding domain	WRKY
100790460	23.1968620937367	19.4794834605561	28.0494400539205	5.4623845431442	7.35988727775046	7.94057255424784	6.13372892115203	17.6536378032959	8.1771187571406	103.7894452709	78.843361303537	60.7307985977902	8.29230723693372	5.2297714394357	27.2574207497348	29.4987134711167	33.8175442209018	19.9563452765447	LOC100790460	NC_038243.2	35065322	35066254	+	933	protein_coding	uncharacterized LOC100790460 && - && PF14009:Domain of unknown function (DUF4228)	-
100819761	7.40634008424649	8.49941200421201	7.38974929023038	26.8702461669046	18.2083335083168	29.4923682821052	35.2486685986104	27.8022446330662	44.1139786214355	21.7601773574439	16.3486311803172	23.5212190799799	72.623659377642	63.4536174146785	37.0492451628135	29.7859141396346	28.9548412210328	30.3844015193452	LOC100819761	NC_016088.4	5097140	5098205	+	1066	protein_coding	uncharacterized LOC100819761 && - && -	-
100790259	4.71220359536267	3.10756860625158	3.93319852469024	0.0430752470439131	0.522347088859058	0.281779788266896	5.44661169705516	4.66603492765942	4.48539972330045	0	0.184981274752085	0	3.07842771910744	3.03484561918229	1.95234765372763	0	0	0.0295071855555178	LOC100790259	NC_038248.2	15722103	15797964	+	2191	protein_coding	pentatricopeptide repeat-containing protein At4g04790%2C mitochondrial%2C transcript variant X1 && Q6NQ81.2 RecName: Full=Pentatricopeptide repeat-containing protein At4g04790, mitochondrial; Flags: Precursor && PF13041:PPR repeat family	-
100527140	55.2709106563699	66.9563210880307	51.8920184365128	21.3888968673533	28.6115617922549	24.4680510558506	44.025009885204	185.260516139561	89.7669273494826	253.735081193311	282.67786159058	300.36964429008	123.50077756318	98.9498503937196	222.669261580898	182.291594589808	173.962178092872	145.603592000036	LOC100527140	NC_038248.2	10487523	10488442	+	920	protein_coding	uncharacterized LOC100527140 && - && -	-
100802537	76.0676708712971	74.2201461970941	92.5498946992315	30.8502870395294	38.8408281321407	46.1511151197667	41.9579437327365	80.2477873297969	42.7455142184736	61.4508562453546	52.9781391674242	60.5422363082984	14.6478964438663	4.52440907926584	19.8997040362528	16.8159585652504	19.253225573221	12.5867730809475	LOC100802537	NC_038254.2	15977315	15980746	+	1808	protein_coding	probable serine/threonine-protein kinase PBL3 && O49840.1 RecName: Full=Protein kinase 2B, chloroplastic; Flags: Precursor && PF07714:Protein tyrosine kinase	Pkinase_Tyr
100306311	103.183622369007	130.566234167023	118.43655433201	57.6201709878567	49.7211447030956	66.8960358990473	227.925872252229	327.435567653218	178.187050402945	856.628292845816	766.050857066591	551.859568806647	103.365120452612	88.3955015482734	207.641469562847	355.228624572949	359.417988540123	372.867959702149	LOC100306311	NC_016091.4	5234530	5235574	+	1045	protein_coding	uncharacterized LOC100306311 && - && -	-
100816412	25.6662236202757	59.5931436709817	69.945759332389	10.237268552363	16.3314479431273	16.3862649694044	9.19636905051514	18.3132652320325	14.8723566637348	65.9304162445794	47.4982950429794	21.233267484953	0.922209470604636	1.71317176548684	9.36263387827466	31.6193967183662	19.6434860091685	15.2720616655536	LOC100816412	NC_016089.4	3811307	3812758	+	1452	protein_coding	mitochondrial uncoupling protein 5 && Q9SJY5.1 RecName: Full=Mitochondrial uncoupling protein 5; Short=AtPUMP5; AltName: Full=Mitochondrial dicarboxylate carrier 1 && PF00153:Mitochondrial carrier protein	Mito_carr
100037458	22.3871032692126	21.0423893153452	39.3656210773794	4.99353789805363	11.3400321870217	5.66508010474736	13.059105932198	159.691447047207	50.0070800623784	515.988020760538	384.467178314402	432.863522473173	121.9701993068	43.7643219505685	200.425447343329	170.770339603751	162.074224673415	203.590738112486	ACS	NC_038244.2	1449782	1452588	-	2079	protein_coding	1-aminocyclopropane-1-carboxylate synthase && P31531.1 RecName: Full=1-aminocyclopropane-1-carboxylate synthase; Short=ACC synthase; AltName: Full=S-adenosyl-L-methionine methylthioadenosine-lyase && PF00155:Aminotransferase class I and II	Aminotran_1_2
100170686	4.66066028914213	20.771623276361	15.8301673906128	0	0.132116879848796	0.239852181854223	0	14.7894644971403	0	123.993860660708	73.7872865673969	40.7722459299226	9.98328347543432	0.31063004539047	63.7128004105743	0.884514880544288	1.5258896470525	0.559742368416793	TSB	NC_038247.2	256142	258697	+	1386	protein_coding	tryptophan synthase beta subunit && O50046.1 RecName: Full=Tryptophan synthase beta chain 2, chloroplastic; Flags: Precursor && PF00291:Pyridoxal-phosphate dependent enzyme	PALP
100787869	10.5845925721664	15.3721213342109	19.3196268832136	3.06165116625117	3.73662925039076	5.86428042783807	2.6925784428568	3.47964468199531	3.03111081739812	23.7346951019382	14.7878294871976	31.3912119164827	3.81974264518704	1.02121740330546	7.53006799864903	6.95330883678773	14.5469538865677	7.92905875294136	LOC100787869	NC_038253.2	7079178	7081566	-	2389	protein_coding	U-box domain-containing protein 19 && O80742.1 RecName: Full=U-box domain-containing protein 19; AltName: Full=Plant U-box protein 19 && PF04564:U-box domain	U-box
547565	22.2754354943151	23.0461848263291	24.7492144967677	48.2633623974585	49.0722159992481	46.6689433840618	14.7875170114596	7.05365300995045	8.04748551081318	2.85033346395754	1.47648077589005	0.82788105391044	3.61343358650187	3.04971938917055	6.67089869082835	1.50730035791113	3.17550007629845	1.76640009705299	HDL57	NC_016089.4	1994476	1996176	+	1098	protein_coding	homeodomain-leucine zipper protein 57 && A2X980.1 RecName: Full=Homeobox-leucine zipper protein HOX16; AltName: Full=HD-ZIP protein HOX16; AltName: Full=Homeodomain transcription factor HOX16; AltName: Full=OsHox16 && PF00046:Homeobox domain|PF02183:Homeobox associated leucine zipper	HALZ
100778162	24.1195571968997	28.1051004087474	28.3226488856145	6.98203602531427	2.91954712165866	9.84342340709135	14.202806517384	120.520298801138	38.292501722206	109.836535008045	138.802846614309	227.156727976435	44.755128829244	12.966030912504	79.898442746368	71.9691060772863	71.5945654957289	81.0189595535423	WRKY76	NC_038242.2	11515224	11518075	+	1568	protein_coding	WRKY transcription factor 76 && Q9LY00.1 RecName: Full=Probable WRKY transcription factor 70; AltName: Full=WRKY DNA-binding protein 70 && PF03106:WRKY DNA -binding domain	WRKY
102669351	0.296591186834549	0.994909821252131	0.447531355770305	0	0	0	0.0361082134416235	0.235343760527339	0.0280664935806303	0.809156149730303	0.538808526672882	0.357607419266051	0.10495309908377	0	0.114466236236828	0.77830974040275	0.539674764716846	0.652501237218404	LOC102669351	NC_038247.2	11382626	11391595	-	6143	protein_coding	uncharacterized LOC102669351%2C transcript variant X2 && - && -	-
121173170	0	0	0	4.47867355049762	3.59434287916507	1.59804879057663	0	0	0	0.714789506441365	2.44784970739666	0.392154183431261	0	0	0	1.74529515126552	1.13430287453629	1.28296428101744	LOC121173170	NC_038248.2	25024228	25035673	-	1159	lncRNA	uncharacterized LOC121173170 && - && -	-
100820193	20.5080256232564	25.625467158241	19.1875217923945	7.13866673160316	9.1361918904814	5.66650779630602	13.6427447428167	6.82080230547424	6.27566696794948	15.4940440339199	10.6984559629434	19.9061882671434	7.74912124605285	9.27521901158107	10.237858543081	12.8427414491528	15.0610720948303	14.0504080447122	LOC100820193	NC_038255.2	30831732	30833139	-	1408	protein_coding	TLC domain-containing protein At5g14285 && Q8GYK7.1 RecName: Full=TLC domain-containing protein At5g14285 && -	-
100795128	24.8161663970733	20.9128214531071	20.946850672047	50.3387149565028	39.6111567054072	46.9381760315479	58.4075227948035	97.510943209596	57.646790358808	383.640858977579	286.204225256297	328.146599905489	211.102576485245	253.480584534976	270.738321240834	235.840970432371	266.858681243472	286.155517694345	LOC100795128	NC_038255.2	3139145	3141194	-	1633	protein_coding	mogroside IE synthase && Q6VAA6.1 RecName: Full=UDP-glycosyltransferase 74G1 && PF00201:UDP-glucoronosyl and UDP-glucosyl transferase	UDPGT
102662234	1.89555966710965	1.88296730030779	2.46193191049909	0.204845408248885	0.180657059461752	0.131189867423028	0.245096967040766	0.203759826491071	0.051029736601957	10.0258583915851	8.13040395681758	5.64994514830315	0.46971784664314	0.188780690568794	1.08684577060422	1.18529880815479	1.08272772925093	1.17360347411145	LOC102662234	NC_038256.2	36718792	36722429	-	2534	protein_coding	exonuclease V%2C chloroplastic && Q9FKK6.1 RecName: Full=Exonuclease V, chloroplastic; Short=Exo V; Flags: Precursor && PF09810:Exonuclease V - a 5' deoxyribonuclease	-
100785056	4.49574461737248	13.0965664970397	10.2465049746179	1.19095878868579	2.31072422855544	1.04027317729917	1.5632517983543	7.44986677616652	1.47782117199267	117.778892540392	54.6825201642136	52.3043422988417	5.83324326940969	3.43971003595714	27.5127684108728	2.86052112368023	2.72185720825582	1.78557815524957	LOC100785056	NC_038254.2	14155997	14162063	+	2100	protein_coding	polyamine oxidase 2 && Q9SKX5.1 RecName: Full=Probable polyamine oxidase 2; Short=AtPAO2; AltName: Full=Amine oxidase 1 && PF01593:Flavin containing amine oxidoreductase	Amino_oxidase
100790409	14.8278332887636	16.2483998427801	20.6042135879044	3.96486159887469	7.2634302404344	6.55535985694902	4.39299080010351	20.6840834040023	11.9317707153572	100.542648268553	86.3238663384005	58.0209226390804	8.92921998044799	6.19046298259403	18.4407460878088	17.6579162709229	23.005104453724	15.6411879561628	LOC100790409	NC_038256.2	42826390	42831803	+	2666	protein_coding	glucosamine inositolphosphorylceramide transferase 1%2C transcript variant X1 && Q84WB7.1 RecName: Full=Glycosyltransferase family protein 64 protein C5; Short=GT64 C5 && PF09258:Glycosyl transferase family 64 domain	-
111240476	30.4560121152093	46.8373743033113	31.2472702379334	3.84692389700599	10.1384447220382	10.1950212732711	11.0303625533849	43.2845116851367	15.2266447748339	144.827101745788	129.407722351532	109.921456997603	14.5548712099775	8.31948295480564	23.8847177039006	89.7799428763767	58.6345734196956	70.3598438658476	LOC111240476	NC_016091.4	19358430	19359165	+	736	protein_coding	putative calcium-binding protein && Q9FIH9.1 RecName: Full=Calcium-binding protein CML37; AltName: Full=Calmodulin-like protein 37 && PF00036:EF hand|PF13833:EF-hand domain pair|PF13202:EF hand	efhand
100780938	0.763568085257623	1.93733916271646	1.14394102718907	0.0736833664858906	0.0816926145306408	0	0.00989572853767091	3.91593388605056	0.346132551994715	51.1474614115589	47.2375866346197	37.0898283671665	1.95810942394126	0.426830488424113	6.58777063272788	1.20324013997575	1.4917696097891	0.937378057302939	LOC100780938	NC_038254.2	47856316	47860926	-	4483	protein_coding	MDIS1-interacting receptor like kinase 2%2C transcript variant X2 && Q8VZG8.3 RecName: Full=MDIS1-interacting receptor like kinase 2; Short=AtMIK2; AltName: Full=Probable LRR receptor-like serine/threonine-protein kinase At4g08850; Flags: Precursor && PF13855:Leucine rich repeat|PF08263:Leucine rich repeat N-terminal domain|PF00069:Protein kinase domain	Pkinase
100527035	10.3968575680863	26.5447420361317	31.3265661916645	2.9110056155699	2.00652511270359	4.5486253058783	1.00823979623588	26.7383832312907	6.99725933708653	14.9430201653236	11.7333482437918	16.6012998675791	4.50857963406711	4.27116312411897	8.37102487146232	14.3291410648175	5.84580695864033	13.9585753123938	LOC100527035	NC_038248.2	18471562	18472177	-	616	protein_coding	uncharacterized LOC100527035 && Q9LSQ6.1 RecName: Full=Calcium-binding protein PBP1; AltName: Full=KIC-related protein 2; AltName: Full=PINOID-binding protein 1 && PF13833:EF-hand domain pair	-
100797382	2.55769339534391	9.42058199532961	4.64503506750227	0	0	0	0	10.4750127542657	0.688548203138227	78.6680786850488	37.4432930310679	28.7999452252518	14.4188121843488	1.14625464033864	39.0335808303491	16.8419545848813	20.9096027388214	18.0731511527547	LOC100797382	NC_038253.2	498623	499774	-	626	pseudogene	- && Q9FIK8.1 RecName: Full=Protein C2-DOMAIN ABA-RELATED 11; Contains: RecName: Full=Protein C2-DOMAIN ABA-RELATED 11, N-terminally processed && PF00168:C2 domain	C2
100781423	10.3011692237978	10.1118107227773	11.7456679127056	26.3653469837981	22.4354208990208	22.1639511858419	26.0942915845329	15.697192953552	17.0264983783854	13.1030610987037	11.504277321548	9.58923639642527	16.7163555013988	27.1652054641474	18.3805065682998	23.1226669377304	36.933955640852	19.5232560599751	LOC100781423	NC_038252.2	37755205	37759246	-	1967	protein_coding	beta-amylase 1%2C chloroplastic && Q9LIR6.1 RecName: Full=Beta-amylase 1, chloroplastic; AltName: Full=1,4-alpha-D-glucan maltohydrolase; AltName: Full=Beta-amylase 7; AltName: Full=Thioredoxin-regulated beta-amylase; Short=TR-BAMY; Flags: Precursor && PF01373:Glycosyl hydrolase family 14	-
100305727	111.470105824925	147.941079831834	104.265589450299	59.3744297946673	61.540209870126	54.163480428392	39.1401241404581	27.1888858907093	36.1193212606227	27.4981835386594	20.6922239370464	11.6982736769649	31.7027340091681	17.0760020395156	10.3101356961175	15.6733797554269	9.3335584521076	9.1656041491641	LOC100305727	NC_016089.4	41595619	41596501	-	790	protein_coding	uncharacterized LOC100305727 && - && -	-
100816709	129.80671078329	57.548951702254	110.258875380054	283.79823168072	226.727917429812	239.651420269411	254.52678928477	87.3704916853444	111.747217142756	24.0772043227186	17.125097449936	37.4945163832396	48.8459698986607	30.2229908951742	86.1272347690595	140.662159020867	125.243767596785	146.731337478498	LOC100816709	NC_016088.4	51464885	51465878	-	994	protein_coding	chaperone protein dnaJ 11%2C chloroplastic && Q9FYB5.2 RecName: Full=Chaperone protein dnaJ 11, chloroplastic; Short=AtDjC11; Short=AtJ11; Flags: Precursor && PF00226:DnaJ domain	DnaJ
100814411	7.91913902120901	37.0949473408383	18.7444439897521	1.28697090372564	4.30040443907831	2.06272876394632	6.13906009263624	8.13606812638648	4.74569677706402	54.857487362477	59.702395009948	41.9309210153306	10.9207817802959	15.317512682699	17.34239597108	35.3540597753552	35.0459735693302	28.4722284734675	LOC100814411	NC_038244.2	9103332	9104321	-	990	protein_coding	uncharacterized LOC100814411 && - && -	-
548091	85.9682878582288	237.721031355718	140.099386407336	56.8398692737046	40.8387863172763	51.0659439524663	34.4547290969641	27.5979262910774	37.3704569684681	12.8198738622857	11.5265538112771	12.8311175889946	45.4874389429531	29.6505537429428	37.8639205290109	29.6101621961881	33.3487272755559	36.7459979035373	R1	NC_038250.2	2850226	2851738	+	797	protein_coding	cysteine proteinase inhibitor && Q06445.1 RecName: Full=Cysteine proteinase inhibitor; AltName: Full=Cystatin && PF00031:Cystatin domain	-
100813871	149.471717255276	185.485621771085	152.164261366365	53.4136039649281	77.6969245856008	88.4186744152962	55.5646524890396	80.1734506037524	49.9801224468419	116.911486513563	172.691213362228	150.169926797697	10.0933277737533	2.6442577733239	7.87675581498151	79.8553590790487	52.2042638171376	43.8582054248183	LOC100813871	NC_038251.2	3189184	3189979	-	796	protein_coding	zinc finger protein ZAT12 && Q9SLD4.1 RecName: Full=Zinc finger protein ZAT11 && PF13912:C2H2-type zinc finger	-
100817074	29.5945942653786	18.9383951133463	21.0298848120798	55.3440211713455	43.7135050698306	67.2994028853323	78.1737278918635	60.6767876425727	87.3425210834276	26.0455003148706	36.8017374412313	62.1274534305374	180.131886961557	154.300334275143	105.934902913491	102.771923876134	115.690890301699	97.0321757355487	LOC100817074	NC_038252.2	31392192	31394820	+	1707	protein_coding	NAC domain-containing protein && Q84TD6.1 RecName: Full=NAC transcription factor 47; AltName: Full=NAC domain-containing protein 47; Short=ANAC047; AltName: Full=Protein SPEEDY HYPONASTIC GROWTH && PF02365:No apical meristem (NAM) protein	NAM
100785506	0.0161861327498791	0.0628691594475236	0.216993616010181	2.65619324603591	1.6641846554041	1.39228179440446	5.99564234149767	3.66318472235316	4.28377509178469	0	0.0198032821744268	0	2.02099626516817	0.224389455245417	0.0687155369102741	0.251584971299932	1.70924014660919	0.492789895149701	LOC100785506	NC_038250.2	805365	810344	-	3411	protein_coding	probable galactinol--sucrose galactosyltransferase 1 && Q84VX0.1 RecName: Full=Probable galactinol--sucrose galactosyltransferase 1; AltName: Full=Protein SEED IMBIBITION 1; AltName: Full=Raffinose synthase 1 && PF05691:Raffinose synthase or seed imbibition protein Sip1	-
100815663	142.57956727577	212.661098728895	152.422326837871	20.7385969349344	46.5966361341289	22.6072859107894	22.9200507375019	57.5048631884808	34.5945411098746	217.896667987326	240.290049781666	182.885717334116	18.6129989442153	17.2151120687479	47.0776646507991	72.2018503423987	59.8056813719767	32.9816027219689	LOC100815663	NC_038253.2	23617979	23620809	+	1231	protein_coding	NAC domain-containing protein 68-like%2C transcript variant X1 && Q9FY93.1 RecName: Full=NAC domain-containing protein 83; Short=ANAC083; AltName: Full=Protein VND-INTERACTING 2 && PF02365:No apical meristem (NAM) protein	NAM
100782716	44.8702222327479	98.9230025852762	77.9972429546429	17.321114280731	32.3788629637716	26.7289014026046	8.22533887413891	28.8171433783271	26.084992529957	35.8666237613317	56.7411562174546	60.2800648884111	12.9528840781081	5.98807020205893	17.5102143781882	24.749517217993	23.7512462177353	15.8811421808079	LOC100782716	NC_038253.2	36034203	36038461	-	2125	protein_coding	rust resistance kinase Lr10%2C transcript variant X2 && P93604.1 RecName: Full=Rust resistance kinase Lr10; AltName: Full=Probable receptor-like serine/threonine-protein kinase LRK10; Flags: Precursor && PF13947:Wall-associated receptor kinase galacturonan-binding|PF07714:Protein tyrosine kinase	Pkinase_Tyr
100786297	1.0290203362407	3.57411171459172	2.46342752553493	0	0	0	1.27204447410405	0.888305204866018	0.80335559528873	0	0	0	4.19507983155492	0.891586166124332	2.68832913434776	0	0	0	LOC100786297	NC_038254.2	11192680	11194074	+	1395	pseudogene	- && O64470.1 RecName: Full=Spermidine hydroxycinnamoyl transferase; AltName: Full=BAHD-like hydroxycinnamoyl transferase && -	-
100809679	15.8833902096242	16.7892190414738	23.7966374784158	38.8482140630983	43.9561063967636	41.2897128597075	185.409090681899	133.768261199723	152.714070818643	7.71960863402664	24.3090334113299	20.3048374726999	24.1917364760002	18.4847959919408	14.0894479126364	21.3432877290062	22.5116661459884	19.6970487255457	LOC100809679	NC_038247.2	10582217	10585749	-	1884	protein_coding	protein kinase APK1A%2C chloroplastic-like%2C transcript variant X1 && P46573.2 RecName: Full=Protein kinase APK1B, chloroplastic; Flags: Precursor && PF07714:Protein tyrosine kinase	Pkinase_Tyr
102662162	0.295135336750747	0.386558576789507	0.427210516922082	0	0	0	0.380534065312298	0.641878916370429	0.669802298552539	0.286079699833396	0.268718032807438	0.207176101631242	0.604207961900093	0.517382067148374	0.269529517865333	0.0152403981157929	0	0.0723336887082616	LOC102662162	NC_016090.4	6237046	6252092	+	8044	protein_coding	uncharacterized LOC102662162%2C transcript variant X2 && Q9FX32.1 RecName: Full=Sucrose synthase 6; Short=AtSUS6; AltName: Full=Sucrose-UDP glucosyltransferase 6 && -	-
100305427	48.9320122785226	90.442227986353	90.5086174346806	27.1020931490458	28.1688730999968	38.5513000999105	29.195461393748	111.88014043479	108.626002753585	70.0950705919746	91.0526745005499	118.069119801863	59.1596370807394	34.5688605023167	56.2156846715636	58.2375003407777	71.8308306029008	59.6718290753973	LOC100305427	NC_038253.2	37661970	37678826	-	2805	protein_coding	lectin-like receptor kinase && Q9LXA5.1 RecName: Full=L-type lectin-domain containing receptor kinase IX.1; Short=LecRK-IX.1; Flags: Precursor && PF07727:Reverse transcriptase (RNA-dependent DNA polymerase)|PF00139:Legume lectin domain|PF00069:Protein kinase domain	Pkinase
100816469	0.164685753347763	0.319831025914248	0.0985625365146913	2.76236484058437	2.03118619136664	2.05403613453683	4.96225403069113	10.2225894695886	4.43566757440009	15.581747917655	20.5014475520259	25.7870131629945	15.4219647885651	40.61331486075	40.4630747328999	49.4123255784328	39.7683432374021	50.9584693770407	LOC100816469	NC_016091.4	3407239	3409920	+	2682	protein_coding	putative receptor protein kinase ZmPK1 && P17801.2 RecName: Full=Putative receptor protein kinase ZmPK1; Flags: Precursor && PF00069:Protein kinase domain|PF01453:D-mannose binding lectin|PF00954:S-locus glycoprotein domain	Pkinase
100792694	7.32478101672202	7.9278933155338	7.12497050798399	1.63317754956269	1.68038538056243	2.44053053838455	2.41935254723408	5.9565824893677	2.6671042826122	28.2856405201776	18.7026059897221	16.802686025735	1.92448024233384	4.74105825964081	9.70986209526726	10.6393642812738	9.38162948603328	9.28902293302897	LOC100792694	NC_038248.2	34940961	34942867	+	1907	protein_coding	lysM domain receptor-like kinase 3 && F4IB81.1 RecName: Full=LysM domain receptor-like kinase 3; Short=LysM-containing receptor-like kinase 3; Flags: Precursor && PF00069:Protein kinase domain	Pkinase
102670319	4.16831672244841	1.3679316069479	2.29141877970065	11.760122099406	9.21650309253482	10.6401814808019	3.13220388288867	0.721883817306358	2.00374506455374	0.643474339170874	0.613867138385604	0.767837251503443	10.52212031341	4.11321518335287	3.68664499756817	1.8853986534468	3.37639679556096	2.84723197747976	LOC102670319	NC_038251.2	14464230	14467967	-	2861	protein_coding	protein CHLOROPLAST IMPORT APPARATUS 2%2C transcript variant X1 && Q9LU68.1 RecName: Full=Protein CHLOROPLAST IMPORT APPARATUS 2; Flags: Precursor && -	-
100804187	220.025655997723	313.793771090358	205.862532377481	128.691794196005	126.936430193392	101.137670015197	127.00834055398	91.9190260831498	79.8205879934315	7.38664848666121	3.91950961525627	1.9639178334431	30.123991332804	14.7645145031273	10.923670727328	8.47561814423771	10.0910335757929	6.78428481719984	LOC100804187	NC_038256.2	3004711	3005520	-	810	protein_coding	nodulin-related protein 1 && Q9ZQ80.1 RecName: Full=Nodulin-related protein 1; Short=AtNRP1; AltName: Full=RPS2-interacting protein 11 && -	-
100817249	11.9982937990818	17.5671535038082	13.0601552416518	3.5051202457157	4.1387182762311	6.16815110109663	5.59239289355283	75.476721847662	19.5939893294233	156.944333593076	129.564478204926	116.681155150531	21.7449025390087	12.8526477439532	70.9334212792334	39.5463749817543	47.8670244947637	41.7098345497675	LOC100817249	NC_016088.4	51475428	51481035	-	2356	protein_coding	calcium-dependent protein kinase 28 && Q9FKW4.1 RecName: Full=Calcium-dependent protein kinase 28 && PF00069:Protein kinase domain|PF13499:EF-hand domain pair	Pkinase
100800652	29.1005926355682	60.9416736540193	56.3958688950897	15.8335389916752	20.5912534536598	15.056506845063	4.89335932809857	51.5304294515305	17.9643772476102	214.558081827418	127.513229280277	104.52052987327	44.1239263130597	35.4196217014124	148.466816280387	54.8999808036005	75.2429919003505	58.5866143682533	LOC100800652	NC_038249.2	32881725	32885097	-	1514	protein_coding	uncharacterized LOC100800652%2C transcript variant 2 && - && -	-
100790536	9.13757380713121	12.3956359054321	13.5483455531679	4.80610078762977	3.6096393357621	3.82266261741219	16.5425857655917	22.6251062074075	22.9411253804202	5.21674028013894	9.51511517678054	6.96848052605683	10.0818135965074	3.123649811676	2.26206750120009	3.57460251888465	2.88729247183769	2.73469202705149	LOC100790536	NC_038246.2	1020681	1027099	+	2435	protein_coding	long chain acyl-CoA synthetase 1%2C transcript variant X1 && O22898.1 RecName: Full=Long chain acyl-CoA synthetase 1; AltName: Full=Protein ECERIFERUM 8 && PF00501:AMP-binding enzyme	AMP-binding
100787292	13.2399321955865	8.81795357366443	10.2303417306251	28.8612341574962	23.221436191309	29.5052992912338	21.2768558520102	12.0964055778382	17.9919025431497	5.91607283504534	3.7345678229147	5.18269559561003	16.1430207906715	15.9346558460566	11.1362977730235	9.31949818160208	8.49287166224949	11.1697034471561	LOC100787292	NC_038251.2	50580013	50581779	+	1447	protein_coding	probable BOI-related E3 ubiquitin-protein ligase 3 && Q9LDD1.1 RecName: Full=Probable BOI-related E3 ubiquitin-protein ligase 3; AltName: Full=RING-type E3 ubiquitin transferase BRG3 && PF13920:Zinc finger, C3HC4 type (RING finger)	-
100784385	0.453012503055077	0.962260846236232	4.66331203532032	0	0	0	0	0	0.0884166513158011	1.22732005624525	0	0.0776934527515951	4.83227253087193	0.93220873108976	0.180298997231496	0	0.0879369251898033	0	LOC100784385	NC_016091.4	2126698	2128647	-	1950	protein_coding	aldehyde oxidase GLOX1 && Q9FYG4.1 RecName: Full=Aldehyde oxidase GLOX1; AltName: Full=Glyoxal oxidase 1; Flags: Precursor && PF07250:Glyoxal oxidase N-terminus|PF09118:Domain of unknown function (DUF1929)	-
100499880	20.0819516635363	23.8836081556836	15.0737452070468	3.46250033497115	6.81399039748461	4.08201260438696	8.41679427381817	16.3990778091716	10.7531886466623	11.4820036708478	10.5501051667175	7.62275385487348	6.08232912897733	3.81091619627889	7.30929110893932	5.52571465940026	8.44802850486947	4.26935570627337	LOC100499880	NC_038245.2	1125370	1127456	+	954	protein_coding	uncharacterized LOC100499880%2C transcript variant X1 && Q9FIK8.1 RecName: Full=Protein C2-DOMAIN ABA-RELATED 11; Contains: RecName: Full=Protein C2-DOMAIN ABA-RELATED 11, N-terminally processed && PF00168:C2 domain	C2
100792189	3.74829794483136	12.2562195962792	8.60699825273495	1.38935203207883	2.14066413132215	1.36533798288614	4.36403342354123	74.4176762302168	10.7347216814443	298.115063887073	133.88131355513	125.552162151359	27.0046273059538	22.0212708243457	148.187727088959	66.3925693038849	93.8658903744916	73.2269817857626	LOC100792189	NC_038241.2	39146994	39149880	-	2887	protein_coding	BTB/POZ domain-containing protein At5g41330 && Q9FN67.1 RecName: Full=BTB/POZ domain-containing protein At5g41330 && PF02214:BTB/POZ domain	K_tetra
100802432	12.4248695220037	16.196171736438	16.2495617774559	4.00816682508832	1.56336379670465	3.90904449095516	16.4708595784383	15.9148200451477	10.3039851856319	7.65731646300122	11.1201498716553	13.0673992445382	16.6327898409148	19.1012997438707	17.3944325919265	4.99177754257433	6.60681977345457	5.20825079404277	LOC100802432	NC_038248.2	17686415	17689593	-	1142	protein_coding	anamorsin homolog && C6TKZ5.1 RecName: Full=Anamorsin homolog; AltName: Full=Fe-S cluster assembly protein DRE2 homolog && PF05093:Cytokine-induced anti-apoptosis inhibitor 1, Fe-S biogenesis	-
100305746	64.568678269132	89.7638589820886	82.4397102026474	32.1638854187768	41.3447459506483	33.8069617677918	109.295146918838	74.573679006265	60.6887719995579	5.23765520371005	0.73600600420427	4.76883541707732	1.62112366987643	1.38993783022177	0.496586221188443	3.04258127129599	1.10719615251084	2.11326461974306	LOC100305746	NC_038247.2	15313312	15316381	-	826	protein_coding	putative photosystem I subunit O && Q949Q5.1 RecName: Full=Photosystem I subunit O; Short=PSI-O; Flags: Precursor && -	-
100792548	19.0253772925791	32.2394536417564	28.3322173480759	7.03449890085397	12.1405816253622	9.88721743222893	15.4931713283071	59.4168988975851	36.9143253054758	87.0733823687507	86.0336868322891	85.8278063299056	25.0694544095277	17.2318344689962	25.6115182406016	32.7969377144925	34.5898855439368	22.9606650453334	LOC100792548	NC_038249.2	9621232	9625164	-	2368	protein_coding	LEAF RUST 10 DISEASE-RESISTANCE LOCUS RECEPTOR-LIKE PROTEIN KINASE-like 2.2%2C transcript variant X2 && Q9FF31.1 RecName: Full=LEAF RUST 10 DISEASE-RESISTANCE LOCUS RECEPTOR-LIKE PROTEIN KINASE-like 2.1; AltName: Full=Probable receptor-like serine/threonine-protein kinase LRK10L-2.1; Flags: Precursor && PF07714:Protein tyrosine kinase|PF13947:Wall-associated receptor kinase galacturonan-binding	Pkinase_Tyr
100777541	138.412797993936	207.857558373742	255.114809422193	76.6490631813879	64.7676247945346	102.27752619414	42.8755381505447	138.817073412307	60.0192851451168	80.6071587219732	108.870867043999	224.291015136239	48.8324512041766	26.056481181776	47.9580223781263	115.91616923772	97.5534911707552	108.352363495206	LOC100777541	NC_016089.4	12317256	12317971	+	716	protein_coding	uncharacterized LOC100777541 && - && -	-
100306125	2.38164661532632	0.210241865564219	2.55706006496703	59.0324300806964	48.650875267144	50.9050983605904	86.8694136594762	50.8903084768096	70.3172426935077	0.601627478551592	0.971292745708061	1.5843370757188	6.09394946617698	3.81445574692559	2.14473316968185	8.25304413834912	4.63249422895304	2.19726317954984	LOC100306125	NC_038256.2	43356360	43357124	+	765	protein_coding	putative ethylene-responsive transcription factor && Q9LY05.1 RecName: Full=Ethylene-responsive transcription factor ERF106 && PF00847:AP2 domain	AP2
100784362	5.14032506160556	9.05852451801694	8.203801746178	0.52884149204818	0.355178008455578	1.43291001745669	5.27761382995195	3.73892255410201	4.23599603178935	21.0284363085123	12.6363207093469	19.1989898545213	25.2674794836813	41.2800551871746	47.6354613590714	16.9623266139413	10.1506502438919	22.51611930609	LOC100784362	NC_016090.4	35575107	35579896	-	1160	protein_coding	pyrroline-5-carboxylate reductase && P17817.1 RecName: Full=Pyrroline-5-carboxylate reductase; Short=P5C reductase; Short=P5CR && PF03807:NADP oxidoreductase coenzyme F420-dependent|PF14748:Pyrroline-5-carboxylate reductase dimerisation	F420_oxidored
100788810	88.9534087469408	130.092975206263	91.7291368338032	42.8145693593824	56.7067541346086	47.062185614947	91.2725824398865	46.8040834588066	49.4324514257599	8.83489211940283	11.6368244908643	12.366261009129	14.9718870867134	11.8120960820589	11.7290487944689	24.0863052544737	21.0536436559837	24.6084602200105	LOC100788810	NC_016091.4	6334621	6336109	-	1219	protein_coding	uncharacterized LOC100788810 && - && -	-
100780770	23.0045411707656	13.2633051908677	19.3439758187513	40.6349146454114	42.8378661278483	38.9984656933601	18.9272515914905	16.0904111734276	17.7351368947906	7.75065400102793	7.76930720776778	7.26605760922307	13.4963861702087	16.0702512544976	8.29109321036329	10.7748424022553	7.88913300205397	8.58636047176854	CYP97C10	NC_038254.2	53133470	53139840	-	2304	protein_coding	protein LUTEIN DEFICIENT 5%2C chloroplastic && Q93VK5.1 RecName: Full=Protein LUTEIN DEFICIENT 5, chloroplastic; AltName: Full=Cytochrome P450 97A3; Flags: Precursor && PF00067:Cytochrome P450	p450
100796843	13.8300568305831	28.982153408422	20.7288139170755	2.61641609470295	6.52683548211439	4.41992951353544	5.75395463911248	28.7302969291629	8.83400527317403	134.42800121003	75.8421394985779	90.2263297709551	17.0388598645883	4.68897591289417	35.2163214642014	35.4429491420634	34.6915523186902	40.3263895424237	LOC100796843	NC_038253.2	7326046	7328448	+	1010	protein_coding	two-component response regulator ARR5%2C transcript variant X1 && Q9SB04.2 RecName: Full=Two-component response regulator ARR5; AltName: Full=Response reactor 2 && PF00072:Response regulator receiver domain	Response_reg
106798038	1.37900344866741	1.07617675745828	1.69316724158357	0.137387332147645	0.00701478683230277	0.167374630120155	1.44793493262682	2.34981976551527	2.74760908471414	4.14685982841062	2.74294879048375	3.73764319512156	4.11133273097355	1.48070478884566	3.2414311753272	1.26801700351396	0.166414499861182	1.37701254271336	LOC106798038	NW_024464658.1	135191	148795	+	6526	protein_coding	putative disease resistance RPP13-like protein 1%2C transcript variant X7 && Q9LRR4.1 RecName: Full=Putative disease resistance RPP13-like protein 1 && -	-
100306510	213.346782953997	409.025995512894	412.781575837867	160.856193577401	151.580574043946	107.945694958229	499.659114408426	352.15427501887	340.740203393856	47.9123529736476	33.9178124489735	21.6431761236586	46.3675848929306	18.6747092634746	21.8806986739213	20.4611937317196	7.92302989333871	11.6132686437365	LOC100306510	NC_016088.4	46289956	46291463	+	707	protein_coding	AAI_LTSS superfamily protein && O23758.1 RecName: Full=Non-specific lipid-transfer protein; Short=LTP; Flags: Precursor && PF00234:Protease inhibitor/seed storage/LTP family	-
106795446	7.76789047582509	10.4752087403927	6.80185251989807	3.29527121662579	2.29916093383927	2.25446199414681	2.50273765725425	65.3446338427273	22.9972257543924	185.902890872442	161.448373138268	164.322855254651	23.4750125012865	5.77598777899432	41.3022393296815	47.7386099366949	50.1001498105787	53.0634609960114	LOC106795446	NC_038249.2	10228090	10231425	+	2907	protein_coding	putative wall-associated receptor kinase-like 16 && Q9LMP1.1 RecName: Full=Wall-associated receptor kinase 2; Flags: Precursor && PF07645:Calcium-binding EGF domain|PF13947:Wall-associated receptor kinase galacturonan-binding|PF00069:Protein kinase domain	Pkinase
100794605	56.8660435279054	47.6994673687214	31.9534467013578	19.0726148384037	19.6053528340933	20.923379251538	2.11363332016044	1.49259526861521	1.19987265035094	7.63789917229711	9.65502237563753	7.74542999928576	8.23033006004757	3.22669454001964	4.70534053267422	1.0172394635296	1.13216437409784	1.3151548474204	HSF-08	NC_016091.4	4209518	4211470	+	1868	protein_coding	heat stress transcription factor 8%2C transcript variant X4 && P41152.1 RecName: Full=Heat shock factor protein HSF30; AltName: Full=Heat shock transcription factor 30; Short=HSTF 30; AltName: Full=Heat stress transcription factor && PF00447:HSF-type DNA-binding	HSF_DNA-bind
100812802	12.4435942612982	12.2884530230902	9.11034876626987	28.2152647255532	38.5160455461602	21.8748338895014	74.9649453748335	137.386021619103	94.435440729428	65.2601255290143	79.9650034220145	89.8819319161677	111.180389903981	111.846528093997	89.9152480039183	54.9928256037305	66.4145070662158	41.7326517459107	LOC100812802	NC_038244.2	11808302	11811413	-	1828	protein_coding	transcription factor bHLH130 && Q66GR3.1 RecName: Full=Transcription factor bHLH130; AltName: Full=Basic helix-loop-helix protein 130; Short=AtbHLH130; Short=bHLH 130; AltName: Full=Transcription factor EN 69; AltName: Full=bHLH transcription factor bHLH130 && PF00010:Helix-loop-helix DNA-binding domain	HLH
100783043	33.9297747702597	38.7295048671477	19.3174989835217	9.07479483396285	10.9853086747521	10.4829040550869	21.7361663094865	14.0306358784884	24.0382770764834	10.5440748979264	5.13959748346509	3.73688617854139	7.62990399611357	3.43978622169848	2.20474317266775	12.6078869402533	10.2752385411998	6.43259112266272	LOC100783043	NC_038252.2	7889761	7890956	+	1196	protein_coding	uncharacterized LOC100783043 && - && PF05553:Cotton fibre expressed protein	-
100813531	14.9479289354145	22.9169754043326	15.4682064947344	3.02228974965167	6.68574874291604	5.94498246377541	3.63768613527899	6.73906213917187	5.77217876493985	11.1209131734013	13.8637676347492	14.591554208551	3.85012137601073	2.41390141046762	2.50196570636623	10.0525695550418	8.93022728880438	7.34020232469707	LOC100813531	NC_038253.2	35765385	35767533	+	2061	protein_coding	rust resistance kinase Lr10 && P93604.1 RecName: Full=Rust resistance kinase Lr10; AltName: Full=Probable receptor-like serine/threonine-protein kinase LRK10; Flags: Precursor && PF13947:Wall-associated receptor kinase galacturonan-binding|PF07714:Protein tyrosine kinase	Pkinase_Tyr
100788441	88.3994728135038	88.3990270982586	39.3546918972396	25.8478706787593	23.7893884564816	19.3431352276257	20.4366808135902	11.9654523952502	10.6547032063142	8.27406779491178	2.7512933559159	2.76619245400693	8.63722278211733	7.39055192263282	5.84325752965839	6.62901664897806	3.05062085981481	4.26764248167214	LOC100788441	NC_038247.2	4568827	4569538	-	712	protein_coding	uncharacterized LOC100788441 && - && -	-
100805802	29.484791648824	67.0754248404089	68.9855744415119	11.2082639976509	22.7161083639567	14.7285931338319	10.1678161599219	190.674006687074	37.3321252317237	1662.10422064847	745.849233940444	624.746159203385	81.2942607694839	69.9462732011543	740.664734655785	519.957054478335	591.608635243458	666.503910266347	LOC100805802	NC_038249.2	26754232	26756081	+	1322	protein_coding	blue copper protein && P42849.1 RecName: Full=Umecyanin; Short=UMC && PF02298:Plastocyanin-like domain	Cu_bind_like
100785450	9.96072916672326	19.6961357842543	8.44813032052006	3.51595143801335	3.41086284908606	3.29364027041057	1.01863402093934	4.04061273921454	3.37311182064089	4.61539055827934	12.7564410427736	18.103593899124	3.55573548459932	0.515581827916141	1.15327146776472	3.04473730529627	2.86598554215127	1.9691967342498	LOC100785450	NC_038256.2	36106901	36109931	-	2134	protein_coding	LEAF RUST 10 DISEASE-RESISTANCE LOCUS RECEPTOR-LIKE PROTEIN KINASE-like 2.4%2C transcript variant X1 && F4HQ22.1 RecName: Full=LEAF RUST 10 DISEASE-RESISTANCE LOCUS RECEPTOR-LIKE PROTEIN KINASE-like 2.4; AltName: Full=Probable receptor-like serine/threonine-protein kinase LRK10L-2.4; Flags: Precursor && PF00069:Protein kinase domain	Pkinase
100819547	9.9308683084076	25.2847357110972	14.8870796854865	2.8545767903836	5.56301886667397	3.83891891492375	5.74718273571715	21.7808346605331	12.9678544134082	44.1027081239091	44.7313208938713	30.4545441333173	9.39850593953819	8.1179537237002	13.7082254185242	13.3881839070993	11.7500302609073	10.7981134840833	LOC100819547	NC_038244.2	2166087	2170992	+	1868	protein_coding	probable serine/threonine-protein kinase PBL17%2C transcript variant X1 && Q8GXZ3.1 RecName: Full=Serine/threonine-protein kinase At5g01020 && PF07714:Protein tyrosine kinase	Pkinase_Tyr
100526916	21.6796723075278	42.9454784554345	10.887496441893	4.77654122499685	2.87613605450939	1.32609373841916	7.97442016848343	10.3625918041471	8.12414780414821	21.3656501937982	17.565096560294	38.8670649759943	118.576431213598	11.0200481024389	36.2013955174234	327.023675209067	222.052246172995	589.411644531199	LOC100526916	NC_016090.4	45600909	45601860	+	573	protein_coding	uncharacterized LOC100526916 && P43082.1 RecName: Full=Hevein-like preproprotein; Contains: RecName: Full=CB-HEL; Contains: RecName: Full=CD-HEL; AltName: Full=RNase; Flags: Precursor && PF00967:Barwin family	-
100813304	4.09390804769135	9.88309984930872	8.73889351815665	1.55514506732381	1.76796468335252	0.978181915697964	0.822374787455011	5.4504179746301	1.44268930925306	28.6764405520742	14.2263332431826	17.748073108613	4.34142323156823	2.16769226319859	14.7850748244674	5.11333406689933	8.47672110995426	5.32648762530501	LOC100813304	NC_038249.2	20781340	20784381	-	1942	protein_coding	probable serine/threonine-protein kinase PIX13%2C transcript variant X1 && P27450.2 RecName: Full=Probable serine/threonine-protein kinase Cx32, chloroplastic; Flags: Precursor && PF07714:Protein tyrosine kinase	Pkinase_Tyr
100786628	5.02095562888753	3.82804505133003	4.73285045676485	1.05609335261323	1.31724987860612	1.18094182610996	0.283668177129242	20.5247019881865	1.69962559301111	117.162196133039	80.4588923272964	75.4012888968811	30.1442192869546	32.1009392484405	56.8902581939416	62.4945112278274	83.433867368805	63.8923543737309	LOC100786628	NC_038246.2	1283423	1287346	-	2815	protein_coding	phospholipase A1 PLIP2%2C chloroplastic && - && PF01764:Lipase (class 3)	Lipase_3
100775809	19.2474676345794	10.7301388811433	20.2394940702247	40.3200927964894	41.9136474348258	44.5873684783156	2.77669533402952	1.05219557563278	2.76060723540602	0.602941075666334	1.966491863085	1.59882269035761	7.21897758002012	4.3868016017152	2.98529999055061	2.45365972867144	2.57922713620748	1.36452479112958	NLP	NC_016091.4	40760921	40762613	-	1374	protein_coding	NAC domain-containing protein && Q9FLJ2.1 RecName: Full=NAC domain-containing protein 100; Short=ANAC100; Short=AtNAC5 && PF02365:No apical meristem (NAM) protein	NAM
100791158	5.03749076732094	6.01663878961836	4.27711048053643	1.77963129833919	1.44798171600706	1.3432597556763	5.27547367835829	20.6970654997809	8.94048848729348	55.4869605720365	45.1970164517437	47.7821823240991	6.92330248552459	8.58389474579627	16.5740182217822	18.8849576270078	25.7111201433143	21.3927813213893	LOC100791158	NC_038242.2	5190211	5193498	+	3288	protein_coding	G-type lectin S-receptor-like serine/threonine-protein kinase SD2-5 && Q8RWZ5.1 RecName: Full=G-type lectin S-receptor-like serine/threonine-protein kinase SD2-5; AltName: Full=S-domain-2 (SD2) receptor kinase 5; Short=SD2-5; Flags: Precursor && -	-
100778704	29.9397337295994	58.8348720664868	61.4698666377736	13.1851430822872	21.6269746488515	14.055161494759	1.91639696563952	18.5080593867707	7.05179679956676	137.988902463419	127.523563190051	126.924894537687	12.9000077213703	15.4766852026899	16.049593641425	37.1274308135229	31.8367231914187	29.9482745866529	LOC100778704	NC_038242.2	6038466	6040988	+	1088	protein_coding	cation transport regulator-like protein 2-like && Q84MC1.1 RecName: Full=Gamma-glutamylcyclotransferase 2-2; Short=AtGGCT2;2; AltName: Full=Gamma-glutamyl cyclotransferase 2;2 && PF04752:ChaC-like protein	ChaC
100804881	20.2414786334288	28.0159509228598	28.0256033204667	10.6514007763887	11.3350318673557	9.87495385100505	15.8697771484132	20.2716776873109	18.4853999198468	66.675715093898	44.9556584258218	36.1657176950055	12.1780991620595	14.527797526415	17.4749438493181	67.2504770722555	59.2702093584351	68.8069623578175	LOC100804881	NC_016091.4	8853127	8854588	-	1462	protein_coding	putative clathrin assembly protein At4g40080 && Q8L936.2 RecName: Full=Putative clathrin assembly protein At4g40080 && PF07651:ANTH domain	-
100527537	22.1428869785037	42.0558021540297	19.0552379781661	6.58644119751226	6.55133994395095	5.4538826509962	0.235137196295293	0.912239223195005	1.14230876810388	1.95156899402955	2.50623481525859	5.88877936933468	1.31433858590296	1.01421258636323	4.24467162210192	5.52321721255773	5.35234465157018	4.22625267036955	LOC100527537	NC_038256.2	37248575	37249325	+	566	protein_coding	uncharacterized LOC100527537 && O64818.1 RecName: Full=Uncharacterized protein At2g23090 && -	-
100791545	145.911482381965	228.190111662559	270.653180523553	69.2394969656448	107.204152082574	102.658949558151	123.866799539408	324.860957881739	175.332465709729	249.857420226371	240.191539800233	234.134513069833	20.3875263822249	17.3818912543052	111.600776538864	213.335796769355	198.978448198914	145.575028783686	LOC100791545	NC_038245.2	3583171	3584469	-	1299	protein_coding	RING-H2 finger protein ATL2 && Q8L9T5.2 RecName: Full=RING-H2 finger protein ATL2; AltName: Full=Protein ARABIDOPSIS TOXICOS EN LEVADURA 2; Short=Protein ATL2; AltName: Full=RING-type E3 ubiquitin transferase ATL2 && PF13639:Ring finger domain	-
100793598	38.803024080755	83.524150416328	79.5660109753488	19.4537158129389	29.4073800672713	22.9590956060989	10.2459865385692	111.899431627457	67.7946384778649	258.544926583617	279.590213149709	449.427360491651	4.80342879887779	7.20723419884445	16.5895973032126	107.320284589351	88.8614276317822	51.1636033409317	LOC100793598	NC_038242.2	8070169	8071376	-	1208	protein_coding	protein PHOSPHATE-INDUCED 1 && Q9ZPE7.1 RecName: Full=Protein EXORDIUM; Flags: Precursor && PF04674:Phosphate-induced protein 1 conserved region	-
100805806	174.392573170353	172.28383269179	97.1228810499494	69.2050391626052	72.672385423621	57.6324063379911	76.1696630967634	51.8098677859517	39.9609520028179	10.4995862444651	6.60427571754249	5.78203204332733	9.35742942919589	13.0874885161683	16.282576679654	25.6542693277864	10.2945028202471	18.6853619871964	LOC100805806	NC_038242.2	6920781	6921946	+	1166	protein_coding	50S ribosomal protein 6%2C chloroplastic && P11892.1 RecName: Full=50S ribosomal protein 6, chloroplastic; AltName: Full=CL25; AltName: Full=Plastid-specific 50S ribosomal protein 6; Short=PSRP-6; Flags: Precursor [Pisum sativum] && -	-
102669516	1.41840893694687	2.70267293977852	0.384408225301603	0	0	0	1.20421854480136	1.10123148882445	0.334294658392268	0	0	0	0.576958324475869	1.29853296725517	0.823712093507926	0	0	0	LOC102669516	NC_016091.4	8312396	8318329	-	2063	lncRNA	uncharacterized LOC102669516%2C transcript variant X2 && Q8L7V3.1 RecName: Full=Probable methyltransferase PMT26 && -	-
547830	5.84019322197845	11.1081988948598	28.2505810767453	1.85256444156799	1.94695905761909	2.22693726969123	50.4097908155099	17.5675189642805	17.2506479046219	64.2435798252693	51.9324338335481	68.3990451541578	83.0719318399105	146.119424862989	149.911636247715	343.115475802709	229.196998963892	270.304289835227	PRP2	NC_038245.2	12777170	12778086	+	917	protein_coding	repetitive proline-rich protein && P13993.1 RecName: Full=Repetitive proline-rich cell wall protein 2; Flags: Precursor && -	-
100781285	35.9606096364317	65.327060061802	61.5417557141658	13.9681527262716	27.2398694835705	17.1334602156496	27.8474366965198	25.8476247016685	23.5345108957873	82.7995280075865	50.3755220655367	42.0941433930479	28.8800179707616	40.5108963433385	69.6639527438644	99.5146703611688	67.1929665055016	93.1010468586804	LOC100781285	NC_038249.2	40728612	40730263	+	1652	protein_coding	arogenate dehydratase 3 && Q9ZUY3.1 RecName: Full=Arogenate dehydratase 3, chloroplastic; Short=AtADT3; AltName: Full=Prephenate dehydratase 1; Short=AtPDT1; Flags: Precursor && PF00800:Prephenate dehydratase	-
100799666	19.0253772925791	26.7454643507455	20.8975220156021	9.06048772499038	10.2073679907504	6.39092621041978	13.888276112114	24.4208905560717	13.4211846771388	116.408819523937	71.2383268951713	58.5620962062171	20.1337528591139	15.4877761933143	62.028540151151	42.7628580144764	40.7450989519646	37.4214247587835	LOC100799666	NC_016089.4	15805440	15809703	-	1776	protein_coding	BTB/POZ and MATH domain-containing protein 2 && Q9M8J9.1 RecName: Full=BTB/POZ and MATH domain-containing protein 2; AltName: Full=Protein BTB-POZ AND MATH DOMAIN 2; Short=AtBPM2 && PF00651:BTB/POZ domain	BTB
100810426	69.3440754849156	77.965659777788	89.3481918026891	27.8093160289395	47.9704711890771	27.2291858162463	188.72466462139	95.4048787592635	141.82486794855	11.9228605832296	23.2212630314936	20.6467131345399	107.561037641958	49.3640530205111	20.5755577564979	16.4436691797982	12.1054975284306	14.4064078633681	SWEET15	NC_038242.2	13866324	13868756	+	1629	protein_coding	sugar efflux transporter SWEET15%2C transcript variant X1 && B8BKP4.1 RecName: Full=Bidirectional sugar transporter SWEET14; Short=OsSWEET14 && PF03083:Sugar efflux transporter for intercellular exchange	-
547458	9.34251702592561	14.8648071310237	23.1200583359838	2.11652707238603	2.42658709593844	4.40535842268031	1.175765878587	11.2634111794365	4.26198001946579	47.3850633336277	30.9169204670126	50.8096173422893	14.8631463165882	24.5768212059396	56.2676228363125	91.2892390060466	111.637764150235	91.143003906839	MYB12A	NC_016090.4	43638928	43640263	-	981	protein_coding	R2R3-type MYB transcription factor MYB12a && Q9LDE1.1 RecName: Full=Transcription factor MYB108; AltName: Full=Myb-related protein 108; Short=AtMYB108; AltName: Full=Protein BOTRYTIS-SUSCEPTIBLE 1 && PF00249:Myb-like DNA-binding domain	Myb_DNA-binding
106795977	4.40265704795057	4.36140040266198	3.34625538773718	8.85899871150315	7.83300972935825	9.51852504559263	6.82134702119894	12.1950383664184	12.3537095259922	5.44756309606442	8.05563740326816	8.46494685687525	13.0525516600777	12.6413598947641	9.78540329154669	8.59230375072909	7.81810049179862	11.0620924511707	LOC106795977	NC_038250.2	3172480	3185323	-	5593	protein_coding	uncharacterized LOC106795977 && Q9MA83.1 RecName: Full=Receptor like protein 30; Short=AtRLP30; Flags: Precursor && PF13855:Leucine rich repeat|PF08263:Leucine rich repeat N-terminal domain	LRRNT_2
100808461	24.8886495468867	32.0596926525721	23.3919725630758	9.93761936363071	14.5658860033298	11.3478688240571	3.44096517614447	7.10542294029871	4.69137350783746	8.44486277232969	13.6337422103976	15.4787518982796	1.8820217738537	2.75292315456142	4.34958173054298	7.08058219283412	7.29385088417509	4.852812276641	TCHQD2	NC_038249.2	9767968	9770916	-	2398	protein_coding	glutathione S-transferase TCHQD-like && O80662.1 RecName: Full=Glutathione S-transferase TCHQD; AltName: Full=Protein tetrachlorohydroquinone dehalogenase-homolog && PF13410:Glutathione S-transferase, C-terminal domain|PF13417:Glutathione S-transferase, N-terminal domain	-
100809114	5.65685438625384	5.21834958329221	7.52949108352539	24.0296104189483	15.009343891019	22.7235367288244	15.9087017029022	9.41662676828385	17.7093751271492	3.77250017288498	2.28393120020492	4.96728632346264	18.9535883591981	24.9968071362372	23.1747020519377	16.3290872107039	9.78027994810773	10.7308805895969	LOC100809114	NC_038246.2	42217107	42218082	+	976	protein_coding	uncharacterized protein At4g14450%2C chloroplastic && Q6NN02.1 RecName: Full=Uncharacterized protein At4g14450, chloroplastic; Flags: Precursor && -	-
100793459	34.2930527452696	33.3886874222644	31.4932817033404	19.2357542708403	15.9768986645246	14.2367128030242	23.1627478852066	21.3042168498322	16.8073550050328	2.03648239421225	2.91417126590909	2.93284189728781	9.84755584896627	11.9592567475331	6.64403799255997	4.78034305987965	4.14149844021668	4.11215597815047	LOC100793459	NC_038251.2	3159011	3163102	+	1808	protein_coding	ACT domain-containing protein ACR9 && O80644.1 RecName: Full=ACT domain-containing protein ACR9; AltName: Full=Protein ACT DOMAIN REPEATS 9 && PF01842:ACT domain	ACT
100809047	3.28985296742984	9.01435255450123	15.8762789348192	1.4198440058802	1.16134244914875	0.19612691684363	79.0674139674678	51.6022782393076	52.156043673301	9.93803408375577	3.98519147474748	7.32931156046021	54.8902945891498	9.59562783282892	4.97816700320591	3.9418053411017	4.78854170797572	2.05965377688232	LOC100809047	NC_038244.2	11647000	11653406	+	1695	protein_coding	vicianin hydrolase && A2SY66.1 RecName: Full=Vicianin hydrolase; Short=VH; Flags: Precursor && PF00232:Glycosyl hydrolase family 1	Glyco_hydro_1
100794112	5.01917261907614	5.85735449392975	6.05126474182607	1.46011759157628	2.24379827417903	1.96360912734873	22.0719483103686	33.3237591066258	33.1535205650921	13.0310337297123	18.7923820988284	17.6932372171914	14.4084427462205	7.8200178294384	6.01696064829918	6.5962963636735	6.93358094425078	6.23134877610984	LOC100794112	NC_038242.2	43977119	43981752	+	3652	protein_coding	G-type lectin S-receptor-like serine/threonine-protein kinase At4g27290%2C transcript variant X1 && O81832.4 RecName: Full=G-type lectin S-receptor-like serine/threonine-protein kinase At4g27290; Flags: Precursor && PF08276:PAN-like domain|PF07714:Protein tyrosine kinase|PF00954:S-locus glycoprotein domain|PF01453:D-mannose binding lectin|PF11883:Domain of unknown function (DUF3403)	Pkinase_Tyr
100526941	9.76071204555695	29.1898711614703	37.5587404600268	6.14172665552366	4.07140662380026	5.09933022636277	2.59824051611328	2.12803050026878	2.15048091730677	0	0.219790657799251	0.0821595622915458	0.753059938878889	0	0.50843535011051	0.132965035188111	0.185983735488196	0.2103587100395	LOC100526941	NC_016091.4	5438771	5439692	+	922	protein_coding	alpha-amylase inhibitor/lipid transfer/seed storage protein domain-containing protein && P14009.1 RecName: Full=14 kDa proline-rich protein DC2.15; Flags: Precursor && PF14547:Hydrophobic seed protein	-
100818139	27.1879756899105	52.5982224916759	32.6308325283286	10.6152798549267	9.82204087235064	15.9798682368057	2.34811234208432	7.02751849218201	5.21474389613042	2.34907666719908	3.06460471063757	3.07873157524634	6.23445369058619	0.542574975313411	4.32001850644464	7.12619696623011	8.914210989231	7.88268565049717	LOC100818139	NC_038244.2	1443226	1445095	+	1058	protein_coding	heavy metal-associated isoprenylated plant protein 39%2C transcript variant X2 && O03982.1 RecName: Full=Heavy metal-associated isoprenylated plant protein 39; Short=AtHIP39; Flags: Precursor && -	-
100799161	45.3581499868601	65.1614579477011	59.456313083992	22.4185365624876	29.9547412204444	26.7612565409987	12.802376062172	32.955301918065	15.0375827991484	184.319991565931	133.686195268118	127.571212963607	51.1093167199473	47.4140307707663	101.414562570586	71.1024112563832	71.0811697143141	77.7985647890297	LOC100799161	NC_038254.2	40636419	40639074	-	1244	protein_coding	PPPDE peptidase domain-containing protein 2-like && Q6ICB0.1 RecName: Full=Desumoylating isopeptidase 1; Short=DeSI-1; AltName: Full=PPPDE peptidase domain-containing protein 2; AltName: Full=Protein FAM152B && PF05903:PPPDE putative peptidase domain	-
112999750	3.91231781425849	5.99324169612356	6.84680284198769	22.0810768372882	13.339244935766	16.971336728268	44.1457517623719	23.5927242178145	33.0975068528903	4.10481203906092	5.24051461705263	4.21096615478636	15.3297215902367	18.380873534999	19.472732260555	22.2421181708621	5.65654136987556	21.3657799399557	IF7GT3	NC_038252.2	33870673	33872309	-	1637	protein_coding	isoflavone 7-O-glucosyltransferase UGT3 && A6BM07.1 RecName: Full=Isoflavone 7-O-glucosyltransferase 1; AltName: Full=UDP-glucose:isoflavone 7-O-glucosyltransferase; Flags: Precursor && PF00201:UDP-glucoronosyl and UDP-glucosyl transferase	UDPGT
100777678	3.23975934336455	2.49051794293066	2.77917434867807	13.1529055686386	11.0248952040571	12.6564542512906	5.7486924323278	5.49150169053404	3.68853083881627	4.16358576537966	7.51461930345262	5.83413243920138	0.970061143760161	8.18726623303	6.51875653193337	11.9146749562999	13.6259233102782	4.90014070933088	LOC100777678	NC_038244.2	32972814	32976676	-	818	protein_coding	ubiquitin-conjugating enzyme E2-17 kDa && P35135.1 RecName: Full=Ubiquitin-conjugating enzyme E2-17 kDa; AltName: Full=E2 ubiquitin-conjugating enzyme; AltName: Full=Ubiquitin carrier protein; AltName: Full=Ubiquitin-protein ligase && PF00179:Ubiquitin-conjugating enzyme	UQ_con
100527582	15.7625008815872	20.3806217618322	18.2014458080173	36.9946826956452	38.3001792052658	36.5787393856491	76.3645439561251	43.9863647913331	54.2572830417031	14.474881579381	12.1691320131945	11.8541823425382	28.9616012371563	21.1797524078449	17.8028055663313	32.9412247176262	27.5759457007414	32.7692837546723	LOC100527582	NC_038253.2	3097059	3098653	+	1310	protein_coding	thioredoxin (TRX)-like superfamily protein%2C transcript variant 1 && - && -	-
100778503	3.25141370921284	3.61702557737412	2.99258176904606	0.161883132544106	0.54965607559735	0.271530771910441	0.456561417163417	8.97447282446114	2.66159902331442	22.1043920936108	18.3452103265069	27.3726161152275	3.26092237684099	2.24278800068088	4.65695094335783	10.9696534147502	10.7520362789248	11.2370920753862	LOC100778503	NC_038248.2	40353508	40355669	-	1749	protein_coding	AAA-ATPase At3g50940%2C transcript variant X1 && Q147F9.1 RecName: Full=AAA-ATPase At3g50940; Flags: Precursor && PF14363:Domain associated at C-terminal with AAA|PF00004:ATPase family associated with various cellular activities (AAA)	AAA
100789620	7.08458436055437	8.53991294636959	16.2193812300707	48.0241354930069	25.252446278002	33.3765985271392	71.5493356284559	23.7982761950762	42.1495087218412	0.0678827464737416	0.597778721212121	0.167590965559304	9.10693187146742	10.6892471814234	12.0564982108893	7.41348710941146	5.01616604972809	8.58189073700968	LOC100789620	NC_016088.4	50638827	50640182	-	1356	protein_coding	RING-H2 finger protein ATL8 && Q8LC69.2 RecName: Full=RING-H2 finger protein ATL8; AltName: Full=RING-type E3 ubiquitin transferase ATL8 && PF13639:Ring finger domain	-
100803278	10.2102347114083	6.81366046046595	10.0990145290765	23.7381162886584	20.9382631806943	24.3597818666741	17.7922864498612	8.13392479969355	14.4661147829192	0.210157543877611	0.411257202416863	0	0.943576407434137	1.52903739237866	0.758106514234411	1.44612124647891	1.17450002821998	0.246005492968568	LOC100803278	NC_038247.2	37585008	37586321	-	1314	protein_coding	RING-H2 finger protein ATL66 && Q9SRM0.1 RecName: Full=RING-H2 finger protein ATL66; AltName: Full=RING-type E3 ubiquitin transferase ATL66 && PF13639:Ring finger domain	-
100780949	3.38409595429197	2.51932278633537	3.86465383810368	7.29526979932559	7.79429606145423	8.64643974341048	3.95788480284014	2.78969174297736	4.90230689574187	2.75833565421747	2.74489675231727	2.23556075738131	5.0438775111652	2.85610399509758	1.99536347673903	1.34978376356567	1.86853489166075	1.59974495963297	SPL9C	NC_016090.4	37068774	37074065	-	4405	protein_coding	squamosa promoter-binding-like protein 9c%2C transcript variant X2 && Q700W2.2 RecName: Full=Squamosa promoter-binding-like protein 9 && PF03110:SBP domain	SBP
100815173	26.7841579532849	31.4118197138525	19.8539418498714	11.8616990398028	12.1742456004932	13.6099729856516	9.48124952283017	31.0047236748489	16.5529580019165	196.086175652844	111.720378709014	92.860658213621	10.6295171336263	6.89817480883816	24.5844853085994	17.9945610629637	31.355894196018	14.2097074474041	LOC100815173	NC_038254.2	326012	329670	+	3294	protein_coding	probable pre-mRNA-splicing factor ATP-dependent RNA helicase DEAH5 && Q38953.2 RecName: Full=Probable pre-mRNA-splicing factor ATP-dependent RNA helicase DEAH5; AltName: Full=DEAH RNA helicase homolog PRP22 && PF00270:DEAD/DEAH box helicase|PF00271:Helicase conserved C-terminal domain|PF04408:Helicase associated domain (HA2)|PF07717:Oligonucleotide/oligosaccharide-binding (OB)-fold	DUF1605
547530	283.261828130275	412.783493342871	265.549249379262	56.1966728363285	109.259520696335	66.4987220346229	50.782008850314	398.246121706478	149.799258166786	1036.458184198	1159.23060621955	1038.91909871174	174.007853635504	164.542877319507	355.082998965779	546.198995172105	534.985727139936	425.322168787598	MAPK1	NC_038247.2	11379228	11382214	+	1624	protein_coding	mitogen-activated protein kinase 1 && Q39023.2 RecName: Full=Mitogen-activated protein kinase 3; Short=AtMPK3; Short=MAP kinase 3 && PF00069:Protein kinase domain	Pkinase
100776755	0.417361006121882	1.678983364846	3.39708661219826	11.2621535887582	14.0400579680352	10.3597493147316	2.51515543121477	1.28245466604239	2.79285858637925	0.795239777264739	0.401208936537077	1.26797225130505	1.36571985675575	0	0.221479599730915	0.562660356786839	0.277770525032586	0.837800132425135	GA3OX3	NC_038249.2	44223282	44225576	+	1852	protein_coding	gibberellin 3-beta-dioxygenase 3 && O24648.1 RecName: Full=Gibberellin 3-beta-dioxygenase 1; AltName: Full=GA 3-oxidase 1; AltName: Full=Gibberellin 3 beta-hydroxylase 1 && PF14226:non-haem dioxygenase in morphine synthesis N-terminal|PF03171:2OG-Fe(II) oxygenase superfamily	2OG-FeII_Oxy
100819853	24.0518751906128	30.5684027371626	22.2241817970805	9.64370197191746	7.52432054114864	12.2612435363879	22.2619347008882	120.576529633048	34.7332757878036	518.687770679355	375.375908794433	389.167917440972	139.405282285355	111.121064877442	229.828770852781	139.355673235705	194.257464303831	142.324572532601	LOC100819853	NC_038256.2	44949902	44951380	+	1375	protein_coding	isoflavone-7-O-methyltransferase 6-like && Q84KK5.1 RecName: Full=Isoflavone 7-O-methyltransferase; AltName: Full=Daidzein 7-O-methyltransferase && PF00891:O-methyltransferase|PF08100:Dimerisation domain	-
100792020	38.3323580176936	87.1003060251652	77.6098434458919	17.0550531322416	31.9429358393754	20.8350704488132	24.807192535241	154.538660627531	40.3416364499393	537.87130529007	323.350832204854	327.270143697161	48.5582817691378	43.8728165362148	224.840131819152	234.089203774309	233.332915077094	218.802356311559	LOC100792020	NC_038249.2	42469435	42470870	-	1436	protein_coding	E3 ubiquitin-protein ligase RDUF1 && Q940T5.1 RecName: Full=E3 ubiquitin-protein ligase RDUF2; AltName: Full=RING and DUF1117 domain-containing protein 2; Short=AtRDUF2 && PF14369:zinc-ribbon|PF13639:Ring finger domain|PF06547:Protein of unknown function (DUF1117)	-
121173208	0.204737572842413	1.76717513700456	1.67734187604408	0	0	0	0	0.361663197593009	0	10.8850697200985	13.3316723704361	12.2350381712648	0	0.236524237281248	0.313870318625081	5.27855301826918	1.13046232629661	3.88913702456217	LOC121173208	NC_038248.2	35956598	35959111	+	2427	lncRNA	uncharacterized LOC121173208 && - && -	-
100127428	60.4919413046915	90.1491981925009	99.732666662866	34.9813613034411	42.9422223073321	43.6708253022143	10.5361058706649	70.7705273710954	39.8235324880272	50.3768191564795	73.3861097817622	97.8177460023615	13.2880583454054	4.4197253197405	19.2670056144799	48.937564410166	45.4165543521033	54.3553949865	WRKY55	NC_038243.2	5075850	5078731	+	1840	protein_coding	WRKY transcription factor 55 && Q9SUP6.1 RecName: Full=Probable WRKY transcription factor 53; AltName: Full=WRKY DNA-binding protein 53 && PF03106:WRKY DNA -binding domain	WRKY
100811258	4.60938136165617	8.09605416012489	7.04270164227517	0.984913276024942	1.74233697347556	0.612219381307464	5.44659926757258	15.847986504861	2.54014688863075	117.815944625752	82.5184168440575	65.5672646840119	11.0514171140761	11.393963457441	12.8057667155826	34.6935079720228	41.7551943734272	36.4724210094637	LOC100811258	NC_038246.2	48804021	48805649	-	1629	protein_coding	E3 ubiquitin-protein ligase PUB22 && Q9SVC6.1 RecName: Full=E3 ubiquitin-protein ligase PUB22; AltName: Full=Plant U-box protein 22; AltName: Full=U-box domain-containing protein 22 && PF04564:U-box domain	U-box
100790034	13.4663883929337	17.535590277308	18.6800300928801	7.13141093559311	8.69877286354966	8.56791556829776	8.50247580743246	35.9904877220457	25.0963559110557	38.4112644125958	58.147846639144	93.1092682302006	28.7131450406697	22.6856004283102	23.5185002890592	27.9627525160935	31.7802976239485	31.6434767526756	LOC100790034	NC_038255.2	42525115	42529382	-	4268	protein_coding	calcium-transporting ATPase 12%2C plasma membrane-type && Q9LY77.1 RecName: Full=Calcium-transporting ATPase 12, plasma membrane-type; AltName: Full=Ca(2+)-ATPase isoform 12 && PF00689:Cation transporting ATPase, C-terminus|PF00122:E1-E2 ATPase|PF12710:haloacid dehalogenase-like hydrolase|PF00690:Cation transporter/ATPase, N-terminus	Cation_ATPase_C
100787636	8.49398443228269	8.40505392222668	8.40480657528663	2.71379578844222	2.61591422100616	3.89667544673937	0.487500560817348	6.69523442184044	4.83133844689913	20.6688789691851	25.5350048911622	31.382605379305	4.19644719786247	4.64352093493959	5.00115075654031	7.25234162440121	10.2593079388104	6.51238717100307	BZIP3	NC_038250.2	49059564	49063462	+	2730	protein_coding	bZIP transcription factor 3 && Q69IL4.1 RecName: Full=Transcription factor RF2a && PF00170:bZIP transcription factor	bZIP_1
100804565	0.776623896302062	0.617014170677598	1.31834324736108	5.94387457027592	4.18563001155238	6.22480822344176	73.3797439424153	41.1675363305295	67.9618208411593	0.235419448128884	0.30232926373324	0.48434217668034	3.13928594725005	0	0.262263566944791	7.60332158376823	1.6446004231469	4.62968496025552	LOC100804565	NC_038242.2	41095310	41098384	-	1564	protein_coding	protochlorophyllide reductase%2C chloroplastic%2C transcript variant X2 && Q41249.1 RecName: Full=Protochlorophyllide reductase, chloroplastic; Short=PCR; AltName: Full=NADPH-protochlorophyllide oxidoreductase; Short=POR; Flags: Precursor && PF00106:short chain dehydrogenase	adh_short
100217337	200.862945503677	217.345836753812	266.060104661913	61.4398339091428	140.115721575648	88.5808828286183	73.7776535089209	86.7275392065711	58.1282474993098	313.900888761394	233.162048516579	187.739247798109	16.0913532696738	17.351866695256	47.189737544949	142.788076057249	138.284838597143	108.485475245146	COR2	NC_038245.2	3888952	3890153	-	1202	protein_coding	cold-regulated protein && O04133.1 RecName: Full=Protein SRC2; AltName: Full=Protein SOYBEAN GENE REGULATED BY COLD 2 && PF00168:C2 domain	C2
100779386	0.462191694755108	0	0.160940470582893	4.23766675047154	3.69293826481464	3.83106361701403	4.92917233715318	3.14354581630668	2.42742062117011	0	0.71970010422951	0.403544760296527	1.66069447708408	0	0.713512013397093	0.326543507269432	1.08750002612961	0.295206591562281	LOC100779386	NC_038256.2	34458597	34460275	+	1314	protein_coding	GEM-like protein 4 && Q9FTA0.1 RecName: Full=GEM-like protein 4 && PF02893:GRAM domain	GRAM
100812619	11.7326531422957	9.55948296892509	10.9250432633518	23.7673620243486	20.5298788277792	21.4601500276507	3.70590924615474	1.89177112968383	0.589588319716993	0.269806558529732	0.395988249127326	0.407065110288646	1.69594837236525	0.584233353567812	0	0	0.195463121452665	0	LOC100812619	NC_038251.2	25351904	25357579	-	2047	protein_coding	probable flavin-containing monooxygenase 1%2C transcript variant X2 && Q9LMA1.1 RecName: Full=Probable flavin-containing monooxygenase 1 && PF00743:Flavin-binding monooxygenase-like	FMO-like
100806641	24.3332517383874	65.2236873778133	42.9560174765153	6.5088183636699	14.0591295013666	14.2267494590343	9.22626330779643	27.7080867848631	14.445118047001	142.735470980893	141.285129590106	90.6891059879813	4.27537723920157	1.1340674501971	12.2498402752649	122.065341053596	107.049940072113	82.5544597082817	SYP24	NC_038255.2	46105109	46106036	-	928	protein_coding	putative syntaxin-24 && Q9SJ52.1 RecName: Full=Protein YLS9; AltName: Full=Protein NDR1/HIN1-LIKE 10; Short=AtNHL10; AltName: Full=Protein YELLOW-LEAF-SPECIFIC GENE 9 && PF03168:Late embryogenesis abundant protein	-
100799869	232.130683520628	496.101870972355	306.762236814708	44.4131135403358	88.4226935697382	68.9691826448862	16.1707273780088	105.655423673752	57.4015480137142	680.1152076387	853.644730942901	758.606889252345	15.6865528637552	21.4505473003005	90.8623490387463	252.694471767454	253.494934731088	182.167802950195	LOC100799869	NC_038246.2	40466315	40467870	+	1037	protein_coding	putative F-box protein PP2-B12 && Q3E6P4.1 RecName: Full=F-box protein At2g02240 && PF14299:Phloem protein 2|PF12937:F-box-like	-
100819144	8.88206222809483	14.6966369731281	16.840493931987	2.1863598364451	4.15364758065168	4.30900464157413	32.3441250463005	21.0318690095148	29.567518193397	1.89547499034015	1.73871288280488	0.779934274726437	6.38280257075138	1.29289262135493	0.527902469371498	0.31555666008607	0.809200791643621	0.582434626595852	LOC100819144	NC_038241.2	34674617	34679680	+	1554	protein_coding	HXXXD-type acyl-transferase family protein && Q9SVM9.1 RecName: Full=Protein ECERIFERUM 26; AltName: Full=CER2-like protein 1; Short=CER2-like1 && PF02458:Transferase family	-
100793508	3.80285065300855	3.46753383482019	2.62013249105615	0.654025532762715	0.557570964788168	0.678154089980104	0.29811038074341	0.368650390826642	0.217235367575572	0.193299042877769	0.510660192753236	0.413592823866639	3.89506438776818	1.46665391443917	1.82116374776039	0.695092731199671	0.168044103155651	0.515898625573563	LOC100793508	NC_016089.4	46512822	46516109	-	2381	protein_coding	amino acid transporter AVT6C && Q9JHE5.1 RecName: Full=Sodium-coupled neutral amino acid transporter 2; AltName: Full=Amino acid transporter A2; AltName: Full=Solute carrier family 38 member 2; AltName: Full=System A amino acid transporter 2; AltName: Full=System A transporter 1; AltName: Full=System N amino acid transporter 2 && PF01490:Transmembrane amino acid transporter protein	Aa_trans
100808202	6.20499847165524	10.5112309243735	5.59482678560785	0.619378941907883	1.12662425432997	1.67522680583007	0.727851534608346	24.1856395067679	1.98012680961556	139.319452652122	79.739954487399	78.920359203989	10.8627550330231	6.55355496911576	65.9518645328336	64.5653777593826	71.7887047601581	85.0158658031828	HSF-19	NC_038246.2	46693590	46694880	+	1219	protein_coding	heat stress transcription factor 19 && Q9SCW4.1 RecName: Full=Heat stress transcription factor B-2a; Short=AtHsfB2a; AltName: Full=AtHsf-22; AltName: Full=Heat shock factor protein 6; Short=HSF 6; AltName: Full=Heat shock transcription factor 6; Short=HSTF 6 && PF00447:HSF-type DNA-binding	HSF_DNA-bind
100780084	7.38683749593688	10.1307580323945	8.49549247493099	1.95264550910097	2.9045668247034	1.83412482234457	1.77450204137515	14.4215584229649	3.65633341691291	145.627872880686	126.01381573745	97.5360926758947	8.82437862171204	8.44570959274062	17.2962693206215	62.2269028678418	61.5740414794533	91.6695867194476	LOC100780084	NC_038255.2	1577135	1578584	-	1450	protein_coding	probable galacturonosyltransferase-like 10 && O04536.1 RecName: Full=Probable galacturonosyltransferase-like 9; AltName: Full=Like glycosyl transferase 8 && PF01501:Glycosyl transferase family 8	Glyco_transf_8
100809200	0	0	0	3.33659123188129	2.77445447682472	3.1180783641049	2.46458616857659	1.760207046574	1.41500133261083	0	0.767602221556474	0	0.876668262179716	0	0	1.238320832762	0.433022737677062	0.816290953941157	LOC100809200	NC_038250.2	47524805	47526361	+	792	protein_coding	uncharacterized LOC100809200 && - && -	-
100780083	8.53813769768767	11.112491588253	10.4432483133788	2.51429013463402	3.3909999161191	3.39439929875567	1.26832504581719	5.66987203739409	3.30485241516664	34.0922237845902	28.6611397397799	17.8180013961504	3.96368307010578	3.35698435018473	9.51870924305332	13.4622130298513	12.5534388981155	9.19974225985612	LOC100780083	NC_038247.2	33473432	33476858	-	1539	protein_coding	calcium uniporter protein 6%2C mitochondrial && Q8VYR0.1 RecName: Full=Calcium uniporter protein 5, mitochondrial; Flags: Precursor && PF04678:Mitochondrial calcium uniporter	-
100796271	5.07981318045903	2.76528624758142	6.97712837479574	14.3408746614037	17.1243920020559	14.7415469241482	2.5149773355921	1.27162417367118	3.62530867587268	0.898247717744547	0.784723460698997	0.422403994978468	0.161319996200357	0.377894729940637	0.408437551813914	0.569673617302223	0.637460981859169	0.510712890514114	LOC100796271	NC_038251.2	3514277	3519064	+	2152	protein_coding	ethylene-responsive transcription factor RAP2-7%2C transcript variant X1 && Q9SK03.2 RecName: Full=Ethylene-responsive transcription factor RAP2-7; AltName: Full=Protein RELATED TO APETALA2 7; AltName: Full=Protein TARGET OF EAT 1 && PF00847:AP2 domain	AP2
100775662	8.62217448605074	8.11445310530666	7.26196351712811	1.52755076645184	3.30422235921054	1.70351707112212	6.24879327780837	3.04917756099433	6.12795852705478	1.85225467806041	2.5412133039105	3.37997107442963	1.32338448576511	1.90427360284429	1.15348767913851	2.25237883754349	2.72542919934277	2.29075666129629	LOC100775662	NC_038249.2	9308277	9313154	+	2286	protein_coding	amino acid permease 3%2C transcript variant X2 && Q39134.2 RecName: Full=Amino acid permease 3; AltName: Full=Amino acid transporter AAP3 && PF01490:Transmembrane amino acid transporter protein	Aa_trans
100785268	11.9419952154075	7.55094024209518	4.94649079129042	0.474737757913549	0.552657934015387	1.67220887349071	4.06136030596424	2.02583185239502	3.94606005432316	2.40772043227186	0.271826943649777	0	22.3523948055158	8.13325710395611	8.31207399208583	2.65167594822326	1.43760063816328	3.12194335060634	LOC100785268	NC_038255.2	43924985	43926580	+	994	protein_coding	uncharacterized LOC100785268 && - && -	-
100127375	215.381162355774	365.634476300513	244.720725572613	22.2157726386814	66.9046985442264	44.9364496083459	12.5782266213013	187.022972695304	127.534855015481	676.859676437245	674.996569212415	779.492065975553	65.3684172044192	72.8037621921537	223.377408040808	277.871054515722	404.591603346711	221.940079126535	WRKY46	NC_038244.2	1762612	1764351	-	1506	protein_coding	WRKY transcription factor 46 && Q9SUP6.1 RecName: Full=Probable WRKY transcription factor 53; AltName: Full=WRKY DNA-binding protein 53 && PF03106:WRKY DNA -binding domain	WRKY
100787682	8.23896290206255	21.7060351751215	12.2899865239678	2.32858588010604	4.81735689629405	2.76699865439913	4.93210287956529	4.35900659016819	5.91963147818112	26.7609768506507	29.9191448544842	19.6808786451462	20.6692375495193	33.7305077350161	25.7799695803655	23.6149696977848	34.152673234387	25.5218559563738	LOC100787682	NC_016088.4	5268767	5272768	-	1682	protein_coding	peroxisomal adenine nucleotide carrier 1-like && B6ZJZ9.1 RecName: Full=Peroxisomal adenine nucleotide carrier 1; Short=GmPNC1 && PF00153:Mitochondrial carrier protein	Mito_carr
547650	4.18264384923011	6.26146465151011	7.30953211138839	23.654048554587	16.6178262934814	13.8514635020814	6.83362528559874	2.02097846088126	2.53067546024629	3.48670470524218	5.62908295808081	7.07775582831766	12.4299035744767	16.5194783861126	8.98933920855897	5.57244374742902	7.03661948725225	4.97937481904106	NAC5	NC_038242.2	17429219	17431114	+	1584	protein_coding	NAC domain protein NAC5 && Q9FLJ2.1 RecName: Full=NAC domain-containing protein 100; Short=ANAC100; Short=AtNAC5 && PF02365:No apical meristem (NAM) protein	NAM
100806349	117.19044146415	193.826827599012	145.89795284923	70.6132473017734	84.5141517555837	70.0944938759173	76.8879790764111	355.533614961688	93.3037435662643	1203.93901911606	767.801502902455	718.725135962217	192.29742415205	149.375716490822	528.994440705378	349.215405037198	320.007966823519	339.180664789771	LOC100806349	NC_038250.2	35933400	35937022	-	832	protein_coding	ubiquitin-conjugating enzyme E2 10-like && P35133.1 RecName: Full=Ubiquitin-conjugating enzyme E2 10; AltName: Full=E2 ubiquitin-conjugating enzyme 10; AltName: Full=Ubiquitin carrier protein 10/12; AltName: Full=Ubiquitin-conjugating enzyme E2-17 kDa 10/12; AltName: Full=Ubiquitin-protein ligase 10/12 && PF00179:Ubiquitin-conjugating enzyme	UQ_con
100790631	4.38374132518651	8.78815613686657	6.1129112657621	0.604322231899465	0.318255206178028	1.91144548876143	0.37334016604124	8.70936449145188	2.80730147015318	35.1961981003371	29.9311502183792	35.339434120683	4.13740128878167	5.07601091369865	7.37556819995656	9.82364946034138	12.8205151269217	9.13098939302082	LOC100790631	NC_038242.2	5173559	5177320	-	2733	protein_coding	uncharacterized LOC100790631 && - && -	-
100785773	15.0044544651113	38.1416399392997	19.4641885542266	2.84659609095203	9.28096432266179	4.60730982158783	2.86921971864141	70.4170391119479	3.08262345422394	368.596727712834	199.202323785218	224.756577425941	63.6276104700777	49.6814894735828	171.928773261763	69.2639509825023	111.580911263069	71.203719733109	LOC100785773	NC_016090.4	27551236	27554373	+	1608	protein_coding	serine/threonine-protein kinase OXI1 && Q9LSF1.1 RecName: Full=Serine/threonine-protein kinase OXI1; AltName: Full=AGC serine/threonine-protein kinase subfamily 2 member 1; AltName: Full=Protein OXIDATIVE SIGNAL-INDUCIBLE 1 && PF00069:Protein kinase domain	Pkinase
100101864	51.1837508966494	61.0121893867363	47.3954538528213	27.6841741068093	20.8247288966373	29.425630027951	5.77583017388773	6.2364250706329	8.21494710313575	10.5405134242239	14.5693911856209	17.4673162597998	25.5945877579433	31.1784858265098	21.0490241081633	11.0574766125454	10.8490026136126	9.58344786772893	SAN1A	NC_038243.2	38203701	38205626	+	1275	protein_coding	senescence-associated nodulin 1A && Q9ZWQ9.1 RecName: Full=Flavonol synthase/flavanone 3-hydroxylase; AltName: Full=CitFLS; Short=FLS && PF14226:non-haem dioxygenase in morphine synthesis N-terminal|PF03171:2OG-Fe(II) oxygenase superfamily	2OG-FeII_Oxy
100805047	0.705472595903479	1.19137057153057	0.998635619966852	6.21320952965323	3.0010349257654	7.65128460114971	55.1820843144299	27.7956250510107	24.1377458092137	2.04553342707541	7.99329780047475	8.79554629692016	16.6692208137315	13.474095935554	3.35306051795796	12.1912685985419	7.24014017396047	10.0207877505816	LOC100805047	NC_038255.2	1444729	1447497	+	1800	protein_coding	cytochrome P450 82A4-like && O49859.1 RecName: Full=Cytochrome P450 82A4; AltName: Full=Cytochrome P450 CP9 && PF00067:Cytochrome P450	p450
100526882	0.855982927284302	8.31188770835283	6.45492928090749	0	0	0	0	0	0	0.535168629176707	3.66544936805262	1.32124040289777	0	0	0.794922904460569	0.475169621873792	0.332319775426582	0.125291169674689	LOC100526882	NC_038242.2	21967799	21968314	-	516	protein_coding	uncharacterized LOC100526882 && - && -	-
102665533	2.88278982549713	4.46468680804914	6.49942081499363	0.0623779684555278	0.574878703558856	0.564992185147687	0.263888274493991	0.375386741811771	0.142442556234147	1.39929087708067	2.45551536836308	0.700935644454245	0	0	0	0.364621236613002	0.4155644514918	0.128189511339338	LOC102665533	NC_038253.2	37073889	37075401	-	1513	protein_coding	ethylene-responsive transcription factor ERF017 && Q84QC2.1 RecName: Full=Ethylene-responsive transcription factor ERF017 && PF00847:AP2 domain	AP2
116423798	5.49419521907221	9.02854942516906	6.7327883502616	19.0955912449108	13.9055774222066	17.3835247291257	8.72123915602782	12.0009291377645	10.8132733922626	2.81848029617907	2.72640343689926	3.4264596855479	3.79636837663271	2.43013428690304	2.07964918518584	2.28210378939595	1.84961277930536	2.27198141919489	LOC116423798	NC_038254.2	55730302	55733175	+	2874	protein_coding	receptor-like protein kinase FERONIA-like && Q9SCZ4.1 RecName: Full=Receptor-like protein kinase FERONIA; AltName: Full=Protein SIRENE; Flags: Precursor && PF07714:Protein tyrosine kinase|PF12819:Carbohydrate-binding protein of the ER	Pkinase_Tyr
100814947	66.1907813658136	69.0373200724028	38.9246672413862	27.4880527297865	19.176606718871	19.2910166686251	43.0485685636848	25.2701844730529	31.6738000367729	98.6703007136518	74.0276015530966	78.2084869235732	57.6385977477917	78.8737440782296	89.6726853296987	75.0432904096646	68.6069254848233	67.5681670975112	LOC100814947	NC_038244.2	13800356	13802329	+	709	lncRNA	uncharacterized LOC100814947 && - && -	-
100816573	3.14125984313968	7.08450040962595	5.08728438994187	0.903196675136942	1.81241566046376	1.05839334572799	2.26814301303195	43.2935245477225	11.0413596784412	237.362862214971	163.594670006688	131.998405823918	37.7354166436	24.9971669615453	73.5153324776168	64.012972707422	88.1813225172841	94.3479957029914	LOC100816573	NC_038253.2	8115348	8119321	+	3814	protein_coding	probable LRR receptor-like serine/threonine-protein kinase At1g74360 && C0LGJ1.1 RecName: Full=Probable LRR receptor-like serine/threonine-protein kinase At1g74360; Flags: Precursor && PF13855:Leucine rich repeat|PF00069:Protein kinase domain	Pkinase
100776356	30.3449214832695	52.5885521364545	33.6989074272604	19.1946260195794	17.0234112473874	15.3555093131034	6.38588520887457	3.26575673053933	4.67694677523127	28.3575176572478	10.8284649269951	14.7454463285232	11.6279071260291	22.3274237205852	32.9728918601111	12.6002858345628	18.1699551803031	14.875901188115	LOC100776356	NC_038247.2	36639697	36641819	+	1834	protein_coding	protein phosphatase 2C 37 && P49598.1 RecName: Full=Protein phosphatase 2C 37; Short=AtPP2C37; AltName: Full=Protein ABA-HYPERSENSITIVE GERMINATION 3; AltName: Full=Protein phosphatase 2C A; Short=PP2CA && PF00481:Protein phosphatase 2C	PP2C
100783984	13.6715640988027	31.555670504179	18.0859665102996	2.53221776473687	7.52312949529162	6.10557202998396	10.4149085715143	189.589418264789	59.9926006796914	643.622690759019	709.396605588076	766.487819824841	109.528999148234	90.6737610528446	288.498551970308	282.500159683105	306.498770360402	280.536523585947	LOC100783984	NC_016089.4	12867904	12869873	+	1789	protein_coding	uncharacterized LOC100783984 && - && PF06880:Protein of unknown function (DUF1262)	-
100792864	1.24146930490578	3.28166409772007	3.86362680613255	0	0.114374762942181	0.237305344195558	0	0.161251530396119	0	0.689936321437054	0.801643294467473	0.18925950389208	3.06673530387201	0.866504548853117	0.402603944473828	0.0765732432501176	0.142808248278256	0	LOC100792864	NC_038255.2	49499999	49502633	-	1601	protein_coding	benzyl alcohol O-benzoyltransferase && Q8GT20.1 RecName: Full=Benzyl alcohol O-benzoyltransferase; AltName: Full=Benzoyl coenzyme A:benzyl alcohol benzoyl transferase && PF02458:Transferase family	-
100807820	29.9008697055466	56.427168535622	62.0082150948654	13.2170316006251	13.6233607133363	22.7061814957533	10.0956352463356	89.2557212821476	29.2384385779003	648.874982690492	337.966691912081	303.667495196716	55.0204564971385	42.0274974541316	261.763962638145	268.861265665068	321.441211224434	353.525073603494	LOC100807820	NC_038253.2	8915259	8916266	-	914	protein_coding	cucumber peeling cupredoxin && - && PF02298:Plastocyanin-like domain	Cu_bind_like
100811053	4.51139640080384	2.25294201464536	5.38975232749334	16.2682469879508	11.6494701398504	16.7418689488192	12.3938955808108	20.4120092892462	7.98330114312515	45.2723507128597	27.0721655104587	27.2939820298746	22.1920359420035	31.270897020787	87.5993552113259	120.017862376533	129.486266924425	131.665126362606	LOC100811053	NC_016089.4	41800083	41801367	-	1285	protein_coding	AT-hook motif nuclear-localized protein 28 && Q9LTA2.1 RecName: Full=AT-hook motif nuclear-localized protein 17 && PF03479:Domain of unknown function (DUF296)	-
100783727	3.10851279013371	2.16248776008911	1.77710738105817	10.6670781628128	7.30917208810546	11.5733716656046	101.959308469769	49.4632971743147	61.6121032735181	0	2.1002628851999	0.891189605091826	6.29306787578611	0.723585282203684	3.59461656245147	13.5986358340621	9.84671872398427	15.15749407651	LOC100783727	NC_038249.2	37436434	37438351	+	1190	protein_coding	stem-specific protein TSJT1%2C transcript variant X1 && P24805.1 RecName: Full=Stem-specific protein TSJT1 && PF12481:Aluminium induced protein	-
100500013	87.3968984478733	121.160014926619	65.442863929504	42.1255188509311	42.1830636689351	41.6069245018272	91.0806357519987	65.9688216127512	83.4884499682624	197.538792238588	175.896388716667	154.686461211237	130.51440314591	150.972387171292	181.884591289008	179.890072877457	133.918987730976	152.614623606489	LOC100500013	NC_038249.2	24063446	24065228	-	904	protein_coding	40S ribosomal protein S23 && Q9M5Z9.1 RecName: Full=40S ribosomal protein S23 && PF00164:Ribosomal protein S12/S23	Ribosomal_S12
100775238	16.1625670651302	20.5515775892622	14.4984002933212	6.09111898743341	7.60373507737666	8.18885491014427	35.2437022586808	94.2115168840762	90.5102482286551	108.055577285109	161.584567406536	154.823031929883	117.693034461239	129.879974886994	92.7336671464528	144.061106621917	215.216308142312	145.612628438916	LOC100775238	NC_038246.2	44555286	44560502	-	2053	transcribed_pseudogene	MLO-like protein 6 && Q94KB7.2 RecName: Full=MLO-like protein 6; Short=AtMlo6 && -	-
100795125	34.8838458038403	33.1730202488531	23.5775400145171	13.2823956690924	16.3378134319669	12.8879243035993	51.1065017854481	36.8849087051682	47.2752126204802	3.88092594982538	4.89369207282085	4.31835343084875	7.83379097938264	9.0901713995501	5.11507398618452	6.18792743924718	4.10703038371617	4.83725100211971	CYP90A15	NC_038247.2	37308020	37313792	+	1684	protein_coding	cytochrome P450 90A1 && Q42569.1 RecName: Full=Cytochrome P450 90A1 && PF00067:Cytochrome P450	p450
100799068	57.9561921208239	90.340116542857	16.5519716016605	13.6439456766985	11.0441682350951	9.27075063122731	8.74179182445399	6.46597849398331	5.71533049941918	2.71230951656408	2.98559096119203	3.06910600648566	3.10535687502965	6.16683589191394	0.647482586742942	4.40253843028922	1.47371274259155	2.50028566223744	LOC100799068	NC_038249.2	24696243	24698201	-	543	protein_coding	uncharacterized LOC100799068 && - && -	-
102670300	10.8531253208939	14.0233457413039	9.26966593415462	5.31137326046145	4.13661134345854	5.08936823665568	13.9951611538385	12.0651012695628	13.8848343046025	7.73398418448773	3.72654572494379	6.22052604822338	14.5606823565655	10.5714672834884	10.0696475467115	4.25618801127346	4.27695761703102	3.85359726943635	LOC102670300	NC_038249.2	32024073	32029541	+	3154	protein_coding	receptor-like cytosolic serine/threonine-protein kinase RBK2%2C transcript variant X2 && Q8RXC8.1 RecName: Full=Receptor-like cytosolic serine/threonine-protein kinase RBK2; AltName: Full=Protein ROP BINDING PROTEIN KINASES 2 && PF07714:Protein tyrosine kinase	Pkinase_Tyr
100794445	3.4929896745802	4.07543390702587	4.56347927769522	10.530144471386	12.348295427751	9.13014563354456	3.50287921360224	3.74774179738103	3.36115531393626	1.21889314070457	1.19262571745508	0.891626676992313	1.92150843649059	1.85342085935285	2.38526996092183	3.09640939962583	2.91541743150108	4.28042318761101	LOC100794445	NC_038256.2	36385748	36390234	+	2039	protein_coding	amino-acid permease BAT1 homolog%2C transcript variant X1 && Q9ZU50.2 RecName: Full=Amino-acid permease BAT1; AltName: Full=Bidirectional amino acid transporter 1; AltName: Full=GABA permease; Short=AtGABP && PF13520:Amino acid permease	-
100801677	13.5082142180541	46.6718997723357	27.0361103539683	2.01375248093628	1.17213795109095	3.95193146858814	15.5868422553222	23.7598739695916	15.9107524829581	60.6894928239338	30.5075477528988	34.2119195838061	20.1058280978668	16.0590872968297	17.7541935751783	15.0844387643775	4.02470920054327	11.7253286669954	LOC100801677	NC_016090.4	1413759	1421391	+	1406	protein_coding	(+)-neomenthol dehydrogenase-like && Q9M2E2.1 RecName: Full=(+)-neomenthol dehydrogenase; AltName: Full=Menthone:neomenthol reductase; AltName: Full=Short-chain dehydrogenase/reductase 1; Short=AtSDR1 && PF00106:short chain dehydrogenase	adh_short
100780085	7.70577327060763	9.73538683639415	12.6684464516879	2.17177681269026	3.61831056582393	3.61110118313391	3.24008626864396	17.6672307065836	9.55211658818844	19.2478658145515	25.7152504118029	23.759854929149	4.14320199488809	2.72807457572541	3.75209519001013	10.1803724690399	9.35017181045157	7.24444950259093	LOC100780085	NC_038247.2	38585092	38587813	+	1999	protein_coding	uncharacterized LOC100780085 && - && PF04724:Glycosyltransferase family 17	-
100805418	3.96758483350047	2.24286362656565	4.15602702046219	13.5644301728708	7.78419818801429	9.48532839008927	93.6792196100459	116.957562948876	140.026963078922	18.8507913497183	15.2463825868666	16.9443286757591	56.0028260416494	84.7315761464896	42.1488445282401	21.1767902736304	11.7056389452216	12.3891154985207	LOC100805418	NC_016091.4	5572406	5575921	-	2964	protein_coding	EIN3-binding F-box protein 1 && Q708Y0.1 RecName: Full=EIN3-binding F-box protein 2 && PF00646:F-box domain	F-box
100813958	32.109601773379	18.6999391013628	27.3354296520381	57.7970326814568	49.5297464180355	55.4804708219698	65.4017884357446	33.4732919429707	41.6340482464941	0.934507657039529	1.22460107862527	0.878910705529284	58.801163682884	44.5415102649239	32.0818465885993	18.0023472768646	38.7553780160282	13.7364186807664	LOC100813958	NC_038247.2	9397082	9398460	+	1379	protein_coding	uncharacterized LOC100813958 && - && PF04819:Family of unknown function (DUF716)	-
100781727	9.22912156168401	22.6961396712946	13.910127853614	3.17393417733854	4.57332184532977	3.42910330021853	1.79907476994018	21.6030158594364	4.98819460872898	136.75331783979	121.133856415436	103.698857708212	3.09045072839615	7.57064719922966	17.1560470164886	14.1267787583191	11.5335670426982	10.7430671778036	LOC100781727	NC_016091.4	2886831	2887841	-	1011	protein_coding	transcription factor MYB77 && Q9FDW1.1 RecName: Full=Transcription factor MYB44; AltName: Full=Myb-related protein 44; Short=AtMYB44; AltName: Full=Myb-related protein R1; Short=AtMYBR1 && PF00249:Myb-like DNA-binding domain	Myb_DNA-binding
100785312	7.16928672631089	9.54531843455218	7.33701105149282	2.59002176519529	3.28886136442877	2.52181932568014	1.86081204695743	13.9161869611038	4.98157404585512	81.1230626199587	39.8783226427893	47.0190999366497	21.2231176081098	9.1362104202484	37.5743592958677	31.4826908907625	38.5651093603475	42.494336792638	LOC100785312	NC_038242.2	3180375	3183193	+	2241	protein_coding	uncharacterized LOC100785312 && - && -	-
100816551	5.39890415536239	8.74673247703737	7.15621843862293	23.023730629698	21.275339411966	13.1253335500937	4.9545412117654	3.93291071788982	2.72860702754695	3.31622763524835	1.52967359849031	0.857706928214984	15.4424073415937	3.79150908722614	3.61897112302025	1.3249969178138	1.23555226849286	0.199640484463632	LOC100816551	NC_016088.4	54321813	54324704	-	1943	protein_coding	transcription factor bHLH18%2C transcript variant X2 && Q9T072.2 RecName: Full=Transcription factor bHLH25; AltName: Full=Basic helix-loop-helix protein 25; Short=AtbHLH25; Short=bHLH 25; AltName: Full=Transcription factor EN 29; AltName: Full=bHLH transcription factor bHLH025 && PF00010:Helix-loop-helix DNA-binding domain	HLH
100795913	21.5653091042342	51.6616147665943	34.7923216752664	1.95410243542748	6.78864141013771	3.88004861390144	18.6685161599624	183.32945467731	54.3190938148026	1131.37343517224	824.007024531865	633.944010214103	78.7071350108325	31.4808862565169	200.450210002655	316.912079243124	324.114247854717	309.069407199736	LOC100795913	NC_038250.2	48600393	48602179	+	1787	protein_coding	U-box domain-containing protein 20 && Q5PNY6.1 RecName: Full=U-box domain-containing protein 21; AltName: Full=Plant U-box protein 21 && PF04564:U-box domain	U-box
100814826	0.706257326265997	0.864704447078641	0.352851688007656	4.33046383066748	4.15010862926589	3.38087524856142	3.89837767710335	78.884948203673	5.68155664705193	368.81035950462	156.662575763272	229.907587527151	73.9502346987059	75.1344628588064	210.858574209415	83.7974049182345	118.895809308349	113.299731608894	IMAT1	NC_038254.2	55495036	55496833	+	1798	protein_coding	isoflavone malonyltransferase IMaT1 && Q940Z5.1 RecName: Full=Phenolic glucoside malonyltransferase 1 && PF02458:Transferase family	-
100788953	26.333556538112	16.1774362162733	33.930815182368	81.2102859690339	48.0362314529019	59.4481648551367	176.471406775303	93.9843191382924	122.652284431957	5.19679647436745	4.99713529309185	4.86655452748067	2.60684260477209	2.17299927924028	1.10273721538407	5.64838230595985	2.63354256814369	6.08324809543169	LOC100788953	NC_038246.2	48043701	48045352	+	1541	protein_coding	thiamine thiazole synthase 2%2C chloroplastic && F6H7K5.1 RecName: Full=Thiamine thiazole synthase 2, chloroplastic; AltName: Full=Thiazole biosynthetic enzyme 2; Flags: Precursor && PF01946:Thi4 family	-
100813640	4.31549209059524	6.1859625829472	7.41214731795569	1.61980208864283	1.66604958657961	2.77913092597592	1.94476030175523	38.9487666748946	7.42450307924015	69.7029473630598	66.0264891882084	79.1815329958293	15.8443570887036	7.35954261386653	28.5836918326008	15.9326260743799	22.0787871309882	16.603722599619	LOC100813640	NC_038249.2	6392060	6402423	+	4836	protein_coding	disease resistance protein RUN1%2C transcript variant X10 && Q40392.1 RecName: Full=TMV resistance protein N && PF00931:NB-ARC domain|PF07725:Leucine Rich Repeat|PF01582:TIR domain	TIR
102663800	146.225040773636	196.837468556142	124.798065483385	12.0493676288074	38.6207808219414	19.5518649208232	5.13986811759393	11.1222381510555	6.10910327004846	143.923639891527	206.712083520254	159.085865444373	14.8113687528605	12.1341390171821	27.980315416817	48.5410622948147	60.2773495922794	34.8704069552879	LOC102663800	NC_038244.2	4831352	4834046	-	1778	protein_coding	probably inactive leucine-rich repeat receptor-like protein kinase At5g48380%2C transcript variant X2 && Q8RZV7.1 RecName: Full=Leucine-rich repeat receptor protein kinase MSP1; AltName: Full=Protein MULTIPLE SPOROCYTE 1; Flags: Precursor && PF07714:Protein tyrosine kinase	Pkinase_Tyr
100799842	27.675513997317	11.3618652855993	19.2555673811166	43.7755204604817	82.4942492284304	51.5889170026758	84.7279686633755	51.82931137814	40.5869456817362	23.829945254508	15.4299735906784	13.1699276031654	43.6153585666162	25.8611338804523	21.8623974434892	17.4244941543973	53.7497715960263	13.947387568355	LOC100799842	NC_038245.2	30919318	30922606	-	788	protein_coding	uncharacterized LOC100799842 && Q9CAB8.1 RecName: Full=Probable peroxygenase 5; Short=AtPXG5; AltName: Full=Caleosin-5 && PF05042:Caleosin related protein	-
100786354	10.3405027871268	6.94800145186099	12.2447304769691	22.4107976769169	28.8603579817528	24.6586493113976	4.67364668087936	6.47567809776387	3.96433355084434	17.1629832280115	25.1896755783014	25.6515068188011	15.633009818124	22.5186004978633	37.235662471722	31.3147110589217	28.8184597225279	29.0277431333603	LOC100786354	NC_038241.2	19566155	19567350	-	1196	protein_coding	calmodulin-like protein 30 && Q9FIH9.1 RecName: Full=Calcium-binding protein CML37; AltName: Full=Calmodulin-like protein 37 && PF13499:EF-hand domain pair	-
100797109	16.4849135638543	18.5533855926677	15.641358059974	6.38802151630922	8.79586877805566	7.23248593340119	6.92559475755038	60.2851697217462	29.7392688541466	128.175223668735	151.83775297845	163.989589395472	28.0998702302283	18.173892349963	58.0534230305288	54.8392949358066	78.3440242623021	38.2537467306328	LOC100797109	NC_038249.2	22103822	22107662	+	1832	protein_coding	WRKY transcription factor 42 && Q9XEC3.1 RecName: Full=WRKY transcription factor 42; AltName: Full=WRKY DNA-binding protein 42 && PF03106:WRKY DNA -binding domain	WRKY
100798444	3.52794929587711	4.3334396539561	5.19738395716356	1.03088876322462	0.675051594443152	0.959670717784837	1.38102971543396	1.88934657684331	2.70718651796401	0.653542902697497	0.590269758575377	0.248228672090023	0.216687606661882	0.470271155555644	0.35203108416308	0	0.0624347366175556	0.0706174151306822	LOC100798444	NC_038245.2	46592353	46595516	+	1831	protein_coding	O-acyltransferase WSD1 && - && PF03007:Wax ester synthase-like Acyl-CoA acyltransferase domain|PF06974:Protein of unknown function (DUF1298)	-
100527186	37.1237513923413	56.0548561256689	58.5967924092633	8.27733650891469	25.8611124299384	13.5979482015274	3.81449278025612	22.7308365406816	7.41240198047343	393.127604430577	540.101555568634	339.284235166365	12.7077592781358	11.7638776605141	23.2776392384429	140.197509931017	125.966053757483	108.343357423147	LOC100527186	NC_038244.2	3579406	3581231	-	1163	protein_coding	nudix hydrolase family protein && Q9ZU95.1 RecName: Full=Nudix hydrolase 17, mitochondrial; Short=AtNUDT17; Flags: Precursor && PF00293:NUDIX domain	NUDIX
100776983	6.91752479233327	7.53325654129402	8.5122715229989	19.0910730663907	25.3014654162891	14.0414635032809	34.4666892404101	25.2117711869943	25.7659736442029	2.85632155947006	3.08479019248456	0	1.48086251446818	0.784213557215285	1.78398890703295	2.15328622558732	1.57287650149209	1.7033143793011	TUBB1	NC_038244.2	1100563	1102852	-	1708	protein_coding	tubulin beta-1 && P12459.1 RecName: Full=Tubulin beta-1 chain; AltName: Full=Beta-1-tubulin && PF00091:Tubulin/FtsZ family, GTPase domain|PF03953:Tubulin C-terminal domain	Tubulin
100794998	77.3494752556807	82.9620939315827	86.3122295008416	23.5172342718441	51.9597200731359	29.2639289700274	5.84482055362927	34.8161847684598	11.9221388875296	246.543691331262	217.019113192392	168.611322992823	8.7256880806618	11.2741929403913	51.7400579821235	46.2987081568304	42.518438828474	32.166405957202	LOC100794998	NC_038249.2	34864663	34865966	+	1222	protein_coding	uncharacterized LOC100794998 && - && PF14364:Domain of unknown function (DUF4408)|PF05553:Cotton fibre expressed protein	-
100782182	19.8430725568946	55.0522965635289	38.8652702046487	9.32909810570153	16.5848208469501	13.1032489942914	3.1292202505056	20.5391273931008	16.6703995769007	31.8019592309229	46.0590799429913	56.9223840373191	12.9697384386911	11.4083504866103	18.2483522030006	21.7951002808512	30.3622910366233	14.0530519813432	LOC100782182	NC_038253.2	35760870	35765131	-	2084	protein_coding	rust resistance kinase Lr10%2C transcript variant X2 && P93604.1 RecName: Full=Rust resistance kinase Lr10; AltName: Full=Probable receptor-like serine/threonine-protein kinase LRK10; Flags: Precursor && PF07714:Protein tyrosine kinase	Pkinase_Tyr
100306570	14.888332263327	3.08718919167684	11.6578992978616	41.6216994519509	42.3708297103281	39.0197727867621	1.55767384249925	0.942732612959108	0.847533209593177	8.27406779491178	5.12309797308478	5.53238490801386	5.99033192953299	1.41092354886627	16.4598803652349	19.4565943203771	25.6091593231822	30.5091036987625	LOC100306570	NC_016088.4	55998509	55999752	+	712	protein_coding	uncharacterized LOC100306570 && O48646.2 RecName: Full=Probable phospholipid hydroperoxide glutathione peroxidase 6, mitochondrial; Short=AtGPX1; Short=PHGPx; Flags: Precursor && PF00255:Glutathione peroxidase	GSHPx
100800269	1.46197084075894	6.17953894578942	2.55286181025061	0	0	0	0.55280437426017	1.84977106036644	2.01416436992771	0	0	0	1.08149729539928	0	0.365091427415802	0	0	0	LOC100800269	NC_038245.2	22485323	22485964	+	642	protein_coding	linoleate 9S-lipoxygenase-4-like && P38417.1 RecName: Full=Linoleate 9S-lipoxygenase-4; AltName: Full=Lipoxygenase-4; Short=L-4; AltName: Full=VSP94 && PF00305:Lipoxygenase	Lipoxygenase
100783411	79.7079598099129	177.651558146194	119.699259258131	12.8409563361008	31.7258497514119	20.1803780780994	8.02807558933126	47.5491855262188	34.6096077645514	67.9879374320843	82.2178122134698	42.9527107923279	1.13016674473264	0.577122309532429	6.28387926007896	20.7883524786796	20.3044709972435	7.79962723819379	LOC100783411	NC_038252.2	34146623	34147654	-	746	protein_coding	heavy metal-associated isoprenylated plant protein 39 && O03982.1 RecName: Full=Heavy metal-associated isoprenylated plant protein 39; Short=AtHIP39; Flags: Precursor && PF00403:Heavy-metal-associated domain	HMA
100808434	0.371929707551301	2.64848098611213	2.09734585560139	0	0	0	0	0.850239731079656	0.0645256250246303	18.3271220973748	13.1457625967157	6.80399249396454	0.334093850129225	0	0.131580480764004	0.871737083243012	0.128351050988111	0.2419545043119	LOC100808434	NC_016091.4	4696170	4697505	-	1336	protein_coding	ethylene-responsive transcription factor ERF016 && Q9S7L5.1 RecName: Full=Ethylene-responsive transcription factor ERF018 && PF00847:AP2 domain	AP2
547475	36.1274482977301	25.4054273327443	48.9630594982972	78.4407067969981	77.7147392385723	70.1459413656855	7.51471181110055	3.7055686778184	4.458158856583	3.20592837911028	4.84784347629967	5.31656912166918	20.96311090014	4.19047307670817	7.42127798630961	13.1327355018565	9.29022291451115	31.0798796179415	SF3'H1	NC_038242.2	18547179	18554082	+	1895	protein_coding	flavonoid 3'-hydroxylase && Q9SBQ9.1 RecName: Full=Flavonoid 3'-monooxygenase; AltName: Full=Cytochrome P450 75B2; AltName: Full=Flavonoid 3'-hydroxylase [Petunia x hybrida] && PF00067:Cytochrome P450	p450
novel.293	1.78596326322955	4.93358979008059	3.59732919104886	9.68517980717864	18.0765070821341	11.4157866676384	6.16077814141678	4.03155806168278	12.0919509820278	16.8388585519426	18.1587372166979	23.7012695587305	19.8322183903443	43.4348465922675	30.2299977929272	24.7170357631361	27.2565232427402	13.9180111606949	-	NC_038242.2	45560079	45562005	+	1793	-	- && - && -	-
100805348	22.2950211410155	22.9277277716655	21.6434868537658	5.32657273879027	11.3172600539158	7.47469390891332	12.0604073559281	9.39896460057213	20.0439775414348	1.24390546241072	2.57738615568724	2.22797401272957	11.8663808969763	6.65459437462096	6.61430741036053	3.06971662716082	3.6349126469553	3.03208614433723	LOC100805348	NC_038253.2	6314559	6323599	+	1258	protein_coding	truncated transcription factor CAULIFLOWER A%2C transcript variant X1 && Q38876.1 RecName: Full=Agamous-like MADS-box protein AGL8; AltName: Full=Floral homeotic protein AGL8; AltName: Full=Transcription factor FRUITFULL && PF01486:K-box region|PF00319:SRF-type transcription factor (DNA-binding and dimerisation domain)	K-box
100306254	389.385956955283	659.16226325237	559.895357820988	79.7673270280191	183.95839465903	141.909064811838	53.3051996618621	114.558016093937	103.470197779944	45.2362036540986	63.811106418086	29.3423296854344	7.64498285776597	0	11.4260629339064	19.7862133060885	17.0196762982636	8.60299683631897	LOC100306254	NC_038252.2	34118570	34119643	-	759	protein_coding	uncharacterized LOC100306254 && O03982.1 RecName: Full=Heavy metal-associated isoprenylated plant protein 39; Short=AtHIP39; Flags: Precursor && -	-
102659402	23.9725809647127	24.4611191814256	29.9965643043861	4.57386822364274	13.1311060581633	6.69885029887893	3.77553625824499	11.3518790143117	5.46855943274148	38.4444225656017	32.9494312156219	26.0860818606272	6.95650033373003	3.35500031688084	9.00429389247129	21.2051464588926	29.097490060834	14.4686124261684	LOC102659402	NC_016091.4	23947506	23948774	+	1269	protein_coding	uncharacterized LOC102659402 && - && -	-
100792991	4.49342657985113	3.47445675344636	5.45821055640378	12.5173356926041	10.3493215224434	9.75224150108862	2.17299609437424	2.95711246608563	3.5892196575494	1.45669109916071	2.87604992131032	1.88378812530714	3.8681370861985	4.32588036082584	6.27038336264774	2.28650762658259	4.71658677496929	2.77698860774074	LOC100792991	NC_038246.2	43808954	43813887	+	2654	protein_coding	ABC transporter G family member 21 && Q7XA72.2 RecName: Full=ABC transporter G family member 21; Short=ABC transporter ABCG.21; Short=AtABCG21; AltName: Full=White-brown complex homolog protein 21; Short=AtWBC21 && PF01061:ABC-2 type transporter|PF00005:ABC transporter	ABC2_membrane
100814504	164.146388582366	228.034428960523	182.003858481232	72.9987698423149	130.241783055381	79.7956554210514	95.1333497559296	354.852192989959	146.743049456867	971.319466049772	908.296703074486	892.50035014462	168.158475071273	194.708949646639	453.618307709643	349.186960918999	363.520740185478	296.21103053633	LOC100814504	NC_016091.4	46881835	46883680	-	1523	protein_coding	NAC transcription factor && Q8H115.1 RecName: Full=NAC domain-containing protein 102; Short=ANAC102 && PF02365:No apical meristem (NAM) protein	NAM
100805759	2.68579865711004	4.60091021543358	1.72266868547045	0.476437140433846	0.483205816408894	0.283331581501959	0.5700557269218	10.9710686715024	1.08796303965347	60.2817480585808	50.7779966149777	71.0579541021817	16.2052297815574	3.11741984056852	27.3220417098853	25.8802802771829	31.3994147057946	50.8241703555829	LOC100805759	NC_038255.2	48573175	48577230	+	2179	protein_coding	calmodulin-binding protein 60 D%2C transcript variant X1 && Q0WVV6.1 RecName: Full=Calmodulin-binding protein 60 D && PF07887:Calmodulin binding protein-like	-
100796259	8.68749865841307	37.0982373291613	19.2396705998188	6.33581666050432	4.6445986092895	5.71273690000787	5.14778083084224	13.5512416125065	8.77250569138017	41.5506744436613	31.3532397081925	30.8803153866417	8.97881168922964	6.24845735290308	12.4955091793335	12.2891681671733	9.58437690100286	11.8617093273063	LOC100796259	NC_038243.2	42204990	42208156	-	1646	protein_coding	uncharacterized LOC100796259 && - && -	-
100302722	19.6968611970231	50.5688508807774	28.1015110865076	10.1179874653265	5.11399446809313	12.4074885424049	8.15311748739932	11.8615754129491	8.85361332770386	89.3953392319174	57.9947682059569	48.0439513231485	52.4538715264348	26.8490701034707	65.0903744735057	73.7771471281232	79.0442046019155	96.1599568509752	LOC100302722	NC_016090.4	44097774	44099497	-	1110	protein_coding	germin-like protein && Q9S8P4.2 RecName: Full=Rhicadhesin receptor; AltName: Full=Germin-like protein; Flags: Precursor && PF00190:Cupin	-
100778860	10.3786281275812	5.24551834845703	8.92010698338922	22.6492337011603	20.3146497286149	21.8793973345666	0.7177300244391	1.47181154176809	1.19546396809885	2.83664111612923	1.0928574001821	3.96847143099442	4.01187170828006	6.44952212886993	10.3380222411049	2.03063628084278	1.27705010772557	1.84288059432139	LOC100778860	NC_038256.2	39240335	39247001	+	1298	protein_coding	MADS-box transcription factor 17 && Q7XUN2.2 RecName: Full=MADS-box transcription factor 17; AltName: Full=NMADS3; AltName: Full=OsMADS17; AltName: Full=RMADS213 && PF01486:K-box region|PF00319:SRF-type transcription factor (DNA-binding and dimerisation domain)	SRF-TF
100305364	13.8872311802295	19.6667320621794	22.3074577413364	6.95796003902008	8.38493933340368	8.7227875115148	14.2593914039074	32.3494922246552	29.6663803722934	25.92400526967	19.4031043187724	23.4983055056865	8.14764748156414	6.5409812415079	20.987355213452	27.7712400637177	31.4666135111574	27.6742624184924	LOC100305364	NC_038256.2	40646791	40649069	+	1960	protein_coding	serine/threonine protein kinase-like protein%2C transcript variant X1 && Q9ZVR7.4 RecName: Full=Phytosulfokine receptor 1; Short=AtPSKR1; AltName: Full=Guanylate cyclase; AltName: Full=Phytosulfokine LRR receptor kinase 1; AltName: Full=Protein serine-threonine kinase; Flags: Precursor && PF00069:Protein kinase domain	Pkinase
100817950	1.63671460821394	1.65781057040224	2.02666539431946	0.108535752166997	0.421166869213872	0.084956586774841	0.045348889378358	0.818101170977744	0.198276543648391	1.31733816412728	1.32922889171139	1.54870669936734	0.126742591297568	0	0.314474995171214	0.642262236159082	0.642728356868994	0.67739841186755	LOC100817950	NC_038252.2	29490789	29496475	-	3913	protein_coding	TMV resistance protein N && Q40392.1 RecName: Full=TMV resistance protein N && PF00931:NB-ARC domain|PF01582:TIR domain	TIR
732589	40.7160020721515	51.1604044101956	59.2241348280706	16.9128477171024	29.5737205073927	21.7840968351318	15.1146744674653	86.2830301728682	26.5421114500282	333.168519693124	198.960684376768	213.231571846621	40.4508700796906	46.1436809019861	156.475197210144	82.7688713251975	101.882969262124	78.4766230728774	WRKY33	NC_038253.2	4331201	4332861	-	1356	protein_coding	WRKY transcription factor 33 && Q9SJA8.2 RecName: Full=Probable WRKY transcription factor 17; AltName: Full=WRKY DNA-binding protein 17 && PF10533:Plant zinc cluster domain|PF03106:WRKY DNA -binding domain	WRKY
778189	54.5774110035463	89.5262934334625	86.3261672418259	35.9435563079362	41.414793768136	36.2991826285789	66.406784249167	213.594574169381	77.2280040233006	493.311168238381	364.871890945679	444.009853689549	237.772859924782	281.406694518299	564.767114893716	299.34302188859	311.170980115586	282.395459258199	BZIP60	NC_016089.4	1131956	1133088	-	1133	protein_coding	bZIP transcription factor bZIP60 && Q9LZP8.1 RecName: Full=bZIP transcription factor 53; Short=AtbZIP53 && PF00170:bZIP transcription factor	bZIP_1
100127387	19.3711731297382	40.4683595354436	34.6998164247735	1.43629846292937	5.21879953886398	4.62554999073379	1.91493026047678	19.1158290437012	17.6038188860777	11.7671942304643	16.3358666475793	16.6426083142356	5.48913956554933	6.16824974471547	4.4750470535875	10.6175560721628	12.5578990289036	10.1608573153335	WRKY43	NC_016090.4	46325198	46328083	-	1807	protein_coding	WRKY transcription factor 43 && Q9SUP6.1 RecName: Full=Probable WRKY transcription factor 53; AltName: Full=WRKY DNA-binding protein 53 && PF03106:WRKY DNA -binding domain	WRKY
100500298	5.36772627317865	15.4239940064226	15.3152101381471	1.87257671177011	0.99913390385652	3.15662603618861	2.55260710316861	22.2307630696938	7.18385291940884	75.4290451234059	110.303220821441	75.1499170960369	4.42806928345877	1.61355051355605	29.1823228157923	34.2970644931048	33.2860454426284	49.1931912742967	LOC100500298	NC_016088.4	54619782	54620789	-	1008	protein_coding	BON association protein 2-like protein && Q58FX0.1 RecName: Full=BON1-associated protein 2; AltName: Full=Protein BON1-ASSOCIATED PROTEIN 1-LIKE && PF00168:C2 domain	C2
100783435	9.94381108640981	11.1704138931619	12.5093088427105	3.24962046908946	5.20026502733862	2.99088188626461	0.130554888270685	0.82053206644297	0.380545475424835	1.46281525244063	1.59032361381918	1.64967116422236	0.817329327423585	1.37964350942701	2.31077731884393	1.69567593726945	1.17749561393056	1.97870080324383	LOC100783435	NC_038245.2	44755241	44756939	+	1699	protein_coding	F-box/kelch-repeat protein SKIP25 && Q8GX29.1 RecName: Full=F-box/kelch-repeat protein SKIP25; AltName: Full=SKP1-interacting partner 25 && -	-
100799482	30.0831823977446	29.6492494909467	30.1012667273887	12.749140593571	16.7259610549827	13.3904058515135	23.2068829980385	19.6138876462002	15.6703083627359	6.59281172552411	6.61404489000247	11.2630853082321	8.6329285468266	6.07178946384274	4.56877332059866	4.50140288210268	5.44124673091938	3.10649402381088	LOC100799482	NC_038253.2	5018727	5020331	-	1103	protein_coding	CASP-like protein 2C1 && C6SZ04.1 RecName: Full=CASP-like protein 2C1; Short=GmCASPL2C1 && PF04535:Domain of unknown function (DUF588)	-
100810032	23.3421762766673	28.0096049484159	22.1783195800898	9.40677528024363	11.0811043261132	10.2471787572901	6.6568121486417	11.5367787148946	16.2403860083897	78.2366125667836	85.0836197387899	86.869023992494	2.00984875253594	3.56288919532202	4.42848303714819	29.5406656490213	19.5329774682279	16.7113444450218	LOC100810032	NC_038255.2	47406485	47407397	-	913	protein_coding	uncharacterized LOC100810032 && - && PF14009:Domain of unknown function (DUF4228)	-
100802646	26.1346672644928	15.8198387367174	25.8386132866303	7.05900024379569	8.16133074074156	9.34243908337104	11.4088117926527	7.0889212750002	13.1605830121957	23.0122510545984	26.9227041478701	29.3380348479512	0.558953007912009	1.4213870724527	3.18201867552512	11.7443819553909	5.62219685639726	8.21376045129643	LBD30	NC_038243.2	8403667	8405298	-	976	protein_coding	LBD domain-containing transcription factor && Q9M886.1 RecName: Full=LOB domain-containing protein 41; AltName: Full=ASYMMETRIC LEAVES 2-like protein 38; Short=AS2-like protein 38 && PF03195:Protein of unknown function DUF260	-
100813945	4.84448572890241	6.88542109722816	5.72746899686871	0.555163919254198	1.79523524971011	1.37350646491227	2.28336659735773	9.01041933906376	3.3172497304329	36.9098458091402	27.0858227041771	18.640715906504	2.45540783012184	2.48564944164414	5.85971741002363	12.920421041833	14.5699415265458	10.0778320831276	LOC100813945	NC_038246.2	4696904	4699627	+	2040	protein_coding	putative serine/threonine-protein kinase%2C transcript variant X1 && P85193.1 RecName: Full=Putative serine/threonine-protein kinase && PF07714:Protein tyrosine kinase	Pkinase_Tyr
100037474	5.19278566342039	3.52132654352507	8.89710571548621	17.9732430912844	19.8379425718549	12.9016796241695	4.03452660009507	3.11040602607454	3.30016096025699	0.143099889962524	1.96897577235629	1.00098638115638	0.59752260210528	0.687901282019005	0.364381960980871	0.690870406307756	0.0666447742402318	0.175884844486971	LOC100037474	NC_038254.2	51589143	51591715	+	2573	protein_coding	aureusidin synthase && P43309.1 RecName: Full=Polyphenol oxidase, chloroplastic; Short=PPO; AltName: Full=Catechol oxidase; Flags: Precursor && PF00264:Common central domain of tyrosinase|PF12142:Polyphenol oxidase middle domain|PF12143:Protein of unknown function (DUF_B2219)	-
100785346	4.52939152585023	3.70374270942147	4.58075772035999	8.02782368558855	10.0016927577762	9.52822113096542	2.73275357552016	2.03617886715564	1.94795320958063	0.556427486639685	1.30275840480627	0.806790819808231	2.35551872073454	4.06215399023865	1.29878595443817	1.90560252502754	1.7440570367235	1.95402290528919	LOC100785346	NC_038244.2	20756416	20763137	-	3474	protein_coding	chaperone protein ClpB3%2C chloroplastic%2C transcript variant X2 && Q9LF37.1 RecName: Full=Chaperone protein ClpB3, chloroplastic; AltName: Full=ATP-dependent Clp protease ATP-binding subunit ClpB homolog 3; AltName: Full=Casein lytic proteinase B3; AltName: Full=Protein ALBINO OR PALE GREEN 6; Flags: Precursor && PF07724:AAA domain (Cdc48 subfamily)|PF00004:ATPase family associated with various…	Clp_N
100526966	55.2108988098375	85.9488769461342	63.3969595257796	17.3638931455047	32.3025771230306	31.4549004203109	172.585047025519	91.4935133626612	91.8040425025753	2.25805638053779	4.09387851496786	2.84203322835921	7.65742890230446	6.62677430166336	2.95945323738567	11.9409508873479	4.61890920188866	9.79549144729388	LOC100526966	NC_016090.4	38614581	38615897	-	693	protein_coding	uncharacterized LOC100526966%2C transcript variant X1 && Q39194.2 RecName: Full=Photosystem II reaction center W protein, chloroplastic; AltName: Full=PSII 6.1 kDa protein; Flags: Precursor && PF07123:Photosystem II reaction centre W protein (PsbW)	-
100500036	4.4348684725015	8.11352484686129	3.20044833352384	18.0735261955106	26.9661471792894	15.9223874482598	3.20195362529858	2.40431851142432	1.30463452319881	1.50021659960129	2.5950137967404	2.91011273839647	4.04145089433257	0.334135229267514	10.0959042687252	14.7711925644888	17.9661587553091	18.3639807063121	LOC100500036	NC_038247.2	1723276	1724664	-	859	protein_coding	putative glutathione peroxidase && O48646.2 RecName: Full=Probable phospholipid hydroperoxide glutathione peroxidase 6, mitochondrial; Short=AtGPX1; Short=PHGPx; Flags: Precursor && PF00255:Glutathione peroxidase	GSHPx
100306719	0	0	0	2.01997811286307	1.360835281439	4.06579394115791	3.27048533190425	1.28928363934552	4.25393430899596	0.109451848059921	0	0	8.37384231678101	3.69727319186517	2.71734814495745	3.42562832035767	3.3982759437201	2.07557262295811	CIF1	NC_038253.2	2662910	2663750	-	841	protein_coding	cell-wall inhibitor of beta-fructosidase && - && PF04043:Plant invertase/pectin methylesterase inhibitor	-
113001153	1.01500442901491	1.58215395203262	0.332509085449562	0	0	0	0.128773733046092	0	0.145970886606275	0	0	0	0	0	0.283488989357698	0	0	0	LOC113001153	NC_016090.4	6211560	6214560	+	2067	protein_coding	disease resistance protein RGA2 && Q9LRR4.1 RecName: Full=Putative disease resistance RPP13-like protein 1 && PF00931:NB-ARC domain	NB-ARC
100816527	12.4521000895696	48.6855432244206	34.509919676378	4.50491008464027	10.3793732516056	7.08393973853463	3.07043909307155	4.99075410818594	6.78951254435776	20.7604556053418	6.69041363514139	5.42370762048725	4.32027380209534	0.627932335192669	5.87370241577547	6.21746408573524	4.97924474970903	5.70897138765911	LOC100816527	NC_038251.2	9044230	9045067	+	838	protein_coding	cysteine proteinase inhibitor 1 && Q6TPK4.1 RecName: Full=Cysteine proteinase inhibitor 1; Short=KCPI1; AltName: Full=Phytocystatin; AltName: Allergen=Act d 4; Flags: Precursor && PF16845:Aspartic acid proteinase inhibitor	-
100814695	27.4144816534627	31.0708712467581	23.5289153847595	11.7156229078586	13.8989293256765	13.6887198329562	14.2192035213958	38.9329115850987	16.5985102811245	57.8047935791142	67.6528371503086	60.9036647107719	7.70027974396397	7.57450235201174	27.339342566367	26.0075929549493	23.1975040162494	22.113265473253	LOC100814695	NC_038256.2	37208557	37211349	-	1301	protein_coding	probable E3 ubiquitin-protein ligase RHY1A && Q852U6.1 RecName: Full=Probable E3 ubiquitin-protein ligase RHY1A; AltName: Full=RING-H2 finger Y1a; AltName: Full=RING-H2 zinc finger protein RHY1a && PF13639:Ring finger domain	-
100526874	10.7506370619816	8.66987495123733	5.69984221064365	2.12843372783375	1.05758908275002	1.41061580219216	4.29472441256911	102.015842793153	5.73759870131003	388.347559051199	267.223528940707	188.586112747457	22.6420968421522	8.2622807892748	78.1295654669817	74.1092106299993	79.1674177437575	90.3965451647629	LOC100526874	NC_038249.2	23626515	23627423	-	909	protein_coding	C2H2-type zinc finger protein && Q9SLD4.1 RecName: Full=Zinc finger protein ZAT11 && PF13912:C2H2-type zinc finger	-
100784724	12.366365838477	5.63214829157664	13.6233157507284	2.33840104740371	3.53887305418574	3.36529964173462	6.08940864049697	5.1939773174757	16.3826021482257	3.28420629520532	2.20923374767096	2.32733856235576	12.4108819956605	24.3452065009247	9.901702858365	1.51875325128145	2.57753673190132	2.81923757809132	PIF3	NC_038255.2	47921719	47924544	+	2018	protein_coding	bHLH transcription factor PIF3 && O80536.1 RecName: Full=Transcription factor PIF3; AltName: Full=Basic helix-loop-helix protein 8; Short=AtbHLH8; Short=bHLH 8; AltName: Full=Phytochrome-associated protein 3; AltName: Full=Phytochrome-interacting factor 3; AltName: Full=Transcription factor EN 100; AltName: Full=bHLH transcription factor bHLH008 && PF00010:Helix-loop-helix DNA-binding domain	HLH
100781331	0.853501817350145	5.74965797564754	2.60513639991353	0	0.04423043368851	0.0458847652242861	1.45732051707138	1.24716763364341	0.749619435068748	0	0	0	0.431255443258593	0	0.16984688144996	0	0.110452176566903	0	LOC100781331	NC_016091.4	10419371	10426988	+	1035	pseudogene	- && P38417.1 RecName: Full=Linoleate 9S-lipoxygenase-4; AltName: Full=Lipoxygenase-4; Short=L-4; AltName: Full=VSP94 && PF00305:Lipoxygenase	Lipoxygenase
100787531	22.8651197091246	46.2107373199737	35.2459630576536	7.57353247871467	16.4412117145169	8.20827466790007	8.11570798945423	99.6726294685523	20.4630961946797	306.726704292268	232.213886876788	196.136729080226	18.4796103519788	5.63736008301224	79.5764092719258	56.1372110852108	86.155486918562	45.4946158329871	LOC100787531	NC_038246.2	8991790	8992816	-	891	protein_coding	NDR1/HIN1-like protein 10 && Q9FNH6.1 RecName: Full=NDR1/HIN1-Like protein 3 && -	-
100797958	63.7095864450174	32.7132151950172	47.365422115684	88.1069117035649	110.872178320552	90.3796488973017	123.016420587026	105.552644629698	93.461687815299	27.6758633945668	41.2924092074499	21.9367851020804	29.1360093627892	37.7186746588862	32.4133870022902	20.1947089296362	16.774236283437	15.2855227003121	LOC100797958	NC_016090.4	42251419	42253909	-	1806	protein_coding	BTB/POZ domain-containing protein At3g05675 && Q8RX01.1 RecName: Full=BTB/POZ domain-containing protein At3g05675 && -	-
100811777	6.40840789757042	7.61322265735736	8.47431637291799	3.39070140309802	2.23831945993831	2.12012196460429	15.2401961036471	12.9301377038015	17.1166291498159	0.430501295239086	1.78062828265821	2.28670462020798	4.89196225601159	1.62710976156913	0.697585405955194	0.729724776449038	1.04499874959821	0.797133105022129	PIF4A	NC_016089.4	48262358	48267288	-	2352	protein_coding	transcription factor PIF4%2C transcript variant X1 && Q8W2F3.1 RecName: Full=Transcription factor PIF4; AltName: Full=Basic helix-loop-helix protein 9; Short=AtbHLH9; Short=bHLH 9; AltName: Full=Phytochrome-interacting factor 4; AltName: Full=Short under red-light 2; AltName: Full=Transcription factor EN 102; AltName: Full=bHLH transcription factor bHLH009 && PF00010:Helix-loop-helix DNA-binding …	HLH
100813156	45.6250332401829	71.6463212236395	39.8502979646008	13.313739065253	29.0796641387726	14.3899296482391	19.3669567537396	10.1282920765582	14.2117958422362	11.3716632924226	16.4643628423332	8.4097650129909	6.78921340555682	5.23092699140847	3.0325749534346	12.3821746708314	17.6534478365173	10.5232032493049	LOC100813156	NC_038251.2	17388586	17389998	-	1198	protein_coding	FCS-Like Zinc finger 14 && Q8LGS1.2 RecName: Full=Protein MARD1; AltName: Full=Mediator of ABA-regulated dormancy1; AltName: Full=Senescence-associated protein SAG102 && PF04570:zinc-finger of the FCS-type, C2-C2	-
100796524	30.103680120296	36.2667218098277	28.5077642378081	13.9858602735192	15.7428321897656	17.549365522999	15.1220762198636	13.9011223165331	12.774905870261	13.6060368226283	22.0578544873212	19.0805979551711	8.97635764248656	9.45196159231877	14.0969068913841	10.4935083237785	9.44028755714065	9.75116795658214	LOC100796524	NC_016090.4	43290611	43294261	-	1326	protein_coding	protein DEHYDRATION-INDUCED 19 homolog 3 && Q84J70.1 RecName: Full=Protein DEHYDRATION-INDUCED 19 homolog 3; Short=AtDi19-3 && PF14571:Stress-induced protein Di19, C-terminal|PF05605:Drought induced 19 protein (Di19), zinc-binding	-
778158	3.95861620146508	3.86940869385998	4.21746566501838	8.60424991664625	9.73825616936767	10.7564478477702	7.47801786192043	4.80532623287564	7.47038836348782	8.47934796693654	12.2845514127917	9.24408210979627	15.2598079922271	14.6509413146417	11.0460959723617	7.53841036867296	9.63506433406795	8.31919088443962	USP1	NC_016091.4	50078798	50086551	-	2106	protein_coding	UDP-sugar pyrophosphorylase && Q09WE7.1 RecName: Full=UDP-sugar pyrophosphorylase 1 && PF01704:UTP--glucose-1-phosphate uridylyltransferase	-
100818506	10.3903457396919	9.30495279883616	8.42915564547316	16.9280178910835	21.5496162681524	18.6895918090647	21.3978803172886	16.3599196471351	20.7251619541775	5.52665565186117	5.18034677877871	8.10254121279248	13.9124485579992	19.7430313208518	9.34243542667743	9.95842368990594	11.7951723318412	11.514397565038	LOC100818506	NC_038252.2	5217219	5221487	-	1982	protein_coding	ACT domain-containing protein ACR6 && Q9SGA0.1 RecName: Full=ACT domain-containing protein ACR6; AltName: Full=Protein ACT DOMAIN REPEATS 6 && PF01842:ACT domain	ACT
102663026	33.7291934630521	50.1508281079155	42.8163987848257	14.2896065131978	22.7011922201459	22.2961183132095	5.46721579649033	29.8766911222873	26.458838569372	18.5826628234316	20.8910332317506	21.8718012235564	2.50300254332599	1.31944851439919	5.50208207513956	5.2159904795477	4.36072193576196	3.49050610727514	LOC102663026	NC_038241.2	36428976	36430679	-	1704	protein_coding	RING-H2 finger protein ATL52 && Q9LX93.1 RecName: Full=E3 ubiquitin-protein ligase RING1; AltName: Full=RING-H2 finger protein ATL55; AltName: Full=RING-type E3 ubiquitin transferase ATL55 && PF13639:Ring finger domain	-
100782452	4.96097931334772	28.1526045924724	24.4423091638946	0.478728307182968	1.61441082963061	0.390020504406432	0.300036577044107	0.374150290093024	0.458100765875346	17.2091616582214	12.1718721354443	7.28235370537596	13.1532910193871	19.5970042935422	8.26588156389806	0.118448079655496	3.06504789973155	0.624640034320189	TPS3	NC_038242.2	48711489	48716658	-	2070	protein_coding	geraniol synthase%2C transcript variant X2 && Q672F7.1 RecName: Full=Tricyclene synthase EBOS, chloroplastic; AltName: Full=(E)-beta-ocimene synthase; Short=LjEBOS; Short=LjEbetaOS; AltName: Full=Terpenoid synthase 2; Short=LjTPS2; Flags: Precursor [Lotus japonicus] && PF03936:Terpene synthase family, metal binding domain|PF01397:Terpene synthase, N-terminal domain	-
100794338	0.339113446916229	0.658581567766242	0.572141254665041	2.622374172552	2.11553168209478	2.50024327618734	1.29753000978001	1.37425543813635	1.80279198738016	0.0538455713474078	0.296354177377755	0	1.42154104870557	0.559661035275021	0.25708031924643	0.430279365112975	0.351078978894652	0.226909307582824	LOC100794338	NC_038243.2	2610176	2613594	+	3419	protein_coding	pentatricopeptide repeat-containing protein At1g15510%2C chloroplastic && Q9M9E2.1 RecName: Full=Pentatricopeptide repeat-containing protein At1g15510, chloroplastic; Flags: Precursor && PF13041:PPR repeat family|PF14432:DYW family of nucleic acid deaminases	-
100788736	0	0	0.14075863840916	2.16094156003631	1.34069086140492	1.69429129098941	0	0	0	0	0.215811487210766	0	0	0	0	0.815986171748125	0.243488823741734	0.309825448332937	LOC100788736	NC_038252.2	27140122	27142905	-	1878	protein_coding	uncharacterized LOC100788736%2C transcript variant X3 && Q10NY2.1 RecName: Full=Protein TPR3; AltName: Full=Aberrant spikelet and panicle1-related 1; AltName: Full=Protein ASP1-RELATED 1; Short=OsASPR1; AltName: Full=Topless-related protein 1; Short=OsTPR1; AltName: Full=Topless-related protein 3 && -	-
100784098	184.30031590415	235.913345161299	176.764282760864	32.5294203015462	78.4801068701654	50.780049101073	21.8903735431934	171.530733895975	94.4735542942585	386.530367713795	380.544463975961	304.277332851608	46.0577278519495	19.1544161349833	85.5902985628041	219.689027165547	247.376661681479	192.81140259382	LOC100784098	NC_038251.2	15590318	15594446	+	2440	protein_coding	IQ domain-containing protein IQM1 && O64851.1 RecName: Full=IQ domain-containing protein IQM4; AltName: Full=IQ motif-containing protein 4 && -	-
100500357	637.232657457423	965.130189079433	1132.10559400333	201.644650104635	370.498373297916	247.306214884922	374.135215850383	549.387766707608	348.298922737428	919.116176449333	692.478023240204	631.899984690968	81.5346345316032	132.765599534554	420.587776489606	743.887971960893	754.114914387945	574.036267002505	LOC100500357	NC_038247.2	15154047	15155386	-	1340	protein_coding	probable CCR4-associated factor 1 homolog 11 && Q9FMS6.1 RecName: Full=Probable CCR4-associated factor 1 homolog 11 && PF04857:CAF1 family ribonuclease	CAF1
100799411	15.2755087323733	22.8819806285389	18.5679135142867	7.26178220386389	9.99026758129565	7.86843763549869	3.52045981398823	22.8679052370636	7.81171781263331	84.6455990533753	69.9756886327858	80.0159245965825	13.5354087780921	8.9261583874349	24.2557739439048	43.1214520980673	40.9154245755774	43.4699224742	LOC100799411	NC_038249.2	21452417	21454874	+	1865	protein_coding	serine/threonine-protein kinase RIPK && Q8GXZ3.1 RecName: Full=Serine/threonine-protein kinase At5g01020 && PF07714:Protein tyrosine kinase	Pkinase_Tyr
102667104	0.697832921760028	2.59089882656277	0.432385420409877	9.85880313114239	7.89636560392939	7.13243707467769	6.56367855452889	59.4640255099368	4.39042907044912	92.6649455105613	61.2712078113777	66.6835106739341	22.2345046191577	23.8651636508393	35.5504045098831	26.387281953439	40.117544458337	25.0429567960333	LOC102667104	NC_038244.2	1474503	1476286	+	1345	protein_coding	probable WRKY transcription factor 29 && Q9SUS1.1 RecName: Full=Probable WRKY transcription factor 29; AltName: Full=WRKY DNA-binding protein 29 && PF03106:WRKY DNA -binding domain	WRKY
100806078	2.30599738000928	7.27740818995181	5.43552201371044	0.644346878170534	0.808937329387448	0.19072583135396	1.35403770225413	1.3685786514728	1.07325031567072	0.517544602031129	0.976611983088719	0	2.35025556828077	1.07585281584234	0.423594029640262	0.246172213741844	0.275465066859625	0.051927906467582	LOC100806078	NC_038254.2	53637139	53641452	+	1245	protein_coding	transcription factor NAI1 && Q9T072.2 RecName: Full=Transcription factor bHLH25; AltName: Full=Basic helix-loop-helix protein 25; Short=AtbHLH25; Short=bHLH 25; AltName: Full=Transcription factor EN 29; AltName: Full=bHLH transcription factor bHLH025 && PF00010:Helix-loop-helix DNA-binding domain	HLH
100306500	9.02687699172248	15.6961940317621	17.1539287885158	2.81100108671802	4.52563106675971	2.94936104987284	21.0286363585014	188.27299502468	41.1910654086256	672.109395820235	363.600233048961	358.305660997755	165.126014810694	32.0732411632193	268.180476141892	147.920483962171	209.003446086411	213.780082924629	LOC100306500	NC_038249.2	40349594	40350544	-	789	protein_coding	uncharacterized LOC100306500 && - && -	-
100807749	39.4852902937811	25.3393030188482	38.5856820614245	87.7240403938274	61.4769350275095	58.1781556229553	45.9889276938455	25.2776189218854	47.1144059486102	5.03595792960191	7.77213484567503	14.5264408274979	15.2167741287409	14.5966337290816	9.9479692070903	26.5861825490705	24.6947518623819	24.0296167517541	LOC100807749	NC_038249.2	31581108	31582880	-	1773	protein_coding	probable aspartic proteinase GIP2 && - && PF14541:Xylanase inhibitor C-terminal|PF14543:Xylanase inhibitor N-terminal	-
100810176	4.28720994546087	3.65534152628698	4.20548422847003	11.636361921186	8.04591798279168	8.92250116497709	42.329267445303	42.0689484131186	32.6212230294974	6.90367531637952	7.31780784550505	10.6453273471859	18.7106054813785	17.5221231437341	14.2053755394512	17.9014755386157	24.0544130779608	19.1256970508413	LOC100810176	NC_016089.4	9711889	9716020	+	2640	protein_coding	U-box domain-containing protein 26%2C transcript variant X1 && Q9FXA4.1 RecName: Full=U-box domain-containing protein 26; AltName: Full=Plant U-box protein 26 && PF04564:U-box domain	U-box
100819507	75.8312158256498	146.21821174121	87.5719026110329	46.7483268514844	47.445503028053	52.7231375877543	75.0145470805413	96.0340038705993	58.396473871497	285.944945877307	276.313864866689	202.780999825259	112.525054732599	115.326987570982	215.895844070525	248.049190676873	329.344722198954	253.168180632748	LOC100819507	NC_038249.2	19604162	19607014	+	1071	protein_coding	tetraspanin family protein && Q8S8Q6.1 RecName: Full=Tetraspanin-8 && PF00335:Tetraspanin family	Tetraspannin
novel.77	0	0	0	3.05677299670327	4.81878935448504	3.46086306124879	0	0	0	0	2.87151600290762	1.22673872765676	0	0	0	4.2188136873248	4.16543329846437	3.01003158238707	-	NC_016089.4	43998426	43999809	+	494	-	- && - && -	-
100306287	4.14427096987938	6.05124835748222	3.35115912307966	1.08887446492587	1.73085233416588	0.607332130199684	1.77598202639714	57.5036854521952	11.2281404261653	225.912874406444	235.13510498125	217.439609999642	31.0361246369574	20.0817099680567	62.3602953727285	40.8645874811461	60.1941332227783	43.962884550607	LOC100306287	NC_016088.4	1430068	1436626	+	3597	protein_coding	JmjC domain-containing protein%2C transcript variant X1 && Q336N8.1 RecName: Full=Lysine-specific demethylase JMJ706; AltName: Full=Jumonji domain-containing protein 706; AltName: Full=Lysine-specific histone demethylase JMJ706; AltName: Full=Protein JUMONJI 706 && PF02375:jmjN domain|PF02928:C5HC2 zinc finger|PF02373:JmjC domain, hydroxylase	JmjC
100776899	5.43414358364542	10.3846238006641	6.5357671654153	1.78351873272215	2.05462553972728	1.30879970098407	2.02600626771178	3.90294727807274	3.76728034986322	6.30571918661436	2.60622108610356	2.74374122512523	1.99158517693831	1.20534241234979	1.66102225795945	1.3996925633306	0.765120490824666	0.610868443012343	LOC100776899	NC_016091.4	294828	296290	-	1270	protein_coding	probable BOI-related E3 ubiquitin-protein ligase 3 && - && -	-
100782043	1.53823764365171	0.850249464894301	0.974438327140445	4.04534360365253	4.14027572270264	4.64118598269483	21.0498688362868	11.5083689743144	14.8727002146355	0.157820838779929	0.289537057423788	0.681857456103262	1.93445701401679	0.451099268659629	0.301399952508716	1.07722765970445	0.416503653385052	1.24700426911542	LOC100782043	NC_038254.2	4368462	4371144	+	2333	protein_coding	root phototropism protein 2 && Q682S0.2 RecName: Full=Root phototropism protein 2; AltName: Full=BTB/POZ domain-containing protein RPT2 && PF00651:BTB/POZ domain|PF03000:NPH3 family	BTB
547894	10.7784253533215	13.1997511186575	8.62125646678941	26.184764000469	17.6847577159661	28.8172976487951	8.7828477243074	1.80252101171136	4.59344201369642	0.634237511840103	0.341313252396264	0.417553237112385	195.59821411075	64.8227972535097	53.3215442777069	38.124013401106	35.3141280878206	18.4418012153784	AS2	NC_038250.2	46874278	46881049	-	2177	protein_coding	asparagine synthetase 2 && P49092.2 RecName: Full=Asparagine synthetase [glutamine-hydrolyzing] 1; AltName: Full=Glutamine-dependent asparagine synthetase 1 && PF13537:Glutamine amidotransferase domain|PF00733:Asparagine synthase	-
100796207	5.90321782024038	6.96056123891848	10.3971385057899	17.6592475317898	19.6224782735617	16.412071586237	7.60198368560474	11.5095415729523	11.212982838409	2.98774810828199	5.93270413911333	6.25534278896196	7.74098374402835	3.28808204609979	4.41926181758345	8.89463097441653	11.7046356034256	8.02341924752091	LOC100796207	NC_038256.2	1081574	1083668	-	2095	protein_coding	uncharacterized protein At4g06744 && - && PF08263:Leucine rich repeat N-terminal domain	LRRNT_2
100816236	2.34746405618623	3.92280554040554	3.5025240151228	0.964309114854852	0.860044309641941	0.766989409475831	2.00318704407049	2.82499500509261	2.15941788480582	0.182034945718643	0.400752115670882	0.449413347327124	2.89327770188816	0.110368882310787	0.212448554747066	0.0606099682482391	0.15071589023961	0.255703006798179	LOC100816236	NC_016090.4	46345421	46350323	+	3034	protein_coding	cyclic nucleotide-gated ion channel 1%2C transcript variant X1 && Q9LD40.2 RecName: Full=Putative cyclic nucleotide-gated ion channel 13; AltName: Full=Cyclic nucleotide- and calmodulin-regulated ion channel 13 && PF00520:Ion transport protein	Ion_trans
100817386	0.421994131030605	0.478065898130102	3.09805280379376	0	0	0	0	0.263096764498534	0	14.9506344431149	9.07824079608956	3.81168038101377	0	0	0.447876489938112	1.05415018661555	0.254849050709303	0.123535497233388	LOC100817386	NC_038242.2	4377524	4379093	-	1570	protein_coding	ethylene-responsive transcription factor TINY && Q9S7L5.1 RecName: Full=Ethylene-responsive transcription factor ERF018 && PF00847:AP2 domain	AP2
732552	1.97622904017315	2.95843698970679	2.6809009931996	10.3456721418064	8.43198301290018	7.18912647087892	24.4804532180762	10.7038789926389	15.0748412492293	0.480494429178788	2.7704658854089	3.95419698008677	34.468276218088	38.6691553000026	12.5409313697001	28.3858040556954	45.9062225795092	34.2776459101948	NAC1	NC_016088.4	6049520	6051329	-	1341	protein_coding	NAC domain protein NAC1%2C transcript variant X1 && O49255.1 RecName: Full=NAC transcription factor 29; Short=AtNAC029; AltName: Full=Protein NAC-LIKE, ACTIVATED BY AP3/PI; Short=AtNAP && PF02365:No apical meristem (NAM) protein	NAM
102664726	0	0	0	0.624035009992911	1.29724965304934	1.61492413626282	0	0	0	0.405757575269997	0.510445809800779	0.238511071891704	0	0	0	1.62120214818149	3.3114786689863	3.05338052040962	LOC102664726	NC_038246.2	9568573	9572198	-	1588	protein_coding	uncharacterized LOC102664726%2C transcript variant X2 && Q9SHY8.2 RecName: Full=Pre-mRNA-splicing factor SLU7-A && -	-
100789867	57.9641982255512	63.954085601651	44.057453822067	26.8766364583823	28.4163122892106	27.7340889018052	48.0885395726992	36.9966877400645	35.9192645970442	70.909141044878	70.2970517442217	68.8917633699921	61.5699208295307	69.2444104594699	86.5884751139974	72.6392175107774	61.8097337685809	69.7408139105758	LOC100789867	NC_016091.4	860928	862857	+	762	protein_coding	40S ribosomal protein S25 && P46301.1 RecName: Full=40S ribosomal protein S25 && PF03297:S25 ribosomal protein	-
100788856	13.2815862293352	7.08460655400462	11.3494282337752	20.667429183886	25.5065746117793	25.4615898679036	7.03483818991765	7.26868670365185	6.92811705496386	0.992977391784181	1.5302361439443	0.939738769123258	1.55149612002957	1.29010320901112	1.58029056365254	3.20701050620645	3.11383988064217	2.61530111456875	LOC100788856	NC_038249.2	42337042	42340147	+	1854	protein_coding	protein kinase APK1A%2C chloroplastic-like%2C transcript variant X1 && P46573.2 RecName: Full=Protein kinase APK1B, chloroplastic; Flags: Precursor && PF07714:Protein tyrosine kinase	Pkinase_Tyr
100809224	15.3763252385704	19.9734052454281	19.8904335496368	8.91517303558044	6.41197215409491	10.3837634722443	9.28434496403528	14.4849177046518	10.0386739492716	148.830047129984	65.8162647492869	73.5920862413165	28.6742727541239	25.3793347590157	103.332394555425	32.6201236794735	66.2588261034163	36.4842172488866	LOC100809224	NC_038244.2	38982102	38985731	-	2456	protein_coding	probable nucleoredoxin 1 && O80763.1 RecName: Full=Probable nucleoredoxin 1; Short=AtNrx1 && PF07649:C1-like domain|PF13905:Thioredoxin-like	C1_3
100775637	0	0	0	0.980745213070965	1.79308268945866	1.55645084915474	0	0	0	0	1.02592399236005	0.787181865408847	0	0	0	0.587979675987714	0	0.568467369363338	LOC100775637	NC_038248.2	14964564	14965865	-	1251	protein_coding	protein kinase superfamily protein%2C transcript variant X1 && O23304.1 RecName: Full=Serine/threonine-protein kinase BLUS1; AltName: Full=Protein BLUE LIGHT SIGNALING 1 && PF00069:Protein kinase domain	Pkinase
102668655	0.419353615092082	1.0587375196219	0.952283507091553	0	0.0794765605340414	0	0.279191401909067	0.717121389344962	0.420928881996611	0.858964232072683	0.527726527320076	0.230146621106613	0	0	0.127164006293915	0.0665113728534279	0.0248085943460817	0.0701500038543181	LOC102668655	NW_024464848.1	2954	15545	-	4608	protein_coding	receptor-like protein kinase FERONIA && Q9SCZ4.1 RecName: Full=Receptor-like protein kinase FERONIA; AltName: Full=Protein SIRENE; Flags: Precursor && PF12819:Carbohydrate-binding protein of the ER|PF07714:Protein tyrosine kinase	Pkinase_Tyr
547858	3.34479874772422	17.8424381031349	15.8066081375787	2.93306508087485	1.87292048868262	2.09243193737185	2.1989305390762	1.34058255002646	1.79737626150434	0.144845010571823	0	0	0	0	0.138309616286946	0.09645457312623	0.314801738484347	0.101731303779921	LOC547858	NC_016088.4	55043078	55044918	+	1271	protein_coding	homeobox-leucine zipper protein HAT4 && Q05466.1 RecName: Full=Homeobox-leucine zipper protein HAT4; AltName: Full=HD-ZIP protein ATHB-2; AltName: Full=Homeodomain transcription factor ATHB-2; AltName: Full=Homeodomain-leucine zipper protein HAT4; Short=HD-ZIP protein 4 && PF00046:Homeobox domain|PF02183:Homeobox associated leucine zipper|PF04618:HD-ZIP protein N terminus	HD-ZIP_N
100819911	6.23386799514569	5.43654828337982	6.32985659514316	12.0636386373942	12.9318895395075	11.776568397168	12.1538646421412	19.8435157689047	18.383562264154	8.43226924028744	11.9728939611161	13.9108356125007	11.0303639790428	8.88663986693555	7.53998575980884	7.10385670741696	7.03832611713019	6.22537496496956	LOC100819911	NC_038244.2	21374497	21376843	+	2347	protein_coding	probable endo-1%2C3(4)-beta-glucanase ARB_01444 && D4AZ24.1 RecName: Full=Probable endo-1,3(4)-beta-glucanase ARB_01444; Short=Endo-1,3-beta-glucanase; Short=Endo-1,4-beta-glucanase; AltName: Full=Laminarinase; Flags: Precursor && PF03639:Glycosyl hydrolase family 81	-
100781065	10.8517109326644	13.2629883190138	15.0951276191086	5.18371394419376	6.81586365346136	5.56178341254704	9.24303718782561	8.13280108551727	8.17843991006689	0.584968705881757	0.889206023337323	0.894021346914633	3.03914696168391	0.629720282666291	0.345784504449874	0.806904019713961	0.674595567729313	0.322811020913997	LOC100781065	NC_038251.2	7911531	7922637	-	2203	protein_coding	beta-amyrin synthase%2C transcript variant X1 && Q9MB42.1 RecName: Full=Beta-amyrin synthase && PF13249:Squalene-hopene cyclase N-terminal domain|PF13243:Squalene-hopene cyclase C-terminal domain	-
100306356	10.0628051437033	15.0488914298599	16.4893394421771	4.13938009970235	4.37260515499568	5.13788621129835	8.8638625361088	9.71259144867212	8.19211297827323	0	0.855883958538603	0.295325989991443	1.35345275564588	0.372998261131637	0.514010299124879	1.31435807687897	1.22563160839589	0.567107399580172	LOC100306356	NC_038241.2	29833838	29836342	-	1026	protein_coding	uncharacterized LOC100306356%2C transcript variant X2 && Q93ZB1.1 RecName: Full=Protein LOL1; AltName: Full=Protein LSD ONE LIKE 1; Short=AtLOL1; AltName: Full=Putative zinc finger LOL1 && PF06943:LSD1 zinc finger	zf-LSD1
100804273	68.4808867693949	98.4761832941455	86.2598569568891	33.3634036036009	55.456234154532	33.9517075314175	25.0220353641276	44.0237046595771	25.1434852179309	167.06086818233	109.204209386768	111.500327521269	26.9288760775114	43.9345326830427	64.9195007794723	84.6327114412158	79.0699518998315	84.3855810575296	LOC100804273	NC_016088.4	44577466	44578605	-	1140	protein_coding	PRA1 family protein B4 && O80915.1 RecName: Full=PRA1 family protein B4; Short=AtPRA1.B4 && PF03208:PRA1 family protein	-
100791543	80.6678534605474	135.344060349811	90.0397198843656	12.1907315820534	30.8084207552443	11.4611380710486	4.49718470263485	32.958505083093	8.90816555604915	350.737409140851	303.241533741792	339.31942213753	70.0613813639206	28.5958421641472	156.93618570338	212.955548103187	204.374271097597	210.10272087023	HSF-01	NC_016088.4	53227290	53229375	-	1529	protein_coding	heat stress transcription factor 1 && P22335.1 RecName: Full=Heat shock factor protein HSF24; AltName: Full=Heat shock transcription factor 24; Short=HSTF 24; AltName: Full=Heat stress transcription factor && PF00447:HSF-type DNA-binding	HSF_DNA-bind
100810910	12.3090205646017	21.4621191649202	22.9715349138979	1.8046215276001	5.06580622131381	7.26465225170187	2.16578768271987	21.5521526744065	7.89113217347594	164.025483513655	156.863167736657	156.186598080332	1.57378410334808	1.12878257340426	5.81680654209017	34.6634112685881	31.0211992807479	18.9900227195463	LOC100810910	NC_016091.4	9178444	9179672	-	1229	protein_coding	protein PHOSPHATE-INDUCED 1 && Q9C6E4.1 RecName: Full=Protein EXORDIUM-like 1; AltName: Full=PHOSPHATE-INDUCED 1; Flags: Precursor && PF04674:Phosphate-induced protein 1 conserved region	-
100527018	77.7479680209833	135.558221046747	82.7431966968446	12.1126673291825	30.682202449591	17.9889136390667	6.87975390372717	67.6471727702948	19.4770771665256	419.717206400447	347.859265580651	359.98658896588	32.2672856163627	13.2170038921043	83.6132582303728	100.467882858058	72.340269117815	91.7318963770109	LOC100527018	NC_038247.2	9283352	9284473	-	1122	protein_coding	uncharacterized LOC100527018 && - && PF14009:Domain of unknown function (DUF4228)	-
100803534	36.4773672034266	56.6320518157138	43.7979604960984	20.845303370204	22.7427113452392	20.2489292680875	19.9375869565517	14.4783227492847	11.7553956863054	19.682693603677	16.4331743206456	24.4421015890742	6.3501121606579	13.5977208601913	20.1076090382373	16.1679353798645	27.9574116832627	14.8174053723854	LOC100803534	NC_038251.2	3177635	3178525	+	781	protein_coding	histone H2A && Q9M531.1 RecName: Full=Histone H2A && PF00125:Core histone H2A/H2B/H3/H4|PF16211:C-terminus of histone H2A	Histone
102668650	2.96464966760796	7.75055204527324	6.13637894622098	1.38389684126356	1.66398508895064	1.37313145002046	0.75128649004937	1.85545162447618	1.44211173846869	11.4443412927453	9.96075646113927	10.0125391402303	2.23287359820176	1.30410730332455	1.47642611322363	3.56995466842726	3.2581339072802	3.04424938659393	LOC102668650	NC_016088.4	2511512	2513932	+	2421	protein_coding	uncharacterized LOC102668650 && - && -	-
100817534	46.766374690631	101.812235099666	68.220641228828	31.7646001781352	36.1465321027618	31.1197032717569	124.683567348176	141.869772497058	114.383894154687	4.71679680001085	6.76538852415302	2.35251914387594	20.0995840518737	1.22563811387762	1.04637810893279	1.90362985160619	0.843184026470552	0.451748596249423	LOC100817534	NC_038248.2	664911	670649	+	1288	protein_coding	cycloartenol-C-24-methyltransferase%2C transcript variant X1 && Q9LM02.1 RecName: Full=Cycloartenol-C-24-methyltransferase; AltName: Full=24-sterol C-methyltransferase 1; Short=Sterol C-methyltransferase 1; AltName: Full=Protein CEPHALOPOD; AltName: Full=Protein STEROL METHYLTRANSFERASE 1 && PF08498:Sterol methyltransferase C-terminal|PF08241:Methyltransferase domain	Methyltransf_11
102660295	2.39072904183329	3.13762513510335	1.87795642137363	0.446985834852838	0.619465478587386	0.546239813343244	0.0450228867060677	1.44976908752554	0.408283927760719	26.0328036287473	16.613031030547	16.2470256489846	3.52328110781293	2.45982006173888	5.01525204579153	4.76937844417977	5.35623930325578	5.11777976698263	LOC102660295	NC_038249.2	35082094	35085810	+	2956	protein_coding	G-type lectin S-receptor-like serine/threonine-protein kinase B120%2C transcript variant X2 && O81906.1 RecName: Full=G-type lectin S-receptor-like serine/threonine-protein kinase B120; Flags: Precursor && PF00954:S-locus glycoprotein domain|PF07714:Protein tyrosine kinase|PF01453:D-mannose binding lectin|PF08276:PAN-like domain	Pkinase_Tyr
100780194	108.746532880063	116.630149420087	40.3840618938947	36.7301722303404	34.6056462416086	24.1212820880573	29.5555254252787	17.9829068188246	17.7416525925242	2.30729693951119	4.18839417989126	7.39522772563006	8.50563176347753	8.89844433457608	5.25673857363597	7.68232680219436	3.1671214481288	5.45859576165822	LOC100780194	NC_016088.4	52925169	52925926	-	758	protein_coding	uncharacterized LOC100780194 && - && -	-
100784431	47.3850548975397	35.5741025798148	22.3993036254247	12.7160209231043	13.8333781624859	7.47128338430023	11.401590219116	6.35356146821518	11.0779040346024	14.9113651693348	10.1007843733786	17.4628741932324	14.8319629083329	11.1023629618843	17.3418428022506	10.31162487842	15.4026592485878	8.2575077434197	LOC100784431	NC_038249.2	42140572	42141304	-	642	protein_coding	histone H2A-like && Q2HU65.1 RecName: Full=Probable histone H2A.2 && PF16211:C-terminus of histone H2A|PF00125:Core histone H2A/H2B/H3/H4	Histone
100781994	17.4644438924597	18.239695262801	14.8821046932377	6.5364986361764	9.73418870210374	8.50178353469185	3.30607913743446	7.48664274271193	7.03546227587305	30.6457195089184	18.6587342766032	14.2666136659597	4.03745223609655	4.97939082076307	10.4425907671543	11.8919425294465	14.7469760529923	12.7781769353763	LOC100781994	NC_016088.4	4106956	4109424	+	2469	protein_coding	glycosyltransferase family 92 protein RCOM_0530710 && B9S2H4.1 RecName: Full=Glycosyltransferase family 92 protein RCOM_0530710 && PF01697:Glycosyltransferase family 92	-
100811560	3.54280708990526	5.90105095734698	5.54690566153237	1.63558831480511	1.20074751128152	0.622829272224736	0.103893562141402	5.48975737117286	1.73623798895314	28.1105155739544	27.5574590528621	23.488168186659	2.13708786401682	2.37504677328058	5.73621048569057	3.18686361386924	4.20326145930652	2.60417842879813	LOC100811560	NC_016088.4	55801500	55803634	+	2135	protein_coding	protein DETOXIFICATION 49 && O82752.1 RecName: Full=Protein DETOXIFICATION 49; Short=AtDTX49; AltName: Full=Multidrug and toxic compound extrusion protein 49; Short=MATE protein 49; AltName: Full=Protein NOVEL ION CARRIER 1; Short=Protein NIC1 && PF01554:MatE	MatE
100803406	4.07448852772828	7.5755628733194	6.7749677273293	1.70074530183423	1.85942415308933	1.4399363823674	2.10645980311981	1.5064472206377	1.43019497480222	1.42180956172576	0.386435901012413	0.6067023055259	0.766045853156712	1.2315024110732	0.167612054062461	0.561069850999718	0.261597260290033	0.221911591140067	LOC100803406	NC_016089.4	49062171	49064607	+	1748	protein_coding	glucan endo-1%2C3-beta-glucosidase 12 && Q8VYE5.1 RecName: Full=Glucan endo-1,3-beta-glucosidase 12; AltName: Full=(1->3)-beta-glucan endohydrolase 12; Short=(1->3)-beta-glucanase 12; AltName: Full=Beta-1,3-endoglucanase 12; Short=Beta-1,3-glucanase 12; Flags: Precursor && PF00332:Glycosyl hydrolases family 17|PF07983:X8 domain	Glyco_hydro_17
100805268	7.38851734072825	4.91440360756361	13.9169721779118	25.0286400263767	21.3632994715503	24.9791938449299	8.69853941850562	9.11166000579481	9.23336389935783	7.89636065598965	8.11250191017528	9.76595275579793	3.57371238641496	6.73001311086667	5.57247636051266	6.5203055025064	9.86272964873872	4.81707697055158	LOC100805268	NC_038242.2	6915776	6918213	-	2040	protein_coding	uncharacterized LOC100805268 && - && PF06219:Protein of unknown function (DUF1005)	-
100798611	2.98334357790568	5.7938578036035	2.06661774653982	0.661882023760178	1.24209309413146	0.404037039380096	2.06052777855702	39.2024160929935	8.3252744800691	165.281828912724	150.505809695479	132.324955516216	23.2405928343335	9.31661574169744	32.2830142893001	22.0014788657401	28.8620756532364	23.3091703586468	LOC100798611	NC_038245.2	44060011	44066445	-	4349	protein_coding	lysine-specific demethylase JMJ706%2C transcript variant X3 && Q336N8.1 RecName: Full=Lysine-specific demethylase JMJ706; AltName: Full=Jumonji domain-containing protein 706; AltName: Full=Lysine-specific histone demethylase JMJ706; AltName: Full=Protein JUMONJI 706 && PF02375:jmjN domain|PF02373:JmjC domain, hydroxylase|PF02928:C5HC2 zinc finger	JmjC
100807834	7.27030310585517	9.86252525017054	6.54627261978826	1.20569208092745	2.84316148627439	3.08017719385907	1.44736310371597	3.71414757311683	2.89726143683705	44.432459583407	45.0326636646465	52.5850910457288	20.5668500995868	44.8472128032491	18.6571191121035	48.0688985995793	72.3699463143206	35.5525513873598	LOC100807834	NC_016089.4	1240370	1244022	-	2544	protein_coding	alpha/beta-hydrolases superfamily protein%2C transcript variant X1 && - && PF01764:Lipase (class 3)	Lipase_3
100794249	3.95478634264623	10.8132880337789	2.44163834565272	0.0889518061010496	0.906077734420137	0.0895207012387109	0.459932197340401	4.81775802379914	0.487499915360449	4.94513971767053	8.53116437002256	11.0663742196841	0.934860998581305	0.180346944354882	0.552282508013537	4.15963755698754	4.20207550152972	2.55919908500458	LOC100794249	NC_016090.4	42149198	42150258	-	1061	protein_coding	NDR1/HIN1-like protein 10%2C transcript variant X1 && Q9SJ52.1 RecName: Full=Protein YLS9; AltName: Full=Protein NDR1/HIN1-LIKE 10; Short=AtNHL10; AltName: Full=Protein YELLOW-LEAF-SPECIFIC GENE 9 && PF03168:Late embryogenesis abundant protein	-
100811095	11.8125643965234	36.748933530555	30.8299717559534	5.62426237965372	11.8172404053592	6.84750089405219	4.25570983760028	2.46156086203062	3.90935251893411	46.8807719158795	25.2523279677625	24.4429474536087	17.7905406839613	17.7441995463398	16.4549041223338	9.87164889442803	8.37445834074987	8.15645514582226	LOC100811095	NC_038247.2	16401744	16404762	-	1720	protein_coding	UDP-D-apiose/UDP-D-xylose synthase 2 && Q9SGE0.1 RecName: Full=UDP-D-apiose/UDP-D-xylose synthase 2 && PF01370:NAD dependent epimerase/dehydratase family	Epimerase
100778761	299.582056399155	771.942948983156	432.593309503967	69.1052522347026	133.829058391688	86.1184520226669	6.09479424545263	9.63601896053559	9.53771111002365	76.8287433385133	72.5587082329152	69.304212906609	11.0946689110661	8.08431216003454	13.8210963835208	37.858742444539	22.4813823030831	19.1789172361362	LOC100778761	NC_038252.2	3714223	3717068	-	1645	protein_coding	myb-like protein X && - && -	-
100811485	3.19531767305511	4.47611713781885	5.86875381083322	0.402941554297401	0.7817959958415	0.675864307501937	5.51375159914953	4.16393064780946	4.37574342908963	0	0	0	0.4234813887786	0	0	0	0	0	LOC100811485	NC_038241.2	3200172	3201524	-	1054	protein_coding	transcription factor bHLH162 && - && PF00010:Helix-loop-helix DNA-binding domain	HLH
100802257	19.3540552948413	67.3991332720347	41.4236592430327	6.05554384538616	3.55816188381511	8.27433724067995	3.4943897789208	129.149185423816	30.0170380200651	255.259523435045	258.321171616215	346.471460032778	49.1287010829566	22.2590652452781	111.508863389495	119.460171228139	132.267777825915	135.101134934727	LOC100802257	NC_038241.2	41398654	41403011	-	1917	protein_coding	protein SAR DEFICIENT 1 && Q9C9T2.1 RecName: Full=Protein SAR DEFICIENT 1 && PF07887:Calmodulin binding protein-like	-
100792877	12.7107990628048	12.0378656043331	8.84070935055783	4.56018112736513	5.42142336186734	4.47686199404078	1.36597149087381	1.66320526870343	2.08267076583525	1.39534255565542	1.56793026023284	2.65541573473595	3.28906330481447	2.76462211880443	2.80355972720221	1.42280775929144	1.02891617820376	1.34751810340793	LOC100792877	NC_038248.2	33318830	33324435	+	2111	lncRNA	uncharacterized LOC100792877%2C transcript variant X1 && - && -	-
100808375	18.7768371533245	25.7752796654333	28.74623222763	13.2774944947107	13.2481080373094	9.79107613835337	13.1194700988868	29.1211271414608	11.8365130484556	88.9379267627656	53.6225443763439	47.3324466430583	15.798123990263	14.0257273895868	49.9573710748951	27.6832978563658	30.1853619420005	23.7078206181906	LOC100808375	NC_016089.4	45664348	45667318	+	2367	protein_coding	mannose-1-phosphate guanylyltransferase 1-like && O22287.1 RecName: Full=Mannose-1-phosphate guanylyltransferase 1; AltName: Full=GDP-mannose pyrophosphorylase 1; AltName: Full=Protein CYTOKINESIS DEFECTIVE 1; AltName: Full=Protein EMBRYO DEFECTIVE 101; AltName: Full=Protein HYPERSENSITIVE TO AMMONIUM ION 1; AltName: Full=Protein SENSITIVE TO OZONE 1; AltName: Full=Protein VITAMIN C DEFECTIVE 1 &…	Hexapep
100793171	35.930902400053	94.1082636335074	73.4537717504042	24.0571031676819	30.7754614236019	27.8913822899053	9.31986366268459	13.546965405441	20.2033286585055	53.287005243141	32.0400464168633	39.5376975592326	12.410170645406	8.44182829237631	23.9093978354839	24.1524592675681	31.5948915154401	24.5682998372743	LOC100793171	NC_016089.4	3704463	3705533	+	1071	protein_coding	glycine-rich cell wall structural protein 1-like && - && -	-
100799708	13.6957268365488	26.6574112932173	6.38174414166818	3.6580568322951	3.1431527461702	3.41849122974956	6.38663525411874	11.7788975047226	9.5466483978855	29.8675063521477	14.8114076504983	19.0426394576376	6.53569295791124	14.621283996984	37.3127077603941	23.2154300972624	16.3944422543781	24.1274995316401	LOC100799708	NC_038247.2	8045781	8046683	+	903	protein_coding	cold shock protein 2 && Q41188.1 RecName: Full=Cold shock protein 2; Short=AtCSP2; AltName: Full=Cold shock domain-containing protein 2; AltName: Full=Glycine-rich protein 2; Short=AtGRP2 && PF00098:Zinc knuckle|PF00313:'Cold-shock' DNA-binding domain	CSD
100788233	5.16526080341515	4.65340428537019	5.90791220690919	1.05463831854163	1.99864548070637	1.13543330162592	3.91976802278814	13.122874155955	6.49683164229281	274.663894603845	156.479143934508	136.107905149796	26.3953435541226	24.7141397235923	66.9116379928374	73.5626292832378	94.6213198410552	87.4996019801307	LOC100788233	NC_038245.2	2201441	2203364	+	1924	protein_coding	berberine bridge enzyme-like 21 && Q9SVG3.1 RecName: Full=Berberine bridge enzyme-like 21; Short=AtBBE-like 21; Flags: Precursor && PF01565:FAD binding domain|PF08031:Berberine and berberine like	FAD_binding_4
100794006	24.1868790777527	11.0139949400983	27.9671797060909	60.7848855972254	45.3033462308288	41.2186918816411	4.58868190727825	1.94038572063275	3.65620574495324	0.0988357239281248	0.290117375076463	0.352456876745336	0	0.154092069760627	0.251670039084766	0.109693774555689	0	0.0694168685241299	LOC100794006	NC_016088.4	32883070	32885955	-	2794	protein_coding	E3 ubiquitin-protein ligase WAVH1 && - && PF00092:von Willebrand factor type A domain|PF17123:RING-like zinc finger	VWA
121174393	30.3296713856673	45.1025857404687	38.3038981749089	17.0749429112722	21.7221988870146	17.6528049894947	10.7258141481146	7.94023222544455	8.400854318585	1.51396388517095	2.83305819929725	0.747543912165841	5.46516972090043	1.57358641414909	3.42138105354998	3.93187231520896	3.43142031271066	3.18997912263847	LOC121174393	NW_024464675.1	41619	46019	-	1216	protein_coding	vacuolar protein sorting-associated protein 26C-like && O35075.1 RecName: Full=Down syndrome critical region protein 3 homolog; AltName: Full=Down syndrome critical region protein A homolog && PF03643:Vacuolar protein sorting-associated protein 26	-
100781461	3.85860556737898	4.94263776144282	5.81754929278744	13.7882905001386	12.0147286990822	12.2875648613259	35.7868906113761	63.6483888285831	27.7526392336419	72.1335691049716	41.6845102323308	59.4181619603045	63.9749013503129	56.5508348805283	84.6500440719398	58.1067089648267	67.3583770831188	65.51545127254	LOC100781461	NC_038245.2	1560211	1562083	+	1345	protein_coding	BOI-related E3 ubiquitin-protein ligase 1 && O81851.1 RecName: Full=E3 ubiquitin-protein ligase BOI; AltName: Full=Inhibitor of apoptosis (IAP)-like protein; Short=AtILP; AltName: Full=Protein BOTRYTIS SUSCEPTIBLE 1 INTERACTOR; Short=AtBOI; AltName: Full=RING-type E3 ubiquitin transferase BOI && PF13920:Zinc finger, C3HC4 type (RING finger)	-
100804384	109.720706841137	223.750739719837	196.09063574139	10.1368819330489	38.3667419080904	12.4129214875795	16.3366854602791	48.7915733855277	34.7105528360008	473.005253422772	398.288891967318	187.654352983277	4.355908154395	7.0869669615011	28.0894390131291	180.258235889056	139.419574778437	132.037005349872	LOC100804384	NC_038249.2	21604858	21605802	-	945	protein_coding	ethylene-responsive transcription factor ERF017 && Q84QC2.1 RecName: Full=Ethylene-responsive transcription factor ERF017 && PF00847:AP2 domain	AP2
100794321	0.696521011057664	4.28352329124743	2.66790300688715	0.158751667406583	0	0	0	4.86363909476684	0.652528271905933	14.8640948779912	15.2255094980554	16.5645839129768	1.45988491094688	0.60349487371908	2.31628863138024	3.45407152384793	2.01907321924443	1.903076975883	LOC100794321	NC_038242.2	1567251	1568439	-	1189	protein_coding	uncharacterized protein At1g76070 && Q9SGS5.1 RecName: Full=Uncharacterized protein At1g76070 && -	-
100794704	7.61742040105977	5.46284832538935	7.88413788738514	1.42145912386209	1.8216063141815	3.33795029726617	0	0.134410256686449	0.0320588453078862	0.102695058629669	0.200963913713558	0	0.129103991008988	0	0.0653743110080732	0	0	0.024042485515857	LOC100794704	NC_016088.4	53105484	53110227	-	2689	protein_coding	uncharacterized LOC100794704%2C transcript variant X3 && - && PF04784:Protein of unknown function, DUF547|PF14389:Leucine-zipper of ternary complex factor MIP1	-
102668563	0	0	0	0.383163121129515	0.255551122833639	0.686874327431302	0.112566736956048	0	0	0	0	0	0	0	0.0297372109110562	0.26441181953038	0.116029436941633	0.0820226383559244	BAG6A	NC_038243.2	5429984	5435830	+	3941	protein_coding	BAG family molecular chaperone regulator 6 && O82345.1 RecName: Full=BAG family molecular chaperone regulator 6; AltName: Full=Bcl-2-associated athanogene 6; AltName: Full=CaM-binding protein 1; Contains: RecName: Full=Cleaved BAG6 && PF02179:BAG domain	-
100775263	5.74008927083488	5.68574765452795	4.72398920313437	0	0	0.138803809624197	8.8169412494214	3.96677418206349	5.57910915661814	3.26687488875301	1.18457528637692	0.917236900438977	7.08195264440938	4.69382101990861	5.08902388845476	0.870185370162193	0	1.02576586846819	LOC100775263	NC_016090.4	6179467	6182053	+	2395	lncRNA	uncharacterized LOC100775263%2C transcript variant X1 && F4IDY7.1 RecName: Full=DDT domain-containing protein DDR4; AltName: Full=DDT-related protein 4 && -	-
100775465	90.4091038798614	145.503455047586	177.337270411664	20.2852244448802	44.4860275881034	37.4130083662776	57.2511246044759	158.519095310286	107.954073925543	211.930676378961	158.660163375851	115.075466493551	14.4989022658388	10.3254785033346	25.883086920414	192.766967995079	125.562396459539	207.022091374611	LOC100775465	NC_038248.2	11723599	11724696	-	1098	protein_coding	ethylene-responsive transcription factor 9 && Q40477.1 RecName: Full=Ethylene-responsive transcription factor 4; AltName: Full=Ethylene-responsive element-binding factor 3; Short=EREBP-3; AltName: Full=Ethylene-responsive element-binding factor 4 homolog; AltName: Full=NtERF3 && PF00847:AP2 domain	AP2
100813645	11.6314376146943	28.4104564598404	18.8659946111385	3.41599701592142	8.15728239682664	7.66903700161642	9.86063199325632	51.1056308538478	25.0218097508505	75.7321969741122	98.8002013022963	107.527918871439	7.87066198763827	6.99241925841843	13.75877962632	37.9727779262158	42.1729986931145	25.0800944824078	LOC100813645	NC_038249.2	9523472	9525823	+	2155	protein_coding	rust resistance kinase Lr10 && P93604.1 RecName: Full=Rust resistance kinase Lr10; AltName: Full=Probable receptor-like serine/threonine-protein kinase LRK10; Flags: Precursor && PF00069:Protein kinase domain	Pkinase
100170722	6.56488765223953	10.9818374674933	6.30496006994154	15.3103343217683	17.2131009421521	20.3722080830331	7.39116511446155	3.36853372364354	14.0451757884198	25.8938272126102	31.369649259203	33.6376406187062	4.43583510121299	13.339332324502	22.5674139467062	27.3481700855934	28.9303539045163	30.9305269046364	SIK2	NC_038251.2	1648891	1656523	+	2851	protein_coding	stress-induced receptor-like kinase 2 && C0LGG4.2 RecName: Full=Probable LRR receptor-like serine/threonine-protein kinase At1g51860; Flags: Precursor && PF07714:Protein tyrosine kinase|PF12819:Carbohydrate-binding protein of the ER	Pkinase_Tyr
100801182	0.564817379128772	0.411342780451732	0.888553690529083	3.18960636838592	1.95691792747903	3.90406090668821	1.08596672243455	0.660265217811218	0.771667065511947	0.941677792515536	0.320839218655684	0.387473741344272	0.50735934501011	0.227212769774104	0.299729790794047	0.358330325008223	0.292373408559448	0.212587574705611	LOC100801182	NC_038249.2	24246630	24249727	+	2737	protein_coding	zinc finger protein JACKDAW && Q700D2.1 RecName: Full=Zinc finger protein JACKDAW; AltName: Full=ID1-like zinc finger protein 3; AltName: Full=Protein indeterminate-domain 10 && -	-
100804466	19.7386114915999	24.3653359669798	10.7224950530686	6.70634727033938	7.42079293264702	5.02677622281308	12.0839517251305	15.8987563683644	10.1137588843195	30.7284240581018	34.7994825062109	33.1376090390732	22.6496891017124	23.8654005857507	38.2117767448617	40.2898819577251	25.6813573898126	35.8902166277607	LOC100804466	NC_016089.4	46819911	46821360	+	1351	lncRNA	uncharacterized LOC100804466 && - && -	-
102662455	9.87984505018145	14.9951453890389	9.38125633263863	2.62554966323978	3.02895330853345	2.4280975763047	10.7404070925338	172.756160260245	5.96313806242658	757.154967029493	504.941438519453	565.228631187338	208.147223075931	68.4824807437685	221.699985016834	286.574441681692	321.637568630314	353.097270047175	LOC102662455	NC_038256.2	37378512	37379176	+	665	protein_coding	uncharacterized LOC102662455 && - && -	-
100810685	6.58104595518105	6.33386886130178	13.1056982888427	23.4949118570447	28.8771543489763	21.8918247754414	31.8212391385839	16.8841238504004	18.1415019926843	1.06807916287166	0.712542146592507	4.31493701199523	6.27776911072636	11.9087957485984	7.66460927049504	6.46591574068768	6.69266788232522	5.93309197155712	LOC100810685	NC_016088.4	2714313	2715389	-	948	protein_coding	uncharacterized LOC100810685 && - && PF00564:PB1 domain	-
100799761	1.54616286048553	1.97055750892017	1.51142256985854	6.69014629649676	5.07462939605921	5.40297126102191	1.21647602019591	0.391613547506934	1.08135008938593	0	0.0394101490647431	0.574541723235979	0.549762627491264	1.42338878442051	0.478623359045104	1.18016165712762	0.83370772131523	0.678940714083146	LOC100799761	NC_038241.2	7274775	7297450	-	1714	pseudogene	- && Q9FNX5.1 RecName: Full=Dynamin-related protein 1E; AltName: Full=Dynamin-like protein 4; AltName: Full=Dynamin-like protein DLP2; AltName: Full=Dynamin-like protein E && -	-
100817354	16.1709079255209	10.9672615810695	19.6447042828953	37.4876550044618	26.6305379199384	33.6292239339873	47.6953721273168	32.2639101423466	31.7037651174317	1.77556454837511	3.46317185035225	2.96083043925178	8.05593924462753	10.5387155907195	5.14584320778725	5.44515442324917	5.19363515016935	6.07121576504864	LOC100817354	NC_038241.2	2264172	2267022	-	1970	protein_coding	cyclic dof factor 3 && Q8LFV3.2 RecName: Full=Cyclic dof factor 3; AltName: Full=Dof zinc finger protein DOF3.3; Short=AtDOF3.3; AltName: Full=H-protein promoter-binding factor 2a && PF02701:Dof domain, zinc finger	zf-Dof
100170717	4.37520330191165	12.3812624679064	6.42407553088554	22.8643736405295	19.4515432924251	27.4191773475163	68.8707679077109	41.3841282376401	61.2552228554574	16.6035562326008	15.8548963015529	37.3324370042429	148.970276512799	117.73324152062	55.8552685951686	58.1973408127718	78.4696026401237	71.6275905921064	NAC26	NC_016089.4	10494553	10496399	-	1325	protein_coding	NAC domain protein && O49255.1 RecName: Full=NAC transcription factor 29; Short=AtNAC029; AltName: Full=Protein NAC-LIKE, ACTIVATED BY AP3/PI; Short=AtNAP && PF02365:No apical meristem (NAM) protein	NAM
100796005	4.26352820140861	7.02761745309079	6.72440826667759	1.89858134618405	1.4853503850619	1.38681566536089	2.36062893239393	34.0420920657772	5.45432051635843	230.749710120477	129.39950337901	98.8549611592286	30.25224751217	21.7299927924028	86.8500620668005	80.3900045094707	80.8608844866653	82.9838947087165	LOC100796005	NC_016090.4	3216622	3218162	-	1541	protein_coding	auxin-responsive protein SAUR36 && O22150.1 RecName: Full=Auxin-responsive protein SAUR36; AltName: Full=Protein RESPONSE TO AUXINS AND GIBBERELLINS 1; AltName: Full=Protein SENESCENCE-ASSOCIATED GENE 201; AltName: Full=Protein SMALL AUXIN UP RNA 36 && PF02519:Auxin responsive protein	Auxin_inducible
100776297	9.32184016137111	15.8115594330308	9.76926149967573	3.57336486433001	5.93793572268247	4.37052388761325	0.755449238628912	4.97619885823722	2.18639001895052	6.60351552001519	8.6394186269675	8.9199684205296	5.37272406392997	3.77843184197423	7.0274147199921	1.93218429938028	3.78989030845185	1.6631040913775	LOC100776297	NC_038245.2	41529963	41534021	-	2760	protein_coding	LEAF RUST 10 DISEASE-RESISTANCE LOCUS RECEPTOR-LIKE PROTEIN KINASE-like 1.3%2C transcript variant X3 && F4HQ17.2 RecName: Full=LEAF RUST 10 DISEASE-RESISTANCE LOCUS RECEPTOR-LIKE PROTEIN KINASE-like 1.4; AltName: Full=Probable receptor-like serine/threonine-protein kinase LRK10L-1.4; Flags: Precursor && PF07714:Protein tyrosine kinase	Pkinase_Tyr
100817788	8.632473308896	6.23078839876566	9.23880386168429	2.13060400449562	0.535868715841563	2.02510646518724	3.89470556739947	15.8438257458623	4.54096388551261	61.4942762295121	34.226330494284	26.3482144114105	3.48321704170402	1.19992542617389	16.1681165995635	7.02146549111666	4.54022168099528	3.94604329373427	LOC100817788	NC_038253.2	5442860	5445469	-	1196	protein_coding	tetraspanin-8 && Q8S8Q6.1 RecName: Full=Tetraspanin-8 && PF00335:Tetraspanin family	Tetraspannin
100817529	29.6489214335467	6.49401186365925	19.4256014429464	59.4466237091036	54.3427133260163	66.1546536034804	105.502863630884	24.1138099480411	36.721767682254	0	1.09096627989722	0	15.5524759113244	5.98767632581738	8.04429577149946	4.28995669384845	3.38492067352406	6.52593306380952	LOC100817529	NC_038248.2	37621065	37621807	+	743	protein_coding	uncharacterized LOC100817529 && - && -	-
100778095	10.8762210752605	15.0216289453855	15.6648724700683	7.29490753802617	5.11107233733893	5.07281571090719	8.95347245782414	2.91005781183463	3.79436997997761	0.247045099888335	0.725163666097367	0.487929896507602	0.585655540227719	0.539225747070736	0.503250019110993	0.921262841764969	0.429536242204622	0.520533361933491	LOC100778095	NC_038246.2	222802	224846	-	1863	protein_coding	uncharacterized LOC100778095 && - && PF04720:PDDEXK-like family of unknown function	-
100127399	19.3203113538232	28.8809090642928	17.5950262916301	8.66827166437035	13.3762682287649	8.45250655330056	44.7003369559602	42.0990297856573	31.4111233931766	0.876100928474558	0.171444151007537	0.552752435899277	17.8111781736687	1.42661184551791	1.37569507722636	1.49741746639352	3.60870598772242	0.512771601777757	LOX9	NC_038243.2	2766642	2772802	-	3152	protein_coding	lipoxygenase-9 && P27480.1 RecName: Full=Linoleate 9S-lipoxygenase 1; AltName: Full=Lipoxygenase 1 && PF00305:Lipoxygenase|PF01477:PLAT/LH2 domain	Lipoxygenase
100306409	43.6773488730482	95.7588027364345	79.8589002282807	31.9064850750605	35.8758569617594	19.3132890362766	126.397626865566	84.6291882367642	78.8536636889375	29.2417726627035	32.3133019250028	50.8440744413019	175.87918995244	50.2022693629449	37.3022801750577	21.0636996040024	10.9513537859984	16.7019788657567	LOC100306409	NC_016089.4	7783235	7784043	-	809	protein_coding	alpha-amylase inhibitor/lipid transfer/seed storage family protein && P82353.1 RecName: Full=Non-specific lipid-transfer protein 2; Short=LTP 2 && -	-
100791019	23.5361202097714	20.2912716864271	18.2724340353672	7.33214498935325	10.2135296278328	8.84538534395862	7.73251636555405	3.08562191431299	5.23762981773632	0.733458200943375	0.87463838790897	0.754493191561805	3.85294952791791	2.23938273758588	2.4512762073804	1.83158011618683	0.967831696561082	1.67420949437812	LOC100791019	NC_016088.4	2323206	2326085	-	1004	protein_coding	uncharacterized LOC100791019 && - && -	-
100802293	2.84900185285886	3.8596836867938	3.74020831448259	0.981875429392568	0.628668523774889	1.04744435970795	0.479994309984954	8.22943796611597	2.8161420932514	17.5440881947667	13.6615945948927	12.2941886844753	0.330216402661594	0.418051421886301	3.34074608894397	3.90279768078362	3.97234841005125	6.69908890740023	LOC100802293	NC_038243.2	15885286	15887688	-	2403	protein_coding	L-type lectin-domain containing receptor kinase IV.1 && O80939.1 RecName: Full=L-type lectin-domain containing receptor kinase IV.1; Short=Arabidopsis thaliana lectin-receptor kinase e; Short=AthlecRK-e; Short=LecRK-IV.1; AltName: Full=Lectin Receptor Kinase 1; Flags: Precursor && PF00139:Legume lectin domain|PF00069:Protein kinase domain	Pkinase
778037	0.26671931792192	0.388490403759969	0.446959676455752	6.04109530492793	2.10094560020423	4.8752563050804	3.85761313342423	3.05556070242636	3.12341431278645	2.22340589899501	4.48695018397746	7.68489586999473	1.73700109090267	5.25745103393967	9.48311754762278	10.9564473681334	7.59358713897456	10.4627205748632	MYB68	NC_016091.4	3388462	3389289	+	828	protein_coding	MYB transcription factor MYB68 && Q9FDW1.1 RecName: Full=Transcription factor MYB44; AltName: Full=Myb-related protein 44; Short=AtMYB44; AltName: Full=Myb-related protein R1; Short=AtMYBR1 && PF00249:Myb-like DNA-binding domain	Myb_DNA-binding
102661831	2.61456505808228	11.720942521017	7.23974892324732	2.1601879415337	0.885219591362583	1.61176122834006	0.612742417601915	5.37925941936426	3.38497252792981	3.77785968378569	4.71830000116955	2.42140506355849	1.95715769434642	0.169902621511915	2.63617910316769	2.63668510385453	3.0902853939037	1.04603787909934	LOC102661831	NC_016091.4	49995639	50002251	-	2534	pseudogene	- && Q9LMP1.1 RecName: Full=Wall-associated receptor kinase 2; Flags: Precursor && PF13947:Wall-associated receptor kinase galacturonan-binding|PF07714:Protein tyrosine kinase|PF07645:Calcium-binding EGF domain	Pkinase_Tyr
100814475	0.887789333317682	1.79404564552518	0.574412696506741	0	0	0.0412783415968154	0	0.53854226892138	0.0374646827609326	3.08030131456597	3.34662559176643	3.06164877368574	0.754369039163772	0.561321046820328	0.611183041462699	0.932373247614155	1.0681603907236	0.112386342550438	LOC100814475	NC_016090.4	42400293	42404574	+	2301	protein_coding	calcium-dependent protein kinase 26 && Q7XIM0.1 RecName: Full=Calcium-dependent protein kinase 17; Short=OsCDPK17; Short=OsCPK17 && PF13499:EF-hand domain pair|PF00069:Protein kinase domain	Pkinase
100777166	41.5405053571308	74.9982424812618	49.034348355531	7.08129050820277	17.8992213163052	9.66047403896725	0.721191950954885	0.193703484908518	0.808520336907205	5.14154504596279	2.11178602012202	3.18918831167708	5.82976824713471	11.126744918922	9.25732762984141	1.63526485960401	2.19200838947488	1.58998097939818	LOC100777166	NC_038244.2	14168268	14170666	-	2399	protein_coding	9-cis-epoxycarotenoid dioxygenase NCED1%2C chloroplastic-like && Q9M6E8.1 RecName: Full=9-cis-epoxycarotenoid dioxygenase NCED1, chloroplastic; AltName: Full=PvNCED1; Flags: Precursor && PF03055:Retinal pigment epithelial membrane protein	RPE65
100800843	16.0370538146578	32.848303579644	24.1282878722969	11.3272476918935	10.2499513349561	11.1602022770174	9.79868752045278	41.2697392597313	16.6282828543049	115.072860039031	74.7024443393114	73.8793036717324	27.2606504349292	11.506939926522	41.7242611344093	42.6265250654315	50.6446623363665	50.7942912023366	LOC100800843	NC_038249.2	42616720	42620043	-	1983	protein_coding	ADP%2CATP carrier protein 1%2C mitochondrial%2C transcript variant X1 && P25083.1 RecName: Full=ADP,ATP carrier protein, mitochondrial; AltName: Full=ADP/ATP translocase; AltName: Full=Adenine nucleotide translocator; Short=ANT; Flags: Precursor && PF00153:Mitochondrial carrier protein	Mito_carr
100796348	1.07497855938157	3.21503039747152	0.864679000246175	0	0.0356530365012522	0	0	1.68892140294328	0.0335694061654618	5.66345119412235	2.57780434528934	2.12386307755529	2.12436968739143	0	6.93673712090024	0.668346056934633	1.29097433008395	0.503506569720713	LOC100796348	NC_038246.2	4004027	4005310	-	1284	protein_coding	zinc finger protein ZAT18 && Q681X4.1 RecName: Full=Zinc finger protein ZAT5 && PF13912:C2H2-type zinc finger	-
100818368	5.31714460833527	1.62673950070467	5.23109610024542	22.7851576886518	14.7964805047017	13.7835897646042	4.44796026202214	5.17689741754041	3.8667704368322	3.64310043080713	4.01016464032142	0.699548568640681	1.04684698627416	1.1990811514677	0.618439832192467	0.566066185424847	0.226222960580629	0.17058111755182	LOC100818368	NC_016090.4	35058441	35059713	+	758	protein_coding	transcription factor RADIALIS && F4JVB8.1 RecName: Full=Protein RADIALIS-like 1; Short=AtRL1; Short=Protein RAD-like 1; AltName: Full=Protein RADIALIS-LIKE SANT/MYB 2; Short=Protein RSM2 && PF00249:Myb-like DNA-binding domain	Myb_DNA-binding
100813900	1.00213393289879	5.42344638201599	3.85129533410712	0.765164211072763	0.476397737489627	0.770057852003417	0.0966270472675237	4.69842939311394	1.54386771356124	29.8513227620153	20.6308887505266	19.4510974189754	2.1004394471392	0.324161847948622	2.41082274855764	7.81787425068877	7.15179179816878	9.95100554190726	LOC100813900	NC_016088.4	1340119	1345105	-	4132	protein_coding	cellulose synthase-like protein D2%2C transcript variant X1 && A2YU42.1 RecName: Full=Cellulose synthase-like protein D2; AltName: Full=OsCslD2 && -	-
100806922	0.601675596785982	0.459051712175117	0.342948524821487	1.44480905815247	3.08832633772134	1.89765768788245	0	0.0669859107846877	0	0	0.105161902693777	0	0	0.0868861413935981	0.0608169943956785	0.58847550731801	0.222466274156871	0.570344649915087	LOC100806922	NC_038252.2	2838970	2844628	+	3854	pseudogene	- && O82345.1 RecName: Full=BAG family molecular chaperone regulator 6; AltName: Full=Bcl-2-associated athanogene 6; AltName: Full=CaM-binding protein 1; Contains: RecName: Full=Cleaved BAG6 && PF02179:BAG domain	-
100812571	12.6766824012495	15.6461324427669	12.2723538316809	25.5987063693115	31.6098802105181	25.3630065807666	10.9693776317135	5.38474328349186	10.2229429265263	7.199795956527	10.5669580844713	14.0798963260302	12.9304092112438	5.47168685505299	6.80101768362708	12.9398798878482	14.3738783941449	12.1796926456512	LOC100812571	NC_038249.2	29650443	29656218	-	1189	pseudogene	- && Q8GYA4.3 RecName: Full=Cysteine-rich receptor-like protein kinase 10; Short=Cysteine-rich RLK10; AltName: Full=Receptor-like protein kinase 4; Flags: Precursor && PF11883:Domain of unknown function (DUF3403)	-
102660396	14.1294164113933	15.8614425203774	15.9545335734349	7.99280006529805	6.23020990505906	5.86608893875128	2.98594093500626	6.2631430217347	3.92136350186666	16.1358091714196	7.99396396413843	11.7660757772848	3.1913540752975	1.30914940727433	6.02441360941778	4.35244127018124	7.48309411470922	6.26418779980051	LOC102660396	NC_038242.2	15593406	15594757	+	1352	protein_coding	uncharacterized LOC102660396 && - && PF07816:Protein of unknown function (DUF1645)	-
100793880	0.223655261382444	0	0	2.26659806153841	2.19885150810848	1.37415312520649	0	0	0	4.04845157442009	2.54090550191148	1.05209883934452	0.487907634010735	1.16270551712127	0.0339104016783775	3.19254589696454	2.28239067983951	2.24480012333818	LOC100793880	NC_038246.2	35449844	35461118	-	1728	lncRNA	uncharacterized LOC100793880%2C transcript variant X2 && - && -	-
100782997	1.87358284769846	0.193543955663811	1.75593606568816	9.47185805918895	6.3792420804681	7.78367954196383	38.6931131043534	19.571977268765	34.3268870907203	0.531690999095414	2.09718902986982	0.656327362594702	8.88043699764266	8.87661800466717	1.69233715812957	2.96526429014815	5.28256474786399	1.12029302906235	LOC100782997	NC_038249.2	17376857	17382244	-	1385	protein_coding	WAT1-related protein At4g08290 && Q9SUF1.1 RecName: Full=WAT1-related protein At4g08290 && PF00892:EamA-like transporter family	DUF6
100817983	21.4313273874746	50.6140336356698	35.4165080401906	9.79297214555388	17.8683818160663	9.44708109819375	7.63226684462429	12.325234717516	2.6881514150046	48.7958699781377	36.0987642602085	38.8529919768259	3.89289187758698	5.70958064075774	10.7743191087531	17.3344943670023	15.4882455334299	15.7107043470791	LOC100817983	NC_038245.2	49818453	49820422	-	930	protein_coding	protein LURP-one-related 10 && Q9LZX1.1 RecName: Full=Protein LURP-one-related 15 && PF04525:LURP-one-related	-
100799875	13.1235247379514	24.0559479038825	15.25659284981	5.94289316399302	7.9415577685258	5.58481502335796	20.7567899335166	28.2925022531894	20.7427012568752	50.2853192352359	23.2111644243132	35.9486115515147	14.932084843103	8.69764127093316	16.8607381689587	5.98143044448803	4.91023948411787	5.3380935043051	LOC100799875	NC_038246.2	2757605	2759338	-	1199	protein_coding	auxin-induced protein 22D-like && O24542.1 RecName: Full=Auxin-induced protein 22D; AltName: Full=Indole-3-acetic acid-induced protein ARG13 && PF02309:AUX/IAA family	-
100816770	39.2942432970916	150.023524984629	101.121474053143	9.54897330276451	15.1326014967768	19.0226216910081	3.99662621931339	52.7061857715657	33.3055966949724	34.3828227815067	23.3121273440685	24.7779119586168	6.0833018347392	1.12713715707866	9.624068095465	9.30285307522973	10.6158089868772	8.33329542667912	LOC100816770	NC_038247.2	7354627	7356887	-	1443	protein_coding	NAC domain-containing protein && Q9ZVP8.2 RecName: Full=NAC domain-containing protein 35; Short=ANAC035; AltName: Full=Protein LONG VEGETATIVE PHASE 1; Short=AtLOV1 && PF02365:No apical meristem (NAM) protein	NAM
100777554	22.9198618781125	45.1697554114045	34.4531090829416	13.1241204633508	13.0751131735022	18.8085312175502	10.5236317382166	55.7858847662216	21.6250132870548	104.033571229786	109.726827722753	101.827676622694	29.1751509653709	29.3152605754118	84.5604755079756	56.4917405669832	47.1064980643537	52.2225893723827	LOC100777554	NC_038246.2	46088360	46091991	-	1467	protein_coding	protein SGT1 homolog B-like && Q0JL44.1 RecName: Full=Protein SGT1 homolog; Short=OsSGT1; AltName: Full=Suppressor of G2 allele of SKP1 homolog && PF13414:TPR repeat|PF04969:CS domain|PF05002:SGS domain	-
100810108	69.3701514566408	84.8686674664122	47.9917356762885	32.5621051533043	22.2980142085765	33.0332213407571	50.0920317952763	49.6322095149598	46.8408417291344	118.203149328417	169.246376171374	129.559566297436	76.7706299682756	95.4092733880685	144.763129373093	99.8618932080775	96.1789838607295	112.362600417187	LOC100810108	NC_038243.2	42497249	42498000	-	542	protein_coding	60S ribosomal protein L29-1 && Q9M7X7.1 RecName: Full=60S ribosomal protein L29-1 && -	-
100817061	6.40993407234955	10.5812517866202	11.5804267166981	2.04534075514704	3.50779519186778	2.9038450685478	5.39080535015283	12.1089165866484	3.43623924473271	61.5559904370682	68.1763855480252	39.3999614882702	18.8090125600787	13.588381505711	49.7985272152163	7.25884119730885	11.4141039894195	6.90536657135856	LOC100817061	NC_038251.2	14537304	14545840	-	1292	protein_coding	transcription factor bHLH35%2C transcript variant X1 && Q2HIV9.1 RecName: Full=Transcription factor bHLH35; AltName: Full=Basic helix-loop-helix protein 35; Short=AtbHLH35; Short=bHLH 35; AltName: Full=Transcription factor EN 41; AltName: Full=bHLH transcription factor bHLH035 && PF00010:Helix-loop-helix DNA-binding domain	HLH
100788896	8.08972528015801	14.6500354504521	10.7151497316984	2.7001154254636	5.26330334574101	3.68243643905601	3.51104681983318	12.0108245530932	5.831598252226	31.9956431775165	29.2591905628585	32.3258774937853	21.0311979400895	14.0441325227715	36.3490491744781	28.1572304649501	41.4173512625237	43.5611266714951	LOC100788896	NC_038252.2	712114	714519	+	1870	protein_coding	putative receptor-like protein kinase At1g72540 && Q9CAH1.1 RecName: Full=Putative receptor-like protein kinase At1g72540 && PF07714:Protein tyrosine kinase	Pkinase_Tyr
100809934	2.4567956590138	1.95188139753188	1.79651753449205	8.55203966229767	7.0371478841792	6.10924465140344	1.32800516850486	1.67096246060962	2.26674970758046	2.38314574028204	0.437210326841228	0	0.28087429759156	0.309624770162669	0.521495886005339	0.595115351667176	0.739922347875367	0.523060222913751	LOC100809934	NC_038244.2	6324873	6328808	-	1236	protein_coding	uncharacterized protein ycf23 && P51373.1 RecName: Full=Uncharacterized protein ycf23 (chloroplast) [Porphyra purpurea] && PF04481:Protein of unknown function (DUF561)	-
100794927	6.7794301542115	12.5030763160629	12.8903080440535	30.2225941025088	23.8193779443649	24.3746601556061	28.4907902844464	9.4416759600683	13.3650125868154	0	0.238689030024628	0	3.85539318531534	3.46522633674104	0.362350016520896	2.59916104120364	2.12074033364102	1.65623415460428	LOC100794927	NC_038254.2	1909205	1910336	+	1132	protein_coding	RING-H2 finger protein ATL66 && Q9SRM0.1 RecName: Full=RING-H2 finger protein ATL66; AltName: Full=RING-type E3 ubiquitin transferase ATL66 && PF13639:Ring finger domain	-
121173156	0.19170450975638	3.76957094898345	0.87197044022841	0	0	0	0.924219813216222	1.83762356019647	1.34697242238916	0	0	0	0.817962798194467	0	1.32250566545672	0	0	0	LOC121173156	NC_038248.2	19250880	19266011	-	1152	protein_coding	U-box domain-containing protein 3-like && Q5VRH9.1 RecName: Full=U-box domain-containing protein 12; AltName: Full=Plant U-box protein 12; Short=OsPUB12 && PF03004:Plant transposase (Ptta/En/Spm family)	-
547669	64.1381663748545	130.339839139442	77.4461344183091	41.6025628037842	48.7305291121985	40.8630552592682	35.5241987108788	26.0399959357139	24.3518094149739	4.42969221455215	1.23525593305334	1.96850831923555	38.1862375166416	13.305968046341	14.1558139549175	3.36277404199999	8.08698094502955	0.684458786403788	LOC547669	NC_038244.2	16262522	16265791	+	1039	protein_coding	acid phosphatase && P15490.1 RecName: Full=Stem 28 kDa glycoprotein; AltName: Full=Vegetative storage protein A; Flags: Precursor && PF03767:HAD superfamily, subfamily IIIB (Acid phosphatase)	-
novel.818	22.2150362075086	24.585235906585	14.546780611073	4.60720353108883	4.33405906438891	5.33919472269578	0.65625075494643	5.65210467815083	5.48353270179728	16.3400599204249	11.7910968471042	14.5675223909241	4.40186769006552	3.53824164128198	6.76121239618111	9.06758597954425	5.58061256012213	6.12073311736233	-	NC_038250.2	584657	585043	-	338	-	- && - && -	-
100815157	15.2843731168477	9.99539716792599	20.4107978158729	37.9022221897605	29.35513910437	38.7259641414123	58.9412048112131	32.8660379116742	33.7681673951873	0.0866751452150599	0.508843657227644	0	1.72786432303702	0.945929912234257	1.15870118277303	1.50067694139802	1.45319495017048	0.974014968770465	LOC100815157	NC_016089.4	3623085	3624287	+	1062	protein_coding	uncharacterized LOC100815157 && - && PF00564:PB1 domain	-
100819226	6.24185412524564	6.07842128331925	3.37388470474138	13.5284113462575	9.23874466942653	14.4918268709823	45.7565152230196	60.0625751402393	77.3119409422094	24.0335268545595	12.6476577250562	23.8762022316552	35.8422587624363	49.960017821894	35.9897123725455	15.4086102455634	9.9986591323683	10.3666571293518	LOC100819226	NC_038253.2	34678872	34682555	+	3087	protein_coding	EIN3-binding F-box protein 1-like && Q708Y0.1 RecName: Full=EIN3-binding F-box protein 2 && PF12937:F-box-like	-
100815639	14.9665478255194	19.3069628081373	18.4978813210381	6.13567688537441	9.41543593730942	4.52827310706341	7.27140316402739	3.78395967143725	3.43058697333472	53.677118299142	47.0021773237386	37.1293888267966	14.2647338304015	8.14247267917148	30.6145992344024	6.37603492613627	7.29689379234538	7.59092694189819	LOC100815639	NC_038244.2	10491930	10494825	+	1269	protein_coding	annexin D2-like && Q9XEE2.1 RecName: Full=Annexin D2; AltName: Full=AnnAt2 && PF00191:Annexin	-
100807284	9.02485845930036	11.6689748723777	7.16318742211929	3.176178191887	2.52101873134554	2.98892718926032	0.0775569074027599	23.198626203565	7.34712230394086	59.7031128759161	62.7071968686904	73.2349080198274	12.3985939936846	6.48141537016654	23.7154646926655	16.5030064827705	27.7301099320118	26.5043393583509	LOC100807284	NC_016088.4	3397051	3399068	-	1144	protein_coding	uncharacterized LOC100807284 && - && -	-
100779357	6.94079870752243	10.9344252894762	9.20268222252582	3.54694838081748	3.56166782398531	4.19588445425686	3.31500381355797	36.3585272670793	8.88587345723801	53.530036299312	48.8728116870383	45.9168305761927	6.32192045392268	4.899352654374	15.7375267583492	8.13699258415788	12.9895400923224	8.24112994730571	LOC100779357	NC_016090.4	4460509	4464628	-	2275	pseudogene	- && Q9LFP7.1 RecName: Full=Probable receptor-like protein kinase At5g15080 && PF07714:Protein tyrosine kinase	Pkinase_Tyr
100813688	107.276873003925	192.245846203491	139.629463957603	8.53326096502835	35.8446473954326	15.8445570620554	56.3556819198029	23.6688961995014	24.2406320933398	165.371945191635	136.441641898942	96.6408908559567	9.32697125022202	13.7974788515843	9.74853529334853	86.4585304754809	100.777624482889	61.4352676069609	LOC100813688	NC_038251.2	17415224	17416329	-	1106	protein_coding	ethylene-responsive transcription factor ERF017 && Q84QC2.1 RecName: Full=Ethylene-responsive transcription factor ERF017 && PF00847:AP2 domain	AP2
100779102	3.23445384202978	11.5890274171689	6.48855048502967	2.20459976833981	1.85015067725964	1.95456850307457	1.82582245636486	6.45169944051397	6.71238759989257	2.45737052418403	2.62982741089426	3.00532794153139	7.59454107436666	1.1706502711712	3.10693210839221	0.659106249695905	1.65309681391288	1.15061612551083	LOC100779102	NC_038251.2	1682562	1690014	+	2697	protein_coding	putative leucine-rich repeat receptor-like protein kinase At2g19210-like && C0LGG4.2 RecName: Full=Probable LRR receptor-like serine/threonine-protein kinase At1g51860; Flags: Precursor && PF12819:Carbohydrate-binding protein of the ER|PF07714:Protein tyrosine kinase	Pkinase_Tyr
100804202	99.2644451874392	207.596710410771	115.594811045016	17.7189214385173	44.4654258883544	22.7856445614421	58.7644743819149	264.962796309319	115.428687586433	1217.1590622985	1012.79458698194	795.534866839956	85.6101092445286	86.1315961843192	323.392226813951	375.053798661705	338.706207616658	274.025999723606	LOC100804202	NC_038249.2	26660418	26661184	-	767	protein_coding	uncharacterized LOC100804202 && - && -	-
102668397	170.779475132124	350.14179170068	242.988058876281	98.1103242614198	154.534763126529	77.4072100794281	6.64185086107929	12.9811126071258	7.18385291940884	76.1874526440376	34.1561304914056	41.941296104039	48.0533077947322	38.242595023185	64.0596225333091	25.800099723266	30.840026164729	14.4275967249125	LOC102668397	NC_038244.2	14279135	14279488	-	354	protein_coding	classical arabinogalactan protein 1 && - && -	-
113001937	58.9967890139406	187.283453844606	217.417240689926	25.5269657348502	32.9605191846777	22.117112334752	6.76000777666723	10.2281999303144	6.15758821663615	4.73394878837453	1.02931802662049	2.38074937360245	1.55868038777749	0.227795366619678	0.111613664952831	0.350267892695538	0.707682874146512	0.492573284206778	LOC113001937	NC_038242.2	5084794	5085843	-	1050	protein_coding	acanthoscurrin-2-like && P14009.1 RecName: Full=14 kDa proline-rich protein DC2.15; Flags: Precursor && PF14547:Hydrophobic seed protein	-
100809899	74.6189033673887	71.0806487059252	56.0936956206478	25.6774451578005	41.0757317287204	32.0924529293809	55.5421987268304	47.6546156001307	62.82123708658	146.569200938437	115.798277994805	105.054517813714	66.6300043191908	84.463450544375	161.777109875452	147.486396390621	125.786502219732	144.243721568979	LOC100809899	NC_038249.2	43938805	43939750	-	623	protein_coding	60S ribosomal protein L37-3 && Q8LEM8.1 RecName: Full=60S ribosomal protein L37-3 && -	-
100800722	8.04137424939019	17.5928189859011	14.6492990328436	3.6041281081245	6.60657732325602	4.57614957617608	0.413682758313478	10.1339569691448	6.89037402572073	60.4122683102956	57.9805543053474	58.5624750042246	23.2556221266979	31.6506084437377	37.7030662838554	27.3277392302869	43.8337457246064	22.5070119648657	LOC100800722	NC_038245.2	45399063	45402081	+	2252	protein_coding	cytokinin dehydrogenase 6 && Q9LY71.2 RecName: Full=Cytokinin dehydrogenase 6; AltName: Full=Cytokinin oxidase 6; Short=AtCKX6; Short=AtCKX7; Short=CKO6; Flags: Precursor && PF01565:FAD binding domain|PF09265:Cytokinin dehydrogenase 1, FAD and cytokinin binding	FAD_binding_4
100806206	8.08606488018737	8.49095000315982	7.99516736934513	4.46816192506018	3.72651949228824	3.83355023354607	4.56317793337274	5.38134143394012	3.42064931244331	0.0940555220215193	0.138042906328957	0	0	0	0	0.0208776843398226	0	0	LOC100806206	NC_038244.2	43802835	43807831	-	2936	protein_coding	zinc finger CCCH domain-containing protein 18%2C transcript variant X6 && Q9SJ41.1 RecName: Full=Zinc finger CCCH domain-containing protein 18; Short=AtC3H18 && PF12872:OST-HTH/LOTUS domain|PF00076:RNA recognition motif. (a.k.a. RRM, RBD, or RNP domain)	RRM_1
100813364	23.5808968458863	29.9322206767373	25.6637047425734	10.6761139223749	17.2287331051418	11.2316094055754	6.13218847991411	8.25231698149019	7.49417054011764	23.8571933179422	19.8051320490575	20.9010909811898	5.22187004053669	4.41691771885132	5.47371010763546	16.8136153675126	16.1724172352306	10.9961267380799	LOC100813364	NC_016088.4	4005993	4007844	-	1852	protein_coding	probable galacturonosyltransferase-like 9 && O04536.1 RecName: Full=Probable galacturonosyltransferase-like 9; AltName: Full=Like glycosyl transferase 8 && PF01501:Glycosyl transferase family 8	Glyco_transf_8
100813422	1.90688244885383	1.14113205345398	2.4842034203286	7.16362117495477	4.09984146485002	6.78983959620099	12.3823184614029	7.52718258310037	9.50345844037458	0.147869886294608	0.705330876675186	0.304221351135764	9.22176549249149	8.72209247129322	4.23594029640262	2.26478436642497	2.80056151307285	2.3107918378074	LOC100813422	NC_038255.2	1529656	1535067	-	2490	protein_coding	protein NRT1/ PTR FAMILY 5.8 && Q9SRI2.1 RecName: Full=Protein NRT1/ PTR FAMILY 5.9; Short=AtNPF5.9 && PF00854:POT family	-
100807176	49.2606075953497	70.566604965658	36.1489073409327	23.3443485481447	23.1318916539503	19.5500716566479	52.5923529047139	55.0992490809783	29.1669505455857	167.997564236043	133.427167783767	103.45514664763	79.9994085952933	72.0090936317894	168.337464817993	147.285792334873	96.6451666330691	106.684324165545	LOC100807176	NC_016091.4	5222174	5222928	+	566	protein_coding	60S ribosomal protein L39 && P51425.1 RecName: Full=60S ribosomal protein L39 >P51426.2 RecName: Full=60S ribosomal protein L39-2 >Q6KAJ8.2 RecName: Full=60S ribosomal protein L39-1 && -	-
novel.386	0	0	0	2.83538654039697	3.53653639320576	3.26116614641278	0.0951986073699113	1.10799871315101	0.46247980167868	4.54319119532844	2.46423374130576	6.0145736223472	1.38353409371587	0	1.50894010558548	1.70999883236556	3.31178763322113	1.66481313868171	-	NC_038244.2	1325715	1327167	+	466	-	- && - && -	-
100810762	10.8121343502598	16.2622083013923	16.2572004603427	6.72442297196647	4.73044488298614	3.00774636045195	14.3438915011158	7.78793828828629	10.2369904101576	1.84098008436787	0.450326636646465	0.568133373246039	2.06643233228076	1.03646891811954	1.22077446042159	1.27701835878582	0.619222514878198	1.34688007400291	LOC100810762	NC_038256.2	44581204	44583674	-	1200	protein_coding	auxin-responsive protein IAA14 && Q38832.2 RecName: Full=Auxin-responsive protein IAA14; AltName: Full=Indoleacetic acid-induced protein 14; AltName: Full=Protein SOLITARY ROOT && PF02309:AUX/IAA family	-
100806788	40.6453919527685	58.1263431478337	69.077449966283	20.5830675457699	36.6529165275518	20.1210732977603	41.4147762616996	65.5599922785368	49.568585143921	94.9558148779218	99.3236874577153	91.8980649355874	27.798952848998	40.0320383759529	42.8684589470149	118.964341844784	169.709587630282	121.474404990073	LOC100806788	NC_038246.2	48496766	48498285	+	1520	protein_coding	zinc finger protein ZAT10 && Q96289.1 RecName: Full=Zinc finger protein ZAT10; AltName: Full=Salt-tolerance zinc finger && PF13912:C2H2-type zinc finger	-
100778882	6.11374924673907	12.9637272359767	7.58684289546103	1.33302071007364	0.982815229926044	2.79041589194472	2.10534140502136	0.0583420791331495	1.89945941597929	0.312030522774216	0.152653097168293	0	0.336233057455852	0.702690791945448	0.264845984633836	0.277048050719635	0	0	LOC100778882	NC_038249.2	19582467	19583351	-	885	protein_coding	glycine-rich cell wall structural protein 2 && - && -	-
100777677	10.0202472599585	7.95798311452062	7.5300119393004	19.5958850945885	17.5520927148641	15.1833349926661	6.2918041130489	7.29188335800286	8.62580416645364	0.221271644755754	1.94852871625874	2.45826940346844	6.7059703090842	6.52584442713946	5.07090929713583	2.4680835588072	2.74802891218135	2.29228627979341	LOC100777677	NC_038244.2	21466509	21468172	+	1664	pseudogene	- && Q940Z5.1 RecName: Full=Phenolic glucoside malonyltransferase 1 && -	-
100814097	5.34474057274594	10.2744734792931	11.9247398354764	3.571054399527	3.35184094902878	2.28702296643702	19.5762018815096	12.5339427892981	14.0005703579241	3.07583896159743	4.91265421796143	3.6479653122432	9.8213923920489	4.41934205117685	3.48415629785189	2.56031199206198	2.21894894766408	1.46138142673141	LOC100814097	NC_016089.4	41929539	41934269	-	2035	protein_coding	protein ECERIFERUM 2 && Q39048.1 RecName: Full=Protein ECERIFERUM 1 && PF02458:Transferase family	-
100806977	7.26596262638899	10.7476236700576	11.7708216249145	3.71724143104403	4.059602729769	4.61466546861794	5.6080960741573	11.9339823660803	6.38414099064446	19.7123810920522	17.938719087167	14.4713217713614	4.0938753752732	5.79911129078492	7.21408605668003	10.2643362423162	11.4587620677751	12.4421223439967	LOC100806977	NC_016089.4	7000704	7002823	-	2120	protein_coding	protein ROH1 && Q337C0.1 RecName: Full=UPF0496 protein 4 && -	-
100815088	37.2685294005233	64.7712853629918	73.1495975013452	20.828080513566	37.7273949885978	21.9296625708398	19.5994278146788	29.9399703249035	23.9868665873209	234.189246501257	143.161401246551	165.950937741706	31.5600574384698	17.8017143769567	74.0305844409952	106.605535990535	128.595612265666	130.948326787002	LOC100815088	NC_038250.2	47638832	47641185	-	2354	protein_coding	CBL-interacting serine/threonine-protein kinase 11 && O22932.1 RecName: Full=CBL-interacting serine/threonine-protein kinase 11; AltName: Full=SNF1-related kinase 3.22; AltName: Full=SOS2-like protein kinase PKS5; AltName: Full=SOS3-interacting protein 4 && PF00069:Protein kinase domain|PF03822:NAF domain	Pkinase
102665054	0	0	0	1.04957591496012	2.03641009197544	0.971785441427163	0	0	0.306783754565502	0	0	0	0	0	0	0.109069183668539	0.305119224413019	0.517662092499338	LOC102665054	NC_038244.2	34504674	34510756	+	1124	lncRNA	uncharacterized LOC102665054 && - && -	-
100815598	0.291799509234992	0.979909509946419	0.86155073759074	0.0103917492042737	0.0806491942173228	0	0.23446404422486	0.181925531936885	0.294251628057706	0.121623876967708	0.178504282308663	0	0.81910993131587	0.168551515490447	0.0258080484916257	0	0.0629365793584807	0.014237005847201	LOC100815598	NC_038249.2	37484649	37492191	-	4541	protein_coding	COP1-interacting protein 7 && - && -	-
100811478	49.2954453659263	105.181001886556	68.2261142044581	8.59512710702481	19.7283530834215	5.54058540083255	16.8472068809129	64.8482627793373	44.1806954543643	164.811550410076	204.335711378333	220.219317058227	33.3581219353894	33.0872770015082	81.7570095779487	104.496587987502	105.199781099087	92.4344553644282	LOC100811478	NC_038241.2	31248349	31249188	+	840	protein_coding	DnaJ domain-containing protein && A4XKA5.1 RecName: Full=Chaperone protein DnaJ && PF00226:DnaJ domain	DnaJ
100800481	11.799103374683	18.8343437379317	17.3742700959603	7.06406912377632	8.60654237783152	6.3911418578152	4.40495088395796	8.51003326146058	5.21408679634512	23.7081860663302	22.5049828747465	19.0523221270009	3.72457763116734	0.795676356186678	6.79301917492658	5.09777489999177	7.43297497698085	3.8777111807987	LOC100800481	NC_038249.2	9339447	9341430	+	1984	protein_coding	probable receptor-like protein kinase At1g11050 && O04086.1 RecName: Full=Probable receptor-like protein kinase At1g11050; Flags: Precursor && PF00069:Protein kinase domain	Pkinase
102667147	0	0	0	7.02216266913792	4.90483916438656	1.97878050029734	12.675014581251	40.8759191926629	16.8050845079028	14.7935899636704	2.8145414790404	0	0.738011547243128	0	2.96473797530957	1.27701835878582	0.340232151031977	0.76964575657309	LOC102667147	NC_038244.2	7336117	7336452	-	336	protein_coding	VQ motif-containing protein 1 && - && PF05678:VQ motif	-
100800873	3.70739108753715	7.31950991982422	4.46344112836544	1.72898988784168	2.33420598851274	2.49428893378244	2.57102552665109	21.4429086149189	7.1037876876517	60.3999456490156	48.1820642162838	46.9196800864101	14.5300881408295	13.9619074316422	42.3192742456986	29.0771636333176	28.4919067865597	31.1092144370424	LOC100800873	NC_038243.2	8830085	8844936	-	7178	protein_coding	LEAF RUST 10 DISEASE-RESISTANCE LOCUS RECEPTOR-LIKE PROTEIN KINASE-like 1.2%2C transcript variant X3 && P0C5E2.3 RecName: Full=LEAF RUST 10 DISEASE-RESISTANCE LOCUS RECEPTOR-LIKE PROTEIN KINASE-like 1.2; AltName: Full=Probable receptor-like serine/threonine-protein kinase LRK10L-1.2; Flags: Precursor && PF14380:Wall-associated receptor kinase C-terminal|PF00069:Protein kinase domain|PF13947:Wall-…	Pkinase
100815486	3.83082316757241	4.28273428977629	5.49444448456575	1.97458256429806	2.52157890901918	2.00888975927934	1.0462865809995	5.63309108392336	3.09565907908792	3.44553485053634	3.18627337249857	4.61053660577025	2.39218155568959	0.895306500271803	1.4265897528968	2.50895633728583	2.19173285850423	2.87246973786135	LOC100815486	NC_038252.2	3159397	3168799	-	6572	protein_coding	TMV resistance protein N%2C transcript variant X2 && Q40392.1 RecName: Full=TMV resistance protein N && PF00931:NB-ARC domain|PF01582:TIR domain	TIR
100820165	1.43574441349459	2.13650041703051	0.821334498810571	3.92045847740806	5.28748619139544	5.2767480007929	0.569326896084562	0.348752043450438	0.0582277845544789	0.248697073200658	0.34219349289245	0	0	0	0.217686225971833	0.786653659718111	0.521206699453241	0.567681976479443	LOC100820165	NW_024464677.1	40247	47934	-	2961	protein_coding	beta-galactosidase%2C transcript variant X11 && Q9SCV5.2 RecName: Full=Beta-galactosidase 7; Short=Lactase 7; Flags: Precursor && -	-
100800214	4.5575034394913	3.88811091593262	3.99010902539475	1.36335950689489	1.88944275986589	1.59609181863606	0.614693366337204	1.61352312602617	0.953046525275347	2.76798302779368	2.52910448942074	1.96524122820957	0.394766554044202	0.817968032260519	1.14015727907299	0.650556522400321	0.623491465452467	0.552729086972892	LOC100800214	NC_038254.2	57084681	57088535	+	3392	lncRNA	uncharacterized LOC100800214%2C transcript variant X2 && Q8L719.1 RecName: Full=THO complex subunit 4B; AltName: Full=ALYREF homolog 2; Short=AtALY2 && PF13966:zinc-binding in reverse transcriptase	-
100796856	5.03472561081298	9.65911997236938	8.9636147749544	2.90361297299174	3.12080071961559	1.40853432690488	7.12864365891078	11.7253632743893	11.9253866524051	35.1652459674518	48.4714128820664	50.5342773192729	13.9628256396341	6.71285416373261	8.01528410667242	19.8624688155372	27.4029209771412	21.3497484240355	LOC100796856	NC_038245.2	281204	284327	+	2259	protein_coding	O-fucosyltransferase 20 && Q8W486.1 RecName: Full=Uncharacterized protein At1g04910 && PF10250:GDP-fucose protein O-fucosyltransferase	-
100816621	2.08407476943075	1.79147926288322	2.33918907050331	5.70880967091994	4.19258529233042	5.42205448967612	2.33342626109046	3.64240864093035	2.25384494439374	0.541129665887834	0.4389012702464	0.0703135362928266	0.951377261891637	0.192413784304369	0.416997216678662	0.417243622177544	0.212224015000144	0.600095082476543	LOC100816621	NC_038247.2	11580926	11587768	-	3232	protein_coding	auxin response factor 4%2C transcript variant X2 && Q9ZTX9.1 RecName: Full=Auxin response factor 4 && PF06507:Auxin response factor|PF02362:B3 DNA binding domain	Auxin_resp
100791358	3.73965447603579	7.94491581876607	10.0051656216615	2.1696061212233	1.91683369642693	2.72935241420323	2.85916277192014	19.2880925410024	10.7403909410866	69.5657704294182	43.9234847566503	52.1488597117464	8.22501145065445	3.49548062571575	19.9413207426502	17.5888834047544	28.2510006787931	19.4799994939534	LOC100791358	NC_038243.2	18806709	18809144	-	2436	protein_coding	lectin-domain containing receptor kinase VI.3 && Q9SR87.1 RecName: Full=Probable L-type lectin-domain containing receptor kinase VI.1; Short=LecRK-VI.1; Flags: Precursor && PF00139:Legume lectin domain|PF00069:Protein kinase domain	Pkinase
100802282	8.31252596526546	8.15355597148721	15.5702537719085	25.3706522509631	20.3744590585742	25.8952516335961	28.1158385497639	11.6344373522619	12.6722288527517	0.421384047795291	0.481020313813619	0.0770611560862718	1.51356183035824	0.608304005469639	0.804742472383713	1.87070848082561	0.668696353808525	0.986524570988905	LOC100802282	NC_038242.2	5918286	5920251	+	1966	protein_coding	F-box protein AFR && Q8LAW2.2 RecName: Full=F-box protein AFR; AltName: Full=Protein ATTENUATED FAR-RED RESPONSE; AltName: Full=SKP1-interacting partner 29 && -	-
100794505	1.69259689781984	5.06767299678424	4.8816945183867	1.05055654063249	0.451101996140661	0.987945884819985	0.307623529070509	16.0739880467191	7.86553239351332	12.8331093472359	15.8518263155298	27.0105258229382	3.25802469907039	1.03006736949555	7.76305627678312	5.10061639363211	5.75762203614989	6.32345447882241	LOC100794505	NC_038243.2	8663603	8669161	+	2740	protein_coding	LEAF RUST 10 DISEASE-RESISTANCE LOCUS RECEPTOR-LIKE PROTEIN KINASE-like 2.4%2C transcript variant X2 && Q9FF31.1 RecName: Full=LEAF RUST 10 DISEASE-RESISTANCE LOCUS RECEPTOR-LIKE PROTEIN KINASE-like 2.1; AltName: Full=Probable receptor-like serine/threonine-protein kinase LRK10L-2.1; Flags: Precursor && PF07714:Protein tyrosine kinase|PF13947:Wall-associated receptor kinase galacturonan-binding|P…	Pkinase_Tyr
102660523	8.14006841427091	29.7842642882643	7.85126420675297	2.31911423534606	4.15723547408832	0.558117577006942	0.805730093573117	6.84023479067503	3.91427883429328	9.93263827570273	7.21677302318052	16.7526507495627	1.80150511019348	0.102215869637035	2.31634128387686	1.76817926601113	2.68696160302177	1.03606159538685	LOC102660523	NC_038253.2	6970391	6971326	+	936	protein_coding	uncharacterized LOC102660523 && - && PF07816:Protein of unknown function (DUF1645)	-
100803550	2.22413573404559	4.38294505284648	2.81884183221756	0.111822116437457	0.325439565409535	0	0	25.2046076937547	0.204280177803095	48.9691977417757	35.4552192004237	17.1427289557652	2.46796657694195	1.8704050837374	12.4970276517092	1.74303927644699	3.52164463437838	2.5277938829628	LOC100803550	NC_016088.4	56975245	56976088	+	844	protein_coding	ethylene-responsive transcription factor ERF020 && Q9C9I8.1 RecName: Full=Ethylene-responsive transcription factor ERF020 && PF00847:AP2 domain	AP2
100306139	16.9278699181106	9.10386946169588	12.8015997898082	30.7915208359934	40.2361334386679	27.553585079612	21.6232560073229	7.55007047649979	9.82696861617246	0	0	0	1.01372152149622	0	0	0	0	0.203302652679684	LOC100306139	NC_038244.2	38844988	38846135	+	636	protein_coding	uncharacterized LOC100306139 && - && PF09713:Plant protein 1589 of unknown function (A_thal_3526)	-
[truncated: 24,269 more rows]
