# Supplementary material for: Comparative transcriptome profiling reveals the importance of GmSWEET15 in soybean susceptibility to Sclerotinia sclerotiorum
Source: Front Microbiol. 2023 Jan 26;14:1119016. doi: 10.3389/fmicb.2023.1119016 (PMC9909833; doi:10.3389/fmicb.2023.1119016)
Supplement: Supplementary file 9 [file Table_3.XLS]

## Sheet: A
gene_id	WT_24h_1	WT_24h_2	WT_24h_3	WT_0h_1	WT_0h_2	WT_0h_3	WT_24h	WT_0h	log2FoldChange	pvalue	padj	gene_name	gene_chr	gene_start	gene_end	gene_strand	gene_length	gene_biotype	gene_description	tf_family
547505	7828.4	7965.78	10267.1	337.852	473.057	417.357	8687.08	409.422	4.4071	1.12551e-73	1.99334e-69	GRR1	NC_038242.2	5216386	5220022	-	2946	protein_coding	putative EIN3-binding F-box protein && Q708Y0.1 RecName: Full=EIN3-binding F-box protein 2 && -	-
778137	1823.92	1468.81	1310.61	23.5214	14.5877	30.8392	1534.45	22.9827	6.06026	5.96811e-68	7.04654e-64	BZIP105	NC_016090.4	45564979	45569346	+	1779	protein_coding	bZIP transcription factor bZIP105 && Q99090.2 RecName: Full=Light-inducible protein CPRF2; AltName: Full=Common plant regulatory factor 2; Short=CPRF-2 && PF00170:bZIP transcription factor|PF12498:Basic leucine-zipper C terminal	bZIP_1
100805418	5475.25	7135.72	8390.89	227.729	129.205	239.518	7000.62	198.817	5.138	6.7864e-66	6.00953e-62	LOC100805418	NC_016091.4	5572406	5575921	-	2964	protein_coding	EIN3-binding F-box protein 1 && Q708Y0.1 RecName: Full=EIN3-binding F-box protein 2 && PF00646:F-box domain	F-box
100170708	2833.41	2406.21	3621.62	125.091	81.2742	86.3498	2953.75	97.5716	4.92073	2.68155e-64	1.89967e-60	NAC12	NC_038252.2	4020145	4022356	-	1554	protein_coding	NAC domain protein && Q84TD6.1 RecName: Full=NAC transcription factor 47; AltName: Full=NAC domain-containing protein 47; Short=ANAC047; AltName: Full=Protein SPEEDY HYPONASTIC GROWTH && PF02365:No apical meristem (NAM) protein	NAM
100804565	2263.05	1325.33	2148.92	23.5214	18.7556	40.091	1912.43	27.456	6.12078	5.28348e-62	2.68411e-58	LOC100804565	NC_038242.2	41095310	41098384	-	1564	protein_coding	protochlorophyllide reductase%2C chloroplastic%2C transcript variant X2 && Q41249.1 RecName: Full=Protochlorophyllide reductase, chloroplastic; Short=PCR; AltName: Full=NADPH-protochlorophyllide oxidoreductase; Short=POR; Flags: Precursor && PF00106:short	adh_short
100787936	1581.6	3742.16	3015.98	33.1437	32.3013	49.3427	2779.91	38.2626	6.18198	5.30442e-62	2.68411e-58	CRK75	NC_038256.2	37797070	37801543	-	2607	protein_coding	cysteine-rich receptor-like protein kinase && Q9T0J1.1 RecName: Full=Cysteine-rich receptor-like protein kinase 26; Short=Cysteine-rich RLK26; Flags: Precursor && PF00069:Protein kinase domain|PF01657:Salt stress response/antifungal	Pkinase
100778102	1352.41	1114.89	1758.52	18.1756	29.1753	38.035	1408.61	28.462	5.62704	3.46872e-56	1.11696e-52	LOC100778102	NC_038254.2	4661088	4666635	+	2923	protein_coding	probable serine/threonine-protein kinase WNK4 && Q9LVL5.1 RecName: Full=Probable serine/threonine-protein kinase WNK4; Short=AtWNK4; AltName: Full=Protein kinase with no lysine 4 && PF00069:Protein kinase domain	Pkinase
100776768	9157.19	7983.85	9097.61	431.938	550.163	736.029	8746.22	572.71	3.93262	6.64003e-53	1.67997e-49	LOC100776768	NC_038250.2	47972020	47975379	-	2147	protein_coding	root phototropism protein 2 && Q682S0.2 RecName: Full=Root phototropism protein 2; AltName: Full=BTB/POZ domain-containing protein RPT2 && PF03000:NPH3 family|PF00651:BTB/POZ domain	BTB
100820247	5352.78	6424.7	8467.58	382.757	437.63	274.469	6748.35	364.952	4.20888	2.5878e-51	6.11083e-48	LOC100820247	NC_038250.2	14480093	14483776	-	3038	protein_coding	EIN3-binding F-box protein 1 && Q708Y0.1 RecName: Full=EIN3-binding F-box protein 2 && PF00646:F-box domain	F-box
100798709	3350.41	3002.44	2376.36	117.607	178.178	93.5456	2909.74	129.777	4.48684	2.68293e-49	5.9395e-46	LOC100798709	NC_038249.2	29059617	29061921	+	2305	protein_coding	polyphenol oxidase A1%2C chloroplastic && P43309.1 RecName: Full=Polyphenol oxidase, chloroplastic; Short=PPO; AltName: Full=Catechol oxidase; Flags: Precursor && PF12143:Protein of unknown function (DUF_B2219)|PF00264:Common central domain of tyrosinase|	-
100808512	2695.2	2946.12	2902.7	318.607	303.215	256.993	2848	292.939	3.28142	1.79247e-47	3.73476e-44	LOC100808512	NC_038244.2	17988635	17991801	-	2024	protein_coding	uncharacterized LOC100808512%2C transcript variant X2 && - && -	-
100305960	8290.29	3321.29	5456.83	130.437	174.01	216.902	5689.47	173.783	5.0327	9.53928e-47	1.77837e-43	LOC100305960	NC_038252.2	4686656	4688910	+	795	protein_coding	putative light-regulated protein 1 && Q03200.1 RecName: Full=Light-regulated protein; Flags: Precursor && PF07207:Light regulated protein Lir1	-
100808320	1752.18	2790.94	1828.24	130.437	104.198	123.357	2123.79	119.33	4.1535	3.4924e-46	6.18521e-43	LOC100808320	NC_038243.2	1661327	1664491	+	2046	protein_coding	uncharacterized LOC100808320%2C transcript variant X1 && - && -	-
547636	656.959	1119.14	1045.7	7.48407	7.29383	0	940.601	4.92597	7.58553	4.11746e-44	6.6293e-41	LOC547636	NC_038242.2	12139093	12140689	-	815	protein_coding	24 kDa seed coat protein && Q39962.1 RecName: Full=Citrate-binding protein; Flags: Precursor && PF08787:Alginate lyase	-
100783727	2392.52	1211.61	1482.28	71.6332	50.0149	41.119	1695.47	54.2557	4.967	9.90505e-44	1.52542e-40	LOC100783727	NC_038249.2	37436434	37438351	+	1190	protein_coding	stem-specific protein TSJT1%2C transcript variant X1 && P24805.1 RecName: Full=Stem-specific protein TSJT1 && PF12481:Aluminium induced protein	-
100804481	701.573	2006.59	1165.09	3.20746	0	7.19582	1291.08	3.46776	8.53467	3.76953e-41	5.34082e-38	LOC100804481	NC_038246.2	42083575	42084677	-	1103	protein_coding	ethylene-responsive transcription factor 1B && Q8LDC8.2 RecName: Full=Ethylene-responsive transcription factor 1B; Short=AtERF1B; AltName: Full=Ethylene-responsive element-binding factor 1B; Short=EREBP-1B && PF00847:AP2 domain	AP2
100305726	1999.75	645.127	1219.99	17.1064	9.37779	21.5875	1288.29	16.0239	6.32888	7.98075e-41	1.08725e-37	LOC100305726	NC_038256.2	24814687	24815616	-	930	protein_coding	DNA-binding domain-containing protein && Q9LY05.1 RecName: Full=Ethylene-responsive transcription factor ERF106 && PF00847:AP2 domain	AP2
100810176	2203.57	2286.11	1741.1	219.176	187.556	215.875	2076.92	207.535	3.32296	1.63542e-40	2.06886e-37	LOC100810176	NC_016089.4	9711889	9716020	+	2640	protein_coding	U-box domain-containing protein 26%2C transcript variant X1 && Q9FXA4.1 RecName: Full=U-box domain-containing protein 26; AltName: Full=Plant U-box protein 26 && PF04564:U-box domain	U-box
100805047	1958.63	1029.87	878.39	24.5905	41.6791	34.9511	1288.96	33.7402	5.25487	6.38355e-40	7.79695e-37	LOC100805047	NC_038255.2	1444729	1447497	+	1800	protein_coding	cytochrome P450 82A4-like && O49859.1 RecName: Full=Cytochrome P450 82A4; AltName: Full=Cytochrome P450 CP9 && PF00067:Cytochrome P450	p450
100789249	2361.03	1239.24	2328.43	37.4203	92.7359	54.4826	1976.23	61.5463	5.0045	1.8254e-38	1.95931e-35	LOC100789249	NC_038244.2	14478938	14481294	+	1407	protein_coding	cationic peroxidase 2-like && P22196.1 RecName: Full=Cationic peroxidase 2; AltName: Full=PNPC2; Flags: Precursor [Arachis hypogaea] && PF00141:Peroxidase	-
547957	18003.8	16500.2	21788.1	2317.92	2594.52	2871.13	18764	2594.52	2.85442	2.35177e-38	2.45006e-35	EREB	NC_038252.2	1082212	1085700	-	1678	protein_coding	ethylene responsive protein%2C transcript variant 1 && Q9LUM4.2 RecName: Full=Ethylene-responsive transcription factor RAP2-2; Short=AtRAP2.2; AltName: Full=Protein RELATED TO APETALA2 2 && PF00847:AP2 domain	AP2
100811254	2532.49	2031.03	2508.82	209.554	107.324	107.937	2357.45	141.605	4.05808	7.8317e-37	7.11299e-34	LOC100811254	NC_038254.2	6225796	6227949	-	878	protein_coding	uncharacterized LOC100811254 && - && -	-
100799888	1294.67	1716.44	1743.71	150.75	138.583	99.7135	1584.94	129.682	3.61174	2.52616e-36	2.23698e-33	LOC100799888	NC_038247.2	33135616	33154159	+	3437	protein_coding	probable LRR receptor-like serine/threonine-protein kinase At1g06840%2C transcript variant X1 && C0LGD7.2 RecName: Full=Probable LRR receptor-like serine/threonine-protein kinase At1g06840; Flags: Precursor && PF13855:Leucine rich repeat|PF00069:Protein k	Pkinase
100814228	2354.03	2820.7	2281.38	367.788	320.929	326.896	2485.37	338.538	2.87604	4.89711e-35	3.94228e-32	LOC100814228	NC_038244.2	5180848	5183636	+	1350	protein_coding	cysteine hydrolases superfamily protein && Q8S8F9.1 RecName: Full=Nicotinamidase 1; Short=AtNIC1; AltName: Full=Nicotine deamidase 1 && PF00857:Isochorismatase family	Isochorismatase
100789844	4642.45	9660.96	6935.62	287.602	250.074	520.155	7079.68	352.61	4.32731	9.59507e-35	7.23121e-32	LOC100789844	NC_016090.4	32558801	32560558	-	1110	protein_coding	uclacyanin-3 && Q41001.1 RecName: Full=Blue copper protein; Flags: Precursor && PF02298:Plastocyanin-like domain	Cu_bind_like
100809679	6888.01	5187.59	5816.72	579.481	614.766	871.722	5964.11	688.656	3.11438	4.89937e-34	3.54165e-31	LOC100809679	NC_038247.2	10582217	10585749	-	1884	protein_coding	protein kinase APK1A%2C chloroplastic-like%2C transcript variant X1 && P46573.2 RecName: Full=Protein kinase APK1B, chloroplastic; Flags: Precursor && PF07714:Protein tyrosine kinase	Pkinase_Tyr
100806025	4519.11	17245.2	12966.7	292.948	415.749	493.427	11577	400.708	4.85243	1.98015e-32	1.32337e-29	LOC100806025	NC_038243.2	1259765	1268991	-	5081	protein_coding	ABC transporter G family member 36 && Q9XIE2.1 RecName: Full=ABC transporter G family member 36; Short=ABC transporter ABCG.36; Short=AtABCG36; AltName: Full=Pleiotropic drug resistance protein 8; AltName: Full=Protein PENETRATION 3 && PF08370:Plant PDR A	ABC2_membrane
100811173	971.005	1193.54	1120.64	35.282	86.484	59.6225	1095.06	60.4628	4.17783	3.3897e-32	2.22345e-29	LOC100811173	NC_038243.2	44643786	44650091	+	3266	pseudogene	- && Q9LT96.1 RecName: Full=Probable leucine-rich repeat receptor-like protein kinase At5g49770; Flags: Precursor && PF00069:Protein kinase domain	Pkinase
100783822	2311.17	2012.97	2838.21	331.437	237.571	300.168	2387.45	289.725	3.04295	8.12616e-31	5.04977e-28	LOC100783822	NC_038254.2	57049592	57056637	+	2419	protein_coding	heat shock cognate 70 kDa protein 2 && P09189.1 RecName: Full=Heat shock cognate 70 kDa protein && PF00012:Hsp70 protein	HSP70
100780775	556.36	758.848	698.007	16.0373	0	8.22379	671.071	8.08703	6.38005	2.71264e-30	1.62855e-27	LOC100780775	NC_038246.2	3206861	3207864	+	1004	protein_coding	ethylene-response factor C3 && Q8LDC8.2 RecName: Full=Ethylene-responsive transcription factor 1B; Short=AtERF1B; AltName: Full=Ethylene-responsive element-binding factor 1B; Short=EREBP-1B && PF00847:AP2 domain	AP2
100127361	4179.7	3122.54	2936.68	442.629	260.494	251.854	3412.97	318.326	3.42279	6.01421e-30	3.55049e-27	LOC100127361	NC_016089.4	44350473	44354491	-	2432	protein_coding	root phototropism protein 2-like && Q682S0.2 RecName: Full=Root phototropism protein 2; AltName: Full=BTB/POZ domain-containing protein RPT2 && PF00651:BTB/POZ domain|PF03000:NPH3 family	BTB
100780629	1118.84	667.446	879.262	42.7661	20.8395	54.4826	888.517	39.3627	4.49645	1.16524e-29	6.7662e-27	LOC100780629	NC_016091.4	45539744	45543176	+	1683	protein_coding	SNF1-related protein kinase regulatory subunit gamma-1 && Q8LBB2.2 RecName: Full=SNF1-related protein kinase regulatory subunit gamma-1; Short=AKIN subunit gamma-1; Short=AKING1; Short=AKINgamma1; AltName: Full=CBS domain-containing protein CBSCBS1 && PF0	CBS
100795639	336.79	514.401	506.294	4.27661	0	6.16784	452.495	3.48148	7.02028	1.23576e-29	7.06e-27	LOC100795639	NC_016090.4	43593754	43596882	+	1945	protein_coding	probable glycerol-3-phosphate acyltransferase 2 && Q9FZ22.1 RecName: Full=Probable glycerol-3-phosphate acyltransferase 2; Short=AtGPAT2 && PF01553:Acyltransferase	Acyltransferase
100819226	2785.3	3816.56	4825.05	373.134	364.692	202.511	3808.97	313.446	3.60332	1.47139e-29	8.27271e-27	LOC100819226	NC_038253.2	34678872	34682555	+	3087	protein_coding	EIN3-binding F-box protein 1-like && Q708Y0.1 RecName: Full=EIN3-binding F-box protein 2 && PF12937:F-box-like	-
100783357	820.543	670.634	994.289	20.3139	28.1334	56.5386	828.489	34.9953	4.5634	3.9659e-29	2.16117e-26	LOC100783357	NC_038242.2	37438437	37442292	+	1351	protein_coding	uncharacterized LOC100783357 && - && PF11282:Protein of unknown function (DUF3082)	-
100778150	469.757	724.838	688.421	35.282	40.6371	21.5875	627.672	32.5022	4.27202	8.66722e-29	4.58211e-26	LOC100778150	NC_038241.2	3828120	3831344	+	2507	pseudogene	- && Q8VY13.1 RecName: Full=Ferric reduction oxidase 8, mitochondrial; Short=AtFRO8; AltName: Full=Ferric-chelate reductase 8; Flags: Precursor && -	-
100807943	3203.44	7122.97	4693.46	140.059	359.482	296.056	5006.62	265.199	4.23837	1.37933e-28	7.18489e-26	LOC100807943	NC_038242.2	47885636	47890184	+	2261	protein_coding	protein ACCELERATED CELL DEATH 6%2C transcript variant X1 && Q8LPS2.1 RecName: Full=Protein ACCELERATED CELL DEATH 6 && PF12796:Ankyrin repeats (3 copies)|PF13962:Domain of unknown function	-
100809424	404.148	284.834	325.039	5.34576	6.25186	4.1119	338.007	5.23651	6.01374	1.64726e-28	8.45619e-26	LOC100809424	NC_016088.4	53699129	53700799	-	1414	protein_coding	probable esterase KAI2 && Q9SZU7.1 RecName: Full=Probable esterase KAI2; AltName: Full=Protein DWARF-14-like; Short=Protein D14-like; AltName: Full=Protein HYPOSENSITIVE TO LIGHT; AltName: Full=Protein KARRIKIN INSENSITIVE 2 && PF12697:Alpha/beta hydrolas	-
100776791	433.891	658.944	424.381	2.1383	0	10.2797	505.738	4.13935	6.92306	9.22676e-28	4.60311e-25	LOC100776791	NC_038251.2	1992646	1996311	+	2084	protein_coding	beta-fructofuranosidase%2C cell wall isozyme && Q43089.1 RecName: Full=Beta-fructofuranosidase, cell wall isozyme; AltName: Full=Acid invertase; AltName: Full=Sucrose hydrolase; Flags: Precursor && PF00251:Glycosyl hydrolases family 32 N-terminal domain|P	-
100787137	1914.89	2718.67	1926.71	214.9	319.887	224.098	2186.76	252.962	3.11155	9.97705e-28	4.90829e-25	LOC100787137	NC_038252.2	3771175	3773076	+	1467	protein_coding	uncharacterized LOC100787137 && - && -	-
100812802	2702.19	5169.52	3490.03	440.491	436.588	323.812	3787.25	400.297	3.24197	2.85681e-27	1.38618e-24	LOC100812802	NC_038244.2	11808302	11811413	-	1828	protein_coding	transcription factor bHLH130 && Q66GR3.1 RecName: Full=Transcription factor bHLH130; AltName: Full=Basic helix-loop-helix protein 130; Short=AtbHLH130; Short=bHLH 130; AltName: Full=Transcription factor EN 69; AltName: Full=bHLH transcription factor bHLH1	HLH
100804524	1033.99	1049	1180.77	91.9471	151.087	97.6575	1087.92	113.564	3.25985	4.36932e-27	2.06354e-24	LOC100804524	NC_038248.2	5529563	5550397	+	4409	protein_coding	phototropin-1%2C transcript variant X4 && O48963.1 RecName: Full=Phototropin-1; AltName: Full=Non-phototropic hypocotyl protein 1; AltName: Full=Root phototropism protein 1 && PF00069:Protein kinase domain|PF13426:PAS domain	Pkinase
100776987	2456.38	2830.27	2364.16	376.342	350.104	494.455	2550.27	406.967	2.64744	2.05203e-26	9.3186e-24	RAV1	NC_016088.4	26490786	26492387	-	1602	protein_coding	AP2/ERF transcription factor family protein RAV1 && Q9C6M5.1 RecName: Full=AP2/ERF and B3 domain-containing transcription repressor TEM1; AltName: Full=Protein TEMPRANILLO 1; AltName: Full=RAV1-like ethylene-responsive transcription factor TEM1 && PF00847	B3
100808944	2162.46	2141.57	2904.44	408.416	391.783	328.952	2402.82	376.384	2.67466	3.10771e-26	1.39339e-23	LOC100808944	NC_038247.2	16915764	16921755	+	2187	protein_coding	4-coumarate--CoA ligase-like 7%2C transcript variant X1 && Q9M0X9.1 RecName: Full=4-coumarate--CoA ligase-like 7; AltName: Full=4-coumarate--CoA ligase isoform 6; Short=At4CL6 && PF00501:AMP-binding enzyme|PF13193:AMP-binding enzyme C-terminal domain	AMP-binding
100783242	1781.05	1957.7	2502.72	193.517	175.052	308.392	2080.49	225.654	3.2045	4.37549e-26	1.9373e-23	LOC100783242	NC_038253.2	5723133	5730632	-	1931	protein_coding	serine carboxypeptidase 24 && Q9M099.1 RecName: Full=Serine carboxypeptidase 24; AltName: Full=Bri1 suppressor 1; AltName: Full=Carboxypeptidase D; AltName: Full=Serine carboxypeptidase II; Contains: RecName: Full=Serine carboxypeptidase 24 chain A; AltNa	Peptidase_S10
100784330	3156.2	2650.65	3922.26	582.688	509.526	433.805	3243.04	508.673	2.67276	2.86365e-25	1.20754e-22	LOC100784330	NC_016089.4	47495119	47498830	+	2158	protein_coding	3-hydroxy-3-methylglutaryl-coenzyme A reductase 1 && P14891.1 RecName: Full=3-hydroxy-3-methylglutaryl-coenzyme A reductase 1; Short=AtHMGR1; Short=HMG-CoA reductase 1 && PF00368:Hydroxymethylglutaryl-coenzyme A reductase	-
547750	1709.32	1316.82	1956.34	168.926	232.361	242.602	1660.83	214.63	2.9519	3.26403e-25	1.3561e-22	GK	NC_038243.2	2301831	2304896	+	1911	protein_coding	glycerol kinase && Q9M8L4.1 RecName: Full=Glycerol kinase; Short=Glycerokinase; AltName: Full=ATP:glycerol 3-phosphotransferase; AltName: Full=Protein GLYCEROL INSENSITIVE 1; AltName: Full=Protein NONHOST RESISTANCE TO P. S. PHASEOLICOLA 1 && PF00370:FGGY	FGGY_N
100788098	711.196	629.185	736.349	23.5214	16.6716	54.4826	692.243	31.5585	4.45354	4.60383e-25	1.85309e-22	LOC100788098	NC_016091.4	8033869	8035185	+	1317	protein_coding	AT-hook motif nuclear-localized protein 17 && Q9LTA2.1 RecName: Full=AT-hook motif nuclear-localized protein 17 && PF03479:Domain of unknown function (DUF296)	-
100782043	968.381	552.662	701.492	69.4949	38.5531	44.2029	740.845	50.7503	3.86902	8.35869e-25	3.21819e-22	LOC100782043	NC_038254.2	4368462	4371144	+	2333	protein_coding	root phototropism protein 2 && Q682S0.2 RecName: Full=Root phototropism protein 2; AltName: Full=BTB/POZ domain-containing protein RPT2 && PF00651:BTB/POZ domain|PF03000:NPH3 family	BTB
100790647	2760.8	2186.2	2677	514.262	382.405	438.945	2541.34	445.204	2.51327	1.07241e-24	4.08452e-22	LOC100790647	NC_038243.2	6543905	6550831	+	3272	protein_coding	uncharacterized LOC100790647%2C transcript variant X10 && - && PF07287:Protein of unknown function (DUF1446)	-
100810473	2676.83	1746.2	2388.56	372.065	351.146	379.322	2270.53	367.511	2.62736	2.31016e-24	8.43591e-22	LOC100810473	NC_038244.2	44008133	44010394	-	1426	protein_coding	probable purine permease 9 && O49726.2 RecName: Full=Probable purine permease 9; Short=AtPUP9 && PF16913:Purine nucleobase transmembrane transport	-
100809529	924.642	518.652	881.876	42.7661	67.7285	65.7903	775.057	58.7616	3.72109	3.25249e-24	1.16346e-21	LOC100809529	NC_038248.2	14308696	14310756	-	1670	protein_coding	phospholipase A1-IIdelta && Q9SJI7.1 RecName: Full=Phospholipase A1-IIdelta && PF01764:Lipase (class 3)	Lipase_3
100783003	1313.04	1263.68	1256.59	73.7715	109.408	27.7553	1277.77	70.3114	4.18425	3.31786e-24	1.16358e-21	LOC100783003	NC_038249.2	43283820	43287192	-	1990	protein_coding	beta-fructofuranosidase%2C cell wall isozyme && Q43089.1 RecName: Full=Beta-fructofuranosidase, cell wall isozyme; AltName: Full=Acid invertase; AltName: Full=Sucrose hydrolase; Flags: Precursor && PF00251:Glycosyl hydrolases family 32 N-terminal domain|P	-
100798264	2187.82	939.526	1353.31	142.197	94.8198	78.126	1493.55	105.048	3.83042	3.96956e-24	1.37849e-21	LOC100798264	NC_038253.2	40736150	40737732	+	937	protein_coding	uncharacterized LOC100798264 && - && -	-
100306535	3293.54	1529.39	1668.77	159.304	221.941	127.469	2163.9	169.571	3.67385	4.33852e-24	1.49199e-21	LOC100306535	NC_038246.2	1221992	1223184	+	978	protein_coding	uncharacterized LOC100306535%2C transcript variant X1 && - && PF00582:Universal stress protein family	Usp
113001484	460.134	2697.42	1546.77	49.181	35.4272	51.3987	1568.11	45.3356	5.11202	6.04174e-24	2.05774e-21	LOC113001484	NC_016088.4	46760691	46763665	+	2107	lncRNA	uncharacterized LOC113001484 && B9A1Q4.1 RecName: Full=Glycinol 4-dimethylallyltransferase; AltName: Full=Dimethylallyl diphosphate:(6aS,11aS)-(-)-3,9,6a-trihydroxypterocarpan ((-)-glycinol) 4-dimethylallyltransferase; AltName: Full=Glyceollin synthase; A	-
100810716	1546.61	1090.45	1044.83	13.899	77.1062	23.6434	1227.3	38.2162	5.00442	7.14701e-24	2.41099e-21	LOC100810716	NC_038246.2	37716118	37721339	+	2107	protein_coding	pectin acetylesterase 12 && Q9SFF6.1 RecName: Full=Pectin acetylesterase 12; Flags: Precursor && PF03283:Pectinacetylesterase	-
732563	1986.62	6406.63	3245.16	165.719	319.887	195.315	3879.47	226.973	4.09504	2.43043e-23	7.8262e-21	SARK	NC_038249.2	36296066	36309003	-	3577	protein_coding	senescence-associated receptor-like kinase && C0LGN2.1 RecName: Full=Probable leucine-rich repeat receptor-like serine/threonine-protein kinase At3g14840; Flags: Precursor && PF11721:Di-glucose binding within endoplasmic reticulum|PF07714:Protein tyrosine	Pkinase_Tyr
100306125	1310.42	801.36	1087.53	35.282	3.12593	38.035	1066.44	25.481	5.38763	2.68974e-23	8.50653e-21	LOC100306125	NC_038256.2	43356360	43357124	+	765	protein_coding	putative ethylene-responsive transcription factor && Q9LY05.1 RecName: Full=Ethylene-responsive transcription factor ERF106 && PF00847:AP2 domain	AP2
100788062	2378.53	4383.04	3923.13	351.751	515.778	480.064	3561.56	449.198	2.98689	2.75129e-23	8.6242e-21	LOC100788062	NC_038246.2	9018484	9019550	-	1067	protein_coding	NDR1/HIN1-like protein 10 && Q9FNH6.1 RecName: Full=NDR1/HIN1-Like protein 3 && PF03168:Late embryogenesis abundant protein	-
100811955	1696.2	2282.92	3068.27	180.687	328.223	171.672	2349.13	226.86	3.37221	7.34624e-23	2.22403e-20	LOC100811955	NC_038247.2	6051402	6059091	+	3163	protein_coding	aconitate hydratase 1 && P49608.1 RecName: Full=Aconitate hydratase, cytoplasmic; Short=Aconitase; AltName: Full=Citrate hydro-lyase && PF00330:Aconitase family (aconitate hydratase)|PF00694:Aconitase C-terminal domain	Aconitase
100778657	1045.36	1267.93	1316.71	148.612	221.941	171.672	1210	180.742	2.74276	2.25127e-22	6.53623e-20	LOC100778657	NC_038255.2	2433867	2438168	-	2998	protein_coding	uncharacterized LOC100778657 && - && PF07891:Protein of unknown function (DUF1666)	-
100790834	1895.65	1619.73	2359.8	192.447	197.976	336.147	1958.39	242.19	3.01527	2.64584e-22	7.61937e-20	LOC100790834	NC_038244.2	44346249	44350326	+	2299	pseudogene	- && Q9LN71.1 RecName: Full=E3 ubiquitin-protein ligase At1g12760; AltName: Full=RING finger protein At1g12760 && PF13639:Ring finger domain	-
100812996	2255.18	2457.22	3471.73	426.592	502.233	485.204	2728.05	471.343	2.53303	3.27085e-22	9.26855e-20	LOC100812996	NC_038245.2	8766924	8772476	+	2020	protein_coding	probable sugar phosphate/phosphate translocator At1g48230 && Q9LRP2.1 RecName: Full=Probable sugar phosphate/phosphate translocator At3g17430 && PF03151:Triose-phosphate Transporter family	-
100305614	1079.48	607.929	801.706	65.2183	30.2173	16.4476	829.704	37.2944	4.47794	3.81301e-22	1.06347e-19	LOC100305614	NC_016089.4	14568947	14570642	-	761	protein_coding	uncharacterized LOC100305614 && Q9XIM0.1 RecName: Full=CCG-binding protein 1; Short=AtCBP1; AltName: Full=Protein MATERNAL EFFECT EMBRYO ARREST 14 && -	-
100812253	342.039	240.196	408.696	5.34576	13.5457	14.3916	330.31	11.0944	4.89306	4.84185e-22	1.33987e-19	LOC100812253	NC_038244.2	3656037	3659297	-	2221	protein_coding	adagio protein 3 && Q9C9W9.1 RecName: Full=Adagio protein 3; AltName: Full=F-box only protein 2a; Short=FBX2a; AltName: Full=Flavin-binding kelch repeat F-box protein 1 && PF13415:Galactose oxidase, central domain|PF07646:Kelch motif|PF13426:PAS domain|PF	Kelch_2
100785746	839.788	3475.4	2161.99	25.6597	109.408	71.9582	2159.06	69.0084	4.96674	1.03096e-21	2.7876e-19	LOC100785746	NC_038245.2	47519957	47522911	-	1577	protein_coding	tyrosine-protein phosphatase DSP3-like && Q9ZVN4.1 RecName: Full=Probable tyrosine-protein phosphatase At1g05000 && PF03162:Tyrosine phosphatase family	-
100775728	631.591	399.617	325.911	23.5214	25.0074	33.9231	452.373	27.484	4.04019	1.37236e-21	3.60077e-19	LOC100775728	NC_038252.2	31557047	31559690	-	1477	protein_coding	uncharacterized LOC100775728 && Q9C503.1 RecName: Full=Protein NDH-DEPENDENT CYCLIC ELECTRON FLOW 5; Flags: Precursor && -	-
100791015	763.683	892.762	941.133	150.75	144.835	129.525	865.859	141.703	2.61137	1.55692e-21	4.05497e-19	LOC100791015	NC_016088.4	1841879	1849244	-	2330	protein_coding	phosphoenolpyruvate carboxykinase (ATP) 1 && Q9T074.1 RecName: Full=Phosphoenolpyruvate carboxykinase [ATP]; Short=PEP carboxykinase; Short=PEPCK && PF01293:Phosphoenolpyruvate carboxykinase	-
100785182	1719.82	1356.15	1775.08	244.836	263.62	335.119	1617.02	281.192	2.52369	1.78304e-21	4.60999e-19	LOC100785182	NC_016088.4	50468136	50473237	-	1871	protein_coding	protein PIN-LIKES 3%2C transcript variant X3 && Q9C9K5.1 RecName: Full=Protein PIN-LIKES 3; AltName: Full=Auxin efflux carrier-like protein 3 && PF03547:Membrane transport protein	-
547880	15483.6	13204.4	28498.9	1392.04	2718.52	1801.01	19062.3	1970.52	3.27407	3.0566e-21	7.78904e-19	SMEP1	NC_016089.4	42047634	42048858	+	1225	protein_coding	metalloproteinase && P29136.2 RecName: Full=Metalloendoproteinase 1; AltName: Full=SMEP1; Flags: Precursor && PF01471:Putative peptidoglycan binding domain|PF00413:Matrixin	PG_binding_1
100819324	2563.1	2678.29	2783.31	637.215	707.502	588.001	2674.9	644.239	2.05384	4.58508e-21	1.12783e-18	LOC100819324	NC_038241.2	2637350	2643761	-	3418	protein_coding	ATPase 11%2C plasma membrane-type%2C transcript variant X2 && Q9LV11.1 RecName: Full=ATPase 11, plasma membrane-type; AltName: Full=Proton pump 11 && PF00702:haloacid dehalogenase-like hydrolase|PF00122:E1-E2 ATPase|PF00690:Cation transporter/ATPase, N-te	E1-E2_ATPase
732628	573.855	361.356	935.033	0	0	0	623.415	0	11.662	2.04146e-20	4.72617e-18	MS	NC_038253.2	10228320	10231916	+	2053	protein_coding	malate synthase && P45458.1 RecName: Full=Malate synthase, glyoxysomal; Short=MS && PF01274:Malate synthase	-
100499625	964.882	932.086	1337.63	145.405	166.716	94.5736	1078.2	135.565	2.99201	2.27269e-20	5.19362e-18	LOC100499625	NC_016088.4	51169709	51177398	-	3075	protein_coding	aconitate hydratase 1 && Q42560.2 RecName: Full=Aconitate hydratase 1; Short=Aconitase 1; AltName: Full=Citrate hydro-lyase 1 && PF00330:Aconitase family (aconitate hydratase)|PF00694:Aconitase C-terminal domain	Aconitase
100790643	1082.98	1179.72	1044.83	243.767	195.892	186.063	1102.51	208.574	2.40231	4.93982e-20	1.10046e-17	LOC100790643	NC_038250.2	2714141	2718888	+	2527	protein_coding	F-box protein At2g26850 && Q6NLB1.1 RecName: Full=F-box protein At2g26850 && PF00646:F-box domain	F-box
100810831	1825.66	5900.73	1817.78	193.517	246.948	139.804	3181.39	193.423	4.03971	6.2585e-20	1.38552e-17	LOC100810831	NC_016088.4	57417876	57423502	+	1938	protein_coding	sugar transport protein 13 && Q94AZ2.2 RecName: Full=Sugar transport protein 13; AltName: Full=Hexose transporter 13; AltName: Full=Multicopy suppressor of snf4 deficiency protein 1 && PF00083:Sugar (and other) transporter	Sugar_tr
100782524	370.032	1327.45	514.137	17.1064	15.6296	40.091	737.207	24.2757	4.92248	6.63255e-20	1.4592e-17	LOC100782524	NC_038253.2	39251280	39257504	-	2669	protein_coding	QWRF motif-containing protein 2 && Q94AI1.1 RecName: Full=QWRF motif-containing protein 2 && PF04484:Family of unknown function (DUF566)	-
100777119	1738.19	1548.52	2038.25	352.82	409.497	310.448	1774.98	357.588	2.31162	9.21879e-20	2.00331e-17	LOC100777119	NC_038242.2	11138009	11142739	+	2433	protein_coding	two-component response regulator-like PRR95 && Q6LA42.2 RecName: Full=Two-component response regulator-like APRR5; AltName: Full=Pseudo-response regulator 5 && PF00072:Response regulator receiver domain|PF06203:CCT motif	Response_reg
100784153	7144.32	7974.28	8505.05	2202.45	2172.52	2303.69	7874.55	2226.22	1.82259	1.17364e-19	2.4745e-17	LOC100784153	NC_016089.4	6520491	6524043	-	2105	protein_coding	sucrose transport protein SUC8 && Q39232.1 RecName: Full=Sucrose transport protein SUC1; AltName: Full=Sucrose permease 1; AltName: Full=Sucrose-proton symporter 1 && PF13347:MFS/sugar transport protein	-
102663960	1885.15	1602.72	2115.81	433.007	390.741	424.553	1867.89	416.1	2.1666	1.59023e-19	3.31338e-17	LOC102663960	NC_038253.2	8742091	8744947	+	2688	protein_coding	probable galactinol--sucrose galactosyltransferase 6 && Q8RX87.2 RecName: Full=Probable galactinol--sucrose galactosyltransferase 6; AltName: Full=Protein DARK INDUCIBLE 10; AltName: Full=Raffinose synthase 6 && PF05691:Raffinose synthase or seed imbibiti	-
100816469	262.434	564.353	240.512	8.55322	16.6716	5.13987	355.766	10.1216	5.13506	2.01363e-19	4.17104e-17	LOC100816469	NC_016091.4	3407239	3409920	+	2682	protein_coding	putative receptor protein kinase ZmPK1 && P17801.2 RecName: Full=Putative receptor protein kinase ZmPK1; Flags: Precursor && PF00069:Protein kinase domain|PF01453:D-mannose binding lectin|PF00954:S-locus glycoprotein domain	Pkinase
100794112	1589.47	2505.05	2447.82	354.959	415.749	429.693	2180.78	400.133	2.44609	3.24818e-19	6.61229e-17	LOC100794112	NC_038242.2	43977119	43981752	+	3652	protein_coding	G-type lectin S-receptor-like serine/threonine-protein kinase At4g27290%2C transcript variant X1 && O81832.4 RecName: Full=G-type lectin S-receptor-like serine/threonine-protein kinase At4g27290; Flags: Precursor && PF08276:PAN-like domain|PF07714:Protein	Pkinase_Tyr
100808567	2046.11	836.433	1369	50.2502	145.877	52.4267	1417.18	82.8512	4.09633	3.6278e-19	7.30114e-17	LOC100808567	NC_038254.2	5792763	5795663	+	1254	protein_coding	ring finger domain-containing protein%2C transcript variant 1 && - && PF13920:Zinc finger, C3HC4 type (RING finger)	-
100800911	2329.54	10217.9	5605.84	147.543	453.26	333.064	6051.08	311.289	4.28066	4.22647e-19	8.41044e-17	LOC100800911	NC_016088.4	428435	430721	+	1110	protein_coding	probable caffeoyl-CoA O-methyltransferase At4g26220%2C transcript variant X1 && Q9C5D7.1 RecName: Full=Probable caffeoyl-CoA O-methyltransferase At4g26220; AltName: Full=Trans-caffeoyl-CoA 3-O-methyltransferase; Short=CCoAMT; Short=CCoAOMT && PF01596:O-me	-
100306373	5096.47	1831.23	2317.97	295.086	274.04	351.567	3081.89	306.898	3.32806	4.34667e-19	8.60132e-17	LOC100306373	NC_038246.2	38764816	38766967	-	886	protein_coding	hypothetical protein && Q8LD26.1 RecName: Full=Dormancy-associated protein homolog 3; AltName: Full=DRM1 homolog 3 && PF05564:Dormancy/auxin associated protein	-
100785506	403.273	257.201	295.411	1.06915	4.16791	14.3916	318.628	6.5429	5.59815	6.68625e-19	1.29417e-16	LOC100785506	NC_038250.2	805365	810344	-	3411	protein_coding	probable galactinol--sucrose galactosyltransferase 1 && Q84VX0.1 RecName: Full=Probable galactinol--sucrose galactosyltransferase 1; AltName: Full=Protein SEED IMBIBITION 1; AltName: Full=Raffinose synthase 1 && PF05691:Raffinose synthase or seed imbibiti	-
102659952	1446.01	5953.87	3210.31	242.698	321.971	209.707	3536.73	258.125	3.77615	7.44825e-19	1.43033e-16	LOC102659952	NC_016088.4	46763815	46769049	+	4568	protein_coding	uncharacterized LOC102659952%2C transcript variant X4 && - && PF04937:Protein of unknown function (DUF 659)	DUF659
100782019	397.15	1349.77	588.208	28.8671	46.8889	49.3427	778.376	41.6996	4.22108	7.73122e-19	1.4723e-16	ALDH2B2	NC_016089.4	3138401	3143044	+	2347	protein_coding	aldehyde dehydrogenase family 2 member B2 && Q8S528.2 RecName: Full=Aldehyde dehydrogenase family 2 member B7, mitochondrial; Short=ALDH2b; Flags: Precursor && PF00171:Aldehyde dehydrogenase family	Aldedh
100786411	18745.7	18278.2	21578.1	6044.99	5923.64	5478.07	19534	5815.57	1.74801	1.33905e-18	2.49634e-16	LOC100786411	NC_038252.2	31922000	31925623	-	2232	protein_coding	sucrose transport protein SUC8 && Q39232.1 RecName: Full=Sucrose transport protein SUC1; AltName: Full=Sucrose permease 1; AltName: Full=Sucrose-proton symporter 1 && -	-
100801107	12658.9	12539.1	10533.7	2757.34	2093.33	3279.24	11910.6	2709.97	2.13587	1.81652e-18	3.31665e-16	LOC100801107	NC_016089.4	9263914	9265862	-	1949	protein_coding	AP2/ERF and B3 domain-containing transcription repressor TEM1 && Q9C6M5.1 RecName: Full=AP2/ERF and B3 domain-containing transcription repressor TEM1; AltName: Full=Protein TEMPRANILLO 1; AltName: Full=RAV1-like ethylene-responsive transcription factor TE	B3
100784383	1854.53	3174.62	2783.31	434.076	332.39	522.211	2604.16	429.559	2.59972	2.52343e-18	4.53718e-16	LOC100784383	NC_016091.4	48579449	48584268	-	2412	protein_coding	two-component response regulator-like APRR9%2C transcript variant X2 && Q6LA42.2 RecName: Full=Two-component response regulator-like APRR5; AltName: Full=Pseudo-response regulator 5 && PF06203:CCT motif|PF00072:Response regulator receiver domain	Response_reg
100777724	614.095	848.124	672.736	116.538	60.4346	68.8742	711.652	81.9488	3.11891	2.67309e-18	4.782e-16	LOC100777724	NC_038254.2	5864350	5868064	-	2012	protein_coding	protein NRT1/ PTR FAMILY 8.1%2C transcript variant X1 && Q9M390.1 RecName: Full=Protein NRT1/ PTR FAMILY 8.1; Short=AtNPF8.1; AltName: Full=Peptide transporter PTR1 && PF00854:POT family	-
100815313	1794.17	2226.59	2328.43	517.47	534.534	484.176	2116.4	512.06	2.0472	2.85187e-18	5.0585e-16	LOC100815313	NC_038253.2	40661312	40666621	-	4127	protein_coding	probable LRR receptor-like serine/threonine-protein kinase At2g16250%2C transcript variant X1 && C0LGK4.1 RecName: Full=Probable LRR receptor-like serine/threonine-protein kinase At2g16250; Flags: Precursor && PF13855:Leucine rich repeat|PF07714:Protein t	Pkinase_Tyr
100791650	465.383	271.017	378.196	0	0	0	371.532	0	10.9153	3.40212e-18	5.99534e-16	LOC100791650	NC_038248.2	39806795	39808051	-	1257	protein_coding	uncharacterized LOC100791650 && - && -	-
100798696	252.811	1390.16	644.85	10.6915	13.5457	37.0071	762.607	20.4148	5.22085	4.86035e-18	8.39798e-16	LOC100798696	NC_038256.2	42709326	42712473	+	1746	protein_coding	GABA transporter 1 && F4HW02.1 RecName: Full=GABA transporter 1; Short=AtGAT1; AltName: Full=Bidirectional amino acid transporter 1 && PF01490:Transmembrane amino acid transporter protein	Aa_trans
100797436	1363.78	1307.26	1457.01	274.772	346.978	331.008	1376.02	317.586	2.11521	5.54268e-18	9.43881e-16	LOC100797436	NC_038247.2	10523351	10528584	-	2789	protein_coding	telomere repeat-binding protein 5%2C transcript variant X1 && Q9FFY9.1 RecName: Full=Telomere repeat-binding protein 4; AltName: Full=H-protein promoter binding factor-1; Short=AtTBP1; AltName: Full=Telomeric DNA-binding protein 1 && -	-
100798037	9532.47	8652.35	12246.9	2374.59	2475.74	2840.29	10143.9	2563.54	1.98442	7.58186e-18	1.27278e-15	LOC100798037	NC_038250.2	3124043	3127487	+	2573	protein_coding	ETHYLENE INSENSITIVE 3-like 1 protein && O24606.1 RecName: Full=Protein ETHYLENE INSENSITIVE 3 && PF04873:Ethylene insensitive 3	EIN3
100777295	7686.69	67676.7	25884.6	165.719	357.398	251.854	33749.3	258.323	7.02949	9.29719e-18	1.55338e-15	LOC100777295	NC_038249.2	44234973	44241541	-	4578	protein_coding	pleiotropic drug resistance protein 1 && Q76CU2.1 RecName: Full=Pleiotropic drug resistance protein 1; AltName: Full=NtPDR1 && PF00005:ABC transporter|PF14510:ABC-transporter extracellular N-terminal|PF01061:ABC-2 type transporter|PF08370:Plant PDR ABC tr	ABC2_membrane
100790220	1271.93	838.559	521.98	84.463	73.9803	31.8672	877.489	63.4368	3.79083	1.05502e-17	1.75446e-15	LOC100790220	NC_038247.2	8853096	8858605	+	2210	protein_coding	glucose-1-phosphate adenylyltransferase large subunit 1%2C transcript variant X1 && Q00081.1 RecName: Full=Glucose-1-phosphate adenylyltransferase large subunit 1; AltName: Full=ADP-glucose pyrophosphorylase; AltName: Full=ADP-glucose synthase; AltName: F	-
100818076	1118.84	902.328	1301.03	227.729	136.499	168.588	1107.4	177.605	2.64098	1.23696e-17	2.03788e-15	LOC100818076	NC_038241.2	592900	596456	-	1010	protein_coding	cinnamoyl-CoA reductase-like SNL6 && Q0JKZ0.1 RecName: Full=Cinnamoyl-CoA reductase-like SNL6; AltName: Full=Protein SUPPRESSOR OF NH1-MEDIATED LESION 6 && PF01073:3-beta hydroxysteroid dehydrogenase/isomerase family	-
100788646	1008.62	1007.55	992.546	213.83	216.731	147	1002.9	192.521	2.38136	1.66131e-17	2.68699e-15	ZFP3	NC_038248.2	35337188	35338399	+	1212	protein_coding	C2H2-type zinc finger protein 3 && Q681X4.1 RecName: Full=Zinc finger protein ZAT5 && PF13912:C2H2-type zinc finger	-
100779094	643.838	651.504	939.39	24.5905	78.1482	74.0141	744.91	58.9176	3.6593	1.82125e-17	2.9323e-15	LOC100779094	NC_038250.2	28365487	28368356	-	1435	protein_coding	esterase%2C transcript variant X2 && Q7Y1X1.1 RecName: Full=Esterase; AltName: Full=Early nodule-specific protein homolog; AltName: Full=Latex allergen Hev b 13; AltName: Allergen=Hev b 13; Flags: Precursor && PF00657:GDSL-like Lipase/Acylhydrolase	Lipase_GDSL
100795338	2626.09	3623.13	3081.34	425.523	755.433	571.553	3110.18	584.17	2.41236	1.88913e-17	3.02783e-15	LOC100795338	NC_038248.2	37020702	37025050	+	1954	protein_coding	protein DETOXIFICATION 40 && Q9LVD9.1 RecName: Full=Protein DETOXIFICATION 40; Short=AtDTX40; AltName: Full=Multidrug and toxic compound extrusion protein 40; Short=MATE protein 40 && PF01554:MatE	MatE
100809483	473.256	361.356	525.466	21.383	8.33581	0	453.359	9.90629	5.52255	1.95201e-17	3.10054e-15	LOC100809483	NC_016090.4	2144618	2146842	-	1695	protein_coding	geraniol 8-hydroxylase-like && Q8VWZ7.1 RecName: Full=Geraniol 8-hydroxylase; AltName: Full=Cytochrome P450 76B6; AltName: Full=Geraniol 10-hydroxylase; Short=CrG10H && PF00067:Cytochrome P450	p450
100781461	949.136	1762.14	754.649	100.5	129.205	152.14	1155.31	127.282	3.18145	2.05551e-17	3.23592e-15	LOC100781461	NC_038245.2	1560211	1562083	+	1345	protein_coding	BOI-related E3 ubiquitin-protein ligase 1 && O81851.1 RecName: Full=E3 ubiquitin-protein ligase BOI; AltName: Full=Inhibitor of apoptosis (IAP)-like protein; Short=AtILP; AltName: Full=Protein BOTRYTIS SUSCEPTIBLE 1 INTERACTOR; Short=AtBOI; AltName: Full=	-
100812246	458.384	269.954	243.126	20.3139	22.9235	10.2797	323.822	17.839	4.18369	2.16594e-17	3.39469e-15	LOC100812246	NC_038251.2	7541267	7545038	+	1514	protein_coding	E3 ubiquitin-protein ligase MIEL1%2C transcript variant X2 && Q8VZK0.1 RecName: Full=E3 ubiquitin-protein ligase MIEL1; AltName: Full=MYB30-interacting E3 ligase 1 && PF00097:Zinc finger, C3HC4 type (RING finger)|PF14599:Zinc-ribbon|PF05495:CHY zinc finge	zf-CHY
100499732	996.374	574.981	650.079	59.8725	16.6716	65.7903	740.478	47.4448	3.96442	2.59652e-17	4.01117e-15	LOC100499732	NC_038246.2	42716156	42717639	-	1484	protein_coding	DNA-binding domain-containing protein && Q9LY05.1 RecName: Full=Ethylene-responsive transcription factor ERF106 && PF00847:AP2 domain	AP2
100781328	524.868	690.828	629.165	70.5641	67.7285	111.021	614.953	83.1046	2.88668	2.98792e-17	4.54227e-15	LOC100781328	NC_038247.2	6510012	6511266	-	1129	protein_coding	amino acid transporter AVT3C && Q9SVG0.1 RecName: Full=Amino acid transporter ANTL2; AltName: Full=Aromatic and neutral amino acid transporter-like protein 2 && PF01490:Transmembrane amino acid transporter protein	Aa_trans
100799211	935.139	1223.3	1247	232.006	229.235	262.133	1135.15	241.125	2.23482	3.6811e-17	5.52493e-15	LOC100799211	NC_038248.2	950615	954069	+	2605	protein_coding	putative glycerol-3-phosphate transporter 1%2C transcript variant X1 && Q9C5L3.1 RecName: Full=Putative glycerol-3-phosphate transporter 1; Short=G-3-P transporter 1; AltName: Full=Glycerol-3-phosphate permease 1; Short=AtG3Pp1; Short=G-3-P permease 1; Al	MFS_1
548085	155.711	554.788	420.024	0	0	0	376.841	0	10.9348	3.72421e-17	5.56605e-15	WIN	NC_038255.2	49762536	49763488	+	878	protein_coding	wound-induced protein && P02877.2 RecName: Full=Pro-hevein; AltName: Full=Major hevein; Contains: RecName: Full=Hevein; AltName: Allergen=Hev b 6; Contains: RecName: Full=Win-like protein; Flags: Precursor && PF00967:Barwin family|PF00187:Chitin recogniti	-
100794610	5284.54	3456.27	4486.94	1085.19	1114.91	908.729	4409.25	1036.28	2.08925	4.98464e-17	7.32617e-15	LOC100794610	NC_038247.2	7044320	7049974	-	2091	protein_coding	cytochrome P450 81Q32 && Q6WNQ9.1 RecName: Full=Isoflavone 3'-hydroxylase; AltName: Full=Cytochrome P450 81E9, partial [Medicago truncatula] && PF00067:Cytochrome P450	p450
100792229	979.753	2255.29	666.636	55.5959	104.198	116.161	1300.56	91.9849	3.82075	6.75898e-17	9.6927e-15	LOC100792229	NC_038243.2	18979131	18980257	+	1127	protein_coding	abscisic acid receptor PYL4 && O80920.1 RecName: Full=Abscisic acid receptor PYL4; AltName: Full=ABI1-binding protein 2; AltName: Full=PYR1-like protein 4; AltName: Full=Regulatory components of ABA receptor 10 && PF10604:Polyketide cyclase / dehydrase an	-
100786478	335.041	285.896	363.382	40.6278	31.2593	35.9791	328.106	35.9554	3.19066	8.65161e-17	1.23568e-14	LOC100786478	NC_038247.2	25788763	25795756	-	2429	protein_coding	phosphomethylpyrimidine synthase%2C chloroplastic%2C transcript variant X1 && O82392.1 RecName: Full=Phosphomethylpyrimidine synthase, chloroplastic; AltName: Full=Hydroxymethylpyrimidine phosphate synthase; Short=HMP-P synthase; Short=HMP-phosphate synth	-
100785907	492.501	1233.92	1040.47	89.8088	51.0568	106.909	922.3	82.5916	3.48082	9.90431e-17	1.40328e-14	LOC100785907	NC_016088.4	746728	750513	-	3685	protein_coding	receptor-like protein kinase 5 && Q9SGP2.1 RecName: Full=Receptor-like protein kinase HSL1; AltName: Full=Protein HAESA-LIKE1; Flags: Precursor && PF00069:Protein kinase domain|PF08263:Leucine rich repeat N-terminal domain|PF13855:Leucine rich repeat	Pkinase
100777958	3296.17	1537.89	2233.45	308.985	443.882	315.588	2355.84	356.152	2.72581	1.0101e-16	1.42546e-14	LOC100777958	NC_038255.2	46716154	46720362	-	1973	protein_coding	flavin-containing monooxygenase YUCCA10-like%2C transcript variant X2 && Q9FVQ0.1 RecName: Full=Probable indole-3-pyruvate monooxygenase YUCCA10; AltName: Full=Flavin-containing monooxygenase YUCCA10 && PF00743:Flavin-binding monooxygenase-like	FMO-like
100782997	1056.73	557.976	961.175	50.2502	5.20988	47.2868	858.628	34.2489	4.6485	1.13969e-16	1.60194e-14	LOC100782997	NC_038249.2	17376857	17382244	-	1385	protein_coding	WAT1-related protein At4g08290 && Q9SUF1.1 RecName: Full=WAT1-related protein At4g08290 && PF00892:EamA-like transporter family	DUF6
100788713	348.162	2020.41	881.005	18.1756	53.1408	55.5106	1083.19	42.2757	4.67806	1.53041e-16	2.1342e-14	FWL8	NC_038251.2	1305745	1307677	+	755	protein_coding	protein FW2.2-like 8 && Q9M815.2 RecName: Full=Protein PLANT CADMIUM RESISTANCE 8; Short=AtPCR8 && PF04749:PLAC8 family	-
100306097	620.219	1164.84	552.48	105.846	89.61	86.3498	779.18	93.9353	3.05183	2.46882e-16	3.37637e-14	LOC100306097	NC_038253.2	1678530	1680714	-	781	protein_coding	CASP-like protein 8 && C6SXZ3.1 RecName: Full=CASP-like protein 1D1; Short=GmCASPL1D1 && PF04535:Domain of unknown function (DUF588)	-
100802723	1872.9	2316.93	1459.63	433.007	427.21	416.329	1883.15	425.515	2.14565	3.63377e-16	4.95045e-14	LOC100802723	NC_038246.2	7388526	7390050	-	1525	protein_coding	uncharacterized LOC100802723 && - && -	-
100306250	733.065	782.23	1150.27	102.639	155.254	68.8742	888.523	108.922	3.02839	3.98017e-16	5.34021e-14	LOC100306250	NC_038247.2	6071998	6074311	-	1158	protein_coding	uncharacterized LOC100306250 && - && -	-
100786241	1847.53	7781.91	3829.89	246.974	433.462	463.616	4486.44	381.351	3.55616	7.59214e-16	1.00344e-13	LOC100786241	NC_016088.4	55678904	55696905	+	3396	protein_coding	phospholipase D gamma 1%2C transcript variant X1 && Q9T053.1 RecName: Full=Phospholipase D gamma 1; Short=AtPLDgamma1; Short=PLD gamma 1; AltName: Full=Choline phosphatase; AltName: Full=Lecithinase D; AltName: Full=Lipophosphodiesterase II && PF00614:Pho	C2
100812684	1465.26	991.604	745.935	129.367	178.178	178.867	1067.6	162.138	2.71891	7.88828e-16	1.03566e-13	LOC100812684	NC_038246.2	45680654	45685063	-	1301	protein_coding	fructose-1%2C6-bisphosphatase%2C cytosolic-like%2C transcript variant X2 && P46276.1 RecName: Full=Fructose-1,6-bisphosphatase, cytosolic; Short=FBPase; AltName: Full=CY-F1; AltName: Full=D-fructose-1,6-bisphosphate 1-phosphohydrolase && PF00316:Fructose-	-
100784929	621.093	631.31	583.851	83.3939	131.289	101.769	612.085	105.484	2.53632	8.06547e-16	1.05076e-13	LOC100784929	NC_038256.2	36367533	36374482	+	1593	protein_coding	lipid phosphate phosphatase 1-like%2C transcript variant X1 && Q9ZU49.2 RecName: Full=Lipid phosphate phosphatase 1; Short=AtLPP1; AltName: Full=Phosphatidic acid phosphatase 1; Short=AtPAP1; AltName: Full=Prenyl diphosphate phosphatase && PF01569:PAP2 su	-
100775868	4413.26	7065.58	7748.66	1381.34	1598.39	1238.71	6409.17	1406.15	2.18837	1.22237e-15	1.57446e-13	LOC100775868	NC_038249.2	17150458	17153590	-	2576	protein_coding	protein ETHYLENE INSENSITIVE 3 && O24606.1 RecName: Full=Protein ETHYLENE INSENSITIVE 3 && PF04873:Ethylene insensitive 3	EIN3
100795085	2410.02	4696.57	4319.62	784.758	770.021	715.47	3808.74	756.749	2.33135	1.22737e-15	1.57517e-13	LOC100795085	NC_016089.4	43229344	43232529	+	2597	protein_coding	zinc finger CCCH domain-containing protein 66-like%2C transcript variant X1 && Q9LUZ4.1 RecName: Full=Zinc finger CCCH domain-containing protein 66; Short=AtC3H66 && PF13637:Ankyrin repeats (many copies)	-
100776335	3030.24	4514.83	2612.51	466.15	790.86	613.7	3385.86	623.57	2.44069	1.23655e-15	1.58122e-13	LOC100776335	NC_038246.2	51004895	51009977	-	1818	protein_coding	caffeoylshikimate esterase%2C transcript variant X3 && Q99685.2 RecName: Full=Monoglyceride lipase; Short=MGL; AltName: Full=HU-K5; AltName: Full=Lysophospholipase homolog; AltName: Full=Lysophospholipase-like; AltName: Full=Monoacylglycerol lipase; Short	-
100793732	1202.82	844.936	872.29	215.969	150.045	189.147	973.349	185.054	2.39537	1.31871e-15	1.67419e-13	LOC100793732	NC_038247.2	8952916	8956600	-	1864	protein_coding	BTB/POZ domain-containing protein At3g05675 && Q9CAJ9.1 RecName: Full=BTB/POZ domain-containing protein At1g63850 && -	-
100500285	511.746	489.956	533.308	31.0054	55.2247	81.2099	511.67	55.8134	3.19532	1.33154e-15	1.68445e-13	LOC100500285	NC_038254.2	53764225	53764973	+	749	protein_coding	uncharacterized LOC100500285 && - && PF13962:Domain of unknown function	-
100784882	563.358	807.737	650.079	56.6651	83.3581	122.329	673.725	87.4507	2.94452	1.33807e-15	1.68668e-13	LOC100784882	NC_038254.2	55790382	55792970	-	1654	protein_coding	UDP-arabinopyranose mutase 1 && Q8H8T0.1 RecName: Full=UDP-arabinopyranose mutase 1; Short=OsUAM1; AltName: Full=Reversibly glycosylated polypeptide 1; AltName: Full=UDP-L-arabinose mutase 1 && PF03214:Reversibly glycosylated polypeptide	-
100305537	6267.8	1976.83	5107.39	343.198	466.805	657.903	4450.67	489.302	3.18521	1.58122e-15	1.97909e-13	LOC100305537	NC_038245.2	45917789	45918755	+	967	protein_coding	plant invertase/pectin methylesterase inhibitor-domain containing protein && P17407.1 RecName: Full=21 kDa protein; AltName: Full=1.2 protein; Flags: Precursor && PF04043:Plant invertase/pectin methylesterase inhibitor	-
100785414	568.607	437.879	668.378	84.463	83.3581	46.2588	558.288	71.36	2.96883	1.71756e-15	2.13465e-13	LOC100785414	NC_038254.2	55798860	55803127	-	1964	protein_coding	cytochrome P450 85A-like && Q69F95.2 RecName: Full=Cytochrome P450 85A; AltName: Full=C6-oxidase [Phaseolus vulgaris] && PF00067:Cytochrome P450	p450
100807221	157.46	332.66	210.883	0	0	0	233.668	0	10.245	2.20058e-15	2.68782e-13	LOC100807221	NC_038249.2	31570054	31571945	+	1892	protein_coding	probable aspartic proteinase GIP2 && P13917.2 RecName: Full=Basic 7S globulin; AltName: Full=SBg7S; Short=Bg; Contains: RecName: Full=Basic 7S globulin high kDa subunit; Contains: RecName: Full=Basic 7S globulin low kDa subunit; Flags: Precursor && PF1454	-
100820615	8540.47	7813.8	8692.4	1764.1	2110	2775.53	8348.89	2216.54	1.91324	2.52204e-15	3.06987e-13	LOC100820615	NC_038244.2	5407523	5413882	+	2478	protein_coding	ABC transporter G family member 11-like%2C transcript variant X1 && Q8RXN0.1 RecName: Full=ABC transporter G family member 11; Short=ABC transporter ABCG.11; Short=AtABCG11; AltName: Full=Protein CUTICULAR DEFECT AND ORGAN FUSION 1; AltName: Full=Protein	ABC2_membrane
100810273	1500.25	804.549	1111.93	79.1173	187.556	156.252	1138.91	140.975	3.01395	2.91585e-15	3.53706e-13	LOC100810273	NC_038243.2	5037499	5041031	+	1125	protein_coding	abscisic acid receptor PYL9-like && Q84MC7.1 RecName: Full=Abscisic acid receptor PYL9; AltName: Full=ABI1-binding protein 4; AltName: Full=PYR1-like protein 9; AltName: Full=Regulatory components of ABA receptor 1 && PF10604:Polyketide cyclase / dehydras	-
100820316	238.815	556.914	242.254	18.1756	29.1753	16.4476	345.994	21.2662	4.02305	2.94761e-15	3.56339e-13	LOC100820316	NC_016089.4	49438902	49440432	-	1531	protein_coding	serine acetyltransferase 1%2C chloroplastic && Q39218.3 RecName: Full=Serine acetyltransferase 3, mitochondrial; Short=AtSAT-3; Short=AtSERAT2;2; Short=SAT-m; Flags: Precursor && PF00132:Bacterial transferase hexapeptide (six repeats)|PF06426:Serine acety	Hexapep
100816704	943.012	997.981	1077.95	268.357	238.613	267.273	1006.31	258.081	1.96323	4.42478e-15	5.2594e-13	LOC100816704	NC_038252.2	3429288	3437333	-	2490	protein_coding	cationic amino acid transporter 4%2C vacuolar%2C transcript variant X1 && Q9ASS7.1 RecName: Full=Cationic amino acid transporter 2, vacuolar && PF13906:C-terminus of AA_permease|PF13520:Amino acid permease	-
100814522	1266.68	2224.47	1363.77	259.804	301.131	357.735	1618.31	306.223	2.40137	6.86806e-15	8.02883e-13	LOC100814522	NC_038256.2	46134885	46138236	-	2544	protein_coding	uncharacterized LOC100814522 && - && PF06101:Plant protein of unknown function (DUF946)	-
100792149	434.765	251.886	506.294	49.181	21.8815	25.6993	397.649	32.254	3.62602	7.61091e-15	8.83889e-13	LOC100792149	NC_038255.2	3119554	3121447	-	1605	protein_coding	mogroside IE synthase && Q6VAA6.1 RecName: Full=UDP-glycosyltransferase 74G1 && PF00201:UDP-glucoronosyl and UDP-glucosyl transferase	UDPGT
100813744	1168.71	1379.53	1344.6	114.399	241.739	262.133	1297.61	206.09	2.65403	8.02647e-15	9.23071e-13	LOC100813744	NC_038254.2	5811814	5815659	-	2097	protein_coding	non-specific phospholipase C1 && Q8L7Y9.1 RecName: Full=Non-specific phospholipase C1; Flags: Precursor && PF04185:Phosphoesterase family	Phosphoesterase
547601	751.436	543.097	426.124	58.8034	88.568	90.4617	573.552	79.2777	2.85449	8.4135e-15	9.64448e-13	LOC547601	NC_038248.2	39624396	39626462	-	1251	protein_coding	glutamine amidotransferases class-II superfamily protein && P24805.1 RecName: Full=Stem-specific protein TSJT1 && PF12481:Aluminium induced protein	-
100791239	635.09	606.866	831.334	65.2183	136.499	67.8463	691.096	89.8545	2.94319	8.64407e-15	9.84506e-13	LOC100791239	NC_038254.2	7490552	7493366	+	1645	protein_coding	zinc transporter 11%2C transcript variant X1 && Q94EG9.1 RecName: Full=Zinc transporter 11; AltName: Full=ZRT/IRT-like protein 11; Flags: Precursor && PF02535:ZIP Zinc transporter	-
112999750	1425.02	794.984	1095.37	124.022	190.682	217.93	1105.12	177.545	2.63788	8.91505e-15	1.00888e-12	IF7GT3	NC_038252.2	33870673	33872309	-	1637	protein_coding	isoflavone 7-O-glucosyltransferase UGT3 && A6BM07.1 RecName: Full=Isoflavone 7-O-glucosyltransferase 1; AltName: Full=UDP-glucose:isoflavone 7-O-glucosyltransferase; Flags: Precursor && PF00201:UDP-glucoronosyl and UDP-glucosyl transferase	UDPGT
100788166	493.376	234.881	399.981	19.2447	0	10.2797	376.079	9.84149	5.25955	9.35751e-15	1.05223e-12	LOC100788166	NC_038250.2	1865473	1869043	+	1053	protein_coding	uncharacterized LOC100788166 && - && PF00011:Hsp20/alpha crystallin family	-
100816377	2319.04	1388.03	1499.71	368.858	268.83	391.658	1735.6	343.115	2.33882	1.245e-14	1.38242e-12	LOC100816377	NC_016088.4	52643187	52645653	-	1762	protein_coding	cytochrome P450 71D8-like && O81974.1 RecName: Full=Cytochrome P450 71D8; AltName: Full=Cytochrome P450 CP7 && PF00067:Cytochrome P450	p450
100775448	401.524	2827.08	1707.11	103.708	71.8964	124.385	1645.24	99.9963	4.04001	1.52597e-14	1.67862e-12	LOC100775448	NC_038247.2	38644401	38648667	-	3789	protein_coding	protein-tyrosine-phosphatase MKP1%2C transcript variant X3 && Q9C5S1.1 RecName: Full=Protein-tyrosine-phosphatase MKP1; AltName: Full=Mitogen-activated protein kinase phosphatase 1; Short=AtMKP1 && PF00782:Dual specificity phosphatase, catalytic domain	DSPc
100811915	474.131	1225.42	921.09	47.0427	125.037	61.6784	873.548	77.9194	3.48623	1.60767e-14	1.76301e-12	LOC100811915	NC_038253.2	13742442	13743397	-	956	protein_coding	uncharacterized LOC100811915 && - && PF05678:VQ motif	-
100807088	337.665	144.542	147.27	0	0	0	209.826	0	10.0911	1.73814e-14	1.9002e-12	LOC100807088	NC_038251.2	7371030	7378063	+	1597	protein_coding	uncharacterized LOC100807088 && - && PF04862:Protein of unknown function (DUF642)	-
100818629	1812.54	3791.05	4228.13	491.81	600.178	614.728	3277.24	568.906	2.52611	1.90298e-14	2.07402e-12	LOC100818629	NC_038249.2	17177184	17180580	+	2509	protein_coding	ETHYLENE INSENSITIVE 3-like 1 protein && O24606.1 RecName: Full=Protein ETHYLENE INSENSITIVE 3 && PF04873:Ethylene insensitive 3	EIN3
100809657	430.392	336.911	353.796	17.1064	52.0988	30.8392	373.7	33.3482	3.48531	2.07243e-14	2.25176e-12	LOC100809657	NC_038254.2	16835858	16841922	+	2233	protein_coding	protein NRT1/ PTR FAMILY 2.13 && Q8RX77.1 RecName: Full=Protein NRT1/ PTR FAMILY 2.13; Short=AtNPF2.13; AltName: Full=Nitrate transporter 1.7 && PF00854:POT family	-
100783948	1002.5	6621.32	3462.15	307.916	305.299	190.175	3695.32	267.797	3.78646	2.20934e-14	2.39318e-12	LOC100783948	NC_038244.2	21909936	21912517	-	1653	protein_coding	probable UDP-arabinopyranose mutase 1 && Q9SC19.2 RecName: Full=Alpha-1,4-glucan-protein synthase [UDP-forming] 1; AltName: Full=Reversibly glycosylated polypeptide 1; Short=RGP1; AltName: Full=UDP-glucose:protein transglucosylase 1; Short=UPTG 1 && PF032	-
100788276	678.829	641.939	729.378	43.8352	66.6865	128.497	683.382	79.6728	3.0996	2.30424e-14	2.48081e-12	LOC100788276	NC_038255.2	1415144	1417920	+	1999	transcribed_pseudogene	cytochrome P450 82A4-like && O49859.1 RecName: Full=Cytochrome P450 82A4; AltName: Full=Cytochrome P450 CP9 && PF00067:Cytochrome P450	p450
100127384	361.284	2023.59	812.163	67.3566	84.4001	62.7064	1065.68	71.4877	3.89752	2.72778e-14	2.91265e-12	WRKY36	NC_038249.2	39936142	39939100	-	2261	protein_coding	WRKY transcription factor 36 && Q9C519.1 RecName: Full=WRKY transcription factor 6; AltName: Full=WRKY DNA-binding protein 6; Short=AtWRKY6 && PF03106:WRKY DNA -binding domain	WRKY
100797606	957.884	586.672	837.434	167.857	154.212	145.972	793.997	156.014	2.34804	2.73002e-14	2.91265e-12	LOC100797606	NC_038255.2	861438	865424	+	1732	protein_coding	formate dehydrogenase%2C mitochondrial-like%2C transcript variant X2 && Q07511.2 RecName: Full=Formate dehydrogenase, mitochondrial; Short=FDH; AltName: Full=NAD-dependent formate dehydrogenase; Flags: Precursor && PF02826:D-isomer specific 2-hydroxyacid	2-Hacid_dh_C
100794335	3316.29	14897.4	5846.35	791.173	808.574	906.673	8020.03	835.473	3.26286	3.68821e-14	3.8997e-12	LOC100794335	NC_038243.2	15580311	15584776	+	2084	protein_coding	oxysterol-binding protein-related protein 3A && Q9LZM1.1 RecName: Full=Oxysterol-binding protein-related protein 3A; AltName: Full=OSBP-related protein 3A; AltName: Full=Protein UNFERTILIZED EMBRYO SAC 18 && -	-
100170717	1799.42	1128.71	1640.88	112.261	318.845	165.504	1523	198.87	2.93696	4.30534e-14	4.51181e-12	NAC26	NC_016089.4	10494553	10496399	-	1325	protein_coding	NAC domain protein && O49255.1 RecName: Full=NAC transcription factor 29; Short=AtNAC029; AltName: Full=Protein NAC-LIKE, ACTIVATED BY AP3/PI; Short=AtNAP && PF02365:No apical meristem (NAM) protein	NAM
100790436	430.392	1671.8	698.007	86.6013	68.7704	91.4897	933.401	82.2871	3.50323	4.50303e-14	4.69123e-12	LOC100790436	NC_038242.2	43873015	43876723	-	2735	protein_coding	G-type lectin S-receptor-like serine/threonine-protein kinase At4g27290%2C transcript variant X2 && O81832.4 RecName: Full=G-type lectin S-receptor-like serine/threonine-protein kinase At4g27290; Flags: Precursor && PF11883:Domain of unknown function (DUF	Pkinase_Tyr
547563	427.767	1219.05	612.608	65.2183	102.114	54.4826	753.14	73.9382	3.348	4.75937e-14	4.92929e-12	LOC547563	NC_038252.2	37493631	37495127	-	1302	protein_coding	resistance protein MG13 && Q40392.1 RecName: Full=TMV resistance protein N && PF01582:TIR domain|PF00931:NB-ARC domain	TIR
100784244	571.231	442.13	752.035	57.7342	64.6025	111.021	588.465	77.786	2.91905	4.84223e-14	5.00048e-12	LOC100784244	NC_038241.2	4078255	4083897	+	3689	protein_coding	MA3 DOMAIN-CONTAINING TRANSLATION REGULATORY FACTOR 1%2C transcript variant X1 && Q98TX3.1 RecName: Full=Programmed cell death protein 4; AltName: Full=Protein I11/6 && PF02847:MA3 domain	-
100816962	102.349	622.808	107.185	0	0	0	277.447	0	10.4925	5.15893e-14	5.29665e-12	GSTL1	NC_016090.4	40103873	40106559	+	1124	protein_coding	glutathione S-transferase && Q9LZ06.1 RecName: Full=Glutathione S-transferase L3; Short=AtGSTL3; AltName: Full=GST class-lambda member 3 && PF13417:Glutathione S-transferase, N-terminal domain|PF13410:Glutathione S-transferase, C-terminal domain	-
100789206	156.586	145.605	201.298	0	0	0	167.83	0	9.76867	5.39358e-14	5.52156e-12	LOC100789206	NC_038249.2	19743963	19746556	+	2326	protein_coding	probable alpha%2Calpha-trehalose-phosphate synthase [UDP-forming] 11 && Q9ZV48.1 RecName: Full=Probable alpha,alpha-trehalose-phosphate synthase [UDP-forming] 11; AltName: Full=Trehalose-6-phosphate synthase 11; Short=AtTPS11 && PF00982:Glycosyltransferas	-
100809563	828.416	562.228	682.321	95.1546	157.338	108.965	690.988	120.486	2.5199	6.05152e-14	6.10686e-12	LOC100809563	NC_038242.2	49475139	49481328	+	2397	protein_coding	cytochrome P450 78A5 && Q9LMX7.1 RecName: Full=Cytochrome P450 78A5; AltName: Full=Protein KLUH && PF00067:Cytochrome P450	p450
100527026	1224.69	1360.4	1476.18	97.2929	203.185	285.777	1353.76	195.418	2.79185	6.81145e-14	6.83479e-12	LOC100527026	NC_038241.2	38672962	38677440	-	1778	protein_coding	omega-hydroxypalmitate O-feruloyl transferase && Q94CD1.1 RecName: Full=Omega-hydroxypalmitate O-feruloyl transferase; AltName: Full=Omega-hydroxyacid hydroxycinnamoyltransferase; AltName: Full=Protein ALIPHATIC SUBERIN FERULOYL TRANSFERASE && PF02458:Tra	-
100782902	315.795	419.811	318.939	14.9681	43.763	38.035	351.515	32.2554	3.4441	8.4405e-14	8.37453e-12	LOC100782902	NC_038245.2	57887	61344	+	1488	protein_coding	60S ribosomal protein L3 && P35684.2 RecName: Full=60S ribosomal protein L3 && PF00297:Ribosomal protein L3	-
100787425	559.859	827.931	928.061	160.373	130.247	89.4337	771.95	126.685	2.60764	9.76207e-14	9.60507e-12	LOC100787425	NC_038256.2	43866677	43871064	+	3434	protein_coding	ethylene receptor 2%2C transcript variant X1 && Q0WPQ2.2 RecName: Full=Ethylene receptor 2; Short=AtETR2; AltName: Full=Protein ETHYLENE RESPONSE 2; AltName: Full=Protein ETR2 && PF00512:His Kinase A (phospho-acceptor) domain|PF00072:Response regulator re	Response_reg
100793988	1757.43	887.448	1077.07	235.214	162.548	243.63	1240.65	213.797	2.53705	1.00217e-13	9.8332e-12	LOC100793988	NC_038252.2	6225719	6227473	+	1755	protein_coding	F-box associated protein && Q9M0Q9.1 RecName: Full=Putative F-box protein At4g09190 && PF00646:F-box domain	F-box
100819761	740.938	610.054	950.718	152.889	176.094	153.168	767.237	160.717	2.25551	1.0107e-13	9.88952e-12	LOC100819761	NC_016088.4	5097140	5098205	+	1066	protein_coding	uncharacterized LOC100819761 && - && -	-
100793519	9410.88	5526.62	5739.17	1416.63	958.618	1770.17	6892.22	1381.81	2.31843	1.09809e-13	1.06321e-11	LOC100793519	NC_038246.2	40244115	40246042	+	1928	protein_coding	rubisco accumulation factor 1.1%2C chloroplastic && Q9LKR8.1 RecName: Full=Rubisco accumulation factor 1.1, chloroplastic; Flags: Precursor && -	-
100784251	383.153	1246.68	799.091	72.7024	45.847	104.853	809.641	74.4675	3.44194	1.21459e-13	1.16591e-11	LOC100784251	NC_038249.2	19545764	19548047	-	1760	protein_coding	7-deoxyloganetin glucosyltransferase && F8WKW1.1 RecName: Full=7-deoxyloganetin glucosyltransferase; AltName: Full=Genipin glucosyltransferase; AltName: Full=UDP-glucose glucosyltransferase 2; Short=GjUGT2; AltName: Full=UDP-glycosyltransferase 85A24 && P	UDPGT
100795224	1276.3	530.343	701.492	75.9098	141.709	90.4617	836.046	102.693	3.02537	1.629e-13	1.5511e-11	LOC100795224	NC_038244.2	43324772	43326189	+	869	protein_coding	uncharacterized LOC100795224 && - && -	-
100795579	1020.87	976.724	815.648	241.628	147.961	216.902	937.747	202.164	2.21376	1.63598e-13	1.55357e-11	LOC100795579	NC_038244.2	19637086	19644583	+	1871	protein_coding	E3 ubiquitin-protein ligase RGLG4%2C transcript variant X3 && Q9LY87.1 RecName: Full=E3 ubiquitin-protein ligase RGLG2; AltName: Full=RING domain ligase 2 && PF13920:Zinc finger, C3HC4 type (RING finger)|PF07002:Copine	-
100799097	1502.87	1151.03	1142.43	242.698	162.548	326.896	1265.44	244.047	2.37437	1.77848e-13	1.67541e-11	LOC100799097	NC_038251.2	7048706	7053535	+	2829	protein_coding	CSC1-like protein ERD4 && A9LIW2.2 RecName: Full=CSC1-like protein ERD4; AltName: Full=Protein EARLY-RESPONSIVE TO DEHYDRATION STRESS 4 && PF14703:Cytosolic domain of 10TM putative phosphate transporter|PF02714:Calcium-dependent channel, 7TM region, putat	-
100170693	1090.85	1943.88	1377.71	280.118	243.822	368.015	1470.82	297.318	2.30614	1.82288e-13	1.71268e-11	FAT1	NC_038241.2	1130815	1134972	-	2026	protein_coding	acyl-ACP thioesterase%2C transcript variant 1 && Q9SJE2.1 RecName: Full=Palmitoyl-acyl carrier protein thioesterase, chloroplastic; AltName: Full=16:0-acyl-carrier protein thioesterase; Short=16:0-ACP thioesterase; AltName: Full=Acyl-[acyl-carrier-protein	-
100801621	440.014	335.849	461.852	33.1437	11.4617	52.4267	412.572	32.344	3.67271	1.91862e-13	1.79787e-11	LOC100801621	NC_038244.2	7530915	7536876	-	2055	protein_coding	probable inositol transporter 2 && Q9C757.1 RecName: Full=Probable inositol transporter 2 && PF00083:Sugar (and other) transporter	Sugar_tr
100786779	87.478	1267.93	189.969	9.62237	5.20988	12.3357	515.127	9.05598	5.8289	1.92831e-13	1.80219e-11	LOC100786779	NC_038245.2	27827798	27838325	+	2899	protein_coding	LEAF RUST 10 DISEASE-RESISTANCE LOCUS RECEPTOR-LIKE PROTEIN KINASE-like 1.2%2C transcript variant X1 && P0C5E2.3 RecName: Full=LEAF RUST 10 DISEASE-RESISTANCE LOCUS RECEPTOR-LIKE PROTEIN KINASE-like 1.2; AltName: Full=Probable receptor-like serine/threoni	Pkinase
100818239	170.582	478.265	427.867	11.7607	34.3852	10.2797	358.905	18.8085	4.2534	2.15595e-13	2.00435e-11	LOC100818239	NC_038256.2	41815296	41820245	-	3288	protein_coding	E3 ubiquitin-protein ligase WAV3-like && - && PF14624:VWA / Hh protein intein-like|PF17123:RING-like zinc finger|PF00092:von Willebrand factor type A domain	VWA
100820075	1509.87	1643.11	2370.26	220.245	379.279	439.973	1841.08	346.499	2.40946	2.39625e-13	2.21035e-11	LOC100820075	NC_038243.2	1676459	1681726	-	2237	protein_coding	shikimate O-hydroxycinnamoyltransferase%2C transcript variant X2 && Q8GSM7.1 RecName: Full=Shikimate O-hydroxycinnamoyltransferase; AltName: Full=Hydroxycinnamoyl transferase; AltName: Full=Hydroxycinnamoyl-Coenzyme A shikimate/quinate hydroxycinnamoyltra	-
100306610	1746.93	763.099	1057.03	125.091	211.521	200.455	1189.02	179.022	2.73158	2.41316e-13	2.22017e-11	LOC100306610	NC_038243.2	16394600	16397318	+	1362	protein_coding	uncharacterized LOC100306610 && - && -	-
100127421	1215.07	7236.69	4404.15	349.613	457.428	394.742	4285.3	400.594	3.41906	2.69549e-13	2.443e-11	WRKY19	NC_038247.2	20707885	20711728	+	2201	protein_coding	WRKY transcription factor 19 && Q6IEQ7.1 RecName: Full=WRKY transcription factor WRKY24; Short=OsWRKY24 && PF03106:WRKY DNA -binding domain	WRKY
100776649	2542.98	3937.72	2899.21	954.753	813.784	746.309	3126.64	838.282	1.89901	2.8811e-13	2.60336e-11	LOC100776649	NC_038253.2	40202335	40206329	+	2779	protein_coding	probable disease resistance protein At4g33300 && Q9SZA7.3 RecName: Full=Probable disease resistance protein At4g33300 && PF00931:NB-ARC domain|PF05659:Arabidopsis broad-spectrum mildew resistance protein RPW8	NB-ARC
100808937	725.192	835.37	731.992	157.165	126.079	206.623	764.185	163.289	2.22612	3.10991e-13	2.79584e-11	LOC100808937	NC_016090.4	44744575	44748235	-	1832	protein_coding	tafazzin && Q6IV77.1 RecName: Full=Tafazzin && PF01553:Acyltransferase	Acyltransferase
100170720	2487	1546.39	2771.98	608.348	445.966	474.924	2268.46	509.746	2.15416	3.35019e-13	3.00423e-11	NAC34	NC_038244.2	13883748	13888181	+	970	protein_coding	NAC domain protein && Q84TE6.2 RecName: Full=NAC domain-containing protein 21/22; Short=ANAC021/ANAC022 && PF02365:No apical meristem (NAM) protein	NAM
100788953	5362.4	2981.19	3821.17	785.827	484.519	1016.67	4054.92	762.337	2.41122	3.44919e-13	3.05434e-11	LOC100788953	NC_038246.2	48043701	48045352	+	1541	protein_coding	thiamine thiazole synthase 2%2C chloroplastic && F6H7K5.1 RecName: Full=Thiamine thiazole synthase 2, chloroplastic; AltName: Full=Thiazole biosynthetic enzyme 2; Flags: Precursor && PF01946:Thi4 family	-
100792177	1683.08	3547.67	3326.21	469.358	681.453	489.316	2852.32	546.709	2.38316	3.88142e-13	3.39466e-11	PHT1-5	NC_038256.2	44042022	44046009	+	2272	protein_coding	inorganic phosphate transporter 1-5 && Q96303.1 RecName: Full=Inorganic phosphate transporter 1-4; Short=AtPht1;4; AltName: Full=H(+)/Pi cotransporter && PF00083:Sugar (and other) transporter	Sugar_tr
102665934	203.824	211.5	196.069	0	0	9.25176	203.798	3.08392	6.03338	4.161e-13	3.61242e-11	LOC102665934	NC_038250.2	4095111	4096692	+	785	protein_coding	cysteine-rich and transmembrane domain-containing protein B && - && PF07172:Glycine rich protein family	-
100781421	684.952	1296.63	1487.51	155.027	187.556	239.518	1156.37	194.034	2.57488	4.58019e-13	3.95695e-11	LOC100781421	NC_038244.2	34072724	34080675	+	5064	protein_coding	putative phospholipid-transporting ATPase 9 && Q9SX33.1 RecName: Full=Putative phospholipid-transporting ATPase 9; Short=AtALA9; AltName: Full=Aminophospholipid flippase 9 && PF16209:Phospholipid-translocating ATPase N-terminal|PF16212:Phospholipid-transl	-
100814359	624.593	1265.81	855.734	171.064	159.422	181.951	915.378	170.813	2.42144	4.65307e-13	4.0004e-11	LOC100814359	NC_038241.2	5532760	5535566	-	2807	protein_coding	uncharacterized LOC100814359 && - && -	-
100784078	503.873	853.438	1002.13	149.681	146.919	126.441	786.481	141.014	2.47959	4.83372e-13	4.14564e-11	LOC100784078	NC_038249.2	10239861	10244370	+	2611	protein_coding	wall-associated receptor kinase 2%2C transcript variant X1 && Q9LMP1.1 RecName: Full=Wall-associated receptor kinase 2; Flags: Precursor && PF07645:Calcium-binding EGF domain|PF00069:Protein kinase domain|PF13947:Wall-associated receptor kinase galacturon	Pkinase
100783355	226.568	254.012	298.897	25.6597	34.3852	14.3916	259.826	24.8122	3.38923	4.9691e-13	4.25146e-11	LOC100783355	NC_038249.2	43754934	43755747	-	814	protein_coding	uncharacterized LOC100783355 && - && PF07911:Protein of unknown function (DUF1677)	-
100780106	170.582	172.176	247.483	18.1756	12.5037	6.16784	196.747	12.2824	4.00498	6.08196e-13	5.14151e-11	LOC100780106	NC_038248.2	8577635	8582440	+	2545	protein_coding	uncharacterized GPI-anchored protein At1g61900%2C transcript variant X1 && Q8GUI4.1 RecName: Full=Uncharacterized GPI-anchored protein At1g61900; Flags: Precursor && -	-
100815706	69.1076	475.077	102.827	0	0	0	215.671	0	10.129	6.509e-13	5.46339e-11	CYP93A3	NC_016090.4	36982832	36984906	+	1760	protein_coding	cytochrome P450 93A3 && O81973.1 RecName: Full=Cytochrome P450 93A3; AltName: Full=Cytochrome P450 CP5 && PF00067:Cytochrome P450	p450
100778352	336.79	306.09	361.639	64.1491	39.5951	46.2588	334.84	50.001	2.74442	6.60041e-13	5.52702e-11	LOC100778352	NC_038249.2	44260284	44263959	-	2383	protein_coding	ADP%2CATP carrier protein 1%2C chloroplastic && Q39002.2 RecName: Full=ADP,ATP carrier protein 1, chloroplastic; AltName: Full=ADP/ATP translocase 1; AltName: Full=Adenine nucleotide translocase 1; Flags: Precursor && PF03219:TLC ATP/ADP transporter	-
100789782	195.951	241.258	64.485	0	0	0	167.231	0	9.76244	6.78166e-13	5.6654e-11	LOC100789782	NC_038244.2	14489574	14491792	+	1278	protein_coding	cationic peroxidase 2-like && P22196.1 RecName: Full=Cationic peroxidase 2; AltName: Full=PNPC2; Flags: Precursor [Arachis hypogaea] && PF00141:Peroxidase	-
100812934	11441.2	8830.91	9891.48	3547.45	2602.86	3372.78	10054.5	3174.36	1.66335	6.8761e-13	5.73078e-11	LOC100812934	NC_038249.2	24911229	24913527	+	1226	protein_coding	ribonucleoprotein At2g37220%2C chloroplastic-like && Q08935.1 RecName: Full=29 kDa ribonucleoprotein A, chloroplastic; AltName: Full=CP29A; Flags: Precursor && PF00076:RNA recognition motif. (a.k.a. RRM, RBD, or RNP domain)	RRM_1
100798918	1055.86	1047.93	1289.7	343.198	226.109	276.525	1131.16	281.944	2.00462	7.68404e-13	6.32968e-11	LOC100798918	NC_038243.2	8269883	8279230	+	3741	protein_coding	cytochrome P450 CYP736A12 && H2DH18.1 RecName: Full=Cytochrome P450 CYP736A12 [Panax ginseng] && PF00067:Cytochrome P450	p450
100301889	619.344	282.708	617.836	58.8034	20.8395	58.5945	506.629	46.0791	3.45946	8.67193e-13	7.07762e-11	FKF1	NC_038241.2	41552752	41555840	-	2097	protein_coding	circadian clock-associated FKF1 && Q9C9W9.1 RecName: Full=Adagio protein 3; AltName: Full=F-box only protein 2a; Short=FBX2a; AltName: Full=Flavin-binding kelch repeat F-box protein 1 && PF07646:Kelch motif|PF13415:Galactose oxidase, central domain|PF1342	Kelch_2
732549	2440.63	1724.94	2069.62	561.305	548.08	323.812	2078.4	477.732	2.12146	8.93221e-13	7.2566e-11	LOC732549	NC_038246.2	49981115	49983215	+	2101	protein_coding	nitrate and chloride transporter && - && PF07690:Major Facilitator Superfamily|PF06813:Nodulin-like	MFS_1
100776983	1160.83	886.385	889.719	228.799	250.074	282.693	978.979	253.855	1.94729	9.33466e-13	7.54892e-11	TUBB1	NC_038244.2	1100563	1102852	-	1708	protein_coding	tubulin beta-1 && P12459.1 RecName: Full=Tubulin beta-1 chain; AltName: Full=Beta-1-tubulin && PF00091:Tubulin/FtsZ family, GTPase domain|PF03953:Tubulin C-terminal domain	Tubulin
100802569	1946.38	2525.24	3805.49	637.215	675.201	643.512	2759.04	651.976	2.08132	9.68508e-13	7.76143e-11	LOC100802569	NC_038255.2	47193862	47198566	-	2806	protein_coding	ethylene response sensor 1%2C transcript variant X2 && Q38846.1 RecName: Full=Ethylene response sensor 1; Short=AtERS1; AltName: Full=Protein ERS1 && -	-
100816249	1160.83	739.717	731.992	166.788	177.136	213.819	877.514	185.914	2.23884	1.00497e-12	8.03549e-11	LOC100816249	NC_038247.2	7343699	7345640	+	1942	protein_coding	scarecrow-like protein 23 && Q9FHZ1.1 RecName: Full=Scarecrow-like protein 23; Short=AtSCL23; AltName: Full=GRAS family protein 28; Short=AtGRAS-28 && PF03514:GRAS domain family	GRAS
102667147	83.9788	282.708	114.156	0	0	0	160.281	0	9.70066	1.06564e-12	8.48223e-11	LOC102667147	NC_038244.2	7336117	7336452	-	336	protein_coding	VQ motif-containing protein 1 && - && PF05678:VQ motif	-
100817575	626.342	384.738	454.009	93.0163	62.5186	88.4057	488.363	81.3135	2.58698	1.09531e-12	8.67944e-11	LOC100817575	NC_038250.2	9013361	9016818	-	1424	protein_coding	transmembrane protein 222-like%2C transcript variant X1 && F4ITL6.1 RecName: Full=Protein REVERSION-TO-ETHYLENE SENSITIVITY1 && PF05608:Protein of unknown function (DUF778)	-
100820620	123.344	327.346	68.8421	0	0	0	173.177	0	9.81233	1.15749e-12	9.13129e-11	LOC100820620	NC_038251.2	4132947	4134945	-	1293	protein_coding	cationic peroxidase 2 && P22196.1 RecName: Full=Cationic peroxidase 2; AltName: Full=PNPC2; Flags: Precursor [Arachis hypogaea] && PF00141:Peroxidase	-
100194418	929.016	699.33	947.232	222.384	230.277	208.679	858.526	220.446	1.96184	1.19495e-12	9.38501e-11	ARGS	NC_016088.4	607235	615512	+	2127	protein_coding	arginyl-tRNA synthetase%2C transcript variant X1 && O23247.1 RecName: Full=Arginine--tRNA ligase, chloroplastic/mitochondrial; AltName: Full=Arginyl-tRNA synthetase; Short=ArgRS; AltName: Full=Protein EMBRYO DEFECTIVE 1027; Flags: Precursor && PF03485:Arg	-
100500502	1794.17	842.81	1109.32	266.219	240.697	213.819	1248.77	240.245	2.37833	1.19942e-12	9.39924e-11	LOC100500502	NC_038246.2	30168141	30169082	-	942	protein_coding	DNA-binding domain-containing protein && Q9LY05.1 RecName: Full=Ethylene-responsive transcription factor ERF106 && PF00847:AP2 domain	AP2
100791106	948.261	632.373	1155.5	105.846	136.499	209.707	912.045	150.684	2.59747	1.21716e-12	9.5172e-11	LOC100791106	NC_016091.4	45908550	45910836	-	1445	protein_coding	bidirectional sugar transporter SWEET12-like && B8BKP4.1 RecName: Full=Bidirectional sugar transporter SWEET14; Short=OsSWEET14 && PF03083:Sugar efflux transporter for intercellular exchange	-
100811069	661.333	1917.31	678.835	158.235	110.449	109.993	1085.83	126.226	3.10447	1.24375e-12	9.70369e-11	LOC100811069	NC_038254.2	2110570	2113280	+	1120	protein_coding	uncharacterized LOC100811069 && - && -	-
100818590	2782.67	1756.83	1683.58	527.092	440.756	557.162	2074.36	508.337	2.02892	1.26201e-12	9.82457e-11	LOC100818590	NC_038248.2	696116	701508	+	1689	protein_coding	protein RETICULATA-RELATED 4%2C chloroplastic%2C transcript variant X2 && Q94CJ5.1 RecName: Full=Protein RETICULATA-RELATED 4, chloroplastic; Flags: Precursor && PF11891:Domain of unknown function (DUF3411)	-
100781587	1200.2	1101.07	1077.07	361.374	337.6	348.483	1126.11	349.152	1.6895	1.28175e-12	9.95633e-11	LOC100781587	NC_038250.2	1194221	1196925	-	1917	protein_coding	uncharacterized LOC100781587%2C transcript variant X1 && - && PF00168:C2 domain	C2
100816285	111.097	717.398	123.742	8.55322	10.4198	6.16784	317.412	8.38028	5.24266	1.38241e-12	1.06681e-10	LOC100816285	NC_038241.2	41389014	41393601	-	2423	protein_coding	LEAF RUST 10 DISEASE-RESISTANCE LOCUS RECEPTOR-LIKE PROTEIN KINASE-like 2.5 && F4HQ20.1 RecName: Full=LEAF RUST 10 DISEASE-RESISTANCE LOCUS RECEPTOR-LIKE PROTEIN KINASE-like 2.5; AltName: Full=Probable receptor-like serine/threonine-protein kinase LRK10L-	Pkinase
100795250	324.543	371.984	349.439	27.798	57.3087	55.5106	348.656	46.8724	2.89376	1.44662e-12	1.10911e-10	LOC100795250	NC_016088.4	3342725	3348123	+	3262	protein_coding	probable alpha%2Calpha-trehalose-phosphate synthase [UDP-forming] 9%2C transcript variant X3 && Q9LRA7.1 RecName: Full=Probable alpha,alpha-trehalose-phosphate synthase [UDP-forming] 9; AltName: Full=Trehalose-6-phosphate synthase 9; Short=AtTPS9 && PF009	-
100792555	340.289	787.544	489.738	74.8407	84.4001	74.0141	539.19	77.7516	2.7931	1.48259e-12	1.13178e-10	LOC100792555	NC_038243.2	36278262	36284324	-	2229	protein_coding	protein POLLEN DEFECTIVE IN GUIDANCE 1%2C transcript variant X1 && F4HVJ3.1 RecName: Full=Protein POLLEN DEFECTIVE IN GUIDANCE 1 && PF05346:Eukaryotic membrane protein family	-
102661753	41.1146	182.804	349.439	0	0	0	191.119	0	9.95587	1.55092e-12	1.1814e-10	LOC102661753	NC_038252.2	6932189	6933992	+	1012	protein_coding	protein LURP-one-related 10 && Q9LZX1.1 RecName: Full=Protein LURP-one-related 15 && PF04525:LURP-one-related	-
100807680	322.794	371.984	444.424	69.4949	73.9803	57.5665	379.734	67.0139	2.50274	1.72505e-12	1.30562e-10	LOC100807680	NC_038254.2	55380502	55387530	-	1865	protein_coding	serine carboxypeptidase-like 25 && Q8L9Y0.2 RecName: Full=Serine carboxypeptidase-like 25; Flags: Precursor && PF00450:Serine carboxypeptidase	Peptidase_S10
100800124	627.217	1967.27	1365.51	227.729	107.324	153.168	1320	162.74	3.01989	1.97684e-12	1.48351e-10	LOC100800124	NC_038249.2	29443993	29451330	+	2233	protein_coding	protein ZINC INDUCED FACILITATOR-LIKE 1 && Q94BZ1.1 RecName: Full=Protein ZINC INDUCED FACILITATOR-LIKE 1; AltName: Full=Protein ZIF-LIKE 1 && PF07690:Major Facilitator Superfamily	MFS_1
100799113	2503.62	5407.59	7970.87	1018.9	792.944	838.827	5294.03	883.558	2.58299	2.38979e-12	1.77834e-10	LOC100799113	NC_038252.2	7107186	7134335	+	13515	protein_coding	microtubule-associated protein futsch%2C transcript variant X1 && - && -	-
100127397	635.09	4388.35	2275.28	186.033	252.158	202.511	2432.91	213.567	3.50971	2.49628e-12	1.84595e-10	WRKY62	NC_038254.2	4917102	4920549	+	2215	protein_coding	WRKY transcription factor 62 && Q6IEQ7.1 RecName: Full=WRKY transcription factor WRKY24; Short=OsWRKY24 && PF03106:WRKY DNA -binding domain	WRKY
100807466	1732.94	7498.14	4508.72	255.527	627.27	573.609	4579.93	485.469	3.23769	2.58409e-12	1.90293e-10	DIR22	NC_016088.4	44909466	44910413	+	948	protein_coding	dirigent protein 22 && Q9FI66.1 RecName: Full=Dirigent protein 3; Short=AtDIR3; Flags: Precursor && PF03018:Dirigent-like protein	-
100818990	1099.6	1367.84	1677.48	317.538	298.005	419.413	1381.64	344.986	2.00167	2.62918e-12	1.93212e-10	LOC100818990	NC_038243.2	10051707	10055145	-	1895	protein_coding	dihydropyrimidine dehydrogenase (NADP(+))%2C chloroplastic && Q9LVI9.1 RecName: Full=Dihydropyrimidine dehydrogenase (NADP(+)), chloroplastic; Short=DHPDH; Short=DPD; AltName: Full=Dihydroorotate dehydrogenase-like protein; AltName: Full=Dihydrothymine de	DHO_dh
100784644	3822.79	2854.71	3461.28	1168.58	1151.38	967.323	3379.59	1095.76	1.62506	2.84196e-12	2.07986e-10	LOC100784644	NC_038244.2	34846488	34849753	-	1501	protein_coding	uncharacterized LOC100784644 && - && -	-
100301906	606.222	858.752	1007.36	178.548	189.64	198.399	824.112	188.862	2.12536	3.1025e-12	2.26585e-10	NAC11	NC_038255.2	36627624	36630036	+	1666	protein_coding	transcriptional factor NAC11 && Q84TD6.1 RecName: Full=NAC transcription factor 47; AltName: Full=NAC domain-containing protein 47; Short=ANAC047; AltName: Full=Protein SPEEDY HYPONASTIC GROWTH && PF02365:No apical meristem (NAM) protein	NAM
100815650	369.157	390.052	421.767	72.7024	83.3581	85.3218	393.659	80.4608	2.29037	3.1496e-12	2.29552e-10	LOC100815650	NC_038244.2	13871803	13873696	+	1894	protein_coding	ribosomal L1 domain-containing protein 1 && O76021.3 RecName: Full=Ribosomal L1 domain-containing protein 1; AltName: Full=CATX-11; AltName: Full=Cellular senescence-inhibited gene protein; AltName: Full=Protein PBK1 >Q5RCE6.2 RecName: Full=Ribosomal L1 d	-
100812733	824.042	690.828	706.721	72.7024	180.262	119.245	740.53	124.07	2.57709	3.3338e-12	2.41486e-10	LOC100812733	NC_038248.2	1509808	1513189	-	1392	protein_coding	porphobilinogen deaminase%2C chloroplastic-like && Q43082.1 RecName: Full=Porphobilinogen deaminase, chloroplastic; Short=PBG; AltName: Full=Hydroxymethylbilane synthase; Short=HMBS; AltName: Full=Pre-uroporphyrinogen synthase; Flags: Precursor && PF01379	-
100791500	115.471	424.062	193.455	0	6.25186	11.3077	244.329	5.85319	5.37633	3.5067e-12	2.52975e-10	LOC100791500	NC_038250.2	47395916	47401585	-	2735	protein_coding	F-box/LRR-repeat protein 3%2C transcript variant X1 && Q8RWU5.1 RecName: Full=F-box/LRR-repeat protein 3 && -	-
100500076	624.593	2572.01	1349.83	50.2502	42.721	196.343	1515.48	96.4381	3.97327	3.98107e-12	2.85452e-10	LOC100500076	NC_016088.4	51040970	51045621	+	2256	protein_coding	lysine histidine transporter-like 8 && Q9SX98.1 RecName: Full=Lysine histidine transporter-like 8; AltName: Full=Amino acid transporter-like protein 1 && PF01490:Transmembrane amino acid transporter protein	Aa_trans
100795340	853.785	1145.71	1176.42	285.464	243.822	313.532	1058.64	280.939	1.91371	4.06774e-12	2.91078e-10	LOC100795340	NC_038248.2	41439367	41445239	-	4291	protein_coding	ethylene receptor%2C transcript variant X1 && O81122.1 RecName: Full=Ethylene receptor && PF02518:Histidine kinase-, DNA gyrase B-, and HSP90-like ATPase|PF01590:GAF domain|PF00512:His Kinase A (phospho-acceptor) domain|PF00072:Response regulator receiver	HATPase_c
100802890	4186.69	7180.36	6085.12	1643.29	1771.36	1637.56	5817.39	1684.07	1.78834	4.16603e-12	2.96315e-10	PHT1-1	NC_038246.2	42044063	42048096	-	3161	protein_coding	inorganic phosphate transporter 1-1 && Q96303.1 RecName: Full=Inorganic phosphate transporter 1-4; Short=AtPht1;4; AltName: Full=H(+)/Pi cotransporter && PF00083:Sugar (and other) transporter	Sugar_tr
100810498	272.056	683.388	300.64	40.6278	56.2667	38.035	418.695	44.9765	3.21768	5.24398e-12	3.67089e-10	LOC100810498	NC_038253.2	5290792	5294228	-	3176	protein_coding	probable alpha%2Calpha-trehalose-phosphate synthase [UDP-forming] 11 && Q9ZV48.1 RecName: Full=Probable alpha,alpha-trehalose-phosphate synthase [UDP-forming] 11; AltName: Full=Trehalose-6-phosphate synthase 11; Short=AtTPS11 && PF02358:Trehalose-phosphat	-
100797353	237.94	648.315	816.52	62.0108	67.7285	61.6784	567.592	63.8059	3.15293	6.08427e-12	4.2092e-10	LOC100797353	NC_038244.2	15093331	15096655	+	2623	protein_coding	probable receptor-like protein kinase At1g11050 && O04086.1 RecName: Full=Probable receptor-like protein kinase At1g11050; Flags: Precursor && PF00069:Protein kinase domain	Pkinase
100807954	1124.09	664.258	675.35	190.309	89.61	125.413	821.233	135.111	2.60426	6.44455e-12	4.4411e-10	LOC100807954	NC_038250.2	45305568	45308523	-	1277	protein_coding	beta carbonic anhydrase 5%2C chloroplastic%2C transcript variant X2 && Q94CE3.1 RecName: Full=Beta carbonic anhydrase 5, chloroplastic; Short=AtbCA5; Short=AtbetaCA5; AltName: Full=Beta carbonate dehydratase 5; Flags: Precursor && PF00484:Carbonic anhydra	-
102669459	840.663	963.971	732.863	133.644	205.269	230.266	845.832	189.727	2.15585	7.39615e-12	5.0673e-10	LOC102669459	NC_038256.2	37886231	37888035	-	1608	protein_coding	cysteine-rich repeat secretory protein 38 && O65468.2 RecName: Full=Cysteine-rich receptor-like protein kinase 8; Short=Cysteine-rich RLK8; Flags: Precursor && PF01657:Salt stress response/antifungal	-
100796502	8088.21	10289.1	10020.4	3197.83	3336.41	3730.52	9465.91	3421.59	1.46804	7.57849e-12	5.16226e-10	AMT1.2	NC_038246.2	35819864	35822320	+	2343	protein_coding	ammonium transporter AMT1.2 && P54144.1 RecName: Full=Ammonium transporter 1 member 1; Short=AtAMT1;1 && PF00909:Ammonium Transporter Family	Ammonium_transp
100797010	1614.84	1140.4	1063.13	312.192	170.884	312.504	1272.79	265.194	2.26302	7.79211e-12	5.28744e-10	D14	NC_038253.2	39149764	39151157	+	1307	protein_coding	alpha/beta hydroxylase D14%2C transcript variant 2 && A0A109QYD3.1 RecName: Full=Strigolactone esterase RMS3; AltName: Full=Protein DWARF 14 homolog; Short=PsD14; AltName: Full=Protein RAMOSUS 3 && PF12697:Alpha/beta hydrolase family	-
100810865	1380.4	6171.75	2188.13	120.814	427.21	289.889	3246.76	279.304	3.53882	7.97515e-12	5.39099e-10	LOC100810865	NC_038246.2	39223617	39224966	-	1350	protein_coding	E3 ubiquitin-protein ligase ATL6 && Q8RXX9.2 RecName: Full=E3 ubiquitin-protein ligase ATL6; AltName: Full=RING-H2 finger protein ATL6; AltName: Full=RING-type E3 ubiquitin transferase ATL6; Flags: Precursor && PF13639:Ring finger domain	-
100804253	2648.83	1528.32	1575.53	481.119	472.015	498.567	1917.56	483.9	1.98664	8.32161e-12	5.6038e-10	LOC100804253	NC_038252.2	11167072	11170514	+	1685	protein_coding	UV-B-induced protein At3g17800%2C chloroplastic && Q9LVJ0.1 RecName: Full=UV-B-induced protein At3g17800, chloroplastic; Flags: Precursor && PF05542:Protein of unknown function (DUF760)	-
100810901	4925.01	4727.39	6733.45	1012.49	1583.8	1736.25	5461.95	1444.18	1.91914	9.52632e-12	6.37867e-10	LOC100810901	NC_038255.2	46183216	46188157	-	3146	protein_coding	BEL1-like homeodomain protein 1%2C transcript variant X1 && Q9SJ56.1 RecName: Full=BEL1-like homeodomain protein 1; Short=BEL1-like protein 1; AltName: Full=Protein EMBRYO SAC DEVELOPMENT ARREST 29 && PF07526:Associated with HOX|PF05920:Homeobox KN domain	POX
100818985	1195.82	5595.71	2155.89	180.687	400.119	343.343	2982.47	308.05	3.27499	1.01808e-11	6.80406e-10	LOC100818985	NC_038250.2	47891968	47896137	+	1914	protein_coding	trans-cinnamate 4-monooxygenase && Q42797.1 RecName: Full=Trans-cinnamate 4-monooxygenase; AltName: Full=Cinnamic acid 4-hydroxylase; Short=C4H; Short=CA4H; AltName: Full=Cytochrome P450 73; AltName: Full=Cytochrome P450C4H && PF00067:Cytochrome P450	p450
100811702	2284.05	3789.99	3869.1	440.491	911.729	743.225	3314.38	698.482	2.2463	1.16482e-11	7.74091e-10	LOC100811702	NC_038243.2	44653186	44660169	+	3555	protein_coding	leucine-rich repeat receptor protein kinase HPCA1%2C transcript variant X3 && Q9LT96.1 RecName: Full=Probable leucine-rich repeat receptor-like protein kinase At5g49770; Flags: Precursor && PF07714:Protein tyrosine kinase	Pkinase_Tyr
100795426	335.041	221.065	229.183	4.27661	29.1753	14.3916	261.763	15.9479	4.03512	1.18616e-11	7.86797e-10	LOC100795426	NC_038245.2	7018563	7021964	-	1657	protein_coding	uncharacterized LOC100795426%2C transcript variant X2 && - && PF00583:Acetyltransferase (GNAT) family	Acetyltransf_1
100794313	1333.16	721.649	1048.32	153.958	268.83	141.86	1034.38	188.216	2.45855	1.19746e-11	7.92809e-10	LOC100794313	NC_038249.2	27725118	27729613	+	1675	protein_coding	formate dehydrogenase 1%2C mitochondrial-like%2C transcript variant X2 && Q07511.2 RecName: Full=Formate dehydrogenase, mitochondrial; Short=FDH; AltName: Full=NAD-dependent formate dehydrogenase; Flags: Precursor && PF02826:D-isomer specific 2-hydroxyaci	2-Hacid_dh_C
100794584	4160.45	7440.75	5137.89	1476.5	1236.83	1738.3	5579.7	1483.88	1.91071	1.21613e-11	8.02173e-10	CGS1	NC_038254.2	55032105	55037141	+	1963	protein_coding	cystathionine gamma-synthase 1%2C chloroplastic && P55217.3 RecName: Full=Cystathionine gamma-synthase 1, chloroplastic; Short=AtCGS1; AltName: Full=METHIONINE OVERACCUMULATION 1; AltName: Full=O-succinylhomoserine (thiol)-lyase; Flags: Precursor && PF010	Cys_Met_Meta_PP
100795446	282.554	223.191	293.668	32.0746	23.9655	46.2588	266.471	34.0996	2.96598	1.24022e-11	8.16543e-10	LOC100795446	NC_038246.2	6430237	6433675	+	1537	protein_coding	fructose-bisphosphate aldolase%2C cytoplasmic isozyme-like && Q9SJQ9.1 RecName: Full=Fructose-bisphosphate aldolase 6, cytosolic; Short=AtFBA6; AltName: Full=Cytosolic aldolase 2; Short=cAld2 && PF00274:Fructose-bisphosphate aldolase class-I	-
100814341	1149.46	736.529	613.479	184.963	160.464	99.7135	833.156	148.38	2.48978	1.28609e-11	8.43601e-10	LOC100814341	NC_038248.2	37585226	37588986	-	1562	protein_coding	protein THYLAKOID FORMATION1%2C chloroplastic && Q7XAB8.1 RecName: Full=Protein THYLAKOID FORMATION1, chloroplastic; Flags: Precursor && PF11264:Thylakoid formation protein	-
100785936	80.4797	292.273	138.556	0	0	5.13987	170.436	1.71329	6.61994	1.40697e-11	9.17793e-10	LOC100785936	NC_038246.2	687377	688176	-	800	protein_coding	ethylene-response factor C3 && Q8LDC8.2 RecName: Full=Ethylene-responsive transcription factor 1B; Short=AtERF1B; AltName: Full=Ethylene-responsive element-binding factor 1B; Short=EREBP-1B && PF00847:AP2 domain	AP2
732552	647.337	295.462	408.696	51.3193	77.1062	69.9022	450.498	66.1093	2.7688	1.93153e-11	1.24394e-09	NAC1	NC_016088.4	6049520	6051329	-	1341	protein_coding	NAC domain protein NAC1%2C transcript variant X1 && O49255.1 RecName: Full=NAC transcription factor 29; Short=AtNAC029; AltName: Full=Protein NAC-LIKE, ACTIVATED BY AP3/PI; Short=AtNAP && PF02365:No apical meristem (NAM) protein	NAM
100776887	92.7266	86.0878	141.17	0	0	0	106.661	0	9.11488	1.97321e-11	1.26847e-09	LOC100776887	NC_038255.2	13873250	13875469	+	1590	protein_coding	chaperone protein dnaJ C76%2C chloroplastic && B9DNJ9.1 RecName: Full=Chaperone protein DnaJ && PF13370:4Fe-4S single cluster domain of Ferredoxin I|PF00226:DnaJ domain	DnaJ
100791603	3611.09	4356.47	3333.18	1424.11	1339.98	1241.79	3766.91	1335.29	1.49614	2.07541e-11	1.32935e-09	LOC100791603	NC_016090.4	40645010	40649816	-	2854	protein_coding	cell division cycle protein 48 homolog && P54774.1 RecName: Full=Cell division cycle protein 48 homolog; AltName: Full=Valosin-containing protein homolog; Short=VCP && PF02359:Cell division protein 48 (CDC48), N-terminal domain|PF02933:Cell division prote	AAA
100776866	453.136	685.514	509.78	86.6013	57.3087	127.469	549.477	90.4596	2.602	2.12844e-11	1.35596e-09	LOC100776866	NC_038254.2	54408624	54432498	+	4142	protein_coding	inositol hexakisphosphate and diphosphoinositol-pentakisphosphate kinase VIP2%2C transcript variant X1 && A7Z050.1 RecName: Full=Inositol hexakisphosphate and diphosphoinositol-pentakisphosphate kinase 1; AltName: Full=Diphosphoinositol pentakisphosphate	-
100793808	537.989	400.68	576.008	23.5214	22.9235	89.4337	504.893	45.2929	3.47745	2.50762e-11	1.58611e-09	LOC100793808	NC_038250.2	7723330	7726227	-	2898	protein_coding	subtilisin-like protease SBT1.7 && O65351.1 RecName: Full=Subtilisin-like protease SBT1.7; AltName: Full=Cucumisin-like serine protease; AltName: Full=Subtilase subfamily 1 member 7; Short=AtSBT1.7; AltName: Full=Subtilisin-like serine protease 1; Short=A	Peptidase_S8
100791166	985.002	1767.46	1470.96	212.761	395.951	284.749	1407.8	297.82	2.24059	2.61165e-11	1.64604e-09	IDH	NC_038250.2	48449892	48455057	+	1910	protein_coding	isocitrate dehydrogenase [NADP] && Q06197.2 RecName: Full=Isocitrate dehydrogenase [NADP]; Short=IDH; AltName: Full=IDP; AltName: Full=NADP(+)-specific ICDH; AltName: Full=Oxalosuccinate decarboxylase && PF00180:Isocitrate/isopropylmalate dehydrogenase	-
100779130	597.474	2186.2	664.021	142.197	135.457	65.7903	1149.23	114.482	3.32736	2.7127e-11	1.70669e-09	LOC100779130	NC_016088.4	52912976	52919346	+	2718	protein_coding	wall-associated receptor kinase-like 14 && Q8RY67.2 RecName: Full=Wall-associated receptor kinase-like 14; Flags: Precursor && PF07714:Protein tyrosine kinase	Pkinase_Tyr
100802675	2184.32	2657.03	3233.84	891.673	907.561	835.743	2691.73	878.326	1.61573	2.9068e-11	1.80635e-09	LOC100802675	NC_038244.2	38443441	38460185	-	4794	protein_coding	alpha-glucan water dikinase%2C chloroplastic && Q8LPT9.1 RecName: Full=Alpha-glucan water dikinase, chloroplastic; AltName: Full=Starch-related protein R1; Flags: Precursor && PF01326:Pyruvate phosphate dikinase, PEP/pyruvate binding domain	-
100799417	9306.78	3366.99	4894.76	1142.92	1245.16	1171.89	5856.18	1186.66	2.30312	2.92049e-11	1.81168e-09	LOC100799417	NC_038249.2	34147310	34148588	+	887	protein_coding	dormancy-associated protein 1-like%2C transcript variant 2 && O22611.1 RecName: Full=Dormancy-associated protein 1; Short=PsDRM1 && PF05564:Dormancy/auxin associated protein	-
100817577	1416.27	2126.69	1452.66	443.698	517.862	488.288	1665.2	483.283	1.78442	3.05564e-11	1.8889e-09	LOC100817577	NC_038250.2	46023587	46028500	-	1573	protein_coding	pyruvate dehydrogenase E1 component subunit beta-1-like%2C transcript variant 2 && P52904.1 RecName: Full=Pyruvate dehydrogenase E1 component subunit beta, mitochondrial; Short=PDHE1-B; Flags: Precursor && PF02780:Transketolase, C-terminal domain|PF02779:	-
100791035	2284.92	2399.83	2012.11	731.3	782.524	867.61	2232.29	793.811	1.49151	3.15563e-11	1.93383e-09	LOC100791035	NC_038253.2	38933583	38934594	+	1012	protein_coding	uncharacterized LOC100791035 && - && -	-
100810407	4473.62	8083.75	6811.01	1579.14	2049.57	1184.23	6456.13	1604.31	2.00868	3.18924e-11	1.95106e-09	LOC100810407	NC_038248.2	17245396	17249072	+	2743	protein_coding	receptor-like serine/threonine-protein kinase SD1-8 && O81905.1 RecName: Full=Receptor-like serine/threonine-protein kinase SD1-8; AltName: Full=Arabidopsis thaliana receptor kinase 3; AltName: Full=S-domain-1 (SD1) receptor kinase 8; Short=SD1-8; Flags:	Pkinase_Tyr
100781029	323.668	739.717	467.952	42.7661	43.763	97.6575	510.446	61.3955	3.05421	4.48285e-11	2.71896e-09	LOC100781029	NC_038242.2	16534652	16538091	-	3079	protein_coding	pentatricopeptide repeat-containing protein At1g18900%2C transcript variant X1 && Q8GYP6.1 RecName: Full=Pentatricopeptide repeat-containing protein At1g18900 && PF13041:PPR repeat family|PF12854:PPR repeat	-
100787631	447.887	1161.65	706.721	12.8298	98.9878	60.6505	772.087	57.4893	3.74638	4.73939e-11	2.86964e-09	LOC100787631	NC_038250.2	49312232	49315223	+	1542	protein_coding	thaumatin-like protein 1 && O80327.1 RecName: Full=Thaumatin-like protein 1; Flags: Precursor && PF00314:Thaumatin family	Thaumatin
100306101	111.972	76.5225	103.699	0	0	0	97.3977	0	8.98387	4.8033e-11	2.90337e-09	LOC100306101	NC_038246.2	3952495	3956378	-	1178	protein_coding	pyrophosphorylase PPa4-like && Q9LFF9.1 RecName: Full=Soluble inorganic pyrophosphatase 4; AltName: Full=Pyrophosphate phospho-hydrolase 4; Short=PPase 4 && PF00719:Inorganic pyrophosphatase	Pyrophosphatase
100791051	5889.02	5811.46	8643.61	2181.07	2394.46	2130.99	6781.36	2235.51	1.60102	5.17983e-11	3.10448e-09	LOC100791051	NC_016089.4	47596425	47599919	-	2567	protein_coding	ETHYLENE INSENSITIVE 3-like 1 protein && O24606.1 RecName: Full=Protein ETHYLENE INSENSITIVE 3 && PF04873:Ethylene insensitive 3	EIN3
102666234	62.9841	300.776	104.57	1.06915	0	4.1119	156.11	1.72702	6.48862	5.81879e-11	3.46399e-09	LOC102666234	NC_038243.2	42953284	42954230	-	947	protein_coding	putative F-box protein At1g67623 && - && -	-
100794235	3297.92	3004.57	3991.1	1353.55	1004.47	1035.17	3431.2	1131.06	1.60118	6.25847e-11	3.70086e-09	LOC100794235	NC_038254.2	236227	239751	-	1755	protein_coding	selenium-binding protein 1 && O23264.1 RecName: Full=Selenium-binding protein 1 && PF05694:56kDa selenium binding protein (SBP56)	-
100776196	251.937	1860.98	484.509	69.4949	66.6865	46.2588	865.81	60.8134	3.83131	6.32242e-11	3.73244e-09	LOC100776196	NC_016088.4	14361901	14364554	+	1950	protein_coding	hydroquinone glucosyltransferase%2C transcript variant X1 && Q9AR73.1 RecName: Full=Hydroquinone glucosyltransferase; AltName: Full=Arbutin synthase && PF00201:UDP-glucoronosyl and UDP-glucosyl transferase	UDPGT
100818822	1688.32	1231.8	1778.57	398.794	380.321	543.798	1566.23	440.971	1.82865	6.65079e-11	3.90676e-09	LOC100818822	NC_038243.2	30096772	30101225	-	3612	protein_coding	alpha%2Calpha-trehalose-phosphate synthase [UDP-forming] 6 && Q94AH8.2 RecName: Full=Alpha,alpha-trehalose-phosphate synthase [UDP-forming] 6; AltName: Full=Trehalose-6-phosphate synthase 6; Short=AtTPS6 && PF02358:Trehalose-phosphatase|PF00982:Glycosyltr	-
547633	682.328	1346.58	967.275	256.597	210.479	228.21	998.729	231.762	2.10711	8.49992e-11	4.93705e-09	LOC547633	NC_038252.2	4774198	4777825	+	1650	protein_coding	phosphate transporter && Q9FMU6.1 RecName: Full=Mitochondrial phosphate carrier protein 3, mitochondrial; AltName: Full=Mitochondrial phosphate transporter 3; Short=MPT3; AltName: Full=Phosphate transporter 3;1; Flags: Precursor && PF00153:Mitochondrial c	Mito_carr
100785631	205.573	715.273	330.268	41.6969	44.805	49.3427	417.038	45.2816	3.20204	8.94243e-11	5.18412e-09	LOC100785631	NC_038256.2	9158828	9163032	-	1525	protein_coding	probable serine/threonine-protein kinase PBL2 && O49839.1 RecName: Full=Protein kinase 2A, chloroplastic; Flags: Precursor && PF07714:Protein tyrosine kinase	Pkinase_Tyr
100799146	300.924	296.525	270.14	39.5586	48.9729	16.4476	289.196	34.993	3.04772	9.53259e-11	5.49925e-09	LOC100799146	NC_016089.4	45307791	45311188	-	1394	protein_coding	uncharacterized protein At1g66480 && Q6NLC8.1 RecName: Full=Uncharacterized protein At1g66480 && PF14009:Domain of unknown function (DUF4228)	-
100777641	341.164	90.339	255.326	11.7607	0	9.25176	228.943	7.00415	5.03316	1.02028e-10	5.87631e-09	LOC100777641	NC_038250.2	28760592	28766257	+	1361	protein_coding	WAT1-related protein At4g08290 && Q9SUF1.1 RecName: Full=WAT1-related protein At4g08290 && PF00892:EamA-like transporter family	DUF6
100819744	391.901	1049	1098.86	107.984	102.114	167.56	846.585	125.886	2.7491	1.0458e-10	6.01353e-09	LOC100819744	NC_038252.2	8045845	8049818	+	3586	protein_coding	receptor-like protein kinase 5 && Q9FII5.1 RecName: Full=Leucine-rich repeat receptor-like protein kinase TDR; AltName: Full=Protein PHLOEM INTERCALATED WITH XYLEM; AltName: Full=Tracheary element differentiation inhibitory factor receptor; Short=AtTDR; S	Pkinase
100817562	387.527	460.198	644.85	22.4522	83.3581	70.9302	497.525	58.9135	3.07726	1.05454e-10	6.05397e-09	LOC100817562	NC_038242.2	50126418	50129153	+	1945	protein_coding	hexose carrier protein HEX6 && Q07423.1 RecName: Full=Hexose carrier protein HEX6 && PF00083:Sugar (and other) transporter	Sugar_tr
100812814	1094.35	941.652	942.004	256.597	340.726	318.672	992.668	305.332	1.70088	1.09743e-10	6.27981e-09	LOC100812814	NC_038244.2	4691878	4696568	-	3302	protein_coding	G-type lectin S-receptor-like serine/threonine-protein kinase At1g11410 && Q9LPZ3.3 RecName: Full=G-type lectin S-receptor-like serine/threonine-protein kinase At1g11410; Flags: Precursor && PF07714:Protein tyrosine kinase|PF01453:D-mannose binding lectin	Pkinase_Tyr
547816	2060.11	1978.96	2195.98	831.801	797.112	737.057	2078.35	788.657	1.39807	1.10552e-10	6.31593e-09	LOC547816	NC_016089.4	46068397	46070642	-	1247	protein_coding	acidic ribosomal protein P0 && P50346.1 RecName: Full=60S acidic ribosomal protein P0 && PF00428:60s Acidic ribosomal protein|PF00466:Ribosomal protein L10	-
100802534	393.651	725.901	547.251	121.883	114.617	120.273	555.601	118.925	2.22342	1.11314e-10	6.34918e-09	LOC100802534	NC_038254.2	55371302	55374205	-	2735	protein_coding	exocyst complex component EXO70E2 && Q9FGH9.1 RecName: Full=Exocyst complex component EXO70B1; Short=AtExo70b1; AltName: Full=Exocyst subunit Exo70 family protein B1 && PF03081:Exo70 exocyst complex subunit	Exo70
100805676	4703.69	3131.04	3799.39	1467.95	1057.61	1016.67	3878.04	1180.74	1.71579	1.18726e-10	6.72861e-09	SWEET21	NC_038244.2	784509	787016	+	1284	protein_coding	sugar efflux transporter SWEET21 && B8BKP4.1 RecName: Full=Bidirectional sugar transporter SWEET14; Short=OsSWEET14 && PF03083:Sugar efflux transporter for intercellular exchange	-
100779764	2647.08	2552.87	2521.02	719.54	899.226	1045.45	2573.66	888.071	1.53498	1.23502e-10	6.98814e-09	LOC100779764	NC_038249.2	23995100	23997724	-	1543	protein_coding	60S ribosomal protein L4 && Q9XF97.1 RecName: Full=60S ribosomal protein L4; AltName: Full=L1 && PF00573:Ribosomal protein L4/L1 family|PF14374:60S ribosomal protein L4 C-terminal domain	-
100814810	41889.7	59262.4	45718.1	17474.2	18607.6	18905.5	48956.7	18329.1	1.41736	1.28804e-10	7.27651e-09	LOC100814810	NC_016089.4	47085212	47087222	-	1353	protein_coding	1-aminocyclopropane-1-carboxylate oxidase && Q9MB94.1 RecName: Full=1-aminocyclopropane-1-carboxylate oxidase; Short=ACC oxidase; AltName: Full=Ethylene-forming enzyme; Short=EFE && PF14226:non-haem dioxygenase in morphine synthesis N-terminal|PF03171:2OG	2OG-FeII_Oxy
100817074	2631.34	2132	3014.24	978.274	628.312	697.994	2592.53	768.193	1.75503	1.29421e-10	7.29974e-09	LOC100817074	NC_038252.2	31392192	31394820	+	1707	protein_coding	NAC domain-containing protein && Q84TD6.1 RecName: Full=NAC transcription factor 47; AltName: Full=NAC domain-containing protein 47; Short=ANAC047; AltName: Full=Protein SPEEDY HYPONASTIC GROWTH && PF02365:No apical meristem (NAM) protein	NAM
100499693	156.586	63.7687	73.1992	0	0	0	97.8512	0	8.99076	1.32444e-10	7.45834e-09	PRP	NC_038241.2	5482375	5483105	-	731	protein_coding	alpha-amylase inhibitor/lipid transfer/seed storage family protein && P14009.1 RecName: Full=14 kDa proline-rich protein DC2.15; Flags: Precursor && PF14547:Hydrophobic seed protein	-
100809306	1248.31	988.415	1380.33	420.177	337.6	305.308	1205.68	354.362	1.76698	1.35239e-10	7.60368e-09	LOC100809306	NC_016091.4	49324338	49330037	-	2680	protein_coding	probable plastid-lipid-associated protein 14%2C chloroplastic%2C transcript variant X1 && Q9LV04.1 RecName: Full=Probable plastid-lipid-associated protein 14, chloroplastic; Short=AtPap14; AltName: Full=Fibrillin-11; AltName: Full=OBP3-responsive protein	-
100813894	370.032	916.144	670.993	115.468	129.205	105.881	652.39	116.852	2.48055	1.38837e-10	7.76895e-09	LOC100813894	NC_038252.2	37175124	37178836	+	3379	protein_coding	receptor-like protein kinase HSL1 && Q9M0G7.1 RecName: Full=MDIS1-interacting receptor like kinase 1; Short=AtMIK1; AltName: Full=Leucine-rich repeat receptor-like protein kinase PXL2; AltName: Full=Protein PHLOEM INTERCALATED WITH XYLEM-LIKE 2; Flags: Pr	Pkinase
100805699	1434.64	1044.74	1200.82	261.942	325.097	423.525	1226.73	336.855	1.86458	1.51222e-10	8.42209e-09	LOC100805699	NC_038253.2	11453043	11455321	-	2279	protein_coding	probable aspartyl protease At4g16563 && Q940R4.1 RecName: Full=Probable aspartyl protease At4g16563; Flags: Precursor && PF14541:Xylanase inhibitor C-terminal|PF14543:Xylanase inhibitor N-terminal	-
547915	147.838	1185.04	305.868	0	0	0	546.247	0	11.4707	1.56202e-10	8.68579e-09	PR-10	NC_038243.2	42656819	42657703	+	728	protein_coding	stress-induced protein SAM22 && P26987.1 RecName: Full=Stress-induced protein SAM22; AltName: Full=Starvation-associated message 22; AltName: Allergen=Gly m 4 && PF00407:Pathogenesis-related protein Bet v I family	-
100814818	559.859	368.796	399.11	81.2556	108.366	91.4897	442.588	93.7036	2.24001	1.63115e-10	9.01354e-09	LOC100814818	NC_038246.2	50956930	50963216	-	2053	protein_coding	beta-hexosaminidase 1 && A7WM73.1 RecName: Full=Beta-hexosaminidase 1; AltName: Full=Beta-GlcNAcase 1; AltName: Full=Beta-N-acetylhexosaminidase 1; AltName: Full=Beta-hexosaminidase 2; Short=AtHEX2; AltName: Full=N-acetyl-beta-glucosaminidase 1; Flags: Pr	Glyco_hydro_20
100526996	1047.11	486.768	719.792	87.6705	183.388	99.7135	751.224	123.591	2.60387	1.78731e-10	9.86109e-09	LOC100526996	NC_038244.2	16432028	16432842	-	815	protein_coding	uncharacterized LOC100526996 && - && PF07911:Protein of unknown function (DUF1677)	-
100792197	4020.49	3035.39	2961.95	1156.82	1226.41	1226.37	3339.28	1203.2	1.47271	1.87557e-10	1.03159e-08	COL10	NC_038249.2	19928457	19929642	-	1098	protein_coding	zinc finger protein CONSTANS-LIKE 5-like && Q9FHH8.2 RecName: Full=Zinc finger protein CONSTANS-LIKE 5 && PF00643:B-box zinc finger|PF06203:CCT motif	CCT
100809356	3720.44	4922.95	6222.8	1337.51	904.435	1670.46	4955.4	1304.13	1.92589	1.94951e-10	1.06236e-08	LOC100809356	NC_038242.2	7047146	7050828	-	3561	protein_coding	receptor-like protein kinase 7 && Q9LJM4.1 RecName: Full=Receptor-like protein kinase HAIKU2; Flags: Precursor && PF00069:Protein kinase domain|PF08263:Leucine rich repeat N-terminal domain	Pkinase
100775597	409.397	1164.84	537.666	63.08	128.163	41.119	703.968	77.454	3.18366	1.98311e-10	1.07901e-08	LOC100775597	NC_038254.2	58110103	58111946	+	1280	protein_coding	pirin-like protein && Q9SEE4.1 RecName: Full=Pirin-like protein && PF05726:Pirin C-terminal cupin domain|PF02678:Pirin	-
100801528	581.728	407.057	344.211	51.3193	67.7285	103.825	444.332	74.291	2.5798	2.00385e-10	1.08696e-08	LOC100801528	NC_016091.4	3267875	3270008	-	1995	protein_coding	ethylene-responsive transcription factor RAP2-1%2C transcript variant X2 && Q9FH94.1 RecName: Full=Ethylene-responsive transcription factor ERF010 && PF00847:AP2 domain	AP2
100818856	31.4921	288.022	67.9707	0	0	0	129.162	0	9.38901	2.19236e-10	1.18558e-08	LOC100818856	NC_016088.4	55283164	55285091	+	1482	protein_coding	L-lactate dehydrogenase B && P22988.1 RecName: Full=L-lactate dehydrogenase A; Short=LDH-A && PF02866:lactate/malate dehydrogenase, alpha/beta C-terminal domain|PF00056:lactate/malate dehydrogenase, NAD binding domain	-
100787405	831.915	638.75	822.62	93.0163	136.499	22.6154	764.428	84.0435	3.18568	2.2821e-10	1.23035e-08	LOC100787405	NC_038247.2	349057	353451	-	1832	protein_coding	sugar transport protein 13 && Q94AZ2.2 RecName: Full=Sugar transport protein 13; AltName: Full=Hexose transporter 13; AltName: Full=Multicopy suppressor of snf4 deficiency protein 1 && PF00083:Sugar (and other) transporter	Sugar_tr
100817320	294.801	291.211	373.839	27.798	0	13.3637	319.95	13.7205	4.54594	2.31078e-10	1.24204e-08	LOC100817320	NC_038255.2	30101421	30103147	-	1727	protein_coding	F-box protein CPR1 && Q9FIH1.2 RecName: Full=F-box protein At5g42460 && PF00646:F-box domain	F-box
100785429	9010.23	7724.52	9210.9	3012.87	3640.67	3596.88	8648.55	3416.81	1.33983	2.34508e-10	1.25666e-08	LOC100785429	NC_038255.2	8517509	8520375	+	1862	protein_coding	elongation factor 1-alpha && O64937.2 RecName: Full=Elongation factor 1-alpha; Short=EF-1-alpha && PF00009:Elongation factor Tu GTP binding domain|PF03143:Elongation factor Tu C-terminal domain|PF03144:Elongation factor Tu domain 2	GTP_EFTU
100788148	629.841	943.777	1118.9	227.729	200.059	250.826	897.507	226.205	1.98818	2.45108e-10	1.3095e-08	LOC100788148	NC_038242.2	11766907	11769402	-	2323	protein_coding	adenine/guanine permease AZG1 && Q9SRK7.1 RecName: Full=Adenine/guanine permease AZG1; AltName: Full=AzgA-homolog protein; AltName: Full=Protein AZAGUANINE RESISTANT 1; Short=AtAzg1 && PF00860:Permease family	-
100793368	253.686	1772.77	348.568	58.8034	44.805	63.7344	791.675	55.7809	3.82649	2.63694e-10	1.40245e-08	LOC100793368	NC_016090.4	35848048	35848874	+	827	protein_coding	uncharacterized LOC100793368 && - && -	-
100815729	664.832	478.265	473.181	140.059	95.8618	136.721	538.759	124.214	2.11715	2.94026e-10	1.55675e-08	LOC100815729	NC_016091.4	45058523	45062456	+	2662	protein_coding	MA3 DOMAIN-CONTAINING TRANSLATION REGULATORY FACTOR 1 && Q98TX3.1 RecName: Full=Programmed cell death protein 4; AltName: Full=Protein I11/6 && PF02847:MA3 domain	-
100811727	2603.34	1584.65	2197.72	733.439	533.492	625.008	2128.57	630.646	1.75524	2.97959e-10	1.57523e-08	LOC100811727	NC_038252.2	31186545	31189695	+	1642	protein_coding	cytochrome P450 81E8 && Q6WNQ8.1 RecName: Full=Cytochrome P450 81E8 [Medicago truncatula] && PF00067:Cytochrome P450	p450
100797418	4638.08	4396.85	7065.47	1744.86	1628.61	1852.41	5366.8	1741.96	1.62341	2.99231e-10	1.57959e-08	LOC100797418	NC_016090.4	42242423	42247112	+	3451	protein_coding	BEL1-like homeodomain protein 1%2C transcript variant X1 && Q9SJ56.1 RecName: Full=BEL1-like homeodomain protein 1; Short=BEL1-like protein 1; AltName: Full=Protein EMBRYO SAC DEVELOPMENT ARREST 29 && PF05920:Homeobox KN domain|PF07526:Associated with HOX	POX
100789257	251.937	1326.39	590.822	70.5641	41.6791	93.5456	723.049	68.5962	3.39723	3.02104e-10	1.59238e-08	LOC100789257	NC_038252.2	4213077	4220526	-	2602	protein_coding	acetyl-coenzyme A synthetase%2C chloroplastic/glyoxysomal && B9DGD6.1 RecName: Full=Acetyl-coenzyme A synthetase, chloroplastic/glyoxysomal; AltName: Full=Acetate--CoA ligase; AltName: Full=Acetyl-CoA synthetase; Flags: Precursor && PF13193:AMP-binding en	AMP-binding
100301901	957.009	958.657	1175.54	362.443	312.593	342.315	1030.4	339.117	1.60354	3.04822e-10	1.60432e-08	DXS1	NC_038243.2	43324212	43327452	-	2127	protein_coding	1-deoxy-D-xylulose 5-phosphate synthase 1 && O78328.1 RecName: Full=Probable 1-deoxy-D-xylulose-5-phosphate synthase, chloroplastic; Short=1-deoxyxylulose-5-phosphate synthase; Short=DXP synthase; Short=DXPS; AltName: Full=CapTKT2; Flags: Precursor && PF0	-
100809675	1001.62	837.496	949.847	250.182	338.642	272.413	929.655	287.079	1.69535	3.18072e-10	1.67158e-08	LOC100809675	NC_016090.4	45916234	45922157	-	1532	protein_coding	AT-hook motif nuclear-localized protein 14%2C transcript variant X1 && A1L4X7.1 RecName: Full=AT-hook motif nuclear-localized protein 14 && PF03479:Domain of unknown function (DUF296)	-
novel.1082	185.453	491.019	190.841	3.20746	0	20.5595	289.104	7.92231	5.1848	3.27729e-10	1.71723e-08	-	NC_038254.2	55345360	55349337	-	1654	-	- && Q6YW64.1 RecName: Full=Double-stranded RNA-binding protein 4; AltName: Full=dsRNA-binding protein 4 && -	-
100790622	768.056	549.474	549.865	178.548	117.743	156.252	622.465	150.848	2.0453	3.34651e-10	1.74833e-08	LOC100790622	NC_038242.2	9507275	9509388	+	1572	protein_coding	1-aminocyclopropane-1-carboxylate oxidase 5-like protein && Q0WPW4.1 RecName: Full=1-aminocyclopropane-1-carboxylate oxidase 5; Short=ACC oxidase 5; Short=AtACO5 && PF14226:non-haem dioxygenase in morphine synthesis N-terminal|PF03171:2OG-Fe(II) oxygenase	2OG-FeII_Oxy
102662021	428.642	230.63	322.425	48.1119	7.29383	20.5595	327.232	25.3217	3.69414	3.368e-10	1.75697e-08	LOC102662021	NC_038246.2	7480115	7485123	-	1891	protein_coding	uncharacterized LOC102662021 && - && -	-
106794168	257.185	379.424	331.139	45.9736	70.8544	60.6505	322.583	59.1595	2.44606	3.42074e-10	1.78185e-08	LOC106794168	NC_038249.2	35045115	35049216	+	2954	protein_coding	G-type lectin S-receptor-like serine/threonine-protein kinase At1g11300%2C transcript variant X1 && Q9SXB8.3 RecName: Full=G-type lectin S-receptor-like serine/threonine-protein kinase At1g11330; Flags: Precursor && PF07714:Protein tyrosine kinase|PF00954	Pkinase_Tyr
100791878	337.665	746.094	601.279	119.745	58.3507	95.6016	561.679	91.2324	2.62201	3.7996e-10	1.96763e-08	LOC100791878	NC_038243.2	44311190	44313356	-	1673	protein_coding	cytochrome b561 and DOMON domain-containing protein At5g47530 && Q8VYH6.1 RecName: Full=Cytochrome b561 and DOMON domain-containing protein At4g17280; AltName: Full=Protein b561A.tha2; Flags: Precursor && PF04526:Protein of unknown function (DUF568)|PF031	Cytochrom_B561
100775396	117.22	79.7109	57.5137	0	0	0	84.815	0	8.78386	3.89477e-10	2.01103e-08	LOC100775396	NC_038253.2	4566538	4567458	-	921	protein_coding	uncharacterized LOC100775396 && - && PF14009:Domain of unknown function (DUF4228)	-
100810905	387.527	2176.64	527.209	81.2556	69.8124	125.413	1030.46	92.1603	3.48236	3.94908e-10	2.03611e-08	LOC100810905	NC_038255.2	49873847	49879817	-	2070	protein_coding	inositol phosphorylceramide glucuronosyltransferase 1%2C transcript variant X1 && Q8GWB7.1 RecName: Full=Inositol phosphorylceramide glucuronosyltransferase 1; AltName: Full=Glycogenin-like protein 6; AltName: Full=Plant glycogenin-like starch initiation	-
100797992	882.653	963.971	1092.76	207.416	234.445	350.539	979.794	264.133	1.89096	4.14818e-10	2.12946e-08	LOC100797992	NC_038248.2	37059689	37066918	-	3343	protein_coding	homeobox-leucine zipper protein HDG2%2C transcript variant X3 && Q94C37.1 RecName: Full=Homeobox-leucine zipper protein HDG2; AltName: Full=HD-ZIP protein HDG2; AltName: Full=Homeodomain GLABRA 2-like protein 2; AltName: Full=Homeodomain transcription fac	START
100813422	607.972	385.801	478.409	91.9471	55.2247	120.273	490.727	89.1483	2.46082	4.22838e-10	2.16749e-08	LOC100813422	NC_038255.2	1529656	1535067	-	2490	protein_coding	protein NRT1/ PTR FAMILY 5.8 && Q9SRI2.1 RecName: Full=Protein NRT1/ PTR FAMILY 5.9; Short=AtNPF5.9 && PF00854:POT family	-
100791587	454.011	249.761	289.311	57.7342	59.3927	58.5945	331.028	58.5738	2.49921	4.32577e-10	2.21421e-08	LOC100791587	NC_038254.2	23570669	23572097	+	1157	protein_coding	uncharacterized LOC100791587%2C transcript variant X1 && - && -	-
106794110	2389.02	6089.91	4281.28	836.077	1204.52	879.946	4253.41	973.516	2.12722	4.98147e-10	2.53155e-08	LOC106794110	NC_038249.2	9611610	9615909	-	2503	protein_coding	LEAF RUST 10 DISEASE-RESISTANCE LOCUS RECEPTOR-LIKE PROTEIN KINASE-like 2.5 && P93604.1 RecName: Full=Rust resistance kinase Lr10; AltName: Full=Probable receptor-like serine/threonine-protein kinase LRK10; Flags: Precursor && PF13947:Wall-associated rece	Pkinase
100786172	450.511	1256.24	613.479	53.4576	60.4346	157.28	773.411	90.3907	3.09595	5.2182e-10	2.64426e-08	LOC100786172	NC_038249.2	25949803	25958493	+	3569	protein_coding	leucine-rich repeat receptor protein kinase HPCA1 && Q9LT96.1 RecName: Full=Probable leucine-rich repeat receptor-like protein kinase At5g49770; Flags: Precursor && PF00069:Protein kinase domain	Pkinase
100793365	1377.78	711.021	749.42	175.341	125.037	249.798	946.073	183.392	2.3671	5.34703e-10	2.69796e-08	LOC100793365	NC_016090.4	26498889	26503671	-	1640	protein_coding	UV-B-induced protein At3g17800%2C chloroplastic && Q9LVJ0.1 RecName: Full=UV-B-induced protein At3g17800, chloroplastic; Flags: Precursor && PF05542:Protein of unknown function (DUF760)	-
100820310	405.023	577.107	433.967	89.8088	132.331	99.7135	472.032	107.284	2.13675	5.45758e-10	2.74592e-08	LOC100820310	NC_016089.4	12183956	12187186	+	1819	protein_coding	protein SRG1 && Q39224.1 RecName: Full=Protein SRG1; Short=AtSRG1; AltName: Full=Protein SENESCENCE-RELATED GENE 1 && PF14226:non-haem dioxygenase in morphine synthesis N-terminal|PF03171:2OG-Fe(II) oxygenase superfamily	2OG-FeII_Oxy
100815114	430.392	3496.65	1385.56	155.027	156.296	213.819	1770.87	175.047	3.33831	5.69023e-10	2.83878e-08	LOC100815114	NC_038244.2	3105798	3114624	-	2876	protein_coding	probable ADP-ribosylation factor GTPase-activating protein AGD14 && Q8RXE7.2 RecName: Full=Probable ADP-ribosylation factor GTPase-activating protein AGD14; Short=ARF GAP AGD14; AltName: Full=Protein ARF-GAP DOMAIN 14; Short=AtAGD14; AltName: Full=Protein	-
100816849	262.434	296.525	388.653	57.7342	52.0988	71.9582	315.87	60.5971	2.38193	6.19512e-10	3.08632e-08	LOC100816849	NC_038250.2	960423	968961	+	2480	protein_coding	cellulose synthase-like protein E6 && Q651X6.1 RecName: Full=Cellulose synthase-like protein E6; AltName: Full=OsCslE6 && PF03552:Cellulose synthase	-
100305548	19338.8	6098.42	9342.48	2524.27	2422.59	2285.19	11593.2	2410.68	2.26581	6.44553e-10	3.20206e-08	LOC100305548	NC_038251.2	5876805	5878502	-	926	protein_coding	auxin-repressed superfamily protein && O22611.1 RecName: Full=Dormancy-associated protein 1; Short=PsDRM1 && PF05564:Dormancy/auxin associated protein	-
100801819	3846.41	3097.03	3753.2	1398.45	1158.68	1471.03	3565.55	1342.72	1.40905	6.70776e-10	3.31837e-08	LOC100801819	NC_016089.4	47901836	47906428	-	2560	protein_coding	F-box protein At2g26850 && Q6NLB1.1 RecName: Full=F-box protein At2g26850 && PF00646:F-box domain	F-box
100305792	1075.98	3123.61	1822.14	377.411	371.986	483.148	2007.24	410.848	2.28823	7.37135e-10	3.6365e-08	LOC100305792	NC_016091.4	3578730	3583099	+	875	protein_coding	uncharacterized LOC100305792 && P31166.2 RecName: Full=Adenine phosphoribosyltransferase 1, chloroplastic; Short=APRT 1; Short=AtAPT1; Flags: Precursor && PF00156:Phosphoribosyl transferase domain	Pribosyltran
100806644	440.014	393.241	510.652	91.9471	97.9458	131.581	447.969	107.158	2.06361	7.47026e-10	3.68017e-08	LOC100806644	NC_016091.4	48949604	48954348	-	2813	protein_coding	oligopeptide transporter 9%2C transcript variant X1 && Q9FJD2.1 RecName: Full=Oligopeptide transporter 9; Short=AtOPT9 && PF03169:OPT oligopeptide transporter protein	OPT
100797420	339.414	4965.46	1375.97	27.798	39.5951	28.7833	2226.95	32.0588	6.11808	7.86547e-10	3.86412e-08	LOC100797420	NC_016090.4	46800839	46802300	+	1462	protein_coding	RING-H2 finger protein ATL3 && P0C035.1 RecName: Full=RING-H2 finger protein ATL60; AltName: Full=RING-type E3 ubiquitin transferase ATL60 && PF13639:Ring finger domain	-
100499623	3092.35	10644.1	6816.24	1060.6	1236.83	1647.84	6850.88	1315.09	2.38103	7.97578e-10	3.90747e-08	C4H	NC_016089.4	44245571	44249801	-	1860	protein_coding	trans-cinnamate 4-monooxygenase && Q42797.1 RecName: Full=Trans-cinnamate 4-monooxygenase; AltName: Full=Cinnamic acid 4-hydroxylase; Short=C4H; Short=CA4H; AltName: Full=Cytochrome P450 73; AltName: Full=Cytochrome P450C4H && PF00067:Cytochrome P450	p450
100809081	492.501	484.642	664.893	126.16	150.045	156.252	547.345	144.152	1.92494	8.19097e-10	3.99632e-08	LOC100809081	NC_038253.2	10107745	10112605	+	2714	protein_coding	MA3 DOMAIN-CONTAINING TRANSLATION REGULATORY FACTOR 1-like && Q98TX3.1 RecName: Full=Programmed cell death protein 4; AltName: Full=Protein I11/6 && PF02847:MA3 domain	-
100818646	30280.5	22364.8	24377.1	11044.3	9971.71	9107.85	25674.1	10041.3	1.35439	8.29064e-10	4.03938e-08	ERF7	NC_038243.2	3682787	3686184	-	1680	protein_coding	ethylene-responsive transcription factor 7 && Q9LUM4.2 RecName: Full=Ethylene-responsive transcription factor RAP2-2; Short=AtRAP2.2; AltName: Full=Protein RELATED TO APETALA2 2 && PF00847:AP2 domain	AP2
100800013	394.526	362.419	696.264	71.6332	47.9309	109.993	484.403	76.5191	2.66234	8.53976e-10	4.15504e-08	LOC100800013	NC_038245.2	39756239	39760913	+	2626	protein_coding	probable metal-nicotianamine transporter YSL7 && Q6R3K4.2 RecName: Full=Probable metal-nicotianamine transporter YSL8; AltName: Full=Protein YELLOW STRIPE LIKE 8; Short=AtYSL8 && PF03169:OPT oligopeptide transporter protein	OPT
100781077	2027.74	3205.44	2234.32	916.264	721.048	736.029	2489.17	791.113	1.65356	9.10673e-10	4.41271e-08	LOC100781077	NC_038244.2	44742126	44746952	-	2122	protein_coding	probable amino acid permease 7%2C transcript variant X2 && Q9FF99.1 RecName: Full=Probable amino acid permease 7; AltName: Full=Amino acid transporter AAP7 && PF01490:Transmembrane amino acid transporter protein	Aa_trans
100811437	1359.41	1278.56	1380.33	357.097	542.87	419.413	1339.43	439.793	1.60669	1.05487e-09	5.06982e-08	LOC100811437	NC_016091.4	4332367	4338900	+	3168	protein_coding	aminopeptidase M1%2C transcript variant X2 && Q8VZH2.1 RecName: Full=Aminopeptidase M1; AltName: Full=Alpha-aminoacylpeptide hydrolase && PF01433:Peptidase family M1|PF11838:ERAP1-like C-terminal domain	-
100799058	471.506	562.228	551.608	157.165	158.38	121.301	528.447	145.616	1.85964	1.06717e-09	5.122e-08	IQD43	NC_038249.2	24117511	24121417	-	2274	protein_coding	protein IQ-DOMAIN 43%2C transcript variant X2 && Q9SF32.1 RecName: Full=Protein IQ-DOMAIN 1 && PF00612:IQ calmodulin-binding motif	IQ
100809047	2642.71	1800.4	1787.28	107.984	296.963	523.239	2076.8	309.395	2.74659	1.11002e-09	5.32042e-08	LOC100809047	NC_038244.2	11647000	11653406	+	1695	protein_coding	vicianin hydrolase && A2SY66.1 RecName: Full=Vicianin hydrolase; Short=VH; Flags: Precursor && PF00232:Glycosyl hydrolase family 1	Glyco_hydro_1
novel.713	41.9894	97.7787	99.3418	0	0	0	79.7033	0	8.69352	1.16035e-09	5.53919e-08	-	NC_038249.2	246455	248341	+	1793	-	- && - && -	-
100785970	1838.79	2126.69	1958.08	766.582	802.322	801.82	1974.52	790.241	1.32101	1.1733e-09	5.57845e-08	LOC100785970	NC_016091.4	5120941	5122675	+	1473	protein_coding	probable CCR4-associated factor 1 homolog 7 && Q9SKZ2.2 RecName: Full=Probable CCR4-associated factor 1 homolog 7 && PF04857:CAF1 family ribonuclease	CAF1
100527582	1972.63	1186.1	1436.97	399.863	518.904	463.616	1531.9	460.794	1.73329	1.20383e-09	5.70829e-08	LOC100527582	NC_038253.2	3097059	3098653	+	1310	protein_coding	thioredoxin (TRX)-like superfamily protein%2C transcript variant 1 && - && -	-
547681	155.711	79.7109	67.0993	3.20746	0	2.05595	100.84	1.75447	5.85104	1.26656e-09	5.9817e-08	CWINV	NC_038243.2	648347	653615	-	2311	protein_coding	beta-fructofuranosidase && Q43089.1 RecName: Full=Beta-fructofuranosidase, cell wall isozyme; AltName: Full=Acid invertase; AltName: Full=Sucrose hydrolase; Flags: Precursor && PF08244:Glycosyl hydrolases family 32 C terminal|PF00251:Glycosyl hydrolases f	-
100812823	156.586	222.128	263.169	19.2447	0	7.19582	213.961	8.81352	4.60545	1.32588e-09	6.2452e-08	LOC100812823	NC_038245.2	3212738	3219615	+	2840	protein_coding	beta-D-xylosidase 1 && Q9FGY1.1 RecName: Full=Beta-D-xylosidase 1; Short=AtBXL1; AltName: Full=Alpha-L-arabinofuranosidase; Flags: Precursor && PF01915:Glycosyl hydrolase family 3 C-terminal domain|PF14310:Fibronectin type III-like domain|PF00933:Glycosyl	Glyco_hydro_3_C
100789938	147.838	170.05	137.684	8.55322	19.7976	16.4476	151.857	14.9328	3.34411	1.34492e-09	6.3181e-08	LOC100789938	NC_038251.2	1468410	1478947	+	4991	pseudogene	- && Q9XIE2.1 RecName: Full=ABC transporter G family member 36; Short=ABC transporter ABCG.36; Short=AtABCG36; AltName: Full=Pleiotropic drug resistance protein 8; AltName: Full=Protein PENETRATION 3 && -	-
547845	162.709	151.982	181.255	0	6.25186	14.3916	165.315	6.88116	4.58049	1.43234e-09	6.71099e-08	LOC547845	NC_038245.2	39354621	39360829	-	1802	protein_coding	alpha galactosidase%2C transcript variant X1 && P14749.1 RecName: Full=Alpha-galactosidase; AltName: Full=Alpha-D-galactoside galactohydrolase; AltName: Full=Melibiase; Flags: Precursor && PF16499:Alpha galactosidase A	-
100808975	1369.9	1492.19	2060.91	508.917	601.22	494.455	1641	534.864	1.61743	1.4417e-09	6.74591e-08	LOC100808975	NC_038256.2	35461376	35463583	-	2208	protein_coding	protein NUCLEAR FUSION DEFECTIVE 4 && - && PF06813:Nodulin-like	-
100783725	2157.21	1553.83	1406.47	537.784	609.556	541.742	1705.84	563.027	1.59928	1.51077e-09	7.0412e-08	LOC100783725	NC_038242.2	7681220	7682297	-	1078	protein_coding	uncharacterized LOC100783725 && - && PF00515:Tetratricopeptide repeat	TPR_1
100777622	1136.34	729.089	633.522	178.548	143.793	248.77	832.983	190.37	2.12946	1.57012e-09	7.2986e-08	LOC100777622	NC_038242.2	5993626	5997021	-	1627	protein_coding	putative UDP-sugar transporter DDB_G0278631-like%2C transcript variant X2 && Q8BGF8.1 RecName: Full=Solute carrier family 35 member D3; AltName: Full=Fringe connection-like protein 1 && PF03151:Triose-phosphate Transporter family	-
100527107	242.314	539.909	177.769	47.0427	35.4272	31.8672	319.997	38.1124	3.06915	1.72664e-09	7.96345e-08	LOC100527107	NC_038254.2	56976927	56978119	+	1193	protein_coding	uncharacterized LOC100527107%2C transcript variant X1 && - && -	-
100796378	1149.46	1841.85	1653.95	552.752	461.596	444.085	1548.42	486.144	1.67123	1.72911e-09	7.96449e-08	LOC100796378	NC_038247.2	27634238	27638307	-	2058	protein_coding	non-specific phospholipase C1 && Q8L7Y9.1 RecName: Full=Non-specific phospholipase C1; Flags: Precursor && PF04185:Phosphoesterase family	Phosphoesterase
100527326	2185.2	3015.2	2744.97	1023.18	952.366	1036.2	2648.46	1003.91	1.39939	1.88478e-09	8.59212e-08	LOC100527326	NC_038243.2	8423443	8424956	-	759	protein_coding	uncharacterized LOC100527326 && - && -	-
106794104	62.9841	147.731	38.3424	0	0	0	83.0192	0	8.75125	1.9392e-09	8.82885e-08	LOC106794104	NC_038245.2	50121474	50123341	-	1375	protein_coding	isoliquiritigenin 2'-O-methyltransferase && P93324.1 RecName: Full=Isoliquiritigenin 2'-O-methyltransferase; Short=MsCHMT; AltName: Full=Chalcone O-methyltransferase; Short=ChOMT; AltName: Full=Licodione 2'-O-methyltransferase; Short=MsLMT && PF08100:Dime	-
100795088	461.009	1126.58	389.524	114.399	109.408	100.741	659.038	108.183	2.60622	1.96188e-09	8.92065e-08	LOC100795088	NC_016089.4	46529679	46532489	+	2504	protein_coding	uncharacterized LOC100795088%2C transcript variant X1 && - && PF11204:Protein of unknown function (DUF2985)|PF04749:PLAC8 family	-
100803306	823.168	1376.34	1789.89	222.384	403.245	251.854	1329.8	292.494	2.18463	1.98972e-09	9.03109e-08	LOC100803306	NC_038256.2	24246486	24249838	+	2420	protein_coding	metal-nicotianamine transporter YSL1 && Q6R3L0.2 RecName: Full=Metal-nicotianamine transporter YSL1; AltName: Full=Protein YELLOW STRIPE LIKE 1; Short=AtYSL1 && PF03169:OPT oligopeptide transporter protein	OPT
100812563	735.69	318.844	359.025	75.9098	30.2173	81.2099	471.186	62.4457	2.91607	1.99127e-09	9.03109e-08	COL11	NC_038241.2	41129335	41131198	+	1492	protein_coding	zinc finger protein CONSTANS-LIKE 16-like && Q8RWD0.2 RecName: Full=Zinc finger protein CONSTANS-LIKE 16 && PF06203:CCT motif	CCT
100777906	3496.49	2634.71	2845.18	1156.82	1226.41	1129.74	2992.13	1170.99	1.35354	2.12525e-09	9.56792e-08	LOC100777906	NC_016089.4	19512	22196	-	2181	protein_coding	eukaryotic translation initiation factor 5%2C transcript variant X2 && P48724.1 RecName: Full=Eukaryotic translation initiation factor 5; Short=eIF-5 && PF01873:Domain found in IF2B/IF5|PF02020:eIF4-gamma/eIF5/eIF2-epsilon	-
100805879	402.399	290.148	242.254	45.9736	59.3927	68.8742	311.6	58.0801	2.4232	2.13579e-09	9.6005e-08	LOC100805879	NC_038252.2	5383285	5383963	+	679	protein_coding	uncharacterized LOC100805879 && - && -	-
100785532	4204.19	4220.43	4095.67	1955.48	1461.89	1628.31	4173.43	1681.89	1.31118	2.28904e-09	1.02245e-07	LOC100785532	NC_038244.2	44210529	44218699	-	2866	protein_coding	cellulose synthase-like protein E1%2C transcript variant X2 && Q8VZK9.1 RecName: Full=Cellulose synthase-like protein E1; Short=AtCslE1 && PF03552:Cellulose synthase	-
102667134	1173.95	1570.84	1829.11	546.337	417.833	502.679	1524.63	488.95	1.64072	2.40436e-09	1.07125e-07	LOC102667134	NC_038248.2	18926166	18929739	-	2723	protein_coding	G-type lectin S-receptor-like serine/threonine-protein kinase At4g27290 && O81832.4 RecName: Full=G-type lectin S-receptor-like serine/threonine-protein kinase At4g27290; Flags: Precursor && PF07714:Protein tyrosine kinase|PF01453:D-mannose binding lectin	Pkinase_Tyr
100805093	2937.51	1306.2	2320.59	643.63	544.954	559.218	2188.1	582.6	1.90936	2.51074e-09	1.11725e-07	LOC100805093	NC_038242.2	10031383	10033107	+	1031	protein_coding	pathogen-related protein && P16273.2 RecName: Full=Pathogen-related protein && -	-
100785359	328.042	356.042	235.283	67.3566	28.1334	22.6154	306.456	39.3685	2.9619	2.55464e-09	1.13455e-07	LOC100785359	NC_038252.2	31893459	31896856	-	1917	protein_coding	sucrose transport protein SUC8%2C transcript variant X1 && Q9ZVK6.1 RecName: Full=Sucrose transport protein SUC8; AltName: Full=Sucrose permease 8; AltName: Full=Sucrose-proton symporter 8 && -	-
100818715	80.4797	111.595	96.7275	0	0	3.08392	96.2675	1.02797	6.53016	2.59534e-09	1.14912e-07	LOC100818715	NC_038254.2	7019521	7023521	-	2221	protein_coding	E3 ubiquitin-protein ligase At4g11680 && Q9LN71.1 RecName: Full=E3 ubiquitin-protein ligase At1g12760; AltName: Full=RING finger protein At1g12760 && PF13639:Ring finger domain	-
100795128	1880.78	3277.71	1903.18	784.758	663.739	665.099	2353.89	704.532	1.7401	2.61576e-09	1.15672e-07	LOC100795128	NC_038255.2	3139145	3141194	-	1633	protein_coding	mogroside IE synthase && Q6VAA6.1 RecName: Full=UDP-glycosyltransferase 74G1 && PF00201:UDP-glucoronosyl and UDP-glucosyl transferase	UDPGT
100807950	2892.02	2035.29	2018.21	908.78	526.198	591.085	2315.17	675.354	1.7776	2.65572e-09	1.17146e-07	LOC100807950	NC_038250.2	5933925	5937897	+	1445	protein_coding	bifunctional nuclease 1 && Q9FWS6.1 RecName: Full=Bifunctional nuclease 1; Short=AtBBD1 && PF02577:Bifunctional nuclease	-
100785670	105.848	73.334	41.8281	0	0	0	73.6702	0	8.58048	2.69562e-09	1.18641e-07	LOC100785670	NC_038249.2	20554554	20555470	+	917	protein_coding	uncharacterized LOC100785670 && - && PF14009:Domain of unknown function (DUF4228)	-
100792174	289.552	269.954	291.054	27.798	40.6371	67.8463	283.52	45.4271	2.64073	2.69631e-09	1.18641e-07	LOC100792174	NC_038248.2	41361935	41365679	+	1432	protein_coding	60S ribosomal protein L3 && P35684.2 RecName: Full=60S ribosomal protein L3 && PF00297:Ribosomal protein L3	-
100820242	656.085	1042.62	825.234	212.761	285.502	199.427	841.312	232.563	1.85463	2.73947e-09	1.20241e-07	LOC100820242	NC_038242.2	8585610	8589842	-	2785	protein_coding	uncharacterized LOC100820242 && - && PF00610:Domain found in Dishevelled, Egl-10, and Pleckstrin (DEP)|PF00462:Glutaredoxin|PF04784:Protein of unknown function, DUF547	-
732639	3259.43	1960.89	3411.61	1009.28	799.196	901.533	2877.31	903.336	1.67159	2.83779e-09	1.24403e-07	NAC3	NC_038242.2	41412282	41414341	+	1478	protein_coding	NAC domain protein NAC3 && Q93VY3.1 RecName: Full=NAC domain-containing protein 72; Short=ANAC072; AltName: Full=Protein RESPONSIVE TO DESICCATION 26 && PF02365:No apical meristem (NAM) protein	NAM
100794849	706.822	664.258	766.849	156.096	260.494	167.56	712.643	194.717	1.87181	2.88879e-09	1.26326e-07	LOC100794849	NC_038243.2	2464218	2468546	-	3060	protein_coding	phospholipase D alpha 1 && O04865.1 RecName: Full=Phospholipase D alpha 1; Short=PLD alpha 1; AltName: Full=Choline phosphatase 1; AltName: Full=Phosphatidylcholine-hydrolyzing phospholipase D 1 && PF12357:Phospholipase D C terminal|PF00614:Phospholipase	C2
100798307	12309	14213	13538.4	5135.14	6432.12	4849.98	13353.5	5472.41	1.28695	2.97579e-09	1.29786e-07	LOC100798307	NC_016090.4	39743436	39746455	-	2382	protein_coding	heat shock cognate 70 kDa protein 2 && P09189.1 RecName: Full=Heat shock cognate 70 kDa protein && PF00012:Hsp70 protein	HSP70
100792122	1043.61	3513.66	1094.5	304.708	280.292	353.623	1883.92	312.874	2.58975	3.00793e-09	1.30889e-07	LOC100792122	NC_016090.4	545530	550094	-	1792	protein_coding	protein DETOXIFICATION 21 && Q8W488.1 RecName: Full=Protein DETOXIFICATION 21; Short=AtDTX21; AltName: Full=Multidrug and toxic compound extrusion protein 21; Short=MATE protein 21 && PF01554:MatE	MatE
100808231	1425.89	394.303	948.104	110.123	174.01	167.56	922.766	150.564	2.6158	3.15406e-09	1.36744e-07	LOC100808231	NC_038255.2	39470337	39471307	+	971	protein_coding	uncharacterized LOC100808231 && O80669.1 RecName: Full=Sigma factor binding protein 2, chloroplastic; Short=Sigma factor binding protein II; AltName: Full=VQ motif-containing protein 16; Short=AtVQ16; Flags: Precursor && PF05678:VQ motif	-
100782181	2566.6	1478.37	2024.31	662.874	304.257	523.239	2023.09	496.79	2.02609	3.19027e-09	1.38145e-07	LOC100782181	NC_038245.2	41997159	42002660	+	3184	protein_coding	cytochrome P450 CYP736A12 && H2DH18.1 RecName: Full=Cytochrome P450 CYP736A12 [Panax ginseng] && PF00067:Cytochrome P450	p450
100819124	4789.42	3927.09	4097.41	1891.33	1754.69	1764	4271.31	1803.34	1.24407	3.20345e-09	1.38546e-07	LOC100819124	NC_038248.2	690823	694971	-	1396	protein_coding	50S ribosomal protein L1%2C chloroplastic && Q9LY66.1 RecName: Full=50S ribosomal protein L1, chloroplastic; AltName: Full=CL1; Flags: Precursor && PF00687:Ribosomal protein L1p/L10e family	-
100791563	267.683	344.351	271.011	72.7024	52.0988	61.6784	294.348	62.1599	2.24325	3.24941e-09	1.40363e-07	LOC100791563	NC_038245.2	49030185	49035440	+	1628	protein_coding	AT-hook motif nuclear-localized protein 7%2C transcript variant X3 && Q8VYJ2.1 RecName: Full=AT-hook motif nuclear-localized protein 1 && PF03479:Domain of unknown function (DUF296)	-
100796771	828.416	1027.74	1487.51	196.724	254.242	363.903	1114.56	271.623	2.03662	3.29975e-09	1.42364e-07	CCR	NC_038249.2	44877880	44880465	+	1350	protein_coding	cinnamoyl-CoA reductase && Q9SAH9.1 RecName: Full=Cinnamoyl-CoA reductase 2; Short=AtCCR2 && PF01370:NAD dependent epimerase/dehydratase family	Epimerase
100793577	604.473	627.059	692.778	229.868	141.709	167.56	641.437	179.712	1.83599	3.46536e-09	1.48784e-07	LOC100793577	NC_038256.2	2911098	2914486	+	2636	protein_coding	uncharacterized LOC100793577 && Q9LDD4.1 RecName: Full=AT-rich interactive domain-containing protein 2; Short=ARID domain-containing protein 2; AltName: Full=ARID and ELM2 domain-containing protein 2 && -	-
100796839	410.272	714.21	471.438	136.852	58.3507	45.2308	531.973	80.1443	2.73124	3.52165e-09	1.50724e-07	LOC100796839	NC_038253.2	39981463	39987483	-	2937	protein_coding	phosphatidate phosphatase PAH2%2C transcript variant X3 && Q9FMN2.1 RecName: Full=Phosphatidate phosphatase PAH2; AltName: Full=Phosphatidic acid phosphohydrolase 2; Short=AtPAH2 && PF08235:LNS2 (Lipin/Ned1/Smp2)|PF04571:lipin, N-terminal conserved region	-
100802436	606.222	864.066	921.961	266.219	191.724	226.154	797.417	228.032	1.8061	3.52331e-09	1.50724e-07	LOC100802436	NC_038249.2	29156009	29164869	-	4848	protein_coding	helicase-like transcription factor CHR28%2C transcript variant X2 && Q94BR5.1 RecName: Full=Helicase-like transcription factor CHR28; AltName: Full=Protein CHROMATIN REMODELING 28; AltName: Full=Protein SNF2-RING-HELICASE-LIKE 2 && PF00271:Helicase conser	SNF2_N
100792167	250.187	240.196	445.295	25.6597	60.4346	48.3148	311.893	44.803	2.79904	3.65597e-09	1.56022e-07	LOC100792167	NC_038256.2	24010715	24015265	+	2600	protein_coding	oligopeptide transporter 7 && O82485.1 RecName: Full=Oligopeptide transporter 7; Short=AtOPT7 && PF03169:OPT oligopeptide transporter protein	OPT
547944	667.457	2203.21	2304.9	64.1491	330.306	188.119	1725.19	194.192	3.15092	3.7636e-09	1.60422e-07	4CL2	NC_038249.2	45052914	45056038	+	1964	protein_coding	4-coumarate--CoA ligase 2 && O24146.1 RecName: Full=4-coumarate--CoA ligase 2; Short=4CL 2; AltName: Full=4-coumaroyl-CoA synthase 2 && PF00501:AMP-binding enzyme|PF13193:AMP-binding enzyme C-terminal domain	AMP-binding
100779171	940.388	769.476	770.334	221.315	253.2	310.448	826.733	261.654	1.65968	3.80893e-09	1.62159e-07	LOC100779171	NC_038254.2	2311293	2315433	+	2359	protein_coding	coronatine-insensitive protein 1 && O04197.1 RecName: Full=Coronatine-insensitive protein 1; AltName: Full=COI-1; AltName: Full=F-box/LRR-repeat protein 2; Short=AtCOI1; Short=AtFBL2 && -	-
100305430	376.155	1034.12	741.578	102.639	168.8	128.497	717.283	133.312	2.42711	3.98921e-09	1.69021e-07	LOC100305430	NC_038249.2	36254092	36255740	-	819	protein_coding	receptor-like protein kinase && C0LGN2.1 RecName: Full=Probable leucine-rich repeat receptor-like serine/threonine-protein kinase At3g14840; Flags: Precursor && PF07714:Protein tyrosine kinase	Pkinase_Tyr
100807914	587.852	480.391	570.779	150.75	107.324	175.784	546.341	144.619	1.91773	4.02895e-09	1.70501e-07	LOC100807914	NC_038248.2	14200242	14203000	+	2759	protein_coding	F-box protein MAX2 && I1SSI5.1 RecName: Full=F-box/LRR-repeat MAX2 homolog A; AltName: Full=F-box and leucine-rich repeat MAX2 homolog A && -	-
547586	250.187	284.834	422.638	71.6332	59.3927	39.063	319.22	56.6963	2.49419	4.25518e-09	1.79432e-07	GSTU62	NC_038256.2	34401924	34402868	-	669	protein_coding	glutathione S-transferase GST 18 && Q03664.1 RecName: Full=Probable glutathione S-transferase; AltName: Full=Auxin-induced protein PCNT103 && PF13417:Glutathione S-transferase, N-terminal domain|PF00043:Glutathione S-transferase, C-terminal domain	GST_C
102663704	61.2346	94.5903	143.784	3.20746	0	0	99.8697	1.06915	6.568	4.58201e-09	1.92526e-07	LOC102663704	NC_038255.2	50042152	50046248	-	2936	pseudogene	- && Q9ZTP3.1 RecName: Full=Protein EIN4; Short=AtEIN4; AltName: Full=Protein ETHYLENE INSENSITIVE 4 && PF00512:His Kinase A (phospho-acceptor) domain|PF00072:Response regulator receiver domain|PF01590:GAF domain	Response_reg
100775238	1426.77	3981.29	3756.69	642.561	820.035	578.749	3054.92	680.448	2.16649	4.77899e-09	1.99854e-07	LOC100775238	NC_038246.2	44555286	44560502	-	2053	transcribed_pseudogene	MLO-like protein 6 && Q94KB7.2 RecName: Full=MLO-like protein 6; Short=AtMlo6 && -	-
100803483	1208.95	970.348	979.475	385.964	395.951	355.679	1052.92	379.198	1.47356	4.8352e-09	2.01966e-07	LOC100803483	NC_038241.2	38812277	38815096	-	1236	protein_coding	UDP-glucose 4-epimerase-like && B0M3E8.2 RecName: Full=Bifunctional UDP-glucose 4-epimerase and UDP-xylose 4-epimerase 1; AltName: Full=UDP-D-xylose 4-epimerase; AltName: Full=UDP-L-arabinose 4-epimerase; AltName: Full=UDP-galactose 4-epimerase 1; AltName	-
100792859	425.143	2020.41	698.007	89.8088	171.926	138.776	1047.85	133.504	2.97186	4.90814e-09	2.04772e-07	LOC100792859	NC_038247.2	39244952	39250264	-	2599	protein_coding	MACPF domain-containing protein At1g14780%2C transcript variant X1 && Q8L612.1 RecName: Full=MACPF domain-containing protein At1g14780 && PF01823:MAC/Perforin domain	-
100820272	745.312	740.78	711.949	241.628	269.872	184.007	732.681	231.836	1.66019	5.16579e-09	2.14259e-07	LOC100820272	NC_038244.2	39736596	39745102	+	2240	protein_coding	transcription factor SRM1%2C transcript variant X2 && Q8S9H7.1 RecName: Full=Transcription factor DIVARICATA && PF00249:Myb-like DNA-binding domain	Myb_DNA-binding
100818728	119.845	737.592	219.598	20.3139	18.7556	40.091	359.011	26.3868	3.76441	5.22321e-09	2.16058e-07	LOC100818728	NC_038246.2	45892311	45893806	+	1496	protein_coding	hevamine-A && P23472.2 RecName: Full=Hevamine-A; Includes: RecName: Full=Chitinase; Includes: RecName: Full=Lysozyme; Flags: Precursor && PF00704:Glycosyl hydrolases family 18	-
100820100	346.413	1356.15	524.594	20.3139	103.156	85.3218	742.385	69.5971	3.41403	5.22744e-09	2.16058e-07	LOC100820100	NC_038252.2	37465270	37467233	-	795	protein_coding	TMV resistance protein N-like && F4I594.1 RecName: Full=Disease resistance protein RML1A; AltName: Full=Protein RESISTANCE TO LEPTOSPHAERIA MACULANS 1A && PF13499:EF-hand domain pair|PF01582:TIR domain	TIR
100791174	1949.01	2178.76	2456.53	895.95	578.297	807.987	2194.77	760.745	1.52864	5.30415e-09	2.18638e-07	LOC100791174	NC_038243.2	6556336	6567364	+	4432	protein_coding	K(+) efflux antiporter 2%2C chloroplastic%2C transcript variant X1 && O65272.2 RecName: Full=K(+) efflux antiporter 2, chloroplastic; Short=AtKEA2; Flags: Precursor && PF00999:Sodium/hydrogen exchanger family|PF02254:TrkA-N domain	Na_H_Exchanger
100784915	402.399	182.804	264.911	52.3885	23.9655	14.3916	283.371	30.2485	3.23014	5.3084e-09	2.18638e-07	LOC100784915	NC_016091.4	48588663	48590664	+	1245	protein_coding	30S ribosomal protein 1%2C chloroplastic-like && P19954.2 RecName: Full=Ribosome-binding factor PSRP1, chloroplastic; AltName: Full=30S ribosomal protein 1; AltName: Full=CS-S5; Short=CS5; AltName: Full=Plastid-specific 30S ribosomal protein 1; Short=PSrp	-
100793462	691.076	1417.79	894.076	223.453	290.711	256.993	1000.98	257.053	1.96073	5.33516e-09	2.19485e-07	LOC100793462	NC_038252.2	6180330	6187820	+	2229	protein_coding	glucose-6-phosphate 1-dehydrogenase%2C cytoplasmic isoform%2C transcript variant X1 && Q42919.1 RecName: Full=Glucose-6-phosphate 1-dehydrogenase, cytoplasmic isoform; Short=G6PD && PF02781:Glucose-6-phosphate dehydrogenase, C-terminal domain|PF00479:Gluc	G6PD_C
100791052	416.395	415.56	349.439	64.1491	118.785	81.2099	393.798	88.0481	2.16062	5.77788e-09	2.36599e-07	LOC100791052	NC_016089.4	48826444	48828492	-	1479	protein_coding	disease resistance protein RPP5 && Q40392.1 RecName: Full=TMV resistance protein N && PF01582:TIR domain	TIR
100787732	8.7478	102.03	203.041	0	0	0	104.606	0	9.08634	5.97892e-09	2.44267e-07	LOC100787732	NC_038255.2	50031231	50032602	-	1372	protein_coding	ethylene-response factor C3 && Q8LDC8.2 RecName: Full=Ethylene-responsive transcription factor 1B; Short=AtERF1B; AltName: Full=Ethylene-responsive element-binding factor 1B; Short=EREBP-1B && PF00847:AP2 domain	AP2
100781698	252.811	251.886	430.481	56.6651	58.3507	66.8183	311.726	60.6113	2.36293	6.01976e-09	2.45652e-07	LOC100781698	NC_038255.2	45913156	45920289	-	1760	protein_coding	lysosomal Pro-X carboxypeptidase && Q2TA14.1 RecName: Full=Lysosomal Pro-X carboxypeptidase; AltName: Full=Proline carboxypeptidase; AltName: Full=Prolylcarboxypeptidase; Short=PRCP; Flags: Precursor && PF05577:Serine carboxypeptidase S28	Peptidase_S28
100812366	4377.4	3992.99	3273.92	1635.8	1614.02	1510.09	3881.43	1586.64	1.29061	6.05102e-09	2.46644e-07	LOC100812366	NC_038248.2	4593634	4597335	-	2015	protein_coding	protein kinase APK1A%2C chloroplastic-like%2C transcript variant X1 && P46573.2 RecName: Full=Protein kinase APK1B, chloroplastic; Flags: Precursor && PF07714:Protein tyrosine kinase	Pkinase_Tyr
102669266	55.1111	120.098	39.2139	0	0	0	71.4742	0	8.53527	6.08418e-09	2.4771e-07	LOC102669266	NC_038254.2	54560687	54564167	-	1855	protein_coding	polyvinylalcohol dehydrogenase && Q588Z1.3 RecName: Full=Polyvinylalcohol dehydrogenase; Short=PVA dehydrogenase; Short=PVADH; AltName: Full=Polyvinyl alcohol dehydrogenase (cytochrome); Flags: Precursor && PF13360:PQQ-like domain	-
100793074	1464.38	8355.83	2578.53	696.018	580.381	399.882	4132.91	558.76	2.88678	6.11505e-09	2.48396e-07	LOC100793074	NC_038242.2	13347844	13355095	-	3730	protein_coding	chaperone protein ClpD%2C chloroplastic && P42762.1 RecName: Full=Chaperone protein ClpD, chloroplastic; AltName: Full=ATP-dependent Clp protease ATP-binding subunit ClpD homolog; AltName: Full=Casein lytic proteinase D; AltName: Full=ERD1 protein; AltNam	AAA
547602	830.166	3492.4	1091.89	189.24	270.914	333.064	1804.82	264.406	2.77061	6.17064e-09	2.50367e-07	CHI1A	NC_038256.2	47198220	47200658	+	1083	protein_coding	chalcone--flavonone isomerase 1A && Q93XE6.1 RecName: Full=Chalcone--flavonone isomerase 1A; Short=Chalcone isomerase 1A && PF02431:Chalcone-flavanone isomerase	-
100806949	1227.32	1041.56	989.932	268.357	436.588	300.168	1086.27	335.038	1.69695	6.22499e-09	2.51995e-07	LOC100806949	NC_038253.2	19514697	19519742	+	1627	protein_coding	serine/threonine-protein kinase SRK2I && Q75H77.1 RecName: Full=Serine/threonine-protein kinase SAPK10; AltName: Full=Osmotic stress/abscisic acid-activated protein kinase 10 && PF00069:Protein kinase domain	Pkinase
100782877	957.009	401.743	361.639	67.3566	17.7136	93.5456	573.464	59.5386	3.26786	6.25202e-09	2.528e-07	LOC100782877	NC_038252.2	34099703	34100799	+	1097	protein_coding	uncharacterized LOC100782877 && Q9LTD9.1 RecName: Full=Uncharacterized protein PAM68-like && PF11947:Protein of unknown function (DUF3464)	-
100803175	464.508	320.969	359.896	101.569	73.9803	97.6575	381.791	91.0691	2.0683	6.42738e-09	2.59594e-07	LOC100803175	NC_038251.2	8693411	8696211	+	695	protein_coding	uncharacterized LOC100803175 && Q94AU9.1 RecName: Full=Chaperonin-like RBCX protein 1, chloroplastic; Short=AtRBCX1; Flags: Precursor && PF02341:RbcX protein	-
100785306	759.309	722.712	807.805	266.219	286.543	264.189	763.275	272.317	1.48705	6.4462e-09	2.60058e-07	LOC100785306	NC_038241.2	39315511	39319810	-	2526	protein_coding	mitogen-activated protein kinase homolog MMK2 && Q40353.1 RecName: Full=Mitogen-activated protein kinase homolog MMK2 && PF00069:Protein kinase domain	Pkinase
100779369	5760.42	4587.1	4090.44	1799.38	2046.44	1893.53	4812.65	1913.12	1.33092	6.89528e-09	2.77228e-07	HIR1	NC_038255.2	2118381	2121609	+	1945	protein_coding	hypersensitive-induced response protein 2-like%2C transcript variant X3 && Q9CAR7.1 RecName: Full=Hypersensitive-induced response protein 2; Short=AtHIR2 && PF01145:SPFH domain / Band 7 family	-
100305396	501.249	4047.19	1725.41	197.793	296.963	250.826	2091.28	248.527	3.07265	7.00704e-09	2.81402e-07	LOC100305396	NC_038244.2	4662335	4667117	+	3343	protein_coding	protein kinase%2C transcript variant X3 && O81906.1 RecName: Full=G-type lectin S-receptor-like serine/threonine-protein kinase B120; Flags: Precursor && PF01453:D-mannose binding lectin|PF00954:S-locus glycoprotein domain|PF07714:Protein tyrosine kinase|	Pkinase_Tyr
100796449	894.899	759.911	921.09	323.953	172.968	217.93	858.633	238.284	1.84982	7.10647e-09	2.85072e-07	LOC100796449	NC_038251.2	13385797	13395097	+	3268	protein_coding	potassium transporter 10%2C transcript variant X1 && Q9SA05.2 RecName: Full=Potassium transporter 10; Short=AtPOT10 && PF02705:K+ potassium transporter	K_trans
778139	457.51	1695.19	442.681	39.5586	142.751	89.4337	865.125	90.581	3.25483	7.34454e-09	2.93293e-07	BZIP110	NC_038244.2	8846278	8847685	+	1408	protein_coding	bZIP transcription factor bZIP110 && C0Z2L5.1 RecName: Full=bZIP transcription factor 44; Short=AtbZIP44 && PF00170:bZIP transcription factor	bZIP_1
100815146	1899.15	8193.22	3176.32	818.971	872.134	600.337	4422.9	763.814	2.53359	7.42759e-09	2.95942e-07	LOC100815146	NC_016089.4	9840880	9842895	+	2016	protein_coding	abscisate beta-glucosyltransferase && Q8W3P8.1 RecName: Full=Abscisate beta-glucosyltransferase; AltName: Full=ABA-glucosyltransferase && PF00201:UDP-glucoronosyl and UDP-glucosyl transferase	UDPGT
100814675	439.139	581.358	633.522	67.3566	138.583	148.028	551.34	117.989	2.22364	7.70644e-09	3.05677e-07	LOC100814675	NC_016091.4	7131805	7137087	+	3689	protein_coding	protein unc-13 homolog && - && PF05664:Plant family of unknown function (DUF810)	-
100817350	68.2328	51.015	67.9707	0	0	0	62.4062	0	8.34161	8.33061e-09	3.28962e-07	LOC100817350	NC_038241.2	41360149	41363501	+	1965	protein_coding	pectinesterase && O04887.1 RecName: Full=Pectinesterase 2; Short=PE 2; AltName: Full=Pectin methylesterase; Flags: Precursor && PF01095:Pectinesterase|PF04043:Plant invertase/pectin methylesterase inhibitor	-
111043202	34.9912	106.281	61.8708	0	0	0	67.7144	0	8.45753	9.35746e-09	3.65436e-07	LOC111043202	NC_038246.2	47911242	47912666	+	1425	protein_coding	alpha/beta-hydrolases superfamily protein && Q5NUF4.1 RecName: Full=2-hydroxyisoflavanone dehydratase; AltName: Full=Carboxylesterase HIDM && PF07859:alpha/beta hydrolase fold	Abhydrolase_3
100796528	649.086	213.625	569.037	29.9363	92.7359	58.5945	477.249	60.4222	2.98163	9.47147e-09	3.69481e-07	CYP83E8	NC_016090.4	3290314	3292822	-	1891	protein_coding	cytochrome P450 83B1-like && Q9LIP4.1 RecName: Full=Cytochrome P450 71B36 && PF00067:Cytochrome P450	p450
100814141	2389.02	3851.63	2881.78	1034.94	914.855	1214.04	3040.81	1054.61	1.52757	1.00229e-08	3.88425e-07	LOC100814141	NC_038255.2	44642357	44647149	-	2830	protein_coding	cell division cycle protein 48 homolog && P54774.1 RecName: Full=Cell division cycle protein 48 homolog; AltName: Full=Valosin-containing protein homolog; Short=VCP && PF00004:ATPase family associated with various cellular activities (AAA)|PF02359:Cell di	AAA
100818380	2256.93	1018.17	1293.19	402.001	416.791	412.217	1522.76	410.336	1.89205	1.00599e-08	3.89008e-07	LOC100818380	NC_038247.2	6192134	6194018	+	1082	protein_coding	Sec14p-like lipid-binding domain-containing protein && - && PF13716:Divergent CRAL/TRIO domain	-
100803653	1744.31	2535.87	1520.63	368.858	516.82	712.386	1933.6	532.688	1.85958	1.04227e-08	4.02599e-07	LOC100803653	NC_038241.2	6299005	6300252	+	1248	protein_coding	ethylene-responsive transcription factor 1A && O80337.2 RecName: Full=Ethylene-responsive transcription factor 1A; Short=AtERF1A; AltName: Full=Ethylene-responsive element-binding factor 1A; Short=EREBP-1A && PF00847:AP2 domain	AP2
100807024	764.557	732.278	624.807	194.586	244.864	253.91	707.214	231.12	1.61322	1.04799e-08	4.04366e-07	LOC100807024	NC_038248.2	35514264	35520557	-	1742	protein_coding	magnesium transporter MRS2-11%2C chloroplastic && Q058N4.1 RecName: Full=Magnesium transporter MRS2-11, chloroplastic; AltName: Full=Magnesium Transporter 10; Short=AtMGT10; Flags: Precursor && -	-
100784757	609.721	522.904	620.45	86.6013	197.976	105.881	584.358	130.153	2.16659	1.11402e-08	4.27979e-07	LOC100784757	NC_038241.2	34150599	34153203	+	1935	protein_coding	cytochrome P450 78A5 && Q9LMX7.1 RecName: Full=Cytochrome P450 78A5; AltName: Full=Protein KLUH && PF00067:Cytochrome P450	p450
100798963	15.746	739.717	131.584	9.62237	7.29383	2.05595	295.683	6.32405	5.54864	1.13398e-08	4.34705e-07	LOC100798963	NC_016088.4	751618	755479	-	3550	protein_coding	receptor-like protein kinase HSL1 && C0LGX3.1 RecName: Full=LRR receptor-like serine/threonine-protein kinase HSL2; AltName: Full=Protein HAESA-LIKE2; Flags: Precursor && PF00069:Protein kinase domain|PF08263:Leucine rich repeat N-terminal domain|PF13855:	Pkinase
100819685	2733.69	1722.82	1949.36	716.332	829.413	601.365	2135.29	715.703	1.57717	1.13596e-08	4.34993e-07	VTE2-1	NC_038249.2	20324007	20330083	+	1717	protein_coding	homogentisate phytyltransferase 1%2C chloroplastic-like%2C transcript variant X1 && Q8VWJ1.1 RecName: Full=Homogentisate phytyltransferase 1, chloroplastic; Short=AtHPT1; AltName: Full=Tocopherol polyprenyltransferase 1; AltName: Full=Vitamin E pathway ge	UbiA
606705	48.9877	820.491	248.354	17.1064	25.0074	16.4476	372.611	19.5205	4.25376	1.17565e-08	4.49219e-07	IFS2	NC_038249.2	28182456	28184534	+	1943	protein_coding	2-hydroxyisoflavanone synthase && Q9SWR5.1 RecName: Full=2-hydroxyisoflavanone synthase; AltName: Full=Cytochrome P450 93C1v2; AltName: Full=Isoflavone synthase 2 && PF00067:Cytochrome P450	p450
100777109	832.79	231.693	359.025	25.6597	64.6025	5.13987	474.503	31.8007	3.89986	1.24565e-08	4.7443e-07	LOC100777109	NC_038249.2	37249324	37250499	+	1176	protein_coding	uncharacterized LOC100777109 && - && -	-
100795409	237.065	941.652	319.811	60.9417	75.0223	61.6784	499.509	65.8808	2.92165	1.26214e-08	4.80195e-07	LOC100795409	NC_038244.2	7249712	7254755	-	2298	protein_coding	uncharacterized LOC100795409 && - && PF10151:Uncharacterised conserved protein (DUF2359)	-
547954	1212.44	1849.29	1882.27	608.348	572.045	522.211	1648	567.534	1.53786	1.28663e-08	4.8899e-07	HIUHase	NC_016089.4	1590960	1596522	+	1794	protein_coding	hydroxyisourate hydrolase && Q8S3J3.1 RecName: Full=Hydroxyisourate hydrolase; Short=HIU hydrolase; Short=HIUHase; Flags: Precursor && PF00232:Glycosyl hydrolase family 1	Glyco_hydro_1
100807267	2044.36	2314.8	2059.16	979.344	729.383	640.428	2139.44	783.052	1.4501	1.29756e-08	4.92086e-07	LOC100807267	NC_038244.2	46818111	46822298	-	1708	protein_coding	transaldolase && A8KYS5.1 RecName: Full=Transaldolase && PF00923:Transaldolase	-
100783459	130.342	47.8265	96.7275	0	0	1.02797	91.6321	0.342658	7.93461	1.35537e-08	5.13461e-07	LOC100783459	NC_016089.4	10137497	10140017	-	2521	protein_coding	protein PHYTOCHROME KINASE SUBSTRATE 2 && Q9SWI1.2 RecName: Full=Protein PHYTOCHROME KINASE SUBSTRATE 1 && -	-
100779857	776.804	485.705	650.95	138.99	160.464	214.847	637.82	171.434	1.89564	1.3737e-08	5.1985e-07	LOC100779857	NC_016089.4	44629683	44631811	-	2129	protein_coding	probable acyl-activating enzyme 5%2C peroxisomal && Q9FFE6.1 RecName: Full=Probable acyl-activating enzyme 5, peroxisomal; AltName: Full=AMP-binding protein 5; Short=AtAMPBP5 && PF13193:AMP-binding enzyme C-terminal domain|PF00501:AMP-binding enzyme	AMP-binding
100233233	2198.32	1801.47	2719.7	821.109	898.184	791.54	2239.83	836.944	1.42037	1.3825e-08	5.22621e-07	CRY1a	NC_016091.4	9319182	9323338	-	2644	protein_coding	cryptochrome 1%2C transcript variant X1 && Q43125.2 RecName: Full=Cryptochrome-1; Short=AtCry; Short=Atcry1; AltName: Full=Blue light photoreceptor; AltName: Full=Protein BLUE LIGHT UNINHIBITED 1; AltName: Full=Protein ELONGATED HYPOCOTYL 4; AltName: Full	-
100811489	62.9841	785.418	252.712	9.62237	22.9235	28.7833	367.038	20.443	4.16433	1.48618e-08	5.56469e-07	LOC100811489	NC_038249.2	35350964	35355099	-	3706	protein_coding	receptor-like protein kinase 7 && Q9LJM4.1 RecName: Full=Receptor-like protein kinase HAIKU2; Flags: Precursor && PF08263:Leucine rich repeat N-terminal domain|PF00069:Protein kinase domain|PF13855:Leucine rich repeat	Pkinase
100788639	16.6208	121.161	89.7562	0	0	0	75.8459	0	8.62143	1.5351e-08	5.72968e-07	LOC100788639	NC_038248.2	40840410	40845868	+	1605	protein_coding	probable sodium/metabolite cotransporter BASS1%2C chloroplastic && Q93YR2.1 RecName: Full=Probable sodium/metabolite cotransporter BASS1, chloroplastic; AltName: Full=Bile acid transporter 2; AltName: Full=Bile acid-sodium symporter family protein 1; Flag	-
100795716	257.185	218.939	298.897	66.2874	44.805	46.2588	258.34	52.4504	2.30137	1.57435e-08	5.85768e-07	LOC100795716	NC_038249.2	43570003	43571756	+	1314	protein_coding	GDSL esterase/lipase APG && Q9LU14.1 RecName: Full=GDSL esterase/lipase APG; AltName: Full=Extracellular lipase APG; Flags: Precursor && PF00657:GDSL-like Lipase/Acylhydrolase	Lipase_GDSL
100814610	149.587	56.329	84.5276	0	0	4.1119	96.8147	1.37063	6.12748	1.59129e-08	5.91449e-07	LOC100814610	NC_038253.2	39866183	39873980	+	1857	protein_coding	cold-regulated protein 27%2C transcript variant X2 && - && -	-
novel.399	75.231	65.8944	39.2139	0	0	0	60.1131	0	8.28681	1.74427e-08	6.46274e-07	-	NC_038244.2	11101409	11102260	+	699	-	- && - && -	-
547788	1366.41	956.531	908.89	321.815	408.455	316.616	1077.28	348.962	1.62638	1.81258e-08	6.68088e-07	SOYGBFA	NC_038247.2	4910049	4915388	+	2830	protein_coding	G-box binding factor && P42774.2 RecName: Full=G-box-binding factor 1; Short=AtGBF1; AltName: Full=bZIP transcription factor 41; Short=AtbZIP41 && PF07777:G-box binding protein MFMR|PF00170:bZIP transcription factor	MFMR
100797214	616.72	494.208	650.95	143.266	197.976	190.175	587.292	177.139	1.72933	1.8392e-08	6.76494e-07	LOC100797214	NC_038246.2	48286093	48290463	+	2278	protein_coding	pyruvate kinase isozyme A%2C chloroplastic && Q43117.1 RecName: Full=Pyruvate kinase isozyme A, chloroplastic; Flags: Precursor && PF00224:Pyruvate kinase, barrel domain|PF02887:Pyruvate kinase, alpha/beta domain	PK
100782534	673.58	680.2	374.71	120.814	112.533	174.756	576.163	136.034	2.08196	1.88096e-08	6.90418e-07	LOC100782534	NC_038253.2	27322993	27330034	+	1793	protein_coding	amino acid permease 6 && P92934.1 RecName: Full=Amino acid permease 6; AltName: Full=Amino acid transporter AAP6 && PF01490:Transmembrane amino acid transporter protein	Aa_trans
100787215	820.543	767.35	639.622	284.395	224.025	243.63	742.505	250.683	1.56659	1.92193e-08	7.0327e-07	LOC100787215	NC_016091.4	576899	579254	+	1349	protein_coding	V-type proton ATPase 16 kDa proteolipid subunit && O22552.1 RecName: Full=V-type proton ATPase 16 kDa proteolipid subunit; Short=V-ATPase 16 kDa proteolipid subunit; AltName: Full=Vacuolar proton pump 16 kDa proteolipid subunit && PF00137:ATP synthase sub	-
100783616	387.527	437.879	409.567	89.8088	55.2247	125.413	411.658	90.1488	2.19067	1.93091e-08	7.05827e-07	LOC100783616	NC_038245.2	50273586	50278046	-	1794	protein_coding	chaperone protein dnaJ C76%2C chloroplastic && P47248.1 RecName: Full=DnaJ-like protein MG002 && PF13370:4Fe-4S single cluster domain of Ferredoxin I|PF00226:DnaJ domain	DnaJ
100795072	1086.48	1294.51	1469.21	477.911	489.729	503.707	1283.4	490.449	1.38776	1.97378e-08	7.20756e-07	LOC100795072	NC_038245.2	45266411	45269435	-	2849	protein_coding	putative glycerol-3-phosphate transporter 1-like%2C transcript variant X1 && Q9C5L3.1 RecName: Full=Putative glycerol-3-phosphate transporter 1; Short=G-3-P transporter 1; AltName: Full=Glycerol-3-phosphate permease 1; Short=AtG3Pp1; Short=G-3-P permease	MFS_1
100789687	48.9877	91.4018	41.8281	0	0	0	60.7392	0	8.30073	1.98722e-08	7.24916e-07	LOC100789687	NC_038247.2	3134566	3138349	+	1493	protein_coding	AT-hook motif nuclear-localized protein 8 && Q9FIR1.1 RecName: Full=AT-hook motif nuclear-localized protein 8 && PF03479:Domain of unknown function (DUF296)	-
100802859	971.005	711.021	892.333	276.91	162.548	290.917	858.12	243.458	1.81777	2.02195e-08	7.36067e-07	LOC100802859	NC_038253.2	7544288	7550892	+	3379	protein_coding	ATPase 11%2C plasma membrane-type && Q9LV11.1 RecName: Full=ATPase 11, plasma membrane-type; AltName: Full=Proton pump 11 && PF00690:Cation transporter/ATPase, N-terminus|PF00122:E1-E2 ATPase|PF00702:haloacid dehalogenase-like hydrolase	E1-E2_ATPase
100819996	275.556	597.3	476.666	78.0481	97.9458	112.049	449.841	96.0143	2.22718	2.09446e-08	7.61681e-07	LOC100819996	NC_016091.4	42678116	42681752	+	3263	protein_coding	pentatricopeptide repeat-containing protein At1g18900%2C transcript variant X4 && Q8GYP6.1 RecName: Full=Pentatricopeptide repeat-containing protein At1g18900 && PF12854:PPR repeat|PF13041:PPR repeat family	-
100305357	709.446	1183.97	1609.51	212.761	174.01	374.182	1167.64	253.651	2.20249	2.13346e-08	7.75069e-07	LOC100305357	NC_038250.2	1882856	1893564	+	3466	protein_coding	receptor-like protein kinase && C0LGE0.1 RecName: Full=Probable LRR receptor-like serine/threonine-protein kinase At1g07650; Flags: Precursor && PF13855:Leucine rich repeat|PF07714:Protein tyrosine kinase|PF11721:Di-glucose binding within endoplasmic reti	Pkinase_Tyr
100819411	346.413	2919.55	887.976	122.953	162.548	180.923	1384.64	155.475	3.15433	2.15817e-08	7.82731e-07	LOC100819411	NC_038253.2	2909388	2918682	+	5045	protein_coding	pleiotropic drug resistance protein 3%2C transcript variant X1 && Q5W274.1 RecName: Full=Pleiotropic drug resistance protein 3; AltName: Full=NtPDR3 && PF01061:ABC-2 type transporter|PF08370:Plant PDR ABC transporter associated|PF00005:ABC transporter|PF1	ABC2_membrane
100780556	728.691	356.042	482.766	104.777	147.961	108.965	522.5	120.568	2.11605	2.29475e-08	8.3026e-07	LOC100780556	NC_038245.2	41933220	41934418	+	1199	protein_coding	uncharacterized LOC100780556 && - && -	-
100786573	602.723	442.13	460.109	162.511	92.7359	133.637	501.654	129.628	1.95283	2.35851e-08	8.51589e-07	LOC100786573	NC_038251.2	3251862	3255318	-	1953	protein_coding	monofunctional riboflavin biosynthesis protein RIBA 3%2C chloroplastic%2C transcript variant X2 && Q9FN89.1 RecName: Full=Monofunctional riboflavin biosynthesis protein RIBA 3, chloroplastic; Includes: RecName: Full=Inactive 3,4-dihydroxy-2-butanone 4-pho	GTP_cyclohydro2
100813839	712.945	2601.76	1198.2	302.57	308.425	287.833	1504.3	299.609	2.32759	2.38418e-08	8.59106e-07	LOC100813839	NC_038249.2	41533760	41536231	-	2252	protein_coding	F-box/kelch-repeat protein At5g60570%2C transcript variant X1 && Q9FKJ0.1 RecName: Full=F-box/kelch-repeat protein At5g60570 && PF01344:Kelch motif	Kelch_1
100816004	817.919	873.632	1107.57	361.374	303.215	324.84	933.041	329.809	1.50051	2.41986e-08	8.71075e-07	LOC100816004	NC_038251.2	643695	646870	+	2840	protein_coding	G-type lectin S-receptor-like serine/threonine-protein kinase SD2-5 && Q8RWZ5.1 RecName: Full=G-type lectin S-receptor-like serine/threonine-protein kinase SD2-5; AltName: Full=S-domain-2 (SD2) receptor kinase 5; Short=SD2-5; Flags: Precursor && PF01453:D	Pkinase
112997603	6454.12	14568	11125.4	2369.24	3228.04	3714.07	10715.8	3103.78	1.78758	2.47322e-08	8.87577e-07	LOC112997603	NC_038253.2	19766824	19771219	+	3083	protein_coding	probable disease resistance protein At5g66900%2C transcript variant X2 && Q9FKZ1.1 RecName: Full=Probable disease resistance protein At5g66900 && PF00931:NB-ARC domain|PF05659:Arabidopsis broad-spectrum mildew resistance protein RPW8	NB-ARC
100804605	93.6014	244.447	264.911	29.9363	13.5457	20.5595	200.987	21.3471	3.23552	2.626e-08	9.38604e-07	LOC100804605	NC_038252.2	4909253	4921566	+	2425	protein_coding	acyltransferase-like protein At3g26840%2C chloroplastic%2C transcript variant X1 && Q9LW26.1 RecName: Full=Acyltransferase-like protein At3g26840, chloroplastic; Flags: Precursor && PF12146:Serine aminopeptidase, S33|PF03982:Diacylglycerol acyltransferase	-
100802620	1044.49	1584.65	1746.32	539.922	484.519	403.994	1458.49	476.145	1.61501	2.63462e-08	9.40077e-07	LOC100802620	NC_038242.2	6824734	6830904	-	3789	protein_coding	nuclear poly(A) polymerase 4%2C transcript variant X5 && Q8VYW1.1 RecName: Full=Nuclear poly(A) polymerase 4; Short=AtPAP(IV); Short=PAP(IV); Short=Poly(A) polymerase IV; Short=nPAP; AltName: Full=Polynucleotide adenylyltransferase 4 && PF04926:Poly(A) po	NTP_transf_2
100810048	149.587	142.417	191.712	8.55322	3.12593	23.6434	161.239	11.7742	3.77337	2.63543e-08	9.40077e-07	LOC100810048	NC_038248.2	5676982	5678958	-	1977	protein_coding	3-ketoacyl-CoA synthase 12 && Q9SIB2.1 RecName: Full=3-ketoacyl-CoA synthase 12; Short=KCS-12; AltName: Full=Very long-chain fatty acid condensing enzyme 12; Short=VLCFA condensing enzyme 12; Flags: Precursor && PF08392:FAE1/Type III polyketide synthase-l	-
100776316	244.063	250.824	364.253	58.8034	69.8124	63.7344	286.38	64.1167	2.15941	2.68882e-08	9.56233e-07	LOC100776316	NC_016089.4	2906273	2908773	+	2015	protein_coding	protein ALTERED XYLOGLUCAN 4 && O04523.1 RecName: Full=Protein ALTERED XYLOGLUCAN 4; AltName: Full=Protein trichome birefringence-like 27 && -	-
732586	792.55	2396.64	856.605	121.883	292.795	260.077	1348.6	224.919	2.58344	2.73461e-08	9.70568e-07	WRKY53	NC_038255.2	33773336	33775769	-	1093	protein_coding	WRKY transcription factor 53 && Q9FYA2.1 RecName: Full=Probable WRKY transcription factor 75; AltName: Full=WRKY DNA-binding protein 75 && PF03106:WRKY DNA -binding domain	WRKY
100805303	322.794	519.715	468.823	67.3566	108.366	123.357	437.111	99.693	2.13152	2.75619e-08	9.77247e-07	LOC100805303	NC_038251.2	2172370	2174363	-	1994	protein_coding	threonine synthase%2C chloroplastic && Q9MT28.1 RecName: Full=Threonine synthase, chloroplastic; Short=TS; Flags: Precursor && PF00291:Pyridoxal-phosphate dependent enzyme	PALP
100790239	440.014	310.341	354.668	105.846	63.5606	42.1469	368.341	70.5179	2.38623	2.765e-08	9.79391e-07	LOC100790239	NC_038248.2	4294207	4297844	-	1884	protein_coding	protein PLASTID TRANSCRIPTIONALLY ACTIVE 16%2C chloroplastic && Q9STF2.1 RecName: Full=Protein plastid transcriptionally active 16, chloroplastic; Short=pTAC16; Flags: Precursor && PF05368:NmrA-like family	NmrA
100803740	862.533	919.333	860.962	205.277	210.479	363.903	880.942	259.886	1.76082	2.76941e-08	9.79974e-07	LOC100803740	NC_038244.2	1666806	1668839	-	2034	protein_coding	6-phosphogluconate dehydrogenase%2C decarboxylating 3%2C chloroplastic && Q9FFR3.1 RecName: Full=6-phosphogluconate dehydrogenase, decarboxylating 2, chloroplastic && PF03446:NAD binding domain of 6-phosphogluconate dehydrogenase|PF00393:6-phosphogluconat	NAD_binding_2
100775399	80.4797	38.2612	54.8994	0	0	0	57.8801	0	8.23336	2.86758e-08	1.00866e-06	LOC100775399	NC_016089.4	46053776	46056303	-	2137	protein_coding	uncharacterized LOC100775399%2C transcript variant X1 && - && -	-
100777527	2930.51	3037.52	3158.02	1483.98	1328.52	1235.62	3042.02	1349.38	1.17278	2.87267e-08	1.00945e-06	LOC100777527	NC_016088.4	29612595	29615226	+	1573	protein_coding	protein RGF1 INDUCIBLE TRANSCRIPTION FACTOR 1%2C transcript variant X1 && - && PF04640:PLATZ transcription factor	-
100814053	21.8695	231.693	20.0426	0	0	0	91.2017	0	8.88666	2.92596e-08	1.02615e-06	LOC100814053	NC_038251.2	15808418	15811852	+	1053	protein_coding	uncharacterized LOC100814053%2C transcript variant X2 && - && -	-
547680	880.028	867.255	800.834	113.33	304.257	117.189	849.372	178.259	2.25229	2.93104e-08	1.02691e-06	MST1	NC_038244.2	2796955	2799811	-	1726	protein_coding	monosaccharide transporter && Q8GW61.2 RecName: Full=Sugar transport protein 14; AltName: Full=Hexose transporter 14 && PF00083:Sugar (and other) transporter	Sugar_tr
100301904	1628.84	1592.09	1819.52	597.656	782.524	623.98	1680.15	668.054	1.33059	3.02075e-08	1.05625e-06	LOC100301904	NC_038256.2	38235740	38244843	+	2424	protein_coding	long chain acyl-CoA synthetase 6%2C peroxisomal && Q8LPS1.1 RecName: Full=Long chain acyl-CoA synthetase 6, peroxisomal; Flags: Precursor && PF00501:AMP-binding enzyme	AMP-binding
100305620	792.55	1591.03	945.49	377.411	239.655	234.378	1109.69	283.814	1.96695	3.05039e-08	1.06556e-06	LOC100305620	NC_038243.2	2459827	2460791	+	751	protein_coding	hypothetical protein && - && -	-
100803283	13.1217	215.751	36.5996	0	0	0	88.4907	0	8.84317	3.10682e-08	1.0842e-06	LOC100803283	NC_038247.2	10843489	10847244	-	1984	protein_coding	protein SOSEKI 2 && Q9LX14.1 RecName: Full=Protein UPSTREAM OF FLC && PF06136:Domain of unknown function (DUF966)	-
100810257	341.164	491.019	575.137	146.474	108.366	94.5736	469.107	116.471	2.01026	3.26168e-08	1.13601e-06	LOC100810257	NC_038242.2	4969912	4973825	+	1958	protein_coding	homeobox protein knotted-1-like 3%2C transcript variant X4 && O04136.1 RecName: Full=Homeobox protein knotted-1-like 3; AltName: Full=KNAP3 && PF05920:Homeobox KN domain|PF03791:KNOX2 domain|PF03790:KNOX1 domain	KNOX2
100804784	1517.74	587.735	1040.47	313.262	125.037	125.413	1048.65	187.904	2.48112	3.38268e-08	1.17468e-06	LOC100804784	NC_038244.2	17952709	17953597	-	660	protein_coding	chaperone protein dnaJ 8%2C chloroplastic-like && Q9SAG8.1 RecName: Full=Chaperone protein dnaJ 8, chloroplastic; Short=AtDjC8; Short=AtJ8; Flags: Precursor && PF00226:DnaJ domain	DnaJ
100780576	40.2399	65.8944	60.9993	0	0	0	55.7112	0	8.17687	3.4087e-08	1.18256e-06	LOC100780576	NC_016089.4	670035	670790	-	756	protein_coding	ethylene-responsive transcription factor 1B && Q8LDC8.2 RecName: Full=Ethylene-responsive transcription factor 1B; Short=AtERF1B; AltName: Full=Ethylene-responsive element-binding factor 1B; Short=EREBP-1B && PF00847:AP2 domain	AP2
100791264	61.2346	68.02	38.3424	0	0	0	55.8657	0	8.18076	3.5536e-08	1.23042e-06	LOC100791264	NC_016090.4	43099246	43100344	+	1099	protein_coding	pectinesterase inhibitor 6 && P17407.1 RecName: Full=21 kDa protein; AltName: Full=1.2 protein; Flags: Precursor && PF04043:Plant invertase/pectin methylesterase inhibitor	-
100809687	671.831	715.273	759.006	146.474	280.292	189.147	715.37	205.304	1.80073	3.70805e-08	1.28264e-06	LOC100809687	NC_038247.2	11095030	11099454	+	2375	protein_coding	ankyrin repeat-containing protein At5g02620 && Q6AWW5.1 RecName: Full=Ankyrin repeat-containing protein At5g02620 && PF13962:Domain of unknown function|PF13637:Ankyrin repeats (many copies)|PF12796:Ankyrin repeats (3 copies)	-
100816177	1690.95	4454.25	2495.74	827.524	785.65	703.134	2880.31	772.103	1.89918	3.74149e-08	1.29295e-06	LOC100816177	NC_038244.2	21168483	21170800	-	1549	protein_coding	UDP-glycosyltransferase 83A1 && Q9SGA8.1 RecName: Full=UDP-glycosyltransferase 83A1 && PF00201:UDP-glucoronosyl and UDP-glucosyl transferase	UDPGT
100797665	110.222	485.705	191.712	17.1064	17.7136	0	262.547	11.6067	4.50099	3.74904e-08	1.29429e-06	LOC100797665	NC_038249.2	37978497	37983125	-	2072	protein_coding	organic cation/carnitine transporter 4 && Q9LHQ6.1 RecName: Full=Organic cation/carnitine transporter 4; Short=AtOCT4 && PF00083:Sugar (and other) transporter	Sugar_tr
100777753	1748.68	1318.95	1064.87	549.544	369.902	335.119	1377.5	418.188	1.72005	3.81713e-08	1.31269e-06	LOC100777753	NC_038247.2	4538223	4540902	+	1896	protein_coding	cytochrome P450 CYP82D47 && O49858.1 RecName: Full=Cytochrome P450 82A3; AltName: Full=Cytochrome P450 CP6 && PF00067:Cytochrome P450	p450
100781743	568.607	554.788	680.578	148.612	208.395	209.707	601.324	188.905	1.6704	3.8911e-08	1.33166e-06	LOC100781743	NC_038241.2	34843524	34851513	-	4565	protein_coding	DEAD-box ATP-dependent RNA helicase 37%2C transcript variant X2 && Q9M2F9.1 RecName: Full=DEAD-box ATP-dependent RNA helicase 52 && PF00270:DEAD/DEAH box helicase|PF00271:Helicase conserved C-terminal domain	DEAD
100777170	1492.37	2119.25	1847.41	769.79	656.445	701.078	1819.68	709.104	1.35946	3.90697e-08	1.33451e-06	LOC100777170	NC_038245.2	39002047	39012020	-	2866	protein_coding	chloride channel protein CLC-c%2C transcript variant X1 && Q96282.1 RecName: Full=Chloride channel protein CLC-c; Short=AtCLC-c; AltName: Full=CBS domain-containing protein CBSCLC4 && PF00654:Voltage gated chloride channel	Voltage_CLC
548045	873.03	5252.42	1870.94	35.282	132.331	138.776	2665.46	102.13	4.70564	4.03368e-08	1.37382e-06	STP1	NC_038243.2	36062151	36065880	-	1934	protein_coding	monosaccharide transporter && Q41144.1 RecName: Full=Sugar carrier protein C && PF00083:Sugar (and other) transporter	Sugar_tr
100790644	385.778	582.421	637.879	100.5	126.079	174.756	535.359	133.778	2.00011	4.07308e-08	1.3859e-06	LOC100790644	NC_038243.2	15310149	15315921	+	3994	protein_coding	auxin response factor 19 && Q0D9R7.2 RecName: Full=Auxin response factor 19; AltName: Full=OsARF7a && PF02362:B3 DNA binding domain|PF06507:Auxin response factor|PF02309:AUX/IAA family	Auxin_resp
100798274	404.148	519.715	428.738	85.5322	105.24	155.224	450.867	115.332	1.96605	4.33156e-08	1.46962e-06	LOC100798274	NC_038253.2	3768096	3772656	-	2707	protein_coding	F-box/LRR-repeat protein 3 && Q8BH70.1 RecName: Full=F-box/LRR-repeat protein 4; AltName: Full=F-box and leucine-rich repeat protein 4 && -	-
100813603	864.282	1572.96	1258.33	290.809	101.072	340.259	1231.86	244.047	2.33544	4.35976e-08	1.47777e-06	LOC100813603	NC_016091.4	49607936	49609289	-	1354	protein_coding	protein MKS1 && Q8LGD5.2 RecName: Full=Protein MKS1; AltName: Full=Protein MAP kinase 4 substrate 1; AltName: Full=VQ motif-containing protein 21; Short=AtVQ21 && PF05678:VQ motif	-
100796650	839.788	820.491	833.077	301.501	315.719	192.231	831.119	269.817	1.62329	4.5036e-08	1.52507e-06	LOC100796650	NC_016088.4	54698346	54715036	-	3205	protein_coding	lon protease homolog 2%2C peroxisomal && B8BDV1.1 RecName: Full=Lon protease homolog 2, peroxisomal && PF05362:Lon protease (S16) C-terminal proteolytic domain|PF02190:ATP-dependent protease La (LON) substrate-binding domain|PF00004:ATPase family associat	AAA
100499974	450.511	173.238	255.326	16.0373	36.4692	55.5106	293.025	36.0057	3.02404	4.53394e-08	1.53241e-06	LOC100499974	NC_016088.4	51053547	51055619	-	1189	protein_coding	SEC14 superfamily protein && - && PF13716:Divergent CRAL/TRIO domain	-
112997619	526.617	1411.41	782.534	223.453	192.766	224.098	906.855	213.439	2.08652	4.6049e-08	1.55048e-06	LOC112997619	NC_038249.2	33811891	33818399	+	3651	protein_coding	glutamate receptor 2.7-like%2C transcript variant X2 && Q8LGN0.3 RecName: Full=Glutamate receptor 2.7; AltName: Full=Ligand-gated ion channel 2.7; Flags: Precursor && PF00060:Ligand-gated ion channel|PF01094:Receptor family ligand binding region|PF00497:B	ANF_receptor
100793051	447.012	596.238	496.709	165.719	167.758	163.448	513.32	165.642	1.63134	4.61616e-08	1.55279e-06	LOC100793051	NC_038256.2	46935286	46938903	+	2578	protein_coding	probable protein phosphatase 2C 34%2C transcript variant X1 && Q9M9W9.1 RecName: Full=Probable protein phosphatase 2C 34; Short=AtPP2C34 && PF00481:Protein phosphatase 2C	PP2C
100784338	986.751	1069.19	1306.26	441.56	384.489	449.225	1120.73	425.091	1.39869	4.66376e-08	1.56435e-06	LOC100784338	NC_016089.4	4503675	4510517	+	4402	protein_coding	nucleolin && O60506.2 RecName: Full=Heterogeneous nuclear ribonucleoprotein Q; Short=hnRNP Q; AltName: Full=Glycine- and tyrosine-rich RNA-binding protein; Short=GRY-RBP; AltName: Full=NS1-associated protein 1; AltName: Full=Synaptotagmin-binding, cytopla	RRM_1
100814206	184.578	139.228	123.742	23.5214	11.4617	21.5875	149.183	18.8568	2.98462	4.69549e-08	1.5735e-06	LOC100814206	NC_038250.2	900626	903510	-	2439	protein_coding	uncharacterized LOC100814206 && - && PF01594:Domain of unknown function DUF20	-
100806463	635.09	605.803	1045.7	186.033	262.578	168.588	762.199	205.733	1.88969	4.83792e-08	1.61817e-06	LOC100806463	NC_016090.4	45816372	45820968	+	1694	protein_coding	probable low-specificity L-threonine aldolase 1%2C transcript variant X1 && Q8RXU4.1 RecName: Full=Probable low-specificity L-threonine aldolase 1; AltName: Full=Threonine aldolase 1 && PF01212:Beta-eliminating lyase	Beta_elim_lyase
100797629	216.071	3372.3	513.266	27.798	21.8815	10.2797	1367.21	19.9864	6.0964	4.91262e-08	1.64005e-06	LOC100797629	NC_038248.2	41222977	41227341	+	2083	protein_coding	transcription factor bHLH130 && Q66GR3.1 RecName: Full=Transcription factor bHLH130; AltName: Full=Basic helix-loop-helix protein 130; Short=AtbHLH130; Short=bHLH 130; AltName: Full=Transcription factor EN 69; AltName: Full=bHLH transcription factor bHLH1	HLH
100812287	870.406	1028.8	826.977	345.336	366.776	286.805	908.728	332.972	1.44826	4.98372e-08	1.66222e-06	LOC100812287	NC_016088.4	3062977	3067180	-	1879	protein_coding	ATP-citrate synthase alpha chain protein 1-like%2C transcript variant X1 && Q9SGY2.1 RecName: Full=ATP-citrate synthase alpha chain protein 1; Short=ATP-citrate synthase A-1; AltName: Full=ATP-citrate lyase A-1; AltName: Full=Citrate cleavage enzyme A-1 &	-
106794123	6.12346	99.9043	142.041	0	0	0	82.6897	0	8.74686	4.99391e-08	1.66406e-06	LOC106794123	NC_016088.4	52862112	52864499	+	2106	protein_coding	cytochrome P450 CYP82D47 && O49858.1 RecName: Full=Cytochrome P450 82A3; AltName: Full=Cytochrome P450 CP6 && PF00067:Cytochrome P450	p450
100786298	330.667	1545.33	572.522	109.054	159.422	90.4617	816.173	119.646	2.76958	5.02383e-08	1.67088e-06	LOC100786298	NC_016090.4	37630241	37637485	+	3865	protein_coding	probable LRR receptor-like serine/threonine-protein kinase RKF3 && P93050.1 RecName: Full=Probable LRR receptor-like serine/threonine-protein kinase RKF3; AltName: Full=Receptor-like kinase in flowers 3; Flags: Precursor && PF00069:Protein kinase domain	Pkinase
100499969	183.704	1849.29	253.583	53.4576	76.0643	47.2868	762.193	58.9362	3.6924	5.04388e-08	1.67515e-06	LOC100499969	NC_038248.2	36111848	36114638	-	1805	protein_coding	uncharacterized LOC100499969%2C transcript variant X1 && Q9ZQH1.2 RecName: Full=Probable calcium-binding protein CML48; AltName: Full=Calmodulin-like protein 48 && -	-
100301876	140.84	532.469	192.584	14.9681	46.8889	20.5595	288.631	27.4722	3.39164	5.04613e-08	1.67515e-06	LOC100301876	NC_016090.4	40753082	40755207	-	1669	protein_coding	transcription factor RAX2 && Q9FKL2.1 RecName: Full=Transcription factor MYB36; AltName: Full=Myb-related protein 36; Short=AtMYB36 && PF00249:Myb-like DNA-binding domain	Myb_DNA-binding
100500655	1649.83	6492.72	1522.37	396.656	659.571	516.043	3221.64	524.09	2.6197	5.12314e-08	1.69754e-06	LOC100500655	NC_038250.2	6808607	6810053	-	1447	protein_coding	uncharacterized LOC100500655 && - && PF07816:Protein of unknown function (DUF1645)	-
100803570	140.84	130.726	180.384	9.62237	21.8815	23.6434	150.65	18.3824	3.03343	5.23534e-08	1.73147e-06	LOC100803570	NC_038253.2	39474192	39476256	-	1977	protein_coding	UPF0481 protein At3g47200 && Q9SD53.1 RecName: Full=UPF0481 protein At3g47200 && PF03140:Plant protein of unknown function	-
100799226	419.019	552.662	568.165	166.788	168.8	125.413	513.282	153.667	1.73996	5.2444e-08	1.73285e-06	LOC100799226	NC_038241.2	36837454	36842092	+	2344	protein_coding	acyl-coenzyme A oxidase 2%2C peroxisomal && O65201.2 RecName: Full=Acyl-coenzyme A oxidase 2, peroxisomal; Short=AOX 2; AltName: Full=Long-chain acyl-CoA oxidase; Short=AtCX2; Flags: Precursor && PF01756:Acyl-CoA oxidase|PF00441:Acyl-CoA dehydrogenase, C-	-
100812378	146.088	777.979	125.484	14.9681	41.6791	10.2797	349.85	22.309	3.97008	5.27911e-08	1.7427e-06	G2DT	NC_038256.2	47500441	47508011	+	1635	protein_coding	glycinol 2-dimethylallyltransferase && B9A1Q4.1 RecName: Full=Glycinol 4-dimethylallyltransferase; AltName: Full=Dimethylallyl diphosphate:(6aS,11aS)-(-)-3,9,6a-trihydroxypterocarpan ((-)-glycinol) 4-dimethylallyltransferase; AltName: Full=Glyceollin synt	UbiA
100820574	1101.35	4492.51	1513.65	579.481	258.41	323.812	2369.17	387.234	2.61301	5.39508e-08	1.77767e-06	LOC100820574	NC_038242.2	34739350	34747925	+	3498	protein_coding	phosphoenolpyruvate carboxylase%2C housekeeping isozyme-like%2C transcript variant X2 && Q02909.1 RecName: Full=Phosphoenolpyruvate carboxylase, housekeeping isozyme; Short=PEPCase; AltName: Full=PEPC 1 && PF00311:Phosphoenolpyruvate carboxylase	-
100306193	74.3563	30.8216	60.9993	0	0	0	55.3924	0	8.17023	5.49009e-08	1.80561e-06	LOC100306193	NC_038243.2	16072581	16073311	+	731	protein_coding	uncharacterized LOC100306193 && - && -	-
100818693	838.039	809.863	962.918	316.469	285.502	366.987	870.273	322.986	1.43008	5.92289e-08	1.93914e-06	LOC100818693	NC_038253.2	10382256	10384845	-	2590	protein_coding	exocyst complex component EXO70B1 && Q9FGH9.1 RecName: Full=Exocyst complex component EXO70B1; Short=AtExo70b1; AltName: Full=Exocyst subunit Exo70 family protein B1 && PF03081:Exo70 exocyst complex subunit	Exo70
100788734	364.783	368.796	344.211	68.4258	83.3581	120.273	359.263	90.6856	1.98543	5.92345e-08	1.93914e-06	LOC100788734	NC_016088.4	54979125	54981778	-	2654	protein_coding	G-type lectin S-receptor-like serine/threonine-protein kinase LECRK3 && Q25AG3.2 RecName: Full=G-type lectin S-receptor-like serine/threonine-protein kinase LECRK3; Short=OsLecRK3; AltName: Full=OsRLCK135; Flags: Precursor && PF01453:D-mannose binding lec	Pkinase
100787872	59.485	458.072	189.098	0	13.5457	13.3637	235.552	8.96978	4.71106	6.08973e-08	1.98806e-06	PAL3.1	NC_016089.4	50109527	50112183	+	2410	protein_coding	phenylalanine ammonia-lyase 3.1%2C transcript variant X1 && P19143.1 RecName: Full=Phenylalanine ammonia-lyase class 3; AltName: Full=Phenylalanine ammonia-lyase class III && PF00221:Aromatic amino acid lyase	-
100788394	639.464	529.28	546.38	151.82	183.388	216.902	571.708	184.037	1.63519	6.29003e-08	2.0459e-06	LOC100788394	NC_038253.2	8425015	8434371	-	2403	protein_coding	dynein regulatory complex subunit 6%2C transcript variant X5 && - && PF13855:Leucine rich repeat	-
778163	2029.49	1663.3	1775.08	827.524	761.685	761.729	1822.62	783.646	1.21789	6.47221e-08	2.09938e-06	MYB93	NC_038241.2	5997242	6001920	-	1768	protein_coding	MYB transcription factor MYB93 && Q2V9B0.1 RecName: Full=Transcription factor MYB1R1; AltName: Full=Myb-related protein R1; Short=StMYB1R-1 && PF00249:Myb-like DNA-binding domain	Myb_DNA-binding
102661545	740.063	493.145	602.151	187.102	162.548	219.986	611.786	189.879	1.68827	6.82909e-08	2.19703e-06	LOC102661545	NC_038249.2	35167770	35169674	+	1905	protein_coding	uncharacterized LOC102661545 && Q9FKA5.1 RecName: Full=Uncharacterized protein At5g39570 && -	-
100786343	569.481	324.158	404.338	83.3939	33.3432	108.965	432.659	75.2341	2.52398	6.97561e-08	2.2401e-06	LOC100786343	NC_038256.2	34606254	34610376	+	1880	protein_coding	pentatricopeptide repeat-containing protein At3g59040 && Q9LYT2.2 RecName: Full=Pentatricopeptide repeat-containing protein At3g59040 && PF13041:PPR repeat family	-
100783523	63.8589	190.243	5.22851	0	0	0	86.4436	0	8.80979	7.0655e-08	2.26375e-06	LOC100783523	NC_038251.2	4128432	4130531	-	1340	protein_coding	cationic peroxidase 2 && P22196.1 RecName: Full=Cationic peroxidase 2; AltName: Full=PNPC2; Flags: Precursor [Arachis hypogaea] && PF00141:Peroxidase	-
100786103	637.714	1070.25	1088.4	125.091	220.899	312.504	932.123	219.498	2.08583	7.06843e-08	2.26375e-06	LOC100786103	NC_016089.4	44792123	44797479	+	1714	protein_coding	isocitrate dehydrogenase [NADP]%2C chloroplastic && Q06197.2 RecName: Full=Isocitrate dehydrogenase [NADP]; Short=IDH; AltName: Full=IDP; AltName: Full=NADP(+)-specific ICDH; AltName: Full=Oxalosuccinate decarboxylase && PF00180:Isocitrate/isopropylmalate	-
102665189	418.145	349.665	324.168	105.846	110.449	101.769	363.993	106.022	1.7797	7.12175e-08	2.27877e-06	LOC102665189	NC_038256.2	668575	670909	+	1836	protein_coding	cytochrome P450 71D11 && O22307.1 RecName: Full=Cytochrome P450 71D11, partial [Lotus japonicus] && PF00067:Cytochrome P450	p450
100777154	1237.81	1521.95	1612.13	661.805	499.107	494.455	1457.3	551.789	1.40117	7.38499e-08	2.35237e-06	LOC100777154	NC_038244.2	16999181	17003107	-	2337	protein_coding	ADP%2CATP carrier protein 1%2C chloroplastic && Q39002.2 RecName: Full=ADP,ATP carrier protein 1, chloroplastic; AltName: Full=ADP/ATP translocase 1; AltName: Full=Adenine nucleotide translocase 1; Flags: Precursor && PF03219:TLC ATP/ADP transporter	-
100799399	573.855	1825.91	1050.93	305.778	225.067	238.49	1150.23	256.445	2.1649	7.63329e-08	2.4271e-06	LOC100799399	NC_038256.2	47060914	47071009	-	5156	protein_coding	ABC transporter B family member 20 && Q9M3B9.1 RecName: Full=ABC transporter B family member 20; Short=ABC transporter ABCB.20; Short=AtABCB20; AltName: Full=Multidrug resistance protein 14; AltName: Full=P-glycoprotein 20 && PF00664:ABC transporter trans	ABC_membrane
100817507	227.443	183.867	226.569	35.282	12.5037	42.1469	212.626	29.9776	2.82661	7.79998e-08	2.47565e-06	LOC100817507	NC_038255.2	48846154	48850921	-	2634	protein_coding	uncharacterized LOC100817507 && Q6IV77.1 RecName: Full=Tafazzin && PF01553:Acyltransferase	Acyltransferase
100808435	217.82	239.133	304.125	62.0108	29.1753	53.4546	253.693	48.2136	2.39614	8.02698e-08	2.54315e-06	LOC100808435	NC_016091.4	8520636	8528597	-	3839	protein_coding	serine/threonine-protein kinase CTR1 && Q05609.1 RecName: Full=Serine/threonine-protein kinase CTR1; AltName: Full=Protein CONSTITUTIVE TRIPLE RESPONSE1 && PF07714:Protein tyrosine kinase|PF14381:Ethylene-responsive protein kinase Le-CTR1	Pkinase_Tyr
100819189	498.624	1443.3	957.69	193.517	277.166	189.147	966.538	219.943	2.13526	8.67104e-08	2.73985e-06	LOC100819189	NC_038243.2	1580374	1587057	-	2507	protein_coding	mannosyl-oligosaccharide 1%2C2-alpha-mannosidase MNS1 && Q9C512.1 RecName: Full=Mannosyl-oligosaccharide 1,2-alpha-mannosidase MNS1; Short=AtMANIb; AltName: Full=Alpha-mannosidase IB && PF01532:Glycosyl hydrolase family 47	-
100499651	27.1182	364.545	40.9567	4.27661	0	0	144.206	1.42554	6.67486	8.70422e-08	2.74788e-06	LOC100499651	NC_038254.2	17151392	17153352	+	900	protein_coding	TIR-NBS-LRR type disease resistance protein && Q40392.1 RecName: Full=TMV resistance protein N && PF01582:TIR domain	TIR
100789664	181.954	224.253	156.855	41.6969	14.5877	18.5035	187.688	24.9294	2.91374	8.88554e-08	2.80013e-06	LOC100789664	NC_038254.2	54885131	54890769	+	2082	protein_coding	protein NRT1/ PTR FAMILY 7.3 && Q9LQL2.2 RecName: Full=Protein NRT1/ PTR FAMILY 7.3; Short=AtNPF7.3; AltName: Full=Nitrate transporter 1.5 && PF00854:POT family	-
100811080	795.175	772.664	1282.73	210.623	344.894	278.581	950.189	278.033	1.77305	9.12537e-08	2.87315e-06	LOC100811080	NC_016090.4	34667782	34672451	-	1905	protein_coding	cytochrome P450 98A2 && O48922.1 RecName: Full=Cytochrome P450 98A2 && PF00067:Cytochrome P450	p450
100819018	62.9841	88.2134	79.2991	0	0	2.05595	76.8322	0.685316	6.78849	9.28919e-08	2.91954e-06	LOC100819018	NC_038252.2	16672244	16673548	+	1305	protein_coding	E3 ubiquitin-protein ligase complex SLX5-SLX8 subunit SLX8 && - && PF13920:Zinc finger, C3HC4 type (RING finger)	-
100798837	371.781	230.63	284.954	7.48407	51.0568	42.1469	295.789	33.5626	3.13858	9.39365e-08	2.94976e-06	LOC100798837	NC_038247.2	33103310	33105788	-	2152	protein_coding	root phototropism protein 2 && Q682S0.2 RecName: Full=Root phototropism protein 2; AltName: Full=BTB/POZ domain-containing protein RPT2 && PF03000:NPH3 family|PF00651:BTB/POZ domain	BTB
100500291	4.3739	200.872	56.6422	0	0	0	87.2959	0	8.82392	9.63243e-08	3.02206e-06	LOC100500291	NC_038241.2	28569916	28570740	+	825	protein_coding	VQ motif-containing protein && - && PF05678:VQ motif	-
100777482	4300.42	4133.28	5415.87	2174.66	2034.98	1860.63	4616.52	2023.42	1.19009	1.02401e-07	3.20136e-06	LOC100777482	NC_038250.2	4860899	4863076	+	1272	protein_coding	60S acidic ribosomal protein P0-like && P50346.1 RecName: Full=60S acidic ribosomal protein P0 && PF00466:Ribosomal protein L10|PF00428:60s Acidic ribosomal protein	-
100795735	68.2328	30.8216	55.7708	0	0	0	51.6084	0	8.06807	1.02564e-07	3.20363e-06	LOC100795735	NC_038243.2	8120149	8121659	+	936	protein_coding	protein SODIUM POTASSIUM ROOT DEFECTIVE 2 && Q58FZ0.1 RecName: Full=Protein SODIUM POTASSIUM ROOT DEFECTIVE 2; Short=NaKR2; AltName: Full=Heavy metal-associated plant protein 3; Short=AtHPP03 && PF00403:Heavy-metal-associated domain	HMA
100779637	1050.61	1034.12	1253.97	493.948	411.581	423.525	1112.9	443.018	1.32911	1.03138e-07	3.21751e-06	LOC100779637	NC_038252.2	29805149	29810406	+	2074	protein_coding	sugar transporter ERD6-like 6 && Q9FRL3.1 RecName: Full=Sugar transporter ERD6-like 6 && PF00083:Sugar (and other) transporter	Sugar_tr
100795680	2028.61	1883.3	2117.55	899.157	834.623	964.239	2009.82	899.34	1.1602	1.0721e-07	3.33405e-06	EF1BGAMMA2	NC_038248.2	33422475	33424667	+	1707	protein_coding	elongation factor 1-gamma-like && Q9FUM1.1 RecName: Full=Elongation factor 1-gamma; Short=EF-1-gamma; AltName: Full=eEF-1B gamma && PF00647:Elongation factor 1 gamma, conserved domain|PF00043:Glutathione S-transferase, C-terminal domain|PF02798:Glutathion	GST_N
100780486	29.7425	32.9472	108.927	0	0	0	57.2057	0	8.21651	1.09279e-07	3.38946e-06	LOC100780486	NC_038249.2	37351806	37359893	-	2958	protein_coding	MLO-like protein 11 && Q9FI00.1 RecName: Full=MLO-like protein 11; Short=AtMlo11 && PF03094:Mlo family	-
100305482	2929.64	5082.37	3383.72	1089.47	1571.3	1332.25	3798.57	1331.01	1.51277	1.13807e-07	3.5176e-06	LOC100305482	NC_038249.2	30414359	30416813	+	1032	protein_coding	NADPH:quinone oxidoreductase && Q9LK88.1 RecName: Full=NADPH:quinone oxidoreductase && PF03358:NADPH-dependent FMN reductase	FMN_red
100783717	409.397	537.783	527.209	181.756	121.911	103.825	491.463	135.831	1.85556	1.15282e-07	3.56008e-06	LOC100783717	NC_038249.2	707899	711399	-	2472	protein_coding	probable serine/threonine-protein kinase WNK10 && Q944Q0.1 RecName: Full=Serine/threonine-protein kinase WNK8; Short=AtWNK8; AltName: Full=Protein kinase with no lysine 8 && PF00069:Protein kinase domain	Pkinase
100795097	174.081	309.278	186.484	19.2447	51.0568	27.7553	223.281	32.6856	2.77064	1.16553e-07	3.59306e-06	LOC100795097	NC_038246.2	40256370	40257868	+	1499	protein_coding	AT-hook motif nuclear-localized protein 19 && Q8GWQ2.1 RecName: Full=AT-hook motif nuclear-localized protein 20 && PF03479:Domain of unknown function (DUF296)	-
547724	10073.1	7404.61	9707.61	2738.1	3977.22	4031.71	9061.77	3582.35	1.3389	1.17025e-07	3.60447e-06	LOC547724	NC_038254.2	3696340	3706681	-	1512	protein_coding	GAD protein && Q9ZPS3.1 RecName: Full=Glutamate decarboxylase 4; Short=GAD 4 && PF00282:Pyridoxal-dependent decarboxylase conserved domain	-
100780697	1038.36	394.303	508.037	79.1173	13.5457	119.245	646.901	70.636	3.19512	1.17604e-07	3.61601e-06	LOC100780697	NC_038251.2	5527388	5529072	-	1133	protein_coding	stem-specific protein TSJT1-like && P24805.1 RecName: Full=Stem-specific protein TSJT1 && PF12481:Aluminium induced protein	-
100807904	62.1093	2244.66	413.924	0	0	0	906.898	0	12.2022	1.17731e-07	3.61678e-06	TPS14	NC_038248.2	37290048	37294186	+	1845	protein_coding	terpene synthase 14 && B9RHP7.1 RecName: Full=Probable terpene synthase 11; Short=RcSeTPS11 && PF03936:Terpene synthase family, metal binding domain|PF01397:Terpene synthase, N-terminal domain	-
100813883	103.224	1130.83	144.656	10.6915	25.0074	44.2029	459.571	26.6339	4.10723	1.19494e-07	3.66457e-06	LOC100813883	NC_038252.2	37299660	37301651	-	1145	protein_coding	putative GEM-like protein 8 && Q9FMW4.1 RecName: Full=Putative GEM-like protein 8 && PF02893:GRAM domain	GRAM
100786000	259.81	1431.61	501.937	136.852	81.2742	86.3498	731.118	101.492	2.84841	1.20658e-07	3.69291e-06	LOC100786000	NC_038248.2	19037642	19041405	-	2715	protein_coding	G-type lectin S-receptor-like serine/threonine-protein kinase At4g27290%2C transcript variant X1 && O81832.4 RecName: Full=G-type lectin S-receptor-like serine/threonine-protein kinase At4g27290; Flags: Precursor && PF01453:D-mannose binding lectin|PF0771	Pkinase_Tyr
100781710	472.381	362.419	451.395	72.7024	150.045	92.5176	428.732	105.088	2.02852	1.2073e-07	3.69291e-06	LOC100781710	NC_016091.4	7801899	7808172	-	2251	protein_coding	phosphoenolpyruvate carboxykinase (ATP) 1 && Q9T074.1 RecName: Full=Phosphoenolpyruvate carboxykinase [ATP]; Short=PEP carboxykinase; Short=PEPCK && PF01293:Phosphoenolpyruvate carboxykinase	-
100792256	47.2381	1163.78	304.125	0	0	0	505.048	0	11.3576	1.22492e-07	3.74356e-06	LOC100792256	NC_038252.2	34394029	34398282	+	2035	protein_coding	silicon efflux transporter LSI2 && Q54GU0.1 RecName: Full=Putative transporter arsB && PF03600:Citrate transporter	-
100796521	999.873	1194.6	930.676	383.826	432.42	273.441	1041.72	363.229	1.5199	1.22889e-07	3.75247e-06	LOC100796521	NC_016090.4	35994544	35999965	+	994	protein_coding	uncharacterized LOC100796521 && Q93V66.1 RecName: Full=Protein FATTY ACID EXPORT 1, chloroplastic; Short=At-FAX1; Flags: Precursor && PF03647:Transmembrane proteins 14C	-
100781713	312.296	335.849	236.155	89.8088	50.0149	52.4267	294.767	64.0834	2.20195	1.23198e-07	3.75865e-06	LOC100781713	NC_016091.4	45568996	45570639	-	1476	protein_coding	F-box protein At1g67340 && Q9FYF9.1 RecName: Full=F-box protein At1g67340 && PF01753:MYND finger	zf-MYND
100306602	12205.8	7735.15	11262.2	1246.63	3391.63	3471.47	10401.1	2703.24	1.94395	1.23412e-07	3.76193e-06	PRP3	NC_038247.2	18848913	18849471	+	559	protein_coding	repetitive proline-rich cell wall protein 3 && P15642.1 RecName: Full=Repetitive proline-rich cell wall protein 3; Flags: Precursor && -	-
100780802	873.905	534.595	536.794	166.788	207.353	92.5176	648.431	155.553	2.05998	1.27089e-07	3.86406e-06	LOC100780802	NC_038247.2	3804693	3806468	+	1497	protein_coding	probable esterase KAI2 && Q9SZU7.1 RecName: Full=Probable esterase KAI2; AltName: Full=Protein DWARF-14-like; Short=Protein D14-like; AltName: Full=Protein HYPOSENSITIVE TO LIGHT; AltName: Full=Protein KARRIKIN INSENSITIVE 2 && PF12697:Alpha/beta hydrolas	-
100820062	293.051	401.743	449.652	97.2929	89.61	122.329	381.482	103.077	1.88755	1.32804e-07	4.01621e-06	LOC100820062	NC_038243.2	10188139	10192170	+	1253	protein_coding	annexin D5-like && Q9C9X3.2 RecName: Full=Annexin D5; AltName: Full=AnnAt5 && PF00191:Annexin	-
102665271	533.616	3273.46	2494	372.065	410.539	239.518	2100.36	340.707	2.62395	1.41145e-07	4.24767e-06	LOC102665271	NC_038250.2	293385	294471	+	1087	protein_coding	VQ motif-containing protein 22 && Q9LIE6.1 RecName: Full=VQ motif-containing protein 22; Short=AtVQ22 && PF05678:VQ motif	-
100776247	145.213	308.216	248.354	11.7607	48.9729	23.6434	233.928	28.1257	3.05467	1.42748e-07	4.29225e-06	LOC100776247	NC_038251.2	5227190	5231433	+	1708	protein_coding	PAP-specific phosphatase HAL2-like && Q38945.1 RecName: Full=PAP-specific phosphatase HAL2-like; AltName: Full=3'(2'),5'-bisphosphate nucleotidase; AltName: Full=3'(2'),5-bisphosphonucleoside 3'(2')-phosphohydrolase; AltName: Full=DPNPase; AltName: Full=H	-
100785366	372.656	1148.9	977.732	194.586	155.254	202.511	833.096	184.117	2.17753	1.44131e-07	4.32649e-06	LOC100785366	NC_016088.4	12884892	12885427	+	407	lncRNA	uncharacterized LOC100785366 && - && -	-
100790537	664.832	824.742	663.15	254.458	288.627	254.938	717.575	266.008	1.43128	1.45077e-07	4.34753e-06	LOC100790537	NC_038254.2	22914656	22915780	+	1125	protein_coding	cyclin-dependent protein kinase inhibitor SMR6 && - && -	-
100806157	23.619	167.924	17.4284	0	0	0	69.6573	0	8.49759	1.45702e-07	4.36257e-06	CYP71A9	NC_038241.2	3961303	3964885	+	1590	protein_coding	cytochrome P450 71A9-like && O81970.1 RecName: Full=Cytochrome P450 71A9; AltName: Full=Cytochrome P450 CP1 && PF00067:Cytochrome P450	p450
100776770	28.8677	244.447	76.6849	0	0	5.13987	116.666	1.71329	6.07604	1.46325e-07	4.37013e-06	LOC100776770	NC_038250.2	1082918	1085538	+	1931	protein_coding	desmethyl-deoxy-podophyllotoxin synthase && O48923.1 RecName: Full=Cytochrome P450 71D10 && PF00067:Cytochrome P450	p450
100786546	397.15	736.529	893.205	106.915	184.43	44.2029	675.628	111.849	2.59478	1.51293e-07	4.50331e-06	LOC100786546	NC_038250.2	45443632	45451163	-	4203	protein_coding	serine/threonine-protein kinase CTR1%2C transcript variant X3 && Q05609.1 RecName: Full=Serine/threonine-protein kinase CTR1; AltName: Full=Protein CONSTITUTIVE TRIPLE RESPONSE1 && PF07714:Protein tyrosine kinase|PF14381:Ethylene-responsive protein kinase	Pkinase_Tyr
100798401	41.9894	55.2662	45.3138	0	0	0	47.5231	0	7.94757	1.60005e-07	4.75065e-06	LOC100798401	NC_038251.2	3606700	3608875	+	1017	protein_coding	LOB domain-containing protein 11 && Q9LQR0.1 RecName: Full=LOB domain-containing protein 1; AltName: Full=ASYMMETRIC LEAVES 2-like protein 8; Short=AS2-like protein 8 && PF03195:Protein of unknown function DUF260	-
100792629	167.958	194.495	144.656	36.3512	17.7136	11.3077	169.036	21.7908	2.95733	1.61109e-07	4.77945e-06	LOC100792629	NC_038245.2	5963061	5969802	+	3251	protein_coding	beta-galactosidase%2C transcript variant X1 && P48981.1 RecName: Full=Beta-galactosidase; AltName: Full=Acid beta-galactosidase; Short=Lactase; AltName: Full=Exo-(1-->4)-beta-D-galactanase; Flags: Precursor && PF01301:Glycosyl hydrolases family 35	-
102662236	413.771	121.161	163.827	28.8671	35.4272	25.6993	232.919	29.9979	2.95782	1.62784e-07	4.82508e-06	LOC102662236	NC_038244.2	44016053	44020561	-	2745	lncRNA	uncharacterized LOC102662236%2C transcript variant X2 && Q8VYE2.1 RecName: Full=Mitochondrial import inner membrane translocase subunit TIM50; AltName: Full=Protein EMBRYO DEFECTIVE 1860; Flags: Precursor && -	-
100808408	102.349	1180.78	410.438	62.0108	18.7556	58.5945	564.524	46.4536	3.6028	1.64778e-07	4.87603e-06	LOC100808408	NC_016090.4	270123	273560	-	2942	protein_coding	putative receptor protein kinase ZmPK1 && P17801.2 RecName: Full=Putative receptor protein kinase ZmPK1; Flags: Precursor && PF00069:Protein kinase domain|PF01453:D-mannose binding lectin|PF00954:S-locus glycoprotein domain	Pkinase
100811488	251.937	1135.08	635.264	41.6969	119.827	121.301	674.095	94.275	2.83711	1.65977e-07	4.90742e-06	LOC100811488	NC_038249.2	29587936	29593572	+	4267	protein_coding	putative disease resistance RPP13-like protein 1 && Q9LRR4.1 RecName: Full=Putative disease resistance RPP13-like protein 1 && PF00931:NB-ARC domain	NB-ARC
100791888	317.545	2096.93	891.462	136.852	220.899	109.993	1101.98	155.915	2.82092	1.71697e-07	5.0668e-06	LOC100791888	NC_038244.2	18757772	18764293	+	4451	protein_coding	phospholipid-transporting ATPase 1 && P98204.1 RecName: Full=Phospholipid-transporting ATPase 1; Short=AtALA1; AltName: Full=Aminophospholipid flippase 1 && PF00122:E1-E2 ATPase|PF16212:Phospholipid-translocating P-type ATPase C-terminal|PF12710:haloacid	E1-E2_ATPase
100792854	1092.6	1676.05	2256.98	580.55	571.003	476.98	1675.21	542.844	1.62578	1.81474e-07	5.33886e-06	LOC100792854	NC_016090.4	6708562	6711032	+	2471	protein_coding	probable L-type lectin-domain containing receptor kinase VI.1 && Q9SR87.1 RecName: Full=Probable L-type lectin-domain containing receptor kinase VI.1; Short=LecRK-VI.1; Flags: Precursor && PF00139:Legume lectin domain|PF00069:Protein kinase domain	Pkinase
100798446	13.1217	140.291	38.3424	0	0	0	63.9184	0	8.37367	1.86063e-07	5.46478e-06	LOC100798446	NC_016089.4	39028713	39030830	-	1969	protein_coding	E3 ubiquitin-protein ligase PUB24-like && Q9SF15.1 RecName: Full=E3 ubiquitin-protein ligase PUB24; AltName: Full=Plant U-box protein 24; AltName: Full=U-box domain-containing protein 24 && PF04564:U-box domain	U-box
100814286	267.683	596.238	359.896	107.984	92.7359	80.182	407.939	93.6341	2.12261	1.87894e-07	5.50566e-06	LOC100814286	NC_038246.2	50936680	50938507	-	1458	protein_coding	F-box protein At2g39490%2C transcript variant X2 && Q5S4V7.1 RecName: Full=F-box protein At2g39490 && -	-
547577	426.892	999.043	436.581	65.2183	127.121	162.42	620.839	118.253	2.39128	1.87921e-07	5.50566e-06	GSTU27	NC_038243.2	16442025	16443296	+	999	protein_coding	glutathione S-transferase GST 6 && P32110.1 RecName: Full=Probable glutathione S-transferase; AltName: Full=G2-4; AltName: Full=Heat shock protein 26A && PF02798:Glutathione S-transferase, N-terminal domain|PF00043:Glutathione S-transferase, C-terminal do	GST_N
100779615	256.31	1677.12	688.421	67.3566	118.785	161.392	873.95	115.845	2.91462	1.89182e-07	5.53347e-06	LOC100779615	NC_038243.2	41825473	41834770	+	5103	protein_coding	pleiotropic drug resistance protein 3%2C transcript variant X1 && Q5W274.1 RecName: Full=Pleiotropic drug resistance protein 3; AltName: Full=NtPDR3 && PF08370:Plant PDR ABC transporter associated|PF00005:ABC transporter|PF01061:ABC-2 type transporter	ABC2_membrane
100101839	2885.02	5240.73	5686.01	1372.79	1726.55	1659.15	4603.92	1586.17	1.53726	1.90664e-07	5.56915e-06	NRT1-2	NC_038253.2	7573870	7577298	-	2243	protein_coding	nitrate transporter NRT1-2 && Q944G5.3 RecName: Full=Protein NRT1/ PTR FAMILY 2.10; Short=AtNPF2.10; AltName: Full=Protein GLUCOSINOLATE TRANSPORTER-1 && PF00854:POT family	-
100809706	228.317	138.166	143.784	32.0746	7.29383	16.4476	170.089	18.6053	3.19475	1.92318e-07	5.61128e-06	LOC100809706	NC_038256.2	44555472	44557026	-	1555	protein_coding	probable aspartic proteinase GIP2 && P13917.2 RecName: Full=Basic 7S globulin; AltName: Full=SBg7S; Short=Bg; Contains: RecName: Full=Basic 7S globulin high kDa subunit; Contains: RecName: Full=Basic 7S globulin low kDa subunit; Flags: Precursor && PF1454	-
100797957	474.131	345.414	900.176	7.48407	109.408	40.091	573.24	52.3275	3.45314	2.04393e-07	5.95377e-06	LOC100797957	NC_038254.2	4521165	4522244	-	743	protein_coding	non-specific lipid-transfer protein 1 && Q9M5X7.1 RecName: Full=Non-specific lipid-transfer protein; Short=LTP; AltName: Allergen=Mal d 3; Flags: Precursor && -	-
100815825	15.746	111.595	45.3138	0	0	0	57.5517	0	8.22244	2.06011e-07	5.99105e-06	LOC100815825	NC_038244.2	44223116	44228675	-	2459	protein_coding	cellulose synthase-like protein E1 && Q8VZK9.1 RecName: Full=Cellulose synthase-like protein E1; Short=AtCslE1 && PF03552:Cellulose synthase	-
100499218	1026.99	1735.57	1196.46	415.9	535.576	334.091	1319.67	428.523	1.62246	2.07648e-07	6.02878e-06	RIN4a	NC_016090.4	24652208	24656099	+	1335	protein_coding	RIN4a protein && Q8GYN5.1 RecName: Full=RPM1-interacting protein 4 && PF05627:Cleavage site for pathogenic type III effector avirulence factor Avr	-
100797320	873.905	1183.97	913.247	416.969	250.074	336.147	990.375	334.397	1.56628	2.07899e-07	6.03112e-06	LOC100797320	NC_038251.2	33102106	33136763	+	4950	protein_coding	alpha%2Calpha-trehalose-phosphate synthase [UDP-forming] 1%2C transcript variant X3 && Q9SYM4.1 RecName: Full=Alpha,alpha-trehalose-phosphate synthase [UDP-forming] 1; AltName: Full=Trehalose-6-phosphate synthase 1; Short=AtTPS1 && -	-
100787713	283.429	1842.92	353.796	141.128	51.0568	66.8183	826.714	86.3344	3.25928	2.09356e-07	6.06841e-06	LOC100787713	NC_038254.2	53301618	53304678	+	1634	protein_coding	tyrosine-protein phosphatase DSP5 && Q9ZVN4.1 RecName: Full=Probable tyrosine-protein phosphatase At1g05000 && PF03162:Tyrosine phosphatase family	-
121173311	4663.45	5048.36	4451.21	2357.48	2145.43	2350.98	4721.01	2284.63	1.04709	2.11314e-07	6.12016e-06	LOC121173311	NC_038249.2	28479983	28482367	-	1715	protein_coding	polyubiquitin && P0CG85.1 RecName: Full=Polyubiquitin; Contains: RecName: Full=Ubiquitin; Flags: Precursor >Q8H159.2 RecName: Full=Polyubiquitin 10; Contains: RecName: Full=Ubiquitin; Flags: Precursor && PF00240:Ubiquitin family	ubiquitin
100781968	580.854	588.798	559.451	147.543	241.739	154.196	576.368	181.159	1.66958	2.12173e-07	6.14002e-06	LOC100781968	NC_038244.2	12308127	12312683	+	2213	protein_coding	GTP 3'%2C8-cyclase%2C mitochondrial%2C transcript variant X3 && Q39055.1 RecName: Full=Cyclic pyranopterin monophosphate synthase, mitochondrial; AltName: Full=Molybdenum cofactor biosynthesis enzyme CNX2; AltName: Full=Molybdopterin biosynthesis protein	Radical_SAM
100800761	286.053	1367.84	353.796	80.1864	119.827	84.2939	669.229	94.7692	2.81926	2.12828e-07	6.15394e-06	LOC100800761	NC_016090.4	45734078	45740142	-	2125	protein_coding	inositol phosphorylceramide glucuronosyltransferase 1 && Q8GWB7.1 RecName: Full=Inositol phosphorylceramide glucuronosyltransferase 1; AltName: Full=Glycogenin-like protein 6; AltName: Full=Plant glycogenin-like starch initiation protein 6 && -	-
100802144	2793.17	2795.2	3102.25	1470.08	1055.52	1250.02	2896.87	1258.54	1.20282	2.13355e-07	6.16414e-06	LOC100802144	NC_038252.2	2624684	2631766	+	4136	protein_coding	protein SUPPRESSOR OF PHYA-105 1%2C transcript variant X1 && Q9SYX2.1 RecName: Full=Protein SUPPRESSOR OF PHYA-105 1 && PF00069:Protein kinase domain	Pkinase
100781751	1325.29	1233.92	1211.27	574.135	402.203	528.379	1256.83	501.572	1.32535	2.19968e-07	6.32426e-06	LOC100781751	NC_038249.2	34154851	34161680	+	2578	protein_coding	glyoxysomal processing protease%2C glyoxysomal%2C transcript variant X2 && Q8VZD4.2 RecName: Full=Glyoxysomal processing protease, glyoxysomal; Short=AtDEG15; AltName: Full=DEG-protease && PF13365:Trypsin-like peptidase domain	-
100783788	1399.65	1219.05	1618.23	387.033	656.445	389.602	1412.31	477.693	1.56399	2.30286e-07	6.59263e-06	LOC100783788	NC_038253.2	36098115	36102192	-	1429	protein_coding	uncharacterized LOC100783788 && Q8W4E6.1 RecName: Full=Hydroxyproline O-arabinosyltransferase 1 && -	-
102669768	200.325	98.8415	236.155	21.383	32.3013	11.3077	178.44	21.664	3.04359	2.33647e-07	6.6742e-06	LOC102669768	NC_038256.2	47148210	47150035	+	1826	protein_coding	3-ketoacyl-CoA synthase 19-like && Q9LZ72.1 RecName: Full=3-ketoacyl-CoA synthase 19; Short=KCS-19; AltName: Full=Very long-chain fatty acid condensing enzyme 19; Short=VLCFA condensing enzyme 19 && PF08392:FAE1/Type III polyketide synthase-like protein|P	-
100306719	54.2363	22.3191	72.3278	0	0	0	49.6277	0	8.01191	2.43982e-07	6.92475e-06	CIF1	NC_038253.2	2662910	2663750	-	841	protein_coding	cell-wall inhibitor of beta-fructosidase && - && PF04043:Plant invertase/pectin methylesterase inhibitor	-
100809137	93.6014	417.685	161.213	6.41491	20.8395	29.8112	224.166	19.0219	3.55595	2.49908e-07	7.08725e-06	LOC100809137	NC_038255.2	43288702	43293446	+	4458	protein_coding	MDIS1-interacting receptor like kinase 2 && Q8VZG8.3 RecName: Full=MDIS1-interacting receptor like kinase 2; Short=AtMIK2; AltName: Full=Probable LRR receptor-like serine/threonine-protein kinase At4g08850; Flags: Precursor && PF00069:Protein kinase domai	Pkinase
100780758	120.72	262.515	271.011	37.4203	43.763	28.7833	218.082	36.6555	2.57252	2.51932e-07	7.13324e-06	LOC100780758	NC_038246.2	43288443	43301057	+	3216	protein_coding	dihydrolipoyllysine-residue acetyltransferase component 1 of pyruvate dehydrogenase complex%2C mitochondrial%2C transcript variant X2 && Q0WQF7.2 RecName: Full=Dihydrolipoyllysine-residue acetyltransferase component 1 of pyruvate dehydrogenase complex, mi	Biotin_lipoyl
100101901	1636.71	815.177	1059.65	413.762	181.304	308.392	1170.51	301.153	1.95895	2.54138e-07	7.18422e-06	HPPD	NC_038250.2	2199975	2202090	-	1657	protein_coding	4-hydroxyphenylpyruvate dioxygenase%2C transcript variant 2 && O23920.1 RecName: Full=4-hydroxyphenylpyruvate dioxygenase; AltName: Full=4-hydroxyphenylpyruvic acid oxidase; Short=4HPPD; Short=HPD; Short=HPPDase && -	-
100804400	1285.05	950.154	563.808	219.176	180.262	325.868	933.004	241.769	1.94809	2.65095e-07	7.46015e-06	LOC100804400	NC_038250.2	4402702	4403971	+	1270	protein_coding	abscisic acid receptor PYL4 && O80920.1 RecName: Full=Abscisic acid receptor PYL4; AltName: Full=ABI1-binding protein 2; AltName: Full=PYR1-like protein 4; AltName: Full=Regulatory components of ABA receptor 10 && PF10604:Polyketide cyclase / dehydrase an	-
100794018	645.587	2394.52	1064.87	315.4	263.62	319.7	1368.33	299.573	2.19105	2.68316e-07	7.53688e-06	LOC100794018	NC_016089.4	40985652	40992318	+	4759	protein_coding	autophagy-related protein 11 && Q9SUG7.1 RecName: Full=Autophagy-related protein 11 && PF10377:Autophagy-related protein 11	-
100785696	461.884	1789.78	704.978	213.83	207.353	162.42	985.546	194.535	2.34046	2.70228e-07	7.57858e-06	LOC100785696	NC_038251.2	52902504	52905615	-	1890	protein_coding	transcription factor bHLH130%2C transcript variant X2 && Q66GR3.1 RecName: Full=Transcription factor bHLH130; AltName: Full=Basic helix-loop-helix protein 130; Short=AtbHLH130; Short=bHLH 130; AltName: Full=Transcription factor EN 69; AltName: Full=bHLH t	HLH
100806561	2416.14	1518.76	3302.68	520.677	880.47	781.26	2412.53	727.469	1.72969	2.79877e-07	7.83677e-06	LOC100806561	NC_038244.2	17970011	17975374	+	1992	protein_coding	shikimate O-hydroxycinnamoyltransferase%2C transcript variant X1 && Q8GSM7.1 RecName: Full=Shikimate O-hydroxycinnamoyltransferase; AltName: Full=Hydroxycinnamoyl transferase; AltName: Full=Hydroxycinnamoyl-Coenzyme A shikimate/quinate hydroxycinnamoyltra	-
100792450	1123.22	1629.29	2104.48	558.098	581.423	589.029	1619	576.183	1.49048	2.84694e-07	7.95279e-06	LOC100792450	NC_016089.4	46749092	46753219	+	2657	protein_coding	probable inactive receptor-like protein kinase At3g56050%2C transcript variant X2 && C0LGQ4.1 RecName: Full=Protein MALE DISCOVERER 2; Short=AtMDIS2; AltName: Full=Probable LRR receptor-like serine/threonine-protein kinase MRH1; AltName: Full=Protein MORP	Pkinase_Tyr
100783988	372.656	1052.18	488.866	126.16	168.8	127.469	637.902	140.81	2.17882	2.88106e-07	8.04175e-06	LOC100783988	NC_016089.4	46232676	46237536	-	2690	protein_coding	dual specificity tyrosine-phosphorylation-regulated kinase 4%2C transcript variant X2 && Q8WQL7.1 RecName: Full=Dual specificity tyrosine-phosphorylation-regulated kinase mbk-1; AltName: Full=Dual specificity Yak1-related kinase mbk-1; AltName: Full=Minib	Pkinase
100779260	3276.05	2919.55	4082.6	1300.09	1611.94	1499.81	3426.06	1470.61	1.2202	3.01158e-07	8.3731e-06	LOC100779260	NC_038243.2	39014355	39016355	+	1207	protein_coding	caffeoyl-CoA O-methyltransferase && Q40313.1 RecName: Full=Caffeoyl-CoA O-methyltransferase; AltName: Full=Trans-caffeoyl-CoA 3-O-methyltransferase; Short=CCoAMT; Short=CCoAOMT && PF01596:O-methyltransferase	-
100796767	613.22	414.497	288.44	74.8407	28.1334	113.077	438.719	72.017	2.6067	3.05066e-07	8.4751e-06	LOC100796767	NC_038249.2	39296474	39300067	+	1379	protein_coding	protein THYLAKOID FORMATION1%2C chloroplastic && Q7XAB8.1 RecName: Full=Protein THYLAKOID FORMATION1, chloroplastic; Flags: Precursor && PF11264:Thylakoid formation protein	-
100794205	335.041	3624.19	1235.67	87.6705	71.8964	50.3707	1731.63	69.9792	4.62908	3.07716e-07	8.53532e-06	LOC100794205	NC_016089.4	604649	606996	-	1395	protein_coding	transcription factor MYB13 && Q7XBH4.2 RecName: Full=Myb-related protein Myb4; AltName: Full=OsMyb4; AltName: Full=Transcription factor RLTR1 && PF00249:Myb-like DNA-binding domain	Myb_DNA-binding
100785395	294.801	273.143	248.354	65.2183	11.4617	34.9511	272.099	37.2104	2.8715	3.08465e-07	8.54311e-06	LOC100785395	NC_016089.4	48706010	48709815	-	1129	protein_coding	uncharacterized LOC100785395 && Q08275.1 RecName: Full=17.0 kDa class II heat shock protein; AltName: Full=HSP 18 && PF00011:Hsp20/alpha crystallin family	-
100777631	205.573	667.446	674.478	58.8034	117.743	96.6295	515.833	91.0587	2.50142	3.10074e-07	8.58058e-06	LOC100777631	NC_038242.2	50116510	50119625	+	1713	protein_coding	hexose carrier protein HEX6 && Q07423.1 RecName: Full=Hexose carrier protein HEX6 && PF00083:Sugar (and other) transporter	Sugar_tr
100780246	17.4956	221.065	37.471	0	0	1.02797	92.0105	0.342658	7.93753	3.12998e-07	8.64797e-06	LOC100780246	NC_038247.2	5250383	5255026	+	1531	protein_coding	NmrA-like family domain-containing protein%2C transcript variant X1 && E1U332.1 RecName: Full=Isoflavone reductase-like protein; AltName: Full=Pollen allergen Ole e 12.01; AltName: Allergen=Ole e 12.01 && PF05368:NmrA-like family	NmrA
100807264	810.921	1031.99	1261.81	421.246	362.608	373.154	1034.91	385.669	1.42414	3.15234e-07	8.70298e-06	LOC100807264	NC_038244.2	23438860	23451722	+	4089	protein_coding	importin beta-like SAD2 && F4IRR2.1 RecName: Full=Importin beta-like SAD2; AltName: Full=Protein ENHANCED MIRNA ACTIVITY 1; AltName: Full=Protein SUPER SENSITIVE TO ABA AND DROUGHT 2; AltName: Full=Protein UNARMED 9 && PF08506:Cse1|PF03810:Importin-beta N	-
100819201	701.573	665.32	764.235	208.485	201.101	315.588	710.376	241.725	1.55511	3.17452e-07	8.75738e-06	LOC100819201	NC_038252.2	26002983	26008904	+	3335	protein_coding	subtilisin-like serine-protease S%2C transcript variant X1 && Q9MAP7.1 RecName: Full=Subtilisin-like protease SBT3.5; AltName: Full=Subtilase subfamily 3 member 5; Short=AtSBT3.5; Flags: Precursor && PF00082:Subtilase family|PF05922:Peptidase inhibitor I9	Peptidase_S8
100783237	2335.66	4215.11	3490.9	1402.73	1250.37	1019.75	3347.23	1224.28	1.45095	3.30221e-07	9.07686e-06	LOC100783237	NC_038244.2	16291750	16296984	+	3053	protein_coding	nuclear poly(A) polymerase 4 && O82312.2 RecName: Full=Nuclear poly(A) polymerase 2; Short=PAP(II); Short=Poly(A) polymerase II; AltName: Full=Polynucleotide adenylyltransferase 2 && PF04926:Poly(A) polymerase predicted RNA binding domain|PF01909:Nucleoti	NTP_transf_2
100775199	1198.45	759.911	831.334	196.724	363.65	291.945	929.897	284.106	1.71068	3.31324e-07	9.09754e-06	LOC100775199	NC_038253.2	40817248	40819452	-	717	protein_coding	bifunctional nuclease 1 && Q9FWS6.1 RecName: Full=Bifunctional nuclease 1; Short=AtBBD1 && -	-
100819533	700.698	614.305	821.748	270.496	206.311	284.749	712.251	253.852	1.4887	3.55603e-07	9.71899e-06	LOC100819533	NC_038243.2	14832999	14841355	-	2194	protein_coding	arginine--tRNA ligase%2C cytoplasmic && O23247.1 RecName: Full=Arginine--tRNA ligase, chloroplastic/mitochondrial; AltName: Full=Arginyl-tRNA synthetase; Short=ArgRS; AltName: Full=Protein EMBRYO DEFECTIVE 1027; Flags: Precursor && PF00750:tRNA synthetase	-
100793237	469.757	485.705	343.339	151.82	111.491	134.665	432.934	132.659	1.70625	3.57612e-07	9.75915e-06	LOC100793237	NC_038256.2	3836921	3844474	+	1659	protein_coding	integrin-linked protein kinase 1 && F4JTP5.1 RecName: Full=Serine/threonine-protein kinase STY46; AltName: Full=Serine/threonine/tyrosine-protein kinase 46 && PF12796:Ankyrin repeats (3 copies)|PF07714:Protein tyrosine kinase	Pkinase_Tyr
novel.385	26.2434	147.731	13.0713	0	0	0	62.3485	0	8.33762	3.58533e-07	9.77644e-06	-	NC_038244.2	1324695	1325209	+	402	-	- && - && -	-
100784831	994.624	2258.48	1305.39	348.544	486.603	503.707	1519.5	446.285	1.76712	3.62041e-07	9.8645e-06	LOC100784831	NC_038252.2	6286368	6301441	-	4302	protein_coding	MDIS1-interacting receptor like kinase 2%2C transcript variant X1 && Q8VZG8.3 RecName: Full=MDIS1-interacting receptor like kinase 2; Short=AtMIK2; AltName: Full=Probable LRR receptor-like serine/threonine-protein kinase At4g08850; Flags: Precursor && PF0	Pkinase
100786235	48.9877	188.118	182.127	5.34576	9.37779	17.4756	139.744	10.733	3.69965	3.69713e-07	1.00581e-05	LOC100786235	NC_038252.2	33226171	33227676	-	1506	protein_coding	U-box domain-containing protein 28 && Q9LXE3.1 RecName: Full=U-box domain-containing protein 28; AltName: Full=Plant U-box protein 28 && PF04564:U-box domain	U-box
100804628	356.91	409.183	488.866	127.229	106.282	151.112	418.32	128.208	1.70607	3.77017e-07	1.02253e-05	LOC100804628	NC_038245.2	7436568	7444983	-	4484	protein_coding	auxin response factor 19 && Q8RYC8.2 RecName: Full=Auxin response factor 19; AltName: Full=Auxin-responsive protein IAA22 && PF02362:B3 DNA binding domain|PF02309:AUX/IAA family|PF06507:Auxin response factor	Auxin_resp
100778149	16.6208	158.359	17.4284	0	0	0	64.1361	0	8.37837	3.79746e-07	1.02786e-05	LOC100778149	NC_016088.4	52096800	52098703	-	1342	protein_coding	NmrA-like family domain-containing protein && P52575.1 RecName: Full=Isoflavone reductase; Short=IFR; AltName: Full=2'-hydroxyisoflavone reductase; AltName: Full=NADPH:isoflavone oxidoreductase && PF05368:NmrA-like family	NmrA
100819204	406.772	264.64	530.694	88.7396	44.805	113.077	400.702	82.2072	2.28562	3.87532e-07	1.04785e-05	LOC100819204	NC_038252.2	3386066	3388543	-	2478	protein_coding	cation/calcium exchanger 1 && Q9FKP1.1 RecName: Full=Cation/calcium exchanger 1; Short=AtCCX1; AltName: Full=Protein CATION EXCHANGER 7 && PF01699:Sodium/calcium exchanger protein	Na_Ca_ex
100499718	2248.18	1921.56	1607.77	855.322	833.581	806.959	1925.84	831.954	1.21093	3.88324e-07	1.04855e-05	LOC100499718	NC_038242.2	50570557	50571342	-	786	protein_coding	photosystem I subunit V && Q9S7N7.1 RecName: Full=Photosystem I reaction center subunit V, chloroplastic; AltName: Full=PSI-G; Flags: Precursor && PF01241:Photosystem I psaG / psaK	-
102660202	796.924	2515.68	2372	208.485	481.393	497.539	1894.87	395.806	2.25898	3.88384e-07	1.04855e-05	LOC102660202	NC_038248.2	39775988	39778786	-	2799	protein_coding	uncharacterized LOC102660202 && - && PF11145:Protein of unknown function (DUF2921)	-
100787419	45.4885	1100.01	191.712	0	0	0	445.737	0	11.1774	3.97662e-07	1.07278e-05	LOC100787419	NC_038248.2	36516429	36518054	+	1626	protein_coding	E3 ubiquitin-protein ligase PUB23 && Q84TG3.1 RecName: Full=E3 ubiquitin-protein ligase PUB23; AltName: Full=Plant U-box protein 23; AltName: Full=U-box domain-containing protein 23 && PF04564:U-box domain	U-box
100791934	734.815	859.815	863.576	323.953	360.524	309.42	819.402	331.299	1.30633	3.99051e-07	1.07571e-05	LOC100791934	NC_016089.4	35306134	35318055	+	3547	protein_coding	calcium-transporting ATPase 4%2C plasma membrane-type%2C transcript variant X1 && O22218.1 RecName: Full=Calcium-transporting ATPase 4, plasma membrane-type; AltName: Full=Ca(2+)-ATPase isoform 4 && PF00122:E1-E2 ATPase|PF00690:Cation transporter/ATPase,	E1-E2_ATPase
100803381	1964.75	5573.39	3063.91	1098.02	1032.6	927.232	3534.02	1019.28	1.79361	4.03004e-07	1.08554e-05	LOC100803381	NC_016088.4	57234224	57236151	-	1446	protein_coding	12-oxophytodienoate reductase 2 && Q8GYB8.2 RecName: Full=12-oxophytodienoate reductase 2; AltName: Full=12-oxophytodienoate-10,11-reductase 2; Short=AtOPR2; Short=OPDA-reductase 2; Contains: RecName: Full=12-oxophytodienoate reductase 2, N-terminally pro	Oxidored_FMN
100800786	1677.83	6373.68	2851.28	1063.81	698.124	751.449	3634.26	837.793	2.11689	4.12591e-07	1.10883e-05	LOC100800786	NC_016091.4	46420297	46428646	+	4320	protein_coding	chaperone protein ClpD%2C chloroplastic && P42762.1 RecName: Full=Chaperone protein ClpD, chloroplastic; AltName: Full=ATP-dependent Clp protease ATP-binding subunit ClpD homolog; AltName: Full=Casein lytic proteinase D; AltName: Full=ERD1 protein; AltNam	AAA
100776714	38.4903	63.7687	81.042	1.06915	0	0	61.1003	0.356384	7.34869	4.13176e-07	1.10956e-05	LOC100776714	NC_038248.2	34170054	34179213	+	3446	protein_coding	MLO-like protein 6 && Q94KB7.2 RecName: Full=MLO-like protein 6; Short=AtMlo6 && PF03094:Mlo family	-
102659538	550.236	818.365	981.218	280.118	264.662	235.406	783.273	260.062	1.59068	4.14561e-07	1.11244e-05	LOC102659538	NC_038248.2	2897572	2901166	-	3265	protein_coding	U-box domain-containing protein 44%2C transcript variant X3 && Q9LM76.1 RecName: Full=U-box domain-containing protein 44; AltName: Full=Plant U-box protein 44; AltName: Full=Protein SENESCENCE-ASSOCIATED E3 UBIQUITIN LIGASE 1 && PF13646:HEAT repeats	-
100306290	1490.62	1193.54	1172.06	451.182	611.64	412.217	1285.41	491.68	1.38653	4.18126e-07	1.12115e-05	LOC100306290	NC_038255.2	27534472	27538044	+	1345	protein_coding	uncharacterized LOC100306290 && Q9LK32.1 RecName: Full=Uncharacterized protein At3g27210 && -	-
100808737	633.34	483.58	624.807	228.799	199.017	152.14	580.576	193.319	1.58715	4.21326e-07	1.12733e-05	LOC100808737	NC_038254.2	28697342	28699641	+	1238	protein_coding	uncharacterized LOC100808737 && - && PF04398:Protein of unknown function, DUF538	-
100800832	356.91	437.879	523.723	83.3939	145.877	136.721	439.504	121.997	1.84864	4.2554e-07	1.13759e-05	LOC100800832	NC_038249.2	2674343	2680864	-	2443	protein_coding	zinc finger protein CONSTANS-LIKE 9%2C transcript variant X2 && Q9SSE5.1 RecName: Full=Zinc finger protein CONSTANS-LIKE 9 && -	-
100305394	2647.08	4109.89	5943.95	630.8	1562.96	1202.73	4233.64	1132.16	1.90277	4.31231e-07	1.15193e-05	LOC100305394	NC_038254.2	55686452	55689544	-	3093	protein_coding	receptor-like kinase && Q9SCZ4.1 RecName: Full=Receptor-like protein kinase FERONIA; AltName: Full=Protein SIRENE; Flags: Precursor && PF07714:Protein tyrosine kinase|PF12819:Carbohydrate-binding protein of the ER	Pkinase_Tyr
100808931	1375.15	5323.63	3821.17	864.944	873.176	855.274	3506.65	864.465	2.0201	4.31629e-07	1.15213e-05	LOC100808931	NC_016090.4	36657350	36661096	+	2626	protein_coding	guanylate kinase 1%2C transcript variant X1 && Q9M682.1 RecName: Full=Guanylate kinase 2; Short=AtGK2; AltName: Full=GMP kinase 2 && PF00625:Guanylate kinase	-
100818482	369.157	161.547	315.454	33.1437	0	20.5595	282.053	17.9011	3.97936	4.32374e-07	1.15238e-05	LOC100818482	NC_038244.2	5344033	5346560	-	1452	protein_coding	2-oxoglutarate-dependent dioxygenase 19 && Q9ZSA8.1 RecName: Full=Protein DMR6-LIKE OXYGENASE 1; AltName: Full=2-oxoglutarate (2OG)-Fe(II) oxygenase-like protein DLO1; AltName: Full=Protein SENESCENCE-ASSOCIATED GENE 108; AltName: Full=Salicylate 3-hydrox	2OG-FeII_Oxy
100812537	234.441	132.852	210.012	43.8352	11.4617	16.4476	192.435	23.9149	3.01098	4.336e-07	1.15478e-05	LOC100812537	NC_016091.4	50584410	50589582	-	1421	protein_coding	uncharacterized LOC100812537 && Q9SUF1.1 RecName: Full=WAT1-related protein At4g08290 && PF00892:EamA-like transporter family	DUF6
548094	329.792	261.452	409.567	74.8407	94.8198	102.797	333.604	90.8193	1.87735	4.35182e-07	1.15805e-05	MCCA	NC_016089.4	15435850	15441893	+	2609	protein_coding	3-methylcrotonyl-CoA carboxylase 1 && Q42777.2 RecName: Full=Methylcrotonoyl-CoA carboxylase subunit alpha, mitochondrial; Short=MCCase subunit alpha; AltName: Full=3-methylcrotonyl-CoA carboxylase 1; AltName: Full=3-methylcrotonyl-CoA:carbon dioxide liga	CPSase_L_D2
100778397	1557.98	1192.48	1397.76	578.411	639.773	554.078	1382.74	590.754	1.22712	4.42606e-07	1.17523e-05	LOC100778397	NC_038252.2	26725681	26729188	-	1472	protein_coding	protein STRICTOSIDINE SYNTHASE-LIKE 5 && Q9CAZ7.1 RecName: Full=Protein STRICTOSIDINE SYNTHASE-LIKE 5; Short=AtSSL5; AltName: Full=Protein YELLOW-LEAF-SPECIFIC GENE 2; Flags: Precursor && PF03088:Strictosidine synthase	Str_synth
100778904	644.713	315.655	415.667	105.846	84.4001	147	458.678	112.415	2.02897	4.51177e-07	1.19619e-05	LOC100778904	NC_038250.2	48058671	48062863	-	1322	protein_coding	KH domain-containing protein At3g08620 && Q8GYR4.1 RecName: Full=KH domain-containing protein At3g08620; AltName: Full=Quaking-like protein 4 && PF16544:Homodimerisation region of STAR domain protein	-
100815070	113.721	141.354	89.7562	0	0	10.2797	114.944	3.42658	5.05889	4.55836e-07	1.20674e-05	LOC100815070	NC_038249.2	25661180	25664543	+	1546	protein_coding	fructose-bisphosphate aldolase 6%2C cytosolic && Q9SJQ9.1 RecName: Full=Fructose-bisphosphate aldolase 6, cytosolic; Short=AtFBA6; AltName: Full=Cytosolic aldolase 2; Short=cAld2 && PF00274:Fructose-bisphosphate aldolase class-I	-
100818078	474.131	1574.02	862.705	249.113	177.136	246.714	970.287	224.321	2.11241	4.62968e-07	1.22379e-05	LOC100818078	NC_038249.2	33800598	33805118	+	3154	protein_coding	glutamate receptor 2.7%2C transcript variant X1 && Q8LGN0.3 RecName: Full=Glutamate receptor 2.7; AltName: Full=Ligand-gated ion channel 2.7; Flags: Precursor && PF00060:Ligand-gated ion channel|PF01094:Receptor family ligand binding region|PF00497:Bacter	ANF_receptor
100804165	94.4762	847.061	562.937	21.383	64.6025	66.8183	501.491	50.9346	3.29849	4.65229e-07	1.22885e-05	LOC100804165	NC_038247.2	18884853	18886961	-	1085	protein_coding	two-component response regulator ARR9 && O80366.1 RecName: Full=Two-component response regulator ARR9; AltName: Full=Response reactor 4 && PF00072:Response regulator receiver domain	Response_reg
100785028	893.15	853.438	651.821	279.049	337.6	290.917	799.47	302.522	1.40181	4.70021e-07	1.23915e-05	LOC100785028	NC_038245.2	11296683	11302492	+	2230	protein_coding	probable inositol transporter 2 && Q9C757.1 RecName: Full=Probable inositol transporter 2 && PF00083:Sugar (and other) transporter	Sugar_tr
100804190	750.561	2841.96	980.346	186.033	406.371	278.581	1524.29	290.328	2.39197	4.70176e-07	1.23915e-05	LOC100804190	NC_038241.2	32699495	32702571	+	1513	protein_coding	lysM domain-containing GPI-anchored protein 2 && O23006.1 RecName: Full=LysM domain-containing GPI-anchored protein 2; AltName: Full=Chitin elicitor-binding protein LYM2; Short=CEBiP LYM2; Flags: Precursor && PF01476:LysM domain	LysM
100776357	443.513	588.798	481.023	73.7715	159.422	33.9231	504.445	89.039	2.50213	4.71933e-07	1.24193e-05	LOC100776357	NC_038255.2	40023362	40026694	-	1357	protein_coding	glucan endo-1%2C3-beta-glucosidase && Q03773.1 RecName: Full=Glucan endo-1,3-beta-glucosidase; AltName: Full=(1->3)-beta-glucan endohydrolase; Short=(1->3)-beta-glucanase; AltName: Full=Beta-1,3-endoglucanase; Flags: Precursor && PF00332:Glycosyl hydrolas	Glyco_hydro_17
100786799	768.056	1882.24	921.961	143.266	396.993	235.406	1190.75	258.555	2.20286	4.78427e-07	1.25715e-05	LOC100786799	NC_016089.4	1046964	1054639	+	1712	protein_coding	uncharacterized LOC100786799 && - && PF09459:Ethylbenzene dehydrogenase	-
100798027	158.335	517.59	277.983	60.9417	61.4766	48.3148	317.969	56.911	2.48122	4.83239e-07	1.26885e-05	LOC100798027	NC_038242.2	9681284	9684837	+	2835	protein_coding	putative wall-associated receptor kinase-like 16 && Q9LMN8.2 RecName: Full=Wall-associated receptor kinase 3; Flags: Precursor && PF07645:Calcium-binding EGF domain|PF13947:Wall-associated receptor kinase galacturonan-binding|PF07714:Protein tyrosine kina	Pkinase_Tyr
100815985	279.055	235.944	208.269	22.4522	51.0568	61.6784	241.089	45.0625	2.41848	4.88251e-07	1.28106e-05	LOC100815985	NC_038250.2	45861553	45865688	-	2391	protein_coding	glutamyl-tRNA reductase 1%2C chloroplastic && P93111.1 RecName: Full=Glutamyl-tRNA reductase 1, chloroplastic; Short=GluTR; Flags: Precursor && PF05201:Glutamyl-tRNAGlu reductase, N-terminal domain|PF01488:Shikimate / quinate 5-dehydrogenase|PF00745:Gluta	-
100305924	355.16	88.2134	277.111	27.798	0	6.16784	240.162	11.3219	4.41054	4.92982e-07	1.29061e-05	LOC100305924	NC_016088.4	34678105	34678870	+	766	protein_coding	uncharacterized LOC100305924 && - && -	-
100792429	140.84	281.645	181.255	19.2447	38.5531	41.119	201.247	32.9723	2.6076	4.94948e-07	1.2948e-05	LOC100792429	NC_038244.2	1227138	1229649	-	2156	transcribed_pseudogene	cytochrome P450 86A22-like && B3RFJ6.1 RecName: Full=Cytochrome P450 86A22; AltName: Full=Long-chain acyl-CoA omega-monooxygenase && -	-
100810300	1596.47	1317.89	1289.7	325.022	606.43	211.763	1401.35	381.072	1.87875	5.1372e-07	1.33995e-05	LOC100810300	NC_016088.4	1978683	1984635	-	3031	protein_coding	glycine-rich domain-containing protein 1%2C transcript variant X1 && Q9ZQ47.1 RecName: Full=Glycine-rich domain-containing protein 1; Short=AtGRDP1 && PF07173:Protein of unknown function (DUF1399)	-
100305448	193.326	497.396	484.509	43.8352	108.366	51.3987	391.744	67.8665	2.52856	5.20087e-07	1.35556e-05	LOC100305448	NC_038250.2	3257073	3259352	-	2280	protein_coding	disease resistance protein && - && PF13855:Leucine rich repeat	-
100812918	527.492	484.642	711.949	148.612	231.319	153.168	574.695	177.7	1.69359	5.25136e-07	1.36675e-05	LOC100812918	NC_038256.2	47515217	47522582	+	2710	protein_coding	2-isopropylmalate synthase 2%2C chloroplastic%2C transcript variant X1 && Q9C550.1 RecName: Full=2-isopropylmalate synthase 2, chloroplastic; AltName: Full=2-isopropylmalate synthase 1; AltName: Full=Methylthioalkylmalate synthase-like 3; Flags: Precursor	HMGL-like
100784363	957.884	1042.62	964.661	403.07	465.763	407.078	988.388	425.304	1.21644	5.28569e-07	1.37261e-05	LOC100784363	NC_016090.4	45227051	45229449	+	834	protein_coding	acyl carrier protein 1%2C chloroplastic-like && P93092.1 RecName: Full=Acyl carrier protein 1, chloroplastic; Short=ACP 1; Flags: Precursor && PF00550:Phosphopantetheine attachment site	PP-binding
100788211	288.677	242.321	246.612	53.4576	62.5186	83.2659	259.203	66.414	1.96419	5.32174e-07	1.38096e-05	LOC100788211	NC_016088.4	1625258	1626653	-	1201	protein_coding	uncharacterized LOC100788211 && - && -	-
100805921	1536.99	2089.49	1944.14	690.672	668.949	908.729	1856.87	756.117	1.296	5.36843e-07	1.39104e-05	LOC100805921	NC_038246.2	47113577	47118430	-	2811	protein_coding	DEAD-box ATP-dependent RNA helicase 7%2C transcript variant X2 && Q41382.1 RecName: Full=DEAD-box ATP-dependent RNA helicase 7 && PF00270:DEAD/DEAH box helicase|PF00271:Helicase conserved C-terminal domain|PF08152:GUCT (NUC152) domain	DEAD
100785552	57.7354	32.9472	38.3424	0	0	0	43.0084	0	7.80466	5.37436e-07	1.39117e-05	LOC100785552	NC_038244.2	8932981	8935113	-	2133	protein_coding	uncharacterized LOC100785552 && - && -	-
100819911	562.483	958.657	872.29	283.325	247.99	288.861	797.81	273.392	1.54474	5.3768e-07	1.39117e-05	LOC100819911	NC_038244.2	21374497	21376843	+	2347	protein_coding	probable endo-1%2C3(4)-beta-glucanase ARB_01444 && D4AZ24.1 RecName: Full=Probable endo-1,3(4)-beta-glucanase ARB_01444; Short=Endo-1,3-beta-glucanase; Short=Endo-1,4-beta-glucanase; AltName: Full=Laminarinase; Flags: Precursor && PF03639:Glycosyl hydrola	-
100809417	163.584	128.6	145.527	29.9363	17.7136	8.22379	145.904	18.6246	2.97232	5.39315e-07	1.39439e-05	LOC100809417	NC_016088.4	55686391	55696375	+	1254	pseudogene	- && P93733.4 RecName: Full=Phospholipase D beta 1; Short=AtPLDbeta1; Short=PLD beta 1; Short=PLDbeta && PF00614:Phospholipase D Active site motif	-
100816112	173.206	943.777	386.91	16.0373	91.6939	52.4267	501.298	53.386	3.23004	5.45273e-07	1.40774e-05	LOC100816112	NC_038256.2	41584799	41589963	+	2005	protein_coding	MLO-like protein 6 && Q94KB7.2 RecName: Full=MLO-like protein 6; Short=AtMlo6 && PF03094:Mlo family	-
100786776	1366.41	684.451	798.22	321.815	200.059	306.336	949.692	276.07	1.78277	5.52221e-07	1.4236e-05	LOC100786776	NC_038253.2	8382356	8383563	+	1208	protein_coding	uncharacterized LOC100786776 && - && -	-
100813394	5569.72	6797.75	6776.15	3409.53	2750.82	2672.73	6381.21	2944.36	1.11588	5.65926e-07	1.45153e-05	LOC100813394	NC_016089.4	9483031	9489396	-	3509	protein_coding	protein CHUP1%2C chloroplastic%2C transcript variant X1 && Q9LI74.1 RecName: Full=Protein CHUP1, chloroplastic; AltName: Full=Protein CHLOROPLAST UNUSUAL POSITIONING 1 && -	-
100799613	550.236	768.413	839.177	266.219	241.739	271.385	719.275	259.781	1.46912	5.72799e-07	1.4681e-05	LOC100799613	NC_038251.2	5747366	5750632	+	2210	protein_coding	eukaryotic translation initiation factor 3 subunit D && P56820.1 RecName: Full=Eukaryotic translation initiation factor 3 subunit D; Short=eIF3d; AltName: Full=Eukaryotic translation initiation factor 3 subunit 7; AltName: Full=eIF-3-zeta; AltName: Full=p	-
100798673	396.275	174.301	278.854	0	18.7556	35.9791	283.143	18.2449	3.95401	5.76476e-07	1.47645e-05	BZIP104	NC_038255.2	49722879	49728080	+	1496	protein_coding	putative bZIP domain class transcription factor && Q99090.2 RecName: Full=Light-inducible protein CPRF2; AltName: Full=Common plant regulatory factor 2; Short=CPRF-2 && PF12498:Basic leucine-zipper C terminal|PF00170:bZIP transcription factor	bZIP_1
100778641	998.123	610.054	925.447	253.389	286.543	336.147	844.542	292.027	1.53238	5.8287e-07	1.49175e-05	LOC100778641	NC_038254.2	17896744	17898992	-	2249	protein_coding	glycosyltransferase family 92 protein RCOM_0530710 && B9S2H4.1 RecName: Full=Glycosyltransferase family 92 protein RCOM_0530710 && PF01697:Glycosyltransferase family 92	-
100783060	768.931	1321.08	1142.43	380.618	419.916	375.21	1077.48	391.915	1.45873	5.84288e-07	1.4943e-05	LOC100783060	NC_038245.2	2499596	2505426	+	1921	protein_coding	UDP-arabinose 4-epimerase 1%2C transcript variant X1 && Q9SA77.1 RecName: Full=UDP-arabinose 4-epimerase 1; AltName: Full=UDP-D-xylose 4-epimerase 1 && PF16363:GDP-mannose 4,6 dehydratase	-
100795317	1086.48	775.853	996.032	146.474	362.608	297.084	952.787	268.722	1.82597	5.87187e-07	1.49847e-05	LOC100795317	NC_038255.2	37178699	37180147	-	1157	protein_coding	uncharacterized LOC100795317 && - && -	-
100789620	1913.14	664.258	1155.5	186.033	225.067	427.637	1244.3	279.579	2.15405	5.88888e-07	1.50173e-05	LOC100789620	NC_016088.4	50638827	50640182	-	1356	protein_coding	RING-H2 finger protein ATL8 && Q8LC69.2 RecName: Full=RING-H2 finger protein ATL8; AltName: Full=RING-type E3 ubiquitin transferase ATL8 && PF13639:Ring finger domain	-
100786840	1221.19	1554.89	1467.47	652.183	511.61	627.064	1414.52	596.952	1.24451	5.92646e-07	1.50914e-05	LOC100786840	NC_038247.2	6566805	6572790	+	2196	protein_coding	MLO-like protein 10 && O22757.2 RecName: Full=MLO-like protein 8; Short=AtMlo8 && PF03094:Mlo family	-
100811293	62.9841	387.926	121.127	9.62237	11.4617	24.6714	190.679	15.2518	3.64127	6.06135e-07	1.53796e-05	LOC100811293	NC_038247.2	14826314	14827825	-	1512	protein_coding	E3 ubiquitin-protein ligase PUB24 && Q9SF15.1 RecName: Full=E3 ubiquitin-protein ligase PUB24; AltName: Full=Plant U-box protein 24; AltName: Full=U-box domain-containing protein 24 && PF04564:U-box domain	U-box
100799463	284.303	651.504	335.496	59.8725	128.163	66.8183	423.768	84.9513	2.31762	6.07337e-07	1.53991e-05	LOC100799463	NC_038244.2	22745381	22751968	-	2032	protein_coding	uncharacterized LOC100799463 && Q96471.1 RecName: Full=S-adenosylmethionine decarboxylase proenzyme; Short=AdoMetDC; Short=SAMDC; Contains: RecName: Full=S-adenosylmethionine decarboxylase alpha chain; Contains: RecName: Full=S-adenosylmethionine decarbox	-
100796533	2045.23	2483.79	2534.09	487.533	1051.35	862.47	2354.37	800.453	1.55632	6.10225e-07	1.54502e-05	LOC100796533	NC_038247.2	35463410	35472524	+	1817	protein_coding	glutamate decarboxylase && Q42521.2 RecName: Full=Glutamate decarboxylase 1; Short=GAD 1 && PF00282:Pyridoxal-dependent decarboxylase conserved domain	-
100784455	7648.2	9754.49	8456.25	2606.59	4083.51	4024.52	8619.65	3571.54	1.27103	6.12387e-07	1.54938e-05	LOC100784455	NC_038250.2	3824452	3826379	+	1179	protein_coding	putative 1-aminocyclopropane-1-carboxylate oxidase && Q9MB94.1 RecName: Full=1-aminocyclopropane-1-carboxylate oxidase; Short=ACC oxidase; AltName: Full=Ethylene-forming enzyme; Short=EFE && PF14226:non-haem dioxygenase in morphine synthesis N-terminal|PF	2OG-FeII_Oxy
100804831	446.138	404.931	324.168	144.336	90.6519	109.993	391.746	114.994	1.7686	6.19548e-07	1.56527e-05	LOC100804831	NC_016089.4	41467910	41469806	+	1182	protein_coding	purine permease 1 && Q9FZ96.1 RecName: Full=Purine permease 1; Short=AtPUP1 && PF16913:Purine nucleobase transmembrane transport	-
novel.437	233.566	141.354	158.598	2.1383	17.7136	27.7553	177.839	15.8691	3.48392	6.23192e-07	1.57223e-05	-	NC_038244.2	5266449	5268367	-	470	-	- && - && -	-
100305405	163.584	201.934	176.027	39.5586	10.4198	28.7833	180.515	26.2539	2.78216	6.30477e-07	1.58947e-05	LOC100305405	NC_038250.2	29748142	29752014	+	1950	protein_coding	protein kinase family protein && Q8RXC8.1 RecName: Full=Receptor-like cytosolic serine/threonine-protein kinase RBK2; AltName: Full=Protein ROP BINDING PROTEIN KINASES 2 && PF00069:Protein kinase domain|PF00582:Universal stress protein family	Pkinase
100793992	440.889	1358.27	1233.93	119.745	261.536	259.049	1011.03	213.444	2.24346	6.32098e-07	1.59243e-05	SLD1.3	NC_038244.2	41215770	41218389	+	2620	protein_coding	delta(8)-fatty-acid desaturase 2-like && Q3EBF7.1 RecName: Full=Delta(8)-fatty-acid desaturase 2; AltName: Full=Delta(8)-sphingolipid desaturase 2; AltName: Full=Sphingoid long-chain base desaturase 2; Short=Sphingoid LCB desaturase 2; AltName: Full=Sphin	-
100798192	647.337	1043.68	751.163	312.192	263.62	297.084	814.061	290.966	1.48383	6.38109e-07	1.60643e-05	LOC100798192	NC_038249.2	29430259	29439130	+	1861	protein_coding	protein ZINC INDUCED FACILITATOR-LIKE 1%2C transcript variant X2 && Q94BZ1.1 RecName: Full=Protein ZINC INDUCED FACILITATOR-LIKE 1; AltName: Full=Protein ZIF-LIKE 1 && PF07690:Major Facilitator Superfamily	MFS_1
100808416	10.4974	147.731	23.5283	0	0	0	60.5855	0	8.29623	6.55272e-07	1.64263e-05	LOC100808416	NC_038247.2	37734952	37736180	-	1229	protein_coding	abscisic acid receptor PYL4 && O80920.1 RecName: Full=Abscisic acid receptor PYL4; AltName: Full=ABI1-binding protein 2; AltName: Full=PYR1-like protein 4; AltName: Full=Regulatory components of ABA receptor 10 && PF10604:Polyketide cyclase / dehydrase an	-
100781246	606.222	668.509	866.191	132.575	193.808	290.917	713.641	205.766	1.7939	6.56252e-07	1.64392e-05	LOC100781246	NC_038252.2	21974487	21980812	+	2745	protein_coding	pectin acetylesterase 8%2C transcript variant X1 && Q6DBP4.1 RecName: Full=Pectin acetylesterase 8; Flags: Precursor && PF03283:Pectinacetylesterase	-
100306349	139.965	133.914	145.527	13.899	0	0	139.802	4.63299	4.92408	6.59514e-07	1.64976e-05	LOC100306349	NC_038244.2	44568899	44571203	-	1019	protein_coding	uncharacterized LOC100306349 && - && -	-
100792071	300.924	212.562	226.569	50.2502	18.7556	60.6505	246.685	43.2187	2.51316	6.73923e-07	1.68343e-05	LOC100792071	NC_038252.2	5342795	5346919	+	2259	protein_coding	teosinte glume architecture 1%2C transcript variant X3 && Q49I57.1 RecName: Full=Teosinte glume architecture 1 && PF03110:SBP domain	SBP
100803677	888.776	1053.25	1076.2	453.321	433.462	352.595	1006.08	413.126	1.28411	6.83311e-07	1.70448e-05	LOC100803677	NC_038249.2	17663223	17672516	-	2572	protein_coding	long chain acyl-CoA synthetase 9%2C chloroplastic && Q9CAP8.1 RecName: Full=Long chain acyl-CoA synthetase 9, chloroplastic && PF00501:AMP-binding enzyme	AMP-binding
100305447	207.323	362.419	262.297	36.3512	19.7976	0	277.346	18.7162	3.89125	7.05698e-07	1.75414e-05	LOC100305447	NC_038242.2	50386310	50387779	+	1470	protein_coding	disease resistance protein/LRR protein-related protein && Q9M5J8.2 RecName: Full=Polygalacturonase inhibitor 2; AltName: Full=Polygalacturonase-inhibiting protein 2; Short=PGIP-2; Flags: Precursor && PF08263:Leucine rich repeat N-terminal domain|PF13855:L	LRRNT_2
100803327	229.192	119.035	187.355	36.3512	7.29383	19.5315	178.527	21.0588	3.08587	7.21591e-07	1.78899e-05	LOC100803327	NC_038242.2	11130682	11132738	-	1251	protein_coding	ribosome-binding factor PSRP1%2C chloroplastic && P19954.2 RecName: Full=Ribosome-binding factor PSRP1, chloroplastic; AltName: Full=30S ribosomal protein 1; AltName: Full=CS-S5; Short=CS5; AltName: Full=Plastid-specific 30S ribosomal protein 1; Short=PSr	-
novel.395	41.1146	102.03	148.141	2.1383	0	8.22379	97.0953	3.45403	4.80797	7.21739e-07	1.78899e-05	-	NC_038244.2	8531876	8535164	+	698	-	- && Q9SCV3.1 RecName: Full=Beta-galactosidase 9; Short=Lactase 9; Flags: Precursor && PF01301:Glycosyl hydrolases family 35	-
100785394	1090.85	1343.39	1531.95	585.896	552.247	413.245	1322.07	517.129	1.35429	7.22504e-07	1.78964e-05	LOC100785394	NC_038246.2	37540120	37554846	-	5663	protein_coding	paladin%2C transcript variant X2 && Q8JHZ8.2 RecName: Full=Paladin && PF14566:Inositol hexakisphosphate	-
121173310	1376.9	2883.41	1856.99	761.236	549.122	728.833	2039.1	679.73	1.58467	7.2678e-07	1.79897e-05	LOC121173310	NC_038249.2	28465491	28468105	-	1944	protein_coding	polyubiquitin-like && P0CG71.1 RecName: Full=Polyubiquitin-A; Contains: RecName: Full=Ubiquitin; Contains: RecName: Full=Ubiquitin-related; Flags: Precursor && PF00240:Ubiquitin family	ubiquitin
100777867	491.626	926.772	544.637	167.857	209.437	215.875	654.345	197.723	1.72575	7.28513e-07	1.802e-05	LOC100777867	NC_038252.2	26699376	26702863	+	1493	protein_coding	isocitrate dehydrogenase [NAD] regulatory subunit 1%2C mitochondrial && Q8LFC0.2 RecName: Full=Isocitrate dehydrogenase [NAD] regulatory subunit 1, mitochondrial; AltName: Full=IDH-I; AltName: Full=Isocitric dehydrogenase 1; AltName: Full=NAD(+)-specific	-
100803772	79.6049	12.7537	53.1566	0	0	0	48.5051	0	7.97909	7.39327e-07	1.82747e-05	LOC100803772	NC_016089.4	43656980	43658598	+	995	protein_coding	CCT motif family protein && Q9LU68.1 RecName: Full=Protein CHLOROPLAST IMPORT APPARATUS 2; Flags: Precursor && PF06203:CCT motif	CCT
100792883	485.503	1640.98	724.149	107.984	205.269	255.965	950.211	189.74	2.32352	7.41049e-07	1.82918e-05	LOC100792883	NC_038248.2	1632934	1643054	+	6780	protein_coding	myosin-4%2C transcript variant X1 && - && -	-
100776840	64.7337	376.236	92.3704	0	7.29383	15.4196	177.78	7.57115	4.54847	7.50636e-07	1.85155e-05	LOC100776840	NC_016089.4	48074976	48075806	-	831	protein_coding	uncharacterized LOC100776840 && - && PF14009:Domain of unknown function (DUF4228)	-
100785837	2871.03	2689.98	3944.91	1487.19	948.198	1277.77	3168.64	1237.72	1.3563	7.57817e-07	1.86796e-05	LOC100785837	NC_038241.2	41829151	41832334	+	3184	protein_coding	protein PLASTID MOVEMENT IMPAIRED 1 && Q9C8E6.1 RecName: Full=Protein PLASTID MOVEMENT IMPAIRED 1 && PF10358:N-terminal C2 in EEIG1 and EHBP1 proteins	-
100783902	4933.76	3687.96	3558	1983.28	1781.78	1657.09	4059.91	1807.38	1.16762	7.59514e-07	1.87084e-05	LOC100783902	NC_038242.2	14426924	14429950	-	1565	protein_coding	glyceraldehyde-3-phosphate dehydrogenase%2C cytosolic && P34921.1 RecName: Full=Glyceraldehyde-3-phosphate dehydrogenase, cytosolic && PF00044:Glyceraldehyde 3-phosphate dehydrogenase, NAD binding domain|PF02800:Glyceraldehyde 3-phosphate dehydrogenase, C	-
100790048	1506.37	3539.16	3871.71	690.672	1063.86	860.414	2972.42	871.648	1.76972	7.62864e-07	1.87779e-05	LOC100790048	NC_016091.4	5319284	5323364	+	2047	protein_coding	homeobox protein knotted-1-like 3%2C transcript variant X2 && O04136.1 RecName: Full=Homeobox protein knotted-1-like 3; AltName: Full=KNAP3 && PF03791:KNOX2 domain|PF05920:Homeobox KN domain|PF03789:ELK domain|PF03790:KNOX1 domain	KNOX2
100804547	852.91	772.664	1138.94	35.282	220.899	209.707	921.506	155.296	2.56865	7.65002e-07	1.88175e-05	LOC100804547	NC_038241.2	38809297	38810238	+	942	protein_coding	protein P21-like && P25096.1 RecName: Full=Protein P21 && PF00314:Thaumatin family	Thaumatin
100785884	617.594	435.753	596.922	89.8088	203.185	62.7064	550.09	118.567	2.21421	7.9081e-07	1.93984e-05	LOC100785884	NC_038251.2	1448174	1449448	+	1275	protein_coding	uncharacterized LOC100785884 && - && PF07911:Protein of unknown function (DUF1677)	-
100777079	2601.59	6861.52	5657.25	1146.13	1760.94	1631.39	5040.12	1512.82	1.73612	8.0343e-07	1.96807e-05	LOC100777079	NC_038256.2	11493203	11496716	-	2722	protein_coding	protein ETHYLENE INSENSITIVE 3 && O24606.1 RecName: Full=Protein ETHYLENE INSENSITIVE 3 && PF04873:Ethylene insensitive 3	EIN3
100305374	77.8554	226.379	98.4704	0	9.37779	12.3357	134.235	7.23782	4.20791	8.24018e-07	2.01571e-05	LOC100305374	NC_038252.2	3142211	3144037	-	1827	protein_coding	transferase family protein%2C transcript variant X1 && Q70PR7.2 RecName: Full=Vinorine synthase && PF02458:Transferase family	-
100796371	1886.02	1197.79	1373.36	442.629	665.823	327.924	1485.72	478.792	1.63387	8.27048e-07	2.02173e-05	LOC100796371	NC_038255.2	37209193	37212314	+	1771	protein_coding	tubulin alpha-6 chain && O22349.1 RecName: Full=Tubulin alpha-3 chain; AltName: Full=Alpha-3-tubulin && PF00091:Tubulin/FtsZ family, GTPase domain|PF03953:Tubulin C-terminal domain	Tubulin
100806737	1018.24	4437.24	1632.17	369.927	539.744	583.889	2362.55	497.853	2.24626	8.31079e-07	2.02739e-05	LOC100806737	NC_038244.2	332330	339779	-	2313	protein_coding	MACPF domain-containing protein At4g24290 && Q9STW5.1 RecName: Full=MACPF domain-containing protein At4g24290 && PF01823:MAC/Perforin domain	-
100807708	523.993	670.634	759.006	248.043	196.934	254.938	651.211	233.305	1.48086	8.34717e-07	2.03346e-05	LOC100807708	NC_016091.4	6895053	6902756	-	3335	protein_coding	ER membrane protein complex subunit 1 && Q5ZL00.1 RecName: Full=ER membrane protein complex subunit 1; Flags: Precursor && PF13360:PQQ-like domain|PF07774:Protein of unknown function (DUF1620)	-
100787208	146.963	392.178	458.366	63.08	67.7285	64.7624	332.502	65.1903	2.3503	8.54744e-07	2.07711e-05	LOC100787208	NC_038255.2	40455586	40468669	-	3917	protein_coding	villin-3%2C transcript variant X2 && O81644.2 RecName: Full=Villin-2 && PF00626:Gelsolin repeat|PF02209:Villin headpiece domain	-
100527696	179.33	68.02	105.442	5.34576	17.7136	4.1119	117.597	9.05708	3.69918	8.5498e-07	2.07711e-05	LOC100527696	NC_038253.2	9174610	9175166	-	557	protein_coding	uncharacterized LOC100527696 && Q9XI29.2 RecName: Full=Uncharacterized protein At1g15400 && PF15697:Domain of unknown function (DUF4666)	-
100776407	601.848	327.346	363.382	67.3566	147.961	81.2099	430.859	98.8424	2.12418	8.62757e-07	2.09457e-05	LOC100776407	NC_038249.2	22138790	22140445	-	1219	protein_coding	diacylglycerol O-acyltransferase 3 && - && -	-
100802460	691.076	452.758	864.448	192.447	129.205	38.035	669.427	119.896	2.48195	8.75931e-07	2.1246e-05	LOC100802460	NC_038250.2	376219	383475	+	2435	protein_coding	protein ACTIVITY OF BC1 COMPLEX KINASE 7%2C chloroplastic%2C transcript variant X1 && P73627.1 RecName: Full=Uncharacterized protein sll1770 && PF03109:ABC1 family	ABC1
100792334	511.746	606.866	627.422	202.07	251.116	180.923	582.011	211.37	1.4612	8.93478e-07	2.15979e-05	LOC100792334	NC_038255.2	49486464	49496373	-	2944	protein_coding	WD repeat-containing protein 48 && Q05B17.1 RecName: Full=WD repeat-containing protein 48; AltName: Full=USP1-associated factor 1 && PF11816:Domain of unknown function (DUF3337)	-
100778086	969.256	2331.81	1606.9	584.826	522.03	393.714	1635.99	500.19	1.70942	9.13047e-07	2.20307e-05	LOC100778086	NC_016089.4	9864709	9866963	-	2255	protein_coding	abscisate beta-glucosyltransferase && Q8W3P8.1 RecName: Full=Abscisate beta-glucosyltransferase; AltName: Full=ABA-glucosyltransferase && PF00201:UDP-glucoronosyl and UDP-glucosyl transferase	UDPGT
100777340	746.187	1840.79	1145.92	317.538	457.428	285.777	1244.3	353.581	1.81486	9.26923e-07	2.23503e-05	LOC100777340	NC_038252.2	1163015	1173893	+	6972	protein_coding	1-phosphatidylinositol-3-phosphate 5-kinase FAB1B%2C transcript variant X2 && Q9LUM0.1 RecName: Full=1-phosphatidylinositol-3-phosphate 5-kinase FAB1B; Short=Phosphatidylinositol 3-phosphate 5-kinase; AltName: Full=FYVE finger-containing phosphoinositide	-
100815215	17.4956	153.045	10.457	0	0	0	60.3325	0	8.29016	9.59923e-07	2.3064e-05	LOC100815215	NC_038248.2	36236067	36237435	+	726	protein_coding	protein GL2-INTERACTING REPRESSOR 1%2C transcript variant X2 && - && -	-
100804096	44.6138	174.301	23.5283	3.20746	0	1.02797	80.8144	1.41181	5.8464	9.60432e-07	2.3064e-05	LOC100804096	NC_038253.2	8854907	8855869	+	760	protein_coding	auxin-responsive protein IAA13-like && Q38831.2 RecName: Full=Auxin-responsive protein IAA13; AltName: Full=Indoleacetic acid-induced protein 13 && PF02309:AUX/IAA family	-
100777735	315.795	358.168	403.467	117.607	98.9878	128.497	359.143	115.03	1.64251	9.68618e-07	2.32291e-05	LOC100777735	NC_038246.2	42838724	42847918	+	2433	protein_coding	exocyst complex component EXO70A1 && Q9LZD3.1 RecName: Full=Exocyst complex component EXO70A1; Short=AtExo70a1; AltName: Full=Exocyst subunit Exo70 family protein A1 && PF03081:Exo70 exocyst complex subunit	Exo70
100782521	106.723	145.605	98.4704	19.2447	16.6716	17.4756	116.933	17.7973	2.71524	9.97541e-07	2.38281e-05	LOC100782521	NC_016088.4	55574779	55578499	+	1917	protein_coding	TVP38/TMEM64 family membrane protein YdjX%2C transcript variant X1 && - && PF09335:SNARE associated Golgi protein	-
100810720	2135.34	3555.11	2931.45	1316.13	1122.21	1064.98	2873.97	1167.77	1.29917	9.97632e-07	2.38281e-05	LOC100810720	NC_038246.2	42331945	42335563	+	2463	protein_coding	cellulose synthase-like protein G2 && Q8VYR4.1 RecName: Full=Cellulose synthase-like protein G2; Short=AtCslG2 && PF03552:Cellulose synthase	-
100803331	338.54	639.813	438.324	64.1491	123.995	150.084	472.225	112.743	2.06537	1.01286e-06	2.41593e-05	LOC100803331	NC_038242.2	49279282	49282541	-	1702	protein_coding	protein STRICTOSIDINE SYNTHASE-LIKE 3 && Q8VWF6.1 RecName: Full=Protein STRICTOSIDINE SYNTHASE-LIKE 3; Short=AtSSL3; AltName: Full=Strictosidine synthase 9; Short=AtSS9; Flags: Precursor && PF03088:Strictosidine synthase	Str_synth
100817100	890.526	1171.22	1062.26	473.635	398.035	441.001	1041.33	437.557	1.25071	1.02844e-06	2.45143e-05	LOC100817100	NC_038253.2	37931967	37939263	+	3518	protein_coding	F-box/LRR-repeat protein 15 && Q9SMY8.2 RecName: Full=F-box/LRR-repeat protein 15 && PF12937:F-box-like	-
100776754	564.233	239.133	373.839	83.3939	75.0223	16.4476	392.401	58.2879	2.75222	1.04249e-06	2.47992e-05	LOC100776754	NC_038242.2	14243246	14246942	-	1796	protein_coding	SNF1-related protein kinase regulatory subunit gamma-1%2C transcript variant X2 && Q8LBB2.2 RecName: Full=SNF1-related protein kinase regulatory subunit gamma-1; Short=AKIN subunit gamma-1; Short=AKING1; Short=AKINgamma1; AltName: Full=CBS domain-containi	CBS
102661536	205.573	227.442	275.368	37.4203	43.763	75.0421	236.128	52.0751	2.18017	1.0554e-06	2.50223e-05	LOC102661536	NC_038243.2	4920553	4924635	-	3339	protein_coding	leucine-rich repeat receptor-like protein kinase PXC1%2C transcript variant X3 && Q8VYD9.1 RecName: Full=CRS2-associated factor 1, mitochondrial; Flags: Precursor && -	-
100784044	1834.41	1307.26	1226.96	644.699	583.507	446.141	1456.21	558.115	1.38379	1.06297e-06	2.51512e-05	LOC100784044	NC_038256.2	40866916	40873576	-	1197	protein_coding	uncharacterized LOC100784044%2C transcript variant X5 && - && PF07343:Protein of unknown function (DUF1475)	-
100797766	230.942	177.49	191.712	20.3139	54.1828	37.0071	200.048	37.1679	2.42769	1.07035e-06	2.5292e-05	LOC100797766	NC_038254.2	55169301	55170990	+	1251	protein_coding	UPF0301 protein BF2109 && - && PF02622:Uncharacterized ACR, COG1678	-
100785193	924.642	2684.66	1564.2	413.762	601.22	409.134	1724.5	474.705	1.86078	1.09218e-06	2.57736e-05	LOC100785193	NC_038253.2	41351650	41356835	+	2262	protein_coding	protein PSK SIMULATOR 2%2C transcript variant X1 && - && PF05003:Protein of unknown function (DUF668)|PF11961:Domain of unknown function (DUF3475)	-
100783133	301.799	440.004	519.366	121.883	141.709	80.182	420.39	114.591	1.87537	1.09372e-06	2.57756e-05	LOC100783133	NC_038247.2	36958581	36961439	+	2017	protein_coding	UDP-glycosyltransferase 76B1 && Q9M052.1 RecName: Full=UDP-glycosyltransferase 76F1 && PF00201:UDP-glucoronosyl and UDP-glucosyl transferase	UDPGT
100811511	46.3633	402.806	43.571	10.6915	9.37779	3.08392	164.247	7.71774	4.4118	1.10136e-06	2.5904e-05	LOC100811511	NC_038250.2	46433275	46437065	-	1722	protein_coding	calmodulin-binding receptor-like cytoplasmic kinase 2 && Q9FIL7.1 RecName: Full=Calmodulin-binding receptor-like cytoplasmic kinase 1 && PF07714:Protein tyrosine kinase	Pkinase_Tyr
100799343	38.4903	228.505	134.199	0	10.4198	0	133.731	3.47325	5.2644	1.13961e-06	2.67503e-05	LOC100799343	NC_038254.2	46915301	46921293	+	2149	protein_coding	laccase-7 && Q9SR40.1 RecName: Full=Laccase-7; AltName: Full=Benzenediol:oxygen oxidoreductase 7; AltName: Full=Diphenol oxidase 7; AltName: Full=Urishiol oxidase 7; Flags: Precursor && PF07731:Multicopper oxidase|PF07732:Multicopper oxidase|PF00394:Multi	-
100799815	465.383	166.862	139.427	33.1437	26.0494	52.4267	257.224	37.2066	2.78948	1.14221e-06	2.67805e-05	LOC100799815	NC_038252.2	37002241	37003474	+	1234	protein_coding	probable carboxylesterase 18 && Q9LT10.1 RecName: Full=Probable carboxylesterase 18; AltName: Full=AtCXE18 && PF07859:alpha/beta hydrolase fold	Abhydrolase_3
100785674	281.679	1889.68	657.921	146.474	155.254	165.504	943.093	155.744	2.59771	1.14265e-06	2.67805e-05	LOC100785674	NC_038249.2	10167106	10171515	-	2538	protein_coding	putative wall-associated receptor kinase-like 16 && Q9LMN7.1 RecName: Full=Wall-associated receptor kinase 5; Flags: Precursor && PF13947:Wall-associated receptor kinase galacturonan-binding|PF00069:Protein kinase domain	Pkinase
100789468	1556.23	2260.6	1346.34	729.162	387.615	614.728	1721.06	577.168	1.57608	1.19211e-06	2.77618e-05	LOC100789468	NC_016089.4	48783626	48788969	+	1899	protein_coding	uncharacterized LOC100789468%2C transcript variant X1 && - && -	-
111188139	2760.8	1937.51	1863.09	905.572	396.993	790.512	2187.13	697.692	1.64849	1.23219e-06	2.86277e-05	LOC111188139	NC_038252.2	1899408	1900403	-	996	protein_coding	SAUR-like auxin-responsive family protein && Q9ZUZ3.1 RecName: Full=Auxin-responsive protein SAUR32; AltName: Full=Protein ABOLISHED APICAL HOOK MAINTENANCE 1; AltName: Full=Protein SMALL AUXIN UP RNA 32 && PF02519:Auxin responsive protein	Auxin_inducible
100780424	478.504	552.662	626.55	137.921	140.667	239.518	552.572	172.702	1.67754	1.23252e-06	2.86277e-05	LOC100780424	NC_038247.2	8596400	8609258	+	3937	protein_coding	kinesin-like protein KIN-7D%2C mitochondrial%2C transcript variant X1 && Q8W5R5.1 RecName: Full=Kinesin-like protein KIN-7D, mitochondrial; AltName: Full=Mitochondria-targeted kinesin-related protein 2; Flags: Precursor && PF13920:Zinc finger, C3HC4 type	Kinesin
100807817	930.765	4421.3	2606.41	223.453	755.433	478.008	2652.83	485.631	2.44939	1.25504e-06	2.90933e-05	LOC100807817	NC_038253.2	5205807	5207955	+	1683	protein_coding	glutamate receptor 2.8-like && Q9C5V5.2 RecName: Full=Glutamate receptor 2.8; AltName: Full=Ligand-gated ion channel 2.8; Flags: Precursor && PF00060:Ligand-gated ion channel|PF00497:Bacterial extracellular solute-binding proteins, family 3	Lig_chan
100818684	341.164	180.678	140.298	48.1119	30.2173	12.3357	220.714	30.2216	2.87027	1.25771e-06	2.91362e-05	LOC100818684	NC_016088.4	46336386	46339106	-	1936	protein_coding	pentatricopeptide repeat-containing protein At3g42630 && Q9M2A1.2 RecName: Full=Pentatricopeptide repeat-containing protein At3g42630 && -	-
100798588	1345.41	9007.33	4137.5	938.716	967.996	979.659	4830.08	962.124	2.32765	1.26807e-06	2.93571e-05	LOC100798588	NC_038244.2	16368186	16377767	-	5085	protein_coding	ABC transporter G family member 36 && Q9XIE2.1 RecName: Full=ABC transporter G family member 36; Short=ABC transporter ABCG.36; Short=AtABCG36; AltName: Full=Pleiotropic drug resistance protein 8; AltName: Full=Protein PENETRATION 3 && PF00005:ABC transpo	ABC2_membrane
100809090	121.594	231.693	218.726	24.5905	14.5877	46.2588	190.671	28.479	2.74179	1.2733e-06	2.94589e-05	LOC100809090	NC_038253.2	4166666	4169956	+	1752	protein_coding	zinc finger CCCH domain-containing protein 64 && Q84WU9.1 RecName: Full=Zinc finger CCCH domain-containing protein 64; Short=AtC3H64 && PF04677:Protein similar to CwfJ C-terminus 1	-
100802469	1289.43	1453.93	1621.71	607.279	569.961	731.917	1455.02	636.386	1.19301	1.3068e-06	3.01748e-05	LOC100802469	NC_038243.2	299612	305602	-	3578	protein_coding	coatomer subunit beta-1 && Q9SV21.2 RecName: Full=Coatomer subunit beta-1; AltName: Full=Beta-coat protein 1; Short=Beta-COP 1 && PF01602:Adaptin N terminal region|PF07718:Coatomer beta C-terminal region|PF14806:Coatomer beta subunit appendage platform	-
100813528	1285.05	919.333	944.618	383.826	485.561	343.343	1049.67	404.243	1.37683	1.31907e-06	3.03988e-05	LOC100813528	NC_016088.4	53760044	53765679	-	1572	protein_coding	casein kinase II subunit alpha-2 && Q9AR27.1 RecName: Full=Casein kinase II subunit alpha-2; Short=OsCKA2; AltName: Full=Protein HEADING DATE 6 >B6F107.1 RecName: Full=Casein kinase II subunit alpha-2; Short=OsCKA2; AltName: Full=Protein HEADING DATE 6 &&	Pkinase
121175291	13.1217	146.668	13.0713	0	0	0	57.6204	0	8.22373	1.3207e-06	3.04165e-05	LOC121175291	NC_038244.2	9187289	9188912	+	860	protein_coding	probable disease resistance protein At5g47260%2C transcript variant X1 && - && PF00931:NB-ARC domain	NB-ARC
100527845	129.467	51.015	138.556	8.55322	0	8.22379	106.346	5.59234	4.25114	1.35607e-06	3.115e-05	LOC100527845	NC_038256.2	38214887	38216378	-	1174	protein_coding	uncharacterized LOC100527845 && - && -	-
100805955	27.1182	45.7009	44.4424	0	0	0	39.0872	0	7.66563	1.35776e-06	3.11686e-05	LOC100805955	NC_038255.2	49764800	49766315	+	1097	protein_coding	pathogenesis-related protein PR-4 && P09762.1 RecName: Full=Wound-induced protein WIN2; Flags: Precursor && PF00967:Barwin family|PF00187:Chitin recognition protein	-
102662104	454.011	1129.77	1001.26	196.724	301.131	209.707	861.68	235.854	1.8689	1.39535e-06	3.19488e-05	LOC102662104	NC_038249.2	9593948	9596160	+	2016	protein_coding	rust resistance kinase Lr10 && P93604.1 RecName: Full=Rust resistance kinase Lr10; AltName: Full=Probable receptor-like serine/threonine-protein kinase LRK10; Flags: Precursor && PF00069:Protein kinase domain	Pkinase
100780557	654.335	863.004	497.58	237.352	233.403	237.462	671.64	236.072	1.5079	1.40848e-06	3.22078e-05	LOC100780557	NC_038253.2	35634949	35636047	-	1099	protein_coding	uncharacterized LOC100780557 && - && -	-
100793831	321.919	561.165	502.809	138.99	95.8618	161.392	461.964	132.081	1.80587	1.42055e-06	3.24419e-05	LOC100793831	NC_038244.2	40480924	40489484	-	3170	protein_coding	probable AMP deaminase && O80452.2 RecName: Full=AMP deaminase; Short=AtAMPD; AltName: Full=Protein EMBRYONIC FACTOR 1 && PF00962:Adenosine/AMP deaminase	-
100819085	98.8501	110.532	150.755	23.5214	12.5037	7.19582	120.046	14.407	3.06149	1.44601e-06	3.29807e-05	ALMT17	NC_038246.2	49906361	49910232	+	2604	protein_coding	aluminum-activated malate transporter family protein && Q9C6L8.1 RecName: Full=Aluminum-activated malate transporter 4; Short=AtALMT4 && PF11744:Aluminium activated malate transporter	-
100787814	2070.6	30626	8478.04	358.166	765.853	554.078	13724.9	559.366	4.61682	1.45397e-06	3.31197e-05	LOC100787814	NC_038251.2	914490	921077	+	4646	protein_coding	pleiotropic drug resistance protein 1 && Q76CU2.1 RecName: Full=Pleiotropic drug resistance protein 1; AltName: Full=NtPDR1 && PF01061:ABC-2 type transporter|PF14510:ABC-transporter extracellular N-terminal|PF08370:Plant PDR ABC transporter associated|PF0	ABC2_membrane
100796748	51.612	73.334	69.7135	4.27661	0	0	64.8865	1.42554	5.52579	1.50659e-06	3.42522e-05	LOC100796748	NC_038256.2	18599443	18607761	+	2284	protein_coding	zinc finger protein CONSTANS-LIKE 9%2C transcript variant X2 && Q9SSE5.1 RecName: Full=Zinc finger protein CONSTANS-LIKE 9 && PF06203:CCT motif	CCT
102661022	1420.64	365.607	825.234	189.24	151.087	241.574	870.494	193.967	2.16637	1.5085e-06	3.42736e-05	LOC102661022	NC_016090.4	35421666	35422594	+	929	protein_coding	sigma factor binding protein 1%2C chloroplastic && O80669.1 RecName: Full=Sigma factor binding protein 2, chloroplastic; Short=Sigma factor binding protein II; AltName: Full=VQ motif-containing protein 16; Short=AtVQ16; Flags: Precursor && PF05678:VQ moti	-
100783082	765.432	1323.2	1282.73	390.241	469.931	317.644	1123.79	392.605	1.51706	1.5106e-06	3.42993e-05	LOC100783082	NC_038253.2	6926458	6938073	+	3036	protein_coding	pantothenate kinase 2%2C transcript variant X1 && Q8L5Y9.2 RecName: Full=Pantothenate kinase 2; Short=AtPANK2; AltName: Full=Pantothenic acid kinase 2 && PF03630:Fumble|PF01937:Protein of unknown function DUF89	Fumble
100807109	453.136	554.788	545.508	222.384	158.38	127.469	517.811	169.411	1.61215	1.51377e-06	3.43494e-05	LOC100807109	NC_038244.2	1404174	1407974	-	2058	protein_coding	mitogen-activated protein kinase homolog MMK2%2C transcript variant X3 && Q5J4W4.1 RecName: Full=Mitogen-activated protein kinase 2; Short=MAP kinase 2 && PF00069:Protein kinase domain	Pkinase
732608	748.811	663.195	770.334	308.985	310.509	213.819	727.447	277.771	1.38931	1.5353e-06	3.47709e-05	LOC732608	NC_016088.4	842483	844817	-	2335	protein_coding	GAMYB-binding protein && O80653.1 RecName: Full=SNW/SKI-interacting protein; Short=AtSKIP; AltName: Full=Protein EARLY FLOWERING AND INSENSITIVE TO PHOTOPERIOD 1; AltName: Full=SNW domain-containing protein && PF02731:SKIP/SNW domain	-
100785351	295.675	345.414	308.482	93.0163	15.6296	28.7833	316.524	45.8097	2.78985	1.57102e-06	3.54892e-05	LOC100785351	NC_038244.2	46158450	46161449	-	3000	protein_coding	putative receptor protein kinase ZmPK1 && P17801.2 RecName: Full=Putative receptor protein kinase ZmPK1; Flags: Precursor && PF00954:S-locus glycoprotein domain|PF01453:D-mannose binding lectin|PF00069:Protein kinase domain	Pkinase
100804251	7888.76	7833.99	10925	4041.4	4222.09	4245.53	8882.58	4169.67	1.09107	1.57792e-06	3.55997e-05	LOC100804251	NC_038244.2	13618606	13622807	+	2890	protein_coding	elongation factor 2 && Q9ASR1.1 RecName: Full=Elongation factor 2; Short=EF-2; AltName: Full=Protein LOW EXPRESSION OF OSMOTICALLY RESPONSIVE GENES 1 && PF00009:Elongation factor Tu GTP binding domain|PF03764:Elongation factor G, domain IV|PF00679:Elongat	GTP_EFTU
100784487	1240.44	1033.05	976.861	354.959	538.702	357.735	1083.45	417.132	1.37708	1.64025e-06	3.69589e-05	LOC100784487	NC_038252.2	3741351	3744539	-	1868	protein_coding	tubulin alpha-3 chain && O22349.1 RecName: Full=Tubulin alpha-3 chain; AltName: Full=Alpha-3-tubulin && PF03953:Tubulin C-terminal domain|PF00091:Tubulin/FtsZ family, GTPase domain	Tubulin
100780660	537.989	1838.67	1048.32	250.182	155.254	361.847	1141.66	255.761	2.15784	1.66841e-06	3.75695e-05	LOC100780660	NC_038241.2	3832027	3834569	-	2543	protein_coding	L-type lectin-domain containing receptor kinase S.1 && Q9M9E0.1 RecName: Full=L-type lectin-domain containing receptor kinase S.1; Short=LecRK-S.1; Flags: Precursor && PF00069:Protein kinase domain|PF00139:Legume lectin domain	Pkinase
100809088	47.2381	1558.08	137.684	0	0	0	581.002	0	11.5597	1.67163e-06	3.7618e-05	LOC100809088	NC_038253.2	929273	930807	+	1534	protein_coding	probable F-box protein At4g22030 && O65451.1 RecName: Full=Probable F-box protein At4g22030 && PF14476:Petal formation-expressed	-
100101844	39.3651	632.373	78.4277	0	0	0	250.055	0	10.3433	1.69072e-06	3.79752e-05	LOC100101844	NC_038243.2	42651990	42652979	-	833	protein_coding	PR10-like protein && P26987.1 RecName: Full=Stress-induced protein SAM22; AltName: Full=Starvation-associated message 22; AltName: Allergen=Gly m 4 && PF00407:Pathogenesis-related protein Bet v I family	-
100801140	1306.05	1091.51	1052.67	536.714	524.114	474.924	1150.08	511.917	1.16789	1.70372e-06	3.8243e-05	LOC100801140	NC_038247.2	10306675	10309895	-	1887	protein_coding	protein PLASTID TRANSCRIPTIONALLY ACTIVE 16%2C chloroplastic && Q9STF2.1 RecName: Full=Protein plastid transcriptionally active 16, chloroplastic; Short=pTAC16; Flags: Precursor && -	-
100804683	1232.56	1162.72	1138.94	447.975	527.24	250.826	1178.08	408.68	1.52753	1.70937e-06	3.83212e-05	LOC100804683	NC_038255.2	39310577	39315083	+	1730	protein_coding	dual specificity protein phosphatase 12 && Q9UNI6.1 RecName: Full=Dual specificity protein phosphatase 12; AltName: Full=Dual specificity tyrosine phosphatase YVH1 && PF00782:Dual specificity phosphatase, catalytic domain	DSPc
100805656	451.386	919.333	583.851	152.889	93.7779	237.462	651.523	161.376	2.01275	1.71814e-06	3.84936e-05	LOC100805656	NC_038251.2	5155880	5160877	+	1888	protein_coding	sphingosine kinase 1%2C transcript variant X1 && Q8L7L1.1 RecName: Full=Sphingosine kinase 1 && PF00781:Diacylglycerol kinase catalytic domain	-
100800733	6214.43	4215.11	5368.81	2167.17	2197.53	2704.6	5266.12	2356.43	1.1602	1.72901e-06	3.87125e-05	LOC100800733	NC_016089.4	14285642	14286973	-	1332	protein_coding	probable carboxylesterase 2 && Q9SMN0.1 RecName: Full=Probable carboxylesterase 12; AltName: Full=AtCXE12 && PF07859:alpha/beta hydrolase fold	Abhydrolase_3
100807564	1587.72	2192.58	1729.77	880.982	686.662	824.435	1836.69	797.36	1.20363	1.74847e-06	3.90988e-05	LOC100807564	NC_038256.2	37069437	37074099	+	1606	protein_coding	methylthioribose kinase 1-like && Q7XR61.1 RecName: Full=Methylthioribose kinase 1; Short=MTR kinase 1; Short=OsMTK1 && PF01636:Phosphotransferase enzyme family	APH
100818762	14.8713	134.977	12.1999	0	0	0	54.0161	0	8.13047	1.76696e-06	3.94875e-05	LOC100818762	NC_016091.4	20143055	20144783	+	917	protein_coding	two-component response regulator ARR9-like && O80366.1 RecName: Full=Two-component response regulator ARR9; AltName: Full=Response reactor 4 && PF00072:Response regulator receiver domain	Response_reg
100808393	370.032	354.979	438.324	80.1864	54.1828	147	387.778	93.7898	2.04744	1.79282e-06	4.00399e-05	LOC100808393	NC_038254.2	991706	993949	-	2244	protein_coding	putative clathrin assembly protein At4g40080 && Q8L936.2 RecName: Full=Putative clathrin assembly protein At4g40080 && PF07651:ANTH domain	-
100804885	1082.1	1070.25	990.803	535.645	393.867	403.994	1047.72	444.502	1.2371	1.79569e-06	4.00535e-05	LOC100804885	NC_016091.4	46460620	46474033	+	2303	protein_coding	CLPTM1-like membrane protein cnrB && Q6DEL2.1 RecName: Full=Cleft lip and palate transmembrane protein 1 homolog && PF05602:Cleft lip and palate transmembrane protein 1 (CLPTM1)	-
100816616	702.448	502.71	496.709	151.82	217.773	213.819	567.289	194.47	1.54454	1.8104e-06	4.03132e-05	LOC100816616	NC_038255.2	39882838	39886092	+	2013	protein_coding	UDP-sulfoquinovose synthase%2C chloroplastic && O48917.1 RecName: Full=UDP-sulfoquinovose synthase, chloroplastic; AltName: Full=Sulfite:UDP-glucose sulfotransferase; AltName: Full=Sulfolipid biosynthesis protein; Flags: Precursor && PF01370:NAD dependent	Epimerase
100803497	26.2434	46.7637	40.9567	0	0	0	37.9879	0	7.6243	1.81074e-06	4.03132e-05	LOC100803497	NC_038242.2	12137579	12138961	-	1247	protein_coding	citrate-binding protein && Q39962.1 RecName: Full=Citrate-binding protein; Flags: Precursor && PF08787:Alginate lyase	-
100527381	384.903	3369.11	952.461	195.655	276.124	254.938	1568.83	242.239	2.69484	1.81558e-06	4.03956e-05	GSTU4	NC_016088.4	36392212	36393829	+	885	protein_coding	tau class glutathione S-transferase && P32110.1 RecName: Full=Probable glutathione S-transferase; AltName: Full=G2-4; AltName: Full=Heat shock protein 26A && PF13417:Glutathione S-transferase, N-terminal domain|PF00043:Glutathione S-transferase, C-termina	GST_C
100789071	324.543	440.004	489.738	66.2874	160.464	82.2379	418.095	102.997	2.02091	1.83131e-06	4.072e-05	LOC100789071	NC_038251.2	8232338	8236617	+	2177	protein_coding	protein trichome birefringence-like 10%2C transcript variant X1 && Q5BPJ0.1 RecName: Full=Protein trichome birefringence-like 11 && PF14416:PMR5 N terminal Domain|PF13839:GDSL/SGNH-like Acyl-Esterase family found in Pmr5 and Cas1p	-
100820379	202.074	273.143	230.926	54.5268	58.3507	75.0421	235.381	62.6398	1.90888	1.83639e-06	4.08074e-05	LOC100820379	NC_038256.2	41914331	41920874	+	1561	protein_coding	OVARIAN TUMOR DOMAIN-containing deubiquitinating enzyme 9%2C transcript variant X2 && - && PF02338:OTU-like cysteine protease	OTU
100792942	305.298	867.255	693.65	126.16	119.827	202.511	622.067	149.499	2.05628	1.85853e-06	4.12216e-05	LOC100792942	NC_038251.2	2089215	2096070	+	4614	protein_coding	probable phospholipid-transporting ATPase 4%2C transcript variant X1 && Q9LNQ4.2 RecName: Full=Probable phospholipid-transporting ATPase 4; Short=AtALA4; AltName: Full=Aminophospholipid flippase 4 && -	-
100810929	181.079	158.359	284.083	7.48407	40.6371	34.9511	207.84	27.6908	2.90699	1.87869e-06	4.15907e-05	LOC100810929	NC_038256.2	40204418	40205589	-	1172	protein_coding	putative chitinase && P36908.1 RecName: Full=Acidic endochitinase; Flags: Precursor && PF00704:Glycosyl hydrolases family 18	-
547455	458.384	2025.72	655.307	209.554	191.724	238.49	1046.47	213.256	2.29435	1.88023e-06	4.15987e-05	GND	NC_038254.2	56188926	56191811	+	1956	protein_coding	6-phosphogluconate dehydrogenase && Q9FWA3.1 RecName: Full=6-phosphogluconate dehydrogenase, decarboxylating 3 && PF03446:NAD binding domain of 6-phosphogluconate dehydrogenase|PF00393:6-phosphogluconate dehydrogenase, C-terminal domain	NAD_binding_2
100787383	924.642	380.487	657.05	134.713	82.3161	227.182	654.06	148.071	2.14332	1.91833e-06	4.23545e-05	LOC100787383	NC_038247.2	6581063	6582338	+	1276	protein_coding	RING-H2 finger protein ATL8 && Q8LC69.2 RecName: Full=RING-H2 finger protein ATL8; AltName: Full=RING-type E3 ubiquitin transferase ATL8 && PF13639:Ring finger domain	-
100815931	122.469	151.982	283.211	0	23.9655	13.3637	185.887	12.443	3.89915	1.91917e-06	4.23545e-05	LOC100815931	NC_016091.4	49366419	49379594	+	7295	protein_coding	glutamate synthase [NADH]%2C amyloplastic%2C transcript variant X1 && Q03460.1 RecName: Full=Glutamate synthase [NADH], amyloplastic; AltName: Full=NADH-GOGAT; Flags: Precursor && PF14691:Dihydroprymidine dehydrogenase domain II, 4Fe-4S cluster|PF01645:Co	GATase_2
100779735	350.787	284.834	249.226	54.5268	97.9458	84.2939	294.949	78.9221	1.90158	1.95798e-06	4.31304e-05	LOC100779735	NC_038256.2	734028	740968	+	2652	protein_coding	long chain acyl-CoA synthetase 2 && Q9XIA9.1 RecName: Full=Long chain acyl-CoA synthetase 2; AltName: Full=Protein Botrytis resistant 1; AltName: Full=Protein LATERAL ROOT DEVELOPMENT 2 && PF00501:AMP-binding enzyme	AMP-binding
100812797	234.441	1207.35	290.183	81.2556	67.7285	115.133	577.326	88.039	2.71227	1.97578e-06	4.34954e-05	LOC100812797	NC_038251.2	3029813	3031730	+	1310	protein_coding	ENTH domain-containing protein && - && PF01417:ENTH domain	-
100819793	10.4974	98.8415	31.3711	0	0	0	46.9033	0	7.92697	2.00408e-06	4.40362e-05	LOC100819793	NC_016089.4	15105956	15110478	+	2103	protein_coding	F-box/LRR-repeat protein 17 && Q8W104.1 RecName: Full=F-box/LRR-repeat protein 17; AltName: Full=F-box-like protein 17 && -	-
102662555	567.732	325.221	552.48	131.506	168.8	75.0421	481.811	125.116	1.94594	2.03171e-06	4.45053e-05	LOC102662555	NC_038250.2	4085033	4086473	+	826	protein_coding	keratin%2C type II cytoskeletal 2 epidermal-like && - && -	-
100811009	146.963	1585.72	731.121	102.639	80.2322	150.084	821.266	110.985	2.88698	2.03524e-06	4.45552e-05	LOC100811009	NC_038244.2	41990798	41993251	+	2454	protein_coding	aspartyl protease family protein 2 && Q9LNJ3.1 RecName: Full=Aspartyl protease family protein 2; Flags: Precursor && PF14543:Xylanase inhibitor N-terminal|PF14541:Xylanase inhibitor C-terminal	-
100783909	43.739	767.35	77.5563	0	0	0	296.215	0	10.5877	2.03788e-06	4.45765e-05	LOC100783909	NC_038242.2	2888196	2891529	+	1459	protein_coding	patatin-like protein 2 && O48723.1 RecName: Full=Patatin-like protein 2; Short=AtPLP2; AltName: Full=Patatin-related phospholipase A IIalpha; Short=pPLAIIa; AltName: Full=Phospholipase A IIA; Short=AtPLAIIA && PF01734:Patatin-like phospholipase	-
100781596	754.06	3124.67	2040.86	356.028	573.087	493.427	1973.2	474.181	2.05677	2.04919e-06	4.47775e-05	LOC100781596	NC_038243.2	6214386	6222674	-	3864	protein_coding	U-box domain-containing protein 33%2C transcript variant X1 && Q8GUH1.2 RecName: Full=U-box domain-containing protein 33; AltName: Full=Plant U-box protein 33; Includes: RecName: Full=E3 ubiquitin ligase; Includes: RecName: Full=Serine/threonine-protein k	Pkinase
100302735	13382.4	14447.9	22781.5	5433.43	5675.65	8388.27	16870.6	6499.11	1.3762	2.0615e-06	4.49991e-05	PAL2.1	NC_038246.2	5294635	5299091	-	2517	protein_coding	phenylalanine ammonia-lyase 2.1 && P19142.1 RecName: Full=Phenylalanine ammonia-lyase class 2; AltName: Full=Phenylalanine ammonia-lyase class II && PF00221:Aromatic amino acid lyase	-
100812801	635.09	458.072	533.308	177.479	100.03	209.707	542.157	162.405	1.73934	2.06237e-06	4.49991e-05	LOC100812801	NC_038244.2	9040936	9045459	+	2412	protein_coding	shaggy-related protein kinase eta%2C transcript variant X1 && Q39011.2 RecName: Full=Shaggy-related protein kinase eta; AltName: Full=ASK-eta; AltName: Full=Protein BRASSINOSTEROID INSENSITIVE 2; AltName: Full=Protein ULTRACURVATA 1 && PF00069:Protein kin	Pkinase
100816114	21.8695	29.7587	67.9707	0	0	0	39.8663	0	7.69524	2.06314e-06	4.49991e-05	LOC100816114	NC_038256.2	47730102	47736694	-	2600	protein_coding	probable protein phosphatase 2C 33%2C transcript variant X2 && Q9M8R7.1 RecName: Full=Probable protein phosphatase 2C 33; Short=AtPP2C33; AltName: Full=AtPPC6;1 && PF00481:Protein phosphatase 2C	PP2C
100810088	547.612	1555.96	1091.02	192.447	380.321	251.854	1064.86	274.874	1.9534	2.08323e-06	4.54092e-05	LOC100810088	NC_038249.2	39799093	39806601	-	3357	protein_coding	aconitate hydratase%2C cytoplasmic && P49608.1 RecName: Full=Aconitate hydratase, cytoplasmic; Short=Aconitase; AltName: Full=Citrate hydro-lyase && PF00330:Aconitase family (aconitate hydratase)|PF00694:Aconitase C-terminal domain	Aconitase
100805307	1071.6	2117.12	1312.36	582.688	524.114	525.295	1500.36	544.032	1.46321	2.09939e-06	4.57053e-05	LOC100805307	NC_038251.2	5341976	5350952	+	5031	protein_coding	helicase-like transcription factor CHR28%2C transcript variant X1 && Q94BR5.1 RecName: Full=Helicase-like transcription factor CHR28; AltName: Full=Protein CHROMATIN REMODELING 28; AltName: Full=Protein SNF2-RING-HELICASE-LIKE 2 && PF00176:SNF2 family N-t	SNF2_N
102663230	1549.23	880.008	831.334	455.459	184.43	227.182	1086.86	289.024	1.9113	2.12578e-06	4.61663e-05	LOC102663230	NC_038249.2	31396250	31397298	+	737	protein_coding	15.4 kDa class V heat shock protein-like && O49710.1 RecName: Full=15.4 kDa class V heat shock protein; AltName: Full=15.4 kDa heat shock protein; Short=AtHsp15.4 && PF00011:Hsp20/alpha crystallin family	-
100816011	44.6138	793.921	183.869	37.4203	25.0074	19.5315	340.801	27.3198	3.6406	2.14984e-06	4.66032e-05	LOC100816011	NC_038244.2	9182747	9187268	+	1682	protein_coding	probable glutathione S-transferase%2C transcript variant X2 && P32110.1 RecName: Full=Probable glutathione S-transferase; AltName: Full=G2-4; AltName: Full=Heat shock protein 26A && PF13417:Glutathione S-transferase, N-terminal domain	-
100788357	4811.29	4695.5	5950.92	2354.27	2697.68	2534.98	5152.57	2528.98	1.02677	2.15912e-06	4.67756e-05	LOC100788357	NC_038251.2	50655942	50660274	-	3011	protein_coding	elongation factor 2 && Q9ASR1.1 RecName: Full=Elongation factor 2; Short=EF-2; AltName: Full=Protein LOW EXPRESSION OF OSMOTICALLY RESPONSIVE GENES 1 && PF00009:Elongation factor Tu GTP binding domain|PF14492:Elongation Factor G, domain II|PF00679:Elongat	GTP_EFTU
100306440	401.524	214.688	304.997	57.7342	91.6939	86.3498	307.07	78.5926	1.96643	2.19128e-06	4.74143e-05	LOC100306440	NC_038249.2	2637884	2639515	-	1595	protein_coding	PHD transcription factor%2C transcript variant X1 && Q9SI09.1 RecName: Full=Probable E3 ubiquitin-protein ligase XERICO && PF13639:Ring finger domain	-
100792486	305.298	427.251	332.011	120.814	114.617	117.189	354.853	117.54	1.59344	2.20043e-06	4.75542e-05	LOC100792486	NC_038255.2	44582648	44584801	+	2154	protein_coding	uncharacterized LOC100792486 && - && -	-
100778237	146.088	158.359	154.241	1.06915	18.7556	21.5875	152.896	13.8041	3.46661	2.21979e-06	4.78851e-05	LOC100778237	NC_038245.2	5915465	5917707	+	1320	protein_coding	xyloglucan endotransglucosylase/hydrolase 2 && P35694.1 RecName: Full=Xyloglucan endotransglucosylase/hydrolase 2; AltName: Full=Brassinosteroid-regulated protein BRU1; Flags: Precursor && PF06955:Xyloglucan endo-transglycosylase (XET) C-terminus|PF00722:	-
100806815	1073.35	940.589	1061.39	339.99	520.988	381.378	1025.11	414.119	1.30772	2.22342e-06	4.79342e-05	LOC100806815	NC_038255.2	43135313	43144724	-	2371	protein_coding	dolichyl-diphosphooligosaccharide--protein glycosyltransferase subunit 2 && Q93Z16.1 RecName: Full=Dolichyl-diphosphooligosaccharide--protein glycosyltransferase subunit 2; AltName: Full=Protein HAPLESS 6; AltName: Full=Ribophorin II; Short=RPN-II; AltNam	-
100499713	1094.35	827.931	729.378	372.065	288.627	365.959	883.886	342.217	1.36908	2.2551e-06	4.85285e-05	LOC100499713	NC_038244.2	17957059	17964033	-	1880	protein_coding	probable protein phosphatase 2C 60 && Q9SZ53.1 RecName: Full=Probable protein phosphatase 2C 60; Short=AtPP2C60 && PF00481:Protein phosphatase 2C	PP2C
100802437	202.074	628.122	469.695	114.399	97.9458	53.4546	433.297	88.5999	2.28983	2.26341e-06	4.86777e-05	LOC100802437	NC_038249.2	35089571	35095192	+	3129	protein_coding	receptor-like serine/threonine-protein kinase SD1-8 && O81905.1 RecName: Full=Receptor-like serine/threonine-protein kinase SD1-8; AltName: Full=Arabidopsis thaliana receptor kinase 3; AltName: Full=S-domain-1 (SD1) receptor kinase 8; Short=SD1-8; Flags:	Pkinase_Tyr
100809534	425.143	617.494	583.851	124.022	231.319	116.161	542.162	157.167	1.78614	2.26651e-06	4.86961e-05	LOC100809534	NC_038241.2	38316713	38323594	+	3356	protein_coding	ribonuclease TUDOR 1 && Q8VZG7.1 RecName: Full=Ribonuclease TUDOR 1; Short=AtTudor1; Short=TUDOR-SN protein 1 && PF00565:Staphylococcal nuclease homologue|PF00567:Tudor domain	-
100800535	805.672	807.737	981.218	351.751	371.986	211.763	864.876	311.833	1.472	2.27503e-06	4.88387e-05	LOC100800535	NC_038244.2	15195441	15201595	+	2311	protein_coding	transmembrane 9 superfamily member 1 && Q940G0.1 RecName: Full=Transmembrane 9 superfamily member 1; AltName: Full=Endomembrane protein 12; AltName: Full=Transmembrane nine protein 1; Short=AtTMN1; Flags: Precursor && PF02990:Endomembrane protein 70	-
100795823	48.9877	19.1306	47.0566	0	0	0	38.3916	0	7.64152	2.31544e-06	4.96461e-05	LOC100795823	NC_038254.2	52115780	52123699	+	2432	protein_coding	NAD-dependent malic enzyme 59 kDa isoform%2C mitochondrial && P37225.1 RecName: Full=NAD-dependent malic enzyme 59 kDa isoform, mitochondrial; Short=NAD-ME; Flags: Precursor && PF00390:Malic enzyme, N-terminal domain|PF03949:Malic enzyme, NAD binding doma	Malic_M
100527689	439.139	571.793	492.352	164.649	214.647	170.644	501.095	183.313	1.45032	2.34583e-06	5.01761e-05	LOC100527689	NC_038248.2	39915540	39917498	+	1959	misc_RNA	VQ motif-containing protein 19 && Q5M750.1 RecName: Full=VQ motif-containing protein 4; Short=AtVQ4; AltName: Full=MPK3/6-targeted VQ-motif-containing protein 1 && PF05678:VQ motif	-
100820397	1793.3	4068.45	2318.85	610.486	1087.82	897.421	2726.86	865.243	1.65582	2.36485e-06	5.05523e-05	LOC100820397	NC_038241.2	5124613	5127102	-	822	protein_coding	non-specific lipid transfer protein GPI-anchored 7 && - && PF14368:Probable lipid transfer	-
100811385	4935.51	5700.92	6163.55	2839.67	2423.64	2977.01	5599.99	2746.77	1.02768	2.36772e-06	5.05832e-05	LOC100811385	NC_038253.2	39700209	39705341	-	2501	protein_coding	polyadenylate-binding protein 2 && P42731.1 RecName: Full=Polyadenylate-binding protein 2; Short=PABP-2; Short=Poly(A)-binding protein 2 && PF00658:Poly-adenylate binding protein, unique domain|PF00076:RNA recognition motif. (a.k.a. RRM, RBD, or RNP domai	RRM_1
100789336	1130.22	1163.78	1195.59	519.608	513.694	594.169	1163.19	542.49	1.10037	2.38432e-06	5.09073e-05	LOC100789336	NC_038247.2	38330677	38334346	+	1571	protein_coding	TLD domain-containing protein 2 && Q8N573.2 RecName: Full=Oxidation resistance protein 1 && PF07534:TLD	-
100799085	84.8536	195.557	223.955	33.1437	23.9655	25.6993	168.122	27.6028	2.60668	2.41212e-06	5.14387e-05	LOC100799085	NC_038250.2	1871955	1877099	+	1574	protein_coding	protein trichome birefringence-like 43 && Q6DR10.1 RecName: Full=Protein trichome birefringence-like 43 && PF13839:GDSL/SGNH-like Acyl-Esterase family found in Pmr5 and Cas1p|PF14416:PMR5 N terminal Domain	-
100807192	87.478	836.433	39.2139	0	0	0	321.042	0	10.7039	2.46129e-06	5.23926e-05	LOC100807192	NC_016091.4	2778473	2780505	+	2033	protein_coding	allene oxide synthase 1%2C chloroplastic && K4BV52.1 RecName: Full=Allene oxide synthase 1, chloroplastic; Short=LeAOS1; AltName: Full=Cytochrome P450 74A; Flags: Precursor && PF00067:Cytochrome P450	p450
100781863	114.596	266.766	110.67	16.0373	20.8395	33.9231	164.011	23.6	2.79434	2.47424e-06	5.26366e-05	LOC100781863	NC_038247.2	5271063	5272890	+	1464	protein_coding	NmrA-like family domain-containing protein && P52575.1 RecName: Full=Isoflavone reductase; Short=IFR; AltName: Full=2'-hydroxyisoflavone reductase; AltName: Full=NADPH:isoflavone oxidoreductase && PF05368:NmrA-like family	NmrA
100816731	736.564	1089.38	1106.7	392.379	401.161	393.714	977.55	395.751	1.30438	2.49409e-06	5.30272e-05	LOC100816731	NC_038253.2	10343427	10355776	-	4136	protein_coding	uncharacterized LOC100816731 && Q9QYY8.3 RecName: Full=Spastin && PF00498:FHA domain|PF00004:ATPase family associated with various cellular activities (AAA)	AAA
100808173	705.072	2046.98	800.834	280.118	214.647	385.49	1184.29	293.418	2.0125	2.51377e-06	5.33815e-05	LOC100808173	NC_016088.4	55001819	55002764	+	946	protein_coding	ethylene-responsive transcription factor 5-like && Q8VZ91.2 RecName: Full=Ethylene-responsive transcription factor 6; Short=AtERF6; AltName: Full=Ethylene-responsive element-binding factor 6; Short=EREBP-6 && PF00847:AP2 domain	AP2
novel.1102	53.3616	21.2562	38.3424	0	0	0	37.6534	0	7.61334	2.53239e-06	5.37125e-05	-	NC_038255.2	39823076	39824100	+	1025	-	- && - && -	-
100818314	326.293	785.418	287.568	121.883	62.5186	113.077	466.426	99.1597	2.2331	2.54887e-06	5.3967e-05	LOC100818314	NC_016088.4	2244688	2249989	+	2045	protein_coding	receptor-like cytosolic serine/threonine-protein kinase RBK1 && Q8H1D6.1 RecName: Full=Receptor-like cytosolic serine/threonine-protein kinase RBK1; AltName: Full=Protein ROP BINDING PROTEIN KINASES 1 && PF00069:Protein kinase domain	Pkinase
100793798	1643.71	2256.35	2077.46	1011.42	606.43	783.316	1992.51	800.388	1.31579	2.56902e-06	5.43267e-05	LOC100793798	NC_038249.2	17044242	17049888	+	4398	protein_coding	putative disease resistance protein At4g11170%2C transcript variant X1 && Q40392.1 RecName: Full=TMV resistance protein N && PF01582:TIR domain|PF07725:Leucine Rich Repeat|PF00931:NB-ARC domain	TIR
100787420	301.799	571.793	443.552	156.096	86.484	123.357	439.048	121.979	1.84743	2.57569e-06	5.44353e-05	CRK86	NC_038256.2	37888653	37892118	-	2295	protein_coding	cysteine-rich receptor-like protein kinase && Q9M0X5.1 RecName: Full=Cysteine-rich receptor-like protein kinase 25; Short=Cysteine-rich RLK25; Flags: Precursor && PF07714:Protein tyrosine kinase|PF01657:Salt stress response/antifungal	Pkinase_Tyr
100783780	2445.01	5654.16	3247.78	1123.68	1484.82	1327.11	3782.32	1311.87	1.52747	2.61057e-06	5.50739e-05	LOC100783780	NC_038253.2	5735185	5738986	+	2223	protein_coding	signal recognition particle receptor subunit alpha && Q54ZR7.1 RecName: Full=Signal recognition particle receptor subunit alpha; Short=SR-alpha; Short=Signal recognition particle receptor; AltName: Full=Docking protein alpha; Short=DP-alpha && PF00448:SRP	-
100803196	112.847	173.238	169.055	18.1756	8.33581	34.9511	151.713	20.4875	2.88717	2.65893e-06	5.58943e-05	LOC100803196	NC_038244.2	38556804	38560074	+	2099	protein_coding	high affinity nitrate transporter 2.5 && Q9LPV5.1 RecName: Full=High affinity nitrate transporter 2.5; Short=AtNRT2:5 && PF07690:Major Facilitator Superfamily	MFS_1
100777697	538.864	1414.6	783.406	311.123	156.296	251.854	912.291	239.758	1.92758	2.69893e-06	5.6668e-05	LOC100777697	NC_016088.4	57766646	57769096	-	1572	pseudogene	- && Q9C6D2.1 RecName: Full=Methylthioribose kinase; Short=AtMTK; Short=MTR kinase && -	-
100791448	89.2275	192.369	138.556	0	18.7556	8.22379	140.051	8.99312	3.95803	2.76577e-06	5.78313e-05	LOC100791448	NC_038255.2	44083912	44086740	+	1936	protein_coding	probable protein phosphatase 2C 79%2C transcript variant X1 && Q9LHJ9.1 RecName: Full=Probable protein phosphatase 2C 38; Short=AtPP2C38 && PF00481:Protein phosphatase 2C	PP2C
100811691	617.594	1029.87	1131.97	398.794	195.892	248.77	926.478	281.152	1.72052	2.79428e-06	5.83587e-05	LOC100811691	NC_038242.2	49612538	49627602	+	5844	protein_coding	ABC transporter C family member 12 && Q9C8G9.1 RecName: Full=ABC transporter C family member 1; Short=ABC transporter ABCC.1; Short=AtABCC1; AltName: Full=ATP-energized glutathione S-conjugate pump 1; AltName: Full=Glutathione S-conjugate-transporting ATP	ABC_membrane
100797297	1771.43	2212.77	1824.75	861.737	1015.93	789.484	1936.32	889.049	1.12283	2.80315e-06	5.85094e-05	LOC100797297	NC_038242.2	799410	805014	+	2429	protein_coding	phosphatidylinositol/phosphatidylcholine transfer protein SFH6%2C transcript variant X2 && F4IHJ0.1 RecName: Full=Phosphatidylinositol/phosphatidylcholine transfer protein SFH8; AltName: Full=Protein SEC FOURTEEN HOMOLOGS 8; Short=AtSFH8 && PF03765:CRAL/T	CRAL_TRIO_N
100815535	1185.33	1965.14	1404.73	569.858	679.369	599.309	1518.4	616.179	1.30079	2.8598e-06	5.95865e-05	LOC100815535	NC_038254.2	18262917	18267786	+	2143	protein_coding	uncharacterized LOC100815535 && - && -	-
100804602	1092.6	1473.06	1497.1	593.38	515.778	645.568	1354.25	584.908	1.21107	2.86149e-06	5.95867e-05	LOC100804602	NC_038244.2	43716652	43719246	+	2300	protein_coding	uncharacterized LOC100804602%2C transcript variant X1 && - && PF00168:C2 domain	C2
100793053	230.067	365.607	218.726	69.4949	84.4001	50.3707	271.467	68.0886	1.99458	2.87468e-06	5.98262e-05	LOC100793053	NC_038256.2	345876	348444	+	1471	protein_coding	isoliquiritigenin 2'-O-methyltransferase-like && P93324.1 RecName: Full=Isoliquiritigenin 2'-O-methyltransferase; Short=MsCHMT; AltName: Full=Chalcone O-methyltransferase; Short=ChOMT; AltName: Full=Licodione 2'-O-methyltransferase; Short=MsLMT && PF08100	-
100781232	1252.68	1457.12	1534.57	745.199	532.45	562.302	1414.79	613.317	1.20596	2.89671e-06	6.01383e-05	LOC100781232	NC_038243.2	44062290	44070817	-	3388	protein_coding	leucine--tRNA ligase%2C chloroplastic/mitochondrial%2C transcript variant X1 && Q9XEA0.1 RecName: Full=Leucine--tRNA ligase, chloroplastic/mitochondrial; AltName: Full=Leucyl-tRNA synthetase; Short=LeuRS; AltName: Full=Protein EMBRYO DEFECTIVE 2369; Flags	-
100814952	349.037	553.725	452.266	129.367	60.4346	156.252	451.676	115.351	1.96884	2.89817e-06	6.01383e-05	LOC100814952	NC_038244.2	39522723	39528119	+	3199	protein_coding	probable alpha%2Calpha-trehalose-phosphate synthase [UDP-forming] 10%2C transcript variant X2 && O80738.1 RecName: Full=Probable alpha,alpha-trehalose-phosphate synthase [UDP-forming] 10; AltName: Full=Trehalose-6-phosphate synthase 10; Short=AtTPS10 && P	-
100814339	568.607	486.768	425.252	178.548	207.353	152.14	493.542	179.347	1.46052	2.92847e-06	6.06959e-05	LOC100814339	NC_038248.2	1157214	1163206	+	1684	protein_coding	zinc finger CCCH domain-containing protein 16 && Q5Z807.1 RecName: Full=Zinc finger CCCH domain-containing protein 46; Short=OsC3H46 && PF00642:Zinc finger C-x8-C-x5-C-x3-H type (and similar)	zf-CCCH
100812516	2424.89	1640.98	2128.01	905.572	898.184	984.799	2064.63	929.518	1.15151	2.98314e-06	6.17206e-05	AFB3A	NC_038255.2	35216025	35219337	-	2681	protein_coding	auxin signaling F-box 3 protein && Q9LW29.1 RecName: Full=Protein AUXIN SIGNALING F-BOX 2 && PF12937:F-box-like	-
100805312	144.339	144.542	71.4564	18.1756	10.4198	20.5595	120.112	16.3849	2.87323	2.98709e-06	6.17663e-05	LOC100805312	NC_038244.2	11475270	11477791	+	1581	protein_coding	homeobox-leucine zipper protein HOX11 && A2YW03.2 RecName: Full=Homeobox-leucine zipper protein HOX27; AltName: Full=HD-ZIP protein HOX27; AltName: Full=Homeodomain transcription factor HOX27; AltName: Full=OsHox27 && PF00046:Homeobox domain|PF02183:Homeo	Homeobox
100778547	38.4903	923.584	88.8847	0	0	0	350.32	0	10.8298	3.01745e-06	6.23578e-05	LOC100778547	NC_038249.2	40169219	40170598	-	1380	protein_coding	E3 ubiquitin-protein ligase PUB23-like && Q84TG3.1 RecName: Full=E3 ubiquitin-protein ligase PUB23; AltName: Full=Plant U-box protein 23; AltName: Full=U-box domain-containing protein 23 && PF04564:U-box domain	U-box
100814152	155.711	147.731	172.541	13.899	19.7976	43.1749	158.661	25.6238	2.6289	3.01938e-06	6.23613e-05	LOC100814152	NC_016091.4	50664321	50666696	-	1795	protein_coding	phosphatidylinositol 4-phosphate 5-kinase 4 && - && PF02493:MORN repeat	MORN
100786261	954.384	1019.24	1013.46	493.948	442.84	348.483	995.694	428.424	1.21677	3.1025e-06	6.39288e-05	LOC100786261	NC_038245.2	47552564	47560270	+	1922	protein_coding	zinc finger CCCH domain-containing protein ZFN-like%2C transcript variant X1 && Q9SWF9.1 RecName: Full=Zinc finger CCCH domain-containing protein ZFN-like && PF00642:Zinc finger C-x8-C-x5-C-x3-H type (and similar)	zf-CCCH
100813657	2201.82	1840.79	1618.23	863.875	844.001	928.26	1886.95	878.712	1.1026	3.11663e-06	6.41826e-05	LOC100813657	NC_038242.2	18810413	18816366	+	1407	protein_coding	ATP synthase subunit gamma%2C mitochondrial%2C transcript variant X2 && P26360.2 RecName: Full=ATP synthase subunit gamma, mitochondrial; AltName: Full=F-ATPase gamma subunit; Flags: Precursor && PF00231:ATP synthase	-
100815504	389.277	381.55	376.453	159.304	130.247	119.245	382.426	136.265	1.48907	3.12537e-06	6.42887e-05	LOC100815504	NC_038253.2	9108805	9110425	+	1621	protein_coding	triose-phosphate transporter family protein && Q9SUV2.1 RecName: Full=Probable sugar phosphate/phosphate translocator At4g32390 && PF03151:Triose-phosphate Transporter family	-
100306088	1377.78	2644.28	1152.89	412.693	543.912	670.239	1724.98	542.281	1.66906	3.12541e-06	6.42887e-05	LOC100306088	NC_038244.2	1321175	1324108	+	845	protein_coding	uncharacterized LOC100306088 && - && -	-
100790304	233.566	474.014	320.682	106.915	70.8544	95.6016	342.754	91.1237	1.91058	3.14532e-06	6.46607e-05	LOC100790304	NC_038243.2	8534892	8537238	-	1448	protein_coding	putative receptor-like protein kinase At4g00960 && O81906.1 RecName: Full=G-type lectin S-receptor-like serine/threonine-protein kinase B120; Flags: Precursor && PF07714:Protein tyrosine kinase	Pkinase_Tyr
100809967	1404.02	2297.8	1908.41	854.253	760.643	763.785	1870.08	792.893	1.23771	3.14965e-06	6.47122e-05	LOC100809967	NC_038245.2	47290307	47305717	+	4632	protein_coding	sister chromatid cohesion 1 protein 4 && Q8W1Y0.1 RecName: Full=Sister chromatid cohesion 1 protein 4; Short=AtRAD21-3; Short=AtRAD21.3 && PF04825:N terminus of Rad21 / Rec8 like protein|PF04824:Conserved region of Rad21 / Rec8 like protein	Rad21_Rec8_N
100810357	257.185	195.557	184.741	68.4258	31.2593	37.0071	212.494	45.564	2.22266	3.16219e-06	6.49322e-05	LOC100810357	NC_038247.2	7182874	7187881	-	1510	protein_coding	porphobilinogen deaminase%2C chloroplastic%2C transcript variant X1 && Q43082.1 RecName: Full=Porphobilinogen deaminase, chloroplastic; Short=PBG; AltName: Full=Hydroxymethylbilane synthase; Short=HMBS; AltName: Full=Pre-uroporphyrinogen synthase; Flags:	-
100797559	1419.77	1291.32	1266.17	634.007	614.766	667.155	1325.75	638.643	1.05376	3.22929e-06	6.61566e-05	LOC100797559	NC_016089.4	14241005	14252387	+	2367	protein_coding	prostaglandin reductase-3 && Q8BGC4.1 RecName: Full=Zinc-binding alcohol dehydrogenase domain-containing protein 2 && PF00106:short chain dehydrogenase|PF00107:Zinc-binding dehydrogenase|PF08240:Alcohol dehydrogenase GroES-like domain	adh_short
100170702	476.755	707.833	698.007	223.453	259.452	154.196	627.531	212.367	1.56304	3.27287e-06	6.69719e-05	SBZ1	NC_038246.2	39778854	39781914	+	1467	protein_coding	bZIP transcription factor protein SBZ1 && Q99090.2 RecName: Full=Light-inducible protein CPRF2; AltName: Full=Common plant regulatory factor 2; Short=CPRF-2 && PF00170:bZIP transcription factor|PF12498:Basic leucine-zipper C terminal	bZIP_1
100791420	3.49912	149.857	20.0426	0	0	0	57.7994	0	8.22847	3.40173e-06	6.94082e-05	LOC100791420	NC_038254.2	50419600	50425069	-	2675	protein_coding	MACPF domain-containing protein CAD1%2C transcript variant X1 && Q9C7N2.1 RecName: Full=MACPF domain-containing protein CAD1; AltName: Full=Protein CONSTITUTIVELY ACTIVATED CELL DEATH 1; Short=Protein CAD1 && PF01823:MAC/Perforin domain	-
100803199	21.8695	70.1456	23.5283	0	0	0	38.5145	0	7.64278	3.40445e-06	6.94238e-05	LOC100803199	NC_038244.2	46665269	46672148	-	3377	protein_coding	putative E3 ubiquitin-protein ligase LIN-2 && D1FP53.1 RecName: Full=Putative E3 ubiquitin-protein ligase LIN; Short=MtLIN && PF04564:U-box domain	U-box
100809056	249.312	112.658	213.498	44.9044	39.5951	23.6434	191.823	36.0476	2.4136	3.4165e-06	6.96295e-05	LOC100809056	NC_038252.2	35888544	35890403	-	1860	protein_coding	E3 ubiquitin-protein ligase ATL6 && Q8RXX9.2 RecName: Full=E3 ubiquitin-protein ligase ATL6; AltName: Full=RING-H2 finger protein ATL6; AltName: Full=RING-type E3 ubiquitin transferase ATL6; Flags: Precursor && PF13639:Ring finger domain	-
100814788	134.716	216.814	244.869	40.6278	47.9309	49.3427	198.799	45.9671	2.11208	3.44181e-06	7.00244e-05	LOC100814788	NC_038245.2	45870999	45876104	+	2642	protein_coding	beta-fructofuranosidase%2C soluble isoenzyme I && P80065.2 RecName: Full=Beta-fructofuranosidase, soluble isoenzyme I; AltName: Full=Invertase; AltName: Full=Saccharase; AltName: Full=Sucrose hydrolase; Flags: Precursor && PF11837:Domain of unknown functi	-
100785943	60.3598	59.5175	46.1852	0	3.12593	0	55.3542	1.04198	5.72741	3.55076e-06	7.20041e-05	LOC100785943	NC_038254.2	51641087	51645888	-	1676	protein_coding	E3 ubiquitin-protein ligase At1g63170 && Q93Z92.1 RecName: Full=E3 ubiquitin-protein ligase At4g11680; AltName: Full=RING finger protein At4g11680 && PF13639:Ring finger domain	-
102662509	6.99824	140.291	13.9427	0	0	0	53.7441	0	8.12326	3.55965e-06	7.21318e-05	LOC102662509	NC_038244.2	41956678	41959821	-	3144	protein_coding	G-type lectin S-receptor-like serine/threonine-protein kinase LECRK1 && Q7FAZ3.1 RecName: Full=G-type lectin S-receptor-like serine/threonine-protein kinase LECRK1; Short=OsLecRK1; AltName: Full=OsRLCK134; Flags: Precursor && PF00954:S-locus glycoprotein	Pkinase
100803833	1468.75	1569.77	1859.61	708.848	701.25	852.19	1632.71	754.096	1.11445	3.56805e-06	7.22606e-05	LOC100803833	NC_038248.2	4001762	4006696	-	2584	protein_coding	transcription factor bHLH122%2C transcript variant X3 && Q9C690.1 RecName: Full=Transcription factor bHLH122; AltName: Full=Basic helix-loop-helix protein 122; Short=AtbHLH122; Short=bHLH 122; AltName: Full=Transcription factor EN 70; AltName: Full=bHLH t	HLH
100787553	27.9929	65.8944	19.1712	0	0	0	37.6862	0	7.61156	3.79203e-06	7.6447e-05	LOC100787553	NC_038255.2	37836911	37839794	-	2270	protein_coding	protein PNS1 && - && PF04515:Plasma-membrane choline transporter	-
100785566	28.8677	57.3919	22.6569	0	0	0	36.3055	0	7.55804	3.83036e-06	7.7176e-05	LOC100785566	NC_016089.4	5302473	5307577	+	2203	protein_coding	calcium uniporter protein 2%2C mitochondrial%2C transcript variant X2 && O64823.1 RecName: Full=Calcium uniporter protein 2, mitochondrial; Flags: Precursor && -	-
100784341	832.79	1547.45	972.504	462.943	359.482	402.966	1117.58	408.464	1.45172	3.85217e-06	7.75711e-05	LOC100784341	NC_016089.4	12246885	12253573	+	2906	protein_coding	WPP domain-interacting tail-anchored protein 2%2C transcript variant X3 && A8MQR0.1 RecName: Full=WPP domain-interacting tail-anchored protein 2 && -	-
121173309	28.8677	346.477	78.4277	4.27661	14.5877	8.22379	151.257	9.02936	4.06356	3.86093e-06	7.77035e-05	LOC121173309	NC_038249.2	28160110	28162157	-	1912	protein_coding	2-hydroxyisoflavanone synthase && Q9SWR5.1 RecName: Full=2-hydroxyisoflavanone synthase; AltName: Full=Cytochrome P450 93C1v2; AltName: Full=Isoflavone synthase 2 && PF00067:Cytochrome P450	p450
100779462	16.6208	59.5175	35.7282	0	0	0	37.2888	0	7.59664	3.92069e-06	7.88166e-05	LOC100779462	NC_038252.2	26827509	26880841	+	1929	protein_coding	endochitinase A-like && P36907.1 RecName: Full=Endochitinase; Flags: Precursor && PF00187:Chitin recognition protein|PF00182:Chitinase class I	-
100807475	426.018	2108.62	723.278	211.692	224.025	247.742	1085.97	227.82	2.25252	3.93696e-06	7.90988e-05	LOC100807475	NC_038245.2	41783702	41791428	+	3158	protein_coding	synaptotagmin-4 && Q6DN14.2 RecName: Full=Multiple C2 and transmembrane domain-containing protein 1 && PF00168:C2 domain	C2
100816119	558.984	489.956	542.894	176.41	141.709	243.63	530.612	187.25	1.50268	3.96953e-06	7.96177e-05	LOC100816119	NC_038256.2	2096564	2107038	+	2560	protein_coding	protein NARROW LEAF 1%2C transcript variant X2 && - && -	-
100800193	871.28	682.325	701.492	226.66	222.983	366.987	751.699	272.21	1.46536	4.0034e-06	8.02516e-05	LOC100800193	NC_038245.2	47873271	47876512	+	1092	protein_coding	50S ribosomal protein L5%2C chloroplastic && O04603.1 RecName: Full=50S ribosomal protein L5, chloroplastic; Flags: Precursor && PF00673:ribosomal L5P family C-terminus|PF00281:Ribosomal protein L5	-
100796231	642.088	334.786	283.211	109.054	91.6939	132.609	420.028	111.119	1.91863	4.06703e-06	8.14348e-05	LOC100796231	NC_038242.2	49246420	49247672	+	1253	protein_coding	uncharacterized LOC100796231 && - && -	-
102660477	116.346	339.037	107.185	4.27661	31.2593	20.5595	187.522	18.6985	3.32351	4.09955e-06	8.20396e-05	LOC102660477	NC_038246.2	2205507	2208204	+	1408	protein_coding	uncharacterized isomerase BH0283 && Q9KG32.1 RecName: Full=Uncharacterized isomerase BH0283 && PF02567:Phenazine biosynthesis-like protein	-
100801945	439.139	273.143	291.925	121.883	72.9383	89.4337	334.736	94.7518	1.82162	4.11947e-06	8.23452e-05	LOC100801945	NC_038243.2	1074185	1079238	+	2152	protein_coding	glucose-6-phosphate 1-dehydrogenase%2C chloroplastic && Q43839.1 RecName: Full=Glucose-6-phosphate 1-dehydrogenase, chloroplastic; Short=G6PD; Flags: Precursor && PF00479:Glucose-6-phosphate dehydrogenase, NAD binding domain|PF02781:Glucose-6-phosphate de	G6PD_C
100815562	595.725	470.826	483.638	193.517	204.227	111.021	516.729	169.588	1.60782	4.15314e-06	8.29714e-05	LOC100815562	NC_038247.2	6136332	6139538	+	1750	protein_coding	ankyrin repeat domain-containing protein%2C chloroplastic && Q05753.2 RecName: Full=Ankyrin repeat domain-containing protein, chloroplastic; Short=AKRP; AltName: Full=Protein EMBRYO DEFECTIVE 2036; Flags: Precursor && PF12796:Ankyrin repeats (3 copies)	-
100808171	361.284	1817.41	812.163	199.931	215.689	234.378	996.952	216.666	2.20154	4.17662e-06	8.33935e-05	LOC100808171	NC_016088.4	51195866	51199988	+	2085	protein_coding	aspartyl protease family protein 1%2C transcript variant X1 && Q8VYV9.1 RecName: Full=Aspartyl protease family protein 1; Flags: Precursor && PF14541:Xylanase inhibitor C-terminal|PF14543:Xylanase inhibitor N-terminal	-
100780346	1034.86	1489	1680.1	547.406	649.151	402.966	1401.32	533.174	1.3941	4.20222e-06	8.3763e-05	LOC100780346	NC_038252.2	7772561	7780335	+	2521	protein_coding	arabinosyltransferase XEG113 && Q8VXZ5.1 RecName: Full=Arabinosyltransferase XEG113; AltName: Full=Protein LATERAL ROOT DEVELOPMENT 5; AltName: Full=Xyloglucanase 113 && PF03407:Nucleotide-diphospho-sugar transferase	-
100804167	216.945	518.652	330.268	47.0427	90.6519	102.797	355.288	80.164	2.14663	4.20742e-06	8.38194e-05	LOC100804167	NC_016091.4	49091096	49096415	+	2606	protein_coding	RNA-binding KH domain-containing protein RCF3 && F4KDN0.1 RecName: Full=KH domain-containing protein HEN4; AltName: Full=Protein HUA ENHANCER 4 && PF00013:KH domain|PF13014:KH domain	KH_1
100806580	1070.73	1558.08	1528.47	404.14	690.83	485.204	1385.76	526.725	1.39536	4.22238e-06	8.40701e-05	LOC100806580	NC_038245.2	5024967	5034055	+	3481	protein_coding	plasma membrane ATPase 4 && Q03194.1 RecName: Full=Plasma membrane ATPase 4; AltName: Full=Proton pump 4 && PF00702:haloacid dehalogenase-like hydrolase|PF00690:Cation transporter/ATPase, N-terminus|PF00122:E1-E2 ATPase	E1-E2_ATPase
100797704	4601.34	5698.8	3990.23	2263.4	2442.39	2152.58	4763.46	2286.12	1.05901	4.27362e-06	8.50426e-05	LOC100797704	NC_038244.2	14695456	14698408	+	1849	protein_coding	actin-101 && P30173.1 RecName: Full=Actin-101 && PF00022:Actin	Actin
100786493	6.99824	131.789	53.1566	1.06915	0	0	63.9812	0.356384	7.41355	4.28623e-06	8.51978e-05	LOC100786493	NC_016091.4	2190910	2196628	-	2863	protein_coding	uncharacterized LOC100786493 && Q99L90.1 RecName: Full=Microspherule protein 1; AltName: Full=58 kDa microspherule protein && PF00498:FHA domain|PF13325:N-terminal region of micro-spherule protein	FHA
100802962	296.55	572.856	385.167	107.984	138.583	134.665	418.191	127.077	1.71745	4.31003e-06	8.55917e-05	LOC100802962	NC_038242.2	44318554	44322458	-	2765	protein_coding	G-type lectin S-receptor-like serine/threonine-protein kinase SD1-1%2C transcript variant X1 && O81832.4 RecName: Full=G-type lectin S-receptor-like serine/threonine-protein kinase At4g27290; Flags: Precursor && PF00954:S-locus glycoprotein domain|PF07714	Pkinase_Tyr
100784033	387.527	470.826	544.637	114.399	130.247	203.539	467.663	149.395	1.64594	4.31088e-06	8.55917e-05	LOC100784033	NC_038248.2	4183479	4186373	+	2462	protein_coding	nucleolar GTP-binding protein 1%2C transcript variant X1 && Q9C6I8.1 RecName: Full=Nucleolar GTP-binding protein 1 && PF06858:Nucleolar GTP-binding protein 1 (NOG1)|PF08155:NOGCT (NUC087) domain	-
100305963	4310.91	5125.94	3383.72	2101.95	1940.16	1967.54	4273.53	2003.22	1.09301	4.38403e-06	8.68979e-05	LOC100305963	NC_038242.2	48028148	48028950	-	803	protein_coding	uncharacterized LOC100305963 && - && -	-
100792588	206.448	139.228	147.27	26.7288	42.721	13.3637	164.315	27.6045	2.57434	4.43259e-06	8.77133e-05	LOC100792588	NC_038244.2	3955451	3958759	+	1971	protein_coding	protein DETOXIFICATION 16%2C transcript variant X2 && Q9FHB6.1 RecName: Full=Protein DETOXIFICATION 16; Short=AtDTX16; AltName: Full=Multidrug and toxic compound extrusion protein 16; Short=MATE protein 16 && PF01554:MatE	MatE
100811127	961.383	630.248	1044.83	85.5322	337.6	209.707	878.821	210.946	2.05865	4.44489e-06	8.79075e-05	LOC100811127	NC_038256.2	38727576	38732392	-	1197	protein_coding	homocysteine S-methyltransferase 3-like && Q8LAX0.2 RecName: Full=Homocysteine S-methyltransferase 3; AltName: Full=S-methylmethionine:homocysteine methyltransferase 3; Short=AtHMT-3; Short=SMM:Hcy S-methyltransferase 3 && PF02574:Homocysteine S-methyltra	-
100791090	454.885	1291.32	666.636	244.836	202.143	234.378	804.279	227.119	1.82367	4.45258e-06	8.80105e-05	LOC100791090	NC_038247.2	35245568	35251791	+	2314	protein_coding	probable polyamine oxidase 4 && Q8H191.1 RecName: Full=Probable polyamine oxidase 4; Short=AtPAO4; AltName: Full=Amine oxidase 2 && PF01593:Flavin containing amine oxidoreductase	Amino_oxidase
100305695	62.1093	38.2612	36.5996	1.06915	0	0	45.6567	0.356384	6.92892	4.50933e-06	8.9032e-05	GLYI-20	NC_038251.2	737783	739603	+	807	protein_coding	putative lactoylglutathione lyase && - && PF12681:Glyoxalase-like domain	-
548030	2133.59	1162.72	1646.98	657.529	610.598	711.358	1647.76	659.828	1.3206	4.52638e-06	8.92699e-05	LOC548030	NC_038251.2	49997913	49999175	-	1163	protein_coding	glutathione S-transferase GST 16 && Q03666.1 RecName: Full=Probable glutathione S-transferase; AltName: Full=Auxin-induced protein PCNT107 && PF13410:Glutathione S-transferase, C-terminal domain|PF02798:Glutathione S-transferase, N-terminal domain	GST_N
100790349	806.547	923.584	555.965	260.873	331.348	263.161	762.032	285.128	1.41783	4.61747e-06	9.08136e-05	LOC100790349	NC_038245.2	827885	832381	+	2312	protein_coding	tonoplast dicarboxylate transporter && Q8LG88.2 RecName: Full=Tonoplast dicarboxylate transporter; Short=AttDT; AltName: Full=Sodium-dicarboxylate cotransporter-like; Short=AtSDAT; AltName: Full=Vacuolar malate transporter && PF00939:Sodium:sulfate sympor	Na_sulph_symp
100805636	1387.4	1332.77	1417.8	607.279	674.159	725.75	1379.32	669.062	1.04374	4.763e-06	9.34164e-05	LOC100805636	NC_038242.2	24983805	24995124	+	2400	protein_coding	signal recognition particle receptor subunit alpha && Q9U5L1.2 RecName: Full=Signal recognition particle receptor subunit alpha homolog; Short=DP-alpha; Short=Docking protein alpha; Short=SR-alpha; AltName: Full=GTP-binding protein && PF00448:SRP54-type p	-
100789211	335.041	371.984	322.425	138.99	114.617	98.6855	343.15	117.431	1.54709	4.81237e-06	9.42803e-05	LOC100789211	NC_038249.2	32503694	32507961	-	2544	protein_coding	mannosyl-oligosaccharide 1%2C2-alpha-mannosidase MNS3 && Q93Y37.1 RecName: Full=Mannosyl-oligosaccharide 1,2-alpha-mannosidase MNS3 && PF01532:Glycosyl hydrolase family 47	-
100816167	314.046	670.634	435.71	116.538	30.2173	127.469	473.463	91.4079	2.37249	4.872e-06	9.53431e-05	LOC100816167	NC_038251.2	52266259	52272934	+	2749	protein_coding	CTP synthase && Q54V77.1 RecName: Full=CTP synthase; AltName: Full=CTP synthetase; AltName: Full=UTP--ammonia ligase && PF06418:CTP synthase N-terminus|PF00117:Glutamine amidotransferase class-I	CTP_synth_N
100800411	509.996	856.627	793.863	271.565	293.837	234.378	720.162	266.593	1.4334	4.92483e-06	9.63238e-05	LOC100800411	NC_038254.2	789014	797317	+	6363	protein_coding	myosin-11%2C transcript variant X3 && - && -	-
100807829	86.6032	102.03	58.3851	0	6.25186	8.22379	82.3394	4.82522	4.08696	4.95121e-06	9.67329e-05	HDA15	NC_038253.2	6089963	6096294	+	2368	protein_coding	histone deacetylase && Q8RX28.1 RecName: Full=Histone deacetylase 5 && PF00850:Histone deacetylase domain	Hist_deacetyl
100788223	167.083	804.549	348.568	52.3885	113.575	31.8672	440.066	65.9437	2.73778	4.98859e-06	9.73558e-05	LOC100788223	NC_038253.2	15519720	15525606	-	2298	protein_coding	beta-1%2C4-xylosyltransferase IRX14%2C transcript variant X2 && Q8L707.1 RecName: Full=Probable beta-1,4-xylosyltransferase IRX14; AltName: Full=Protein IRREGULAR XYLEM 14; AltName: Full=Xylan xylosyltransferase IRX14 && PF03360:Glycosyltransferase family	-
100527091	222.194	254.012	239.64	49.181	55.2247	87.3778	238.615	63.9278	1.89931	4.9977e-06	9.748e-05	LOC100527091	NC_038247.2	9442541	9444024	+	805	protein_coding	uncharacterized LOC100527091 && P27054.1 RecName: Full=Endochitinase PR4; Flags: Precursor && PF00182:Chitinase class I	-
100808533	313.171	323.095	290.183	79.1173	114.617	108.965	308.816	100.9	1.61331	5.07144e-06	9.87206e-05	LOC100808533	NC_016088.4	52489923	52497274	-	2140	protein_coding	G-box-binding factor 1%2C transcript variant X6 && P42774.2 RecName: Full=G-box-binding factor 1; Short=AtGBF1; AltName: Full=bZIP transcription factor 41; Short=AtbZIP41 && PF00170:bZIP transcription factor|PF07777:G-box binding protein MFMR	MFMR
100789421	15.746	129.663	6.09993	0	0	0	50.503	0	8.03348	5.07246e-06	9.87206e-05	LOC100789421	NC_038252.2	8649658	8654323	+	1809	protein_coding	non-specific phospholipase C4 && Q9SRQ7.1 RecName: Full=Non-specific phospholipase C4 && PF04185:Phosphoesterase family	Phosphoesterase
100780376	2157.21	2939.74	2169.83	825.386	1287.88	961.156	2422.26	1024.81	1.24081	5.08449e-06	9.89004e-05	LOC100780376	NC_038253.2	1544318	1545511	-	1194	protein_coding	uncharacterized LOC100780376 && - && PF15365:Proline-rich nuclear receptor coactivator	-
100778727	325.418	289.085	323.296	113.33	93.7779	115.133	312.6	107.414	1.54144	5.11206e-06	9.93821e-05	LOC100778727	NC_038243.2	5494300	5497290	+	1184	protein_coding	uncharacterized LOC100778727 && - && PF10184:Uncharacterized conserved protein (DUF2358)	-
100810206	615.845	580.295	623.065	206.346	247.99	286.805	606.402	247.047	1.29538	5.15923e-06	0.000100244	LOC100810206	NC_038254.2	17182113	17185266	-	1594	protein_coding	uncharacterized LOC100810206 && - && PF04601:Domain of unknown function (DUF569)	-
100784783	1383.9	1348.71	1198.2	617.97	514.736	283.721	1310.27	472.142	1.47273	5.197e-06	0.000100923	LOC100784783	NC_038249.2	20996797	21003926	-	1773	protein_coding	alpha/beta hydrolase domain-containing protein%2C transcript variant X2 && - && PF12695:Alpha/beta hydrolase family	-
100813838	635.965	531.406	476.666	209.554	214.647	233.35	548.012	219.184	1.32207	5.2179e-06	0.000101217	LOC100813838	NC_038249.2	39975525	39979857	-	1224	protein_coding	rRNA-processing protein FCF1 homolog%2C transcript variant X1 && Q9Y324.1 RecName: Full=rRNA-processing protein FCF1 homolog >Q5RFQ0.1 RecName: Full=rRNA-processing protein FCF1 homolog >Q32PD0.1 RecName: Full=rRNA-processing protein FCF1 homolog && PF049	-
100798628	35.866	30.8216	33.1139	0	0	0	33.2671	0	7.43371	5.27762e-06	0.000102264	LOC100798628	NC_016089.4	48973225	48974463	-	782	protein_coding	uncharacterized LOC100798628 && - && -	-
100788421	489.002	553.725	698.878	173.203	266.746	174.756	580.535	204.901	1.50249	5.30868e-06	0.000102697	LOC100788421	NC_038254.2	22397838	22418096	+	4858	protein_coding	alpha-glucan water dikinase%2C chloroplastic%2C transcript variant X1 && Q8LPT9.1 RecName: Full=Alpha-glucan water dikinase, chloroplastic; AltName: Full=Starch-related protein R1; Flags: Precursor && PF01326:Pyruvate phosphate dikinase, PEP/pyruvate bind	-
100794481	859.908	1231.8	1389.91	347.475	541.828	444.085	1160.54	444.462	1.3845	5.3132e-06	0.000102729	LOC100794481	NC_038242.2	13388102	13394660	+	3462	protein_coding	ribonuclease TUDOR 1 && Q8VZG7.1 RecName: Full=Ribonuclease TUDOR 1; Short=AtTudor1; Short=TUDOR-SN protein 1 && PF00567:Tudor domain|PF00565:Staphylococcal nuclease homologue	-
100800289	264.183	1349.77	360.767	71.6332	134.415	133.637	658.241	113.228	2.53849	5.39651e-06	0.000104112	LOC100800289	NC_038241.2	38099114	38107060	+	2877	protein_coding	protein PSK SIMULATOR 1%2C transcript variant X2 && - && PF11961:Domain of unknown function (DUF3475)|PF05003:Protein of unknown function (DUF668)	-
100808693	1424.14	1008.61	1415.18	561.305	594.968	554.078	1282.64	570.117	1.17011	5.40893e-06	0.000104295	LOC100808693	NC_016088.4	36825116	36831393	-	4385	protein_coding	copper transporter 2%2C transcript variant X2 && Q9STG2.1 RecName: Full=Copper transporter 2; Short=AtCOPT2 && -	-
100786132	1909.64	2350.94	2534.09	917.333	960.702	1230.48	2264.89	1036.17	1.12808	5.48384e-06	0.00010551	LOC100786132	NC_038247.2	7664744	7670504	+	2618	protein_coding	nucleolin 1 && Q7XTT4.2 RecName: Full=Nucleolin 2; AltName: Full=Protein NUCLEOLIN LIKE 2 && PF00076:RNA recognition motif. (a.k.a. RRM, RBD, or RNP domain)	RRM_1
100784103	659.584	1769.58	936.775	389.171	290.711	345.399	1121.98	341.761	1.71458	5.53447e-06	0.000106368	LOC100784103	NC_038251.2	3019068	3024161	-	3256	protein_coding	protein TRM32%2C transcript variant X3 && F4HSD5.1 RecName: Full=Protein TRM32; AltName: Full=TON1-RECRUITING MOTIF protein 32 && PF14309:Domain of unknown function (DUF4378)	-
547700	34909.8	22083.1	29018.3	15659.9	8878.68	10378.4	28670.4	11639	1.30061	5.5901e-06	0.00010728	VPE2	NC_038250.2	8865746	8873005	-	1913	protein_coding	vacuolar processing enzyme 2 && O24325.1 RecName: Full=Vacuolar-processing enzyme; Short=VPE; AltName: Full=Legumain-like proteinase; Short=LLP; Flags: Precursor && PF01650:Peptidase C13 family	-
100785409	43.739	907.642	193.455	22.4522	30.2173	46.2588	381.612	32.9761	3.53136	5.591e-06	0.00010728	LOC100785409	NC_038246.2	47916208	47917371	+	1164	protein_coding	2-hydroxyisoflavanone dehydratase && Q5NUF4.1 RecName: Full=2-hydroxyisoflavanone dehydratase; AltName: Full=Carboxylesterase HIDM && PF07859:alpha/beta hydrolase fold	Abhydrolase_3
100813205	1483.63	2016.15	2038.25	921.609	837.749	801.82	1846.01	853.726	1.1125	5.59965e-06	0.000107388	LOC100813205	NC_016089.4	9803735	9810600	+	3758	protein_coding	probable E3 ubiquitin ligase SUD1%2C transcript variant X2 && F4JKK0.1 RecName: Full=Probable E3 ubiquitin ligase SUD1; AltName: Full=Protein ECERIFERUM 9; AltName: Full=Protein SUPPRESSOR OF DRY2 DEFFECTS 1; Short=AtSUD1; AltName: Full=RING/U-box domain-	-
100778785	246.688	181.741	206.526	55.5959	35.4272	10.2797	211.652	33.7676	2.64974	5.62772e-06	0.000107868	LOC100778785	NC_038253.2	2091567	2095609	+	1803	protein_coding	lipoamide acyltransferase component of branched-chain alpha-keto acid dehydrogenase complex%2C mitochondrial%2C transcript variant X1 && Q9M7Z1.1 RecName: Full=Lipoamide acyltransferase component of branched-chain alpha-keto acid dehydrogenase complex, mi	Biotin_lipoyl
100801175	376.155	298.65	343.339	104.777	138.583	96.6295	339.382	113.33	1.58276	5.63768e-06	0.000108	LOC100801175	NC_038241.2	16686940	16692099	+	1602	protein_coding	serine/threonine-protein kinase SAPK10 && Q75H77.1 RecName: Full=Serine/threonine-protein kinase SAPK10; AltName: Full=Osmotic stress/abscisic acid-activated protein kinase 10 && PF00069:Protein kinase domain	Pkinase
100807652	89.2275	264.64	196.941	2.1383	34.3852	6.16784	183.603	14.2305	3.68804	5.70351e-06	0.000109084	LOC100807652	NC_038245.2	32951389	32953217	+	1829	protein_coding	UDP-glycosyltransferase 88A1 && Q6VAA7.1 RecName: Full=UDP-glycosyltransferase 88B1 && PF00201:UDP-glucoronosyl and UDP-glucosyl transferase	UDPGT
100527613	224.818	111.595	130.713	8.55322	35.4272	6.16784	155.709	16.7161	3.2197	5.70889e-06	0.000109128	LOC100527613	NC_038243.2	38180398	38182162	+	829	protein_coding	uncharacterized LOC100527613 && Q9XIM0.1 RecName: Full=CCG-binding protein 1; Short=AtCBP1; AltName: Full=Protein MATERNAL EFFECT EMBRYO ARREST 14 && -	-
100306612	431.266	453.821	490.609	210.623	140.667	151.112	458.565	167.467	1.45359	5.77861e-06	0.000110401	LOC100306612	NC_038242.2	11490364	11493168	-	1334	protein_coding	uncharacterized LOC100306612%2C transcript variant X3 && Q8IQ13.1 RecName: Full=Probable RNA-binding protein EIF1AD; AltName: Full=Eukaryotic translation initiation factor 1A domain-containing protein && PF01176:Translation initiation factor 1A / IF-1	-
547471	7684.06	9629.08	11835.6	4580.25	4645.13	4766.71	9716.25	4664.03	1.05882	5.86816e-06	0.000111991	NRT1-3	NC_038246.2	41816967	41825912	+	2321	protein_coding	putative nitrate transporter NRT1-3 && Q9FNL7.1 RecName: Full=Protein NRT1/ PTR FAMILY 5.2; Short=AtNPF5.2; AltName: Full=Peptide transporter PTR3-A; Short=AtPTR3 && PF00854:POT family	-
100811108	307.922	298.65	176.898	43.8352	64.6025	84.2939	261.157	64.2439	2.02226	5.90086e-06	0.000112494	LOC100811108	NC_016091.4	23071632	23073373	-	1363	protein_coding	uncharacterized protein At5g39865 && Q9FLE8.1 RecName: Full=Uncharacterized protein At5g39865 && PF00462:Glutaredoxin	-
102667779	5485.74	4236.37	4952.27	1916.99	2711.22	2326.3	4891.46	2318.17	1.07731	5.92837e-06	0.000112897	LOC102667779	NC_038248.2	6694983	6697818	+	1741	protein_coding	UDP-D-apiose/UDP-D-xylose synthase 2 && Q9SGE0.1 RecName: Full=UDP-D-apiose/UDP-D-xylose synthase 2 && PF01370:NAD dependent epimerase/dehydratase family	Epimerase
547603	788.176	1685.62	897.562	104.777	325.097	370.071	1123.79	266.648	2.07483	6.00735e-06	0.000114278	LOC547603	NC_038247.2	37204299	37205955	-	1657	protein_coding	Hs1pro-1 domain-containing protein && O04203.1 RecName: Full=Nematode resistance protein-like HSPRO2; AltName: Full=AKINbetagamma-interacting protein 2; AltName: Full=Ortholog of sugar beet HS1 PRO-1 protein 2; AltName: Full=Protein Hs1pro-2 && PF07231:Hs	-
100818836	1257.06	1637.79	1967.66	821.109	608.514	541.742	1620.84	657.122	1.30261	6.04521e-06	0.000114875	LOC100818836	NC_038251.2	2835837	2842106	-	4082	protein_coding	pumilio homolog 2 && Q9ZW06.1 RecName: Full=Pumilio homolog 2; Short=APUM-2; Short=AtPUM2 && PF00806:Pumilio-family RNA binding repeat|PF07990:Nucleic acid binding protein NABP	PUF
100820227	265.058	244.447	288.44	55.5959	68.7704	12.3357	265.982	45.5673	2.5461	6.08775e-06	0.000115622	LOC100820227	NC_038249.2	43328552	43330413	-	1862	protein_coding	serine/threonine-protein kinase BLUS1 && O23304.1 RecName: Full=Serine/threonine-protein kinase BLUS1; AltName: Full=Protein BLUE LIGHT SIGNALING 1 && PF00069:Protein kinase domain	Pkinase
100781566	372.656	291.211	288.44	72.7024	9.37779	64.7624	317.435	48.9475	2.69757	6.10244e-06	0.000115838	LOC100781566	NC_038249.2	32303320	32307527	-	1464	protein_coding	E3 ubiquitin-protein ligase MIEL1 && Q8VZK0.1 RecName: Full=E3 ubiquitin-protein ligase MIEL1; AltName: Full=MYB30-interacting E3 ligase 1 && PF14599:Zinc-ribbon|PF05495:CHY zinc finger|PF00097:Zinc finger, C3HC4 type (RING finger)	zf-CHY
100819513	48.1129	438.941	351.182	36.3512	41.6791	16.4476	279.412	31.4926	3.14921	6.18324e-06	0.000117184	LOC100819513	NC_038242.2	10396448	10409705	-	7313	protein_coding	glutamate synthase [NADH]%2C amyloplastic%2C transcript variant X1 && Q03460.1 RecName: Full=Glutamate synthase [NADH], amyloplastic; AltName: Full=NADH-GOGAT; Flags: Precursor && PF14691:Dihydroprymidine dehydrogenase domain II, 4Fe-4S cluster|PF04898:Gl	GATase_2
121173513	41.9894	29.7587	81.042	0	2.08395	1.02797	50.93	1.03731	5.61114	6.21516e-06	0.000117726	LOC121173513	NC_038251.2	49364490	49365940	-	1327	pseudogene	- && Q9SQ80.1 RecName: Full=Gibberellin 2-beta-dioxygenase 1; AltName: Full=GA 2-oxidase 1; AltName: Full=Gibberellin 2-beta-hydroxylase 1; AltName: Full=Gibberellin 2-oxidase 1; AltName: Full=Protein SLENDER && -	-
100819452	1141.59	4496.76	1839.57	273.703	848.169	503.707	2492.64	541.86	2.20144	6.22916e-06	0.000117892	LOC100819452	NC_038247.2	6203989	6208436	-	2102	protein_coding	amino acid transporter protein && Q9SX98.1 RecName: Full=Lysine histidine transporter-like 8; AltName: Full=Amino acid transporter-like protein 1 && PF01490:Transmembrane amino acid transporter protein	Aa_trans
102664055	189.827	317.781	281.468	8.55322	35.4272	68.8742	263.025	37.6182	2.80399	6.23237e-06	0.000117892	LOC102664055	NC_038249.2	37284059	37286836	+	2778	protein_coding	uncharacterized LOC102664055 && - && PF11145:Protein of unknown function (DUF2921)	-
100783947	2024.24	2414.71	3080.47	1114.06	1041.98	1259.27	2506.47	1138.43	1.13862	6.30041e-06	0.000119086	LOC100783947	NC_038252.2	30110617	30114247	+	2708	protein_coding	zinc finger protein GAI-ASSOCIATED FACTOR 1 && Q9LVQ7.1 RecName: Full=Protein indeterminate-domain 1; AltName: Full=Protein ENHYDROUS && -	-
100791763	309.672	157.296	248.354	24.5905	61.4766	60.6505	238.441	48.9059	2.28543	6.35456e-06	0.000120045	LOC100791763	NC_016089.4	14007679	14012290	-	1822	protein_coding	methylcrotonoyl-CoA carboxylase beta chain%2C mitochondrial%2C transcript variant X1 && Q9LDD8.1 RecName: Full=Methylcrotonoyl-CoA carboxylase beta chain, mitochondrial; Short=MCCase subunit beta; AltName: Full=3-methylcrotonyl-CoA carboxylase 2; AltName:	Carboxyl_trans
100776303	1205.45	1274.31	1297.54	483.257	673.117	577.721	1259.1	578.032	1.12307	6.37103e-06	0.000120292	LOC100776303	NC_038253.2	2773142	2791686	+	3766	protein_coding	E3 ubiquitin-protein ligase UPL6%2C transcript variant X1 && Q8RWB8.1 RecName: Full=E3 ubiquitin-protein ligase UPL6; Short=Ubiquitin-protein ligase 6; AltName: Full=HECT-type E3 ubiquitin transferase UPL6 && PF00632:HECT-domain (ubiquitin-transferase)	HECT
100806401	571.231	797.109	745.063	332.506	262.578	243.63	704.468	279.571	1.33323	6.45832e-06	0.00012181	LOC100806401	NC_016088.4	49593123	49612454	-	2995	protein_coding	protein ENHANCED DISEASE RESISTANCE 2%2C transcript variant X3 && F4JSE7.1 RecName: Full=Protein ENHANCED DISEASE RESISTANCE 2 && PF07059:Protein of unknown function (DUF1336)|PF01852:START domain	START
100499624	642.963	991.604	683.193	233.075	362.608	235.406	772.586	277.03	1.47917	6.48578e-06	0.000122263	LOC100499624	NC_038251.2	52484024	52494498	+	2026	protein_coding	citrate synthase%2C transcript variant X1 && P49298.1 RecName: Full=Citrate synthase, mitochondrial; Flags: Precursor && PF00285:Citrate synthase	Citrate_synt
100782504	795.175	808.8	530.694	306.847	265.704	267.273	711.556	279.941	1.34565	6.51143e-06	0.000122682	LOC100782504	NC_038244.2	34188797	34198656	-	2362	protein_coding	ASC1-like protein%2C transcript variant X2 && Q8W4Y5.1 RecName: Full=ASC1-like protein; AltName: Full=Alternaria stem canker resistance-like protein && PF03798:TLC domain	LAG1
100779386	127.718	85.025	64.485	11.7607	0	4.1119	92.4093	5.29086	4.13133	6.5492e-06	0.000123328	LOC100779386	NC_038256.2	34458597	34460275	+	1314	protein_coding	GEM-like protein 4 && Q9FTA0.1 RecName: Full=GEM-like protein 4 && PF02893:GRAM domain	GRAM
100817488	539.739	1142.52	671.864	228.799	286.543	274.469	784.709	263.27	1.57492	6.66018e-06	0.000125151	LOC100817488	NC_016090.4	38848255	38851577	+	1175	protein_coding	uncharacterized LOC100817488%2C transcript variant X2 && - && PF05514:HR-like lesion-inducing	-
100800253	578.229	648.315	696.264	150.75	260.494	275.497	640.936	228.914	1.48504	6.66954e-06	0.000125261	LOC100800253	NC_016091.4	468870	472902	-	1244	protein_coding	5'-methylthioadenosine/S-adenosylhomocysteine nucleosidase%2C transcript variant X2 && Q9T0I8.1 RecName: Full=5'-methylthioadenosine/S-adenosylhomocysteine nucleosidase 1; Short=AtMTN1; AltName: Full=5'-methylthioadenosine nucleosidase; Short=MTA nucleosi	-
100780357	880.903	1206.29	1039.6	536.714	370.944	337.175	1042.27	414.944	1.32871	6.71123e-06	0.000125977	LOC100780357	NC_038244.2	14417291	14428618	-	3773	protein_coding	calmodulin-binding transcription activator 2%2C transcript variant X2 && Q6NPP4.1 RecName: Full=Calmodulin-binding transcription activator 2; AltName: Full=Ethylene-induced calmodulin-binding protein c; Short=AtER66; Short=EICBP.c; AltName: Full=Signal-re	CG-1
100793086	164.459	227.442	211.755	25.6597	64.6025	20.5595	201.218	36.9406	2.44507	6.74769e-06	0.000126594	LOC100793086	NC_038250.2	46718104	46719293	+	920	protein_coding	protein ELF4-LIKE 1%2C transcript variant X1 && O80877.1 RecName: Full=Protein ELF4-LIKE 1 && PF07011:Protein of unknown function (DUF1313)	-
100800379	237.94	151.982	194.326	16.0373	30.2173	0	194.75	15.4182	3.66007	6.78085e-06	0.000127149	LOC100800379	NC_038253.2	1186032	1187620	-	1268	protein_coding	uncharacterized LOC100800379 && - && -	-
100814892	356.91	500.585	365.996	143.266	82.3161	152.14	407.83	125.908	1.69512	6.82196e-06	0.000127852	LOC100814892	NC_038241.2	5542178	5548416	+	1646	protein_coding	uncharacterized LOC100814892%2C transcript variant X4 && Q9DBN9.1 RecName: Full=Probable ATP-dependent RNA helicase DDX59; AltName: Full=DEAD box protein 59 && -	-
100797652	1872.9	1290.25	1508.43	676.773	711.67	750.421	1557.19	712.955	1.12726	6.83777e-06	0.000128081	LOC100797652	NC_038241.2	38977713	38981235	-	1937	protein_coding	tubulin beta-1 chain-like && P12459.1 RecName: Full=Tubulin beta-1 chain; AltName: Full=Beta-1-tubulin && PF00091:Tubulin/FtsZ family, GTPase domain|PF03953:Tubulin C-terminal domain	Tubulin
100790095	690.201	708.896	932.418	257.666	221.941	381.378	777.172	286.995	1.43719	6.90515e-06	0.000129274	LOC100790095	NC_038242.2	6409075	6417026	-	3262	protein_coding	ER membrane protein complex subunit 1 && Q5ZL00.1 RecName: Full=ER membrane protein complex subunit 1; Flags: Precursor && PF07774:Protein of unknown function (DUF1620)|PF13360:PQQ-like domain	-
100778648	174.081	4035.5	2143.69	74.8407	53.1408	99.7135	2117.76	75.8983	4.80223	7.0545e-06	0.000131861	LOC100778648	NC_038247.2	15351860	15354004	-	1491	protein_coding	probable F-box protein At2g36090 && Q9XIN8.1 RecName: Full=F-box protein At2g27310 && -	-
100782577	104.099	175.364	121.127	4.27661	2.08395	25.6993	133.53	10.6866	3.63967	7.08363e-06	0.000132336	LOC100782577	NC_038246.2	4305143	4307953	+	1664	protein_coding	DNA topoisomerase 6 subunit A && Q9LZ03.1 RecName: Full=DNA topoisomerase 6 subunit A; Short=AtTOP6A; AltName: Full=Meiotic recombination protein SPO11-3; Short=AtSPO11-3; AltName: Full=Protein BRASSINOSTEROID INSENSITIVE 5; AltName: Full=Protein ROOT HAI	-
100797729	131.217	172.176	142.041	34.2129	10.4198	29.8112	148.478	24.8146	2.5811	7.14612e-06	0.000133433	LOC100797729	NC_016088.4	2746923	2754773	-	1849	protein_coding	protein DETOXIFICATION 29 && Q38956.1 RecName: Full=Protein DETOXIFICATION 29; Short=AtDTX29; AltName: Full=Multidrug and toxic compound extrusion protein 29; Short=MATE protein 29 && PF01554:MatE	MatE
100803029	3063.48	5818.9	4679.52	2080.57	1678.62	1900.72	4520.63	1886.64	1.26062	7.18579e-06	0.000134033	LOC100803029	NC_038253.2	5050144	5056229	-	2693	protein_coding	calmodulin-binding protein 60 B%2C transcript variant X1 && Q9FKL6.1 RecName: Full=Calmodulin-binding protein 60 B && PF07887:Calmodulin binding protein-like	-
100811255	781.178	697.205	813.905	167.857	340.726	303.252	764.096	270.612	1.4974	7.19417e-06	0.000134118	LOC100811255	NC_016089.4	48251699	48256003	-	2436	protein_coding	polyamine oxidase 2 && Q9SKX5.1 RecName: Full=Probable polyamine oxidase 2; Short=AtPAO2; AltName: Full=Amine oxidase 1 && PF01593:Flavin containing amine oxidoreductase	Amino_oxidase
100800861	789.051	858.752	803.448	373.134	319.887	408.106	817.084	367.042	1.15439	7.32088e-06	0.000136289	LOC100800861	NC_038243.2	6462568	6469796	+	2517	protein_coding	DEAD-box ATP-dependent RNA helicase 8%2C transcript variant X1 && Q8RXK6.1 RecName: Full=DEAD-box ATP-dependent RNA helicase 8 && PF00270:DEAD/DEAH box helicase|PF00271:Helicase conserved C-terminal domain	DEAD
100815464	523.993	388.989	521.98	210.623	166.716	149.056	478.321	175.465	1.44755	7.32218e-06	0.000136289	LOC100815464	NC_038251.2	7613598	7618629	-	3240	protein_coding	tubby-like F-box protein 6%2C transcript variant X1 && Q8VY21.1 RecName: Full=Tubby-like F-box protein 3; Short=AtTLP3 && PF00646:F-box domain|PF01167:Tub family	Tub
780535	708.571	728.026	912.376	226.66	311.551	374.182	782.991	304.131	1.36419	7.40809e-06	0.000137816	MYB180	NC_038253.2	11741399	11745417	-	1604	protein_coding	MYB transcription factor MYB180 && Q2V9B0.1 RecName: Full=Transcription factor MYB1R1; AltName: Full=Myb-related protein R1; Short=StMYB1R-1 && PF00249:Myb-like DNA-binding domain	Myb_DNA-binding
100811260	318.42	1229.67	454.009	163.58	154.212	143.916	667.368	153.903	2.11578	7.41223e-06	0.000137821	LOC100811260	NC_016089.4	9406595	9409215	+	2294	protein_coding	rust resistance kinase Lr10 && P93604.1 RecName: Full=Rust resistance kinase Lr10; AltName: Full=Probable receptor-like serine/threonine-protein kinase LRK10; Flags: Precursor && PF13947:Wall-associated receptor kinase galacturonan-binding|PF00069:Protein	Pkinase
100776865	211.697	544.16	331.139	85.5322	115.659	68.8742	362.332	90.0219	2.00814	7.4478e-06	0.000138337	LOC100776865	NC_038246.2	49973736	49975835	+	2100	protein_coding	uncharacterized LOC100776865 && - && PF07690:Major Facilitator Superfamily|PF06813:Nodulin-like	MFS_1
100789972	76.9806	1431.61	443.552	72.7024	87.526	71.9582	650.714	77.3955	3.07118	7.59505e-06	0.000140924	LOC100789972	NC_038245.2	39415209	39418974	+	3407	protein_coding	receptor-like protein kinase HSL1 && Q9M0G7.1 RecName: Full=MDIS1-interacting receptor like kinase 1; Short=AtMIK1; AltName: Full=Leucine-rich repeat receptor-like protein kinase PXL2; AltName: Full=Protein PHLOEM INTERCALATED WITH XYLEM-LIKE 2; Flags: Pr	Pkinase
100800236	1019.99	621.745	786.02	322.884	336.558	320.728	809.253	326.723	1.30894	7.62582e-06	0.000141421	LOC100800236	NC_016090.4	3390823	3392893	+	1662	protein_coding	cytochrome P450 71A1 && O65782.1 RecName: Full=Cytochrome P450 83B1; AltName: Full=Protein ALTERED TRYPTOPHAN REGULATION 4; AltName: Full=Protein RED ELONGATED 1; AltName: Full=Protein SUPERROOT 2 && PF00067:Cytochrome P450	p450
106795977	752.31	1403.97	1396.88	476.842	474.099	363.903	1184.39	438.281	1.43409	7.63977e-06	0.000141606	LOC106795977	NC_038250.2	3172480	3185323	-	5593	protein_coding	uncharacterized LOC106795977 && Q9MA83.1 RecName: Full=Receptor like protein 30; Short=AtRLP30; Flags: Precursor && PF13855:Leucine rich repeat|PF08263:Leucine rich repeat N-terminal domain	LRRNT_2
100811824	554.61	594.112	786.891	172.134	259.452	277.553	645.205	236.38	1.44855	7.77752e-06	0.000143633	LOC100811824	NC_016091.4	3023681	3032887	+	3886	protein_coding	phosphatidate phosphatase PAH2%2C transcript variant X2 && Q9FMN2.1 RecName: Full=Phosphatidate phosphatase PAH2; AltName: Full=Phosphatidic acid phosphohydrolase 2; Short=AtPAH2 && PF04571:lipin, N-terminal conserved region|PF08235:LNS2 (Lipin/Ned1/Smp2)	-
100781416	1527.37	960.782	1085.79	562.374	380.321	481.092	1191.31	474.596	1.32809	7.79028e-06	0.000143793	LOC100781416	NC_038244.2	4096703	4097778	+	882	protein_coding	probable FKBP-type peptidyl-prolyl cis-trans isomerase 5%2C chloroplastic-like && Q9LDY5.1 RecName: Full=Peptidyl-prolyl cis-trans isomerase FKBP17-2, chloroplastic; Short=PPIase FKBP17-2; AltName: Full=FK506-binding protein 17-2; Short=AtFKBP17-2; AltNam	FKBP_C
100779469	509.122	1440.11	711.949	220.245	252.158	300.168	887.061	257.524	1.78366	7.85104e-06	0.000144839	MPK4A	NC_038252.2	3094410	3101037	+	1816	protein_coding	mitogen-activated protein kinase MPK4a && Q40353.1 RecName: Full=Mitogen-activated protein kinase homolog MMK2 && PF00069:Protein kinase domain	Pkinase
106795631	21.8695	69.0828	16.557	0	0	0	35.8364	0	7.53861	8.07869e-06	0.000148267	LOC106795631	NC_038249.2	21005826	21008946	+	1594	pseudogene	- && Q9LTS4.1 RecName: Full=Putative transcription factor bHLH041; AltName: Full=Basic helix-loop-helix protein 41; Short=AtbHLH41; Short=bHLH 41; AltName: Full=Transcription factor EN 51; AltName: Full=bHLH transcription factor bHLH041 && PF00010:Helix-l	HLH
100306321	852.91	750.345	790.377	365.65	380.321	365.959	797.878	370.643	1.10628	8.17062e-06	0.000149799	LOC100306321	NC_038251.2	4176545	4181034	+	1583	protein_coding	CD2 antigen cytoplasmic tail-binding protein 2 homolog && - && -	-
100305807	82.2293	36.1356	20.9141	0	0	1.02797	46.4263	0.342658	6.95309	8.25099e-06	0.000151116	LOC100305807	NC_038247.2	8031535	8032310	+	776	protein_coding	uncharacterized LOC100305807 && Q9FYB5.2 RecName: Full=Chaperone protein dnaJ 11, chloroplastic; Short=AtDjC11; Short=AtJ11; Flags: Precursor && PF00226:DnaJ domain	DnaJ
100792182	73.4815	30.8216	57.5137	3.20746	0	0	53.9389	1.06915	5.67665	8.29698e-06	0.000151801	LOC100792182	NC_038256.2	3792687	3794799	+	874	protein_coding	uncharacterized LOC100792182%2C transcript variant X2 && - && -	-
100777060	717.319	821.554	885.362	410.555	292.795	326.896	808.078	343.415	1.23466	8.32801e-06	0.00015229	LOC100777060	NC_038247.2	2481622	2487135	-	3818	protein_coding	leucine--tRNA ligase%2C cytoplasmic%2C transcript variant X1 && F4I116.1 RecName: Full=Leucine--tRNA ligase, cytoplasmic; AltName: Full=Leucyl-tRNA synthetase; Short=LeuRS && PF00133:tRNA synthetases class I (I, L, M and V)|PF08264:Anticodon-binding domai	-
100819302	181.954	452.758	291.925	28.8671	89.61	66.8183	308.879	61.7651	2.32085	8.38322e-06	0.000153142	LOC100819302	NC_038255.2	15987642	15989932	+	2200	protein_coding	rust resistance kinase Lr10 && P93604.1 RecName: Full=Rust resistance kinase Lr10; AltName: Full=Probable receptor-like serine/threonine-protein kinase LRK10; Flags: Precursor && PF13947:Wall-associated receptor kinase galacturonan-binding|PF00069:Protein	Pkinase
100805689	118.095	47.8265	50.5423	0	6.25186	0	72.1547	2.08395	5.1118	8.43091e-06	0.000153934	LOC100805689	NC_038253.2	38140053	38145650	-	1891	protein_coding	cytochrome P450 711A1 && B9DFU2.1 RecName: Full=Cytochrome P450 711A1; AltName: Full=Protein MORE AXILLARY BRANCHES 1 && PF00067:Cytochrome P450	p450
100782344	28.8677	111.595	84.5276	0	0	6.16784	74.9969	2.05595	5.17767	8.45417e-06	0.000154279	LOC100782344	NC_038244.2	5072062	5074684	+	2623	protein_coding	L-type lectin-domain containing receptor kinase IX.1 && Q9LXA5.1 RecName: Full=L-type lectin-domain containing receptor kinase IX.1; Short=LecRK-IX.1; Flags: Precursor && PF00069:Protein kinase domain|PF00139:Legume lectin domain	Pkinase
100809556	736.564	797.109	908.89	166.788	344.894	337.175	814.188	282.952	1.52456	8.6539e-06	0.00015768	LOC100809556	NC_038249.2	39761455	39768627	+	3334	protein_coding	homeobox-leucine zipper protein HDG2%2C transcript variant X1 && Q94C37.1 RecName: Full=Homeobox-leucine zipper protein HDG2; AltName: Full=HD-ZIP protein HDG2; AltName: Full=Homeodomain GLABRA 2-like protein 2; AltName: Full=Homeodomain transcription fac	START
100798803	58.6102	112.658	31.3711	0	0	5.13987	67.5465	1.71329	5.28813	8.70541e-06	0.000158537	LOC100798803	NC_016089.4	46620569	46621848	+	1280	protein_coding	abscisic acid receptor PYL4 && O80920.1 RecName: Full=Abscisic acid receptor PYL4; AltName: Full=ABI1-binding protein 2; AltName: Full=PYR1-like protein 4; AltName: Full=Regulatory components of ABA receptor 10 && PF10604:Polyketide cyclase / dehydrase an	-
100778812	19.2451	43.5753	34.8568	0	0	0	32.5591	0	7.40154	8.72095e-06	0.000158738	LOC100778812	NC_038246.2	42874069	42876941	+	1657	protein_coding	SHUGOSHIN 2%2C transcript variant X2 && - && PF07557:Shugoshin C terminus	-
100799931	635.09	759.911	878.39	283.325	282.376	371.099	757.797	312.267	1.2789	8.82628e-06	0.000160491	LOC100799931	NC_038256.2	2943200	2946828	-	1989	protein_coding	probable inactive purple acid phosphatase 2-like && Q9ZQ81.1 RecName: Full=Probable inactive purple acid phosphatase 9; Flags: Precursor && PF00149:Calcineurin-like phosphoesterase|PF14008:Iron/zinc purple acid phosphatase-like protein C|PF16656:Purple ac	Metallophos
100776446	409.397	740.78	503.68	191.378	216.731	172.7	551.286	193.603	1.50904	8.84802e-06	0.000160802	LOC100776446	NC_038244.2	10711965	10715585	-	1721	protein_coding	bifunctional aspartate aminotransferase and glutamate/aspartate-prephenate aminotransferase && E9L7A5.1 RecName: Full=Bifunctional aspartate aminotransferase and glutamate/aspartate-prephenate aminotransferase; Short=PhPPA-AT; Flags: Precursor && PF00155:	Aminotran_1_2
106795493	180.205	1518.76	520.237	105.846	151.087	114.105	739.733	123.679	2.57981	8.85249e-06	0.000160802	IOMT2	NC_038249.2	28191367	28193077	+	1342	protein_coding	isoflavone 4'-O-methyltransferase && Q84KK6.1 RecName: Full=Isoflavone 4'-O-methyltransferase; Short=GeHI4'OMT; AltName: Full=2,7,4'-trihydroxyisoflavanone 4'-O-methyltransferase; AltName: Full=S-adenosyl-L-methionine:2,7,4'-trihydroxyisoflavanone 4'-O-me	-
100790574	1634.96	1344.46	1158.99	597.656	535.576	710.33	1379.47	614.521	1.16656	9.14021e-06	0.000165435	LOC100790574	NC_016091.4	228050	229992	-	1754	protein_coding	glutamate-1-semialdehyde 2%2C1-aminomutase%2C chloroplastic && P45621.1 RecName: Full=Glutamate-1-semialdehyde 2,1-aminomutase, chloroplastic; Short=GSA; AltName: Full=Glutamate-1-semialdehyde aminotransferase; Short=GSA-AT; Flags: Precursor && PF00202:Am	Aminotran_3
100780484	512.621	3187.37	547.251	192.447	310.509	224.098	1415.75	242.352	2.54601	9.18897e-06	0.000166232	LOC100780484	NC_038249.2	34854866	34857681	+	1518	protein_coding	transmembrane protein 184A%2C transcript variant X1 && A2VDL9.1 RecName: Full=Transmembrane protein 184B && PF03619:Organic solute transporter Ostalpha	-
100786540	863.407	580.295	713.692	274.772	222.983	337.175	719.132	278.31	1.36984	9.34364e-06	0.000168696	LOC100786540	NC_038249.2	44517004	44523443	+	1292	protein_coding	methyl-CpG-binding domain-containing protein 10-like && Q9LW00.1 RecName: Full=Methyl-CpG-binding domain-containing protein 11; Short=AtMBD11; Short=MBD11; AltName: Full=Methyl-CpG-binding protein MBD11 && PF01429:Methyl-CpG binding domain	MBD
100805378	798.674	748.22	570.779	245.905	157.338	324.84	705.891	242.694	1.54011	9.34423e-06	0.000168696	LOC100805378	NC_038254.2	49255577	49257428	+	1107	protein_coding	abscisic acid receptor PYL4%2C transcript variant X2 && O80920.1 RecName: Full=Abscisic acid receptor PYL4; AltName: Full=ABI1-binding protein 2; AltName: Full=PYR1-like protein 4; AltName: Full=Regulatory components of ABA receptor 10 && PF10604:Polyketi	-
100805691	364.783	112.658	163.827	36.3512	39.5951	45.2308	213.756	40.3924	2.40455	9.60207e-06	0.000172823	LOC100805691	NC_016088.4	3039950	3041275	-	1326	protein_coding	F-box/kelch-repeat protein At1g23390 && Q9LDE3.1 RecName: Full=F-box/kelch-repeat protein At1g23390 && -	-
100817368	395.4	2870.66	807.805	31.0054	129.205	47.2868	1357.95	69.1658	4.29501	9.60931e-06	0.000172865	LOC100817368	NC_038242.2	32350099	32364687	+	3410	protein_coding	probable LRR receptor-like serine/threonine-protein kinase At1g53430 && C0LGG8.1 RecName: Full=Probable LRR receptor-like serine/threonine-protein kinase At1g53430; Flags: Precursor && PF13855:Leucine rich repeat|PF07714:Protein tyrosine kinase|PF11721:Di	Pkinase_Tyr
100306421	300.049	177.49	221.34	38.4895	81.2742	34.9511	232.96	51.5716	2.17586	9.70849e-06	0.000174561	LOC100306421	NC_038254.2	45369773	45370650	+	878	protein_coding	uncharacterized LOC100306421 && - && -	-
100785561	18.3704	182.804	48.7995	5.34576	0	0	83.3245	1.78192	5.5587	9.9369e-06	0.000178345	LOC100785561	NC_038245.2	44838053	44841893	+	3731	protein_coding	probable LRR receptor-like serine/threonine-protein kinase At3g47570%2C transcript variant X3 && C0LGP4.1 RecName: Full=Probable LRR receptor-like serine/threonine-protein kinase At3g47570; Flags: Precursor && PF08263:Leucine rich repeat N-terminal domain	Pkinase
100807767	1386.53	928.898	1257.46	534.576	366.776	554.078	1190.96	485.143	1.29593	9.93909e-06	0.000178345	LOC100807767	NC_038250.2	46242298	46244939	-	2642	protein_coding	L-type lectin-domain containing receptor kinase VIII.2 && Q9FHG4.1 RecName: Full=Probable L-type lectin-domain containing receptor kinase S.7; Short=LecRK-S.7; Flags: Precursor && PF07714:Protein tyrosine kinase|PF00139:Legume lectin domain	Pkinase_Tyr
100810613	286.053	293.336	377.324	111.192	117.743	106.909	318.905	111.948	1.51061	9.98321e-06	0.000178925	LOC100810613	NC_038249.2	39828622	39833390	+	2190	protein_coding	probable beta-1%2C3-galactosyltransferase 2 && A8MRC7.1 RecName: Full=Probable beta-1,3-galactosyltransferase 2 && PF01762:Galactosyltransferase|PF13334:Domain of unknown function (DUF4094)	Galactosyl_T
100803067	220.444	425.125	265.783	96.2237	88.568	50.3707	303.784	78.3875	1.95394	9.98659e-06	0.000178925	LOC100803067	NC_038254.2	57539201	57545341	-	2571	protein_coding	plastidic glucose transporter 4%2C transcript variant X2 && Q56ZZ7.2 RecName: Full=Plastidic glucose transporter 4; Short=AtpGlcT && PF00083:Sugar (and other) transporter	Sugar_tr
548071	2275.3	16597.9	7152.61	1495.74	2061.03	2153.61	8675.28	1903.46	2.18822	1.01203e-05	0.00018123	ADC	NC_038242.2	579552	582388	+	2837	protein_coding	arginine decarboxylase && Q39827.1 RecName: Full=Arginine decarboxylase; Short=ADC; Short=ARGDC && PF00278:Pyridoxal-dependent decarboxylase, C-terminal sheet domain|PF02784:Pyridoxal-dependent decarboxylase, pyridoxal binding domain	-
100788625	1773.18	1587.84	1946.75	447.975	969.038	444.085	1769.26	620.366	1.51198	1.01953e-05	0.000182399	ALMT21	NC_038247.2	3107272	3110420	-	1926	protein_coding	aluminum-activated malate transporter family protein && O49696.1 RecName: Full=Aluminum-activated malate transporter 12; Short=AtALMT12; AltName: Full=Quick anion channel 1 && PF11744:Aluminium activated malate transporter	-
100783934	713.82	746.094	729.378	281.187	369.902	321.756	729.764	324.281	1.17003	1.01959e-05	0.000182399	LOC100783934	NC_038251.2	5534306	5536586	-	2281	protein_coding	acetolactate synthase 2%2C chloroplastic && P09114.1 RecName: Full=Acetolactate synthase 2, chloroplastic; AltName: Full=ALS II; AltName: Full=Acetohydroxy-acid synthase II; AltName: Full=Acetolactate synthase II; Flags: Precursor && PF00205:Thiamine pyro	TPP_enzyme_N
100788688	321.919	198.746	323.296	100.5	58.3507	77.098	281.32	78.6497	1.83986	1.02486e-05	0.000183249	LOC100788688	NC_038242.2	13596955	13600231	-	1333	protein_coding	rRNA 2'-O-methyltransferase fibrillarin 2 && Q94AH9.2 RecName: Full=Mediator of RNA polymerase II transcription subunit 36a; AltName: Full=Fibrillarin-like protein 2; AltName: Full=Histone-glutamine methyltransferase; AltName: Full=rRNA 2'-O-methyltransfe	-
100808498	789.051	866.192	938.518	411.624	231.319	372.127	864.587	338.356	1.35356	1.03045e-05	0.000184156	LOC100808498	NC_038251.2	11904398	11908847	+	2324	protein_coding	importin subunit alpha-2%2C transcript variant X1 && F4JL11.1 RecName: Full=Importin subunit alpha-2; Short=IMPa-2 && PF00514:Armadillo/beta-catenin-like repeat|PF16186:Atypical Arm repeat|PF01749:Importin beta binding domain	Arm
100786024	764.557	1180.78	1079.69	439.422	344.894	463.616	1008.34	415.977	1.27715	1.04313e-05	0.000186234	LOC100786024	NC_038249.2	44508047	44511116	-	2789	protein_coding	G-type lectin S-receptor-like serine/threonine-protein kinase SD2-5 && Q8RWZ5.1 RecName: Full=G-type lectin S-receptor-like serine/threonine-protein kinase SD2-5; AltName: Full=S-domain-2 (SD2) receptor kinase 5; Short=SD2-5; Flags: Precursor && PF01453:D	Pkinase
100789574	198.575	131.789	169.055	19.2447	35.4272	47.2868	166.473	33.9862	2.29171	1.06021e-05	0.000188739	LOC100789574	NC_038242.2	5120764	5125347	-	2568	protein_coding	E3 ubiquitin-protein ligase KEG%2C transcript variant X1 && Q9FY48.2 RecName: Full=E3 ubiquitin-protein ligase KEG; AltName: Full=Protein KEEP ON GOING; AltName: Full=RING finger protein KEG && PF07714:Protein tyrosine kinase	Pkinase_Tyr
100792360	1267.56	841.747	773.82	445.837	221.941	327.924	961.041	331.9	1.53413	1.06358e-05	0.000189027	LOC100792360	NC_038241.2	228576	230415	+	1840	protein_coding	alkane hydroxylase MAH1 && Q9FVS9.1 RecName: Full=Alkane hydroxylase MAH1; AltName: Full=Cytochrome P450 96A15; AltName: Full=Protein MID-CHAIN ALKANE HYDROXYLASE 1 && PF00067:Cytochrome P450	p450
100788649	746.187	773.727	930.676	367.788	193.808	344.371	816.863	301.989	1.43576	1.0665e-05	0.00018945	LOC100788649	NC_038248.2	39713236	39718711	+	1949	protein_coding	nuclear/nucleolar GTPase 2 && Q9C923.1 RecName: Full=Nuclear/nucleolar GTPase 2; Short=AtNug2; AltName: Full=DAR GTPase 5 && PF01926:50S ribosome-binding GTPase|PF08153:NGP1NT (NUC091) domain	-
100818511	50.7372	58.4547	48.7995	4.27661	0	2.05595	52.6638	2.11085	4.64672	1.0856e-05	0.0001924	LOC100818511	NC_016088.4	1546475	1554323	-	5279	protein_coding	pentatricopeptide repeat-containing protein At1g12300%2C mitochondrial%2C transcript variant X7 && - && PF12854:PPR repeat|PF13041:PPR repeat family|PF01535:PPR repeat	PPR
100780204	645.587	766.288	912.376	345.336	354.272	269.329	774.75	322.979	1.26242	1.08582e-05	0.0001924	LOC100780204	NC_016089.4	6229244	6240399	+	2982	protein_coding	CCR4-NOT transcription complex subunit 3%2C transcript variant X1 && O75175.1 RecName: Full=CCR4-NOT transcription complex subunit 3; AltName: Full=CCR4-associated factor 3; AltName: Full=Leukocyte receptor cluster member 2 && PF04065:Not1 N-terminal doma	-
100814417	617.594	948.028	894.076	260.873	365.734	347.455	819.9	324.687	1.336	1.08987e-05	0.00019293	LOC100814417	NC_038244.2	18144272	18149980	+	3325	protein_coding	coatomer subunit beta-1 && Q9SV21.2 RecName: Full=Coatomer subunit beta-1; AltName: Full=Beta-coat protein 1; Short=Beta-COP 1 && PF14806:Coatomer beta subunit appendage platform|PF07718:Coatomer beta C-terminal region|PF01602:Adaptin N terminal region	-
100785014	782.928	1112.76	1050.93	431.938	462.637	415.301	982.208	436.625	1.1694	1.09137e-05	0.000192998	LOC100785014	NC_038244.2	5148422	5157913	-	3087	protein_coding	dynamin-related protein 3A && Q8S944.2 RecName: Full=Dynamin-related protein 3A; AltName: Full=Dynamin-like protein 2; AltName: Full=Dynamin-like protein 2a && PF01031:Dynamin central region|PF00350:Dynamin family|PF02212:Dynamin GTPase effector domain	-
102665617	141.714	27.6331	61.8708	0	0	6.16784	77.0727	2.05595	5.21918	1.09411e-05	0.000193385	LOC102665617	NC_038247.2	1611474	1612465	+	992	protein_coding	brassinosteroid-responsive RING protein 1 && Q9ZU51.2 RecName: Full=E3 ubiquitin-protein ligase RHA2B; AltName: Full=RING-H2 finger A2b; AltName: Full=RING-H2 zinc finger protein RHA2b && PF13639:Ring finger domain	-
100808812	6.12346	151.982	55.7708	2.1383	0	0	71.2921	0.712768	6.66212	1.1111e-05	0.000196193	LOC100808812	NC_038249.2	17224575	17232714	-	1984	protein_coding	L-ascorbate oxidase && Q40588.1 RecName: Full=L-ascorbate oxidase; Short=ASO; Short=Ascorbase; Flags: Precursor && PF00394:Multicopper oxidase|PF07732:Multicopper oxidase|PF07731:Multicopper oxidase	-
100778463	757.559	1164.84	1246.13	423.384	270.914	473.896	1056.18	389.398	1.43941	1.11833e-05	0.000197372	LAX3	NC_016090.4	10310184	10318858	+	2586	protein_coding	auxin transporter-like protein 3 && Q9FEL7.1 RecName: Full=Auxin transporter-like protein 2; AltName: Full=AUX1-like protein 2; AltName: Full=MtLAX2 && PF01490:Transmembrane amino acid transporter protein	Aa_trans
100812453	920.268	989.478	1109.32	478.98	477.225	494.455	1006.35	483.554	1.05742	1.12237e-05	0.000197986	LOC100812453	NC_016088.4	55101722	55108120	+	3915	protein_coding	leucine--tRNA ligase%2C cytoplasmic%2C transcript variant X2 && F4I116.1 RecName: Full=Leucine--tRNA ligase, cytoplasmic; AltName: Full=Leucyl-tRNA synthetase; Short=LeuRS && PF00133:tRNA synthetases class I (I, L, M and V)|PF08264:Anticodon-binding domai	-
100819797	447.012	484.642	490.609	136.852	226.109	113.077	474.088	158.679	1.57901	1.15781e-05	0.000203629	LOC100819797	NC_038254.2	19206854	19216348	-	2761	protein_coding	putative R1/2-type MYB transcription factor%2C transcript variant X10 && Q8S9H7.1 RecName: Full=Transcription factor DIVARICATA && PF00249:Myb-like DNA-binding domain	Myb_DNA-binding
100500572	113.721	124.349	40.9567	0	10.4198	6.16784	93.009	5.5292	4.06809	1.16609e-05	0.000204982	LOC100500572	NC_038242.2	4489128	4489919	+	792	protein_coding	uncharacterized LOC100500572 && Q9FHH5.1 RecName: Full=Protein GLUTAMINE DUMPER 3; AltName: Full=Protein LESS SUSCEPTIBLE TO BSCTV 1; Short=Protein LBS1 && -	-
100806420	383.153	2101.18	1104.09	253.389	348.02	201.483	1196.14	267.631	2.15976	1.17209e-05	0.000205936	LOC100806420	NC_038245.2	48080167	48083890	-	1556	protein_coding	beta-cyanoalanine synthase && Q1KLZ2.1 RecName: Full=L-3-cyanoalanine synthase 1, mitochondrial; Short=MdCAS1; Flags: Precursor && PF00291:Pyridoxal-phosphate dependent enzyme	PALP
100782897	1367.28	22475.3	2982	89.8088	370.944	223.07	8941.52	227.941	5.29372	1.18387e-05	0.000207902	CHS7	NC_016088.4	56759007	56760978	+	1527	protein_coding	chalcone synthase 7 && P30081.1 RecName: Full=Chalcone synthase 7; AltName: Full=Naringenin-chalcone synthase 7 && PF00195:Chalcone and stilbene synthases, N-terminal domain|PF02797:Chalcone and stilbene synthases, C-terminal domain	Chal_sti_synt_N
100787125	1448.63	1543.2	1783.79	740.923	873.176	704.162	1591.88	772.754	1.0427	1.19371e-05	0.000209422	EF1BGAMMA3	NC_038252.2	103499	105575	+	1580	protein_coding	EF1Bgamma class glutathione S-transferase && Q9FUM1.1 RecName: Full=Elongation factor 1-gamma; Short=EF-1-gamma; AltName: Full=eEF-1B gamma && PF00647:Elongation factor 1 gamma, conserved domain|PF00043:Glutathione S-transferase, C-terminal domain|PF02798	GST_N
100806935	20.1199	93.5275	6.97135	0	0	0	40.2063	0	7.70439	1.19953e-05	0.00021034	LOC100806935	NC_016088.4	44816363	44817215	+	853	protein_coding	dirigent protein 22 && Q9FI66.1 RecName: Full=Dirigent protein 3; Short=AtDIR3; Flags: Precursor && PF03018:Dirigent-like protein	-
100809471	762.808	1183.97	1154.63	413.762	268.83	478.008	1033.8	386.867	1.41786	1.23071e-05	0.000215062	LOC100809471	NC_038254.2	56649414	56667405	+	4078	protein_coding	importin beta-like SAD2 && F4IRR2.1 RecName: Full=Importin beta-like SAD2; AltName: Full=Protein ENHANCED MIRNA ACTIVITY 1; AltName: Full=Protein SUPER SENSITIVE TO ABA AND DROUGHT 2; AltName: Full=Protein UNARMED 9 && PF03810:Importin-beta N-terminal dom	-
100806355	586.977	494.208	742.449	219.176	231.319	275.497	607.878	241.997	1.32909	1.24078e-05	0.000216714	LOC100806355	NC_038251.2	4365206	4367291	-	2086	protein_coding	H/ACA ribonucleoprotein complex subunit 4 && Q9LD90.1 RecName: Full=H/ACA ribonucleoprotein complex subunit 4; AltName: Full=CBF5 homolog; AltName: Full=Dyskerin; AltName: Full=Nopp-140-associated protein of 57 kDa homolog; Short=AtNAP57; AltName: Full=Nu	-
100780744	94.4762	61.6431	70.5849	1.06915	0	9.25176	75.5681	3.44031	4.45093	1.25718e-05	0.000219254	ALMT27	NC_038253.2	12947995	12952224	-	2300	protein_coding	aluminum-activated malate transporter family protein && Q9LS22.1 RecName: Full=Aluminum-activated malate transporter 14; Short=AtALMT14 && PF11744:Aluminium activated malate transporter	-
100805877	16.6208	68.02	18.2998	0	0	0	34.3135	0	7.47586	1.25791e-05	0.000219275	LOC100805877	NC_016088.4	44673890	44674873	+	984	protein_coding	dirigent protein 22 && Q9C523.1 RecName: Full=Dirigent protein 19; Short=AtDIR19; Flags: Precursor && PF03018:Dirigent-like protein	-
100796315	872.155	477.203	628.293	289.74	134.415	196.343	659.217	206.833	1.6729	1.25916e-05	0.000219383	LOC100796315	NC_038253.2	12881189	12883561	-	2373	protein_coding	pentatricopeptide repeat-containing protein At5g46580%2C chloroplastic%2C transcript variant X2 && Q9LS25.1 RecName: Full=Pentatricopeptide repeat-containing protein At5g46580, chloroplastic; Flags: Precursor && PF13041:PPR repeat family	-
100781155	9225.42	5606.33	8470.19	3742.03	3196.78	3816.87	7767.32	3585.23	1.11542	1.26451e-05	0.000220207	LOC100781155	NC_038247.2	38509760	38512258	-	1787	protein_coding	homeobox-leucine zipper protein ATHB-6 && P46668.1 RecName: Full=Homeobox-leucine zipper protein ATHB-6; AltName: Full=HD-ZIP protein ATHB-6; AltName: Full=Homeodomain transcription factor ATHB-6 && PF02183:Homeobox associated leucine zipper|PF00046:Homeo	HALZ
102663000	237.065	138.166	117.642	11.7607	43.763	22.6154	164.291	26.0464	2.65659	1.26761e-05	0.000220639	LOC102663000	NC_038243.2	44128472	44130004	-	1533	protein_coding	uncharacterized LOC102663000 && - && -	-
100802416	426.892	504.836	463.595	132.575	152.129	222.042	465.108	168.915	1.4607	1.27781e-05	0.000222087	LOC100802416	NC_038248.2	18480266	18484363	-	2808	protein_coding	G-type lectin S-receptor-like serine/threonine-protein kinase At4g27290%2C transcript variant X2 && O81832.4 RecName: Full=G-type lectin S-receptor-like serine/threonine-protein kinase At4g27290; Flags: Precursor && PF01453:D-mannose binding lectin|PF0095	Pkinase_Tyr
100527191	969.256	606.866	759.006	306.847	359.482	277.553	778.376	314.627	1.30725	1.29024e-05	0.000224028	LOC100527191	NC_038250.2	48191180	48194402	-	1404	protein_coding	uncharacterized LOC100527191%2C transcript variant X1 && Q9LEV3.1 RecName: Full=CBS domain-containing protein CBSX3, mitochondrial; Flags: Precursor && PF00571:CBS domain	CBS
100797280	402.399	496.333	457.495	156.096	146.919	211.763	452.076	171.593	1.39709	1.2959e-05	0.00022468	LOC100797280	NC_038249.2	9834729	9839178	+	2769	transcribed_pseudogene	probable receptor-like serine/threonine-protein kinase At5g57670 && Q8RXC8.1 RecName: Full=Receptor-like cytosolic serine/threonine-protein kinase RBK2; AltName: Full=Protein ROP BINDING PROTEIN KINASES 2 && PF00582:Universal stress protein family|PF00069	Pkinase
100775779	435.64	470.826	637.879	172.134	123.995	230.266	514.782	175.465	1.55281	1.3018e-05	0.000225593	LOC100775779	NC_038254.2	19818159	19823437	-	3202	protein_coding	probable alpha%2Calpha-trehalose-phosphate synthase [UDP-forming] 10%2C transcript variant X1 && Q9LRA7.1 RecName: Full=Probable alpha,alpha-trehalose-phosphate synthase [UDP-forming] 9; AltName: Full=Trehalose-6-phosphate synthase 9; Short=AtTPS9 && PF02	-
100801093	831.041	833.245	983.832	388.102	453.26	386.518	882.706	409.293	1.10891	1.30295e-05	0.000225681	LOC100801093	NC_038245.2	4582931	4591675	+	3666	protein_coding	potassium transporter 10%2C transcript variant X3 && Q9SA05.2 RecName: Full=Potassium transporter 10; Short=AtPOT10 && PF02705:K+ potassium transporter	K_trans
100782426	927.266	1009.67	1139.82	499.294	298.005	468.756	1025.58	422.018	1.28115	1.30884e-05	0.000226415	LOC100782426	NC_038256.2	17569180	17572382	-	2721	protein_coding	transmembrane 9 superfamily member 12%2C transcript variant X2 && F4JRE0.1 RecName: Full=Transmembrane 9 superfamily member 12; AltName: Full=Endomembrane protein 7; AltName: Full=Transmembrane nine protein 12; Short=AtTMN12; Flags: Precursor && PF02990:E	-
100306656	107.598	391.115	98.4704	28.8671	0	8.22379	199.061	12.3636	4.0107	1.33185e-05	0.000229907	LOC100306656	NC_038251.2	12047297	12048275	+	856	protein_coding	SRPBCC domain-containing protein && P17642.1 RecName: Full=Pathogenesis-related protein STH-2 && PF00407:Pathogenesis-related protein Bet v I family	-
100818180	780.303	2073.55	925.447	336.783	366.776	470.812	1259.77	391.457	1.68572	1.3354e-05	0.0002304	LOC100818180	NC_016089.4	3322464	3326734	+	1906	protein_coding	ATP-citrate synthase alpha chain protein 1-like && Q9SGY2.1 RecName: Full=ATP-citrate synthase alpha chain protein 1; Short=ATP-citrate synthase A-1; AltName: Full=ATP-citrate lyase A-1; AltName: Full=Citrate cleavage enzyme A-1 && PF08442:ATP-grasp domai	-
100789621	42.8642	37.1984	92.3704	4.27661	0	0	57.4777	1.42554	5.35027	1.34362e-05	0.000231593	LOC100789621	NC_016088.4	51975839	51979560	-	2100	protein_coding	AAA-ATPase At3g50940 && Q9FN75.1 RecName: Full=AAA-ATPase At5g17760 && PF14363:Domain associated at C-terminal with AAA|PF00004:ATPase family associated with various cellular activities (AAA)	AAA
732634	5728.06	4339.46	6631.5	2647.22	1801.58	2867.02	5566.34	2438.61	1.19074	1.34713e-05	0.000232085	INR2	NC_038242.2	8764981	8769560	+	3032	protein_coding	inducible nitrate reductase 2 && P39870.1 RecName: Full=Inducible nitrate reductase [NADH] 2; Short=NR && PF00173:Cytochrome b5-like Heme/Steroid binding domain|PF00175:Oxidoreductase NAD-binding domain|PF00174:Oxidoreductase molybdopterin binding domain|	FAD_binding_6
100786043	54.2363	183.867	144.656	8.55322	25.0074	14.3916	127.586	15.9841	2.99486	1.35367e-05	0.000233099	LOC100786043	NC_038243.2	37017451	37022982	+	4846	protein_coding	protein SMG7L%2C transcript variant X7 && Q9FZ99.1 RecName: Full=Protein SMG7L; AltName: Full=Protetin SMG7-like && PF10374:Telomerase activating protein Est1|PF10373:Est1 DNA/RNA binding domain	-
100788807	1349.78	2155.38	1932.81	764.444	676.243	922.093	1812.66	787.593	1.20238	1.37183e-05	0.000235997	LOC100788807	NC_038255.2	44029289	44035817	+	3975	protein_coding	calcium-transporting ATPase 4%2C endoplasmic reticulum-type && Q9XES1.2 RecName: Full=Calcium-transporting ATPase 4, endoplasmic reticulum-type && PF00122:E1-E2 ATPase|PF00689:Cation transporting ATPase, C-terminus|PF00702:haloacid dehalogenase-like hydro	E1-E2_ATPase
100795276	233.566	2694.23	1243.51	19.2447	100.03	60.6505	1390.44	59.975	4.53476	1.40614e-05	0.000241429	LOC100795276	NC_038249.2	8835838	8842435	+	2951	protein_coding	linoleate 13S-lipoxygenase 2-1%2C chloroplastic && O24370.1 RecName: Full=Linoleate 13S-lipoxygenase 2-1, chloroplastic; AltName: Full=Lipoxygenase 2-1; Flags: Precursor && PF00305:Lipoxygenase|PF01477:PLAT/LH2 domain	Lipoxygenase
778113	3373.15	2329.68	2812.94	1509.64	1248.29	1356.93	2838.59	1371.62	1.04946	1.41974e-05	0.000243647	LOC778113	NC_038253.2	7936940	7940055	+	1850	protein_coding	cyclic dof factor 3 && Q8LFV3.2 RecName: Full=Cyclic dof factor 3; AltName: Full=Dof zinc finger protein DOF3.3; Short=AtDOF3.3; AltName: Full=H-protein promoter-binding factor 2a && PF02701:Dof domain, zinc finger	zf-Dof
100781196	185.453	1171.22	576.008	95.1546	110.449	168.588	644.227	124.731	2.368	1.42184e-05	0.000243859	LOC100781196	NC_038241.2	37548224	37549967	+	1744	protein_coding	U-box domain-containing protein 27 && Q9FLF4.1 RecName: Full=U-box domain-containing protein 27; AltName: Full=Plant U-box protein 27 && PF04564:U-box domain	U-box
100794288	10982.9	5646.72	6721.26	2725.27	1509.82	3710.99	7783.61	2648.69	1.55518	1.44305e-05	0.000247168	LOC100794288	NC_038256.2	38041056	38043091	-	1484	protein_coding	thiamine thiazole synthase 2%2C chloroplastic && F6H7K5.1 RecName: Full=Thiamine thiazole synthase 2, chloroplastic; AltName: Full=Thiazole biosynthetic enzyme 2; Flags: Precursor && PF01946:Thi4 family	-
100784910	31.4921	29.7587	27.8854	0	0	0	29.7121	0	7.27044	1.45441e-05	0.000248873	LOC100784910	NC_038255.2	144671	145149	-	479	protein_coding	transcription factor RADIALIS && Q58FS3.1 RecName: Full=Transcription factor RADIALIS && -	-
100786924	222.194	250.824	262.297	32.0746	89.61	58.5945	245.105	60.093	2.02748	1.46421e-05	0.000250309	NIP1-4	NC_038251.2	6710408	6712906	+	1198	protein_coding	aquaporin NIP1-4 && P08995.2 RecName: Full=Nodulin-26; Short=N-26 && PF00230:Major intrinsic protein	-
100791891	90.1023	1168.03	473.181	47.0427	75.0223	113.077	577.104	78.3807	2.87942	1.46817e-05	0.000250864	LOC100791891	NC_038251.2	12632636	12639629	+	4538	protein_coding	disease resistance-like protein DSC1%2C transcript variant X1 && Q40392.1 RecName: Full=TMV resistance protein N && PF01582:TIR domain|PF00931:NB-ARC domain	TIR
100783633	14.8713	607.929	91.499	0	0	0	238.1	0	10.2726	1.47455e-05	0.000251833	LOC100783633	NC_038254.2	47998824	48002842	-	3864	pseudogene	- && Q8VZG8.3 RecName: Full=MDIS1-interacting receptor like kinase 2; Short=AtMIK2; AltName: Full=Probable LRR receptor-like serine/threonine-protein kinase At4g08850; Flags: Precursor && -	-
100796345	747.062	684.451	702.364	295.086	370.944	282.693	711.292	316.241	1.1695	1.48891e-05	0.000254039	LOC100796345	NC_038254.2	56144586	56148278	-	2136	protein_coding	amino acid transporter family protein && Q8IZM9.2 RecName: Full=Probable sodium-coupled neutral amino acid transporter 6; AltName: Full=N-system amino acid transporter 1; Short=NAT-1; AltName: Full=Na(+)-coupled neutral amino acid transporter 6; AltName:	Aa_trans
100818804	284.303	746.094	392.139	102.639	164.632	123.357	474.179	130.209	1.86362	1.51616e-05	0.000258316	LOC100818804	NC_038249.2	37157348	37159290	-	1943	protein_coding	VQ motif-containing protein 19 && Q5M750.1 RecName: Full=VQ motif-containing protein 4; Short=AtVQ4; AltName: Full=MPK3/6-targeted VQ-motif-containing protein 1 && PF05678:VQ motif	-
100809200	38.4903	28.6959	22.6569	0	0	0	29.9477	0	7.28195	1.52705e-05	0.000260046	LOC100809200	NC_038250.2	47524805	47526361	+	792	protein_coding	uncharacterized LOC100809200 && - && -	-
100813488	1163.46	1497.5	1192.97	692.811	513.694	562.302	1284.64	589.602	1.1234	1.5353e-05	0.000261223	LOC100813488	NC_038250.2	1551927	1557563	-	1909	protein_coding	dihydrolipoyllysine-residue succinyltransferase component of 2-oxoglutarate dehydrogenase complex 2%2C mitochondrial%2C transcript variant X1 && Q8H107.2 RecName: Full=Dihydrolipoyllysine-residue succinyltransferase component of 2-oxoglutarate dehydrogena	Biotin_lipoyl
100820437	146.963	137.103	218.726	31.0054	45.847	43.1749	167.597	40.0091	2.06676	1.55455e-05	0.000264221	LOC100820437	NC_038251.2	52424425	52428048	+	3624	protein_coding	AAA-ATPase At4g25835 && F4JPK8.1 RecName: Full=AAA-ATPase At4g30250; Flags: Precursor && PF14363:Domain associated at C-terminal with AAA|PF00004:ATPase family associated with various cellular activities (AAA)	AAA
100500493	25.3686	364.545	38.3424	0	6.25186	10.2797	142.752	5.51053	4.69023	1.55885e-05	0.000264825	LOC100500493	NC_016089.4	45374329	45377101	+	743	protein_coding	uncharacterized LOC100500493 && Q0JHU5.1 RecName: Full=Elicitor-responsive protein 1; Short=OsERG1; AltName: Full=17 kDa phloem protein; AltName: Full=Fungal elicitor immediate early-responsive gene 1 protein; Short=FIERG1; AltName: Full=RPP17 >A2WWV5.2 R	C2
732591	299.175	256.138	271.011	69.4949	115.659	64.7624	275.441	83.3055	1.7254	1.59902e-05	0.00027087	WRKY54	NC_038246.2	1064418	1067180	-	1487	protein_coding	WRKY transcription factor 54%2C transcript variant X1 && O22900.1 RecName: Full=Probable WRKY transcription factor 23; AltName: Full=WRKY DNA-binding protein 23 && PF03106:WRKY DNA -binding domain	WRKY
100791244	2460.75	2283.98	2511.43	1425.18	980.5	1133.86	2418.72	1179.84	1.03576	1.60215e-05	0.000271206	LOC100791244	NC_038246.2	34295525	34307828	+	1735	protein_coding	7-hydroxymethyl chlorophyll a reductase%2C chloroplastic && Q8GS60.1 RecName: Full=7-hydroxymethyl chlorophyll a reductase, chloroplastic; Flags: Precursor && PF04432:Coenzyme F420 hydrogenase/dehydrogenase, beta subunit C terminus|PF04422:Coenzyme F420 h	-
100802903	15.746	99.9043	6.09993	0	0	0	40.5834	0	7.71779	1.61414e-05	0.000272779	LOC100802903	NC_016090.4	43439981	43445315	-	2583	protein_coding	DNA replication licensing factor MCM7 && B8BMI1.1 RecName: Full=DNA replication licensing factor MCM7; AltName: Full=Minichromosome maintenance protein 7 && PF14551:MCM N-terminal domain|PF00493:MCM2/3/5 family	MCM
100813372	160.959	1128.71	537.666	97.2929	73.9803	157.28	609.111	109.518	2.47483	1.62153e-05	0.000273766	LOC100813372	NC_038245.2	42989697	42994602	-	1714	protein_coding	O-acyltransferase WSD1%2C transcript variant X2 && Q93ZR6.1 RecName: Full=O-acyltransferase WSD1; AltName: Full=Diacylglycerol O-acyltransferase; Short=DGAT; AltName: Full=Long-chain-alcohol O-fatty-acyltransferase; AltName: Full=Wax synthase; Short=WS &&	-
100783602	1215.07	1081.94	1219.12	533.507	630.396	572.581	1172.04	578.828	1.01793	1.62373e-05	0.000274007	LOC100783602	NC_016088.4	8417714	8419995	+	1983	protein_coding	cytochrome P450 78A5 && Q9LMX7.1 RecName: Full=Cytochrome P450 78A5; AltName: Full=Protein KLUH && PF00067:Cytochrome P450	p450
100800997	43.739	19.1306	27.8854	0	0	0	30.2517	0	7.29742	1.65316e-05	0.000278443	LOC100800997	NC_038248.2	6324886	6330258	+	1935	protein_coding	uncharacterized LOC100800997%2C transcript variant X3 && - && -	-
100818727	707.697	949.091	759.877	215.969	257.368	417.357	805.555	296.898	1.4395	1.66264e-05	0.000279307	LOC100818727	NC_038246.2	44448025	44453749	+	3928	protein_coding	patatin-like protein 6%2C transcript variant X1 && O80959.1 RecName: Full=Patatin-like protein 6; Short=AtPLP6; AltName: Full=Patatin-related phospholipase A IIIalpha; Short=pPLAIIIa; AltName: Full=Phospholipase A IIB; Short=AtPLAIIB && PF01734:Patatin-li	-
100796490	259.81	1224.36	493.223	168.926	144.835	137.748	659.131	150.503	2.13017	1.66274e-05	0.000279307	LOC100796490	NC_016089.4	43273505	43280369	-	3445	protein_coding	internal alternative NAD(P)H-ubiquinone oxidoreductase A1%2C mitochondrial%2C transcript variant X2 && Q8GWA1.1 RecName: Full=Internal alternative NAD(P)H-ubiquinone oxidoreductase A1, mitochondrial; AltName: Full=Internal alternative NADH dehydrogenase N	Pyr_redox_2
100500375	1.74956	144.542	10.457	0	0	0	52.2497	0	8.08282	1.66637e-05	0.000279605	LOC100500375	NC_038252.2	1279952	1280728	-	777	protein_coding	RING/U-box superfamily protein && Q9XF63.1 RecName: Full=RING-H2 finger protein ATL3; AltName: Full=RING-type E3 ubiquitin transferase ATL3 && PF13639:Ring finger domain	-
100775756	79.6049	102.03	114.156	22.4522	8.33581	12.3357	98.5969	14.3746	2.77965	1.69619e-05	0.000283816	LOC100775756	NC_016089.4	41960908	41968423	-	4054	transcribed_pseudogene	serine/threonine-protein kinase CTR1-like && Q05609.1 RecName: Full=Serine/threonine-protein kinase CTR1; AltName: Full=Protein CONSTITUTIVE TRIPLE RESPONSE1 && -	-
100793210	529.242	1826.97	1069.23	365.65	327.181	329.98	1141.82	340.937	1.74338	1.70886e-05	0.000285528	LOC100793210	NC_038247.2	10471850	10474796	-	2947	protein_coding	scarecrow-like protein 14 && Q9XE58.2 RecName: Full=Scarecrow-like protein 14; Short=AtSCL14; AltName: Full=GRAS family protein 2; Short=AtGRAS-2 && PF03514:GRAS domain family	GRAS
100809683	950.885	939.526	1011.72	453.321	385.531	520.155	967.376	453.002	1.09457	1.70893e-05	0.000285528	LOC100809683	NC_038255.2	37641251	37645915	+	2143	protein_coding	BTB/POZ and MATH domain-containing protein 4%2C transcript variant X2 && Q9SRV1.1 RecName: Full=BTB/POZ and MATH domain-containing protein 4; AltName: Full=Protein BTB-POZ AND MATH DOMAIN 4; Short=AtBPM4 && PF00651:BTB/POZ domain	BTB
100780649	21.8695	448.507	43.571	0	0	0	171.316	0	9.79763	1.72417e-05	0.000287532	LOC100780649	NC_038241.2	773231	775930	-	1793	protein_coding	zinc finger CCCH domain-containing protein 39%2C transcript variant X1 && Q9LT81.1 RecName: Full=Zinc finger CCCH domain-containing protein 39; Short=AtC3H39 && PF00642:Zinc finger C-x8-C-x5-C-x3-H type (and similar)	zf-CCCH
100305589	1585.1	865.129	988.189	314.331	561.625	336.147	1146.14	404.034	1.5044	1.73821e-05	0.000289737	LOC100305589	NC_038254.2	9156086	9157508	-	867	protein_coding	uncharacterized LOC100305589 && - && -	-
112999952	58.6102	808.8	447.909	62.0108	64.6025	55.5106	438.44	60.708	2.8519	1.74918e-05	0.000291017	LOC112999952	NC_038253.2	8360672	8361512	+	841	protein_coding	uncharacterized LOC112999952 && - && -	-
100814602	572.981	237.007	311.097	49.181	31.2593	131.581	373.695	70.6736	2.40242	1.76825e-05	0.000293776	LOC100814602	NC_038245.2	49486546	49488131	-	1368	protein_coding	RING-H2 finger protein ATL74 && Q9LZV8.1 RecName: Full=RING-H2 finger protein ATL74; AltName: Full=RING-type E3 ubiquitin transferase ATL74 && PF13639:Ring finger domain	-
100809395	1117.97	1025.61	1138.94	616.901	369.902	403.994	1094.18	463.599	1.23917	1.77628e-05	0.000294972	LOC100809395	NC_038251.2	2108506	2112038	-	1655	protein_coding	eukaryotic initiation factor 4A-10 && P41382.1 RecName: Full=Eukaryotic initiation factor 4A-10; Short=eIF-4A-10; AltName: Full=ATP-dependent RNA helicase eIF4A-10 && PF00270:DEAD/DEAH box helicase|PF00271:Helicase conserved C-terminal domain	DEAD
100787600	856.409	1293.44	1421.28	578.411	407.413	486.232	1190.38	490.685	1.27853	1.78659e-05	0.000296199	LOC100787600	NC_038241.2	34978641	34988057	+	4269	protein_coding	importin-5%2C transcript variant X1 && Q8BKC5.3 RecName: Full=Importin-5; Short=Imp5; AltName: Full=Importin subunit beta-3; AltName: Full=Karyopherin beta-3; AltName: Full=Ran-binding protein 5; Short=RanBP5 && PF13646:HEAT repeats|PF02985:HEAT repeat	HEAT
100818267	175.831	412.371	370.353	42.7661	114.617	53.4546	319.518	70.2794	2.18402	1.79625e-05	0.000297538	LOC100818267	NC_038242.2	42898167	42900221	-	1139	protein_coding	zinc finger protein CONSTANS-LIKE 3 && - && -	-
100500374	41.9894	1380.59	196.069	10.6915	8.33581	17.4756	539.551	12.1676	5.47008	1.79677e-05	0.000297538	LOC100500374	NC_038246.2	41556290	41557175	-	886	protein_coding	uncharacterized LOC100500374 && - && PF05553:Cotton fibre expressed protein	-
100805330	103.224	271.017	127.227	33.1437	35.4272	29.8112	167.156	32.7941	2.34812	1.82014e-05	0.000300985	LOC100805330	NC_038244.2	4452085	4455912	-	2093	protein_coding	internal alternative NAD(P)H-ubiquinone oxidoreductase A2%2C mitochondrial && Q8GWA1.1 RecName: Full=Internal alternative NAD(P)H-ubiquinone oxidoreductase A1, mitochondrial; AltName: Full=Internal alternative NADH dehydrogenase NDA1; AltName: Full=Intern	Pyr_redox_2
100790913	647.337	492.082	608.25	266.219	256.326	222.042	582.556	248.196	1.23144	1.82603e-05	0.000301819	LOC100790913	NC_038247.2	37182757	37186847	-	1235	protein_coding	eukaryotic translation initiation factor 3 subunit F && O04202.1 RecName: Full=Eukaryotic translation initiation factor 3 subunit F; Short=eIF3f; AltName: Full=eIF-3-epsilon; AltName: Full=eIF3 p32 subunit && PF13012:Maintenance of mitochondrial structure	Mov34
100500635	244.938	131.789	162.955	52.3885	42.721	28.7833	179.894	41.2976	2.12453	1.8561e-05	0.000306218	LOC100500635	NC_038254.2	6974301	6978665	-	1017	protein_coding	FKBP-like peptidyl-prolyl cis-trans isomerase family protein && Q944B0.1 RecName: Full=Peptidyl-prolyl cis-trans isomerase FKBP16-1, chloroplastic; Short=PPIase FKBP16-1; AltName: Full=FK506-binding protein 16-1; Short=AtFKBP16-1; AltName: Full=Immunophil	FKBP_C
100785451	13.1217	124.349	2.61426	0	0	0	46.695	0	7.92046	1.85794e-05	0.000306378	LOC100785451	NC_038248.2	40658256	40670870	+	3351	protein_coding	probable leucine-rich repeat receptor-like serine/threonine-protein kinase At3g14840 && C0LGN2.1 RecName: Full=Probable leucine-rich repeat receptor-like serine/threonine-protein kinase At3g14840; Flags: Precursor && PF07714:Protein tyrosine kinase|PF1172	Pkinase_Tyr
100813848	151.337	145.605	163.827	42.7661	18.7556	39.063	153.59	33.5282	2.19617	1.87889e-05	0.000309426	LOC100813848	NC_038242.2	12636434	12639125	-	2632	protein_coding	cation/calcium exchanger 2%2C transcript variant X2 && Q9FKP2.1 RecName: Full=Cation/calcium exchanger 2; AltName: Full=Protein CATION EXCHANGER 8 && PF01699:Sodium/calcium exchanger protein	Na_Ca_ex
100812072	811.795	468.7	622.193	175.341	292.795	211.763	634.23	226.633	1.48496	1.87979e-05	0.000309426	LOC100812072	NC_038244.2	45275722	45277784	+	1071	protein_coding	uncharacterized LOC100812072 && - && PF04398:Protein of unknown function, DUF538	-
106796400	28.8677	213.625	262.297	8.55322	12.5037	27.7553	168.263	16.2707	3.36862	1.87992e-05	0.000309426	LOC106796400	NC_038252.2	6364317	6368186	-	3735	protein_coding	MDIS1-interacting receptor like kinase 2 && Q8VZG8.3 RecName: Full=MDIS1-interacting receptor like kinase 2; Short=AtMIK2; AltName: Full=Probable LRR receptor-like serine/threonine-protein kinase At4g08850; Flags: Precursor && PF13855:Leucine rich repeat|	Pkinase
100499825	2262.18	1004.36	1511.04	514.262	607.472	677.435	1592.53	599.723	1.40916	1.88977e-05	0.00031076	LOC100499825	NC_038249.2	21583699	21585102	-	1243	protein_coding	FCS-Like Zinc finger 13 && Q8LGS1.2 RecName: Full=Protein MARD1; AltName: Full=Mediator of ABA-regulated dormancy1; AltName: Full=Senescence-associated protein SAG102 && PF04570:zinc-finger of the FCS-type, C2-C2	-
547683	2759.93	2686.79	4029.44	1665.74	1031.56	1401.13	3158.72	1366.14	1.20934	1.89261e-05	0.000311082	BMY2	NC_038253.2	12400354	12403544	-	1883	protein_coding	beta-amylase && O23553.3 RecName: Full=Beta-amylase 3, chloroplastic; AltName: Full=1,4-alpha-D-glucan maltohydrolase; AltName: Full=Beta-amylase 8; AltName: Full=Chloroplast beta-amylase; Short=CT-BMY; Flags: Precursor && PF01373:Glycosyl hydrolase famil	-
100795147	461.884	870.443	512.394	233.075	206.311	229.238	614.907	222.875	1.46341	1.9142e-05	0.000314339	LOC100795147	NC_038248.2	25426926	25430977	+	1847	protein_coding	protein transport protein Sec61 subunit alpha && Q54XK2.1 RecName: Full=Protein transport protein Sec61 subunit alpha; AltName: Full=Secretory 61 complex subunit alpha && PF00344:SecY translocase|PF10559:Plug domain of Sec61p	-
100819543	678.829	695.079	677.964	305.778	349.062	299.14	683.957	317.993	1.10486	1.91905e-05	0.000314844	LOC100819543	NC_038251.2	7741844	7748042	+	2162	protein_coding	LEC14B homolog%2C transcript variant X3 && O24467.1 RecName: Full=LEC14B homolog && -	-
100781680	761.058	3222.45	1380.33	435.145	480.351	552.022	1787.94	489.173	1.86955	1.95653e-05	0.000320399	LOC100781680	NC_038254.2	57013461	57020814	-	3905	protein_coding	2-oxoglutarate dehydrogenase%2C mitochondrial%2C transcript variant X1 && Q54JE4.1 RecName: Full=2-oxoglutarate dehydrogenase, mitochondrial; AltName: Full=2-oxoglutarate dehydrogenase complex component E1; Short=OGDC-E1; AltName: Full=Alpha-ketoglutarate	-
100527128	210.822	810.926	214.369	21.383	105.24	10.2797	412.039	45.6341	3.17395	1.98082e-05	0.000324227	LOC100527128	NC_038250.2	18677937	18679093	+	728	protein_coding	uncharacterized LOC100527128 && Q6YXX9.1 RecName: Full=Guanine nucleotide-binding protein subunit gamma 2; AltName: Full=Ggamma-subunit 2; AltName: Full=Heterotrimeric G protein gamma-subunit 2 >A2X0N9.1 RecName: Full=Guanine nucleotide-binding protein su	-
100818022	30.6173	340.1	82.7848	0	16.6716	5.13987	151.167	7.2705	4.37501	1.98331e-05	0.000324484	LOC100818022	NC_038254.2	339456	344773	+	2653	protein_coding	MACPF domain-containing protein At4g24290 && Q8L612.1 RecName: Full=MACPF domain-containing protein At1g14780 && PF01823:MAC/Perforin domain	-
100789289	1255.31	1203.1	1303.64	702.433	600.178	512.959	1254.02	605.19	1.05128	1.98736e-05	0.000324996	LOC100789289	NC_038253.2	13323849	13326619	+	1654	protein_coding	tubulin alpha-3 chain && Q9ZRR5.1 RecName: Full=Tubulin alpha-3 chain && -	-
100499841	1027.87	485.705	664.893	306.847	216.731	238.49	726.155	254.023	1.51591	2.00281e-05	0.000327339	LOC100499841	NC_038254.2	172922	175011	+	879	protein_coding	uncharacterized LOC100499841%2C transcript variant X1 && Q9SVM8.1 RecName: Full=Glycine-rich RNA-binding protein 2, mitochondrial; Short=AtGR-RBP2; AltName: Full=AtRBG2; AltName: Full=Glycine-rich protein 2; Short=AtGRP2; AltName: Full=Mitochondrial RNA-b	RRM_1
100793349	407.647	596.238	494.095	176.41	186.514	68.8742	499.327	143.933	1.79465	2.00447e-05	0.000327342	LOC100793349	NC_016089.4	12920360	12924218	+	1878	protein_coding	transcription factor FAMA%2C transcript variant X2 && Q56YJ8.1 RecName: Full=Transcription factor FAMA; AltName: Full=Basic helix-loop-helix protein 97; Short=AtbHLH97; Short=bHLH 97; AltName: Full=Transcription factor EN 14; AltName: Full=bHLH transcript	HLH
100780817	461.884	241.258	304.997	87.6705	95.8618	126.441	336.046	103.324	1.70187	2.01424e-05	0.000328634	LOC100780817	NC_038248.2	36777878	36785607	-	2752	protein_coding	cellulose synthase-like protein B5%2C transcript variant X2 && O80891.1 RecName: Full=Cellulose synthase-like protein B4; Short=AtCslB4 && PF03552:Cellulose synthase	-
100787074	432.141	570.73	638.75	224.522	222.983	229.238	547.207	225.581	1.27833	2.02151e-05	0.000329493	LOC100787074	NC_038249.2	24259617	24267342	+	2542	protein_coding	probable catabolite repression protein creC%2C transcript variant X1 && A1DMI8.1 RecName: Full=Probable catabolite repression protein creC && -	-
100815100	1132.84	1466.68	1352.44	591.241	674.159	667.155	1317.32	644.185	1.03183	2.0223e-05	0.000329493	LOC100815100	NC_038244.2	2000256	2004081	-	2170	protein_coding	protein KINESIN LIGHT CHAIN-RELATED 1 && F4HSX9.1 RecName: Full=Protein KINESIN LIGHT CHAIN-RELATED 3 && PF13424:Tetratricopeptide repeat|PF13374:Tetratricopeptide repeat	-
100817899	247.563	3003.51	1463.11	40.6278	128.163	93.5456	1571.39	87.4455	4.16731	2.02829e-05	0.000330317	LOC100817899	NC_038249.2	9514858	9519790	-	2555	protein_coding	LEAF RUST 10 DISEASE-RESISTANCE LOCUS RECEPTOR-LIKE PROTEIN KINASE-like 2.3 && Q9FF31.1 RecName: Full=LEAF RUST 10 DISEASE-RESISTANCE LOCUS RECEPTOR-LIKE PROTEIN KINASE-like 2.1; AltName: Full=Probable receptor-like serine/threonine-protein kinase LRK10L-	Pkinase_Tyr
100782862	289.552	283.771	271.883	8.55322	78.1482	51.3987	281.735	46.0334	2.61269	2.03806e-05	0.000331451	LOC100782862	NC_038251.2	50304848	50306443	-	1596	protein_coding	ribosomal L1 domain-containing protein 1 && O76021.3 RecName: Full=Ribosomal L1 domain-containing protein 1; AltName: Full=CATX-11; AltName: Full=Cellular senescence-inhibited gene protein; AltName: Full=Protein PBK1 >Q5RCE6.2 RecName: Full=Ribosomal L1 d	-
100778349	227.443	386.864	163.827	50.2502	69.8124	77.098	259.378	65.7202	1.97909	2.06714e-05	0.000335258	LOC100778349	NC_038249.2	34821472	34825882	-	1866	protein_coding	PAP-specific phosphatase HAL2-like && Q38945.1 RecName: Full=PAP-specific phosphatase HAL2-like; AltName: Full=3'(2'),5'-bisphosphate nucleotidase; AltName: Full=3'(2'),5-bisphosphonucleoside 3'(2')-phosphohydrolase; AltName: Full=DPNPase; AltName: Full=H	-
100804704	97.1005	769.476	155.113	27.798	65.6445	39.063	340.563	44.1685	2.94556	2.0714e-05	0.000335795	LOC100804704	NC_038248.2	1389265	1394151	-	1517	protein_coding	dihydroflavonol-4-reductase-like && Q9S9N9.1 RecName: Full=Cinnamoyl-CoA reductase 1; Short=AtCCR1; AltName: Full=Protein IRREGULAR XYLEM 4 && PF01370:NAD dependent epimerase/dehydratase family	Epimerase
100784767	384.028	449.57	352.053	164.649	118.785	60.6505	395.217	114.695	1.78518	2.07977e-05	0.000336689	LOC100784767	NC_038241.2	32040754	32043435	+	1674	protein_coding	uncharacterized LOC100784767 && - && PF07712:Stress up-regulated Nod 19	-
100782750	291.302	692.954	350.31	73.7715	158.38	121.301	444.855	117.818	1.91569	2.13874e-05	0.000345119	LOC100782750	NC_038254.2	55762159	55766685	-	1571	protein_coding	solute carrier family 25 member 44 && Q8BGF9.1 RecName: Full=Solute carrier family 25 member 44 && PF00153:Mitochondrial carrier protein	Mito_carr
100786828	3499.99	2490.17	3427.29	1094.81	1411.88	1741.39	3139.15	1416.03	1.14858	2.13964e-05	0.000345119	LOC100786828	NC_038246.2	4341731	4344395	-	1451	protein_coding	60S ribosomal protein L4 && Q9XF97.1 RecName: Full=60S ribosomal protein L4; AltName: Full=L1 && PF14374:60S ribosomal protein L4 C-terminal domain|PF00573:Ribosomal protein L4/L1 family	-
100817354	1852.78	1308.32	1262.69	616.901	419.916	752.477	1474.6	596.431	1.30596	2.14711e-05	0.000346167	LOC100817354	NC_038241.2	2264172	2267022	-	1970	protein_coding	cyclic dof factor 3 && Q8LFV3.2 RecName: Full=Cyclic dof factor 3; AltName: Full=Dof zinc finger protein DOF3.3; Short=AtDOF3.3; AltName: Full=H-protein promoter-binding factor 2a && PF02701:Dof domain, zinc finger	zf-Dof
100779664	230.067	117.972	227.44	29.9363	11.4617	54.4826	191.827	31.9602	2.58555	2.17216e-05	0.000349727	LOC100779664	NC_038253.2	38363981	38367721	+	2615	protein_coding	transmembrane protein 222-like%2C transcript variant X2 && F4ITL6.1 RecName: Full=Protein REVERSION-TO-ETHYLENE SENSITIVITY1 && PF05608:Protein of unknown function (DUF778)	-
100797958	4380.9	3923.9	3412.48	2228.11	1148.26	1663.26	3905.76	1679.88	1.21729	2.17646e-05	0.000350186	LOC100797958	NC_016090.4	42251419	42253909	-	1806	protein_coding	BTB/POZ domain-containing protein At3g05675 && Q8RX01.1 RecName: Full=BTB/POZ domain-containing protein At3g05675 && -	-
100797095	428.642	301.839	431.352	166.788	102.114	133.637	387.278	134.179	1.53002	2.18219e-05	0.000350763	LOC100797095	NC_038241.2	42196905	42208650	+	4178	protein_coding	uncharacterized LOC100797095 && Q54BC9.1 RecName: Full=Probable serine/threonine-protein kinase dyrk2; AltName: Full=Dual specificity tyrosine-phosphorylation-regulated kinase 2 && PF00069:Protein kinase domain	Pkinase
100781418	1153.83	3984.48	1327.17	537.784	634.564	671.267	2155.16	614.538	1.80992	2.18255e-05	0.000350763	LOC100781418	NC_038244.2	12295203	12303492	-	2044	protein_coding	citrate synthase%2C mitochondrial && P49298.1 RecName: Full=Citrate synthase, mitochondrial; Flags: Precursor && PF00285:Citrate synthase	Citrate_synt
100806199	123.344	56.329	52.2851	0	0	8.22379	77.3194	2.74126	4.80967	2.19195e-05	0.000351968	LOC100806199	NC_038251.2	24356178	24357241	-	1064	protein_coding	uncharacterized LOC100806199 && - && -	-
100779982	1054.98	2415.77	1548.51	483.257	734.593	619.868	1673.09	612.573	1.44922	2.20281e-05	0.000353537	LOC100779982	NC_038243.2	41574248	41581045	-	4131	protein_coding	protein SMG7%2C transcript variant X1 && A9QM73.1 RecName: Full=Protein SMG7; AltName: Full=SMG7 homolog && PF10374:Telomerase activating protein Est1|PF10373:Est1 DNA/RNA binding domain	-
100814192	1271.93	1412.48	1272.27	407.347	755.433	485.204	1318.89	549.328	1.26344	2.23879e-05	0.000358662	LOC100814192	NC_038249.2	42920692	42924659	+	1423	protein_coding	probable fructokinase-4 && Q42896.2 RecName: Full=Fructokinase-2 && PF00294:pfkB family carbohydrate kinase	PfkB
100778735	419.894	343.288	276.24	130.437	80.2322	130.553	346.474	113.74	1.60709	2.264e-05	0.000362537	LOC100778735	NC_038251.2	7878753	7880690	+	1938	protein_coding	BSD domain-containing protein 1 && - && PF03909:BSD domain	-
102667809	146.088	168.987	162.084	25.6597	36.4692	4.1119	159.053	22.0802	2.84956	2.27578e-05	0.000364258	LOC102667809	NC_038246.2	45929535	45932795	+	3076	protein_coding	receptor-like protein EIX2 && - && PF13855:Leucine rich repeat|PF08263:Leucine rich repeat N-terminal domain	LRRNT_2
100809602	353.411	404.931	276.24	89.8088	128.163	136.721	344.861	118.231	1.54355	2.27782e-05	0.00036442	LOC100809602	NC_038252.2	2110664	2114853	-	2712	protein_coding	probable serine/threonine-protein kinase WNK10%2C transcript variant X1 && Q6EU49.1 RecName: Full=Probable serine/threonine-protein kinase WNK4; Short=OsWNK4; AltName: Full=Protein kinase with no lysine 4 && PF00069:Protein kinase domain	Pkinase
100803177	2376.78	1766.39	1717.57	981.482	937.779	967.323	1953.58	962.195	1.02183	2.29825e-05	0.000367523	LOC100803177	NC_038251.2	38951786	38964881	+	2201	protein_coding	E3 ubiquitin-protein ligase RGLG4%2C transcript variant X1 && Q9LY87.1 RecName: Full=E3 ubiquitin-protein ligase RGLG2; AltName: Full=RING domain ligase 2 && PF07002:Copine|PF13920:Zinc finger, C3HC4 type (RING finger)	-
100783195	146.963	180.678	79.2991	7.48407	34.3852	9.25176	135.647	17.0403	2.99151	2.35483e-05	0.000375723	LOC100783195	NC_038249.2	37413510	37415873	-	1709	protein_coding	CBS domain-containing protein CBSX5 && Q84WQ5.2 RecName: Full=CBS domain-containing protein CBSX5 && -	-
100803857	4474.5	6504.41	6692.5	1591.97	2786.24	2967.76	5890.47	2448.66	1.26633	2.36036e-05	0.000376384	PAL2.3	NC_038249.2	24847847	24852877	-	2497	protein_coding	phenylalanine ammonia-lyase 2.3 && P19142.1 RecName: Full=Phenylalanine ammonia-lyase class 2; AltName: Full=Phenylalanine ammonia-lyase class II && PF00221:Aromatic amino acid lyase	-
100819748	673.58	811.989	1129.36	367.788	392.825	335.119	871.643	365.244	1.25502	2.36112e-05	0.000376384	ALMT2	NC_016088.4	54434351	54438085	+	1984	protein_coding	aluminum-activated malate transporter family protein && O49696.1 RecName: Full=Aluminum-activated malate transporter 12; Short=AtALMT12; AltName: Full=Quick anion channel 1 && PF11744:Aluminium activated malate transporter	-
100170734	2221.94	1786.59	2216.89	984.689	931.527	1186.28	2075.14	1034.17	1.00485	2.36216e-05	0.000376384	LOC100170734	NC_038246.2	32651405	32656515	-	1392	protein_coding	peroxisomal 3-ketoacyl-CoA thiolase && Q56WD9.2 RecName: Full=3-ketoacyl-CoA thiolase 2, peroxisomal; AltName: Full=Acetyl-CoA acyltransferase 2; AltName: Full=Beta-ketothiolase 2; AltName: Full=Peroxisomal 3-oxoacyl-CoA thiolase 2; AltName: Full=Peroxiso	Thiolase_N
100796103	1082.98	2763.31	1347.21	433.007	497.023	756.589	1731.17	562.206	1.62219	2.37827e-05	0.00037861	LOC100796103	NC_038244.2	22567525	22570466	+	1976	protein_coding	6-phosphogluconate dehydrogenase%2C decarboxylating 2 && Q9FWA3.1 RecName: Full=6-phosphogluconate dehydrogenase, decarboxylating 3 && PF00393:6-phosphogluconate dehydrogenase, C-terminal domain|PF03446:NAD binding domain of 6-phosphogluconate dehydrogena	NAD_binding_2
100808447	501.249	620.682	562.065	244.836	269.872	202.511	561.332	239.073	1.23121	2.38164e-05	0.000378976	LOC100808447	NC_038248.2	14231598	14235674	-	2714	protein_coding	uncharacterized LOC100808447%2C transcript variant X3 && - && PF05097:Protein of unknown function (DUF688)	-
100780311	3312.79	5384.21	3466.5	2064.53	1646.32	1849.32	4054.5	1853.39	1.12923	2.38841e-05	0.000379883	LOC100780311	NC_038242.2	661201	662753	-	1337	protein_coding	GATA transcription factor 7 && Q9FH57.1 RecName: Full=GATA transcription factor 5 && PF00320:GATA zinc finger	GATA
100775625	237.065	719.524	260.554	54.5268	131.289	77.098	405.714	87.6379	2.2097	2.41391e-05	0.00038325	LOC100775625	NC_016091.4	47266931	47272262	-	1909	protein_coding	GDP-mannose transporter GONST1 && Q941R4.2 RecName: Full=GDP-mannose transporter GONST1; AltName: Full=Protein GOLGI NUCLEOTIDE SUGAR TRANSPORTER 1 && PF03151:Triose-phosphate Transporter family	-
100805839	491.626	313.53	498.452	3.20746	0	21.5875	434.536	8.26497	5.7147	2.43566e-05	0.000386183	LOC100805839	NC_038251.2	11803369	11810163	+	2634	protein_coding	beta-D-xylosidase 1 && Q9FGY1.1 RecName: Full=Beta-D-xylosidase 1; Short=AtBXL1; AltName: Full=Alpha-L-arabinofuranosidase; Flags: Precursor && PF01915:Glycosyl hydrolase family 3 C-terminal domain|PF00933:Glycosyl hydrolase family 3 N terminal domain|PF1	Glyco_hydro_3_C
100795006	181.954	117.972	111.542	13.899	32.3013	31.8672	137.156	26.0225	2.39723	2.43791e-05	0.000386368	LOC100795006	NC_038249.2	37854373	37859530	-	2958	protein_coding	G-type lectin S-receptor-like serine/threonine-protein kinase At4g27290 && O81832.4 RecName: Full=G-type lectin S-receptor-like serine/threonine-protein kinase At4g27290; Flags: Precursor && PF01453:D-mannose binding lectin|PF00954:S-locus glycoprotein do	Pkinase_Tyr
100819445	250.187	449.57	200.426	107.984	58.3507	64.7624	300.061	77.0325	1.96122	2.46344e-05	0.000389891	PHT1-2	NC_016090.4	38947726	38951050	+	2071	protein_coding	inorganic phosphate transporter 1-2 && Q96303.1 RecName: Full=Inorganic phosphate transporter 1-4; Short=AtPht1;4; AltName: Full=H(+)/Pi cotransporter && PF00083:Sugar (and other) transporter	Sugar_tr
100797621	600.974	513.338	453.138	171.064	182.346	259.049	522.483	204.153	1.35551	2.46957e-05	0.000390686	LOC100797621	NC_016091.4	465225	467553	+	1275	protein_coding	ER lumen protein-retaining receptor erd-2.2 && O76767.1 RecName: Full=ER lumen protein-retaining receptor && PF00810:ER lumen protein retaining receptor	ER_lumen_recept
100781495	170.582	351.791	319.811	64.1491	81.2742	93.5456	280.728	79.6563	1.81635	2.52077e-05	0.000398089	SLD1.6	NC_038254.2	15016503	15018856	-	2354	protein_coding	sphingolipid delta-8 desaturase && Q3EBF7.1 RecName: Full=Delta(8)-fatty-acid desaturase 2; AltName: Full=Delta(8)-sphingolipid desaturase 2; AltName: Full=Sphingoid long-chain base desaturase 2; Short=Sphingoid LCB desaturase 2; AltName: Full=Sphingolipi	-
100791515	609.721	2991.82	773.82	344.267	379.279	287.833	1458.45	337.126	2.11273	2.52194e-05	0.000398089	LOC100791515	NC_038251.2	34032157	34037634	-	1867	protein_coding	ALA-interacting subunit 3%2C transcript variant X1 && Q9SLK2.1 RecName: Full=ALA-interacting subunit 3; Short=AtALIS3 && PF03381:LEM3 (ligand-effect modulator 3) family / CDC50 family	-
100800071	454.885	443.193	557.708	211.692	186.514	215.875	485.262	204.693	1.24557	2.52198e-05	0.000398089	LOC100800071	NC_038247.2	10326041	10329514	+	2017	protein_coding	D-xylose-proton symporter-like 3%2C chloroplastic && Q0WWW9.2 RecName: Full=D-xylose-proton symporter-like 3, chloroplastic; Flags: Precursor && PF00083:Sugar (and other) transporter	Sugar_tr
100786467	242.314	291.211	394.753	105.846	40.6371	96.6295	309.426	81.0376	1.93327	2.53528e-05	0.000399832	LOC100786467	NC_038254.2	4334498	4346327	-	3550	protein_coding	probable LRR receptor-like serine/threonine-protein kinase At1g06840 && C0LGD7.2 RecName: Full=Probable LRR receptor-like serine/threonine-protein kinase At1g06840; Flags: Precursor && -	-
106797545	34.9912	26.5703	22.6569	0	0	0	28.0728	0	7.18872	2.55593e-05	0.000402909	LOC106797545	NC_038256.2	46857546	46858712	-	978	lncRNA	uncharacterized LOC106797545 && - && -	-
100805354	597.474	446.381	675.35	252.32	176.094	244.658	573.068	224.357	1.35345	2.56834e-05	0.000404326	LOC100805354	NC_016089.4	66143	71682	+	2177	protein_coding	pentatricopeptide repeat-containing protein At1g80270%2C mitochondrial && Q9XI21.2 RecName: Full=Pentatricopeptide repeat-containing protein At1g15480, mitochondrial; Flags: Precursor && -	-
100775275	6.99824	157.296	0.871419	0	0	0	55.0553	0	8.15847	2.58091e-05	0.000406123	LOC100775275	NC_016091.4	17540934	17544698	-	1112	protein_coding	eugenol synthase 1 && Q15GI4.1 RecName: Full=Eugenol synthase 1 && PF05368:NmrA-like family	NmrA
100797452	522.243	266.766	311.968	115.468	136.499	92.5176	366.992	114.828	1.67697	2.58583e-05	0.000406717	LOC100797452	NC_038256.2	39884874	39886044	+	1171	protein_coding	uncharacterized LOC100797452 && - && -	-
106799409	113.721	94.5903	104.57	22.4522	22.9235	16.4476	104.294	20.6078	2.3403	2.58849e-05	0.000406955	LOC106799409	NC_038243.2	2341037	2346268	-	2577	protein_coding	zinc finger BED domain-containing protein DAYSLEEPER && Q9M2N5.1 RecName: Full=Zinc finger BED domain-containing protein DAYSLEEPER; AltName: Full=Transposase-like protein DAYSLEEPER && PF02892:BED zinc finger|PF05699:hAT family C-terminal dimerisation re	hATC
100817178	222.194	329.472	295.411	116.538	76.0643	74.0141	282.359	88.872	1.66774	2.6043e-05	0.000409258	LOC100817178	NC_038254.2	42024188	42028413	-	2979	protein_coding	RINT1-like protein MAG2 && Q9STU3.1 RecName: Full=RINT1-like protein MAG2; AltName: Full=Protein MAIGO 2 && PF04437:RINT-1 / TIP-1 family	-
102666772	195.076	248.698	357.282	53.4576	58.3507	102.797	267.019	71.5352	1.89982	2.63232e-05	0.000413112	LOC102666772	NC_038256.2	37898926	37899713	+	690	protein_coding	cysteine-rich receptor-like protein kinase 25 && Q9M0X5.1 RecName: Full=Cysteine-rich receptor-like protein kinase 25; Short=Cysteine-rich RLK25; Flags: Precursor && PF01657:Salt stress response/antifungal	-
100781770	297.425	388.989	426.995	132.575	110.449	160.364	371.137	134.463	1.46449	2.64934e-05	0.000415415	LOC100781770	NC_038250.2	7129622	7136441	-	2048	protein_coding	serine/threonine-protein kinase tricornered%2C transcript variant X2 && Q9Y2H1.3 RecName: Full=Serine/threonine-protein kinase 38-like; AltName: Full=NDR2 protein kinase; AltName: Full=Nuclear Dbf2-related kinase 2 && PF00069:Protein kinase domain	Pkinase
100781028	719.944	1156.34	987.318	361.374	485.561	340.259	954.534	395.731	1.26996	2.67764e-05	0.000419442	LOC100781028	NC_038249.2	37363502	37369068	-	2232	protein_coding	nuclear/nucleolar GTPase 2 && Q9C923.1 RecName: Full=Nuclear/nucleolar GTPase 2; Short=AtNug2; AltName: Full=DAR GTPase 5 && PF08153:NGP1NT (NUC091) domain|PF01926:50S ribosome-binding GTPase	-
100792470	260.684	1578.28	1023.92	23.5214	0	18.5035	954.293	14.0083	6.09032	2.69049e-05	0.00042075	LOC100792470	NC_038246.2	43356218	43359328	-	1726	protein_coding	GABA transporter 1 && F4HW02.1 RecName: Full=GABA transporter 1; Short=AtGAT1; AltName: Full=Bidirectional amino acid transporter 1 && PF01490:Transmembrane amino acid transporter protein	Aa_trans
100306364	1278.93	775.853	1066.62	483.257	439.714	261.105	1040.47	394.692	1.39887	2.71787e-05	0.00042475	LOC100306364	NC_016089.4	44552028	44555599	-	1283	protein_coding	CBS domain-containing protein && Q9LEV3.1 RecName: Full=CBS domain-containing protein CBSX3, mitochondrial; Flags: Precursor && PF00571:CBS domain	CBS
547731	300.924	272.08	337.239	68.4258	114.617	117.189	303.414	100.077	1.6	2.72087e-05	0.00042475	PPCK4	NC_038246.2	42008632	42009551	+	813	protein_coding	phosphoenolpyruvate-carboxylase kinase && Q9SPK4.1 RecName: Full=Phosphoenolpyruvate carboxylase kinase 1; Short=AtPPCK1 && PF00069:Protein kinase domain	Pkinase
100784196	2.62434	89.2762	26.1426	0	0	0	39.3477	0	7.67361	2.73049e-05	0.000426065	LOC100784196	NC_038255.2	47901388	47903009	+	1044	protein_coding	chitinase 10-like && Q5NB11.1 RecName: Full=Chitinase 10; AltName: Full=Pathogenesis related (PR)-3 chitinase 10; Flags: Precursor && PF00182:Chitinase class I	-
102661406	106.723	653.629	186.484	18.1756	76.0643	32.8952	315.612	42.3783	2.89543	2.74718e-05	0.000428292	LOC102661406	NC_038247.2	10511599	10514109	-	2511	pseudogene	- && Q9XE58.2 RecName: Full=Scarecrow-like protein 14; Short=AtSCL14; AltName: Full=GRAS family protein 2; Short=AtGRAS-2 && -	-
100526992	432.141	521.841	654.436	225.591	233.403	197.371	536.139	218.788	1.29322	2.76117e-05	0.000430283	LOC100526992	NC_038246.2	50883131	50888711	+	4229	protein_coding	elongator complex protein && Q9FNA4.1 RecName: Full=Elongator complex protein 1; Short=AtELP1; AltName: Full=Elongator component 1; AltName: Full=Protein ABA-OVERLY SENSITIVE 1; AltName: Full=Protein ELONGATA 2 && PF04762:IKI3 family	-
100820033	194.201	300.776	392.139	67.3566	113.575	52.4267	295.705	77.7862	1.92658	2.7674e-05	0.000431064	LOC100820033	NC_038242.2	44880752	44883925	+	2665	protein_coding	LRR domain-containing protein && Q40392.1 RecName: Full=TMV resistance protein N && PF00931:NB-ARC domain|PF01582:TIR domain	TIR
100784454	1183.58	2078.86	1368.13	585.896	768.979	599.309	1543.52	651.394	1.24428	2.78526e-05	0.000433274	LOC100784454	NC_038243.2	36908600	36913127	+	2834	protein_coding	serine/threonine/tyrosine-protein kinase HT1%2C transcript variant X2 && Q2MHE4.1 RecName: Full=Serine/threonine-protein kinase HT1; AltName: Full=High leaf temperature protein 1 && PF07714:Protein tyrosine kinase	Pkinase_Tyr
100808580	960.508	852.375	821.748	478.98	378.237	382.406	878.21	413.208	1.08789	2.79465e-05	0.000434511	LOC100808580	NC_038254.2	1944186	1946676	-	1087	protein_coding	60S ribosomal protein L10a%2C transcript variant X1 && B8B9K6.1 RecName: Full=60S ribosomal protein L10a >B7F845.1 RecName: Full=60S ribosomal protein L10a && PF00687:Ribosomal protein L1p/L10e family	-
100798989	4950.38	3239.45	3184.17	1652.91	1690.09	1993.24	3791.33	1778.75	1.09189	2.79961e-05	0.000434934	SGF14G	NC_016089.4	41219555	41221995	+	1393	protein_coding	14-3-3 protein SGF14g && P46266.1 RecName: Full=14-3-3-like protein && PF00244:14-3-3 protein	-
548001	193.326	6292.91	872.29	25.6597	103.156	30.8392	2452.84	53.2182	5.52627	2.83149e-05	0.000439309	MMP2	NC_016088.4	3913412	3914721	-	1310	protein_coding	matrix metalloproteinase MMP2 && P29136.2 RecName: Full=Metalloendoproteinase 1; AltName: Full=SMEP1; Flags: Precursor && PF00413:Matrixin|PF01471:Putative peptidoglycan binding domain	PG_binding_1
100803263	329.792	1597.41	911.504	195.655	319.887	164.476	946.234	226.672	2.06121	2.84573e-05	0.000440746	LOC100803263	NC_016090.4	36324881	36381813	-	6152	protein_coding	ABC transporter A family member 1%2C transcript variant X1 && Q84M24.2 RecName: Full=ABC transporter A family member 1; Short=ABC transporter ABCA.1; Short=AtABCA1; AltName: Full=ABC one homolog protein 1; Short=AtAOH1 && PF12698:ABC-2 family transporter	ABC_tran
100799472	573.855	514.401	627.422	226.66	269.872	265.217	571.893	253.916	1.17157	2.86299e-05	0.000442839	LOC100799472	NC_038244.2	15142528	15147146	-	2755	protein_coding	serine hydroxymethyltransferase 7%2C transcript variant X5 && Q84WV0.1 RecName: Full=Serine hydroxymethyltransferase 7; Short=AtSHMT7; AltName: Full=Glycine hydroxymethyltransferase 7; AltName: Full=Serine methylase 7 && -	-
100778358	297.425	294.399	234.412	112.261	89.61	64.7624	275.412	88.8778	1.63199	2.92357e-05	0.000451814	LOC100778358	NC_038242.2	4579093	4584020	-	4412	protein_coding	pentatricopeptide repeat-containing protein At4g31850%2C chloroplastic && Q9SZ52.1 RecName: Full=Pentatricopeptide repeat-containing protein At4g31850, chloroplastic; AltName: Full=Protein PROTON GRADIENT REGULATION 3; Flags: Precursor && PF01535:PPR repe	PPR
100799842	1316.54	840.684	646.593	422.315	174.01	295.028	934.607	297.118	1.65357	2.93815e-05	0.000453672	LOC100799842	NC_038245.2	30919318	30922606	-	788	protein_coding	uncharacterized LOC100799842 && Q9CAB8.1 RecName: Full=Probable peroxygenase 5; Short=AtPXG5; AltName: Full=Caleosin-5 && PF05042:Caleosin related protein	-
100796810	243.189	259.326	209.141	91.9471	70.8544	74.0141	237.218	78.9385	1.58735	2.95171e-05	0.000455566	LOC100796810	NC_038244.2	7288903	7292352	-	721	protein_coding	uncharacterized LOC100796810%2C transcript variant X1 && - && -	-
100813670	256.31	464.449	138.556	44.9044	70.8544	78.126	286.438	64.6283	2.14648	3.01046e-05	0.000463623	LOC100813670	NC_038250.2	889598	894532	-	3210	protein_coding	E3 ubiquitin-protein ligase At4g11680 && Q9LN71.1 RecName: Full=E3 ubiquitin-protein ligase At1g12760; AltName: Full=RING finger protein At1g12760 && -	-
547811	245.813	288.022	264.911	90.878	108.366	66.8183	266.249	88.6873	1.58591	3.06143e-05	0.000470655	SPK-4	NC_016091.4	46628791	46631947	+	1218	protein_coding	protein kinase && P43291.1 RecName: Full=Serine/threonine-protein kinase SRK2A; AltName: Full=Arabidopsis protein SK1; AltName: Full=OST1-kinase-like 7; AltName: Full=SNF1-related kinase 2.4; Short=SnRK2.4 && PF00069:Protein kinase domain	Pkinase
100781764	216.071	2433.84	939.39	201.001	229.235	233.35	1196.43	221.195	2.435	3.06423e-05	0.000470677	LOC100781764	NC_038242.2	2780008	2786268	+	2422	protein_coding	mitogen-activated protein kinase kinase kinase 5%2C transcript variant X2 && Q9CAD5.1 RecName: Full=Mitogen-activated protein kinase kinase kinase YODA; AltName: Full=YODA MAPKK kinase && PF00069:Protein kinase domain	Pkinase
100794114	58.6102	139.228	105.442	16.0373	18.7556	6.16784	101.093	13.6536	2.88841	3.07916e-05	0.000472355	LOC100794114	NC_038242.2	49160581	49163116	+	1519	protein_coding	S-type anion channel SLAH1 && Q5E930.1 RecName: Full=S-type anion channel SLAH1; AltName: Full=SLAC1-homolog protein 1 && PF03595:Voltage-dependent anion channel	C4dic_mal_tran
100784988	281.679	1822.72	697.135	201.001	197.976	222.042	933.846	207.006	2.17301	3.08819e-05	0.000473331	LOC100784988	NC_038251.2	36193348	36199922	+	4494	protein_coding	phospholipid-transporting ATPase 1%2C transcript variant X1 && P98204.1 RecName: Full=Phospholipid-transporting ATPase 1; Short=AtALA1; AltName: Full=Aminophospholipid flippase 1 && -	-
100812116	1047.99	816.24	1047.45	506.778	400.119	457.448	970.557	454.782	1.09401	3.12387e-05	0.000478592	LOC100812116	NC_016089.4	7468962	7473809	-	3728	protein_coding	alpha%2Calpha-trehalose-phosphate synthase [UDP-forming] 6-like%2C transcript variant X1 && Q94AH8.2 RecName: Full=Alpha,alpha-trehalose-phosphate synthase [UDP-forming] 6; AltName: Full=Trehalose-6-phosphate synthase 6; Short=AtTPS6 && PF00982:Glycosyltr	-
100797931	431.266	701.456	453.138	225.591	208.395	157.28	528.62	197.089	1.42289	3.19479e-05	0.000488401	LOC100797931	NC_016089.4	936226	938954	+	947	protein_coding	ADP-ribosylation factor && P51823.2 RecName: Full=ADP-ribosylation factor 2 && PF00025:ADP-ribosylation factor family	Arf
102664409	29.7425	555.851	97.5989	9.62237	34.3852	8.22379	227.731	17.4105	3.70802	3.20434e-05	0.000489439	LOC102664409	NC_038250.2	2983705	2988441	-	2326	protein_coding	probable serine/threonine-protein kinase PBL2 && O49839.1 RecName: Full=Protein kinase 2A, chloroplastic; Flags: Precursor && PF00069:Protein kinase domain	Pkinase
121173775	426.892	316.718	298.897	141.128	129.205	119.245	347.502	129.859	1.4205	3.24428e-05	0.000494985	LOC121173775	NC_038252.2	5753661	5755352	-	1615	protein_coding	uncharacterized LOC121173775 && - && -	-
100783175	406.772	267.829	430.481	105.846	150.045	132.609	368.361	129.5	1.5087	3.25539e-05	0.000496167	LOC100783175	NC_038241.2	40544617	40549432	+	2060	protein_coding	hexokinase-1 && Q9SEK3.1 RecName: Full=Hexokinase-1; AltName: Full=SoHxK1 && PF03727:Hexokinase|PF00349:Hexokinase	-
100818506	836.289	667.446	830.462	398.794	358.44	324.84	778.066	360.691	1.10957	3.29006e-05	0.00050102	LOC100818506	NC_038252.2	5217219	5221487	-	1982	protein_coding	ACT domain-containing protein ACR6 && Q9SGA0.1 RecName: Full=ACT domain-containing protein ACR6; AltName: Full=Protein ACT DOMAIN REPEATS 6 && PF01842:ACT domain	ACT
100780856	460.134	327.346	226.569	116.538	117.743	79.154	338.016	104.478	1.69419	3.29183e-05	0.000501074	LOC100780856	NC_038242.2	6780486	6783968	+	1281	protein_coding	histidine-containing phosphotransfer protein 4 && Q6F303.1 RecName: Full=Pseudo histidine-containing phosphotransfer protein 5; AltName: Full=OsHpt5 && -	-
novel.19	152.212	689.765	225.698	55.5959	90.6519	66.8183	355.891	71.0221	2.32386	3.32113e-05	0.000505317	-	NC_016088.4	46785826	46790219	+	3394	-	- && - && -	-
100789354	321.044	920.395	740.706	116.538	246.948	194.287	660.715	185.924	1.82873	3.33475e-05	0.000507171	CRK87	NC_038256.2	37894059	37897986	+	2602	protein_coding	cysteine-rich receptor-like protein kinase && Q9M0X5.1 RecName: Full=Cysteine-rich receptor-like protein kinase 25; Short=Cysteine-rich RLK25; Flags: Precursor && PF01657:Salt stress response/antifungal|PF07714:Protein tyrosine kinase	Pkinase_Tyr
100305367	663.958	2474.23	1532.83	300.432	624.144	384.462	1557	436.346	1.83493	3.36122e-05	0.000510758	LOC100305367	NC_038249.2	9553791	9558612	-	2097	protein_coding	stress-induced receptor-like kinase && P93604.1 RecName: Full=Rust resistance kinase Lr10; AltName: Full=Probable receptor-like serine/threonine-protein kinase LRK10; Flags: Precursor && PF13947:Wall-associated receptor kinase galacturonan-binding|PF00069	Pkinase
100527380	91.8519	178.552	87.1419	27.798	13.5457	20.5595	119.182	20.6344	2.52926	3.36726e-05	0.000511456	LOC100527380	NC_038241.2	6852694	6862110	+	1069	protein_coding	uncharacterized LOC100527380%2C transcript variant X1 && Q9LTB8.3 RecName: Full=Calcineurin B-like protein 9 && PF13499:EF-hand domain pair	-
100780519	125.093	115.847	115.027	31.0054	28.1334	21.5875	118.656	26.9087	2.14133	3.36899e-05	0.000511501	LOC100780519	NC_038251.2	7889338	7892526	+	2746	protein_coding	protein FAR1-RELATED SEQUENCE 7 && Q9M8J3.1 RecName: Full=Protein FAR1-RELATED SEQUENCE 7 && PF03101:FAR1 DNA-binding domain|PF04434:SWIM zinc finger|PF10551:MULE transposase domain	FAR1
547580	112.847	381.55	124.613	38.4895	27.0914	47.2868	206.336	37.6226	2.45362	3.38435e-05	0.000513458	GSTU41	NC_038244.2	14067588	14069047	-	906	protein_coding	glutathione S-transferase && Q03666.1 RecName: Full=Probable glutathione S-transferase; AltName: Full=Auxin-induced protein PCNT107 && PF02798:Glutathione S-transferase, N-terminal domain|PF13410:Glutathione S-transferase, C-terminal domain	GST_N
100306553	8.7478	128.6	1.74284	0	0	0	46.3636	0	7.91024	3.38478e-05	0.000513458	LOC100306553	NC_038249.2	33739119	33739860	-	632	protein_coding	signaling peptide TAXIMIN 1 && - && -	-
100810023	125.093	272.08	312.839	28.8671	45.847	77.098	236.671	50.604	2.22444	3.38708e-05	0.000513586	LOC100810023	NC_016090.4	5758481	5766981	+	5473	pseudogene	- && Q9LRR4.1 RecName: Full=Putative disease resistance RPP13-like protein 1 && -	-
100803110	342.039	274.206	234.412	111.192	98.9878	81.2099	283.552	97.1298	1.54602	3.43527e-05	0.00052067	LOC100803110	NC_038256.2	27117015	27123499	-	1269	protein_coding	U2 small nuclear ribonucleoprotein A'-like && P43333.2 RecName: Full=U2 small nuclear ribonucleoprotein A'; Short=U2 snRNP A' && PF14580:Leucine-rich repeat	-
100800821	550.236	1915.19	802.577	307.916	329.265	332.036	1089.33	323.072	1.753	3.46324e-05	0.000524461	LOC100800821	NC_038241.2	38109875	38118263	-	2271	protein_coding	MACPF domain-containing protein At4g24290 && Q9STW5.1 RecName: Full=MACPF domain-containing protein At4g24290 && PF01823:MAC/Perforin domain	-
100777538	367.407	508.024	483.638	49.181	186.514	122.329	453.023	119.341	1.92392	3.48352e-05	0.000527306	LOC100777538	NC_038253.2	18562282	18575688	+	2583	protein_coding	uncharacterized LOC100777538%2C transcript variant X2 && - && PF10607:CTLH/CRA C-terminal to LisH motif domain	-
100818133	415.52	542.034	570.779	244.836	192.766	192.231	509.445	209.944	1.27894	3.49686e-05	0.0005291	LOC100818133	NC_038252.2	25862180	25865074	-	2895	protein_coding	pentatricopeptide repeat-containing protein At3g29230 && Q9LN01.1 RecName: Full=Pentatricopeptide repeat-containing protein At1g08070, chloroplastic; AltName: Full=Protein ORGANELLE TRANSCRIPT PROCESSING 82; Flags: Precursor && PF13041:PPR repeat family|P	PPR
100815157	1234.31	718.461	725.021	314.331	206.311	421.469	892.599	314.037	1.50721	3.51642e-05	0.00053141	LOC100815157	NC_016089.4	3623085	3624287	+	1062	protein_coding	uncharacterized LOC100815157 && - && PF00564:PB1 domain	-
100819739	1158.21	722.712	907.147	367.788	398.035	455.392	929.356	407.072	1.19123	3.5348e-05	0.000533928	LOC100819739	NC_038252.2	31568422	31574943	-	2023	protein_coding	T-complex protein 1 subunit theta && Q94K05.1 RecName: Full=T-complex protein 1 subunit theta; Short=TCP-1-theta; AltName: Full=CCT-theta; AltName: Full=Chaperonin CCT8; AltName: Full=Chaperonin containing TCP1 8; AltName: Full=TCP1-ring complex && PF0011	-
100814740	247.563	151.982	216.983	22.4522	17.7136	71.9582	205.509	37.3747	2.45839	3.54556e-05	0.000535325	LOC100814740	NC_038243.2	9386480	9391084	+	1849	protein_coding	beta-glucosidase 44 && Q9LV33.1 RecName: Full=Beta-glucosidase 44; Short=AtBGLU44; Flags: Precursor && PF00232:Glycosyl hydrolase family 1	Glyco_hydro_1
100801439	116.346	104.156	51.4137	0	0	11.3077	90.6383	3.76924	4.58069	3.57039e-05	0.000538386	COL16	NC_038252.2	4860424	4864355	+	1540	protein_coding	zinc finger protein CONSTANS-LIKE 15 && O22800.2 RecName: Full=Zinc finger protein CONSTANS-LIKE 14 && PF06203:CCT motif	CCT
100789547	1222.07	1034.12	781.663	164.649	486.603	332.036	1012.62	327.763	1.62716	3.57526e-05	0.00053889	HIR3	NC_038241.2	2551246	2555333	-	2073	protein_coding	hypersensitive-induced response protein 1-like%2C transcript variant X3 && Q9FM19.1 RecName: Full=Hypersensitive-induced response protein 1; Short=AtHIR1 && PF01145:SPFH domain / Band 7 family	-
100788840	4153.45	8373.9	5989.26	2867.47	2413.22	2858.8	6172.2	2713.16	1.18573	3.59001e-05	0.000540884	LOC100788840	NC_038241.2	4231721	4235787	+	3651	protein_coding	cyclin-dependent kinase G-2%2C transcript variant X3 && Q7XUF4.2 RecName: Full=Cyclin-dependent kinase G-2; Short=CDKG;2 >A2XUW1.1 RecName: Full=Cyclin-dependent kinase G-2; Short=CDKG;2 && PF00069:Protein kinase domain	Pkinase
100800315	460.134	630.248	585.594	212.761	279.25	179.895	558.658	223.969	1.31842	3.60732e-05	0.000542845	LOC100800315	NC_038242.2	49232242	49237326	+	2417	protein_coding	outer envelope protein 61 && B7ZWR6.1 RecName: Full=Outer envelope protein 61; AltName: Full=Tetratricopeptide repeat domain-containing protein 7 && PF00515:Tetratricopeptide repeat	TPR_1
121173618	26.2434	83.9622	73.1992	4.27661	0	5.13987	61.1349	3.13883	4.28293	3.60763e-05	0.000542845	LOC121173618	NC_038251.2	10402801	10408884	-	6009	lncRNA	uncharacterized LOC121173618 && P04146.3 RecName: Full=Copia protein; AltName: Full=Gag-int-pol protein; Contains: RecName: Full=Copia VLP protein; Contains: RecName: Full=Copia protease && -	-
100797105	1185.33	934.212	1102.35	489.672	499.107	583.889	1073.96	524.223	1.03487	3.6097e-05	0.000542927	LOC100797105	NC_038241.2	41531062	41533610	+	1657	protein_coding	40S ribosomal protein S2-4 && Q9SCM3.1 RecName: Full=40S ribosomal protein S2-4 && PF00333:Ribosomal protein S5, N-terminal domain|PF03719:Ribosomal protein S5, C-terminal domain	-
100779806	589.601	2680.41	1637.4	464.012	489.729	452.308	1635.8	468.683	1.80306	3.69337e-05	0.000553396	LOC100779806	NC_038251.2	2899672	2917829	-	6804	pseudogene	- && Q9XE58.2 RecName: Full=Scarecrow-like protein 14; Short=AtSCL14; AltName: Full=GRAS family protein 2; Short=AtGRAS-2 && -	-
100791368	494.25	6109.04	1198.2	135.782	170.884	162.42	2600.5	156.362	4.05573	3.7261e-05	0.000557592	LOC100791368	NC_038252.2	6075604	6082185	-	1928	protein_coding	lysine histidine transporter 1 && Q9FKS8.1 RecName: Full=Lysine histidine transporter 1 && PF01490:Transmembrane amino acid transporter protein	Aa_trans
100784181	607.097	794.984	937.647	301.501	303.215	393.714	779.909	332.81	1.22846	3.76295e-05	0.000562394	LOC100784181	NC_038254.2	5943117	5951231	+	2970	protein_coding	ATP-dependent zinc metalloprotease FTSH 9%2C chloroplastic && Q9FIM2.1 RecName: Full=ATP-dependent zinc metalloprotease FTSH 9, chloroplastic; Short=AtFTSH9; Flags: Precursor && PF01434:Peptidase family M41|PF00004:ATPase family associated with various ce	AAA
[truncated: 1,783 more rows]

## Sheet: B
gene_id	WT_24h_1	WT_24h_2	WT_24h_3	WT_0h_1	WT_0h_2	WT_0h_3	WT_24h	WT_0h	log2FoldChange	pvalue	padj	gene_name	gene_chr	gene_start	gene_end	gene_strand	gene_length	gene_biotype	gene_description	tf_family
[truncated: 2,560 more rows]

## Sheet: C
gene_id	gmsweet15_24h_1	gmsweet15_24h_2	gmsweet15_24h_3	gmsweet15_0h_1	gmsweet15_0h_2	gmsweet15_0h_3	gmsweet15_24h	gmsweet15_0h	log2FoldChange	pvalue	padj	gene_name	gene_chr	gene_start	gene_end	gene_strand	gene_length	gene_biotype	gene_description	tf_family
[truncated: 9,354 more rows]

[truncated: 1 more sheets: D]
