# Supplementary material for: Comparative transcriptome profiling reveals the importance of GmSWEET15 in soybean susceptibility to Sclerotinia sclerotiorum
Source: Front Microbiol. 2023 Jan 26;14:1119016. doi: 10.3389/fmicb.2023.1119016 (PMC9909833; doi:10.3389/fmicb.2023.1119016)
Supplement: Supplementary file 10 [file Table_4.XLS]

## Sheet: A
gene_id	WT_48h_1	WT_48h_2	WT_48h_3	WT_0h_1	WT_0h_2	WT_0h_3	WT_48h	WT_0h	log2FoldChange	pvalue	padj	gene_name	gene_chr	gene_start	gene_end	gene_strand	gene_length	gene_biotype	gene_description	tf_family
100170701	26109.2	23167.3	33978.2	236.79	223.708	264.536	27751.6	241.678	6.84325	7.69687e-156	2.81582e-151	CHS8	NC_038247.2	797318	799453	+	1665	protein_coding	chalcone synthase && P23569.1 RecName: Full=Chalcone synthase; AltName: Full=Naringenin-chalcone synthase && PF00195:Chalcone and stilbene synthases, N-terminal domain|PF02797:Chalcone and stilbene synthases, C-terminal domain	Chal_sti_synt_N
100816697	14325.2	9935.82	21754.5	12.1431	20.5147	28.9638	15338.5	20.5405	9.54147	4.94644e-116	6.03201e-112	LOC100816697	NC_038244.2	21187196	21189263	-	1683	protein_coding	UDP-glycosyltransferase 83A1 && Q9SGA8.1 RecName: Full=UDP-glycosyltransferase 83A1 && PF00201:UDP-glucoronosyl and UDP-glucosyl transferase	UDPGT
100777295	51527	34617.8	49611.4	156.848	335.073	236.538	45252.1	242.82	7.54166	7.77496e-111	5.68878e-107	LOC100777295	NC_038249.2	44234973	44241541	-	4578	protein_coding	pleiotropic drug resistance protein 1 && Q76CU2.1 RecName: Full=Pleiotropic drug resistance protein 1; AltName: Full=NtPDR1 && PF00005:ABC transporter|PF14510:ABC-transporter extracellular N-terminal|PF01061:ABC-2 type transporter|PF08370:Plant PDR ABC tr	ABC2_membrane
102659952	17837.3	26675.3	31474.6	229.707	301.859	196.954	25329	242.84	6.70464	1.9813e-102	9.06049e-99	LOC102659952	NC_016088.4	46763815	46769049	+	4568	protein_coding	uncharacterized LOC102659952%2C transcript variant X4 && - && PF04937:Protein of unknown function (DUF 659)	DUF659
732546	6713.91	9728.09	7715.81	96.1327	143.603	118.752	8052.6	119.496	6.07401	2.65055e-100	1.07742e-96	CHI2-A	NC_038256.2	47206128	47207338	-	920	protein_coding	chalcone--flavonone isomerase 2-A && Q53B74.1 RecName: Full=Chalcone--flavonone isomerase 2-A; Short=Chalcone isomerase 2-A && PF02431:Chalcone-flavanone isomerase	-
100782019	3276.35	2842.29	2883.21	27.3219	43.96	46.3421	3000.62	39.208	6.25603	1.23117e-93	3.4647e-90	ALDH2B2	NC_016089.4	3138401	3143044	+	2347	protein_coding	aldehyde dehydrogenase family 2 member B2 && Q8S528.2 RecName: Full=Aldehyde dehydrogenase family 2 member B7, mitochondrial; Short=ALDH2b; Flags: Precursor && PF00171:Aldehyde dehydrogenase family	Aldedh
606705	2577.47	2224.52	3276.22	16.1908	23.4454	15.4474	2692.74	18.3612	7.19563	1.61484e-92	3.47513e-89	IFS2	NC_038249.2	28182456	28184534	+	1943	protein_coding	2-hydroxyisoflavanone synthase && Q9SWR5.1 RecName: Full=2-hydroxyisoflavanone synthase; AltName: Full=Cytochrome P450 93C1v2; AltName: Full=Isoflavone synthase 2 && PF00067:Cytochrome P450	p450
100797353	2325.87	2940.74	2554.02	58.6916	63.4978	57.9277	2606.88	60.039	5.44026	1.40541e-90	2.71211e-87	LOC100797353	NC_038244.2	15093331	15096655	+	2623	protein_coding	probable receptor-like protein kinase At1g11050 && O04086.1 RecName: Full=Probable receptor-like protein kinase At1g11050; Flags: Precursor && PF00069:Protein kinase domain	Pkinase
100782576	9175.83	10791.1	15361.1	158.872	202.216	135.165	11776	165.418	6.15358	1.39605e-89	2.55366e-86	LOC100782576	NC_038254.2	3878436	3884808	-	2360	protein_coding	polyamine oxidase 5%2C transcript variant X1 && Q8H191.1 RecName: Full=Probable polyamine oxidase 4; Short=AtPAO4; AltName: Full=Amine oxidase 2 && PF01593:Flavin containing amine oxidoreductase	Amino_oxidase
100794600	25059.1	14458	41626.8	37.4412	8.79201	27.9984	27048	24.7439	10.0958	4.06176e-89	7.07598e-86	LOC100794600	NC_038255.2	1117646	1124982	+	2351	protein_coding	alpha-dioxygenase 1 && Q9SGH6.1 RecName: Full=Alpha-dioxygenase 1; Short=Alpha DOX1; AltName: Full=Fatty acid dioxygenase AlphaDOX1; AltName: Full=Pathogen-induced oxygenase; AltName: Full=Plant alpha dioxygenase 1; Flags: Precursor && PF03098:Animal haem	An_peroxidase
100780254	2474.04	2549.66	3692.75	15.1789	31.2605	22.2056	2905.48	22.8816	6.9863	4.29688e-81	6.28789e-78	LOC100780254	NC_038247.2	38150294	38154698	+	1740	protein_coding	aminotransferase superfamily protein && E9L7A5.1 RecName: Full=Bifunctional aspartate aminotransferase and glutamate/aspartate-prephenate aminotransferase; Short=PhPPA-AT; Flags: Precursor && PF00155:Aminotransferase class I and II	Aminotran_1_2
100812378	6646.82	6147.91	6095.61	14.1669	39.0756	9.65461	6296.78	20.9657	8.22971	2.86459e-80	4.03069e-77	G2DT	NC_038256.2	47500441	47508011	+	1635	protein_coding	glycinol 2-dimethylallyltransferase && B9A1Q4.1 RecName: Full=Glycinol 4-dimethylallyltransferase; AltName: Full=Dimethylallyl diphosphate:(6aS,11aS)-(-)-3,9,6a-trihydroxypterocarpan ((-)-glycinol) 4-dimethylallyltransferase; AltName: Full=Glyceollin synt	UbiA
100127397	6169.72	5172.48	6877.16	176.075	236.407	190.196	6073.12	200.893	4.91772	1.48822e-79	2.01648e-76	WRKY62	NC_038254.2	4917102	4920549	+	2215	protein_coding	WRKY transcription factor 62 && Q6IEQ7.1 RecName: Full=WRKY transcription factor WRKY24; Short=OsWRKY24 && PF03106:WRKY DNA -binding domain	WRKY
100800124	9435.82	13451.9	13066.8	215.54	100.62	143.854	11984.8	153.338	6.2889	1.193e-77	1.45483e-74	LOC100800124	NC_038249.2	29443993	29451330	+	2233	protein_coding	protein ZINC INDUCED FACILITATOR-LIKE 1 && Q94BZ1.1 RecName: Full=Protein ZINC INDUCED FACILITATOR-LIKE 1; AltName: Full=Protein ZIF-LIKE 1 && PF07690:Major Facilitator Superfamily	MFS_1
113001484	7954.19	8643.38	3543.83	46.5485	33.2143	48.2731	6713.8	42.6786	7.29769	1.77238e-75	1.90708e-72	LOC113001484	NC_016088.4	46760691	46763665	+	2107	lncRNA	uncharacterized LOC113001484 && B9A1Q4.1 RecName: Full=Glycinol 4-dimethylallyltransferase; AltName: Full=Dimethylallyl diphosphate:(6aS,11aS)-(-)-3,9,6a-trihydroxypterocarpan ((-)-glycinol) 4-dimethylallyltransferase; AltName: Full=Glyceollin synthase; A	-
100819411	5413.99	4029.06	4857.23	116.371	152.395	169.921	4766.76	146.229	5.02618	1.70151e-74	1.72911e-71	LOC100819411	NC_038253.2	2909388	2918682	+	5045	protein_coding	pleiotropic drug resistance protein 3%2C transcript variant X1 && Q5W274.1 RecName: Full=Pleiotropic drug resistance protein 3; AltName: Full=NtPDR3 && PF01061:ABC-2 type transporter|PF08370:Plant PDR ABC transporter associated|PF00005:ABC transporter|PF1	ABC2_membrane
100127384	2132.05	1910.21	2312.17	63.7512	79.1281	58.8931	2118.14	67.2575	4.97682	1.11897e-71	1.02341e-68	WRKY36	NC_038249.2	39936142	39939100	-	2261	protein_coding	WRKY transcription factor 36 && Q9C519.1 RecName: Full=WRKY transcription factor 6; AltName: Full=WRKY DNA-binding protein 6; Short=AtWRKY6 && PF03106:WRKY DNA -binding domain	WRKY
100782897	43468.5	45003.4	62718.5	85.0016	347.773	209.505	50396.8	214.093	7.87862	3.15259e-70	2.6822e-67	CHS7	NC_016088.4	56759007	56760978	+	1527	protein_coding	chalcone synthase 7 && P30081.1 RecName: Full=Chalcone synthase 7; AltName: Full=Naringenin-chalcone synthase 7 && PF00195:Chalcone and stilbene synthases, N-terminal domain|PF02797:Chalcone and stilbene synthases, C-terminal domain	Chal_sti_synt_N
100811489	2080.8	3440.19	2994.06	9.10731	21.4916	27.0329	2838.35	19.2106	7.20307	2.56516e-69	2.08541e-66	LOC100811489	NC_038249.2	35350964	35355099	-	3706	protein_coding	receptor-like protein kinase 7 && Q9LJM4.1 RecName: Full=Receptor-like protein kinase HAIKU2; Flags: Precursor && PF08263:Leucine rich repeat N-terminal domain|PF00069:Protein kinase domain|PF13855:Leucine rich repeat	Pkinase
100795409	2439.56	3360.71	4545.96	57.6796	70.3361	57.9277	3448.74	61.9811	5.79783	3.82103e-69	3.03888e-66	LOC100795409	NC_038244.2	7249712	7254755	-	2298	protein_coding	uncharacterized LOC100795409 && - && PF10151:Uncharacterised conserved protein (DUF2359)	-
100817486	5243.47	7742.01	6888.36	113.335	70.3361	149.646	6624.61	111.106	5.89766	7.44834e-68	5.56102e-65	LOC100817486	NC_016090.4	30198422	30209877	-	5240	protein_coding	putative ABC transporter C family member 15%2C transcript variant X1 && Q9M1C7.2 RecName: Full=ABC transporter C family member 9; Short=ABC transporter ABCC.9; Short=AtABCC9; AltName: Full=ATP-energized glutathione S-conjugate pump 9; AltName: Full=Glutat	ABC_membrane
100787936	3084.39	1755.77	2691.74	31.3696	30.2836	46.3421	2510.64	35.9985	6.12292	1.90798e-66	1.29262e-63	CRK75	NC_038256.2	37797070	37801543	-	2607	protein_coding	cysteine-rich receptor-like protein kinase && Q9T0J1.1 RecName: Full=Cysteine-rich receptor-like protein kinase 26; Short=Cysteine-rich RLK26; Flags: Precursor && PF00069:Protein kinase domain|PF01657:Salt stress response/antifungal	Pkinase
100791557	1185.3	1466.75	1981.86	15.1789	9.7689	13.5165	1544.64	12.8214	6.91375	2.64364e-66	1.75845e-63	LOC100791557	NC_038253.2	12601313	12603471	-	977	protein_coding	expansin-like B1-like && Q850K7.2 RecName: Full=Expansin-like B1; AltName: Full=Expansin-related 1; AltName: Full=OsEXLB1; AltName: Full=OsEXPR1; AltName: Full=OsaEXPb3.1; Flags: Precursor && PF01357:Pollen allergen|PF03330:Rare lipoprotein A (RlpA)-like	-
100819536	7002.78	10345	10395.2	370.364	422.016	421.907	9247.66	404.762	4.51384	2.93335e-65	1.8827e-62	LOC100819536	NC_038243.2	43974208	43976355	+	1733	protein_coding	5'-adenylylsulfate reductase 3%2C chloroplastic && P92980.2 RecName: Full=5'-adenylylsulfate reductase 3, chloroplastic; AltName: Full=3'-phosphoadenosine-5'-phosphosulfate reductase homolog 26; Short=PAPS reductase homolog 26; Short=Prh-26; AltName: Full	-
100820161	2588.65	4571.87	4582.91	28.3339	46.8907	59.8586	3914.48	45.0277	6.44026	4.56435e-65	2.879e-62	CHR5	NC_038254.2	56884009	56885509	-	1206	protein_coding	chalcone reductase CHR5 && P26690.1 RecName: Full=NAD(P)H-dependent 6'-deoxychalcone synthase && PF00248:Aldo/keto reductase family	Aldo_ket_red
100793368	3103.03	4324.4	7495.23	55.6558	42.0063	59.8586	4974.22	52.5069	6.56576	1.80527e-64	1.11939e-61	LOC100793368	NC_016090.4	35848048	35848874	+	827	protein_coding	uncharacterized LOC100793368 && - && -	-
100791166	7777.14	9656.74	9264.34	201.373	371.218	267.433	8899.41	280.008	4.98992	6.34994e-63	3.8083e-60	IDH	NC_038250.2	48449892	48455057	+	1910	protein_coding	isocitrate dehydrogenase [NADP] && Q06197.2 RecName: Full=Isocitrate dehydrogenase [NADP]; Short=IDH; AltName: Full=IDP; AltName: Full=NADP(+)-specific ICDH; AltName: Full=Oxalosuccinate decarboxylase && PF00180:Isocitrate/isopropylmalate dehydrogenase	-
100803679	12677.7	16429.6	19380.8	545.427	765.882	554.175	16162.7	621.828	4.69995	1.21864e-62	7.19074e-60	LOC100803679	NC_038242.2	8443750	8459123	+	7873	protein_coding	acetyl-CoA carboxylase 1%2C transcript variant X1 && Q38970.1 RecName: Full=Acetyl-CoA carboxylase 1; Short=AtACC1; AltName: Full=Protein EMBRYO DEFECTIVE 22; AltName: Full=Protein GURKE; AltName: Full=Protein PASTICCINO 3; Includes: RecName: Full=Biotin	Carboxyl_trans
100792122	6761.43	10396.4	12466.7	288.398	262.783	332.119	9874.85	294.433	5.06766	1.24139e-62	7.20876e-60	LOC100792122	NC_016090.4	545530	550094	-	1792	protein_coding	protein DETOXIFICATION 21 && Q8W488.1 RecName: Full=Protein DETOXIFICATION 21; Short=AtDTX21; AltName: Full=Multidrug and toxic compound extrusion protein 21; Short=MATE protein 21 && PF01554:MatE	MatE
547580	2025.82	1973.44	3401.63	36.4292	25.3991	44.4112	2466.96	35.4132	6.1219	2.55797e-61	1.4397e-58	GSTU41	NC_038244.2	14067588	14069047	-	906	protein_coding	glutathione S-transferase && Q03666.1 RecName: Full=Probable glutathione S-transferase; AltName: Full=Auxin-induced protein PCNT107 && PF02798:Glutathione S-transferase, N-terminal domain|PF13410:Glutathione S-transferase, C-terminal domain	GST_N
547584	9953.92	2588.5	12610	18.2146	20.5147	26.0675	8384.14	21.5989	8.59973	2.16183e-60	1.18042e-57	GSTU42	NC_038246.2	42606460	42607352	-	672	protein_coding	glutathione S-transferase GST 15 && Q03663.1 RecName: Full=Probable glutathione S-transferase; AltName: Full=Auxin-induced protein PGNT35/PCNT111 && PF13417:Glutathione S-transferase, N-terminal domain	-
100819513	1770.5	2499.08	2401.74	34.4054	39.0756	15.4474	2223.77	29.6428	6.23065	3.66704e-60	1.94428e-57	LOC100819513	NC_038242.2	10396448	10409705	-	7313	protein_coding	glutamate synthase [NADH]%2C amyloplastic%2C transcript variant X1 && Q03460.1 RecName: Full=Glutamate synthase [NADH], amyloplastic; AltName: Full=NADH-GOGAT; Flags: Precursor && PF14691:Dihydroprymidine dehydrogenase domain II, 4Fe-4S cluster|PF04898:Gl	GATase_2
106795493	3027.55	2845.9	2339.04	100.18	141.649	107.166	2737.5	116.332	4.55636	9.86822e-60	5.08477e-57	IOMT2	NC_038249.2	28191367	28193077	+	1342	protein_coding	isoflavone 4'-O-methyltransferase && Q84KK6.1 RecName: Full=Isoflavone 4'-O-methyltransferase; Short=GeHI4'OMT; AltName: Full=2,7,4'-trihydroxyisoflavanone 4'-O-methyltransferase; AltName: Full=S-adenosyl-L-methionine:2,7,4'-trihydroxyisoflavanone 4'-O-me	-
100776196	2356.62	2649.91	4419.43	65.775	62.521	43.4458	3141.99	57.2472	5.77885	5.84113e-59	2.88773e-56	LOC100776196	NC_016088.4	14361901	14364554	+	1950	protein_coding	hydroquinone glucosyltransferase%2C transcript variant X1 && Q9AR73.1 RecName: Full=Hydroquinone glucosyltransferase; AltName: Full=Arbutin synthase && PF00201:UDP-glucoronosyl and UDP-glucosyl transferase	UDPGT
100789257	2547.65	3124.08	3060.12	66.787	39.0756	87.857	2910.62	64.5732	5.49399	2.98651e-58	1.43761e-55	LOC100789257	NC_038252.2	4213077	4220526	-	2602	protein_coding	acetyl-coenzyme A synthetase%2C chloroplastic/glyoxysomal && B9DGD6.1 RecName: Full=Acetyl-coenzyme A synthetase, chloroplastic/glyoxysomal; AltName: Full=Acetate--CoA ligase; AltName: Full=Acetyl-CoA synthetase; Flags: Precursor && PF13193:AMP-binding en	AMP-binding
547636	1471.38	2555.98	2229.31	7.08347	6.83823	0	2085.56	4.64056	8.82151	9.0468e-58	4.1371e-55	LOC547636	NC_038242.2	12139093	12140689	-	815	protein_coding	24 kDa seed coat protein && Q39962.1 RecName: Full=Citrate-binding protein; Flags: Precursor && PF08787:Alginate lyase	-
100808304	1610.22	1787.38	2171.09	37.4412	58.6134	62.755	1856.23	52.9365	5.13049	1.79595e-57	8.11149e-55	LOC100808304	NC_038243.2	42962885	42966346	+	2291	protein_coding	probable protein phosphatase 2C 40 && Q9LUS8.1 RecName: Full=Probable protein phosphatase 2C 40; Short=AtPP2C40; AltName: Full=Protein phosphatase 2C homolog 1 && PF00481:Protein phosphatase 2C	PP2C
100787137	5836.12	9120.25	10857.7	203.397	299.905	210.471	8604.68	237.924	5.17641	3.38349e-57	1.50953e-54	LOC100787137	NC_038252.2	3771175	3773076	+	1467	protein_coding	uncharacterized LOC100787137 && - && -	-
100785791	14375.5	28803.1	34759.8	3.03577	0	0	25979.5	1.01192	14.6837	4.78393e-57	2.08351e-54	LOC100785791	NC_038247.2	6540459	6548246	-	2358	protein_coding	protein PIN-LIKES 7%2C transcript variant X1 && Q9FKY4.1 RecName: Full=Protein PIN-LIKES 7; AltName: Full=Auxin efflux carrier-like protein 7 && PF03547:Membrane transport protein	-
100796490	2831.86	4134.73	4875.15	159.884	135.788	129.372	3947.25	141.681	4.80031	7.1341e-57	3.03481e-54	LOC100796490	NC_016089.4	43273505	43280369	-	3445	protein_coding	internal alternative NAD(P)H-ubiquinone oxidoreductase A1%2C mitochondrial%2C transcript variant X2 && Q8GWA1.1 RecName: Full=Internal alternative NAD(P)H-ubiquinone oxidoreductase A1, mitochondrial; AltName: Full=Internal alternative NADH dehydrogenase N	Pyr_redox_2
100804605	1720.18	4564.64	2810.43	28.3339	12.6996	19.3092	3031.75	20.1142	7.23785	9.97578e-57	4.19487e-54	LOC100804605	NC_038252.2	4909253	4921566	+	2425	protein_coding	acyltransferase-like protein At3g26840%2C chloroplastic%2C transcript variant X1 && Q9LW26.1 RecName: Full=Acyltransferase-like protein At3g26840, chloroplastic; Flags: Precursor && PF12146:Serine aminopeptidase, S33|PF03982:Diacylglycerol acyltransferase	-
100820310	2453.54	2238.97	1981.86	85.0016	124.065	93.6497	2224.79	100.905	4.46232	3.02073e-56	1.24169e-53	LOC100820310	NC_016089.4	12183956	12187186	+	1819	protein_coding	protein SRG1 && Q39224.1 RecName: Full=Protein SRG1; Short=AtSRG1; AltName: Full=Protein SENESCENCE-RELATED GENE 1 && PF14226:non-haem dioxygenase in morphine synthesis N-terminal|PF03171:2OG-Fe(II) oxygenase superfamily	2OG-FeII_Oxy
100814621	5405.61	8679.5	14149.6	121.431	93.7814	161.232	9411.56	125.481	6.2287	6.40309e-56	2.57418e-53	LOC100814621	NC_016089.4	9835225	9839890	+	1383	protein_coding	CBS domain-containing protein CBSX1%2C chloroplastic%2C transcript variant X2 && O23193.2 RecName: Full=CBS domain-containing protein CBSX1, chloroplastic; AltName: Full=CBS domain-containing protein 2; Short=AtCDCP2; AltName: Full=Protein LOSS OF THE TIM	CBS
100781400	6006.64	12008.6	16677.8	128.514	136.765	199.85	11564.4	155.043	6.22059	2.92821e-55	1.15631e-52	LOC100781400	NC_038243.2	39090799	39095700	+	1438	protein_coding	CBS domain-containing protein CBSX1%2C chloroplastic-like%2C transcript variant X1 && O23193.2 RecName: Full=CBS domain-containing protein CBSX1, chloroplastic; AltName: Full=CBS domain-containing protein 2; Short=AtCDCP2; AltName: Full=Protein LOSS OF TH	CBS
547911	10974.3	4565.55	9608.09	99.1685	141.649	161.232	8382.64	134.017	5.96652	2.93945e-55	1.15631e-52	CHR1	NC_038250.2	463230	464996	+	1172	protein_coding	chalcone reductase CHR1 && P26690.1 RecName: Full=NAD(P)H-dependent 6'-deoxychalcone synthase && PF00248:Aldo/keto reductase family	Aldo_ket_red
100775448	2828.14	4041.7	5312.95	98.1566	67.4054	116.821	4060.93	94.1276	5.43089	8.85116e-55	3.40853e-52	LOC100775448	NC_038247.2	38644401	38648667	-	3789	protein_coding	protein-tyrosine-phosphatase MKP1%2C transcript variant X3 && Q9C5S1.1 RecName: Full=Protein-tyrosine-phosphatase MKP1; AltName: Full=Mitogen-activated protein kinase phosphatase 1; Short=AtMKP1 && PF00782:Dual specificity phosphatase, catalytic domain	DSPc
100798192	3786.07	5614.13	5109.16	295.482	247.153	279.018	4836.45	273.884	4.14238	1.54817e-54	5.83899e-52	LOC100798192	NC_038249.2	29430259	29439130	+	1861	protein_coding	protein ZINC INDUCED FACILITATOR-LIKE 1%2C transcript variant X2 && Q94BZ1.1 RecName: Full=Protein ZINC INDUCED FACILITATOR-LIKE 1; AltName: Full=Protein ZIF-LIKE 1 && PF07690:Major Facilitator Superfamily	MFS_1
100816011	1258.92	1753.06	2375.99	35.4173	23.4454	18.3438	1795.99	25.7355	6.12704	3.29713e-54	1.20622e-51	LOC100816011	NC_038244.2	9182747	9187268	+	1682	protein_coding	probable glutathione S-transferase%2C transcript variant X2 && P32110.1 RecName: Full=Probable glutathione S-transferase; AltName: Full=G2-4; AltName: Full=Heat shock protein 26A && PF13417:Glutathione S-transferase, N-terminal domain	-
100804481	1915.86	1451.4	2550.66	3.03577	0	6.75823	1972.64	3.26467	9.23345	3.85457e-54	1.39619e-51	LOC100804481	NC_038246.2	42083575	42084677	-	1103	protein_coding	ethylene-responsive transcription factor 1B && Q8LDC8.2 RecName: Full=Ethylene-responsive transcription factor 1B; Short=AtERF1B; AltName: Full=Ethylene-responsive element-binding factor 1B; Short=EREBP-1B && PF00847:AP2 domain	AP2
100811435	11629.4	17076.3	10276.5	533.284	457.184	314.74	12994.1	435.07	4.90065	2.75511e-53	9.88167e-51	LOC100811435	NC_038255.2	35076318	35089998	-	2534	protein_coding	acyltransferase-like protein At3g26840%2C chloroplastic%2C transcript variant X2 && Q9LW26.1 RecName: Full=Acyltransferase-like protein At3g26840, chloroplastic; Flags: Precursor && PF03982:Diacylglycerol acyltransferase|PF12146:Serine aminopeptidase, S33	-
100797528	1955	1365.6	1588.85	9.10731	0	9.65461	1636.48	6.25397	8.03424	1.16191e-52	4.01013e-50	LOC100797528	NC_016088.4	7218385	7220602	-	1384	protein_coding	protein SRG1 && Q39224.1 RecName: Full=Protein SRG1; Short=AtSRG1; AltName: Full=Protein SENESCENCE-RELATED GENE 1 && PF14226:non-haem dioxygenase in morphine synthesis N-terminal|PF03171:2OG-Fe(II) oxygenase superfamily	2OG-FeII_Oxy
100527851	16067.7	14272	25867.2	531.26	642.794	359.152	18735.6	511.068	5.19615	1.30858e-52	4.47411e-50	HSP26-A	NC_038243.2	16425469	16426843	+	987	protein_coding	Probable glutathione S-transferase && P32110.1 RecName: Full=Probable glutathione S-transferase; AltName: Full=G2-4; AltName: Full=Heat shock protein 26A && PF02798:Glutathione S-transferase, N-terminal domain|PF00043:Glutathione S-transferase, C-terminal	GST_N
100776621	2132.98	3346.26	2541.7	117.383	102.573	132.268	2673.65	117.408	4.50916	1.7253e-52	5.8443e-50	SOMT-2	NC_038244.2	21431871	21433575	-	1195	protein_coding	flavonoid 4'-O-methyltransferase SOMT-2 && C6TAY1.1 RecName: Full=Flavonoid 4'-O-methyltransferase; AltName: Full=S-adenosyl-L-methionine-dependent methyltransferase 2; Short=SOMT-2 && PF00891:O-methyltransferase|PF08100:Dimerisation domain	-
100779615	4298.58	3698.5	4925.53	63.7512	111.365	151.577	4307.54	108.898	5.30487	1.03471e-51	3.41025e-49	LOC100779615	NC_038243.2	41825473	41834770	+	5103	protein_coding	pleiotropic drug resistance protein 3%2C transcript variant X1 && Q5W274.1 RecName: Full=Pleiotropic drug resistance protein 3; AltName: Full=NtPDR3 && PF08370:Plant PDR ABC transporter associated|PF00005:ABC transporter|PF01061:ABC-2 type transporter	ABC2_membrane
547489	15314.8	19766.9	38480.5	213.516	382.941	423.837	24520.7	340.098	6.1717	1.79842e-51	5.87442e-49	HIDH	NC_016088.4	57468099	57469273	+	1175	protein_coding	2-hydroxyisoflavanone dehydratase && Q5NUF3.1 RecName: Full=2-hydroxyisoflavanone dehydratase; AltName: Full=Carboxylesterase HIDH && PF07859:alpha/beta hydrolase fold	Abhydrolase_3
100814826	2498.26	2550.56	7244.42	23.2742	28.3298	11.5855	4097.75	21.0632	7.60481	9.28895e-51	2.92954e-48	IMAT1	NC_038254.2	55495036	55496833	+	1798	protein_coding	isoflavone malonyltransferase IMaT1 && Q940Z5.1 RecName: Full=Phenolic glucoside malonyltransferase 1 && PF02458:Transferase family	-
100789844	10226.9	10291.7	13902.1	272.207	234.454	488.523	11473.6	331.728	5.11195	1.03838e-50	3.24686e-48	LOC100789844	NC_016090.4	32558801	32560558	-	1110	protein_coding	uclacyanin-3 && Q41001.1 RecName: Full=Blue copper protein; Flags: Precursor && PF02298:Plastocyanin-like domain	Cu_bind_like
547633	2717.25	3218.01	3698.35	242.862	197.332	214.332	3211.2	218.175	3.87964	1.22408e-50	3.79505e-48	LOC547633	NC_038252.2	4774198	4777825	+	1650	protein_coding	phosphate transporter && Q9FMU6.1 RecName: Full=Mitochondrial phosphate carrier protein 3, mitochondrial; AltName: Full=Mitochondrial phosphate transporter 3; Short=MPT3; AltName: Full=Phosphate transporter 3;1; Flags: Precursor && PF00153:Mitochondrial c	Mito_carr
100797420	2860.75	2409.67	7878.16	26.31	37.1218	27.0329	4382.86	30.1549	7.18293	1.51889e-50	4.63058e-48	LOC100797420	NC_016090.4	46800839	46802300	+	1462	protein_coding	RING-H2 finger protein ATL3 && P0C035.1 RecName: Full=RING-H2 finger protein ATL60; AltName: Full=RING-type E3 ubiquitin transferase ATL60 && PF13639:Ring finger domain	-
100787872	3014.5	2081.82	1969.54	0	12.6996	12.551	2355.29	8.41685	8.12001	2.92671e-50	8.70493e-48	PAL3.1	NC_016089.4	50109527	50112183	+	2410	protein_coding	phenylalanine ammonia-lyase 3.1%2C transcript variant X1 && P19143.1 RecName: Full=Phenylalanine ammonia-lyase class 3; AltName: Full=Phenylalanine ammonia-lyase class III && PF00221:Aromatic amino acid lyase	-
100777724	2107.82	2367.22	2181.16	110.3	56.6596	64.6859	2218.74	77.2151	4.84598	3.14782e-49	9.06772e-47	LOC100777724	NC_038254.2	5864350	5868064	-	2012	protein_coding	protein NRT1/ PTR FAMILY 8.1%2C transcript variant X1 && Q9M390.1 RecName: Full=Protein NRT1/ PTR FAMILY 8.1; Short=AtNPF8.1; AltName: Full=Peptide transporter PTR1 && PF00854:POT family	-
100798546	26361.8	22558.6	40890.1	27.3219	205.147	96.5461	29936.8	109.672	8.09209	5.91676e-49	1.66507e-46	CYP82A2	NC_038249.2	37999421	38002172	+	1757	protein_coding	cytochrome P450 82A2-like && O81972.1 RecName: Full=Cytochrome P450 82A2; AltName: Full=Cytochrome P450 CP4 && PF00067:Cytochrome P450	p450
100795128	6477.22	7815.17	8448.09	742.752	622.279	624.653	7580.16	663.228	3.5147	7.08028e-49	1.97729e-46	LOC100795128	NC_038255.2	3139145	3141194	-	1633	protein_coding	mogroside IE synthase && Q6VAA6.1 RecName: Full=UDP-glycosyltransferase 74G1 && PF00201:UDP-glucoronosyl and UDP-glucosyl transferase	UDPGT
100778506	2167.46	4052.54	1900.12	46.5485	65.4516	40.5494	2706.71	50.8498	5.73422	1.3942e-48	3.83499e-46	LOC100778506	NC_038248.2	8550907	8560074	+	3762	protein_coding	aconitate hydratase%2C cytoplasmic%2C transcript variant X1 && P49608.1 RecName: Full=Aconitate hydratase, cytoplasmic; Short=Aconitase; AltName: Full=Citrate hydro-lyase && PF00694:Aconitase C-terminal domain|PF00330:Aconitase family (aconitate hydratase	Aconitase
100784891	8722.96	12986.7	13221.3	452.33	634.002	689.339	11643.7	591.89	4.29793	2.11995e-48	5.70266e-46	LOC100784891	NC_016090.4	35585153	35586904	+	1226	protein_coding	putative methyltransferase DDB_G0268948 && Q55EX9.2 RecName: Full=Putative methyltransferase DDB_G0268948 && PF08241:Methyltransferase domain	Methyltransf_11
100793074	10075.1	17401.5	16425.9	658.762	544.128	375.564	14634.1	526.151	4.79785	3.57006e-48	9.46428e-46	LOC100793074	NC_038242.2	13347844	13355095	-	3730	protein_coding	chaperone protein ClpD%2C chloroplastic && P42762.1 RecName: Full=Chaperone protein ClpD, chloroplastic; AltName: Full=ATP-dependent Clp protease ATP-binding subunit ClpD homolog; AltName: Full=Casein lytic proteinase D; AltName: Full=ERD1 protein; AltNam	AAA
100783948	5785.8	12089.9	11607.9	291.434	286.229	178.61	9827.85	252.091	5.28502	4.93657e-48	1.29928e-45	LOC100783948	NC_038244.2	21909936	21912517	-	1653	protein_coding	probable UDP-arabinopyranose mutase 1 && Q9SC19.2 RecName: Full=Alpha-1,4-glucan-protein synthase [UDP-forming] 1; AltName: Full=Reversibly glycosylated polypeptide 1; Short=RGP1; AltName: Full=UDP-glucose:protein transglucosylase 1; Short=UPTG 1 && PF032	-
100813839	4359.15	5893.21	8434.65	286.374	289.159	270.329	6229	281.954	4.46541	1.49488e-47	3.83605e-45	LOC100813839	NC_038249.2	41533760	41536231	-	2252	protein_coding	F-box/kelch-repeat protein At5g60570%2C transcript variant X1 && Q9FKJ0.1 RecName: Full=F-box/kelch-repeat protein At5g60570 && PF01344:Kelch motif	Kelch_1
100527381	3929.57	5115.58	7226.5	185.182	258.876	239.434	5423.88	227.831	4.57301	2.69963e-47	6.85855e-45	GSTU4	NC_016088.4	36392212	36393829	+	885	protein_coding	tau class glutathione S-transferase && P32110.1 RecName: Full=Probable glutathione S-transferase; AltName: Full=G2-4; AltName: Full=Heat shock protein 26A && PF13417:Glutathione S-transferase, N-terminal domain|PF00043:Glutathione S-transferase, C-termina	GST_C
100786773	6267.56	4224.15	7145.88	52.62	141.649	53.1004	5879.2	82.4565	6.15545	7.3187e-47	1.83388e-44	ALDH2B1	NC_016088.4	3281198	3285472	-	2016	protein_coding	aldehyde dehydrogenase family 2 member B1 && Q8S528.2 RecName: Full=Aldehyde dehydrogenase family 2 member B7, mitochondrial; Short=ALDH2b; Flags: Precursor && PF00171:Aldehyde dehydrogenase family	Aldedh
121173309	860.089	880.595	1408.57	4.04769	13.6765	7.72369	1049.75	8.48261	6.94677	9.05842e-47	2.23914e-44	LOC121173309	NC_038249.2	28160110	28162157	-	1912	protein_coding	2-hydroxyisoflavanone synthase && Q9SWR5.1 RecName: Full=2-hydroxyisoflavanone synthase; AltName: Full=Cytochrome P450 93C1v2; AltName: Full=Isoflavone synthase 2 && PF00067:Cytochrome P450	p450
100788713	2461.92	3955.9	6350.9	17.2027	49.8214	52.1349	4256.24	39.7197	6.74186	1.64486e-46	3.93304e-44	FWL8	NC_038251.2	1305745	1307677	+	755	protein_coding	protein FW2.2-like 8 && Q9M815.2 RecName: Full=Protein PLANT CADMIUM RESISTANCE 8; Short=AtPCR8 && PF04749:PLAC8 family	-
100792339	804.178	847.177	942.782	35.4173	25.3991	21.2401	864.713	27.3522	4.98451	1.86359e-46	4.42711e-44	LOC100792339	NC_016091.4	27568773	27571999	-	2781	protein_coding	EIN3-binding F-box protein 1 && Q9SKK0.1 RecName: Full=EIN3-binding F-box protein 1; AltName: Full=F-box/LRR-repeat protein 6 && PF12937:F-box-like	-
100820166	2806.7	2497.28	5561.52	50.5962	39.0756	82.0642	3621.83	57.2453	5.98273	4.83993e-46	1.13503e-43	LOC100820166	NC_016090.4	30728549	30735909	-	2230	protein_coding	dynamin-related protein 1E && Q9FNX5.1 RecName: Full=Dynamin-related protein 1E; AltName: Full=Dynamin-like protein 4; AltName: Full=Dynamin-like protein DLP2; AltName: Full=Dynamin-like protein E && PF00350:Dynamin family|PF01031:Dynamin central region|P	-
100818180	4679.7	5736.06	7038.39	318.756	343.865	442.181	5818.05	368.267	3.98149	5.27122e-46	1.2283e-43	LOC100818180	NC_016089.4	3322464	3326734	+	1906	protein_coding	ATP-citrate synthase alpha chain protein 1-like && Q9SGY2.1 RecName: Full=ATP-citrate synthase alpha chain protein 1; Short=ATP-citrate synthase A-1; AltName: Full=ATP-citrate lyase A-1; AltName: Full=Citrate cleavage enzyme A-1 && PF08442:ATP-grasp domai	-
100808320	1990.41	1537.2	2272.98	123.455	97.689	115.855	1933.53	112.333	4.10542	2.67715e-45	5.93582e-43	LOC100808320	NC_038243.2	1661327	1664491	+	2046	protein_coding	uncharacterized LOC100808320%2C transcript variant X1 && - && -	-
100808512	2813.23	3509.74	3694.99	301.553	284.275	241.365	3339.32	275.731	3.59833	4.57096e-45	1.00737e-42	LOC100808512	NC_038244.2	17988635	17991801	-	2024	protein_coding	uncharacterized LOC100808512%2C transcript variant X2 && - && -	-
100800911	11911.7	15474.1	21589.9	139.645	424.947	312.809	16325.2	292.467	5.80242	1.99582e-44	4.29501e-42	LOC100800911	NC_016088.4	428435	430721	+	1110	protein_coding	probable caffeoyl-CoA O-methyltransferase At4g26220%2C transcript variant X1 && Q9C5D7.1 RecName: Full=Probable caffeoyl-CoA O-methyltransferase At4g26220; AltName: Full=Trans-caffeoyl-CoA 3-O-methyltransferase; Short=CCoAMT; Short=CCoAOMT && PF01596:O-me	-
100806378	1025.96	647.576	917.029	14.1669	6.83823	4.82731	863.52	8.61082	6.65483	3.31971e-44	7.10224e-42	LOC100806378	NC_038252.2	12150520	12153825	+	1780	protein_coding	cytochrome P450 CYP82D47 && O49394.2 RecName: Full=Cytochrome P450 82C2 && PF00067:Cytochrome P450	p450
100817577	4103.82	5715.29	5589.51	419.948	485.514	458.594	5136.21	454.686	3.49767	2.42661e-43	4.90471e-41	LOC100817577	NC_038250.2	46023587	46028500	-	1573	protein_coding	pyruvate dehydrogenase E1 component subunit beta-1-like%2C transcript variant 2 && P52904.1 RecName: Full=Pyruvate dehydrogenase E1 component subunit beta, mitochondrial; Short=PDHE1-B; Flags: Precursor && PF02780:Transketolase, C-terminal domain|PF02779:	-
100816469	777.155	2056.53	2073.67	8.09539	15.6302	4.82731	1635.79	9.51764	7.42518	2.49739e-43	5.02002e-41	LOC100816469	NC_016091.4	3407239	3409920	+	2682	protein_coding	putative receptor protein kinase ZmPK1 && P17801.2 RecName: Full=Putative receptor protein kinase ZmPK1; Flags: Precursor && PF00069:Protein kinase domain|PF01453:D-mannose binding lectin|PF00954:S-locus glycoprotein domain	Pkinase
100812287	3000.53	3818.62	3540.47	326.851	343.865	269.364	3453.21	313.36	3.46214	4.09839e-43	8.1932e-41	LOC100812287	NC_016088.4	3062977	3067180	-	1879	protein_coding	ATP-citrate synthase alpha chain protein 1-like%2C transcript variant X1 && Q9SGY2.1 RecName: Full=ATP-citrate synthase alpha chain protein 1; Short=ATP-citrate synthase A-1; AltName: Full=ATP-citrate lyase A-1; AltName: Full=Citrate cleavage enzyme A-1 &	-
100808171	2097.57	2770.94	2981.74	189.23	202.216	220.125	2616.75	203.857	3.68191	4.64726e-43	9.23997e-41	LOC100808171	NC_016088.4	51195866	51199988	+	2085	protein_coding	aspartyl protease family protein 1%2C transcript variant X1 && Q8VYV9.1 RecName: Full=Aspartyl protease family protein 1; Flags: Precursor && PF14541:Xylanase inhibitor C-terminal|PF14543:Xylanase inhibitor N-terminal	-
100778658	7629.91	9693.77	8679.86	670.905	388.802	595.69	8667.85	551.799	3.97356	4.84124e-43	9.52214e-41	LOC100778658	NC_016091.4	10037046	10052435	+	7706	protein_coding	acetyl-CoA carboxylase 1 && Q38970.1 RecName: Full=Acetyl-CoA carboxylase 1; Short=AtACC1; AltName: Full=Protein EMBRYO DEFECTIVE 22; AltName: Full=Protein GURKE; AltName: Full=Protein PASTICCINO 3; Includes: RecName: Full=Biotin carboxylase && -	-
547505	5111.14	6931.86	4625.45	319.768	443.508	391.977	5556.15	385.084	3.85077	7.32055e-43	1.42455e-40	GRR1	NC_038242.2	5216386	5220022	-	2946	protein_coding	putative EIN3-binding F-box protein && Q708Y0.1 RecName: Full=EIN3-binding F-box protein 2 && -	-
100500048	1724.84	1520.04	1857.57	152.8	121.134	119.717	1700.82	131.217	3.69652	9.76449e-43	1.89007e-40	PTS-L4	NC_016090.4	37537186	37538379	-	1194	protein_coding	pterocarpan synthase-like && Q9SS03.1 RecName: Full=Dirigent protein 21; Short=AtDIR21; Flags: Precursor && PF03018:Dirigent-like protein	-
100785746	3716.18	5689.09	4568.35	24.2862	102.573	67.5823	4657.87	64.814	6.16615	1.10583e-42	2.12925e-40	LOC100785746	NC_038245.2	47519957	47522911	-	1577	protein_coding	tyrosine-protein phosphatase DSP3-like && Q9ZVN4.1 RecName: Full=Probable tyrosine-protein phosphatase At1g05000 && PF03162:Tyrosine phosphatase family	-
100805330	867.543	799.309	1345.87	31.3696	33.2143	27.9984	1004.24	30.8608	5.02401	1.31608e-42	2.52082e-40	LOC100805330	NC_038244.2	4452085	4455912	-	2093	protein_coding	internal alternative NAD(P)H-ubiquinone oxidoreductase A2%2C mitochondrial && Q8GWA1.1 RecName: Full=Internal alternative NAD(P)H-ubiquinone oxidoreductase A1, mitochondrial; AltName: Full=Internal alternative NADH dehydrogenase NDA1; AltName: Full=Intern	Pyr_redox_2
100170720	5236.94	6572.4	5143.87	575.785	418.109	446.043	5651.07	479.979	3.55768	1.32827e-42	2.53091e-40	NAC34	NC_038244.2	13883748	13888181	+	970	protein_coding	NAC domain protein && Q84TE6.2 RecName: Full=NAC domain-containing protein 21/22; Short=ANAC021/ANAC022 && PF02365:No apical meristem (NAM) protein	NAM
100811089	2379.92	3148.47	3157.54	260.064	256.922	279.984	2895.31	265.657	3.44598	3.73446e-42	6.8654e-40	LOC100811089	NC_016090.4	2975090	2983036	-	1994	protein_coding	3-phosphoshikimate 1-carboxyvinyltransferase 2 && P11043.1 RecName: Full=3-phosphoshikimate 1-carboxyvinyltransferase, chloroplastic; AltName: Full=5-enolpyruvylshikimate-3-phosphate synthase; Short=EPSP synthase; Flags: Precursor && PF00275:EPSP synthase	EPSP_synthase
100807613	3018.23	2237.16	3888.7	46.5485	78.1512	22.2056	3048.03	48.9684	5.96011	5.08407e-42	9.25352e-40	GSTU24	NC_038243.2	16431286	16432663	+	991	protein_coding	probable glutathione S-transferase && P32110.1 RecName: Full=Probable glutathione S-transferase; AltName: Full=G2-4; AltName: Full=Heat shock protein 26A && PF02798:Glutathione S-transferase, N-terminal domain|PF00043:Glutathione S-transferase, C-terminal	GST_N
100127421	5116.74	4597.16	7527.7	330.899	428.855	370.737	5747.2	376.83	3.9307	1.52295e-41	2.71784e-39	WRKY19	NC_038247.2	20707885	20711728	+	2201	protein_coding	WRKY transcription factor 19 && Q6IEQ7.1 RecName: Full=WRKY transcription factor WRKY24; Short=OsWRKY24 && PF03106:WRKY DNA -binding domain	WRKY
100785855	2298.85	3861.07	5250.24	69.8227	84.9894	29.9293	3803.39	61.5805	5.94916	1.67172e-41	2.96885e-39	LOC100785855	NC_038242.2	685743	699608	+	3895	protein_coding	kinesin-like protein KIN-7D%2C mitochondrial && Q8W5R5.1 RecName: Full=Kinesin-like protein KIN-7D, mitochondrial; AltName: Full=Mitochondria-targeted kinesin-related protein 2; Flags: Precursor && PF00225:Kinesin motor domain|PF13920:Zinc finger, C3HC4 t	Kinesin
100818894	2123.66	1604.04	2796.99	88.0374	118.204	74.3405	2174.9	93.5272	4.53926	3.66088e-41	6.40811e-39	LOC100818894	NC_016089.4	4770139	4773829	+	1338	protein_coding	epoxide hydrolase A && O31581.1 RecName: Full=AB hydrolase superfamily protein YfhM && PF00561:alpha/beta hydrolase fold	Abhydrolase_1
100793462	3380.72	2466.57	3663.64	211.492	272.552	241.365	3170.31	241.803	3.71247	1.447e-40	2.50887e-38	LOC100793462	NC_038252.2	6180330	6187820	+	2229	protein_coding	glucose-6-phosphate 1-dehydrogenase%2C cytoplasmic isoform%2C transcript variant X1 && Q42919.1 RecName: Full=Glucose-6-phosphate 1-dehydrogenase, cytoplasmic isoform; Short=G6PD && PF02781:Glucose-6-phosphate dehydrogenase, C-terminal domain|PF00479:Gluc	G6PD_C
100778056	23911	8912.52	37200.7	0	0	0	23341.4	0	16.9757	2.75747e-40	4.69206e-38	LOC100778056	NC_016088.4	46807902	46812081	-	1821	protein_coding	cytochrome P450 82A4 && O49859.1 RecName: Full=Cytochrome P450 82A4; AltName: Full=Cytochrome P450 CP9 && PF00067:Cytochrome P450	p450
100792704	1674.52	1154.26	2333.44	70.8347	45.9138	49.2385	1720.74	55.329	4.9595	3.16459e-40	5.35988e-38	LOC100792704	NC_038248.2	38182475	38183358	-	884	protein_coding	glutaredoxin-like family protein && Q9SGP6.1 RecName: Full=Glutaredoxin-C9; Short=AtGrxC9; AltName: Full=Protein ROXY 19 && PF00462:Glutaredoxin	-
100803626	6658	9917.76	11957.2	550.486	695.546	497.213	9510.99	581.082	4.03274	7.8594e-40	1.31292e-37	PHT1-7	NC_038255.2	42964507	42967496	+	2035	protein_coding	inorganic phosphate transporter 1-7 && Q96303.1 RecName: Full=Inorganic phosphate transporter 1-4; Short=AtPht1;4; AltName: Full=H(+)/Pi cotransporter && PF00083:Sugar (and other) transporter	Sugar_tr
100804704	1228.17	1728.68	2361.43	26.31	61.5441	36.6875	1772.76	41.5139	5.4151	8.77362e-40	1.45237e-37	LOC100804704	NC_038248.2	1389265	1394151	-	1517	protein_coding	dihydroflavonol-4-reductase-like && Q9S9N9.1 RecName: Full=Cinnamoyl-CoA reductase 1; Short=AtCCR1; AltName: Full=Protein IRREGULAR XYLEM 4 && PF01370:NAD dependent epimerase/dehydratase family	Epimerase
100800904	7231.08	7686.92	8271.18	609.178	895.808	614.999	7729.72	706.662	3.45126	1.02836e-39	1.68707e-37	LOC100800904	NC_038245.2	2949673	2955732	-	2393	protein_coding	ATP-citrate synthase beta chain protein 1%2C transcript variant X1 && Q9C522.1 RecName: Full=ATP-citrate synthase beta chain protein 1; Short=ATP-citrate synthase B-1; AltName: Full=ATP-citrate lyase B-1; AltName: Full=Citrate cleavage enzyme B-1 && PF002	Citrate_synt
100806761	1624.2	1790.99	1724.33	76.9062	131.88	79.1678	1713.17	95.9847	4.1574	1.34984e-39	2.20459e-37	LOC100806761	NC_038245.2	7768169	7774415	-	2921	protein_coding	sucrose synthase%2C transcript variant X1 && P13708.2 RecName: Full=Sucrose synthase; AltName: Full=Nodulin-100; Short=N-100; AltName: Full=Sucrose-UDP glucosyltransferase && PF00534:Glycosyl transferases group 1|PF00862:Sucrose synthase	Glycos_transf_1
547586	1077.21	1291.54	1677.3	67.7989	55.6827	36.6875	1348.68	53.3897	4.65981	3.1062e-39	5.0282e-37	GSTU62	NC_038256.2	34401924	34402868	-	669	protein_coding	glutathione S-transferase GST 18 && Q03664.1 RecName: Full=Probable glutathione S-transferase; AltName: Full=Auxin-induced protein PCNT103 && PF13417:Glutathione S-transferase, N-terminal domain|PF00043:Glutathione S-transferase, C-terminal domain	GST_C
100797629	1927.98	979.041	3391.55	26.31	20.5147	9.65461	2099.52	18.8264	6.80324	3.16025e-39	5.09316e-37	LOC100797629	NC_038248.2	41222977	41227341	+	2083	protein_coding	transcription factor bHLH130 && Q66GR3.1 RecName: Full=Transcription factor bHLH130; AltName: Full=Basic helix-loop-helix protein 130; Short=AtbHLH130; Short=bHLH 130; AltName: Full=Transcription factor EN 69; AltName: Full=bHLH transcription factor bHLH1	HLH
100818985	5922.78	9642.29	12026.6	171.015	375.126	322.464	9197.23	289.535	4.98912	8.63575e-39	1.35013e-36	LOC100818985	NC_038250.2	47891968	47896137	+	1914	protein_coding	trans-cinnamate 4-monooxygenase && Q42797.1 RecName: Full=Trans-cinnamate 4-monooxygenase; AltName: Full=Cinnamic acid 4-hydroxylase; Short=C4H; Short=CA4H; AltName: Full=Cytochrome P450 73; AltName: Full=Cytochrome P450C4H && PF00067:Cytochrome P450	p450
100305726	761.314	656.608	568.804	16.1908	8.79201	20.2747	662.242	15.0858	5.456	1.1313e-38	1.76117e-36	LOC100305726	NC_038256.2	24814687	24815616	-	930	protein_coding	DNA-binding domain-containing protein && Q9LY05.1 RecName: Full=Ethylene-responsive transcription factor ERF106 && PF00847:AP2 domain	AP2
100800289	1804.04	2244.39	2015.45	67.7989	126.019	125.51	2021.29	106.443	4.24633	1.57082e-38	2.4061e-36	LOC100800289	NC_038241.2	38099114	38107060	+	2877	protein_coding	protein PSK SIMULATOR 1%2C transcript variant X2 && - && PF11961:Domain of unknown function (DUF3475)|PF05003:Protein of unknown function (DUF668)	-
100101839	23869.1	37335.4	18148	1299.31	1618.71	1558.25	26450.8	1492.09	4.1479	1.57188e-38	2.4061e-36	NRT1-2	NC_038253.2	7573870	7577298	-	2243	protein_coding	nitrate transporter NRT1-2 && Q944G5.3 RecName: Full=Protein NRT1/ PTR FAMILY 2.10; Short=AtNPF2.10; AltName: Full=Protein GLUCOSINOLATE TRANSPORTER-1 && PF00854:POT family	-
100783988	1740.68	1435.14	1587.73	119.407	158.256	119.717	1587.85	132.46	3.58328	1.75772e-38	2.67126e-36	LOC100783988	NC_016089.4	46232676	46237536	-	2690	protein_coding	dual specificity tyrosine-phosphorylation-regulated kinase 4%2C transcript variant X2 && Q8WQL7.1 RecName: Full=Dual specificity tyrosine-phosphorylation-regulated kinase mbk-1; AltName: Full=Dual specificity Yak1-related kinase mbk-1; AltName: Full=Minib	Pkinase
100780775	1852.5	1533.59	1125.29	15.1789	0	7.72369	1503.79	7.63418	7.62891	1.75972e-38	2.67126e-36	LOC100780775	NC_038246.2	3206861	3207864	+	1004	protein_coding	ethylene-response factor C3 && Q8LDC8.2 RecName: Full=Ethylene-responsive transcription factor 1B; Short=AtERF1B; AltName: Full=Ethylene-responsive element-binding factor 1B; Short=EREBP-1B && PF00847:AP2 domain	AP2
100790802	2162.8	2533.4	1522.78	93.097	97.689	139.992	2073	110.259	4.23247	5.26233e-38	7.92252e-36	LOC100790802	NC_038249.2	44627079	44638929	+	2248	protein_coding	F-box/LRR-repeat protein 14%2C transcript variant X3 && - && PF13855:Leucine rich repeat	-
100788960	2755.45	4549.29	1402.98	44.5246	51.7752	21.2401	2902.57	39.18	6.21187	6.27056e-38	9.40172e-36	LOC100788960	NC_016090.4	484098	491061	-	1828	protein_coding	protein DETOXIFICATION 21-like && Q8W488.1 RecName: Full=Protein DETOXIFICATION 21; Short=AtDTX21; AltName: Full=Multidrug and toxic compound extrusion protein 21; Short=MATE protein 21 && PF01554:MatE	MatE
100527073	7928.1	10118.3	11539.6	18.2146	146.533	61.7895	9861.97	75.5125	7.02831	1.36754e-37	2.03374e-35	PR10	NC_038245.2	3346478	3347726	+	821	protein_coding	pathogenesis-related protein 10 && P93333.1 RecName: Full=Class-10 pathogenesis-related protein 1; Short=MtPR10-1; AltName: Full=Pathogenesis-related PR10-like protein 1 && PF00407:Pathogenesis-related protein Bet v I family	-
547915	8131.24	7101.66	11317.9	0	0	0	8850.25	0	15.5766	2.26151e-37	3.30941e-35	PR-10	NC_038243.2	42656819	42657703	+	728	protein_coding	stress-induced protein SAM22 && P26987.1 RecName: Full=Stress-induced protein SAM22; AltName: Full=Starvation-associated message 22; AltName: Allergen=Gly m 4 && PF00407:Pathogenesis-related protein Bet v I family	-
547455	3771.16	3224.33	7124.61	198.337	179.748	223.987	4706.7	200.691	4.55151	3.42959e-37	4.95785e-35	GND	NC_038254.2	56188926	56191811	+	1956	protein_coding	6-phosphogluconate dehydrogenase && Q9FWA3.1 RecName: Full=6-phosphogluconate dehydrogenase, decarboxylating 3 && PF03446:NAD binding domain of 6-phosphogluconate dehydrogenase|PF00393:6-phosphogluconate dehydrogenase, C-terminal domain	NAD_binding_2
100101844	14417.4	5629.48	10443.4	0	0	0	10163.4	0	15.7762	8.75978e-37	1.23733e-34	LOC100101844	NC_038243.2	42651990	42652979	-	833	protein_coding	PR10-like protein && P26987.1 RecName: Full=Stress-induced protein SAM22; AltName: Full=Starvation-associated message 22; AltName: Allergen=Gly m 4 && PF00407:Pathogenesis-related protein Bet v I family	-
100799312	5892.96	2661.65	7738.2	102.204	181.702	124.544	5430.94	136.15	5.31765	1.07948e-36	1.51572e-34	LOC100799312	NC_038253.2	9872934	9879465	+	4449	protein_coding	putative phospholipid-transporting ATPase 9 && Q9SX33.1 RecName: Full=Putative phospholipid-transporting ATPase 9; Short=AtALA9; AltName: Full=Aminophospholipid flippase 9 && PF00122:E1-E2 ATPase|PF12710:haloacid dehalogenase-like hydrolase|PF16212:Phosph	E1-E2_ATPase
100813670	1180.64	1020.59	1526.14	42.5008	66.4285	73.3751	1242.46	60.7681	4.35241	2.08649e-36	2.90236e-34	LOC100813670	NC_038250.2	889598	894532	-	3210	protein_coding	E3 ubiquitin-protein ligase At4g11680 && Q9LN71.1 RecName: Full=E3 ubiquitin-protein ligase At1g12760; AltName: Full=RING finger protein At1g12760 && -	-
100811467	2115.28	1009.75	2218.11	13.155	43.96	23.1711	1781.05	26.762	6.05471	2.33183e-36	3.19505e-34	LOC100811467	NC_038248.2	36102274	36105779	+	2918	protein_coding	glucan endo-1%2C3-beta-glucosidase 14 && Q9ZQG9.2 RecName: Full=Glucan endo-1,3-beta-glucosidase 14; AltName: Full=(1->3)-beta-glucan endohydrolase 14; Short=(1->3)-beta-glucanase 14; AltName: Full=Beta-1,3-endoglucanase 14; Short=Beta-1,3-glucanase 14; F	Glyco_hydro_17
100811915	1892.57	2412.38	2269.62	44.5246	117.227	57.9277	2191.52	73.2264	4.90278	2.94808e-36	4.00938e-34	LOC100811915	NC_038253.2	13742442	13743397	-	956	protein_coding	uncharacterized LOC100811915 && - && PF05678:VQ motif	-
100805715	3445.95	3604.57	4492.21	493.819	460.115	422.872	3847.57	458.935	3.06757	3.55748e-36	4.80246e-34	LOC100805715	NC_016089.4	38358606	38364458	-	2383	protein_coding	uncharacterized LOC100805715 && - && -	-
100797598	1594.38	2438.57	4559.39	65.775	71.313	34.7566	2864.11	57.2815	5.64426	4.32626e-36	5.7975e-34	LOC100797598	NC_016090.4	44526662	44531112	+	3482	protein_coding	calmodulin-binding protein 60 B%2C transcript variant X1 && Q9FKL6.1 RecName: Full=Calmodulin-binding protein 60 B && PF07887:Calmodulin binding protein-like	-
100791015	1546.85	2810.68	2002.01	142.681	135.788	121.648	2119.85	133.372	3.99066	4.87702e-36	6.51171e-34	LOC100791015	NC_016088.4	1841879	1849244	-	2330	protein_coding	phosphoenolpyruvate carboxykinase (ATP) 1 && Q9T074.1 RecName: Full=Phosphoenolpyruvate carboxykinase [ATP]; Short=PEP carboxykinase; Short=PEPCK && PF01293:Phosphoenolpyruvate carboxykinase	-
100812802	3818.68	3860.17	3140.74	416.913	409.317	304.12	3606.53	376.783	3.25903	5.86713e-36	7.74885e-34	LOC100812802	NC_038244.2	11808302	11811413	-	1828	protein_coding	transcription factor bHLH130 && Q66GR3.1 RecName: Full=Transcription factor bHLH130; AltName: Full=Basic helix-loop-helix protein 130; Short=AtbHLH130; Short=bHLH 130; AltName: Full=Transcription factor EN 69; AltName: Full=bHLH transcription factor bHLH1	HLH
100792012	3119.8	3041.89	1875.49	27.3219	48.8445	6.75823	2679.06	27.6416	6.59946	6.56008e-36	8.63288e-34	LOC100792012	NC_038242.2	45550906	45553170	-	2265	protein_coding	polyphenol oxidase%2C chloroplastic && P43309.1 RecName: Full=Polyphenol oxidase, chloroplastic; Short=PPO; AltName: Full=Catechol oxidase; Flags: Precursor && PF12143:Protein of unknown function (DUF_B2219)|PF00264:Common central domain of tyrosinase|PF1	-
547930	4729.09	4887.08	9444.62	40.4769	95.7352	162.197	6353.59	99.4699	5.99633	6.89504e-36	9.04116e-34	4CL4	NC_016088.4	56990418	56994628	-	1941	protein_coding	4-coumarate--CoA ligase 4 && P31687.2 RecName: Full=4-coumarate--CoA ligase 2; Short=4CL 2; AltName: Full=4-coumaroyl-CoA synthase 2; AltName: Full=Clone 4CL16 && PF00501:AMP-binding enzyme|PF13193:AMP-binding enzyme C-terminal domain	AMP-binding
100786860	738.018	1688.94	936.064	0	8.79201	7.72369	1121.01	5.50523	7.6604	7.62579e-36	9.92818e-34	LOC100786860	NC_038247.2	10236655	10238915	-	1659	protein_coding	UDP-glucose iridoid glucosyltransferase && U3UA11.1 RecName: Full=UDP-glucose iridoid glucosyltransferase; AltName: Full=UDP-glucose glucosyltransferase 7; Short=CrUGT7; AltName: Full=UDP-glycosyltransferase 76A2 && PF00201:UDP-glucoronosyl and UDP-glucos	UDPGT
547492	2928.77	3735.53	5641.02	109.288	164.118	223.022	4101.77	165.476	4.63102	1.11675e-35	1.43857e-33	4CL3	NC_038247.2	732052	737283	+	2396	protein_coding	4-coumarate:CoA ligase isoenzyme 3%2C transcript variant X1 && P31687.2 RecName: Full=4-coumarate--CoA ligase 2; Short=4CL 2; AltName: Full=4-coumaroyl-CoA synthase 2; AltName: Full=Clone 4CL16 && PF13193:AMP-binding enzyme C-terminal domain|PF00501:AMP-b	AMP-binding
100776446	1941.02	2308.51	3266.15	181.134	203.193	162.197	2505.23	182.175	3.78141	1.31352e-35	1.6861e-33	LOC100776446	NC_038244.2	10711965	10715585	-	1721	protein_coding	bifunctional aspartate aminotransferase and glutamate/aspartate-prephenate aminotransferase && E9L7A5.1 RecName: Full=Bifunctional aspartate aminotransferase and glutamate/aspartate-prephenate aminotransferase; Short=PhPPA-AT; Flags: Precursor && PF00155:	Aminotran_1_2
100775571	5414.92	1698.87	8798.55	29.3458	62.521	18.3438	5304.12	36.7368	7.17361	1.97806e-35	2.51568e-33	LOC100775571	NC_038253.2	40166934	40168430	+	1497	protein_coding	uncharacterized LOC100775571 && - && PF07816:Protein of unknown function (DUF1645)	-
100786779	1088.39	508.487	1853.09	9.10731	4.88445	11.5855	1149.99	8.52577	7.07492	1.98042e-35	2.51568e-33	LOC100786779	NC_038245.2	27827798	27838325	+	2899	protein_coding	LEAF RUST 10 DISEASE-RESISTANCE LOCUS RECEPTOR-LIKE PROTEIN KINASE-like 1.2%2C transcript variant X1 && P0C5E2.3 RecName: Full=LEAF RUST 10 DISEASE-RESISTANCE LOCUS RECEPTOR-LIKE PROTEIN KINASE-like 1.2; AltName: Full=Probable receptor-like serine/threoni	Pkinase
100787814	25248.2	10639.4	34586.2	338.994	718.014	520.384	23491.3	525.797	5.48138	2.98696e-35	3.72952e-33	LOC100787814	NC_038251.2	914490	921077	+	4646	protein_coding	pleiotropic drug resistance protein 1 && Q76CU2.1 RecName: Full=Pleiotropic drug resistance protein 1; AltName: Full=NtPDR1 && PF01061:ABC-2 type transporter|PF14510:ABC-transporter extracellular N-terminal|PF08370:Plant PDR ABC transporter associated|PF0	ABC2_membrane
100811009	1621.4	1595.91	2065.83	97.1447	75.2205	140.957	1761.05	104.441	4.07519	3.82246e-35	4.74036e-33	LOC100811009	NC_038244.2	41990798	41993251	+	2454	protein_coding	aspartyl protease family protein 2 && Q9LNJ3.1 RecName: Full=Aspartyl protease family protein 2; Flags: Precursor && PF14543:Xylanase inhibitor N-terminal|PF14541:Xylanase inhibitor C-terminal	-
100794567	2758.25	2889.25	12018.8	31.3696	60.5672	56.9622	5888.76	49.633	6.88984	5.21175e-35	6.44144e-33	LOC100794567	NC_038254.2	35339872	35345981	+	4895	protein_coding	ABC transporter C family member 3%2C transcript variant X2 && Q9LK64.1 RecName: Full=ABC transporter C family member 3; Short=ABC transporter ABCC.3; Short=AtABCC3; AltName: Full=ATP-energized glutathione S-conjugate pump 3; AltName: Full=Glutathione S-co	ABC_membrane
100170708	2378.06	1982.47	1278.69	118.395	76.1974	81.0987	1879.74	91.8971	4.35518	5.98345e-35	7.37032e-33	NAC12	NC_038252.2	4020145	4022356	-	1554	protein_coding	NAC domain protein && Q84TD6.1 RecName: Full=NAC transcription factor 47; AltName: Full=NAC domain-containing protein 47; Short=ANAC047; AltName: Full=Protein SPEEDY HYPONASTIC GROWTH && PF02365:No apical meristem (NAM) protein	NAM
100781461	1616.74	1436.05	2175.56	95.1208	121.134	142.888	1742.78	119.714	3.86301	7.18643e-35	8.76361e-33	LOC100781461	NC_038245.2	1560211	1562083	+	1345	protein_coding	BOI-related E3 ubiquitin-protein ligase 1 && O81851.1 RecName: Full=E3 ubiquitin-protein ligase BOI; AltName: Full=Inhibitor of apoptosis (IAP)-like protein; Short=AtILP; AltName: Full=Protein BOTRYTIS SUSCEPTIBLE 1 INTERACTOR; Short=AtBOI; AltName: Full=	-
100811101	8886.03	8383.26	12072.5	358.221	761.974	528.107	9780.61	549.434	4.15375	7.97261e-35	9.69004e-33	PAL1.1	NC_038255.2	44560224	44564198	+	2425	protein_coding	phenylalanine ammonia-lyase 1.1 && P27991.1 RecName: Full=Phenylalanine ammonia-lyase 1 && PF00221:Aromatic amino acid lyase	-
100807943	5015.16	6022.37	5171.86	132.562	337.027	278.053	5403.13	249.214	4.43799	9.76584e-35	1.17912e-32	LOC100807943	NC_038242.2	47885636	47890184	+	2261	protein_coding	protein ACCELERATED CELL DEATH 6%2C transcript variant X1 && Q8LPS2.1 RecName: Full=Protein ACCELERATED CELL DEATH 6 && PF12796:Ankyrin repeats (3 copies)|PF13962:Domain of unknown function	-
100786578	6402.68	10135.4	12122.9	32.3816	191.47	123.579	9553.67	115.81	6.36566	1.16719e-34	1.40462e-32	LOC100786578	NC_038252.2	21212769	21217202	-	1285	protein_coding	pinoresinol reductase 1-like && P52581.1 RecName: Full=Isoflavone reductase homolog && PF05368:NmrA-like family	NmrA
100793298	1040.87	2382.57	1781.43	72.8585	39.0756	51.1694	1734.96	54.3678	4.99688	1.35431e-34	1.62446e-32	LOC100793298	NC_038251.2	8366499	8373887	-	1807	protein_coding	protein DETOXIFICATION 40 && Q9LVD9.1 RecName: Full=Protein DETOXIFICATION 40; Short=AtDTX40; AltName: Full=Multidrug and toxic compound extrusion protein 40; Short=MATE protein 40 && PF01554:MatE	MatE
100815146	7917.85	15067.7	16896.2	775.133	817.657	563.829	13293.9	718.873	4.2089	1.71197e-34	2.03888e-32	LOC100815146	NC_016089.4	9840880	9842895	+	2016	protein_coding	abscisate beta-glucosyltransferase && Q8W3P8.1 RecName: Full=Abscisate beta-glucosyltransferase; AltName: Full=ABA-glucosyltransferase && PF00201:UDP-glucoronosyl and UDP-glucosyl transferase	UDPGT
100807167	1442.49	1563.39	1670.58	150.777	193.424	158.336	1558.82	167.512	3.21787	1.71653e-34	2.03888e-32	LOC100807167	NC_016090.4	7491471	7496384	-	3488	protein_coding	G-type lectin S-receptor-like serine/threonine-protein kinase At4g27290%2C transcript variant X3 && O81832.4 RecName: Full=G-type lectin S-receptor-like serine/threonine-protein kinase At4g27290; Flags: Precursor && PF01453:D-mannose binding lectin|PF0827	Pkinase_Tyr
100816901	3487.88	10172.5	15049.8	0	0	0	9570.04	0	15.6894	1.90602e-34	2.24935e-32	LOC100816901	NC_016088.4	2129320	2132104	+	1414	protein_coding	probable mannitol dehydrogenase && Q9ZRF1.1 RecName: Full=Probable mannitol dehydrogenase; AltName: Full=NAD-dependent mannitol dehydrogenase && PF00107:Zinc-binding dehydrogenase|PF08240:Alcohol dehydrogenase GroES-like domain	ADH_N
100807192	4066.55	6264.42	9278.9	0	0	0	6536.62	0	15.1394	2.49445e-34	2.92491e-32	LOC100807192	NC_016091.4	2778473	2780505	+	2033	protein_coding	allene oxide synthase 1%2C chloroplastic && K4BV52.1 RecName: Full=Allene oxide synthase 1, chloroplastic; Short=LeAOS1; AltName: Full=Cytochrome P450 74A; Flags: Precursor && PF00067:Cytochrome P450	p450
100809667	1079.07	1398.11	1473.52	107.264	114.296	129.372	1316.9	116.977	3.49244	3.14466e-34	3.66383e-32	LOC100809667	NC_016090.4	20025027	20029648	+	1491	protein_coding	mitochondrial uncoupling protein 3-like && O81845.1 RecName: Full=Mitochondrial uncoupling protein 1; Short=AtPUMP1 && PF00153:Mitochondrial carrier protein	Mito_carr
100306363	7570.27	6601.3	10343.7	135.598	370.241	129.372	8171.77	211.737	5.27014	3.17391e-34	3.68616e-32	LOC100306363	NC_038253.2	2209321	2210135	-	474	protein_coding	pathogenesis-related protein && P93330.1 RecName: Full=Nodulin-13; Short=MtN13; AltName: Full=Pathogenesis-related PR10-like protein && PF00407:Pathogenesis-related protein Bet v I family	-
100794205	1941.02	1497.46	3978.27	82.9777	67.4054	47.3076	2472.25	65.8969	5.22992	4.2508e-34	4.92124e-32	LOC100794205	NC_016089.4	604649	606996	-	1395	protein_coding	transcription factor MYB13 && Q7XBH4.2 RecName: Full=Myb-related protein Myb4; AltName: Full=OsMyb4; AltName: Full=Transcription factor RLTR1 && PF00249:Myb-like DNA-binding domain	Myb_DNA-binding
100792555	775.291	1020.59	1044.67	70.8347	79.1281	69.5132	946.851	73.1586	3.69384	4.67363e-34	5.3937e-32	LOC100792555	NC_038243.2	36278262	36284324	-	2229	protein_coding	protein POLLEN DEFECTIVE IN GUIDANCE 1%2C transcript variant X1 && F4HVJ3.1 RecName: Full=Protein POLLEN DEFECTIVE IN GUIDANCE 1 && PF05346:Eukaryotic membrane protein family	-
100809326	724.972	495.843	764.751	4.04769	0	7.72369	661.855	3.92379	7.39477	7.14988e-34	8.12333e-32	LOC100809326	NC_038248.2	1381729	1385582	-	1237	protein_coding	bifunctional dihydroflavonol 4-reductase/flavanone 4-reductase-like && Q9S9N9.1 RecName: Full=Cinnamoyl-CoA reductase 1; Short=AtCCR1; AltName: Full=Protein IRREGULAR XYLEM 4 && PF01370:NAD dependent epimerase/dehydratase family	Epimerase
100785193	4642.43	7956.06	8683.22	391.614	563.665	384.254	7093.9	446.511	3.98974	8.12041e-34	9.16904e-32	LOC100785193	NC_038253.2	41351650	41356835	+	2262	protein_coding	protein PSK SIMULATOR 2%2C transcript variant X1 && - && PF05003:Protein of unknown function (DUF668)|PF11961:Domain of unknown function (DUF3475)	-
100820005	3622.06	4841.01	7543.38	141.669	264.737	264.536	5335.48	223.648	4.57594	8.24265e-34	9.27844e-32	LOC100820005	NC_038248.2	34500012	34502421	-	2193	protein_coding	BTB domain and kelch-repeat-containing protein%2C transcript variant X1 && Q9FKJ0.1 RecName: Full=F-box/kelch-repeat protein At5g60570 && PF01344:Kelch motif	Kelch_1
100499625	1904.68	1891.25	1535.1	137.622	156.302	88.8224	1777.01	127.582	3.80038	9.2318e-34	1.036e-31	LOC100499625	NC_016088.4	51169709	51177398	-	3075	protein_coding	aconitate hydratase 1 && Q42560.2 RecName: Full=Aconitate hydratase 1; Short=Aconitase 1; AltName: Full=Citrate hydro-lyase 1 && PF00330:Aconitase family (aconitate hydratase)|PF00694:Aconitase C-terminal domain	Aconitase
100802460	5109.28	8996.52	7096.62	182.146	121.134	35.7221	7067.47	113.001	5.96748	9.30015e-34	1.04048e-31	LOC100802460	NC_038250.2	376219	383475	+	2435	protein_coding	protein ACTIVITY OF BC1 COMPLEX KINASE 7%2C chloroplastic%2C transcript variant X1 && P73627.1 RecName: Full=Uncharacterized protein sll1770 && PF03109:ABC1 family	ABC1
100820316	537.672	1146.13	1410.81	17.2027	27.3529	15.4474	1031.54	20.001	5.68806	1.19553e-33	1.3294e-31	LOC100820316	NC_016089.4	49438902	49440432	-	1531	protein_coding	serine acetyltransferase 1%2C chloroplastic && Q39218.3 RecName: Full=Serine acetyltransferase 3, mitochondrial; Short=AtSAT-3; Short=AtSERAT2;2; Short=SAT-m; Flags: Precursor && PF00132:Bacterial transferase hexapeptide (six repeats)|PF06426:Serine acety	Hexapep
100779260	8596.23	9859.05	11108.5	1230.5	1511.25	1408.61	9854.59	1383.45	2.83246	1.25344e-33	1.38957e-31	LOC100779260	NC_038243.2	39014355	39016355	+	1207	protein_coding	caffeoyl-CoA O-methyltransferase && Q40313.1 RecName: Full=Caffeoyl-CoA O-methyltransferase; AltName: Full=Trans-caffeoyl-CoA 3-O-methyltransferase; Short=CCoAMT; Short=CCoAOMT && PF01596:O-methyltransferase	-
100796758	6794.98	3520.57	14017.4	0	0	0	8111	0	15.4507	1.28889e-33	1.42455e-31	LOC100796758	NC_038249.2	21390401	21392642	+	1443	protein_coding	12-oxophytodienoate reductase 3 && Q9FEW9.1 RecName: Full=12-oxophytodienoate reductase 3; AltName: Full=12-oxophytodienoate-10,11-reductase 3; Short=OPDA-reductase 3; AltName: Full=LeOPR3 && PF00724:NADH:flavin oxidoreductase / NADH oxidase family	Oxidored_FMN
100778253	1540.33	1677.19	1727.69	228.695	196.355	195.989	1648.4	207.013	2.99343	1.33279e-33	1.46864e-31	LOC100778253	NC_016089.4	17871799	17877024	-	1436	protein_coding	bifunctional dihydroflavonol 4-reductase/flavanone 4-reductase-like%2C transcript variant X1 && Q9XES5.1 RecName: Full=Bifunctional dihydroflavonol 4-reductase/flavanone 4-reductase; AltName: Full=Dihydroflavonol 4-reductase; Short=DFR; AltName: Full=Dihy	Epimerase
100796771	2906.41	3523.28	3481.13	186.194	238.361	341.773	3303.61	255.443	3.69259	1.49761e-33	1.63548e-31	CCR	NC_038249.2	44877880	44880465	+	1350	protein_coding	cinnamoyl-CoA reductase && Q9SAH9.1 RecName: Full=Cinnamoyl-CoA reductase 2; Short=AtCCR2 && PF01370:NAD dependent epimerase/dehydratase family	Epimerase
100306430	475.239	842.662	1157.76	4.04769	0	5.79277	825.221	3.28015	7.97435	2.22572e-33	2.41619e-31	LOC100306430	NC_038255.2	47079828	47080739	+	659	protein_coding	late embryogenesis abundant protein && P32292.1 RecName: Full=Indole-3-acetic acid-induced protein ARG2 && PF03242:Late embryogenesis abundant protein	-
100820574	6272.22	12254.3	13800.2	548.463	242.269	304.12	10775.6	364.951	4.88411	2.7734e-33	3.00184e-31	LOC100820574	NC_038242.2	34739350	34747925	+	3498	protein_coding	phosphoenolpyruvate carboxylase%2C housekeeping isozyme-like%2C transcript variant X2 && Q02909.1 RecName: Full=Phosphoenolpyruvate carboxylase, housekeeping isozyme; Short=PEPCase; AltName: Full=PEPC 1 && PF00311:Phosphoenolpyruvate carboxylase	-
100804075	2498.26	1940.92	2389.43	215.54	191.47	276.122	2276.2	227.711	3.32114	6.05677e-33	6.51709e-31	LOC100804075	NC_038244.2	322815	330911	+	2801	protein_coding	protein PSK SIMULATOR 1%2C transcript variant X2 && - && PF05003:Protein of unknown function (DUF668)|PF11961:Domain of unknown function (DUF3475)	-
100786182	1468.58	1660.94	2219.23	122.443	85.9663	145.785	1782.92	118.065	3.91634	6.54668e-33	7.02357e-31	LOC100786182	NC_038249.2	27513996	27517705	-	3227	protein_coding	EIN3-binding F-box protein 1 && Q708Y0.1 RecName: Full=EIN3-binding F-box protein 2 && -	-
100815307	6599.29	2939.83	16152.7	122.443	97.689	136.13	8563.94	118.754	6.17216	6.74272e-33	7.21274e-31	LOC100815307	NC_016088.4	37555183	37557935	-	1120	protein_coding	putative PAR1 protein && - && PF06521:PAR1 protein	-
100816285	900.158	345.013	872.241	8.09539	9.7689	5.79277	705.804	7.88568	6.4845	1.2397e-32	1.31079e-30	LOC100816285	NC_038241.2	41389014	41393601	-	2423	protein_coding	LEAF RUST 10 DISEASE-RESISTANCE LOCUS RECEPTOR-LIKE PROTEIN KINASE-like 2.5 && F4HQ20.1 RecName: Full=LEAF RUST 10 DISEASE-RESISTANCE LOCUS RECEPTOR-LIKE PROTEIN KINASE-like 2.5; AltName: Full=Probable receptor-like serine/threonine-protein kinase LRK10L-	Pkinase
100785484	2293.26	2455.73	1911.32	241.85	172.91	249.089	2220.1	221.283	3.32685	1.4179e-32	1.48632e-30	LOC100785484	NC_038242.2	3988444	3991276	+	1270	protein_coding	cytokinin riboside 5'-monophosphate phosphoribohydrolase LOG8 && Q84MC2.1 RecName: Full=Cytokinin riboside 5'-monophosphate phosphoribohydrolase LOG8; AltName: Full=LOG family protein At5g11950; AltName: Full=Protein LONELY GUY 8 && PF03641:Possible lysin	-
100784882	1305.51	1834.35	1533.98	53.632	78.1512	114.89	1557.95	82.2243	4.24296	1.60162e-32	1.6741e-30	LOC100784882	NC_038254.2	55790382	55792970	-	1654	protein_coding	UDP-arabinopyranose mutase 1 && Q8H8T0.1 RecName: Full=UDP-arabinopyranose mutase 1; Short=OsUAM1; AltName: Full=Reversibly glycosylated polypeptide 1; AltName: Full=UDP-L-arabinose mutase 1 && PF03214:Reversibly glycosylated polypeptide	-
100804257	5067.35	2957.9	9503.96	0	0	0	5843.07	0	14.9776	2.12085e-32	2.19799e-30	LOC100804257	NC_038252.2	30949494	30952943	-	1653	protein_coding	mitochondrial phosphate carrier protein 3%2C mitochondrial && Q9FMU6.1 RecName: Full=Mitochondrial phosphate carrier protein 3, mitochondrial; AltName: Full=Mitochondrial phosphate transporter 3; Short=MPT3; AltName: Full=Phosphate transporter 3;1; Flags:	Mito_carr
547714	1239.35	1488.43	914.79	89.0493	55.6827	72.4096	1214.19	72.3805	4.0691	2.22497e-32	2.29938e-30	LOC547714	NC_016089.4	1895538	1899694	+	1390	protein_coding	uncharacterized LOC547714 && - && PF07063:Domain of unknown function (DUF1338)	-
100782524	808.837	1396.31	2464.45	16.1908	14.6533	37.653	1556.53	22.8324	6.08915	2.3302e-32	2.40135e-30	LOC100782524	NC_038253.2	39251280	39257504	-	2669	protein_coding	QWRF motif-containing protein 2 && Q94AI1.1 RecName: Full=QWRF motif-containing protein 2 && PF04484:Family of unknown function (DUF566)	-
100306704	9790.85	11517.3	9237.47	1490.56	1511.25	1145.04	10181.9	1382.28	2.88094	3.48832e-32	3.54491e-30	LOC100306704	NC_016091.4	4255132	4257811	+	1076	protein_coding	uncharacterized LOC100306704%2C transcript variant X1 && Q84MC2.1 RecName: Full=Cytokinin riboside 5'-monophosphate phosphoribohydrolase LOG8; AltName: Full=LOG family protein At5g11950; AltName: Full=Protein LONELY GUY 8 && PF03641:Possible lysine decarb	-
732628	3228.83	6943.6	3378.12	0	0	0	4516.85	0	14.6063	8.74719e-32	8.69585e-30	MS	NC_038253.2	10228320	10231916	+	2053	protein_coding	malate synthase && P45458.1 RecName: Full=Malate synthase, glyoxysomal; Short=MS && PF01274:Malate synthase	-
100802638	2539.26	1973.44	3234.79	249.945	264.737	225.918	2582.5	246.867	3.38683	9.14599e-32	9.06767e-30	LOC100802638	NC_038250.2	23275125	23305530	-	3282	protein_coding	uncharacterized LOC100802638%2C transcript variant X1 && Q55884.1 RecName: Full=Uncharacterized protein sll0095 && PF03109:ABC1 family|PF00144:Beta-lactamase	Beta-lactamase
100820247	3726.43	5097.52	3344.52	362.269	410.294	257.778	4056.16	343.447	3.56212	1.33341e-31	1.31133e-29	LOC100820247	NC_038250.2	14480093	14483776	-	3038	protein_coding	EIN3-binding F-box protein 1 && Q708Y0.1 RecName: Full=EIN3-binding F-box protein 2 && PF00646:F-box domain	F-box
100786103	4005.05	3234.27	4320.9	118.395	207.101	293.5	3853.4	206.332	4.22258	1.55158e-31	1.51773e-29	LOC100786103	NC_016089.4	44792123	44797479	+	1714	protein_coding	isocitrate dehydrogenase [NADP]%2C chloroplastic && Q06197.2 RecName: Full=Isocitrate dehydrogenase [NADP]; Short=IDH; AltName: Full=IDP; AltName: Full=NADP(+)-specific ICDH; AltName: Full=Oxalosuccinate decarboxylase && PF00180:Isocitrate/isopropylmalate	-
100806025	5038.46	3461.87	4420.55	277.267	389.779	463.421	4306.96	376.823	3.51447	1.73643e-31	1.69401e-29	LOC100806025	NC_038243.2	1259765	1268991	-	5081	protein_coding	ABC transporter G family member 36 && Q9XIE2.1 RecName: Full=ABC transporter G family member 36; Short=ABC transporter ABCG.36; Short=AtABCG36; AltName: Full=Pleiotropic drug resistance protein 8; AltName: Full=Protein PENETRATION 3 && PF08370:Plant PDR A	ABC2_membrane
100782902	784.61	914.012	1137.61	14.1669	41.0294	35.7221	945.41	30.3061	4.96085	1.97246e-31	1.89896e-29	LOC100782902	NC_038245.2	57887	61344	+	1488	protein_coding	60S ribosomal protein L3 && P35684.2 RecName: Full=60S ribosomal protein L3 && PF00297:Ribosomal protein L3	-
100776582	3227.9	603.32	2480.12	11.1312	23.4454	5.79277	2103.78	13.4564	7.28855	2.67869e-31	2.56537e-29	LOC100776582	NC_038249.2	43072323	43073470	-	1068	protein_coding	endochitinase PR4 && P27054.1 RecName: Full=Endochitinase PR4; Flags: Precursor && PF00187:Chitin recognition protein|PF00182:Chitinase class I	-
100820528	7281.4	2568.63	3819.27	0	0	0	4556.43	0	14.6188	2.99867e-31	2.84944e-29	LOC100820528	NC_038247.2	9807335	9811169	+	1821	protein_coding	beta-glucosidase 13 && B8AVF0.1 RecName: Full=Beta-glucosidase 12; Flags: Precursor && PF00232:Glycosyl hydrolase family 1	Glyco_hydro_1
100797019	4009.71	4330.72	8789.59	67.7989	184.632	190.196	5710.01	147.542	5.27375	3.28978e-31	3.11796e-29	LOC100797019	NC_016089.4	41172093	41176782	+	1988	protein_coding	phospho-2-dehydro-3-deoxyheptonate aldolase 1%2C chloroplastic && P27608.1 RecName: Full=Phospho-2-dehydro-3-deoxyheptonate aldolase 1, chloroplastic; AltName: Full=3-deoxy-D-arabino-heptulosonate 7-phosphate synthase 1; AltName: Full=DAHP synthase 1; Alt	-
100796281	2140.44	606.03	2900.01	12.1431	14.6533	29.9293	1882.16	18.9086	6.63519	4.76579e-31	4.47055e-29	LOC100796281	NC_038252.2	30779639	30782179	-	924	protein_coding	polyneuridine-aldehyde esterase-like && Q6RYA0.1 RecName: Full=Salicylic acid-binding protein 2; Short=NtSABP2; AltName: Full=Methyl salicylate esterase && PF12697:Alpha/beta hydrolase family	-
100790349	2356.62	2080.91	3006.38	246.909	310.651	247.158	2481.31	268.239	3.20929	5.22772e-31	4.89133e-29	LOC100790349	NC_038245.2	827885	832381	+	2312	protein_coding	tonoplast dicarboxylate transporter && Q8LG88.2 RecName: Full=Tonoplast dicarboxylate transporter; Short=AttDT; AltName: Full=Sodium-dicarboxylate cotransporter-like; Short=AtSDAT; AltName: Full=Vacuolar malate transporter && PF00939:Sodium:sulfate sympor	Na_sulph_symp
100810784	428.647	522.035	649.422	12.1431	23.4454	17.3783	533.368	17.6556	4.91472	5.64478e-31	5.25467e-29	LOC100810784	NC_038242.2	6279643	6284629	+	2290	protein_coding	sulfite exporter TauE/SafE family protein 3 && - && PF01925:Sulfite exporter TauE/SafE	-
100800786	6987.87	12078.1	11868.8	1006.86	654.516	705.752	10311.6	789.044	3.70809	5.92176e-31	5.49852e-29	LOC100800786	NC_016091.4	46420297	46428646	+	4320	protein_coding	chaperone protein ClpD%2C chloroplastic && P42762.1 RecName: Full=Chaperone protein ClpD, chloroplastic; AltName: Full=ATP-dependent Clp protease ATP-binding subunit ClpD homolog; AltName: Full=Casein lytic proteinase D; AltName: Full=ERD1 protein; AltNam	AAA
100812874	1818.02	2244.39	3160.9	12.1431	17.584	64.6859	2407.77	31.471	6.2552	6.16854e-31	5.67153e-29	LOC100812874	NC_016090.4	375860	377714	+	1081	protein_coding	dihydrofolate reductase-like && P36591.2 RecName: Full=Dihydrofolate reductase && PF03959:Serine hydrolase (FSH1)	-
100780913	2552.31	1312.31	2262.9	130.538	154.349	128.406	2042.51	137.764	3.88993	6.2252e-31	5.70784e-29	LOC100780913	NC_016088.4	5648855	5654716	+	3794	protein_coding	beta-1%2C3-galactosyltransferase GALT1%2C transcript variant X2 && Q8L7F9.1 RecName: Full=Beta-1,3-galactosyltransferase GALT1; AltName: Full=Beta-1,3-galactosyltransferase 15; AltName: Full=Galactosyltransferase 1 && PF00337:Galactoside-binding lectin|PF	Galactosyl_T
100802569	4984.41	5559.94	3738.66	603.106	633.025	604.379	4761	613.503	2.95621	6.74775e-31	6.1715e-29	LOC100802569	NC_038255.2	47193862	47198566	-	2806	protein_coding	ethylene response sensor 1%2C transcript variant X2 && Q38846.1 RecName: Full=Ethylene response sensor 1; Short=AtERS1; AltName: Full=Protein ERS1 && -	-
100781418	8367.93	5745.99	13365.8	508.998	594.926	630.446	9159.9	578.123	3.98577	8.50158e-31	7.69856e-29	LOC100781418	NC_038244.2	12295203	12303492	-	2044	protein_coding	citrate synthase%2C mitochondrial && P49298.1 RecName: Full=Citrate synthase, mitochondrial; Flags: Precursor && PF00285:Citrate synthase	Citrate_synt
100811301	3685.43	6921.93	7213.07	192.265	165.094	50.204	5940.14	135.855	5.45081	1.01829e-30	9.13065e-29	LOC100811301	NC_038248.2	21194590	21196228	-	1023	protein_coding	NAC domain-containing protein 72 && Q93VY3.1 RecName: Full=NAC domain-containing protein 72; Short=ANAC072; AltName: Full=Protein RESPONSIVE TO DESICCATION 26 && PF02365:No apical meristem (NAM) protein	NAM
100800821	1979.23	2298.58	2741.01	291.434	308.697	311.844	2339.61	303.992	2.94396	1.05691e-30	9.45379e-29	LOC100800821	NC_038241.2	38109875	38118263	-	2271	protein_coding	MACPF domain-containing protein At4g24290 && Q9STW5.1 RecName: Full=MACPF domain-containing protein At4g24290 && PF01823:MAC/Perforin domain	-
100806420	3173.85	8597.32	6944.34	239.826	326.281	189.23	6238.5	251.779	4.63098	1.20158e-30	1.06955e-28	LOC100806420	NC_038245.2	48080167	48083890	-	1556	protein_coding	beta-cyanoalanine synthase && Q1KLZ2.1 RecName: Full=L-3-cyanoalanine synthase 1, mitochondrial; Short=MdCAS1; Flags: Precursor && PF00291:Pyridoxal-phosphate dependent enzyme	PALP
100788874	669.061	1316.83	967.415	11.1312	0	11.5855	984.435	7.57223	7.02441	1.46792e-30	1.3003e-28	LOC100788874	NC_038243.2	34868462	34880713	-	1716	protein_coding	protein DMR6-LIKE OXYGENASE 2%2C transcript variant X2 && Q39224.1 RecName: Full=Protein SRG1; Short=AtSRG1; AltName: Full=Protein SENESCENCE-RELATED GENE 1 && PF03171:2OG-Fe(II) oxygenase superfamily|PF14226:non-haem dioxygenase in morphine synthesis N-t	2OG-FeII_Oxy
100777582	531.149	642.157	746.836	3.03577	16.6071	14.4819	640.047	11.3749	5.80877	1.66792e-30	1.47034e-28	LOC100777582	NC_016091.4	9871230	9875148	-	1824	protein_coding	2%2C3-bisphosphoglycerate-dependent phosphoglycerate mutase 1%2C transcript variant X2 && Q6MEW4.1 RecName: Full=2,3-bisphosphoglycerate-dependent phosphoglycerate mutase; Short=BPG-dependent PGAM; Short=PGAM; Short=Phosphoglyceromutase; Short=dPGM && PF0	-
100815453	937.431	745.119	1053.63	0	13.6765	2.89638	912.061	5.52428	7.36054	1.804e-30	1.57908e-28	LOC100815453	NC_038243.2	16820212	16825433	+	2155	protein_coding	laccase-7 && Q9SR40.1 RecName: Full=Laccase-7; AltName: Full=Benzenediol:oxygen oxidoreductase 7; AltName: Full=Diphenol oxidase 7; AltName: Full=Urishiol oxidase 7; Flags: Precursor && PF07731:Multicopper oxidase|PF07732:Multicopper oxidase|PF00394:Multi	-
100781680	3116.07	3695.79	4535.88	411.853	450.346	518.453	3782.58	460.217	3.03878	2.10062e-30	1.82539e-28	LOC100781680	NC_038254.2	57013461	57020814	-	3905	protein_coding	2-oxoglutarate dehydrogenase%2C mitochondrial%2C transcript variant X1 && Q54JE4.1 RecName: Full=2-oxoglutarate dehydrogenase, mitochondrial; AltName: Full=2-oxoglutarate dehydrogenase complex component E1; Short=OGDC-E1; AltName: Full=Alpha-ketoglutarate	-
100817436	3341.58	2249.81	6953.3	0	0	0	4181.56	0	14.4948	2.16468e-30	1.8766e-28	LOC100817436	NC_038252.2	32568732	32571564	-	1893	protein_coding	ethylene-responsive transcription factor ABR1%2C transcript variant X1 && Q70II3.2 RecName: Full=Ethylene-responsive transcription factor ERF110 && PF00847:AP2 domain	AP2
100781323	904.817	1026.91	716.604	24.2862	55.6827	38.6184	882.777	39.5291	4.47997	2.37307e-30	2.05239e-28	LOC100781323	NC_038247.2	16766201	16767899	-	1535	protein_coding	uncharacterized LOC100781323 && - && PF07795:Protein of unknown function (DUF1635)	-
547659	1907.48	1120.84	1089.46	48.5723	34.1911	77.2369	1372.59	53.3335	4.68525	2.38461e-30	2.05752e-28	LOC547659	NC_016088.4	52090008	52091882	-	1274	protein_coding	NADPH:isoflavone reductase && P52575.1 RecName: Full=Isoflavone reductase; Short=IFR; AltName: Full=2'-hydroxyisoflavone reductase; AltName: Full=NADPH:isoflavone oxidoreductase && PF05368:NmrA-like family	NmrA
100813836	3214.85	1548.04	4005.14	50.5962	126.019	68.5477	2922.68	81.7209	5.1599	2.62348e-30	2.25829e-28	LOC100813836	NC_038242.2	49941191	49947319	+	4170	protein_coding	phospholipid-transporting ATPase 1%2C transcript variant X2 && P98204.1 RecName: Full=Phospholipid-transporting ATPase 1; Short=AtALA1; AltName: Full=Aminophospholipid flippase 1 && PF12710:haloacid dehalogenase-like hydrolase|PF00122:E1-E2 ATPase|PF16209	E1-E2_ATPase
100810831	6446.47	5908.57	26421.4	183.158	231.523	131.303	12925.5	181.995	6.15018	2.75706e-30	2.36771e-28	LOC100810831	NC_016088.4	57417876	57423502	+	1938	protein_coding	sugar transport protein 13 && Q94AZ2.2 RecName: Full=Sugar transport protein 13; AltName: Full=Hexose transporter 13; AltName: Full=Multicopy suppressor of snf4 deficiency protein 1 && PF00083:Sugar (and other) transporter	Sugar_tr
547583	1395.9	2913.64	2623.44	13.155	67.4054	28.9638	2310.99	36.5081	5.98288	2.97961e-30	2.55283e-28	LOC547583	NC_038241.2	35343047	35344145	+	675	protein_coding	probable glutathione S-transferase && P32110.1 RecName: Full=Probable glutathione S-transferase; AltName: Full=G2-4; AltName: Full=Heat shock protein 26A && PF00043:Glutathione S-transferase, C-terminal domain|PF13417:Glutathione S-transferase, N-terminal	GST_C
547582	1722.97	1771.12	4185.41	70.8347	112.342	94.6152	2559.84	92.5974	4.7884	3.78458e-30	3.23493e-28	GSTU13	NC_016090.4	17565189	17566792	+	945	protein_coding	glutathione S-transferase GST 13 && P32110.1 RecName: Full=Probable glutathione S-transferase; AltName: Full=G2-4; AltName: Full=Heat shock protein 26A && PF00043:Glutathione S-transferase, C-terminal domain|PF13417:Glutathione S-transferase, N-terminal d	GST_C
100785631	612.219	636.738	992.049	39.465	42.0063	46.3421	747.002	42.6045	4.13115	5.03414e-30	4.283e-28	LOC100785631	NC_038256.2	9158828	9163032	-	1525	protein_coding	probable serine/threonine-protein kinase PBL2 && O49839.1 RecName: Full=Protein kinase 2A, chloroplastic; Flags: Precursor && PF07714:Protein tyrosine kinase	Pkinase_Tyr
100795745	3662.13	2676.11	3174.33	442.211	465	464.387	3170.86	457.199	2.79393	5.39986e-30	4.57288e-28	LOC100795745	NC_038251.2	11469218	11475714	-	2430	protein_coding	ATP-citrate synthase beta chain protein 1%2C transcript variant X1 && Q9C522.1 RecName: Full=ATP-citrate synthase beta chain protein 1; Short=ATP-citrate synthase B-1; AltName: Full=ATP-citrate lyase B-1; AltName: Full=Citrate cleavage enzyme B-1 && PF005	Citrate_synt
732547	5488.54	10188.7	14276.1	612.214	412.248	542.589	9984.45	522.35	4.2566	6.78102e-30	5.68984e-28	CHI4A	NC_038242.2	11597449	11599324	+	1080	protein_coding	chalcone isomerase 4A && Q8VZW3.1 RecName: Full=Probable chalcone--flavonone isomerase 3; Short=Chalcone isomerase 3; AltName: Full=Chalcone isomerase-like 1 && PF02431:Chalcone-flavanone isomerase	-
547602	4091.71	3618.12	8223.03	179.11	253.991	312.809	5310.95	248.637	4.41654	7.83077e-30	6.52576e-28	CHI1A	NC_038256.2	47198220	47200658	+	1083	protein_coding	chalcone--flavonone isomerase 1A && Q93XE6.1 RecName: Full=Chalcone--flavonone isomerase 1A; Short=Chalcone isomerase 1A && PF02431:Chalcone-flavanone isomerase	-
100799139	10411.5	18026.5	25235.7	1262.88	1233.81	1172.07	17891.2	1222.92	3.87083	1.13147e-29	9.34391e-28	LOC100799139	NC_038253.2	2891146	2893275	+	1531	protein_coding	S-adenosylmethionine synthase && Q8W3Y4.1 RecName: Full=S-adenosylmethionine synthase; Short=AdoMet synthase; AltName: Full=Methionine adenosyltransferase; Short=MAT && PF00438:S-adenosylmethionine synthetase, N-terminal domain|PF02772:S-adenosylmethionin	-
100805418	3118.87	4741.66	2387.19	215.54	121.134	224.952	3415.91	187.209	4.18972	1.83961e-29	1.50224e-27	LOC100805418	NC_016091.4	5572406	5575921	-	2964	protein_coding	EIN3-binding F-box protein 1 && Q708Y0.1 RecName: Full=EIN3-binding F-box protein 2 && PF00646:F-box domain	F-box
100784767	11115.9	8793.3	2258.42	155.836	111.365	56.9622	7389.22	108.055	6.09606	1.87579e-29	1.52838e-27	LOC100784767	NC_038241.2	32040754	32043435	+	1674	protein_coding	uncharacterized LOC100784767 && - && PF07712:Stress up-regulated Nod 19	-
100790048	5898.55	7697.75	8535.42	653.703	997.405	808.091	7377.24	819.733	3.16975	2.13548e-29	1.73225e-27	LOC100790048	NC_016091.4	5319284	5323364	+	2047	protein_coding	homeobox protein knotted-1-like 3%2C transcript variant X2 && O04136.1 RecName: Full=Homeobox protein knotted-1-like 3; AltName: Full=KNAP3 && PF03791:KNOX2 domain|PF05920:Homeobox KN domain|PF03789:ELK domain|PF03790:KNOX1 domain	KNOX2
100799399	1882.32	1763.9	2052.4	289.41	211.008	223.987	1899.54	241.468	2.97595	2.42888e-29	1.96589e-27	LOC100799399	NC_038256.2	47060914	47071009	-	5156	protein_coding	ABC transporter B family member 20 && Q9M3B9.1 RecName: Full=ABC transporter B family member 20; Short=ABC transporter ABCB.20; Short=AtABCB20; AltName: Full=Multidrug resistance protein 14; AltName: Full=P-glycoprotein 20 && PF00664:ABC transporter trans	ABC_membrane
100780069	3023.82	3547.67	2473.4	342.03	418.109	311.844	3014.96	357.328	3.07694	2.48669e-29	2.00823e-27	LOC100780069	NC_016090.4	15992201	15998509	+	1770	protein_coding	serine carboxypeptidase-like 11 && Q2V465.2 RecName: Full=Serine carboxypeptidase-like 11; Flags: Precursor && PF00450:Serine carboxypeptidase	Peptidase_S10
100787419	2896.16	1748.55	4011.86	0	0	0	2885.52	0	13.9596	2.86039e-29	2.28981e-27	LOC100787419	NC_038248.2	36516429	36518054	+	1626	protein_coding	E3 ubiquitin-protein ligase PUB23 && Q84TG3.1 RecName: Full=E3 ubiquitin-protein ligase PUB23; AltName: Full=Plant U-box protein 23; AltName: Full=U-box domain-containing protein 23 && PF04564:U-box domain	U-box
100809433	998.933	523.841	1462.32	0	0	4.82731	995.031	1.6091	9.25071	3.53349e-29	2.8102e-27	CHS6	NC_038245.2	8103407	8105524	-	1471	protein_coding	chalcone synthase 6 && P30080.1 RecName: Full=Chalcone synthase 6; AltName: Full=Naringenin-chalcone synthase 6 && PF02797:Chalcone and stilbene synthases, C-terminal domain|PF00195:Chalcone and stilbene synthases, N-terminal domain	Chal_sti_synt_N
732586	4504.52	3228.85	6500.94	115.359	274.506	244.262	4744.77	211.376	4.48804	3.9763e-29	3.14868e-27	WRKY53	NC_038255.2	33773336	33775769	-	1093	protein_coding	WRKY transcription factor 53 && Q9FYA2.1 RecName: Full=Probable WRKY transcription factor 75; AltName: Full=WRKY DNA-binding protein 75 && PF03106:WRKY DNA -binding domain	WRKY
547577	1923.32	1772.03	1858.69	61.7273	119.181	152.543	1851.35	111.15	4.05712	4.15195e-29	3.2736e-27	GSTU27	NC_038243.2	16442025	16443296	+	999	protein_coding	glutathione S-transferase GST 6 && P32110.1 RecName: Full=Probable glutathione S-transferase; AltName: Full=G2-4; AltName: Full=Heat shock protein 26A && PF02798:Glutathione S-transferase, N-terminal domain|PF00043:Glutathione S-transferase, C-terminal do	GST_N
102660848	476.17	796.6	799.461	17.2027	29.3067	10.6201	690.744	19.0432	5.18091	4.63192e-29	3.64418e-27	LOC102660848	NC_038249.2	37299002	37300883	-	1090	protein_coding	dynein light chain%2C cytoplasmic && Q86A88.1 RecName: Full=Dynein light chain, cytoplasmic; AltName: Full=Dynein light chain LC8-type 2 && PF01221:Dynein light chain type 1	-
100778102	1773.29	1425.21	548.65	17.2027	27.3529	35.7221	1249.05	26.7592	5.54341	5.13538e-29	4.03161e-27	LOC100778102	NC_038254.2	4661088	4666635	+	2923	protein_coding	probable serine/threonine-protein kinase WNK4 && Q9LVL5.1 RecName: Full=Probable serine/threonine-protein kinase WNK4; Short=AtWNK4; AltName: Full=Protein kinase with no lysine 4 && PF00069:Protein kinase domain	Pkinase
547801	19603.1	22376.1	18229.7	1638.3	1402.81	2636.67	20069.7	1892.6	3.40655	5.56682e-29	4.34236e-27	LOC547801	NC_038256.2	47655749	47661179	-	4215	protein_coding	extensin-2 && - && PF01190:Pollen proteins Ole e I like	-
100306482	2522.49	1744.03	4091.36	0	0	0	2785.96	0	13.9089	5.99449e-29	4.66601e-27	LOC100306482	NC_038249.2	30123415	30124020	-	606	protein_coding	uncharacterized LOC100306482 && - && PF05678:VQ motif	-
100305886	1357.69	902.271	1063.71	88.0374	111.365	103.304	1107.89	100.902	3.45649	6.29223e-29	4.87701e-27	LOC100305886	NC_038246.2	50127619	50129726	-	879	protein_coding	putative ferredoxin%2C transcript variant 2 && P27788.1 RecName: Full=Ferredoxin-3, chloroplastic; AltName: Full=Ferredoxin III; Short=Fd III; Flags: Precursor && PF00111:2Fe-2S iron-sulfur cluster binding domain	Fer2
100776872	1735.09	2210.07	2721.98	266.136	198.309	209.505	2222.38	224.65	3.30644	6.61465e-29	5.11608e-27	LOC100776872	NC_016090.4	44821247	44825361	-	2012	protein_coding	zinc finger protein GAI-ASSOCIATED FACTOR 1 && Q9LVQ7.1 RecName: Full=Protein indeterminate-domain 1; AltName: Full=Protein ENHYDROUS && -	-
100808944	4049.78	6517.31	3167.61	386.555	367.311	308.948	4578.23	354.271	3.69204	9.21488e-29	7.09721e-27	LOC100808944	NC_038247.2	16915764	16921755	+	2187	protein_coding	4-coumarate--CoA ligase-like 7%2C transcript variant X1 && Q9M0X9.1 RecName: Full=4-coumarate--CoA ligase-like 7; AltName: Full=4-coumarate--CoA ligase isoform 6; Short=At4CL6 && PF00501:AMP-binding enzyme|PF13193:AMP-binding enzyme C-terminal domain	AMP-binding
100807904	2220.58	1735.9	3081.4	0	0	0	2345.96	0	13.6609	1.11049e-28	8.48147e-27	TPS14	NC_038248.2	37290048	37294186	+	1845	protein_coding	terpene synthase 14 && B9RHP7.1 RecName: Full=Probable terpene synthase 11; Short=RcSeTPS11 && PF03936:Terpene synthase family, metal binding domain|PF01397:Terpene synthase, N-terminal domain	-
100499623	11670.4	21063.8	28423.4	1003.83	1159.57	1547.63	20385.9	1237.01	4.04258	1.12838e-28	8.58228e-27	C4H	NC_016089.4	44245571	44249801	-	1860	protein_coding	trans-cinnamate 4-monooxygenase && Q42797.1 RecName: Full=Trans-cinnamate 4-monooxygenase; AltName: Full=Cinnamic acid 4-hydroxylase; Short=C4H; Short=CA4H; AltName: Full=Cytochrome P450 73; AltName: Full=Cytochrome P450C4H && PF00067:Cytochrome P450	p450
100811634	2305.37	1802.74	2171.09	0	0	0	2093.06	0	13.4965	1.22445e-28	9.25519e-27	LOC100811634	NC_038247.2	20430952	20433813	-	1363	protein_coding	cationic peroxidase 1 && P22195.2 RecName: Full=Cationic peroxidase 1; AltName: Full=PNPC1; Flags: Precursor && PF00141:Peroxidase	-
100819098	2396.69	1901.18	3684.91	209.468	156.302	223.022	2660.93	196.264	3.7609	1.53244e-28	1.15593e-26	LOC100819098	NC_038255.2	8373038	8378463	+	2720	protein_coding	E3 ubiquitin-protein ligase RGLG2%2C transcript variant X2 && Q9LY87.1 RecName: Full=E3 ubiquitin-protein ligase RGLG2; AltName: Full=RING domain ligase 2 && PF13920:Zinc finger, C3HC4 type (RING finger)|PF07002:Copine	-
100806995	536.74	696.347	614.712	50.5962	33.2143	32.8257	615.933	38.8787	3.9872	2.1437e-28	1.61037e-26	LOC100806995	NC_016090.4	1438981	1441855	-	1915	protein_coding	(+)-neomenthol dehydrogenase && Q9M2E2.1 RecName: Full=(+)-neomenthol dehydrogenase; AltName: Full=Menthone:neomenthol reductase; AltName: Full=Short-chain dehydrogenase/reductase 1; Short=AtSDR1 && PF00106:short chain dehydrogenase	adh_short
100803381	5836.12	8208.05	9660.72	1039.25	968.098	870.846	7901.63	959.396	3.04194	2.96128e-28	2.21093e-26	LOC100803381	NC_016088.4	57234224	57236151	-	1446	protein_coding	12-oxophytodienoate reductase 2 && Q8GYB8.2 RecName: Full=12-oxophytodienoate reductase 2; AltName: Full=12-oxophytodienoate-10,11-reductase 2; Short=AtOPR2; Short=OPDA-reductase 2; Contains: RecName: Full=12-oxophytodienoate reductase 2, N-terminally pro	Oxidored_FMN
novel.19	1111.69	1390.89	2952.63	52.62	84.9894	62.755	1818.4	66.7881	4.76634	3.30933e-28	2.45575e-26	-	NC_016088.4	46785826	46790219	+	3394	-	- && - && -	-
100818219	4692.75	501.262	5122.6	29.3458	12.6996	9.65461	3438.87	17.2333	7.64274	3.36993e-28	2.49566e-26	LOC100818219	NC_016091.4	7319783	7324968	+	2542	protein_coding	NADP-dependent malic enzyme%2C transcript variant X2 && P12628.1 RecName: Full=NADP-dependent malic enzyme; Short=NADP-ME && PF03949:Malic enzyme, NAD binding domain|PF00390:Malic enzyme, N-terminal domain	Malic_M
100790549	809.769	873.369	1559.73	16.1908	47.8676	31.8602	1080.96	31.9729	5.0775	4.17044e-28	3.06368e-26	PTS-L1	NC_016090.4	37522116	37522950	-	835	protein_coding	pterocarpan synthase-like && Q9C523.1 RecName: Full=Dirigent protein 19; Short=AtDIR19; Flags: Precursor && PF03018:Dirigent-like protein	-
100306181	4515.7	917.625	8863.49	29.3458	38.0987	57.9277	4765.61	41.7907	6.83267	4.73154e-28	3.46197e-26	LOC100306181	NC_038256.2	37076805	37077978	-	1174	protein_coding	BSP domain-containing protien && C0HJG8.1 RecName: Full=Basic secretory protease; AltName: Full=Boswellia basic secretory protease; Short=BBSP, partial [Boswellia serrata] && PF04450:Peptidase of plants and bacteria	-
100812541	680.243	675.574	818.496	53.632	34.1911	60.8241	724.771	49.5491	3.87041	5.8765e-28	4.28259e-26	LOC100812541	NC_038256.2	8654624	8660905	-	1463	protein_coding	4-diphosphocytidyl-2-C-methyl-D-erythritol kinase%2C chloroplastic-like && P93841.1 RecName: Full=4-diphosphocytidyl-2-C-methyl-D-erythritol kinase, chloroplastic/chromoplastic; AltName: Full=4-(cytidine-5'-diphospho)-2-C-methyl-D-erythritol kinase; Short	GHMP_kinases
100814141	5555.63	6840.64	6206.46	979.542	857.709	1140.21	6200.91	992.487	2.64334	6.37796e-28	4.63879e-26	LOC100814141	NC_038255.2	44642357	44647149	-	2830	protein_coding	cell division cycle protein 48 homolog && P54774.1 RecName: Full=Cell division cycle protein 48 homolog; AltName: Full=Valosin-containing protein homolog; Short=VCP && PF00004:ATPase family associated with various cellular activities (AAA)|PF02359:Cell di	AAA
100816003	4359.15	1124.45	3490.08	0	0	0	2991.23	0	14.0116	7.99019e-28	5.77694e-26	LOC100816003	NC_038251.2	41530408	41533157	-	1341	protein_coding	putative 12-oxophytodienoate reductase 11-like && B9FSC8.1 RecName: Full=Putative 12-oxophytodienoate reductase 11; AltName: Full=OPDA-reductase 11; Short=OsOPR11 && PF00724:NADH:flavin oxidoreductase / NADH oxidase family	Oxidored_FMN
100499969	1539.4	919.431	3014.22	50.5962	71.313	44.4112	1824.35	55.4401	5.04001	8.59579e-28	6.20253e-26	LOC100499969	NC_038248.2	36111848	36114638	-	1805	protein_coding	uncharacterized LOC100499969%2C transcript variant X1 && Q9ZQH1.2 RecName: Full=Probable calcium-binding protein CML48; AltName: Full=Calmodulin-like protein 48 && -	-
100527221	1876.73	1695.26	5881.75	0	0	0	3151.24	0	14.0867	8.6276e-28	6.21323e-26	GSTU43	NC_038247.2	32813247	32814730	+	922	protein_coding	tau class glutathione S-transferase && P25317.1 RecName: Full=Probable glutathione S-transferase parA; AltName: Full=Auxin-regulated protein parA; AltName: Full=STR246C protein && PF02798:Glutathione S-transferase, N-terminal domain|PF13410:Glutathione S-	GST_N
100789972	987.751	1321.34	2577.53	68.8108	82.0588	67.5823	1628.88	72.8173	4.4831	9.33162e-28	6.70703e-26	LOC100789972	NC_038245.2	39415209	39418974	+	3407	protein_coding	receptor-like protein kinase HSL1 && Q9M0G7.1 RecName: Full=MDIS1-interacting receptor like kinase 1; Short=AtMIK1; AltName: Full=Leucine-rich repeat receptor-like protein kinase PXL2; AltName: Full=Protein PHLOEM INTERCALATED WITH XYLEM-LIKE 2; Flags: Pr	Pkinase
100801528	930.909	1315.92	1724.33	48.5723	63.4978	97.5116	1323.72	69.8606	4.24287	9.43672e-28	6.76927e-26	LOC100801528	NC_016091.4	3267875	3270008	-	1995	protein_coding	ethylene-responsive transcription factor RAP2-1%2C transcript variant X2 && Q9FH94.1 RecName: Full=Ethylene-responsive transcription factor ERF010 && PF00847:AP2 domain	AP2
100816063	567.491	630.416	451.237	13.155	8.79201	26.0675	549.714	16.0048	5.10021	9.90402e-28	7.09058e-26	LOC100816063	NC_038246.2	49110831	49113408	-	1656	protein_coding	protein DETOXIFICATION 12 && Q8L731.1 RecName: Full=Protein DETOXIFICATION 12; Short=AtDTX12; AltName: Full=Multidrug and toxic compound extrusion protein 12; Short=MATE protein 12 && PF01554:MatE	MatE
100301890	2675.31	5359.44	2688.38	94.1089	139.695	34.7566	3574.38	89.5203	5.31965	1.02566e-27	7.32866e-26	NAC35	NC_038251.2	50290197	50294586	-	973	protein_coding	transcriptional factor NAC35 && Q84TE6.2 RecName: Full=NAC domain-containing protein 21/22; Short=ANAC021/ANAC022 && PF02365:No apical meristem (NAM) protein	NAM
100813324	6134.31	7457.51	8369.71	1121.21	1044.3	783.954	7320.51	983.154	2.89649	1.03765e-27	7.39988e-26	LOC100813324	NC_038243.2	1512912	1520923	-	2665	protein_coding	malonate--CoA ligase%2C transcript variant X1 && Q8H151.1 RecName: Full=Malonate--CoA ligase; AltName: Full=Acyl-activating enzyme 13; AltName: Full=Malonyl-CoA synthetase && PF13193:AMP-binding enzyme C-terminal domain|PF00501:AMP-binding enzyme	AMP-binding
100804918	5447.54	10535.5	12384.9	786.265	687.73	715.407	9456	729.801	3.69564	1.05398e-27	7.50169e-26	LOC100804918	NC_038249.2	25354321	25357730	+	1842	protein_coding	sulfite exporter TauE/SafE family protein 4 && - && PF01925:Sulfite exporter TauE/SafE	-
100799814	3646.29	1084.71	4008.5	0	0	0	2913.17	0	13.9734	1.08803e-27	7.69911e-26	LOC100799814	NC_038252.2	1779480	1786151	+	2316	protein_coding	probable L-gulonolactone oxidase 6 && O81032.1 RecName: Full=Probable L-gulonolactone oxidase 6; Short=AtGulLO6; Flags: Precursor && PF01565:FAD binding domain|PF04030:D-arabinono-1,4-lactone oxidase	FAD_binding_4
100803135	665.334	2080.01	2331.2	9.10731	33.2143	31.8602	1692.18	24.7273	6.09453	1.0928e-27	7.71797e-26	LOC100803135	NC_038242.2	45958111	45959895	+	1352	protein_coding	senescence-specific cysteine protease SAG39 && A2XQE8.1 RecName: Full=Senescence-specific cysteine protease SAG39; AltName: Full=Cysteine proteinase SAG39; AltName: Full=Protein SENESCENCE-ASSOCIATED GENE 39; Flags: Precursor && PF08246:Cathepsin propepti	Peptidase_C1
100500612	1179.71	3194.53	3127.3	0	0	0	2500.51	0	13.7531	1.09949e-27	7.75023e-26	LOC100500612	NC_016089.4	46005647	46007419	+	1773	protein_coding	uncharacterized acetyltransferase At3g50280 && Q9SND9.1 RecName: Full=Uncharacterized acetyltransferase At3g50280 && PF02458:Transferase family	-
100793054	6392.42	1574.23	7732.6	69.8227	8.79201	36.6875	5233.09	38.4341	7.09024	1.12157e-27	7.89067e-26	LOC100793054	NC_038241.2	17134267	17139436	+	3792	protein_coding	probable disease resistance protein At5g66900%2C transcript variant X1 && Q9FKZ0.1 RecName: Full=Probable disease resistance protein At5g66910 && PF00931:NB-ARC domain	NB-ARC
100806194	953.273	552.743	821.855	44.5246	52.7521	31.8602	775.957	43.0456	4.17231	1.16543e-27	8.16783e-26	PR1-7	NC_038251.2	4793226	4794056	+	831	protein_coding	pathogenesis-related protein 1 && Q9ZNS4.1 RecName: Full=Pathogenesis-related protein 1; Short=AtPRB1; Flags: Precursor && PF00188:Cysteine-rich secretory protein family	SCP
100797662	1643.77	1772.93	6032.91	0	0	0	3149.87	0	14.0861	1.67673e-27	1.16619e-25	LOC100797662	NC_038249.2	29404402	29406943	-	1331	protein_coding	putative 12-oxophytodienoate reductase 11-like && B9FSC8.1 RecName: Full=Putative 12-oxophytodienoate reductase 11; AltName: Full=OPDA-reductase 11; Short=OsOPR11 && PF00724:NADH:flavin oxidoreductase / NADH oxidase family	Oxidored_FMN
100799631	7210.58	9925.88	9838.75	1506.75	1358.85	1469.43	8991.74	1445.01	2.63751	1.72641e-27	1.19846e-25	LOC100799631	NC_038244.2	41583320	41588946	-	2092	protein_coding	polyamine oxidase 2 && Q9SKX5.1 RecName: Full=Probable polyamine oxidase 2; Short=AtPAO2; AltName: Full=Amine oxidase 1 && PF01593:Flavin containing amine oxidoreductase	Amino_oxidase
100781250	2076.14	2770.04	3156.42	351.137	245.199	254.882	2667.53	283.74	3.23301	1.81948e-27	1.2583e-25	LOC100781250	NC_038244.2	40126507	40137751	-	1878	protein_coding	pyruvate dehydrogenase E1 component subunit alpha%2C mitochondrial && P52902.1 RecName: Full=Pyruvate dehydrogenase E1 component subunit alpha, mitochondrial; Short=PDHE1-A; Flags: Precursor && PF00676:Dehydrogenase E1 component	-
100806466	1311.1	1144.32	3010.86	55.6558	84.0125	46.3421	1822.09	62.0035	4.87681	1.88933e-27	1.30168e-25	LOC100806466	NC_038255.2	43230304	43242796	-	2913	protein_coding	phospholipid--sterol O-acyltransferase%2C transcript variant X3 && Q4VCM1.2 RecName: Full=Phospholipid--sterol O-acyltransferase; AltName: Full=Lecithin-cholesterol acyltransferase-like 2 && PF02450:Lecithin:cholesterol acyltransferase	-
100789402	8765.82	7763.69	9967.51	737.692	1294.38	896.913	8832.34	976.328	3.17727	1.94757e-27	1.33929e-25	LOC100789402	NC_038243.2	4140577	4144646	+	1529	protein_coding	anthranilate N-methyltransferase && A9X7L0.1 RecName: Full=Anthranilate N-methyltransferase; Short=RgANMT && PF08100:Dimerisation domain|PF00891:O-methyltransferase	-
100782332	1744.41	1259.93	3805.84	5.05962	42.0063	12.551	2270.06	19.8723	6.83402	2.2318e-27	1.52899e-25	LOC100782332	NC_038244.2	14287417	14293104	-	2168	protein_coding	bifunctional riboflavin biosynthesis protein RIBA 1%2C chloroplastic && P47924.2 RecName: Full=Bifunctional riboflavin biosynthesis protein RIBA 1, chloroplastic; Short=AtRIBA1; Includes: RecName: Full=3,4-dihydroxy-2-butanone 4-phosphate synthase; Short=	DHBP_synthase
100778547	1925.18	1324.96	2882.09	0	0	0	2044.08	0	13.4622	2.37811e-27	1.62618e-25	LOC100778547	NC_038249.2	40169219	40170598	-	1380	protein_coding	E3 ubiquitin-protein ligase PUB23-like && Q84TG3.1 RecName: Full=E3 ubiquitin-protein ligase PUB23; AltName: Full=Plant U-box protein 23; AltName: Full=U-box domain-containing protein 23 && PF04564:U-box domain	U-box
100787425	1211.39	1278.89	1362.67	151.789	122.111	83.9951	1284.32	119.298	3.42898	2.44749e-27	1.66899e-25	LOC100787425	NC_038256.2	43866677	43871064	+	3434	protein_coding	ethylene receptor 2%2C transcript variant X1 && Q0WPQ2.2 RecName: Full=Ethylene receptor 2; Short=AtETR2; AltName: Full=Protein ETHYLENE RESPONSE 2; AltName: Full=Protein ETR2 && PF00512:His Kinase A (phospho-acceptor) domain|PF00072:Response regulator re	Response_reg
102659722	1027.82	1505.59	642.704	55.6558	39.0756	27.9984	1058.71	40.9099	4.69531	3.2999e-27	2.21918e-25	LOC102659722	NC_038255.2	35132862	35134456	+	973	protein_coding	CASP-like protein 1F2 && B9RH17.1 RecName: Full=CASP-like protein 1F2; Short=RcCASPL1F2 && PF04535:Domain of unknown function (DUF588)	-
100811854	933.704	545.517	1481.35	13.155	4.88445	0	986.859	6.01315	7.36859	3.66605e-27	2.4519e-25	LOC100811854	NC_038249.2	31761553	31762992	-	1440	protein_coding	transmembrane protein 45A && - && PF04819:Family of unknown function (DUF716)	-
100795524	1285.94	2066.46	1956.1	37.4412	20.5147	85.926	1769.5	47.9606	5.20438	4.5252e-27	2.99909e-25	LOC100795524	NC_038241.2	39040440	39045010	+	2911	protein_coding	transcription factor EGL1 && Q9FN69.1 RecName: Full=Transcription factor GLABRA 3; AltName: Full=Basic helix-loop-helix protein 1; Short=AtMYC6; Short=AtbHLH1; Short=bHLH 1; AltName: Full=Protein SHAPESHIFTER; AltName: Full=Transcription factor EN 31; Alt	HLH
100793687	1421.99	371.205	656.14	6.07154	0.97689	8.68915	816.444	5.24586	7.28162	5.64755e-27	3.69647e-25	LOC100793687	NC_038245.2	49070183	49072841	+	1302	protein_coding	bifunctional dihydroflavonol 4-reductase/flavanone 4-reductase-like && Q40316.1 RecName: Full=Vestitone reductase && PF01370:NAD dependent epimerase/dehydratase family	Epimerase
100818176	1537.54	1542.62	1547.42	0	0	0	1542.52	0	13.0562	5.70415e-27	3.72644e-25	LOC100818176	NC_038254.2	4807391	4810125	-	1475	protein_coding	cationic peroxidase 1 && P22195.2 RecName: Full=Cationic peroxidase 1; AltName: Full=PNPC1; Flags: Precursor && PF00141:Peroxidase	-
100801564	1356.76	401.009	3056.76	14.1669	18.5609	14.4819	1604.84	15.7366	6.67168	7.30489e-27	4.73833e-25	LOC100801564	NC_038242.2	6757890	6763154	+	2498	protein_coding	NADP-dependent malic enzyme%2C transcript variant X2 && P12628.1 RecName: Full=NADP-dependent malic enzyme; Short=NADP-ME && PF03949:Malic enzyme, NAD binding domain|PF00390:Malic enzyme, N-terminal domain	malic
100791368	2764.77	1639.26	4958	128.514	160.21	152.543	3120.68	147.089	4.40681	7.44522e-27	4.82081e-25	LOC100791368	NC_038252.2	6075604	6082185	-	1928	protein_coding	lysine histidine transporter 1 && Q9FKS8.1 RecName: Full=Lysine histidine transporter 1 && PF01490:Transmembrane amino acid transporter protein	Aa_trans
100775834	2242.94	2066.46	1123.05	0	0	0	1810.82	0	13.2877	9.01305e-27	5.80517e-25	LOC100775834	NC_038256.2	35926832	35928675	+	1496	protein_coding	transcription factor MYB62 && Q9LDE1.1 RecName: Full=Transcription factor MYB108; AltName: Full=Myb-related protein 108; Short=AtMYB108; AltName: Full=Protein BOTRYTIS-SUSCEPTIBLE 1 && PF00249:Myb-like DNA-binding domain	Myb_DNA-binding
100785756	647.629	2321.16	1320.12	32.3816	33.2143	51.1694	1429.64	38.9218	5.19835	9.03827e-27	5.81118e-25	LOC100785756	NC_016089.4	50056073	50064086	-	2478	protein_coding	protein ACTIVITY OF BC1 COMPLEX KINASE 7%2C chloroplastic && P73627.1 RecName: Full=Uncharacterized protein sll1770 && PF03109:ABC1 family	ABC1
102661733	827.474	751.441	667.337	0	15.6302	8.68915	748.751	8.10646	6.52291	9.14799e-27	5.8714e-25	LOC102661733	NC_038249.2	27460071	27470291	+	7205	lncRNA	uncharacterized LOC102661733%2C transcript variant X5 && Q7LHG5.2 RecName: Full=Transposon Ty3-I Gag-Pol polyprotein; AltName: Full=Gag3-Pol3; AltName: Full=Transposon Ty3-2 TYA-TYB polyprotein; Contains: RecName: Full=Capsid protein; Short=CA; AltName: F	-
100808480	1425.72	1147.03	2699.58	29.3458	10.7458	55.9967	1757.44	32.0294	5.77701	1.04115e-26	6.64243e-25	LOC100808480	NC_038242.2	12488689	12494060	+	1929	protein_coding	GDP-mannose transporter GONST1 && Q941R4.2 RecName: Full=GDP-mannose transporter GONST1; AltName: Full=Protein GOLGI NUCLEOTIDE SUGAR TRANSPORTER 1 && PF03151:Triose-phosphate Transporter family	-
100793329	5057.1	1665.45	7918.47	151.789	74.2436	109.097	4880.34	111.71	5.44937	1.045e-26	6.64243e-25	LOC100793329	NC_038245.2	43866895	43870171	-	1475	protein_coding	cinnamoyl-CoA reductase-like SNL6 && Q9CA28.1 RecName: Full=Tetraketide alpha-pyrone reductase 2; AltName: Full=Protein CINNAMOYL-COA REDUCTASE-LIKE 6 && PF01073:3-beta hydroxysteroid dehydrogenase/isomerase family	-
100808619	407.214	686.412	531.854	14.1669	15.6302	28.9638	541.827	19.587	4.78774	1.04547e-26	6.64243e-25	LOC100808619	NC_038248.2	827670	830654	-	2444	protein_coding	cytokinin dehydrogenase 6 && Q9LY71.2 RecName: Full=Cytokinin dehydrogenase 6; AltName: Full=Cytokinin oxidase 6; Short=AtCKX6; Short=AtCKX7; Short=CKO6; Flags: Precursor && PF09265:Cytokinin dehydrogenase 1, FAD and cytokinin binding|PF01565:FAD binding	FAD_binding_4
100818804	1219.78	1260.83	1876.61	97.1447	154.349	115.855	1452.41	122.45	3.56762	1.04582e-26	6.64243e-25	LOC100818804	NC_038249.2	37157348	37159290	-	1943	protein_coding	VQ motif-containing protein 19 && Q5M750.1 RecName: Full=VQ motif-containing protein 4; Short=AtVQ4; AltName: Full=MPK3/6-targeted VQ-motif-containing protein 1 && PF05678:VQ motif	-
100790537	1782.61	1498.37	1513.83	240.838	270.599	239.434	1598.27	250.29	2.67486	1.13198e-26	7.17716e-25	LOC100790537	NC_038254.2	22914656	22915780	+	1125	protein_coding	cyclin-dependent protein kinase inhibitor SMR6 && - && -	-
100811955	3325.74	2628.24	2281.94	171.015	307.72	161.232	2745.3	213.322	3.68581	1.2141e-26	7.68454e-25	LOC100811955	NC_038247.2	6051402	6059091	+	3163	protein_coding	aconitate hydratase 1 && P49608.1 RecName: Full=Aconitate hydratase, cytoplasmic; Short=Aconitase; AltName: Full=Citrate hydro-lyase && PF00330:Aconitase family (aconitate hydratase)|PF00694:Aconitase C-terminal domain	Aconitase
732563	2392.03	2123.36	2407.34	156.848	299.905	183.438	2307.58	213.397	3.43451	1.25676e-26	7.94081e-25	SARK	NC_038249.2	36296066	36309003	-	3577	protein_coding	senescence-associated receptor-like kinase && C0LGN2.1 RecName: Full=Probable leucine-rich repeat receptor-like serine/threonine-protein kinase At3g14840; Flags: Precursor && PF11721:Di-glucose binding within endoplasmic reticulum|PF07714:Protein tyrosine	Pkinase_Tyr
100808736	2027.68	1834.35	5571.6	27.3219	37.1218	96.5461	3144.54	53.6633	5.87162	1.51333e-26	9.54548e-25	LOC100808736	NC_038246.2	40752964	40756140	-	1795	protein_coding	methionine gamma-lyase && Q9SGU9.1 RecName: Full=Methionine gamma-lyase; Short=AtMGL; AltName: Full=L-methioninase && PF01053:Cys/Met metabolism PLP-dependent enzyme	Cys_Met_Meta_PP
100803025	986.819	841.758	3167.61	37.4412	38.0987	34.7566	1665.4	36.7655	5.50115	1.66072e-26	1.04392e-24	LOC100803025	NC_038253.2	38035060	38040270	-	2094	protein_coding	fatty-acid-binding protein 2 && Q84RK2.2 RecName: Full=Fatty-acid-binding protein 2; Short=AtFAP2; AltName: Full=Chalcone-flavanone isomerase family protein 2 && PF02431:Chalcone-flavanone isomerase	-
102667134	2745.2	2826.03	2617.84	517.093	391.733	472.111	2729.69	460.312	2.56819	1.79363e-26	1.1236e-24	LOC102667134	NC_038248.2	18926166	18929739	-	2723	protein_coding	G-type lectin S-receptor-like serine/threonine-protein kinase At4g27290 && O81832.4 RecName: Full=G-type lectin S-receptor-like serine/threonine-protein kinase At4g27290; Flags: Precursor && PF07714:Protein tyrosine kinase|PF01453:D-mannose binding lectin	Pkinase_Tyr
100791603	6861.14	8445.58	6329.63	1347.88	1256.28	1166.28	7212.12	1256.81	2.52073	1.87663e-26	1.17158e-24	LOC100791603	NC_016090.4	40645010	40649816	-	2854	protein_coding	cell division cycle protein 48 homolog && P54774.1 RecName: Full=Cell division cycle protein 48 homolog; AltName: Full=Valosin-containing protein homolog; Short=VCP && PF02359:Cell division protein 48 (CDC48), N-terminal domain|PF02933:Cell division prote	AAA
100500374	1071.62	345.916	2258.42	10.1192	7.81512	16.4128	1225.32	11.4491	6.74036	2.53035e-26	1.57165e-24	LOC100500374	NC_038246.2	41556290	41557175	-	886	protein_coding	uncharacterized LOC100500374 && - && PF05553:Cotton fibre expressed protein	-
100791888	1510.51	2024.01	2042.32	129.526	207.101	103.304	1858.95	146.644	3.66402	2.78507e-26	1.71819e-24	LOC100791888	NC_038244.2	18757772	18764293	+	4451	protein_coding	phospholipid-transporting ATPase 1 && P98204.1 RecName: Full=Phospholipid-transporting ATPase 1; Short=AtALA1; AltName: Full=Aminophospholipid flippase 1 && PF00122:E1-E2 ATPase|PF16212:Phospholipid-translocating P-type ATPase C-terminal|PF12710:haloacid	E1-E2_ATPase
100797331	1561.76	932.979	4117.11	23.2742	57.6365	28.9638	2203.95	36.6249	5.91036	2.93124e-26	1.80229e-24	LOC100797331	NC_038251.2	4934446	4940955	-	4479	protein_coding	receptor-like serine/threonine-protein kinase SD1-8%2C transcript variant X1 && O81905.1 RecName: Full=Receptor-like serine/threonine-protein kinase SD1-8; AltName: Full=Arabidopsis thaliana receptor kinase 3; AltName: Full=S-domain-1 (SD1) receptor kinas	Pkinase_Tyr
100805563	854.498	2492.76	3692.75	0	0	0	2346.67	0	13.6614	3.20815e-26	1.96924e-24	LOC100805563	NC_038254.2	55311030	55313871	-	1864	protein_coding	UDP-glycosyltransferase 83A1 && Q9SGA8.1 RecName: Full=UDP-glycosyltransferase 83A1 && PF00201:UDP-glucoronosyl and UDP-glucosyl transferase	UDPGT
100789243	1682.9	2166.71	2034.48	237.802	274.506	317.637	1961.37	276.648	2.8255	3.43701e-26	2.10619e-24	LOC100789243	NC_038251.2	44881835	44889745	-	1612	protein_coding	7-deoxyloganetin glucosyltransferase && F8WKW1.1 RecName: Full=7-deoxyloganetin glucosyltransferase; AltName: Full=Genipin glucosyltransferase; AltName: Full=UDP-glucose glucosyltransferase 2; Short=GjUGT2; AltName: Full=UDP-glycosyltransferase 85A24 && P	UDPGT
100775837	3102.1	3121.37	7055.19	124.467	272.552	148.681	4426.22	181.9	4.60459	3.57345e-26	2.18249e-24	LOC100775837	NC_038256.2	40659437	40661854	+	1370	protein_coding	peroxidase 12 && Q96520.1 RecName: Full=Peroxidase 12; Short=Atperox P12; AltName: Full=ATP4a; AltName: Full=PRXR6; Flags: Precursor && PF00141:Peroxidase	-
100807342	2366.87	2239.87	5125.96	29.3458	110.389	26.0675	3244.23	55.2673	5.87483	3.92615e-26	2.3939e-24	LOC100807342	NC_038247.2	38908740	38911269	+	1336	protein_coding	glyceraldehyde-3-phosphate dehydrogenase%2C cytosolic-like && Q7FAH2.1 RecName: Full=Glyceraldehyde-3-phosphate dehydrogenase 2, cytosolic && PF00044:Glyceraldehyde 3-phosphate dehydrogenase, NAD binding domain|PF02800:Glyceraldehyde 3-phosphate dehydroge	-
100778623	1017.57	1106.39	1490.31	145.717	112.342	132.268	1204.76	130.109	3.21086	4.18958e-26	2.54604e-24	LOC100778623	NC_038246.2	963739	966333	+	964	protein_coding	ADP-ribosylation factor && P51823.2 RecName: Full=ADP-ribosylation factor 2 && PF00025:ADP-ribosylation factor family	Arf
100781863	1200.21	792.987	434.441	15.1789	19.5378	31.8602	809.213	22.1923	5.18695	4.69249e-26	2.84693e-24	LOC100781863	NC_038247.2	5271063	5272890	+	1464	protein_coding	NmrA-like family domain-containing protein && P52575.1 RecName: Full=Isoflavone reductase; Short=IFR; AltName: Full=2'-hydroxyisoflavone reductase; AltName: Full=NADPH:isoflavone oxidoreductase && PF05368:NmrA-like family	NmrA
100795639	628.992	531.97	288.881	4.04769	0	5.79277	483.281	3.28015	7.20312	4.73987e-26	2.87092e-24	LOC100795639	NC_016090.4	43593754	43596882	+	1945	protein_coding	probable glycerol-3-phosphate acyltransferase 2 && Q9FZ22.1 RecName: Full=Probable glycerol-3-phosphate acyltransferase 2; Short=AtGPAT2 && PF01553:Acyltransferase	Acyltransferase
100786020	3788.86	2246.19	7360.87	162.92	84.0125	191.161	4465.31	146.031	4.93432	5.44947e-26	3.2844e-24	LOC100786020	NC_038249.2	40464950	40469871	-	3689	protein_coding	glucan endo-1%2C3-beta-glucosidase 14-like%2C transcript variant X1 && Q9ZQG9.2 RecName: Full=Glucan endo-1,3-beta-glucosidase 14; AltName: Full=(1->3)-beta-glucan endohydrolase 14; Short=(1->3)-beta-glucanase 14; AltName: Full=Beta-1,3-endoglucanase 14;	Glyco_hydro_17
100809587	5880.84	10425.3	27878.1	0	0	0	14728.1	0	16.3114	5.74736e-26	3.45825e-24	LOC100809587	NC_038251.2	3902572	3904983	-	1636	protein_coding	WAT1-related protein At1g68170 && F4HVM3.1 RecName: Full=WAT1-related protein At1g68170 && PF00892:EamA-like transporter family	DUF6
100798452	1367.01	397.397	3066.84	12.1431	3.90756	16.4128	1610.42	10.8212	7.21704	5.85714e-26	3.51275e-24	LOC100798452	NC_038245.2	6170401	6175856	+	2377	protein_coding	putative transcription factor bHLH041 && Q9LTS4.1 RecName: Full=Putative transcription factor bHLH041; AltName: Full=Basic helix-loop-helix protein 41; Short=AtbHLH41; Short=bHLH 41; AltName: Full=Transcription factor EN 51; AltName: Full=bHLH transcripti	HLH
100800034	3960.32	2410.57	6560.28	303.577	238.361	245.227	4310.39	262.388	4.03803	7.65052e-26	4.55841e-24	LOC100800034	NC_016089.4	822676	829011	-	4937	protein_coding	ABC transporter B family member 4%2C transcript variant X1 && Q9FWX7.1 RecName: Full=ABC transporter B family member 11; Short=ABC transporter ABCB.11; Short=AtABCB11; AltName: Full=Multidrug resistance protein 8; AltName: Full=P-glycoprotein 11 && PF0000	ABC_membrane
100814228	2528.08	2558.69	1793.75	348.102	300.882	307.017	2293.51	318.667	2.84772	8.08355e-26	4.8086e-24	LOC100814228	NC_038244.2	5180848	5183636	+	1350	protein_coding	cysteine hydrolases superfamily protein && Q8S8F9.1 RecName: Full=Nicotinamidase 1; Short=AtNIC1; AltName: Full=Nicotine deamidase 1 && PF00857:Isochorismatase family	Isochorismatase
100798963	632.72	264.63	723.322	9.10731	6.83823	1.93092	540.224	5.95882	6.50795	8.41281e-26	4.98824e-24	LOC100798963	NC_016088.4	751618	755479	-	3550	protein_coding	receptor-like protein kinase HSL1 && C0LGX3.1 RecName: Full=LRR receptor-like serine/threonine-protein kinase HSL2; AltName: Full=Protein HAESA-LIKE2; Flags: Precursor && PF00069:Protein kinase domain|PF08263:Leucine rich repeat N-terminal domain|PF13855:	Pkinase
100791515	4117.8	2610.17	6251.25	325.839	355.588	270.329	4326.41	317.252	3.76939	8.70084e-26	5.15067e-24	LOC100791515	NC_038251.2	34032157	34037634	-	1867	protein_coding	ALA-interacting subunit 3%2C transcript variant X1 && Q9SLK2.1 RecName: Full=ALA-interacting subunit 3; Short=AtALIS3 && PF03381:LEM3 (ligand-effect modulator 3) family / CDC50 family	-
100779130	2484.29	1627.52	4682.56	134.586	126.996	61.7895	2931.45	107.79	4.76557	8.79937e-26	5.20058e-24	LOC100779130	NC_016088.4	52912976	52919346	+	2718	protein_coding	wall-associated receptor kinase-like 14 && Q8RY67.2 RecName: Full=Wall-associated receptor kinase-like 14; Flags: Precursor && PF07714:Protein tyrosine kinase	Pkinase_Tyr
100793722	328.008	356.754	787.145	7.08347	8.79201	11.5855	490.635	9.15367	5.74129	8.81481e-26	5.20131e-24	LOC100793722	NC_016090.4	39491429	39492836	+	1058	protein_coding	uncharacterized LOC100793722 && - && PF05899:Protein of unknown function (DUF861)	Cupin_3
732659	3067.62	2690.56	3111.63	404.769	543.151	507.833	2956.6	485.251	2.60695	9.71527e-26	5.70503e-24	LOC732659	NC_038244.2	42602069	42606689	-	1932	protein_coding	glucose-6-phosphate/phosphate translocator 1%2C chloroplastic && Q9M5A9.1 RecName: Full=Glucose-6-phosphate/phosphate translocator 1, chloroplastic; Flags: Precursor && PF03151:Triose-phosphate Transporter family	-
100820075	2924.12	3748.17	4121.59	208.456	355.588	413.217	3597.96	325.754	3.46499	9.73411e-26	5.70693e-24	LOC100820075	NC_038243.2	1676459	1681726	-	2237	protein_coding	shikimate O-hydroxycinnamoyltransferase%2C transcript variant X2 && Q8GSM7.1 RecName: Full=Shikimate O-hydroxycinnamoyltransferase; AltName: Full=Hydroxycinnamoyl transferase; AltName: Full=Hydroxycinnamoyl-Coenzyme A shikimate/quinate hydroxycinnamoyltra	-
100783008	443.556	397.397	344.866	22.2623	11.7227	11.5855	395.273	15.1902	4.70531	9.75456e-26	5.70977e-24	LOC100783008	NC_038242.2	50232275	50238280	+	3440	protein_coding	trehalose-phosphate phosphatase A%2C transcript variant X4 && O64896.1 RecName: Full=Trehalose-phosphate phosphatase A; Short=AtTPPA; AltName: Full=Trehalose 6-phosphate phosphatase && PF02358:Trehalose-phosphatase	-
100803251	886.18	339.594	1865.41	4.04769	13.6765	3.86184	1030.39	7.19533	7.15998	1.00471e-25	5.85293e-24	LOC100803251	NC_038254.2	41247419	41252734	+	1060	protein_coding	vesicle-associated membrane protein 722 && O48850.2 RecName: Full=Vesicle-associated membrane protein 725; Short=AtVAMP725 && PF13774:Regulated-SNARE-like domain|PF00957:Synaptobrevin	-
100782574	888.976	1216.58	1201.43	116.371	145.557	117.786	1102.33	126.571	3.12232	1.04408e-25	6.07262e-24	LOC100782574	NC_016090.4	46752578	46756294	+	3717	protein_coding	tyrosine-sulfated glycopeptide receptor 1 && Q9C7S5.1 RecName: Full=Tyrosine-sulfated glycopeptide receptor 1; AltName: Full=PSY1 receptor && PF08263:Leucine rich repeat N-terminal domain|PF13855:Leucine rich repeat|PF07714:Protein tyrosine kinase	Pkinase_Tyr
100812291	1525.42	2796.23	1982.98	160.896	210.031	217.229	2101.54	196.052	3.42197	1.05257e-25	6.11227e-24	LOC100812291	NC_038253.2	9010843	9014548	-	3224	protein_coding	EIN3-binding F-box protein 1 && Q708Y0.1 RecName: Full=EIN3-binding F-box protein 2 && PF12937:F-box-like	-
100788622	1882.32	1592.3	1450	225.659	270.599	220.125	1641.54	238.794	2.78129	1.27906e-25	7.38064e-24	LOC100788622	NC_038255.2	40556215	40573017	-	3506	protein_coding	insulin-degrading enzyme-like 1%2C peroxisomal && O22941.1 RecName: Full=Insulin-degrading enzyme-like 1, peroxisomal; AltName: Full=Insulysin-like 1; AltName: Full=Peroxisomal M16 protease; AltName: Full=Zinc-metallopeptidase && PF05193:Peptidase M16 ina	-
102659876	3375.13	689.122	2829.47	0	0	0	2297.9	0	13.6312	1.34442e-25	7.74554e-24	LOC102659876	NC_016091.4	258840	262212	+	1716	protein_coding	uncharacterized LOC102659876 && - && PF05278:Arabidopsis phospholipase-like protein (PEARLI 4)	-
100813894	864.748	1088.32	830.813	109.288	121.134	99.4425	927.962	109.955	3.07743	1.40394e-25	8.06309e-24	LOC100813894	NC_038252.2	37175124	37178836	+	3379	protein_coding	receptor-like protein kinase HSL1 && Q9M0G7.1 RecName: Full=MDIS1-interacting receptor like kinase 1; Short=AtMIK1; AltName: Full=Leucine-rich repeat receptor-like protein kinase PXL2; AltName: Full=Protein PHLOEM INTERCALATED WITH XYLEM-LIKE 2; Flags: Pr	Pkinase
732639	5468.04	6241.84	4447.42	955.256	749.275	846.709	5385.77	850.413	2.66304	1.48655e-25	8.52416e-24	NAC3	NC_038242.2	41412282	41414341	+	1478	protein_coding	NAC domain protein NAC3 && Q93VY3.1 RecName: Full=NAC domain-containing protein 72; Short=ANAC072; AltName: Full=Protein RESPONSIVE TO DESICCATION 26 && PF02365:No apical meristem (NAM) protein	NAM
100794539	1606.49	946.527	1623.56	0	0	0	1392.19	0	12.9081	1.51307e-25	8.66261e-24	LOC100794539	NC_016088.4	2546408	2553683	-	2057	protein_coding	ATP-dependent 6-phosphofructokinase 5%2C chloroplastic && Q8VYN6.1 RecName: Full=ATP-dependent 6-phosphofructokinase 5, chloroplastic; Short=ATP-PFK 5; Short=Phosphofructokinase 5; AltName: Full=Phosphohexokinase 5; Flags: Precursor && PF00365:Phosphofruc	PFK
100783015	2485.22	890.53	2165.49	43.5127	30.2836	84.9606	1847.08	52.919	5.12459	1.57829e-25	9.00781e-24	TPS5	NC_038243.2	35889640	35894444	+	2007	protein_coding	terpene synthase 5 && P0CV94.1 RecName: Full=(3S,6E)-nerolidol synthase 1; Short=FaNES1 && PF01397:Terpene synthase, N-terminal domain|PF03936:Terpene synthase family, metal binding domain	-
102660944	2016.5	869.757	4466.46	18.2146	27.3529	58.8931	2450.91	34.8202	6.13581	1.84654e-25	1.04572e-23	LOC102660944	NC_038251.2	13249275	13250262	-	988	protein_coding	uncharacterized LOC102660944 && Q9LIE6.1 RecName: Full=VQ motif-containing protein 22; Short=AtVQ22 && PF05678:VQ motif	-
100811550	1863.68	1948.15	1603.4	265.124	157.279	183.438	1805.08	201.947	3.16053	1.87137e-25	1.05815e-23	LOC100811550	NC_038244.2	42013096	42018357	+	1611	protein_coding	3-hydroxyisobutyryl-CoA hydrolase-like protein 5%2C transcript variant X1 && Q9SHJ8.2 RecName: Full=3-hydroxyisobutyryl-CoA hydrolase-like protein 5 && PF16113:Enoyl-CoA hydratase/isomerase	-
100527845	915.067	934.785	329.19	8.09539	0	7.72369	726.347	5.27303	7.10901	1.95896e-25	1.10596e-23	LOC100527845	NC_038256.2	38214887	38216378	-	1174	protein_coding	uncharacterized LOC100527845 && - && -	-
100789268	1682.9	1802.74	1765.76	335.959	338.981	309.913	1750.47	328.284	2.41477	2.4702e-25	1.3903e-23	LOC100789268	NC_016088.4	47840479	47849198	-	2080	protein_coding	3-phosphoshikimate 1-carboxyvinyltransferase 2 && P11043.1 RecName: Full=3-phosphoshikimate 1-carboxyvinyltransferase, chloroplastic; AltName: Full=5-enolpyruvylshikimate-3-phosphate synthase; Short=EPSP synthase; Flags: Precursor && PF00275:EPSP synthase	EPSP_synthase
100791114	1388.44	1413.47	2361.43	35.4173	102.573	34.7566	1721.11	57.5825	4.90099	2.78666e-25	1.56361e-23	LOC100791114	NC_038248.2	6770139	6774164	-	1676	protein_coding	GABA transporter 1%2C transcript variant X2 && F4HW02.1 RecName: Full=GABA transporter 1; Short=AtGAT1; AltName: Full=Bidirectional amino acid transporter 1 && PF01490:Transmembrane amino acid transporter protein	Aa_trans
100799113	5811.89	6882.19	4581.79	964.363	743.413	787.816	5758.62	831.864	2.79144	2.82696e-25	1.58379e-23	LOC100799113	NC_038252.2	7107186	7134335	+	13515	protein_coding	microtubule-associated protein futsch%2C transcript variant X1 && - && -	-
100783243	2117.14	2126.07	1411.93	248.933	248.13	219.16	1885.05	238.741	2.98139	2.96529e-25	1.65622e-23	LOC100783243	NC_038245.2	48180895	48187494	+	5009	protein_coding	uncharacterized LOC100783243%2C transcript variant X1 && - && PF12552:Protein of unknown function (DUF3741)|PF14309:Domain of unknown function (DUF4378)	-
100807267	4821.34	5222.15	4694.88	926.922	683.823	601.482	4912.79	737.409	2.73617	2.99194e-25	1.66856e-23	LOC100807267	NC_038244.2	46818111	46822298	-	1708	protein_coding	transaldolase && A8KYS5.1 RecName: Full=Transaldolase && PF00923:Transaldolase	-
100811254	3452.47	2547.85	1559.73	198.337	100.62	101.373	2520.02	133.443	4.23983	3.4561e-25	1.91573e-23	LOC100811254	NC_038254.2	6225796	6227949	-	878	protein_coding	uncharacterized LOC100811254 && - && -	-
100790436	741.745	851.693	1277.57	81.9658	64.4747	85.926	957.003	77.4555	3.62673	3.58181e-25	1.97941e-23	LOC100790436	NC_038242.2	43873015	43876723	-	2735	protein_coding	G-type lectin S-receptor-like serine/threonine-protein kinase At4g27290%2C transcript variant X2 && O81832.4 RecName: Full=G-type lectin S-receptor-like serine/threonine-protein kinase At4g27290; Flags: Precursor && PF11883:Domain of unknown function (DUF	Pkinase_Tyr
100798696	785.541	815.566	2601.05	10.1192	12.6996	34.7566	1400.72	19.1918	6.18699	3.70185e-25	2.04266e-23	LOC100798696	NC_038256.2	42709326	42712473	+	1746	protein_coding	GABA transporter 1 && F4HW02.1 RecName: Full=GABA transporter 1; Short=AtGAT1; AltName: Full=Bidirectional amino acid transporter 1 && PF01490:Transmembrane amino acid transporter protein	Aa_trans
100812996	3784.2	2986.8	2481.24	403.758	470.861	455.698	3084.08	443.439	2.79807	3.72141e-25	2.05036e-23	LOC100812996	NC_038245.2	8766924	8772476	+	2020	protein_coding	probable sugar phosphate/phosphate translocator At1g48230 && Q9LRP2.1 RecName: Full=Probable sugar phosphate/phosphate translocator At3g17430 && PF03151:Triose-phosphate Transporter family	-
100789504	1148.96	1061.23	1177.92	62.7393	43.96	14.4819	1129.37	40.3937	4.80712	3.79004e-25	2.08504e-23	LOC100789504	NC_038247.2	11475606	11478121	+	1179	protein_coding	LOB domain-containing protein 1 && Q9LQR0.1 RecName: Full=LOB domain-containing protein 1; AltName: Full=ASYMMETRIC LEAVES 2-like protein 8; Short=AS2-like protein 8 && PF03195:Protein of unknown function DUF260	-
100101837	3171.98	1356.57	7322.8	13.155	61.5441	60.8241	3950.45	45.1744	6.44923	4.16833e-25	2.28627e-23	MYB29	NC_038246.2	41539568	41541932	+	1366	protein_coding	MYB29 protein && Q7XBH4.2 RecName: Full=Myb-related protein Myb4; AltName: Full=OsMyb4; AltName: Full=Transcription factor RLTR1 && PF00249:Myb-like DNA-binding domain	Myb_DNA-binding
100815114	1968.05	1708.81	3836.07	146.729	146.533	200.816	2504.31	164.693	3.92618	4.57313e-25	2.49707e-23	LOC100815114	NC_038244.2	3105798	3114624	-	2876	protein_coding	probable ADP-ribosylation factor GTPase-activating protein AGD14 && Q8RXE7.2 RecName: Full=Probable ADP-ribosylation factor GTPase-activating protein AGD14; Short=ARF GAP AGD14; AltName: Full=Protein ARF-GAP DOMAIN 14; Short=AtAGD14; AltName: Full=Protein	-
100527885	1354.9	1548.04	2387.19	61.7273	144.58	104.27	1763.37	103.526	4.08954	4.87062e-25	2.65159e-23	LOC100527885	NC_038247.2	6060705	6063923	-	1315	protein_coding	probable prolyl 4-hydroxylase 10 && F4JZ24.1 RecName: Full=Probable prolyl 4-hydroxylase 10; Short=AtP4H10 && PF03171:2OG-Fe(II) oxygenase superfamily	2OG-FeII_Oxy
100783082	2632.45	2275.1	2924.64	369.352	440.577	298.328	2610.73	369.419	2.82108	4.93223e-25	2.67716e-23	LOC100783082	NC_038253.2	6926458	6938073	+	3036	protein_coding	pantothenate kinase 2%2C transcript variant X1 && Q8L5Y9.2 RecName: Full=Pantothenate kinase 2; Short=AtPANK2; AltName: Full=Pantothenic acid kinase 2 && PF03630:Fumble|PF01937:Protein of unknown function DUF89	Fumble
100780605	2161.87	687.316	2476.76	0	0	0	1775.32	0	13.2588	4.96601e-25	2.6915e-23	LOC100780605	NC_038247.2	4730026	4732490	+	1838	protein_coding	cytochrome P450 71D8 && O81974.1 RecName: Full=Cytochrome P450 71D8; AltName: Full=Cytochrome P450 CP7 && PF00067:Cytochrome P450	p450
100305482	9138.56	12862.1	19660.7	1031.15	1473.15	1251.24	13887.1	1251.85	3.47155	6.2586e-25	3.37208e-23	LOC100305482	NC_038249.2	30414359	30416813	+	1032	protein_coding	NADPH:quinone oxidoreductase && Q9LK88.1 RecName: Full=NADPH:quinone oxidoreductase && PF03358:NADPH-dependent FMN reductase	FMN_red
100775238	4539.93	5034.29	3637.88	608.166	768.812	543.555	4404.03	640.178	2.78236	6.36808e-25	3.42602e-23	LOC100775238	NC_038246.2	44555286	44560502	-	2053	transcribed_pseudogene	MLO-like protein 6 && Q94KB7.2 RecName: Full=MLO-like protein 6; Short=AtMlo6 && -	-
100780834	476.17	417.266	446.758	18.2146	16.6071	32.8257	446.732	22.5491	4.30651	6.70245e-25	3.59534e-23	LOC100780834	NC_038241.2	3904558	3908338	-	1963	protein_coding	quinolinate synthase%2C chloroplastic && Q9FGS4.1 RecName: Full=Quinolinate synthase, chloroplastic; AltName: Full=Protein ONSET OF LEAF DEATH 5; AltName: Full=Protein SULFUR E 3; Flags: Precursor && PF02445:Quinolinate synthetase A protein|PF02657:Fe-S m	-
100305948	337.326	588.87	717.724	0	7.81512	8.68915	547.973	5.50142	6.62864	7.19197e-25	3.84665e-23	LOC100305948	NC_038244.2	9879809	9880816	-	623	protein_coding	uncharacterized LOC100305948 && P00303.1 RecName: Full=Basic blue protein; AltName: Full=CBP; AltName: Full=Cusacyanin; AltName: Full=Plantacyanin && PF02298:Plastocyanin-like domain	Cu_bind_like
100127376	9497.32	10680.9	20949.5	1079.72	1218.18	815.815	13709.2	1037.91	3.72338	7.21101e-25	3.85121e-23	WRKY23	NC_038245.2	444306	446777	-	1933	protein_coding	WRKY transcription factor 23 && Q9C519.1 RecName: Full=WRKY transcription factor 6; AltName: Full=WRKY DNA-binding protein 6; Short=AtWRKY6 && PF03106:WRKY DNA -binding domain	WRKY
102664796	1113.55	1420.69	1752.32	142.681	126.996	182.472	1428.85	150.716	3.24456	7.75505e-25	4.13572e-23	LOC102664796	NC_038245.2	50088604	50115652	-	7295	protein_coding	nucleolin 1%2C transcript variant X13 && Q7XTT4.2 RecName: Full=Nucleolin 2; AltName: Full=Protein NUCLEOLIN LIKE 2 && PF00076:RNA recognition motif. (a.k.a. RRM, RBD, or RNP domain)	RRM_1
100781294	743.609	917.625	797.222	69.8227	95.7352	55.0313	819.485	73.5297	3.47847	7.96778e-25	4.23896e-23	LOC100781294	NC_038246.2	49626972	49634511	+	2358	protein_coding	membrane-bound O-acyltransferase gup1%2C transcript variant X1 && Q09758.4 RecName: Full=Putative membrane-bound O-acyltransferase C24H6.01c && -	-
100817368	2152.55	1655.52	3202.32	29.3458	121.134	44.4112	2336.8	64.9638	5.16805	9.34143e-25	4.93854e-23	LOC100817368	NC_038242.2	32350099	32364687	+	3410	protein_coding	probable LRR receptor-like serine/threonine-protein kinase At1g53430 && C0LGG8.1 RecName: Full=Probable LRR receptor-like serine/threonine-protein kinase At1g53430; Flags: Precursor && PF13855:Leucine rich repeat|PF07714:Protein tyrosine kinase|PF11721:Di	Pkinase_Tyr
100813980	1871.14	503.971	2607.77	38.4531	33.2143	41.5148	1660.96	37.7274	5.46004	1.0563e-24	5.56826e-23	LOC100813980	NC_038248.2	7697805	7701106	+	1289	protein_coding	apoptosis-inducing factor homolog A-like && Q54NS9.1 RecName: Full=Apoptosis-inducing factor homolog A && PF07992:Pyridine nucleotide-disulphide oxidoreductase	Pyr_redox_2
100786241	3789.79	3032.86	4801.25	233.754	406.386	435.423	3874.63	358.521	3.43361	1.15833e-24	6.07985e-23	LOC100786241	NC_016088.4	55678904	55696905	+	3396	protein_coding	phospholipase D gamma 1%2C transcript variant X1 && Q9T053.1 RecName: Full=Phospholipase D gamma 1; Short=AtPLDgamma1; Short=PLD gamma 1; AltName: Full=Choline phosphatase; AltName: Full=Lecithinase D; AltName: Full=Lipophosphodiesterase II && PF00614:Pho	C2
100792883	3281.94	1912.92	3396.03	102.204	192.447	240.4	2863.63	178.35	4.00454	1.1748e-24	6.1486e-23	LOC100792883	NC_038248.2	1632934	1643054	+	6780	protein_coding	myosin-4%2C transcript variant X1 && - && -	-
100785598	730.563	726.152	3806.96	21.2504	24.4222	14.4819	1754.56	20.0515	6.45141	1.38605e-24	7.22325e-23	LOC100785598	NC_038246.2	9669901	9671755	+	1855	protein_coding	E3 ubiquitin-protein ligase PUB23 && Q84TG3.1 RecName: Full=E3 ubiquitin-protein ligase PUB23; AltName: Full=Plant U-box protein 23; AltName: Full=U-box domain-containing protein 23 && PF04564:U-box domain	U-box
100791035	3596.9	3568.44	3452.02	692.156	733.644	814.849	3539.12	746.883	2.24439	1.41036e-24	7.33949e-23	LOC100791035	NC_038253.2	38933583	38934594	+	1012	protein_coding	uncharacterized LOC100791035 && - && -	-
100527097	1659.61	672.865	2409.58	0	0	0	1580.68	0	13.0913	1.49021e-24	7.72207e-23	LOC100527097	NC_038253.2	2220993	2221740	-	662	protein_coding	uncharacterized LOC100527097 && P26987.1 RecName: Full=Stress-induced protein SAM22; AltName: Full=Starvation-associated message 22; AltName: Allergen=Gly m 4 && PF00407:Pathogenesis-related protein Bet v I family	-
100306250	1148.03	1822.61	1501.51	97.1447	145.557	64.6859	1490.71	102.462	3.86296	1.69328e-24	8.73725e-23	LOC100306250	NC_038247.2	6071998	6074311	-	1158	protein_coding	uncharacterized LOC100306250 && - && -	-
100792174	656.947	1038.65	1538.46	26.31	38.0987	63.7204	1078.02	42.7097	4.65608	1.69595e-24	8.73866e-23	LOC100792174	NC_038248.2	41361935	41365679	+	1432	protein_coding	60S ribosomal protein L3 && P35684.2 RecName: Full=60S ribosomal protein L3 && PF00297:Ribosomal protein L3	-
100805630	9498.25	11417.9	15826.9	1075.67	1736.91	1337.16	12247.7	1383.25	3.1463	1.88842e-24	9.70308e-23	LOC100805630	NC_038242.2	10034726	10036418	+	952	protein_coding	pathogen-related protein-like && P16273.2 RecName: Full=Pathogen-related protein && -	-
100820126	273.029	528.357	513.939	6.07154	0	1.93092	438.442	2.66749	7.37603	1.93753e-24	9.92754e-23	LOC100820126	NC_038253.2	1161726	1166160	-	1812	protein_coding	glucose-6-phosphate/phosphate translocator 2%2C chloroplastic && Q94B38.2 RecName: Full=Glucose-6-phosphate/phosphate translocator 2, chloroplastic; Flags: Precursor && PF03151:Triose-phosphate Transporter family	-
100790997	1903.75	898.658	2786.92	45.5366	84.0125	88.8224	1863.11	72.7905	4.67697	2.02071e-24	1.03248e-22	CHS9	NC_038244.2	8398079	8399688	+	1471	protein_coding	chalcone synthase 9 && P24826.1 RecName: Full=Chalcone synthase 1; AltName: Full=Naringenin-chalcone synthase 1 && PF02797:Chalcone and stilbene synthases, C-terminal domain|PF00195:Chalcone and stilbene synthases, N-terminal domain	Chal_sti_synt_N
100799463	1578.54	2171.23	998.767	56.6677	120.157	62.755	1582.85	79.8601	4.30875	2.20117e-24	1.11999e-22	LOC100799463	NC_038244.2	22745381	22751968	-	2032	protein_coding	uncharacterized LOC100799463 && Q96471.1 RecName: Full=S-adenosylmethionine decarboxylase proenzyme; Short=AdoMetDC; Short=SAMDC; Contains: RecName: Full=S-adenosylmethionine decarboxylase alpha chain; Contains: RecName: Full=S-adenosylmethionine decarbox	-
100807475	2672.52	1816.28	4643.37	200.361	210.031	232.676	3044.06	214.356	3.82767	2.35613e-24	1.19551e-22	LOC100807475	NC_038245.2	41783702	41791428	+	3158	protein_coding	synaptotagmin-4 && Q6DN14.2 RecName: Full=Multiple C2 and transmembrane domain-containing protein 1 && PF00168:C2 domain	C2
100800889	499.466	1115.42	753.554	0	0	2.89638	789.48	0.965461	9.65109	2.43853e-24	1.23561e-22	LOC100800889	NC_038244.2	45142543	45143412	-	870	protein_coding	kunitz-type trypsin inhibitor KTI1-like && P01070.2 RecName: Full=Trypsin inhibitor A; AltName: Full=Kunitz-type trypsin inhibitor A; Flags: Precursor && PF00197:Trypsin and protease inhibitor	-
100800053	4305.1	7686.92	4706.07	386.555	270.599	573.484	5566.03	410.212	3.76216	2.45206e-24	1.24075e-22	LOC100800053	NC_038246.2	49126115	49130175	+	1752	protein_coding	protein DETOXIFICATION 12 && Q8L731.1 RecName: Full=Protein DETOXIFICATION 12; Short=AtDTX12; AltName: Full=Multidrug and toxic compound extrusion protein 12; Short=MATE protein 12 && PF01554:MatE	MatE
100802571	1676.38	1095.55	1260.77	44.5246	76.1974	116.821	1344.24	79.181	4.08448	3.00689e-24	1.50279e-22	LOC100802571	NC_016091.4	48730862	48734113	+	3140	protein_coding	probable LRR receptor-like serine/threonine-protein kinase At3g47570 && Q9SD62.1 RecName: Full=Putative receptor-like protein kinase At3g47110; Flags: Precursor && PF13855:Leucine rich repeat|PF08263:Leucine rich repeat N-terminal domain|PF07714:Protein t	Pkinase_Tyr
100797657	725.904	1268.96	3179.93	0	0	0	1724.93	0	13.2172	3.01693e-24	1.50575e-22	LOC100797657	NC_038249.2	34938483	34943803	+	2118	protein_coding	external alternative NAD(P)H-ubiquinone oxidoreductase B2%2C mitochondrial%2C transcript variant X1 && Q94BV7.1 RecName: Full=External alternative NAD(P)H-ubiquinone oxidoreductase B2, mitochondrial; AltName: Full=External alternative NADH dehydrogenase N	Pyr_redox_2
100802857	578.673	370.301	633.747	11.1312	5.86134	0	527.574	5.66417	6.55115	3.52337e-24	1.75612e-22	LOC100802857	NC_016088.4	7214205	7216900	-	1189	protein_coding	remorin 1.4 && - && PF03763:Remorin, C-terminal region	-
100500477	1580.4	610.546	2542.82	0	0	0	1577.92	0	13.0887	3.80241e-24	1.89004e-22	GSTU38	NC_038244.2	14056088	14057504	+	933	protein_coding	tau class glutathione S-transferase && P46417.1 RecName: Full=Glutathione S-transferase 3 && PF02798:Glutathione S-transferase, N-terminal domain|PF00043:Glutathione S-transferase, C-terminal domain	GST_N
100787007	5864.07	10477.7	13682.7	1000.79	876.27	746.301	10008.2	874.455	3.51665	3.98634e-24	1.97878e-22	LOC100787007	NC_016090.4	24357278	24360908	+	1227	protein_coding	uncharacterized LOC100787007 && - && PF13419:Haloacid dehalogenase-like hydrolase	-
100778149	1202.07	783.052	1106.26	0	0	0	1030.46	0	12.4741	4.14141e-24	2.05297e-22	LOC100778149	NC_016088.4	52096800	52098703	-	1342	protein_coding	NmrA-like family domain-containing protein && P52575.1 RecName: Full=Isoflavone reductase; Short=IFR; AltName: Full=2'-hydroxyisoflavone reductase; AltName: Full=NADPH:isoflavone oxidoreductase && PF05368:NmrA-like family	NmrA
100820242	1742.54	1406.24	1553.02	201.373	267.668	187.299	1567.27	218.78	2.84065	5.06637e-24	2.50132e-22	LOC100820242	NC_038242.2	8585610	8589842	-	2785	protein_coding	uncharacterized LOC100820242 && - && PF00610:Domain found in Dishevelled, Egl-10, and Pleckstrin (DEP)|PF00462:Glutaredoxin|PF04784:Protein of unknown function, DUF547	-
100795553	1132.19	519.325	2182.28	6.07154	30.2836	9.65461	1277.93	15.3366	6.37882	7.13281e-24	3.48859e-22	NAC42-2	NC_038250.2	2222064	2225874	-	1230	protein_coding	NAC domain-containing protein 42-like%2C transcript variant X1 && Q9SK55.1 RecName: Full=Transcription factor JUNGBRUNNEN 1; AltName: Full=NAC domain-containing protein 42; Short=ANAC042 && PF02365:No apical meristem (NAM) protein	NAM
100790891	1044.59	752.344	3128.42	0	0	0	1641.79	0	13.1459	7.18435e-24	3.50911e-22	LOC100790891	NC_038254.2	14558160	14559160	-	1001	protein_coding	uncharacterized LOC100790891 && - && PF14009:Domain of unknown function (DUF4228)	-
100775372	2431.17	487.714	2128.54	0	0	0	1682.47	0	13.1814	8.08336e-24	3.92724e-22	LOC100775372	NC_038252.2	30845862	30852927	+	2351	protein_coding	MLO-like protein 12 && Q94KB7.2 RecName: Full=MLO-like protein 6; Short=AtMlo6 && PF03094:Mlo family	-
100306414	2242.01	977.235	2772.36	18.2146	42.0063	81.0987	1997.2	47.1065	5.40441	8.54533e-24	4.14619e-22	LOC100306414	NC_038246.2	952947	953729	+	783	protein_coding	putative NIM1-interacting family protein && - && PF15699:NPR1 interacting	-
100801111	1828.27	559.065	1669.46	0	0	0	1352.27	0	12.8662	9.39859e-24	4.54211e-22	LOC100801111	NC_038246.2	30264230	30268900	-	2239	protein_coding	cucumisin && Q39547.1 RecName: Full=Cucumisin; AltName: Allergen=Cuc m 1; Flags: Precursor && PF00082:Subtilase family	Peptidase_S8
100788382	1683.84	466.038	2530.51	13.155	1.95378	22.2056	1560.13	12.4381	6.96991	9.76109e-24	4.70487e-22	LOC100788382	NC_038252.2	5322981	5325990	+	1309	protein_coding	probable WRKY transcription factor 75 && Q9FYA2.1 RecName: Full=Probable WRKY transcription factor 75; AltName: Full=WRKY DNA-binding protein 75 && PF03106:WRKY DNA -binding domain	WRKY
100527005	3117.01	1176.84	5029.66	12.1431	76.1974	45.3767	3107.84	44.5724	6.12254	1.17528e-23	5.64998e-22	LOC100527005	NC_016090.4	38503665	38504561	-	570	protein_coding	uncharacterized LOC100527005 && O23320.1 RecName: Full=Calmodulin-like protein 8; Short=AtCaM-8 && PF13499:EF-hand domain pair	-
100819685	5294.72	6364.67	3796.88	677.989	777.604	564.795	5152.09	673.463	2.9356	1.37465e-23	6.57018e-22	VTE2-1	NC_038249.2	20324007	20330083	+	1717	protein_coding	homogentisate phytyltransferase 1%2C chloroplastic-like%2C transcript variant X1 && Q8VWJ1.1 RecName: Full=Homogentisate phytyltransferase 1, chloroplastic; Short=AtHPT1; AltName: Full=Tocopherol polyprenyltransferase 1; AltName: Full=Vitamin E pathway ge	UbiA
548085	572.15	1396.31	1803.83	0	0	0	1257.43	0	12.7612	1.37567e-23	6.57018e-22	WIN	NC_038255.2	49762536	49763488	+	878	protein_coding	wound-induced protein && P02877.2 RecName: Full=Pro-hevein; AltName: Full=Major hevein; Contains: RecName: Full=Hevein; AltName: Allergen=Hev b 6; Contains: RecName: Full=Win-like protein; Flags: Precursor && PF00967:Barwin family|PF00187:Chitin recogniti	-
100804509	16607.3	5177.9	36863.7	0	0	0	19549.6	0	16.7199	1.40767e-23	6.71423e-22	LOC100804509	NC_038247.2	3885974	3888004	+	1713	protein_coding	cytochrome P450 81E8 && Q6WNQ8.1 RecName: Full=Cytochrome P450 81E8 [Medicago truncatula] && PF00067:Cytochrome P450	p450
100798831	3964.05	1557.98	8511.91	56.6677	150.441	84.9606	4677.98	97.3565	5.5861	1.44342e-23	6.87581e-22	LOC100798831	NC_038254.2	3316313	3320605	-	1882	protein_coding	uncharacterized LOC100798831 && - && PF01764:Lipase (class 3)|PF03893:Lipase 3 N-terminal region	Lipase_3
100794899	546.058	652.092	446.758	13.155	0	4.82731	548.303	5.9941	6.52455	1.56279e-23	7.43471e-22	LOC100794899	NC_038253.2	40718096	40722077	-	1909	protein_coding	tubby-like F-box protein 5 && Q6Z2G9.1 RecName: Full=Tubby-like F-box protein 5; Short=OsTLP5; AltName: Full=Tubby-like F-box protein 8; Short=OsTLP8 && PF00646:F-box domain|PF01167:Tub family	Tub
100037450	5290.99	5157.12	7347.43	559.594	939.768	634.308	5931.85	711.223	3.05999	1.67955e-23	7.95917e-22	IFS1	NC_038243.2	37488812	37491179	+	2150	protein_coding	isoflavone synthase 1 && Q9SWR5.1 RecName: Full=2-hydroxyisoflavanone synthase; AltName: Full=Cytochrome P450 93C1v2; AltName: Full=Isoflavone synthase 2 && PF00067:Cytochrome P450	p450
100800243	506.921	746.022	815.137	56.6677	64.4747	42.4803	689.36	54.5409	3.65992	1.78535e-23	8.44957e-22	LOC100800243	NC_016091.4	4237222	4241777	-	1874	protein_coding	mitochondrial carrier protein CoAc1 && Q54MZ4.1 RecName: Full=Mitochondrial substrate carrier family protein B && -	-
100820033	1034.34	1128.97	818.496	63.7512	106.481	49.2385	993.936	73.1569	3.76423	2.08222e-23	9.80383e-22	LOC100820033	NC_038242.2	44880752	44883925	+	2665	protein_coding	LRR domain-containing protein && Q40392.1 RecName: Full=TMV resistance protein N && PF00931:NB-ARC domain|PF01582:TIR domain	TIR
100816962	574.014	1527.27	1233.9	0	0	0	1111.73	0	12.5837	2.51448e-23	1.18087e-21	GSTL1	NC_016090.4	40103873	40106559	+	1124	protein_coding	glutathione S-transferase && Q9LZ06.1 RecName: Full=Glutathione S-transferase L3; Short=AtGSTL3; AltName: Full=GST class-lambda member 3 && PF13417:Glutathione S-transferase, N-terminal domain|PF13410:Glutathione S-transferase, C-terminal domain	-
100170693	1757.45	2345.54	2659.27	265.124	228.592	345.635	2254.09	279.784	3.00994	2.56158e-23	1.20145e-21	FAT1	NC_038241.2	1130815	1134972	-	2026	protein_coding	acyl-ACP thioesterase%2C transcript variant 1 && Q9SJE2.1 RecName: Full=Palmitoyl-acyl carrier protein thioesterase, chloroplastic; AltName: Full=16:0-acyl-carrier protein thioesterase; Short=16:0-ACP thioesterase; AltName: Full=Acyl-[acyl-carrier-protein	-
100812918	1282.21	1827.12	1391.78	140.657	216.87	143.854	1500.37	167.127	3.16624	2.68675e-23	1.25693e-21	LOC100812918	NC_038256.2	47515217	47522582	+	2710	protein_coding	2-isopropylmalate synthase 2%2C chloroplastic%2C transcript variant X1 && Q9C550.1 RecName: Full=2-isopropylmalate synthase 2, chloroplastic; AltName: Full=2-isopropylmalate synthase 1; AltName: Full=Methylthioalkylmalate synthase-like 3; Flags: Precursor	HMGL-like
100781770	1082.8	1238.25	880.079	125.479	103.55	150.612	1067.04	126.547	3.076	3.17012e-23	1.47928e-21	LOC100781770	NC_038250.2	7129622	7136441	-	2048	protein_coding	serine/threonine-protein kinase tricornered%2C transcript variant X2 && Q9Y2H1.3 RecName: Full=Serine/threonine-protein kinase 38-like; AltName: Full=NDR2 protein kinase; AltName: Full=Nuclear Dbf2-related kinase 2 && PF00069:Protein kinase domain	Pkinase
100808164	710.994	1066.65	928.226	9.10731	22.4685	47.3076	901.956	26.2945	5.09742	3.25111e-23	1.51321e-21	LOC100808164	NC_016088.4	47509811	47511079	+	1269	protein_coding	auxin-responsive protein SAUR36 && O22150.1 RecName: Full=Auxin-responsive protein SAUR36; AltName: Full=Protein RESPONSE TO AUXINS AND GIBBERELLINS 1; AltName: Full=Protein SENESCENCE-ASSOCIATED GENE 201; AltName: Full=Protein SMALL AUXIN UP RNA 36 && -	-
100796103	4000.39	4654.96	6617.39	409.829	465.976	710.579	5090.91	528.795	3.26694	3.54079e-23	1.64178e-21	LOC100796103	NC_038244.2	22567525	22570466	+	1976	protein_coding	6-phosphogluconate dehydrogenase%2C decarboxylating 2 && Q9FWA3.1 RecName: Full=6-phosphogluconate dehydrogenase, decarboxylating 3 && PF00393:6-phosphogluconate dehydrogenase, C-terminal domain|PF03446:NAD binding domain of 6-phosphogluconate dehydrogena	NAD_binding_2
100789792	895.499	661.124	1907.96	0	0	0	1154.86	0	12.6383	3.56854e-23	1.65255e-21	HSF-05	NC_016088.4	48818636	48820969	+	742	protein_coding	heat stress transcription factor 5 && Q40152.1 RecName: Full=Heat shock factor protein HSF8; AltName: Full=Heat shock transcription factor 8; Short=HSTF 8; AltName: Full=Heat stress transcription factor && PF00447:HSF-type DNA-binding	HSF_DNA-bind
100804190	5345.04	3004.86	9510.68	176.075	380.987	261.64	5953.52	272.901	4.44708	3.67891e-23	1.70151e-21	LOC100804190	NC_038241.2	32699495	32702571	+	1513	protein_coding	lysM domain-containing GPI-anchored protein 2 && O23006.1 RecName: Full=LysM domain-containing GPI-anchored protein 2; AltName: Full=Chitin elicitor-binding protein LYM2; Short=CEBiP LYM2; Flags: Precursor && PF01476:LysM domain	LysM
100795085	3212.99	4012.8	4557.15	742.752	721.922	671.961	3927.65	712.212	2.46324	4.35936e-23	2.01113e-21	LOC100795085	NC_016089.4	43229344	43232529	+	2597	protein_coding	zinc finger CCCH domain-containing protein 66-like%2C transcript variant X1 && Q9LUZ4.1 RecName: Full=Zinc finger CCCH domain-containing protein 66; Short=AtC3H66 && PF13637:Ankyrin repeats (many copies)	-
100819775	1657.74	1102.78	3341.17	93.097	92.8045	40.5494	2033.9	75.4836	4.75223	4.86608e-23	2.23925e-21	LOC100819775	NC_038253.2	18441139	18446149	+	2172	protein_coding	uncharacterized membrane protein At3g27390 && Q8GUM4.2 RecName: Full=Uncharacterized membrane protein At3g27390 && -	-
100500655	6863.94	4390.33	12576.4	375.424	618.371	484.662	7943.55	492.819	4.01052	5.02442e-23	2.30921e-21	LOC100500655	NC_038250.2	6808607	6810053	-	1447	protein_coding	uncharacterized LOC100500655 && - && PF07816:Protein of unknown function (DUF1645)	-
100792072	643.902	886.917	1110.74	0	0	0	880.518	0	12.2471	5.03967e-23	2.31331e-21	LOC100792072	NC_016088.4	50677362	50684505	+	2085	protein_coding	protein PIN-LIKES 7%2C transcript variant X3 && Q9FKY4.1 RecName: Full=Protein PIN-LIKES 7; AltName: Full=Auxin efflux carrier-like protein 7 && PF03547:Membrane transport protein	-
100790619	2214.98	1826.22	3359.08	127.502	235.43	233.642	2466.76	198.858	3.6323	5.09052e-23	2.3279e-21	LOC100790619	NC_038249.2	19060536	19065219	-	1917	protein_coding	probable glucan 1%2C3-beta-glucosidase A && Q12700.1 RecName: Full=Glucan 1,3-beta-glucosidase; AltName: Full=Exo-1,3-beta-glucanase; Flags: Precursor && PF00150:Cellulase (glycosyl hydrolase family 5)	-
100803171	9144.15	2237.16	11729.9	0	0	0	7703.74	0	15.3764	5.80474e-23	2.64459e-21	LOC100803171	NC_038251.2	5441012	5443005	-	1994	protein_coding	polyphenol oxidase A1%2C chloroplastic && P43309.1 RecName: Full=Polyphenol oxidase, chloroplastic; Short=PPO; AltName: Full=Catechol oxidase; Flags: Precursor && PF00264:Common central domain of tyrosinase|PF12142:Polyphenol oxidase middle domain|PF12143	-
100789621	391.373	383.849	496.024	4.04769	0	0	423.749	1.34923	8.3282	6.18712e-23	2.8118e-21	LOC100789621	NC_016088.4	51975839	51979560	-	2100	protein_coding	AAA-ATPase At3g50940 && Q9FN75.1 RecName: Full=AAA-ATPase At5g17760 && PF14363:Domain associated at C-terminal with AAA|PF00004:ATPase family associated with various cellular activities (AAA)	AAA
100818078	2425.58	1456.82	2970.55	235.778	166.071	231.711	2284.32	211.187	3.43508	6.43902e-23	2.92264e-21	LOC100818078	NC_038249.2	33800598	33805118	+	3154	protein_coding	glutamate receptor 2.7%2C transcript variant X1 && Q8LGN0.3 RecName: Full=Glutamate receptor 2.7; AltName: Full=Ligand-gated ion channel 2.7; Flags: Precursor && PF00060:Ligand-gated ion channel|PF01094:Receptor family ligand binding region|PF00497:Bacter	ANF_receptor
100818239	1120.07	437.136	732.28	11.1312	32.2374	9.65461	763.163	17.6744	5.43139	6.70111e-23	3.03784e-21	LOC100818239	NC_038256.2	41815296	41820245	-	3288	protein_coding	E3 ubiquitin-protein ligase WAV3-like && - && PF14624:VWA / Hh protein intein-like|PF17123:RING-like zinc finger|PF00092:von Willebrand factor type A domain	VWA
100810088	2846.77	2188.39	3890.94	182.146	356.565	236.538	2975.37	258.416	3.52499	6.90543e-23	3.12659e-21	LOC100810088	NC_038249.2	39799093	39806601	-	3357	protein_coding	aconitate hydratase%2C cytoplasmic && P49608.1 RecName: Full=Aconitate hydratase, cytoplasmic; Short=Aconitase; AltName: Full=Citrate hydro-lyase && PF00330:Aconitase family (aconitate hydratase)|PF00694:Aconitase C-terminal domain	Aconitase
100781736	1323.21	1212.06	1334.67	129.526	195.378	197.92	1289.98	174.275	2.88741	7.12238e-23	3.22083e-21	LOC100781736	NC_038256.2	124740	142102	-	4504	protein_coding	myosin-21%2C transcript variant X1 && F4I507.1 RecName: Full=Myosin-3; AltName: Full=Myosin VIII A; Short=AtVIIIA && PF00063:Myosin head (motor domain)	Myosin_head
100810130	2238.28	2849.51	3566.22	456.378	350.703	317.637	2884.67	374.906	2.94387	7.15395e-23	3.22713e-21	LOC100810130	NC_038244.2	16630989	16639563	-	2498	protein_coding	malonate--CoA ligase%2C transcript variant X1 && Q8H151.1 RecName: Full=Malonate--CoA ligase; AltName: Full=Acyl-activating enzyme 13; AltName: Full=Malonyl-CoA synthetase && PF13193:AMP-binding enzyme C-terminal domain|PF00501:AMP-binding enzyme	AMP-binding
100784988	1237.48	1163.29	1675.06	190.242	185.609	208.54	1358.61	194.797	2.80172	7.50229e-23	3.37179e-21	LOC100784988	NC_038251.2	36193348	36199922	+	4494	protein_coding	phospholipid-transporting ATPase 1%2C transcript variant X1 && P98204.1 RecName: Full=Phospholipid-transporting ATPase 1; Short=AtALA1; AltName: Full=Aminophospholipid flippase 1 && -	-
100306310	767.836	1338.5	1629.15	72.8585	115.273	80.1333	1245.16	89.4216	3.79911	7.66135e-23	3.43905e-21	LOC100306310	NC_038253.2	8226459	8227156	+	698	protein_coding	uncharacterized LOC100306310 && - && -	-
100794009	941.159	596.095	1052.51	0	0	0	863.255	0	12.2185	7.96676e-23	3.57176e-21	LOC100794009	NC_016088.4	54612717	54617381	+	3544	protein_coding	expansin-like B1 && Q850K7.2 RecName: Full=Expansin-like B1; AltName: Full=Expansin-related 1; AltName: Full=OsEXLB1; AltName: Full=OsEXPR1; AltName: Full=OsaEXPb3.1; Flags: Precursor && PF01357:Pollen allergen|PF03330:Rare lipoprotein A (RlpA)-like doubl	-
100787902	2980.03	1753.96	5833.6	7.08347	78.1512	46.3421	3522.53	43.8589	6.32647	8.46338e-23	3.78977e-21	PAL1.3	NC_016090.4	40524129	40527483	+	2419	protein_coding	phenylalanine ammonia-lyase 1 && P27991.1 RecName: Full=Phenylalanine ammonia-lyase 1 && PF00221:Aromatic amino acid lyase	-
100783822	2517.83	2320.25	1595.56	313.696	222.731	281.915	2144.55	272.781	2.97516	9.15586e-23	4.09484e-21	LOC100783822	NC_038254.2	57049592	57056637	+	2419	protein_coding	heat shock cognate 70 kDa protein 2 && P09189.1 RecName: Full=Heat shock cognate 70 kDa protein && PF00012:Hsp70 protein	HSP70
100799992	1315.76	866.144	1240.62	39.465	21.4916	80.1333	1140.84	47.03	4.59947	9.24809e-23	4.13104e-21	LOC100799992	NC_038244.2	8716653	8725149	-	2524	protein_coding	probable acyl-activating enzyme 18%2C peroxisomal && Q84P17.1 RecName: Full=Probable acyl-activating enzyme 18, peroxisomal && PF00501:AMP-binding enzyme	AMP-binding
100305792	2956.73	5089.39	8462.64	357.209	348.75	453.767	5502.92	386.575	3.83124	1.13731e-22	5.04944e-21	LOC100305792	NC_016091.4	3578730	3583099	+	875	protein_coding	uncharacterized LOC100305792 && P31166.2 RecName: Full=Adenine phosphoribosyltransferase 1, chloroplastic; Short=APRT 1; Short=AtAPT1; Flags: Precursor && PF00156:Phosphoribosyl transferase domain	Pribosyltran
100810498	1096.78	447.974	1261.89	38.4531	52.7521	35.7221	935.548	42.3091	4.46637	1.18245e-22	5.2435e-21	LOC100810498	NC_038253.2	5290792	5294228	-	3176	protein_coding	probable alpha%2Calpha-trehalose-phosphate synthase [UDP-forming] 11 && Q9ZV48.1 RecName: Full=Probable alpha,alpha-trehalose-phosphate synthase [UDP-forming] 11; AltName: Full=Trehalose-6-phosphate synthase 11; Short=AtTPS11 && PF02358:Trehalose-phosphat	-
100778414	1280.35	1924.66	2091.59	229.707	188.54	243.296	1765.53	220.514	3.00104	1.25862e-22	5.56775e-21	LOC100778414	NC_038245.2	3281381	3283715	+	1185	pseudogene	- && - && PF06749:Protein of unknown function (DUF1218)	-
547944	4035.8	5305.25	5272.64	60.7154	309.674	176.679	4871.23	182.356	4.73909	1.27159e-22	5.61835e-21	4CL2	NC_038249.2	45052914	45056038	+	1964	protein_coding	4-coumarate--CoA ligase 2 && O24146.1 RecName: Full=4-coumarate--CoA ligase 2; Short=4CL 2; AltName: Full=4-coumaroyl-CoA synthase 2 && PF00501:AMP-binding enzyme|PF13193:AMP-binding enzyme C-terminal domain	AMP-binding
100780212	3087.19	2196.52	3072.44	495.843	473.792	476.938	2785.38	482.191	2.53013	1.27337e-22	5.61944e-21	LOC100780212	NC_016089.4	12492248	12497964	+	1327	protein_coding	LAG1 longevity assurance homolog 3-like && Q6NQI8.2 RecName: Full=LAG1 longevity assurance homolog 3; Short=LAG1 homolog 3 && PF03798:TLC domain	LAG1
100527380	393.237	354.947	656.14	26.31	12.6996	19.3092	468.108	19.4396	4.59082	1.30349e-22	5.74539e-21	LOC100527380	NC_038241.2	6852694	6862110	+	1069	protein_coding	uncharacterized LOC100527380%2C transcript variant X1 && Q9LTB8.3 RecName: Full=Calcineurin B-like protein 9 && PF13499:EF-hand domain pair	-
100780074	1781.68	1075.68	1872.13	176.075	186.586	191.161	1576.5	184.607	3.09392	1.35112e-22	5.94819e-21	LOC100780074	NC_016090.4	45141722	45146603	-	2062	protein_coding	sugar transporter ERD6-like 5%2C transcript variant X2 && Q3ECP7.2 RecName: Full=Sugar transporter ERD6-like 5 && PF00083:Sugar (and other) transporter	Sugar_tr
102659507	816.292	970.009	1361.55	93.097	55.6827	103.304	1049.28	84.028	3.64217	1.41098e-22	6.18194e-21	LOC102659507	NC_038250.2	10049057	10053212	-	3839	protein_coding	protein PLASTID MOVEMENT IMPAIRED 1-RELATED 2%2C transcript variant X1 && Q7Y219.1 RecName: Full=Protein PLASTID MOVEMENT IMPAIRED 1-RELATED 2 && PF10358:N-terminal C2 in EEIG1 and EHBP1 proteins	-
100785797	14364.3	2639.08	15125.9	0	0	0	10709.8	0	15.8517	1.42739e-22	6.23891e-21	LOC100785797	NC_016090.4	5962730	5963606	-	875	protein_coding	dirigent protein 22 && Q9FI66.1 RecName: Full=Dirigent protein 3; Short=AtDIR3; Flags: Precursor && PF03018:Dirigent-like protein	-
121175041	710.062	665.639	2258.42	0	0	0	1211.37	0	12.7072	1.49896e-22	6.54389e-21	LOC121175041	NC_038242.2	4631618	4633215	-	1096	protein_coding	probable WRKY transcription factor 40 && Q9SAH7.1 RecName: Full=Probable WRKY transcription factor 40; AltName: Full=WRKY DNA-binding protein 40 && PF03106:WRKY DNA -binding domain	WRKY
100305396	2149.76	2144.14	4431.75	187.206	278.414	235.573	2908.55	233.731	3.63706	1.70865e-22	7.43273e-21	LOC100305396	NC_038244.2	4662335	4667117	+	3343	protein_coding	protein kinase%2C transcript variant X3 && O81906.1 RecName: Full=G-type lectin S-receptor-like serine/threonine-protein kinase B120; Flags: Precursor && PF01453:D-mannose binding lectin|PF00954:S-locus glycoprotein domain|PF07714:Protein tyrosine kinase|	Pkinase_Tyr
100795205	1232.82	1016.07	1343.63	142.681	197.332	145.785	1197.51	161.933	2.88625	1.75939e-22	7.61723e-21	LOC100795205	NC_038251.2	22018545	22037982	+	3417	protein_coding	cation-chloride cotransporter 1 && Q2UVJ5.1 RecName: Full=Cation-chloride cotransporter 1; Short=AtCCC1; AltName: Full=Protein HAPLESS 5 && PF03522:Solute carrier family 12|PF00324:Amino acid permease	AA_permease
100306097	1939.16	719.83	1551.9	100.18	84.0125	81.0987	1403.63	88.4306	3.98861	1.84231e-22	7.96678e-21	LOC100306097	NC_038253.2	1678530	1680714	-	781	protein_coding	CASP-like protein 8 && C6SXZ3.1 RecName: Full=CASP-like protein 1D1; Short=GmCASPL1D1 && PF04535:Domain of unknown function (DUF588)	-
100780780	262.779	227.6	379.576	9.10731	10.7458	8.68915	289.985	9.51408	4.92887	2.00642e-22	8.66623e-21	LOC100780780	NC_016090.4	44061716	44065126	+	1635	protein_coding	cytochrome P450 72A68-like && H2DH21.1 RecName: Full=Cytochrome P450 CYP72A219; AltName: Full=Cytochrome P450 CYP72A129 [Panax ginseng] && PF00067:Cytochrome P450	p450
100799034	367.145	490.424	553.129	39.465	33.2143	24.1365	470.232	32.2719	3.86594	2.0943e-22	9.03512e-21	LOC100799034	NC_038255.2	5375969	5378745	+	2018	protein_coding	6-phosphogluconate dehydrogenase%2C decarboxylating 2%2C transcript variant X2 && Q9FWA3.1 RecName: Full=6-phosphogluconate dehydrogenase, decarboxylating 3 && PF00393:6-phosphogluconate dehydrogenase, C-terminal domain|PF03446:NAD binding domain of 6-pho	NAD_binding_2
100808931	3890.43	6370.99	6654.34	818.646	818.634	803.264	5638.59	813.515	2.79305	2.10223e-22	9.05864e-21	LOC100808931	NC_016090.4	36657350	36661096	+	2626	protein_coding	guanylate kinase 1%2C transcript variant X1 && Q9M682.1 RecName: Full=Guanylate kinase 2; Short=AtGK2; AltName: Full=GMP kinase 2 && PF00625:Guanylate kinase	-
100789384	2859.82	3566.64	3673.71	650.667	519.705	662.306	3366.72	610.893	2.46233	2.13575e-22	9.18145e-21	LOC100789384	NC_038249.2	39141562	39148286	-	2855	protein_coding	protein SYM1%2C transcript variant X1 && - && PF04117:Mpv17 / PMP22 family	Mpv17_PMP22
100527155	1806.84	458.813	1023.4	0	0	0	1096.35	0	12.5636	2.64772e-22	1.13557e-20	LOC100527155	NC_038249.2	39601169	39602047	-	879	protein_coding	cysteine-rich repeat secretory protein 38 && Q9LRJ9.1 RecName: Full=Cysteine-rich repeat secretory protein 38; Flags: Precursor && PF01657:Salt stress response/antifungal	-
100500375	677.448	917.625	624.789	0	0	0	739.954	0	11.9966	2.89164e-22	1.23873e-20	LOC100500375	NC_038252.2	1279952	1280728	-	777	protein_coding	RING/U-box superfamily protein && Q9XF63.1 RecName: Full=RING-H2 finger protein ATL3; AltName: Full=RING-type E3 ubiquitin transferase ATL3 && PF13639:Ring finger domain	-
100800931	3262.37	587.966	1476.88	0	0	1.93092	1775.74	0.643641	11.4058	2.99318e-22	1.28073e-20	CHR6	NC_016089.4	49985963	49987229	-	1111	protein_coding	chalcone reductase CHR6 && P26690.1 RecName: Full=NAD(P)H-dependent 6'-deoxychalcone synthase && PF00248:Aldo/keto reductase family	Aldo_ket_red
novel.881	1691.29	925.754	6486.39	56.6677	47.8676	61.7895	3034.48	55.4416	5.77416	3.39116e-22	1.44595e-20	-	NC_038251.2	52712629	52716315	+	3017	-	- && - && -	-
100783794	434.238	769.504	655.021	38.4531	48.8445	55.0313	619.588	47.443	3.70627	3.84855e-22	1.63715e-20	LOC100783794	NC_038253.2	2731489	2736782	-	2677	protein_coding	alkaline/neutral invertase A%2C mitochondrial && B9DFA8.1 RecName: Full=Alkaline/neutral invertase C, mitochondrial; Short=A/N-INVC; Flags: Precursor && PF12899:Alkaline and neutral invertase	-
100785696	1182.51	1543.52	1139.85	202.385	194.401	152.543	1288.63	183.11	2.81546	4.00201e-22	1.70046e-20	LOC100785696	NC_038251.2	52902504	52905615	-	1890	protein_coding	transcription factor bHLH130%2C transcript variant X2 && Q66GR3.1 RecName: Full=Transcription factor bHLH130; AltName: Full=Basic helix-loop-helix protein 130; Short=AtbHLH130; Short=bHLH 130; AltName: Full=Transcription factor EN 69; AltName: Full=bHLH t	HLH
100500411	3410.54	2835.97	11663.8	0	0	0	5970.12	0	15.0086	4.21996e-22	1.78891e-20	LOC100500411	NC_016090.4	43131931	43132819	+	646	protein_coding	putative late embryogenesis abundant 3 family protein && P32292.1 RecName: Full=Indole-3-acetic acid-induced protein ARG2 && -	-
100777573	549.786	966.396	742.357	0	0	0	752.846	0	12.0214	4.24517e-22	1.79751e-20	LOC100777573	NC_038247.2	15243328	15255843	-	4825	protein_coding	somatic embryogenesis receptor kinase 1%2C transcript variant X17 && Q9S9P8.1 RecName: Full=Ferredoxin--NADP reductase, root isozyme 2, chloroplastic; AltName: Full=Root FNR 2; Short=AtRFNR2; Flags: Precursor && -	-
100817575	1012.91	785.762	627.028	88.0374	58.6134	83.0297	808.567	76.5601	3.40128	4.34684e-22	1.83844e-20	LOC100817575	NC_038250.2	9013361	9016818	-	1424	protein_coding	transmembrane protein 222-like%2C transcript variant X1 && F4ITL6.1 RecName: Full=Protein REVERSION-TO-ETHYLENE SENSITIVITY1 && PF05608:Protein of unknown function (DUF778)	-
106794123	559.104	737.893	835.291	0	0	0	710.763	0	11.9381	4.81628e-22	2.02994e-20	LOC106794123	NC_016088.4	52862112	52864499	+	2106	protein_coding	cytochrome P450 CYP82D47 && O49858.1 RecName: Full=Cytochrome P450 82A3; AltName: Full=Cytochrome P450 CP6 && PF00067:Cytochrome P450	p450
100809657	1444.35	1243.67	472.511	16.1908	48.8445	28.9638	1053.51	31.333	5.0705	5.17095e-22	2.17692e-20	LOC100809657	NC_038254.2	16835858	16841922	+	2233	protein_coding	protein NRT1/ PTR FAMILY 2.13 && Q8RX77.1 RecName: Full=Protein NRT1/ PTR FAMILY 2.13; Short=AtNPF2.13; AltName: Full=Nitrate transporter 1.7 && PF00854:POT family	-
100779469	1539.4	1421.6	1327.96	208.456	236.407	281.915	1429.65	242.259	2.56087	5.34004e-22	2.24519e-20	MPK4A	NC_038252.2	3094410	3101037	+	1816	protein_coding	mitogen-activated protein kinase MPK4a && Q40353.1 RecName: Full=Mitogen-activated protein kinase homolog MMK2 && PF00069:Protein kinase domain	Pkinase
547916	3482.29	1238.25	2850.74	98.1566	191.47	110.063	2523.76	133.23	4.24335	5.39652e-22	2.26406e-20	H4	NC_038253.2	2214499	2215484	-	858	protein_coding	stress-induced protein H4 && P26987.1 RecName: Full=Stress-induced protein SAM22; AltName: Full=Starvation-associated message 22; AltName: Allergen=Gly m 4 && PF00407:Pathogenesis-related protein Bet v I family	-
100788438	715.653	497.649	1413.05	4.04769	22.4685	2.89638	875.452	9.80418	6.47862	6.67791e-22	2.79205e-20	PAL1.2	NC_016090.4	40534935	40538785	+	2337	protein_coding	phenylalanine ammonia-lyase 1 && P27991.1 RecName: Full=Phenylalanine ammonia-lyase 1 && PF00221:Aromatic amino acid lyase	-
100803207	435.169	932.979	674.056	9.10731	35.168	19.3092	680.735	21.1949	5.00339	6.93525e-22	2.89634e-20	LOC100803207	NC_016088.4	49283693	49285449	+	1757	protein_coding	E3 ubiquitin-protein ligase ATL42 && Q5XF85.2 RecName: Full=E3 ubiquitin-protein ligase ATL42; AltName: Full=RING-H2 finger protein ATL42; AltName: Full=RING-type E3 ubiquitin transferase ATL42; Flags: Precursor && PF13639:Ring finger domain	-
100795282	1117.28	1657.32	1957.22	145.717	96.7121	182.472	1577.28	141.634	3.47697	7.54007e-22	3.13461e-20	LOC100795282	NC_016089.4	3093826	3102596	-	3579	misc_RNA	potassium transporter 6 && Q8W4I4.1 RecName: Full=Potassium transporter 6; Short=AtHAK6; Short=AtPOT6 && -	-
100500250	3343.44	1787.38	4177.58	122.443	272.552	204.678	3102.8	199.891	3.95592	8.09977e-22	3.35585e-20	LOC100500250	NC_016091.4	48724699	48725303	-	511	lncRNA	uncharacterized LOC100500250 && - && -	-
100793028	2802.98	2784.49	3206.8	665.846	655.493	686.443	2931.42	669.261	2.13086	8.63542e-22	3.55364e-20	LOC100793028	NC_038255.2	3336959	3341561	-	1411	protein_coding	chorismate mutase 1%2C chloroplastic && P42738.3 RecName: Full=Chorismate mutase 1, chloroplastic; Short=AtCM1; AltName: Full=CM-1; Flags: Precursor && -	-
100777915	349.44	727.958	811.778	5.05962	13.6765	25.102	629.725	14.6127	5.42538	9.48192e-22	3.88016e-20	LOC100777915	NC_038246.2	45490474	45493188	-	2418	protein_coding	ethylene-responsive transcription factor ERF110%2C transcript variant X1 && Q70II3.2 RecName: Full=Ethylene-responsive transcription factor ERF110 && PF00847:AP2 domain	AP2
100789399	15560.8	18564.7	21570.9	4047.69	3482.61	3065.34	18565.5	3531.88	2.39412	9.50435e-22	3.885e-20	LOC100789399	NC_038243.2	3244557	3248970	-	2940	protein_coding	probable GTP diphosphokinase RSH2%2C chloroplastic && Q9SYH1.1 RecName: Full=Probable GTP diphosphokinase RSH3, chloroplastic; AltName: Full=RelA/SpoT homolog 3; Short=AtRSH3; AltName: Full=ppGpp synthetase RSH3; Flags: Precursor && PF13328:HD domain|PF04	-
100776235	1824.54	1704.29	1802.71	270.184	332.143	204.678	1777.18	269.001	2.72397	9.5941e-22	3.91731e-20	LOC100776235	NC_038243.2	3820424	3826374	-	1980	protein_coding	alanine aminotransferase 2 && Q9LDV4.1 RecName: Full=Alanine aminotransferase 2, mitochondrial; Short=AtAlaAT2; Short=AtAlaATm; AltName: Full=Alanine-2-oxoglutarate aminotransferase 3; Flags: Precursor && PF00155:Aminotransferase class I and II	Aminotran_1_2
100800558	1691.29	381.14	1042.43	0	0	0	1038.29	0	12.4851	9.88956e-22	4.02895e-20	LOC100800558	NC_038245.2	397110	398722	-	1613	protein_coding	probable F-box protein At4g22030 && O65451.1 RecName: Full=Probable F-box protein At4g22030 && PF14476:Petal formation-expressed	-
100792668	1339.05	1532.69	2654.79	190.242	201.239	171.852	1842.18	187.778	3.29408	1.03345e-21	4.20085e-20	LOC100792668	NC_038247.2	613610	616119	+	1292	protein_coding	protein RGF1 INDUCIBLE TRANSCRIPTION FACTOR 1%2C transcript variant X1 && - && PF04640:PLATZ transcription factor	-
100811322	502.262	680.09	1382.82	0	0	0	855.058	0	12.2046	1.13375e-21	4.60346e-20	LOC100811322	NC_038249.2	41317350	41322125	+	2794	protein_coding	E3 ubiquitin-protein ligase WAV3-like && - && PF14624:VWA / Hh protein intein-like|PF17123:RING-like zinc finger|PF00092:von Willebrand factor type A domain	VWA
100799565	3428.24	2613.79	5752.99	358.221	416.155	430.596	3931.67	401.657	3.2909	1.16654e-21	4.73136e-20	LOC100799565	NC_038241.2	30721541	30727054	-	2823	protein_coding	E3 ubiquitin-protein ligase RGLG2%2C transcript variant X3 && Q9LY87.1 RecName: Full=E3 ubiquitin-protein ligase RGLG2; AltName: Full=RING domain ligase 2 && PF07002:Copine|PF13920:Zinc finger, C3HC4 type (RING finger)	-
100818727	2058.44	2784.49	2884.33	204.409	241.292	391.977	2575.75	279.226	3.20515	1.31021e-21	5.30227e-20	LOC100818727	NC_038246.2	44448025	44453749	+	3928	protein_coding	patatin-like protein 6%2C transcript variant X1 && O80959.1 RecName: Full=Patatin-like protein 6; Short=AtPLP6; AltName: Full=Patatin-related phospholipase A IIIalpha; Short=pPLAIIIa; AltName: Full=Phospholipase A IIB; Short=AtPLAIIB && PF01734:Patatin-li	-
100808231	1217.92	1840.67	1100.66	104.228	163.141	157.37	1386.41	141.58	3.29147	1.35415e-21	5.45597e-20	LOC100808231	NC_038255.2	39470337	39471307	+	971	protein_coding	uncharacterized LOC100808231 && O80669.1 RecName: Full=Sigma factor binding protein 2, chloroplastic; Short=Sigma factor binding protein II; AltName: Full=VQ motif-containing protein 16; Short=AtVQ16; Flags: Precursor && PF05678:VQ motif	-
100811245	5179.17	7299.45	12783.5	833.825	822.541	669.065	8420.72	775.144	3.44137	1.49946e-21	6.02816e-20	LOC100811245	NC_016089.4	49404450	49410757	-	5105	protein_coding	ABC transporter C family member 3-like && Q9LK64.1 RecName: Full=ABC transporter C family member 3; Short=ABC transporter ABCC.3; Short=AtABCC3; AltName: Full=ATP-energized glutathione S-conjugate pump 3; AltName: Full=Glutathione S-conjugate-transporting	ABC_membrane
121172620	2023.03	2038.46	1979.62	289.41	336.05	184.403	2013.7	269.954	2.89924	1.64855e-21	6.62025e-20	LOC121172620	NC_038253.2	3204322	3209729	-	4086	protein_coding	protein NRT1/ PTR FAMILY 4.5-like%2C transcript variant X3 && Q8VYE4.1 RecName: Full=Protein NRT1/ PTR FAMILY 4.5; Short=AtNPF4.5; AltName: Full=Protein ABA-IMPORTING TRANSPORTER 2 && PF00854:POT family	-
547563	1215.12	727.958	2024.41	61.7273	95.7352	51.1694	1322.49	69.544	4.24885	1.84034e-21	7.35816e-20	LOC547563	NC_038252.2	37493631	37495127	-	1302	protein_coding	resistance protein MG13 && Q40392.1 RecName: Full=TMV resistance protein N && PF01582:TIR domain|PF00931:NB-ARC domain	TIR
100802621	446.352	797.503	818.496	0	0	0	687.45	0	11.8901	2.16055e-21	8.61957e-20	LOC100802621	NC_038242.2	8416197	8420482	-	2003	protein_coding	2%2C3-bisphosphoglycerate-dependent phosphoglycerate mutase 1%2C transcript variant X3 && Q6MEW4.1 RecName: Full=2,3-bisphosphoglycerate-dependent phosphoglycerate mutase; Short=BPG-dependent PGAM; Short=PGAM; Short=Phosphoglyceromutase; Short=dPGM && PF0	-
100811080	1776.09	2138.72	3090.35	199.349	323.351	261.64	2335.05	261.446	3.15851	2.1981e-21	8.75982e-20	LOC100811080	NC_016090.4	34667782	34672451	-	1905	protein_coding	cytochrome P450 98A2 && O48922.1 RecName: Full=Cytochrome P450 98A2 && PF00067:Cytochrome P450	p450
100816528	1201.14	1061.23	845.369	42.5008	108.435	76.2714	1035.91	75.7357	3.77312	2.20343e-21	8.7715e-20	LOC100816528	NC_038251.2	1233094	1239132	+	1871	protein_coding	sulfite exporter TauE/SafE family protein 3 && - && PF01925:Sulfite exporter TauE/SafE	-
100778218	1554.31	1576.04	1666.1	227.683	161.187	279.984	1598.82	222.951	2.84209	2.41422e-21	9.60018e-20	LOC100778218	NC_038252.2	247292	254489	+	2173	protein_coding	dihydrolipoyllysine-residue acetyltransferase component 2 of pyruvate dehydrogenase complex%2C mitochondrial%2C transcript variant X2 && Q8RWN9.2 RecName: Full=Dihydrolipoyllysine-residue acetyltransferase component 2 of pyruvate dehydrogenase complex, mi	Biotin_lipoyl
100803036	1599.04	1366.5	3031.01	85.0016	97.689	179.576	1998.85	120.755	4.04834	2.70184e-21	1.0709e-19	LOC100803036	NC_038245.2	32035240	32044032	-	2174	protein_coding	plastidial pyruvate kinase 2 && Q9FLW9.1 RecName: Full=Plastidial pyruvate kinase 2; Short=PKp2; AltName: Full=Plastidial pyruvate kinase 1; Short=PKP1; AltName: Full=Pyruvate kinase III; AltName: Full=Pyruvate kinase isozyme B1, chloroplastic; Short=PKP-	PK
100782073	1804.04	1676.29	1600.04	276.255	343.865	352.393	1693.46	324.171	2.38501	2.92194e-21	1.15688e-19	LOC100782073	NC_016091.4	51045840	51052650	-	3047	protein_coding	methylenetetrahydrofolate reductase 2 && Q75HE6.1 RecName: Full=Probable methylenetetrahydrofolate reductase && PF02219:Methylenetetrahydrofolate reductase	-
102661561	376.464	1151.55	887.917	0	0	0	805.309	0	12.1185	3.11448e-21	1.23178e-19	LOC102661561	NC_016091.4	5824482	5825485	+	875	protein_coding	uncharacterized LOC102661561 && - && -	-
100789942	8560.82	8019.28	17432.5	909.719	1248.47	1117.04	11337.5	1091.74	3.37632	3.44936e-21	1.35982e-19	LOC100789942	NC_038251.2	53119688	53123516	+	1667	protein_coding	ADP%2CATP carrier protein 2%2C mitochondrial-like && O22342.1 RecName: Full=ADP,ATP carrier protein 1, mitochondrial; AltName: Full=ADP/ATP translocase 1; AltName: Full=Adenine nucleotide translocator 1; Short=ANT 1; Flags: Precursor && PF00153:Mitochondr	Mito_carr
100798644	897.362	337.787	2181.16	0	0	0	1138.77	0	12.6181	3.52846e-21	1.38951e-19	LOC100798644	NC_016090.4	39775636	39780463	+	2904	protein_coding	cation/H(+) antiporter 20 && Q9M353.1 RecName: Full=Cation/H(+) antiporter 20; AltName: Full=Protein CATION/H+ EXCHANGER 20; Short=AtCHX20 && PF00999:Sodium/hydrogen exchanger family	Na_H_Exchanger
100306101	446.352	972.719	653.901	0	0	0	690.99	0	11.8977	3.54716e-21	1.39537e-19	LOC100306101	NC_038246.2	3952495	3956378	-	1178	protein_coding	pyrophosphorylase PPa4-like && Q9LFF9.1 RecName: Full=Soluble inorganic pyrophosphatase 4; AltName: Full=Pyrophosphate phospho-hydrolase 4; Short=PPase 4 && PF00719:Inorganic pyrophosphatase	Pyrophosphatase
100807466	6662.66	5769.48	16037.4	241.85	588.088	538.727	9489.84	456.222	4.3784	4.17549e-21	1.63201e-19	DIR22	NC_016088.4	44909466	44910413	+	948	protein_coding	dirigent protein 22 && Q9FI66.1 RecName: Full=Dirigent protein 3; Short=AtDIR3; Flags: Precursor && PF03018:Dirigent-like protein	-
106797192	649.493	608.739	526.256	4.04769	9.7689	28.9638	594.829	14.2601	5.3779	4.83726e-21	1.87862e-19	LOC106797192	NC_038254.2	51269526	51271025	+	912	protein_coding	cytochrome P450 76T24 && Q8VWZ7.1 RecName: Full=Geraniol 8-hydroxylase; AltName: Full=Cytochrome P450 76B6; AltName: Full=Geraniol 10-hydroxylase; Short=CrG10H && PF00067:Cytochrome P450	p450
100810004	931.84	799.309	1130.89	114.347	54.7058	89.7879	954.013	86.2804	3.46728	4.88302e-21	1.89238e-19	LOC100810004	NC_038254.2	55426988	55429543	+	2556	protein_coding	probable endo-1%2C3(4)-beta-glucanase ARB_01444 && D4AZ24.1 RecName: Full=Probable endo-1,3(4)-beta-glucanase ARB_01444; Short=Endo-1,3-beta-glucanase; Short=Endo-1,4-beta-glucanase; AltName: Full=Laminarinase; Flags: Precursor && PF03639:Glycosyl hydrola	-
548006	3834.52	4572.77	4605.3	1018	1053.09	994.425	4337.53	1021.84	2.08568	5.04494e-21	1.95306e-19	LOC548006	NC_038255.2	35334414	35338178	-	1640	protein_coding	mitochondrial phosphate transporter && Q9FMU6.1 RecName: Full=Mitochondrial phosphate carrier protein 3, mitochondrial; AltName: Full=Mitochondrial phosphate transporter 3; Short=MPT3; AltName: Full=Phosphate transporter 3;1; Flags: Precursor && PF00153:M	Mito_carr
100301906	1129.39	1215.67	1928.11	168.991	177.794	186.334	1424.39	177.706	3.00236	5.05902e-21	1.95644e-19	NAC11	NC_038255.2	36627624	36630036	+	1666	protein_coding	transcriptional factor NAC11 && Q84TD6.1 RecName: Full=NAC transcription factor 47; AltName: Full=NAC domain-containing protein 47; Short=ANAC047; AltName: Full=Protein SPEEDY HYPONASTIC GROWTH && PF02365:No apical meristem (NAM) protein	NAM
100800280	1050.18	920.335	830.813	122.443	115.273	160.267	933.777	132.661	2.81523	5.53388e-21	2.13782e-19	LOC100800280	NC_038256.2	42761872	42776958	-	2562	protein_coding	dihydrolipoyllysine-residue acetyltransferase component 1 of pyruvate dehydrogenase complex%2C mitochondrial && Q0WQF7.2 RecName: Full=Dihydrolipoyllysine-residue acetyltransferase component 1 of pyruvate dehydrogenase complex, mitochondrial; AltName: Ful	Biotin_lipoyl
100793361	38691.9	48946.6	58624.9	10067.6	9903.71	9321.53	48754.5	9764.29	2.31994	5.59015e-21	2.15728e-19	LOC100793361	NC_038246.2	1625829	1633843	-	5693	protein_coding	ABC transporter C family member 4%2C transcript variant X2 && Q7DM58.2 RecName: Full=ABC transporter C family member 4; Short=ABC transporter ABCC.4; Short=AtABCC4; AltName: Full=ATP-energized glutathione S-conjugate pump 4; AltName: Full=Glutathione S-co	ABC_membrane
100792103	4412.26	4652.25	3287.42	790.312	588.088	754.025	4117.31	710.808	2.5343	5.89773e-21	2.27358e-19	LOC100792103	NC_016089.4	45097488	45100133	+	1355	protein_coding	transcription factor MYB20 && Q50EX6.1 RecName: Full=Protein ODORANT1; AltName: Full=MYB-like protein ODO1 && PF00249:Myb-like DNA-binding domain	Myb_DNA-binding
100037468	764.109	776.73	663.978	83.9897	66.4285	109.097	734.939	86.5051	3.08668	5.96881e-21	2.29638e-19	LOC100037468	NC_038254.2	2474923	2481831	-	1828	protein_coding	guanylyl cyclase%2C transcript variant X1 && Q8BZI6.2 RecName: Full=Protein GUCD1; AltName: Full=Guanylyl cyclase domain-containing protein 1; AltName: Full=Protein LLN4 && -	-
100170650	1679.18	234.825	1171.2	12.1431	13.6765	23.1711	1028.4	16.3302	5.97537	6.08535e-21	2.33851e-19	SABATH2	NC_016089.4	4889156	4891510	-	1113	protein_coding	salicylic acid methyl transferase-like protein && Q9SPV4.1 RecName: Full=Salicylate carboxymethyltransferase; AltName: Full=S-adenosyl-L-methionine:salicylate acid carboxylmethyltransferase; Short=CbSAMT; AltName: Full=Salicylate O-methyltransferase && PF	-
100801466	2852.36	3534.12	3796.88	694.18	678.938	750.163	3394.46	707.76	2.26175	6.3925e-21	2.45397e-19	LOC100801466	NC_038246.2	6168325	6174552	-	2221	protein_coding	pyruvate kinase 1%2C cytosolic && Q2RAK2.1 RecName: Full=Pyruvate kinase 1, cytosolic; Short=OsPK1 >B8BJ39.1 RecName: Full=Pyruvate kinase 1, cytosolic; Short=OsPK1 && PF02887:Pyruvate kinase, alpha/beta domain|PF00224:Pyruvate kinase, barrel domain	PK
100527417	1665.2	587.063	2000.89	71.8466	78.1512	71.4441	1417.72	73.814	4.26328	6.5524e-21	2.51271e-19	LOC100527417	NC_038249.2	23558241	23562011	-	817	protein_coding	uncharacterized LOC100527417 && Q9LFF9.1 RecName: Full=Soluble inorganic pyrophosphatase 4; AltName: Full=Pyrophosphate phospho-hydrolase 4; Short=PPase 4 && PF00719:Inorganic pyrophosphatase	Pyrophosphatase
100775549	1266.37	281.79	1305.56	0	0	0	951.241	0	12.3586	6.86251e-21	2.62659e-19	LOC100775549	NC_038252.2	3696162	3697845	-	1684	protein_coding	spermidine hydroxycinnamoyl transferase && Q0JBZ8.1 RecName: Full=Hydroxycinnamoyltransferase 1; Short=OsHCT1; AltName: Full=BAHD-like hydroxycinnamoyl transferase HCT1 && PF02458:Transferase family	-
100804680	8054.83	1897.57	12644.7	0	0	0	7532.37	0	15.344	7.42758e-21	2.83644e-19	LOC100804680	NC_038255.2	28175701	28185291	-	1746	protein_coding	lysine histidine transporter 1 && Q9FKS8.1 RecName: Full=Lysine histidine transporter 1 && PF01490:Transmembrane amino acid transporter protein	Aa_trans
100780484	2397.63	2185.68	5566	182.146	291.113	210.471	3383.1	227.91	3.89155	7.50806e-21	2.86119e-19	LOC100780484	NC_038249.2	34854866	34857681	+	1518	protein_coding	transmembrane protein 184A%2C transcript variant X1 && A2VDL9.1 RecName: Full=Transmembrane protein 184B && PF03619:Organic solute transporter Ostalpha	-
100500572	304.712	634.028	358.302	0	9.7689	5.79277	432.347	5.18722	6.37352	7.65353e-21	2.9136e-19	LOC100500572	NC_038242.2	4489128	4489919	+	792	protein_coding	uncharacterized LOC100500572 && Q9FHH5.1 RecName: Full=Protein GLUTAMINE DUMPER 3; AltName: Full=Protein LESS SUSCEPTIBLE TO BSCTV 1; Short=Protein LBS1 && -	-
100793819	1596.24	1149.74	1454.48	48.5723	111.365	138.061	1400.16	99.3329	3.81626	7.72776e-21	2.9388e-19	LOC100793819	NC_038243.2	263409	266125	+	2372	protein_coding	D-3-phosphoglycerate dehydrogenase 2%2C chloroplastic && O04130.2 RecName: Full=D-3-phosphoglycerate dehydrogenase 2, chloroplastic; Short=PGDH; Flags: Precursor && PF01842:ACT domain|PF02826:D-isomer specific 2-hydroxyacid dehydrogenase, NAD binding doma	2-Hacid_dh_C
100815650	563.763	1184.96	1427.61	68.8108	78.1512	80.1333	1058.78	75.6984	3.80555	8.34486e-21	3.17018e-19	LOC100815650	NC_038244.2	13871803	13873696	+	1894	protein_coding	ribosomal L1 domain-containing protein 1 && O76021.3 RecName: Full=Ribosomal L1 domain-containing protein 1; AltName: Full=CATX-11; AltName: Full=Cellular senescence-inhibited gene protein; AltName: Full=Protein PBK1 >Q5RCE6.2 RecName: Full=Ribosomal L1 d	-
100780431	1173.19	1039.55	1639.23	34.4054	114.296	64.6859	1283.99	71.1291	4.17312	8.52466e-21	3.23513e-19	LOC100780431	NC_038255.2	38434275	38436224	-	1041	protein_coding	dihydrofolate reductase && P36591.2 RecName: Full=Dihydrofolate reductase && PF03959:Serine hydrolase (FSH1)	-
100780361	413.737	601.514	1062.59	0	0	0	692.613	0	11.9006	8.88864e-21	3.36976e-19	LOC100780361	NC_016088.4	54064476	54065577	+	1102	protein_coding	uncharacterized LOC100780361 && - && PF05678:VQ motif	-
100815825	623.401	402.816	920.388	0	0	0	648.868	0	11.8065	9.79678e-21	3.70254e-19	LOC100815825	NC_038244.2	44223116	44228675	-	2459	protein_coding	cellulose synthase-like protein E1 && Q8VZK9.1 RecName: Full=Cellulose synthase-like protein E1; Short=AtCslE1 && PF03552:Cellulose synthase	-
100814518	4321.88	4793.15	5320.78	1168.77	1138.08	1174	4811.94	1160.28	2.05208	1.06729e-20	4.01291e-19	LOC100814518	NC_038256.2	41659441	41669482	+	3226	protein_coding	chorismate synthase%2C chloroplastic%2C transcript variant X1 && P57720.2 RecName: Full=Chorismate synthase, chloroplastic; AltName: Full=5-enolpyruvylshikimate-3-phosphate phospholyase; AltName: Full=Protein EMBRYO DEFECTIVE 1144; Flags: Precursor && PF0	-
100780213	1421.99	1307.8	2053.52	238.814	244.222	196.954	1594.43	226.664	2.81425	1.12866e-20	4.23497e-19	LOC100780213	NC_038253.2	492738	500199	-	2095	protein_coding	probable acetyl-CoA acetyltransferase%2C cytosolic 2%2C transcript variant X3 && Q9FIK7.1 RecName: Full=Probable acetyl-CoA acetyltransferase, cytosolic 2; AltName: Full=Cytosolic acetoacetyl-CoA thiolase 2; Short=Thiolase 2 && PF02803:Thiolase, C-termina	Thiolase_N
102670317	1254.26	981.75	1396.26	78.93	124.065	161.232	1210.76	121.409	3.31714	1.13442e-20	4.25086e-19	LOC102670317	NC_016090.4	45529688	45533222	-	1519	protein_coding	probable aldo-keto reductase 1 && C6TBN2.1 RecName: Full=Probable aldo-keto reductase 1; Short=GmAKR1 && PF00248:Aldo/keto reductase family	Aldo_ket_red
100500506	4424.38	613.255	6355.38	77.9181	76.1974	46.3421	3797.67	66.8192	5.82887	1.26673e-20	4.72878e-19	LOC100500506	NC_038253.2	2199169	2203205	-	3748	protein_coding	SRPBCC ligand-binding domain-containing protein%2C transcript variant X2 && P17642.1 RecName: Full=Pathogenesis-related protein STH-2 && -	-
100305355	2435.83	2261.55	3729.7	415.901	293.067	406.459	2809.03	371.809	2.91733	1.51596e-20	5.63044e-19	LOC100305355	NC_038244.2	14568197	14575677	-	2674	protein_coding	somatic embryogenesis receptor-like kinase-like protein%2C transcript variant X1 && Q94F62.2 RecName: Full=BRASSINOSTEROID INSENSITIVE 1-associated receptor kinase 1; Short=AtBAK1; Short=BRI1-associated receptor kinase 1; AltName: Full=Protein ELONGATED;	Pkinase
100819184	648.561	733.377	3257.19	18.2146	40.0525	30.8948	1546.38	29.7206	5.70022	1.68172e-20	6.22085e-19	LOC100819184	NC_038250.2	3782814	3784345	+	1191	protein_coding	1-aminocyclopropane-1-carboxylate oxidase-like && Q9MB94.1 RecName: Full=1-aminocyclopropane-1-carboxylate oxidase; Short=ACC oxidase; AltName: Full=Ethylene-forming enzyme; Short=EFE && PF14226:non-haem dioxygenase in morphine synthesis N-terminal|PF0317	2OG-FeII_Oxy
100805087	5783.93	7772.72	9271.06	1161.69	1449.7	1030.15	7609.24	1213.85	2.64812	1.73052e-20	6.39488e-19	LOC100805087	NC_038249.2	35143925	35147038	-	2097	protein_coding	transcription factor bHLH112%2C transcript variant X2 && Q94JL3.1 RecName: Full=Transcription factor bHLH112; AltName: Full=Basic helix-loop-helix protein 112; Short=AtbHLH112; Short=bHLH 112; AltName: Full=Transcription factor EN 64; AltName: Full=bHLH t	-
100819835	2298.85	339.594	1809.42	17.2027	40.0525	12.551	1482.62	23.2687	5.99329	1.79948e-20	6.62961e-19	LOC100819835	NC_016091.4	19951035	19953635	-	2373	lncRNA	uncharacterized LOC100819835 && - && -	-
100798636	664.402	681.897	763.631	10.1192	36.1449	45.3767	703.31	30.5469	4.52256	2.00142e-20	7.35141e-19	LOC100798636	NC_038254.2	57040238	57046116	+	2604	protein_coding	heat shock cognate 70 kDa protein 2%2C transcript variant X2 && P09189.1 RecName: Full=Heat shock cognate 70 kDa protein && PF00012:Hsp70 protein	HSP70
100780925	2997.73	4200.66	5911.98	649.655	497.237	486.592	4370.13	544.495	3.00468	2.10925e-20	7.73972e-19	LOC100780925	NC_038253.2	6867764	6871951	+	1575	protein_coding	triose phosphate/phosphate translocator%2C non-green plastid%2C chloroplastic && P52178.1 RecName: Full=Triose phosphate/phosphate translocator, non-green plastid, chloroplastic; Short=CTPT; Flags: Precursor && PF03151:Triose-phosphate Transporter family	-
100781764	1517.04	1641.97	3225.84	190.242	214.916	219.16	2128.28	208.106	3.35396	2.19135e-20	8.03292e-19	LOC100781764	NC_038242.2	2780008	2786268	+	2422	protein_coding	mitogen-activated protein kinase kinase kinase 5%2C transcript variant X2 && Q9CAD5.1 RecName: Full=Mitogen-activated protein kinase kinase kinase YODA; AltName: Full=YODA MAPKK kinase && PF00069:Protein kinase domain	Pkinase
100811084	2637.11	3487.16	3680.43	403.758	549.012	613.068	3268.23	521.946	2.64633	2.35234e-20	8.59719e-19	LOC100811084	NC_016090.4	41288087	41292548	+	1683	protein_coding	enolase && P42896.1 RecName: Full=Enolase; AltName: Full=2-phospho-D-glycerate hydro-lyase; AltName: Full=2-phosphoglycerate dehydratase && PF00113:Enolase, C-terminal TIM barrel domain|PF03952:Enolase, N-terminal domain	-
100785409	437.965	596.998	1251.82	21.2504	28.3298	43.4458	762.26	31.0087	4.61782	2.55416e-20	9.32549e-19	LOC100785409	NC_038246.2	47916208	47917371	+	1164	protein_coding	2-hydroxyisoflavanone dehydratase && Q5NUF4.1 RecName: Full=2-hydroxyisoflavanone dehydratase; AltName: Full=Carboxylesterase HIDM && PF07859:alpha/beta hydrolase fold	Abhydrolase_3
100810905	1416.4	749.635	2053.52	76.9062	65.4516	117.786	1406.52	86.7147	4.01913	2.56565e-20	9.34879e-19	LOC100810905	NC_038255.2	49873847	49879817	-	2070	protein_coding	inositol phosphorylceramide glucuronosyltransferase 1%2C transcript variant X1 && Q8GWB7.1 RecName: Full=Inositol phosphorylceramide glucuronosyltransferase 1; AltName: Full=Glycogenin-like protein 6; AltName: Full=Plant glycogenin-like starch initiation	-
100816484	1256.12	1226.51	1782.55	205.42	187.563	243.296	1421.73	212.093	2.7445	2.60207e-20	9.47207e-19	HSF-09	NC_038241.2	34576070	34581032	+	2065	protein_coding	heat stress transcription factor 9 && Q94BZ5.1 RecName: Full=Heat stress transcription factor A-5; Short=AtHsfA5; AltName: Full=AtHsf-12 && PF00447:HSF-type DNA-binding	HSF_DNA-bind
100787420	1047.39	914.012	1503.75	147.741	81.0819	115.855	1155.05	114.893	3.32973	2.64199e-20	9.6078e-19	CRK86	NC_038256.2	37888653	37892118	-	2295	protein_coding	cysteine-rich receptor-like protein kinase && Q9M0X5.1 RecName: Full=Cysteine-rich receptor-like protein kinase 25; Short=Cysteine-rich RLK25; Flags: Precursor && PF07714:Protein tyrosine kinase|PF01657:Salt stress response/antifungal	Pkinase_Tyr
106794137	334.531	826.404	713.245	0	0	0	624.727	0	11.7521	2.68555e-20	9.74683e-19	LOC106794137	NC_038249.2	14907452	14909071	-	1010	protein_coding	uncharacterized LOC106794137 && - && PF09366:Protein of unknown function (DUF1997)	-
100811069	1973.64	859.822	2407.34	149.765	103.55	103.304	1746.93	118.873	3.87746	2.72366e-20	9.87535e-19	LOC100811069	NC_038254.2	2110570	2113280	+	1120	protein_coding	uncharacterized LOC100811069 && - && -	-
100500344	1865.54	1667.26	6869.32	96.1327	133.834	46.3421	3467.37	92.1029	5.23449	2.79428e-20	1.01214e-18	LOC100500344	NC_038254.2	701997	703487	+	675	protein_coding	uncharacterized LOC100500344 && - && PF06522:NADH-ubiquinone reductase complex 1 MLRQ subunit	-
100817022	3417.06	2773.65	6416.96	281.315	453.277	382.323	4202.56	372.305	3.49648	2.90513e-20	1.05125e-18	LOC100817022	NC_038241.2	25595447	25604484	-	4752	protein_coding	F-box protein SKIP2%2C transcript variant X14 && Q9FE83.1 RecName: Full=F-box protein SKIP2; AltName: Full=SKP1-interacting partner 2 && PF12937:F-box-like	-
100786628	1594.38	1706.1	3060.12	259.052	196.355	243.296	2120.2	232.901	3.18625	2.91287e-20	1.05301e-18	LOC100786628	NC_038246.2	1283423	1287346	-	2815	protein_coding	phospholipase A1 PLIP2%2C chloroplastic && - && PF01764:Lipase (class 3)	Lipase_3
100797464	658.811	585.257	1799.35	0	0	1.93092	1014.47	0.643641	10.5971	2.9405e-20	1.05881e-18	LOC100797464	NC_038249.2	13625186	13628907	+	1978	protein_coding	proline dehydrogenase 2%2C mitochondrial && Q6NKX1.1 RecName: Full=Proline dehydrogenase 2, mitochondrial; AltName: Full=Osmotic stress-induced proline dehydrogenase; AltName: Full=Proline oxidase; Flags: Precursor && PF01619:Proline dehydrogenase	-
100500425	373.668	372.108	457.955	44.5246	37.1218	32.8257	401.243	38.1574	3.3949	3.46338e-20	1.24098e-18	LOC100500425	NC_038254.2	41329826	41335682	-	1628	protein_coding	pantoate--beta-alanine ligase-like protein && O24035.3 RecName: Full=Pantoate--beta-alanine ligase; AltName: Full=Pantoate-activating enzyme; AltName: Full=Pantothenate synthetase; Flags: Precursor && PF02569:Pantoate-beta-alanine ligase	-
100812201	1108.89	232.116	1280.93	0	0	0	873.978	0	12.2364	3.82285e-20	1.36711e-18	LOC100812201	NC_038241.2	32885538	32888167	-	1827	protein_coding	glutamate decarboxylase 1-like && Q9ZPS3.1 RecName: Full=Glutamate decarboxylase 4; Short=GAD 4 && PF00282:Pyridoxal-dependent decarboxylase conserved domain	-
100779881	1285.01	1820.8	1647.07	217.564	295.998	254.882	1584.29	256.148	2.62861	4.22357e-20	1.50344e-18	LOC100779881	NC_038246.2	4298414	4302154	-	1468	protein_coding	probable adenylate kinase 1%2C chloroplastic && Q10S93.1 RecName: Full=Probable adenylate kinase 1, chloroplastic; AltName: Full=Adenylate monophosphate kinase 1; Flags: Precursor && PF00406:Adenylate kinase	ADK
547509	2038.87	3405.87	3241.51	98.1566	301.859	139.992	2895.42	180.002	4.0074	4.22463e-20	1.50344e-18	AAT	NC_038242.2	6306523	6311265	-	1669	protein_coding	aspartate aminotransferase glyoxysomal isozyme AAT1 precursor && P28011.2 RecName: Full=Aspartate aminotransferase 1; AltName: Full=Transaminase A && PF00155:Aminotransferase class I and II	Aminotran_1_2
100804205	11677.8	18757.1	40657.2	1479.43	1666.57	897.879	23697.4	1347.96	4.13587	4.63839e-20	1.64748e-18	LOC100804205	NC_038249.2	31454069	31457141	-	1693	protein_coding	glucose-6-phosphate/phosphate translocator 2%2C chloroplastic && Q94B38.2 RecName: Full=Glucose-6-phosphate/phosphate translocator 2, chloroplastic; Flags: Precursor && PF03151:Triose-phosphate Transporter family	-
100779977	1002.66	673.768	955.099	88.0374	126.996	111.028	877.176	108.687	3.01214	5.45072e-20	1.92852e-18	LOC100779977	NC_038250.2	1144594	1147920	+	2144	protein_coding	scarecrow-like protein 21 && Q9LDL7.1 RecName: Full=Scarecrow-like transcription factor PAT1; AltName: Full=GRAS family protein 29; Short=AtGRAS-29; AltName: Full=Protein PHYTOCHROME A SIGNAL TRANSDUCTION 1 && PF03514:GRAS domain family	GRAS
100815858	571.218	590.676	618.071	87.0254	91.8277	96.5461	593.322	91.7997	2.69195	5.55438e-20	1.96141e-18	LOC100815858	NC_038245.2	2927153	2933554	-	2871	protein_coding	probable serine/threonine-protein kinase DDB_G0272254 && Q9FPR3.1 RecName: Full=Serine/threonine-protein kinase EDR1; AltName: Full=MAPKK kinase EDR1; AltName: Full=Protein ENHANCED DISEASE RESISTANCE 1; Short=AtEDR1; AltName: Full=Serine/threonine/tyrosi	Pkinase_Tyr
100170718	6837.84	9699.19	35209.9	428.044	748.298	505.902	17249	560.748	4.94295	5.68312e-20	2.00493e-18	NAC27	NC_038249.2	37524045	37525704	+	1486	protein_coding	NAC transcription factor NAC27 && Q9LDY8.1 RecName: Full=NAC domain-containing protein 55; Short=ANAC055; AltName: Full=NAC domain-containing protein 3; Short=AtNAC3 && PF02365:No apical meristem (NAM) protein	NAM
100809915	2389.24	2095.36	3889.82	354.173	366.334	403.563	2791.47	374.69	2.89701	5.99485e-20	2.11083e-18	LOC100809915	NC_038243.2	36124657	36130071	-	2284	protein_coding	external alternative NAD(P)H-ubiquinone oxidoreductase B2%2C mitochondrial && Q94BV7.1 RecName: Full=External alternative NAD(P)H-ubiquinone oxidoreductase B2, mitochondrial; AltName: Full=External alternative NADH dehydrogenase NDB2; AltName: Full=NADH:u	Pyr_redox_2
100817566	1536.6	1592.3	2428.62	190.242	294.044	227.849	1852.51	237.378	2.96383	6.07927e-20	2.13645e-18	LOC100817566	NC_038242.2	33812829	33816997	+	1862	protein_coding	protein transport protein Sec61 subunit alpha && Q54XK2.1 RecName: Full=Protein transport protein Sec61 subunit alpha; AltName: Full=Secretory 61 complex subunit alpha && PF10559:Plug domain of Sec61p|PF00344:SecY translocase	-
100800550	6484.68	8827.62	5914.22	1483.48	1283.63	1171.1	7075.51	1312.74	2.43034	6.653e-20	2.32912e-18	LOC100800550	NC_038245.2	4575406	4579458	+	3218	protein_coding	ATP-dependent zinc metalloprotease FTSH 2%2C chloroplastic%2C transcript variant X2 && Q655S1.1 RecName: Full=ATP-dependent zinc metalloprotease FTSH 2, chloroplastic; Short=OsFTSH2; Flags: Precursor && PF01434:Peptidase family M41|PF00004:ATPase family a	AAA
100809656	1500.26	1408.05	1397.38	286.374	323.351	327.291	1435.23	312.339	2.20001	6.90403e-20	2.41009e-18	LOC100809656	NC_038246.2	37655105	37662810	+	2510	protein_coding	glutamate--tRNA ligase%2C cytoplasmic && O82462.1 RecName: Full=Glutamate--tRNA ligase, cytoplasmic; AltName: Full=GluRSAt; AltName: Full=Glutamyl-tRNA synthetase; Short=GluRS && PF00749:tRNA synthetases class I (E and Q), catalytic domain|PF14497:Glutath	-
100796345	1872.07	1557.98	1472.4	279.291	347.773	265.502	1634.15	297.522	2.45754	6.9174e-20	2.41245e-18	LOC100796345	NC_038254.2	56144586	56148278	-	2136	protein_coding	amino acid transporter family protein && Q8IZM9.2 RecName: Full=Probable sodium-coupled neutral amino acid transporter 6; AltName: Full=N-system amino acid transporter 1; Short=NAT-1; AltName: Full=Na(+)-coupled neutral amino acid transporter 6; AltName:	Aa_trans
100791090	1259.85	1809.96	2691.74	231.731	189.517	220.125	1920.52	213.791	3.16706	7.43229e-20	2.58709e-18	LOC100791090	NC_038247.2	35245568	35251791	+	2314	protein_coding	probable polyamine oxidase 4 && Q8H191.1 RecName: Full=Probable polyamine oxidase 4; Short=AtPAO4; AltName: Full=Amine oxidase 2 && PF01593:Flavin containing amine oxidoreductase	Amino_oxidase
100819888	351.304	779.439	750.195	5.05962	25.3991	22.2056	626.979	17.5548	5.15541	7.54753e-20	2.62221e-18	LOC100819888	NC_038250.2	2656300	2661417	+	1922	protein_coding	protein CLT3%2C chloroplastic%2C transcript variant X1 && Q8RWL5.1 RecName: Full=Protein CLT3, chloroplastic; AltName: Full=CRT-like transporter 3; AltName: Full=Chloroquine-resistance transporter-like transporter 3; Flags: Precursor && PF08627:CRT-like,	-
732590	1346.51	1302.38	1463.44	231.731	304.79	240.4	1370.78	258.973	2.40391	7.98292e-20	2.76298e-18	WRKY51	NC_016090.4	43571456	43573325	+	1308	protein_coding	WRKY transcription factor 51 && O22900.1 RecName: Full=Probable WRKY transcription factor 23; AltName: Full=WRKY DNA-binding protein 23 && PF03106:WRKY DNA -binding domain	WRKY
100811840	2262.51	2481.02	2317.77	597.035	589.065	569.622	2353.76	585.241	2.00792	8.22733e-20	2.8422e-18	LOC100811840	NC_038241.2	37168252	37171401	+	1114	protein_coding	probable ATP synthase 24 kDa subunit%2C mitochondrial && Q9SJ12.1 RecName: Full=Probable ATP synthase 24 kDa subunit, mitochondrial; Flags: Precursor && PF15704:Mitochondrial ATP synthase subunit	-
100305937	2035.14	1477.59	4706.07	96.1327	63.4978	178.61	2739.6	112.747	4.60239	8.24117e-20	2.84244e-18	LOC100305937	NC_016088.4	56909241	56912539	+	763	protein_coding	uncharacterized LOC100305937 && Q9T0G2.1 RecName: Full=Cytochrome c-2; AltName: Full=Cytochrome c At4g10040 && PF00034:Cytochrome c	-
100819266	1384.71	1687.13	1972.9	195.301	280.367	288.673	1681.58	254.781	2.72207	1.03984e-19	3.55197e-18	LOC100819266	NC_038246.2	50945653	50955644	-	5103	protein_coding	ABC transporter B family member 20 && Q9M3B9.1 RecName: Full=ABC transporter B family member 20; Short=ABC transporter ABCB.20; Short=AtABCB20; AltName: Full=Multidrug resistance protein 14; AltName: Full=P-glycoprotein 20 && PF00664:ABC transporter trans	ABC_membrane
100818990	1764.91	1976.15	2723.09	300.541	279.391	393.908	2154.72	324.613	2.73041	1.22062e-19	4.14625e-18	LOC100818990	NC_038243.2	10051707	10055145	-	1895	protein_coding	dihydropyrimidine dehydrogenase (NADP(+))%2C chloroplastic && Q9LVI9.1 RecName: Full=Dihydropyrimidine dehydrogenase (NADP(+)), chloroplastic; Short=DHPDH; Short=DPD; AltName: Full=Dihydroorotate dehydrogenase-like protein; AltName: Full=Dihydrothymine de	DHO_dh
100818629	2827.2	2689.65	2220.35	465.485	562.689	577.346	2579.07	535.173	2.26878	1.32189e-19	4.46952e-18	LOC100818629	NC_038249.2	17177184	17180580	+	2509	protein_coding	ETHYLENE INSENSITIVE 3-like 1 protein && O24606.1 RecName: Full=Protein ETHYLENE INSENSITIVE 3 && PF04873:Ethylene insensitive 3	EIN3
112997600	524.626	326.949	656.14	0	0	0	502.572	0	11.4379	1.37154e-19	4.62882e-18	LOC112997600	NC_038251.2	10217739	10219936	+	1291	protein_coding	peroxidase 15-like && Q9LEH3.1 RecName: Full=Peroxidase 15; Short=Prx15; AltName: Full=Anionic peroxidase; Flags: Precursor && PF00141:Peroxidase	-
100787215	1408.01	1266.25	1138.73	269.172	210.031	228.814	1271	236.006	2.42941	1.39832e-19	4.70619e-18	LOC100787215	NC_016091.4	576899	579254	+	1349	protein_coding	V-type proton ATPase 16 kDa proteolipid subunit && O22552.1 RecName: Full=V-type proton ATPase 16 kDa proteolipid subunit; Short=V-ATPase 16 kDa proteolipid subunit; AltName: Full=Vacuolar proton pump 16 kDa proteolipid subunit && PF00137:ATP synthase sub	-
100811511	409.078	193.279	311.275	10.1192	8.79201	2.89638	304.544	7.26921	5.39283	1.44833e-19	4.87e-18	LOC100811511	NC_038250.2	46433275	46437065	-	1722	protein_coding	calmodulin-binding receptor-like cytoplasmic kinase 2 && Q9FIL7.1 RecName: Full=Calmodulin-binding receptor-like cytoplasmic kinase 1 && PF07714:Protein tyrosine kinase	Pkinase_Tyr
100775868	5719.64	6515.5	8443.61	1307.41	1498.55	1163.38	6892.91	1323.11	2.38112	1.50943e-19	5.06151e-18	LOC100775868	NC_038249.2	17150458	17153590	-	2576	protein_coding	protein ETHYLENE INSENSITIVE 3 && O24606.1 RecName: Full=Protein ETHYLENE INSENSITIVE 3 && PF04873:Ethylene insensitive 3	EIN3
100784363	1686.63	2332.9	2106.14	381.495	436.67	382.323	2041.89	400.163	2.35121	1.52111e-19	5.096e-18	LOC100784363	NC_016090.4	45227051	45229449	+	834	protein_coding	acyl carrier protein 1%2C chloroplastic-like && P93092.1 RecName: Full=Acyl carrier protein 1, chloroplastic; Short=ACP 1; Flags: Precursor && PF00550:Phosphopantetheine attachment site	PP-binding
100796839	938.363	1624.81	2307.69	129.526	54.7058	42.4803	1623.62	75.5708	4.42617	1.60526e-19	5.3583e-18	LOC100796839	NC_038253.2	39981463	39987483	-	2937	protein_coding	phosphatidate phosphatase PAH2%2C transcript variant X3 && Q9FMN2.1 RecName: Full=Phosphatidate phosphatase PAH2; AltName: Full=Phosphatidic acid phosphohydrolase 2; Short=AtPAH2 && PF08235:LNS2 (Lipin/Ned1/Smp2)|PF04571:lipin, N-terminal conserved region	-
100781094	1342.78	760.473	1960.58	19.2265	84.0125	39.5839	1354.61	47.6077	4.82948	1.72559e-19	5.74421e-18	LOC100781094	NC_038245.2	6033115	6034475	+	1361	protein_coding	pathogen-associated molecular patterns-induced protein A70 && - && PF14364:Domain of unknown function (DUF4408)|PF05553:Cotton fibre expressed protein	-
100781791	942.091	251.082	702.048	0	0	0	631.74	0	11.7682	1.80536e-19	6.00429e-18	LOC100781791	NC_038244.2	6874453	6877187	-	2118	protein_coding	glutamate decarboxylase 1 && Q42521.2 RecName: Full=Glutamate decarboxylase 1; Short=GAD 1 && PF00282:Pyridoxal-dependent decarboxylase conserved domain	-
100788133	236.687	354.947	335.908	0	0	4.82731	309.181	1.6091	7.56498	1.82783e-19	6.0735e-18	LOC100788133	NC_038241.2	37765150	37766877	-	1728	pseudogene	- && Q9LT79.1 RecName: Full=U-box domain-containing protein 25; AltName: Full=Plant U-box protein 25 && -	-
100784421	1323.21	1418.89	2383.83	208.456	177.794	111.993	1708.64	166.081	3.36302	1.83846e-19	6.10327e-18	LOC100784421	NC_038242.2	3974967	3979901	-	2257	protein_coding	mitochondrial carrier protein CoAc1%2C transcript variant X1 && Q54MZ4.1 RecName: Full=Mitochondrial substrate carrier family protein B && -	-
100796878	1015.71	966.396	1643.71	131.55	63.4978	117.786	1208.6	104.278	3.53487	1.99023e-19	6.5773e-18	LOC100796878	NC_016090.4	8646710	8651176	+	1678	protein_coding	probable envelope ADP%2CATP carrier protein%2C chloroplastic && O65023.2 RecName: Full=Probable envelope ADP,ATP carrier protein, chloroplastic; AltName: Full=Envelope ADP/ATP translocase; Flags: Precursor && PF00153:Mitochondrial carrier protein	Mito_carr
100791897	4467.24	3635.28	5419.32	561.618	887.016	721.2	4507.28	723.278	2.63948	2.0738e-19	6.83988e-18	LOC100791897	NC_038244.2	41090700	41094342	+	3035	protein_coding	F-box/kelch-repeat protein At1g26930 && Q8L736.2 RecName: Full=F-box/kelch-repeat protein SKIP11; AltName: Full=SKP1-interacting partner 11 && PF01344:Kelch motif	Kelch_1
100777122	15942.9	1865.96	12634.6	0	0	0	10147.8	0	15.774	2.0753e-19	6.83988e-18	LOC100777122	NC_038250.2	6925835	6928908	-	1552	protein_coding	patatin-like protein 2 && O48723.1 RecName: Full=Patatin-like protein 2; Short=AtPLP2; AltName: Full=Patatin-related phospholipase A IIalpha; Short=pPLAIIa; AltName: Full=Phospholipase A IIA; Short=AtPLAIIA && PF01734:Patatin-like phospholipase	-
547578	1151.75	655.704	1096.18	9.10731	56.6596	23.1711	967.88	29.646	5.02737	2.12293e-19	6.99057e-18	LOC547578	NC_038243.2	16440071	16441188	+	976	protein_coding	glutathione S-transferase GST 7 && P32110.1 RecName: Full=Probable glutathione S-transferase; AltName: Full=G2-4; AltName: Full=Heat shock protein 26A && PF02798:Glutathione S-transferase, N-terminal domain|PF00043:Glutathione S-transferase, C-terminal do	GST_N
100796982	729.631	266.436	676.295	0	0	0	557.454	0	11.5876	2.18324e-19	7.18271e-18	LOC100796982	NC_038251.2	8567610	8569112	-	1502	protein_coding	probable F-box protein At4g22030 && O65451.1 RecName: Full=Probable F-box protein At4g22030 && PF14476:Petal formation-expressed	-
102665955	1453.67	541.905	2348	8.09539	39.0756	3.86184	1447.86	17.0109	6.4105	2.40033e-19	7.85453e-18	LOC102665955	NC_038242.2	261058	263670	+	1602	protein_coding	uncharacterized LOC102665955%2C transcript variant X1 && - && PF05278:Arabidopsis phospholipase-like protein (PEARLI 4)	-
100819556	5586.38	8619.89	10433.3	1158.65	1428.21	1150.83	8213.19	1245.9	2.7207	2.71171e-19	8.8497e-18	LOC100819556	NC_038244.2	12035247	12038861	+	1693	protein_coding	ADP%2CATP carrier protein 1%2C mitochondrial%2C transcript variant X1 && O22342.1 RecName: Full=ADP,ATP carrier protein 1, mitochondrial; AltName: Full=ADP/ATP translocase 1; AltName: Full=Adenine nucleotide translocator 1; Short=ANT 1; Flags: Precursor &	Mito_carr
100801888	1960.59	2637.27	3147.46	397.686	219.8	352.393	2581.77	323.293	2.99748	2.81811e-19	9.17238e-18	LOC100801888	NC_038248.2	38396086	38401284	-	1801	protein_coding	bifunctional riboflavin kinase/FMN phosphatase%2C transcript variant X2 && Q84MD8.1 RecName: Full=Bifunctional riboflavin kinase/FMN phosphatase; Includes: RecName: Full=FMN phosphatase; AltName: Full=FMN phosphohydrolase; Includes: RecName: Full=Riboflav	-
100819226	2078.94	2911.83	2122.94	353.161	341.911	190.196	2371.24	295.09	3.0067	2.85434e-19	9.28206e-18	LOC100819226	NC_038253.2	34678872	34682555	+	3087	protein_coding	EIN3-binding F-box protein 1-like && Q708Y0.1 RecName: Full=EIN3-binding F-box protein 2 && PF12937:F-box-like	-
100800013	843.316	983.557	672.936	67.7989	44.9369	103.304	833.269	72.0134	3.53227	2.91598e-19	9.46568e-18	LOC100800013	NC_038245.2	39756239	39760913	+	2626	protein_coding	probable metal-nicotianamine transporter YSL7 && Q6R3K4.2 RecName: Full=Probable metal-nicotianamine transporter YSL8; AltName: Full=Protein YELLOW STRIPE LIKE 8; Short=AtYSL8 && PF03169:OPT oligopeptide transporter protein	OPT
100789313	4302.31	2785.39	6673.37	475.604	570.504	407.425	4587.02	484.511	3.24286	2.94064e-19	9.53728e-18	LOC100789313	NC_038254.2	53335527	53339868	-	1261	protein_coding	isopentenyl-diphosphate Delta-isomerase II-like && O48965.1 RecName: Full=Isopentenyl-diphosphate Delta-isomerase II; AltName: Full=Isopentenyl pyrophosphate isomerase II; Short=IPP isomerase II && PF00293:NUDIX domain	NUDIX
100813065	623.401	807.438	999.886	19.2265	68.3823	27.0329	810.242	38.2139	4.40507	3.22728e-19	1.04484e-17	LOC100813065	NC_016091.4	49580958	49584478	-	2568	protein_coding	probable inactive receptor kinase At4g23740 && Q9SUQ3.1 RecName: Full=Probable inactive receptor kinase At4g23740; Flags: Precursor && PF07714:Protein tyrosine kinase|PF13855:Leucine rich repeat|PF08263:Leucine rich repeat N-terminal domain	Pkinase_Tyr
100814522	1489.08	1603.13	2156.53	245.897	282.321	335.98	1749.58	288.066	2.60213	3.23235e-19	1.04556e-17	LOC100814522	NC_038256.2	46134885	46138236	-	2544	protein_coding	uncharacterized LOC100814522 && - && PF06101:Plant protein of unknown function (DUF946)	-
100817562	911.34	1026.01	877.84	21.2504	78.1512	66.6168	938.395	55.3395	4.08256	3.26689e-19	1.05486e-17	LOC100817562	NC_038242.2	50126418	50129153	+	1945	protein_coding	hexose carrier protein HEX6 && Q07423.1 RecName: Full=Hexose carrier protein HEX6 && PF00083:Sugar (and other) transporter	Sugar_tr
100786554	3383.51	1711.52	4666.88	259.052	338.004	296.397	3253.97	297.818	3.4495	3.3431e-19	1.07852e-17	MPK4B	NC_038243.2	5869111	5874860	+	1725	protein_coding	mitogen-activated protein kinase MPk4b && Q40353.1 RecName: Full=Mitogen-activated protein kinase homolog MMK2 && PF00069:Protein kinase domain	Pkinase
100777715	1613.02	920.335	4231.32	47.5604	86.9432	104.27	2254.89	79.5911	4.82362	3.49367e-19	1.12215e-17	LOC100777715	NC_016089.4	44002321	44009009	-	3151	protein_coding	U-box domain-containing protein 4%2C transcript variant X4 && O22193.3 RecName: Full=U-box domain-containing protein 4; AltName: Full=Plant U-box protein 4 && PF04564:U-box domain|PF00514:Armadillo/beta-catenin-like repeat	U-box
100818519	856.361	981.75	1600.04	146.729	126.019	104.27	1146.05	125.673	3.18887	3.78556e-19	1.21377e-17	LOC100818519	NC_038253.2	1136007	1145205	-	4477	protein_coding	phospholipase A I%2C transcript variant X1 && F4HX15.1 RecName: Full=Phospholipase A I; Short=AtPLA1 && PF00514:Armadillo/beta-catenin-like repeat|PF13855:Leucine rich repeat|PF01734:Patatin-like phospholipase	Arm
100527541	2686.5	1026.01	4617.62	18.2146	109.412	34.7566	2776.71	54.1276	5.68021	4.39464e-19	1.40782e-17	LOC100527541	NC_038247.2	38901722	38903423	-	815	protein_coding	uncharacterized LOC100527541 && - && -	-
100812605	2308.17	2232.65	3840.55	296.494	418.109	229.78	2793.79	314.794	3.14961	5.06995e-19	1.61849e-17	LOC100812605	NC_038243.2	36186295	36191588	-	2632	protein_coding	calmodulin-binding protein 60 B && Q9FKL6.1 RecName: Full=Calmodulin-binding protein 60 B && PF07887:Calmodulin binding protein-like	-
100817540	7747.32	8707.5	7486.27	259.052	950.514	532.935	7980.36	580.834	3.78015	5.15225e-19	1.64056e-17	LOC100817540	NC_038241.2	27626991	27630405	-	1368	protein_coding	peroxidase && Q43731.1 RecName: Full=Peroxidase 50; Short=Atperox P50; AltName: Full=ATP9a; AltName: Full=PRXR2; Flags: Precursor && PF00141:Peroxidase	-
100780391	1567.36	1884.92	1232.78	251.969	133.834	177.645	1561.69	187.816	3.05625	5.15253e-19	1.64056e-17	LOC100780391	NC_038246.2	5278118	5282014	-	1429	protein_coding	adenosine kinase 2-like && Q9SF85.1 RecName: Full=Adenosine kinase 1; Short=AK 1; AltName: Full=Adenosine 5'-phosphotransferase 1 && PF00294:pfkB family carbohydrate kinase	PfkB
100808167	1503.06	1320.44	1517.18	120.419	244.222	189.23	1446.89	184.624	2.96985	5.27785e-19	1.67754e-17	LOC100808167	NC_038244.2	1169838	1174013	+	2669	protein_coding	transcription factor EGL1 && Q9FN69.1 RecName: Full=Transcription factor GLABRA 3; AltName: Full=Basic helix-loop-helix protein 1; Short=AtMYC6; Short=AtbHLH1; Short=bHLH 1; AltName: Full=Protein SHAPESHIFTER; AltName: Full=Transcription factor EN 31; Alt	HLH
100815313	2453.54	2143.23	1896.76	489.771	501.145	454.732	2164.51	481.883	2.16744	5.52552e-19	1.75322e-17	LOC100815313	NC_038253.2	40661312	40666621	-	4127	protein_coding	probable LRR receptor-like serine/threonine-protein kinase At2g16250%2C transcript variant X1 && C0LGK4.1 RecName: Full=Probable LRR receptor-like serine/threonine-protein kinase At2g16250; Flags: Precursor && PF13855:Leucine rich repeat|PF07714:Protein t	Pkinase_Tyr
100778150	319.621	523.841	451.237	33.3935	38.0987	20.2747	431.566	30.589	3.81923	5.61141e-19	1.77739e-17	LOC100778150	NC_038241.2	3828120	3831344	+	2507	pseudogene	- && Q8VY13.1 RecName: Full=Ferric reduction oxidase 8, mitochondrial; Short=AtFRO8; AltName: Full=Ferric-chelate reductase 8; Flags: Precursor && -	-
100810192	2786.2	2418.7	2530.51	378.459	357.542	171.852	2578.47	302.618	3.0912	6.27352e-19	1.97854e-17	LOC100810192	NC_038254.2	17031446	17033474	+	1229	protein_coding	thioredoxin H2 && Q38879.2 RecName: Full=Thioredoxin H2; Short=AtTrxh2; AltName: Full=Thioredoxin 2; Short=AtTRX2 && PF00085:Thioredoxin	-
100817025	7373.65	6552.53	4595.22	613.226	863.571	341.773	6173.8	606.19	3.3484	6.67872e-19	2.09729e-17	LOC100817025	NC_038249.2	22038417	22043656	+	3831	protein_coding	protein NRT1/ PTR FAMILY 4.5 && Q8VYE4.1 RecName: Full=Protein NRT1/ PTR FAMILY 4.5; Short=AtNPF4.5; AltName: Full=Protein ABA-IMPORTING TRANSPORTER 2 && PF00854:POT family	-
100819617	1897.23	2536.11	2397.26	308.637	394.664	199.85	2276.87	301.05	2.91905	7.1425e-19	2.24101e-17	LOC100819617	NC_038246.2	1451078	1456652	+	1946	protein_coding	fumarate hydratase 1%2C mitochondrial && P93033.2 RecName: Full=Fumarate hydratase 1, mitochondrial; Short=Fumarase 1; Flags: Precursor && PF10415:Fumarase C C-terminus|PF00206:Lyase	-
100799876	488.284	350.432	683.013	3.03577	21.4916	17.3783	507.243	13.9685	5.1784	7.48348e-19	2.34491e-17	LOC100799876	NC_038254.2	56290955	56294119	-	1861	protein_coding	proline dehydrogenase 2%2C mitochondrial && P92983.2 RecName: Full=Proline dehydrogenase 1, mitochondrial; AltName: Full=Osmotic stress-induced proline dehydrogenase; AltName: Full=Proline oxidase; AltName: Full=Protein EARLY RESPONSIVE TO DEHYDRATION 5;	-
547957	10076	17997.6	15259.2	2193.85	2432.46	2696.53	14444.2	2440.95	2.56496	7.55257e-19	2.36359e-17	EREB	NC_038252.2	1082212	1085700	-	1678	protein_coding	ethylene responsive protein%2C transcript variant 1 && Q9LUM4.2 RecName: Full=Ethylene-responsive transcription factor RAP2-2; Short=AtRAP2.2; AltName: Full=Protein RELATED TO APETALA2 2 && PF00847:AP2 domain	AP2
100817899	1093.05	1056.71	1054.75	38.4531	120.157	87.857	1068.17	82.1558	3.69978	7.98495e-19	2.48614e-17	LOC100817899	NC_038249.2	9514858	9519790	-	2555	protein_coding	LEAF RUST 10 DISEASE-RESISTANCE LOCUS RECEPTOR-LIKE PROTEIN KINASE-like 2.3 && Q9FF31.1 RecName: Full=LEAF RUST 10 DISEASE-RESISTANCE LOCUS RECEPTOR-LIKE PROTEIN KINASE-like 2.1; AltName: Full=Probable receptor-like serine/threonine-protein kinase LRK10L-	Pkinase_Tyr
100796262	623.401	653.898	236.255	0	0	0	504.518	0	11.4444	8.23551e-19	2.5598e-17	LOC100796262	NC_038243.2	5014730	5018661	-	2423	protein_coding	phospholipase A1 PLIP1%2C chloroplastic && - && PF01764:Lipase (class 3)	Lipase_3
100780514	1375.4	1113.61	1145.45	185.182	168.025	95.5807	1211.49	149.596	3.01814	8.33709e-19	2.58917e-17	LOC100780514	NC_038251.2	12604578	12617720	+	3864	protein_coding	phospholipase D zeta 1%2C transcript variant X1 && Q9LRZ5.1 RecName: Full=Phospholipase D zeta 1; Short=PLDzeta1; AltName: Full=Phospholipase D p1; Short=AtPLDp1; AltName: Full=Phospholipase D1 PHOX and PX-containing domain protein && PF13091:PLD-like dom	-
100500077	327.076	373.011	524.017	0	0	0	408.035	0	11.1372	8.68873e-19	2.69609e-17	LOC100500077	NC_038255.2	3194107	3195472	+	737	protein_coding	uncharacterized LOC100500077 && - && PF09366:Protein of unknown function (DUF1997)	-
547587	1479.76	1467.66	1236.14	195.301	273.529	160.267	1394.52	209.699	2.7335	8.80307e-19	2.72925e-17	GSTU9	NC_016089.4	36358310	36360033	-	1085	protein_coding	glutathione S-transferase GST 19 && P32110.1 RecName: Full=Probable glutathione S-transferase; AltName: Full=G2-4; AltName: Full=Heat shock protein 26A && PF02798:Glutathione S-transferase, N-terminal domain|PF00043:Glutathione S-transferase, C-terminal d	GST_N
100805877	475.239	276.371	556.488	0	0	0	436.033	0	11.233	8.81734e-19	2.73136e-17	LOC100805877	NC_016088.4	44673890	44674873	+	984	protein_coding	dirigent protein 22 && Q9C523.1 RecName: Full=Dirigent protein 19; Short=AtDIR19; Flags: Precursor && PF03018:Dirigent-like protein	-
100795338	3302.44	5637.61	7980.06	402.746	708.245	536.796	5640.04	549.262	3.36	9.7868e-19	3.02399e-17	LOC100795338	NC_038248.2	37020702	37025050	+	1954	protein_coding	protein DETOXIFICATION 40 && Q9LVD9.1 RecName: Full=Protein DETOXIFICATION 40; Short=AtDTX40; AltName: Full=Multidrug and toxic compound extrusion protein 40; Short=MATE protein 40 && PF01554:MatE	MatE
100803263	1616.74	2134.2	1521.66	185.182	299.905	154.474	1757.54	213.187	3.04343	1.03448e-18	3.18832e-17	LOC100803263	NC_016090.4	36324881	36381813	-	6152	protein_coding	ABC transporter A family member 1%2C transcript variant X1 && Q84M24.2 RecName: Full=ABC transporter A family member 1; Short=ABC transporter ABCA.1; Short=AtABCA1; AltName: Full=ABC one homolog protein 1; Short=AtAOH1 && PF12698:ABC-2 family transporter	ABC_tran
100780114	18440.2	1841.57	11221.6	0	0	0	10501.1	0	15.8233	1.03983e-18	3.20213e-17	LOC100780114	NC_038241.2	31869587	31871451	+	1865	protein_coding	berberine bridge enzyme-like 28 && A6P6W1.1 RecName: Full=Cannabidiolic acid synthase-like 2; Flags: Precursor && PF01565:FAD binding domain|PF08031:Berberine and berberine like	FAD_binding_4
121174763	908.544	270.952	595.677	9.10731	17.584	27.9984	591.725	18.2299	5.01808	1.05483e-18	3.24558e-17	LOC121174763	NC_016091.4	3663274	3664545	-	1272	protein_coding	uncharacterized LOC121174763 && - && -	-
100791891	1089.32	709.895	808.419	44.5246	70.3361	106.201	869.212	73.6871	3.55926	1.06996e-18	3.28659e-17	LOC100791891	NC_038251.2	12632636	12639629	+	4538	protein_coding	disease resistance-like protein DSC1%2C transcript variant X1 && Q40392.1 RecName: Full=TMV resistance protein N && PF01582:TIR domain|PF00931:NB-ARC domain	TIR
100807705	3628.59	3569.34	4619.86	630.428	830.356	486.592	3939.26	649.126	2.60131	1.07347e-18	3.29463e-17	LOC100807705	NC_038255.2	49798337	49803278	-	2141	protein_coding	protein WVD2-like 1%2C transcript variant X3 && Q84WL6.1 RecName: Full=Protein WVD2-like 3; AltName: Full=Protein WAVE-DAMPENED 2-LIKE3 && PF06886:Targeting protein for Xklp2 (TPX2)	-
100776827	345.713	648.479	900.234	16.1908	0	7.72369	631.475	7.97149	6.31264	1.13529e-18	3.47853e-17	LOC100776827	NC_038245.2	47918663	47922545	-	1743	protein_coding	probable polygalacturonase && A7PZL3.1 RecName: Full=Probable polygalacturonase; Short=PG; AltName: Full=Pectinase && PF00295:Glycosyl hydrolases family 28	-
100777079	7307.49	8269.46	12120.7	1084.78	1650.94	1532.19	9232.55	1422.64	2.69807	1.15913e-18	3.54859e-17	LOC100777079	NC_038256.2	11493203	11496716	-	2722	protein_coding	protein ETHYLENE INSENSITIVE 3 && O24606.1 RecName: Full=Protein ETHYLENE INSENSITIVE 3 && PF04873:Ethylene insensitive 3	EIN3
100814053	628.06	223.987	659.5	0	0	0	503.849	0	11.4416	1.16687e-18	3.56908e-17	LOC100814053	NC_038251.2	15808418	15811852	+	1053	protein_coding	uncharacterized LOC100814053%2C transcript variant X2 && - && -	-
100782330	1220.71	193.279	604.635	0	0	0	672.875	0	11.8593	1.18756e-18	3.62576e-17	LOC100782330	NC_038244.2	6883017	6885768	-	1978	protein_coding	glutamate decarboxylase 1 && Q42521.2 RecName: Full=Glutamate decarboxylase 1; Short=GAD 1 && PF00282:Pyridoxal-dependent decarboxylase conserved domain	-
100800055	997.069	168.894	833.052	0	0	0	666.338	0	11.8451	1.21145e-18	3.69329e-17	LOC100800055	NC_038254.2	57430708	57431691	-	984	protein_coding	uncharacterized LOC100800055 && - && -	-
100802534	754.791	692.735	587.839	115.359	107.458	112.959	678.455	111.925	2.60008	1.31884e-18	4.01402e-17	LOC100802534	NC_038254.2	55371302	55374205	-	2735	protein_coding	exocyst complex component EXO70E2 && Q9FGH9.1 RecName: Full=Exocyst complex component EXO70B1; Short=AtExo70b1; AltName: Full=Exocyst subunit Exo70 family protein B1 && PF03081:Exo70 exocyst complex subunit	Exo70
100799702	576.809	1032.33	736.758	58.6916	69.3592	99.4425	781.965	75.8311	3.36571	1.34218e-18	4.07827e-17	LOC100799702	NC_016090.4	44554222	44558604	+	1398	protein_coding	exonuclease DPD1%2C chloroplastic/mitochondrial%2C transcript variant X1 && Q682U6.1 RecName: Full=Exonuclease DPD1, chloroplastic/mitochondrial; AltName: Full=Mg2+-dependent DNA exonuclease; AltName: Full=Protein DEFECTIVE IN POLLEN DNA DEGRADATION 1; Fl	Exonuc_X-T
100782177	12755	1517.33	6206.46	0	0	0	6826.28	0	15.202	1.4043e-18	4.2564e-17	LOC100782177	NC_038252.2	32331361	32336088	-	1620	protein_coding	tryptophan aminotransferase-related protein 4 && Q93Z38.2 RecName: Full=Tryptophan aminotransferase-related protein 4 && PF04864:Allinase|PF04863:Alliinase EGF-like domain	-
100780590	847.975	386.559	3581.9	11.1312	27.3529	29.9293	1605.48	22.8045	6.13609	1.49591e-18	4.51909e-17	LOC100780590	NC_038254.2	55746898	55748550	+	1577	pseudogene	- && Q3E8W4.1 RecName: Full=Receptor-like protein kinase ANXUR2; Flags: Precursor && PF00069:Protein kinase domain	Pkinase
100805633	2799.25	2891.06	1630.27	407.805	329.212	321.499	2440.19	352.839	2.79022	1.56178e-18	4.71422e-17	BOR2	NC_038242.2	15499529	15505386	-	3513	protein_coding	boron transporter BOR2%2C transcript variant X2 && Q8VYR7.1 RecName: Full=Boron transporter 1 && PF00955:HCO3- transporter family	-
100807652	645.765	1061.23	884.558	2.02385	32.2374	5.79277	863.851	13.3513	6.01351	1.68186e-18	5.05998e-17	LOC100807652	NC_038245.2	32951389	32953217	+	1829	protein_coding	UDP-glycosyltransferase 88A1 && Q6VAA7.1 RecName: Full=UDP-glycosyltransferase 88B1 && PF00201:UDP-glucoronosyl and UDP-glucosyl transferase	UDPGT
100305546	2713.52	1162.39	3443.06	190.242	220.777	127.441	2439.65	179.487	3.76469	1.73267e-18	5.20001e-17	LOC100305546	NC_038252.2	1996574	2001484	-	816	protein_coding	cytochrome b5-like heme/steroid binding domain-containing protein && P49098.1 RecName: Full=Cytochrome b5 && PF00173:Cytochrome b5-like Heme/Steroid binding domain	-
100819383	952.341	1613.07	1132.01	141.669	85.9663	164.128	1232.47	130.588	3.23856	1.79383e-18	5.37913e-17	LOC100819383	NC_038252.2	3690454	3692104	+	1651	protein_coding	spermidine hydroxycinnamoyl transferase && Q8GSM7.1 RecName: Full=Shikimate O-hydroxycinnamoyltransferase; AltName: Full=Hydroxycinnamoyl transferase; AltName: Full=Hydroxycinnamoyl-Coenzyme A shikimate/quinate hydroxycinnamoyltransferase && PF02458:Trans	-
100805865	2278.35	1977.05	3783.44	316.732	343.865	415.148	2679.61	358.582	2.90136	2.12279e-18	6.34477e-17	LOC100805865	NC_038244.2	46752867	46760861	-	3531	protein_coding	clathrin interactor EPSIN 2%2C transcript variant X1 && Q67YI9.1 RecName: Full=Clathrin interactor EPSIN 2; AltName: Full=EPSIN-related 2 && PF01417:ENTH domain	-
100813442	322.417	310.692	632.627	0	0	0	421.912	0	11.1853	2.23137e-18	6.65301e-17	LOC100813442	NC_038256.2	866318	867805	+	1073	protein_coding	uncharacterized LOC100813442 && - && PF02298:Plastocyanin-like domain	Cu_bind_like
100802962	738.949	663.833	900.234	102.204	129.926	126.475	767.672	119.535	2.68238	2.24473e-18	6.68195e-17	LOC100802962	NC_038242.2	44318554	44322458	-	2765	protein_coding	G-type lectin S-receptor-like serine/threonine-protein kinase SD1-1%2C transcript variant X1 && O81832.4 RecName: Full=G-type lectin S-receptor-like serine/threonine-protein kinase At4g27290; Flags: Precursor && PF00954:S-locus glycoprotein domain|PF07714	Pkinase_Tyr
100800640	8330.65	8895.36	12493.5	2074.44	1912.75	2198.36	9906.52	2061.85	2.26438	2.38954e-18	7.08993e-17	LOC100800640	NC_038249.2	20164418	20170198	-	2722	protein_coding	NADPH--cytochrome P450 reductase 1 && Q05001.1 RecName: Full=NADPH--cytochrome P450 reductase; Short=CPR; Short=P450R && PF00175:Oxidoreductase NAD-binding domain|PF00258:Flavodoxin|PF00667:FAD binding domain	NAD_binding_1
100797029	576.809	205.021	699.808	0	0	0	493.879	0	11.4127	2.4257e-18	7.18557e-17	LOC100797029	NC_016089.4	1169937	1173222	-	1293	protein_coding	uncharacterized LOC100797029%2C transcript variant X2 && - && PF12428:Protein of unknown function (DUF3675)	-
100776357	1483.49	2162.2	1439.93	69.8227	149.464	31.8602	1695.2	83.7157	4.33991	2.81536e-18	8.33311e-17	LOC100776357	NC_038255.2	40023362	40026694	-	1357	protein_coding	glucan endo-1%2C3-beta-glucosidase && Q03773.1 RecName: Full=Glucan endo-1,3-beta-glucosidase; AltName: Full=(1->3)-beta-glucan endohydrolase; Short=(1->3)-beta-glucanase; AltName: Full=Beta-1,3-endoglucanase; Flags: Precursor && PF00332:Glycosyl hydrolas	Glyco_hydro_17
102666234	203.141	227.6	431.082	1.01192	0	3.86184	287.274	1.62459	7.45517	2.90983e-18	8.60575e-17	LOC102666234	NC_038243.2	42953284	42954230	-	947	protein_coding	putative F-box protein At1g67623 && - && -	-
100808223	725.904	596.998	1291.01	28.3339	49.8214	76.2714	871.303	51.4756	4.07966	2.95543e-18	8.73356e-17	LOC100808223	NC_038255.2	41200477	41202949	-	1971	protein_coding	3%2C9-dihydroxypterocarpan 6A-monooxygenase && Q42798.1 RecName: Full=3,9-dihydroxypterocarpan 6A-monooxygenase; AltName: Full=Cytochrome P450 93A1; AltName: Full=Dihydroxypterocarpan 6a-hydroxylase; Short=D6aH && PF00067:Cytochrome P450	p450
100500611	388.577	350.432	442.279	13.155	36.1449	25.102	393.763	24.8006	3.98675	3.07317e-18	9.05953e-17	LOC100500611	NC_038254.2	32250557	32252972	-	838	protein_coding	cytochrome b5 && P49099.1 RecName: Full=Cytochrome b5, seed isoform && PF00173:Cytochrome b5-like Heme/Steroid binding domain	-
100794313	1192.76	2195.62	1757.92	145.717	252.038	133.234	1715.43	176.996	3.2767	3.10058e-18	9.13298e-17	LOC100794313	NC_038249.2	27725118	27729613	+	1675	protein_coding	formate dehydrogenase 1%2C mitochondrial-like%2C transcript variant X2 && Q07511.2 RecName: Full=Formate dehydrogenase, mitochondrial; Short=FDH; AltName: Full=NAD-dependent formate dehydrogenase; Flags: Precursor && PF02826:D-isomer specific 2-hydroxyaci	2-Hacid_dh_C
106794250	755.723	260.114	362.781	0	0	0	459.539	0	11.3093	3.18156e-18	9.34893e-17	LOC106794250	NC_038244.2	45920158	45922881	+	1659	pseudogene	- && O64774.4 RecName: Full=G-type lectin S-receptor-like serine/threonine-protein kinase At1g61460; Flags: Precursor && PF01453:D-mannose binding lectin|PF07714:Protein tyrosine kinase	Pkinase_Tyr
100800522	2634.31	3050.92	4166.38	569.713	678.938	590.862	3283.87	613.171	2.42087	3.32121e-18	9.74365e-17	LOC100800522	NC_038251.2	4051976	4059262	+	2551	protein_coding	BRASSINOSTEROID INSENSITIVE 1-associated receptor kinase 1 && Q94F62.2 RecName: Full=BRASSINOSTEROID INSENSITIVE 1-associated receptor kinase 1; Short=AtBAK1; Short=BRI1-associated receptor kinase 1; AltName: Full=Protein ELONGATED; AltName: Full=Somatic	Pkinase
100809063	747.336	398.3	379.576	20.2385	12.6996	1.93092	508.404	11.623	5.4556	3.73994e-18	1.0937e-16	LOC100809063	NC_038244.2	7801294	7807975	+	5092	protein_coding	putative ABC transporter C family member 15 && Q9M1C7.2 RecName: Full=ABC transporter C family member 9; Short=ABC transporter ABCC.9; Short=AtABCC9; AltName: Full=ATP-energized glutathione S-conjugate pump 9; AltName: Full=Glutathione S-conjugate-transpo	ABC_tran
100797931	1103.3	1092.84	1659.39	213.516	195.378	147.716	1285.18	185.536	2.79214	3.96521e-18	1.15588e-16	LOC100797931	NC_016089.4	936226	938954	+	947	protein_coding	ADP-ribosylation factor && P51823.2 RecName: Full=ADP-ribosylation factor 2 && PF00025:ADP-ribosylation factor family	Arf
100796029	802.315	512.1	699.808	59.7035	92.8045	82.0642	671.408	78.1907	3.10144	4.13057e-18	1.20217e-16	LOC100796029	NC_038248.2	41164514	41166675	-	1464	protein_coding	vestitone reductase && Q40316.1 RecName: Full=Vestitone reductase && PF01370:NAD dependent epimerase/dehydratase family	Epimerase
100806580	4067.48	2527.08	4138.39	382.507	647.678	455.698	3577.65	495.294	2.8525	4.38611e-18	1.27553e-16	LOC100806580	NC_038245.2	5024967	5034055	+	3481	protein_coding	plasma membrane ATPase 4 && Q03194.1 RecName: Full=Plasma membrane ATPase 4; AltName: Full=Proton pump 4 && PF00702:haloacid dehalogenase-like hydrolase|PF00690:Cation transporter/ATPase, N-terminus|PF00122:E1-E2 ATPase	E1-E2_ATPase
100500585	642.97	240.244	385.175	0	0	0	422.796	0	11.189	4.51702e-18	1.31256e-16	LOC100500585	NC_038253.2	7299362	7299988	+	627	protein_coding	uncharacterized LOC100500585 && - && -	-
100790585	574.014	168.894	956.218	0	0	0	566.375	0	11.6103	4.81761e-18	1.39879e-16	CRK81	NC_038256.2	37846878	37849984	-	2248	protein_coding	cysteine-rich receptor-like protein kinase%2C transcript variant X2 && Q9C5S9.1 RecName: Full=Cysteine-rich receptor-like protein kinase 6; Short=Cysteine-rich RLK6; AltName: Full=Receptor-like protein kinase 5; Flags: Precursor && PF00069:Protein kinase	Pkinase
100527107	478.966	345.916	846.488	44.5246	33.2143	29.9293	557.123	35.8894	3.95653	4.93172e-18	1.42965e-16	LOC100527107	NC_038254.2	56976927	56978119	+	1193	protein_coding	uncharacterized LOC100527107%2C transcript variant X1 && - && -	-
100819164	1886.04	1765.71	2445.41	71.8466	177.794	232.676	2032.39	160.772	3.65945	4.99306e-18	1.444e-16	LOC100819164	NC_038249.2	41906652	41908161	+	1510	protein_coding	chitinase 2 && Q9SLP4.1 RecName: Full=Chitinase 1; AltName: Full=Tulip bulb chitinase-1; Short=TBC-1; Flags: Precursor && PF00704:Glycosyl hydrolases family 18	-
100500493	603.833	182.441	1311.16	0	5.86134	9.65461	699.145	5.17198	7.07121	5.09152e-18	1.47015e-16	LOC100500493	NC_016089.4	45374329	45377101	+	743	protein_coding	uncharacterized LOC100500493 && Q0JHU5.1 RecName: Full=Elicitor-responsive protein 1; Short=OsERG1; AltName: Full=17 kDa phloem protein; AltName: Full=Fungal elicitor immediate early-responsive gene 1 protein; Short=FIERG1; AltName: Full=RPP17 >A2WWV5.2 R	C2
100818548	778.087	485.908	2339.04	54.6439	33.2143	35.7221	1201.01	41.1934	4.86596	5.13666e-18	1.48202e-16	LOC100818548	NC_038246.2	49878241	49881948	+	1119	protein_coding	putative glycolipid transfer protein && Q8L7U7.1 RecName: Full=ACD11 homolog protein; AltName: Full=Probable ceramide-1-phosphate transfer protein && PF08718:Glycolipid transfer protein (GLTP)	-
100819996	570.286	674.671	903.593	73.8704	91.8277	105.235	716.183	90.3111	2.98645	5.20821e-18	1.50148e-16	LOC100819996	NC_016091.4	42678116	42681752	+	3263	protein_coding	pentatricopeptide repeat-containing protein At1g18900%2C transcript variant X4 && Q8GYP6.1 RecName: Full=Pentatricopeptide repeat-containing protein At1g18900 && PF12854:PPR repeat|PF13041:PPR repeat family	-
100817074	5777.41	4972.88	3455.37	925.91	589.065	655.548	4735.22	723.508	2.71053	5.29337e-18	1.52467e-16	LOC100817074	NC_038252.2	31392192	31394820	+	1707	protein_coding	NAC domain-containing protein && Q84TD6.1 RecName: Full=NAC transcription factor 47; AltName: Full=NAC domain-containing protein 47; Short=ANAC047; AltName: Full=Protein SPEEDY HYPONASTIC GROWTH && PF02365:No apical meristem (NAM) protein	NAM
100815651	3024.75	3779.78	9229.63	414.889	399.548	470.18	5344.72	428.205	3.64162	5.29702e-18	1.52467e-16	LOC100815651	NC_016088.4	45894185	45897889	+	2220	protein_coding	CBL-interacting protein kinase 2 && Q7X996.1 RecName: Full=CBL-interacting protein kinase 2; AltName: Full=OsCIPK02 && PF03822:NAF domain|PF00069:Protein kinase domain	Pkinase
100302735	26751.3	33636	36154.9	5142.6	5321.12	7878.16	32180.7	6113.96	2.396	6.60735e-18	1.88846e-16	PAL2.1	NC_038246.2	5294635	5299091	-	2517	protein_coding	phenylalanine ammonia-lyase 2.1 && P19142.1 RecName: Full=Phenylalanine ammonia-lyase class 2; AltName: Full=Phenylalanine ammonia-lyase class II && PF00221:Aromatic amino acid lyase	-
100784196	246.938	367.592	476.989	0	0	0	363.84	0	10.9718	6.76854e-18	1.93152e-16	LOC100784196	NC_038255.2	47901388	47903009	+	1044	protein_coding	chitinase 10-like && Q5NB11.1 RecName: Full=Chitinase 10; AltName: Full=Pathogenesis related (PR)-3 chitinase 10; Flags: Precursor && PF00182:Chitinase class I	-
100792256	291.666	338.69	352.703	0	0	0	327.687	0	10.8212	6.86068e-18	1.95324e-16	LOC100792256	NC_038252.2	34394029	34398282	+	2035	protein_coding	silicon efflux transporter LSI2 && Q54GU0.1 RecName: Full=Putative transporter arsB && PF03600:Citrate transporter	-
778139	2813.23	921.238	1849.73	37.4412	133.834	83.9951	1861.4	85.0901	4.45068	6.96497e-18	1.98139e-16	BZIP110	NC_038244.2	8846278	8847685	+	1408	protein_coding	bZIP transcription factor bZIP110 && C0Z2L5.1 RecName: Full=bZIP transcription factor 44; Short=AtbZIP44 && PF00170:bZIP transcription factor	bZIP_1
novel.736	877.794	994.395	1762.4	1.01192	28.3298	32.8257	1211.53	20.7225	5.86678	7.09498e-18	2.0168e-16	-	NC_038249.2	26634685	26636396	+	1712	-	- && - && -	-
100788416	1528.22	1524.56	1716.49	311.672	376.103	387.15	1589.76	358.308	2.14926	7.14958e-18	2.03075e-16	CRK18	NC_038246.2	48142749	48146123	+	2370	protein_coding	cysteine-rich receptor-like protein kinase%2C transcript variant X1 && Q9M0X5.1 RecName: Full=Cysteine-rich receptor-like protein kinase 25; Short=Cysteine-rich RLK25; Flags: Precursor && PF01657:Salt stress response/antifungal|PF07714:Protein tyrosine ki	Pkinase_Tyr
100804978	581.468	328.755	663.978	34.4054	21.4916	46.3421	524.734	34.0797	3.94387	7.16613e-18	2.03387e-16	LOC100804978	NC_016088.4	56241709	56242805	-	959	protein_coding	protein LURP-one-related 17 && A0MFL4.2 RecName: Full=Protein LURP-one-related 17 && PF04525:LURP-one-related	-
100813488	2303.51	2495.47	2610.01	655.726	481.607	528.107	2469.66	555.147	2.15346	7.53004e-18	2.13384e-16	LOC100813488	NC_038250.2	1551927	1557563	-	1909	protein_coding	dihydrolipoyllysine-residue succinyltransferase component of 2-oxoglutarate dehydrogenase complex 2%2C mitochondrial%2C transcript variant X1 && Q8H107.2 RecName: Full=Dihydrolipoyllysine-residue succinyltransferase component of 2-oxoglutarate dehydrogena	Biotin_lipoyl
100813883	977.501	380.236	2654.79	10.1192	23.4454	41.5148	1337.51	25.0265	5.7381	7.67208e-18	2.16905e-16	LOC100813883	NC_038252.2	37299660	37301651	-	1145	protein_coding	putative GEM-like protein 8 && Q9FMW4.1 RecName: Full=Putative GEM-like protein 8 && PF02893:GRAM domain	GRAM
102660925	923.454	769.504	1556.37	77.9181	72.2899	133.234	1083.11	94.4805	3.51823	7.91618e-18	2.23634e-16	LOC102660925	NC_038249.2	1519876	1521379	-	1504	protein_coding	VQ motif-containing protein 22 && Q9LIE6.1 RecName: Full=VQ motif-containing protein 22; Short=AtVQ22 && PF05678:VQ motif	-
100819572	4155.08	2186.58	2943.67	316.732	518.729	337.911	3095.11	391.124	2.98422	8.39815e-18	2.36884e-16	LOC100819572	NC_038252.2	3048765	3051164	-	1345	protein_coding	uncharacterized LOC100819572 && O03982.1 RecName: Full=Heavy metal-associated isoprenylated plant protein 39; Short=AtHIP39; Flags: Precursor && PF00403:Heavy-metal-associated domain	HMA
100818856	505.989	180.635	708.766	0	0	0	465.13	0	11.3261	8.55934e-18	2.41058e-16	LOC100818856	NC_016088.4	55283164	55285091	+	1482	protein_coding	L-lactate dehydrogenase B && P22988.1 RecName: Full=L-lactate dehydrogenase A; Short=LDH-A && PF02866:lactate/malate dehydrogenase, alpha/beta C-terminal domain|PF00056:lactate/malate dehydrogenase, NAD binding domain	-
100798901	2692.09	708.089	4366.81	0	0	0	2588.99	0	13.8032	8.77162e-18	2.46847e-16	LOC100798901	NC_038249.2	9372455	9374777	+	2323	protein_coding	probable receptor-like protein kinase At1g11050 && O04086.1 RecName: Full=Probable receptor-like protein kinase At1g11050; Flags: Precursor && PF00069:Protein kinase domain	Pkinase
100782284	160.277	546.42	872.241	0	0	0	526.313	0	11.5045	9.34724e-18	2.62844e-16	LOC100782284	NC_038241.2	131583	134650	+	1848	protein_coding	protein DETOXIFICATION 14 && Q9C994.1 RecName: Full=Protein DETOXIFICATION 14; Short=AtDTX14; AltName: Full=Multidrug and toxic compound extrusion protein 14; Short=MATE protein 14 && PF01554:MatE	MatE
100780246	949.545	283.597	1344.75	0	0	0.965461	859.298	0.32182	11.25	9.35682e-18	2.62911e-16	LOC100780246	NC_038247.2	5250383	5255026	+	1531	protein_coding	NmrA-like family domain-containing protein%2C transcript variant X1 && E1U332.1 RecName: Full=Isoflavone reductase-like protein; AltName: Full=Pollen allergen Ole e 12.01; AltName: Allergen=Ole e 12.01 && PF05368:NmrA-like family	NmrA
100819761	1454.6	1277.09	754.673	144.705	165.094	143.854	1162.12	151.218	2.94237	9.76361e-18	2.7392e-16	LOC100819761	NC_016088.4	5097140	5098205	+	1066	protein_coding	uncharacterized LOC100819761 && - && -	-
100777482	6673.84	8984.78	9583.46	2058.25	1907.87	1747.48	8414.03	1904.53	2.14335	9.95972e-18	2.78994e-16	LOC100777482	NC_038250.2	4860899	4863076	+	1272	protein_coding	60S acidic ribosomal protein P0-like && P50346.1 RecName: Full=60S acidic ribosomal protein P0 && PF00466:Ribosomal protein L10|PF00428:60s Acidic ribosomal protein	-
100795722	1191.82	1259.02	1183.52	225.659	240.315	148.681	1211.45	204.885	2.56412	1.03267e-17	2.89053e-16	LOC100795722	NC_038250.2	4672497	4677244	+	2630	protein_coding	dual specificity tyrosine-phosphorylation-regulated kinase mbk-1%2C transcript variant X1 && Q09690.1 RecName: Full=Dual specificity protein kinase pom1 && PF00069:Protein kinase domain	Pkinase
100814359	833.997	788.471	765.87	161.908	149.464	170.887	796.113	160.753	2.30819	1.04032e-17	2.90971e-16	LOC100814359	NC_038241.2	5532760	5535566	-	2807	protein_coding	uncharacterized LOC100814359 && - && -	-
732607	5249.06	796.6	4690.4	0	0	0	3578.68	0	14.2703	1.08837e-17	3.03946e-16	PDR12	NC_016090.4	39402093	39410005	-	4844	protein_coding	PDR-like ABC-transporter%2C transcript variant X1 && Q76CU2.1 RecName: Full=Pleiotropic drug resistance protein 1; AltName: Full=NtPDR1 && PF00005:ABC transporter|PF14510:ABC-transporter extracellular N-terminal|PF01061:ABC-2 type transporter|PF08370:Plan	ABC2_membrane
102662455	2600.77	859.822	2817.15	120.419	181.702	113.924	2092.58	138.682	3.91525	1.09257e-17	3.04654e-16	LOC102662455	NC_038256.2	37378512	37379176	+	665	protein_coding	uncharacterized LOC102662455 && - && -	-
100818314	859.157	684.606	1022.28	115.359	58.6134	106.201	855.348	93.3911	3.19523	1.14634e-17	3.18675e-16	LOC100818314	NC_016088.4	2244688	2249989	+	2045	protein_coding	receptor-like cytosolic serine/threonine-protein kinase RBK1 && Q8H1D6.1 RecName: Full=Receptor-like cytosolic serine/threonine-protein kinase RBK1; AltName: Full=Protein ROP BINDING PROTEIN KINASES 1 && PF00069:Protein kinase domain	Pkinase
100795004	8460.18	8833.04	6806.62	2208.02	1869.77	1928.99	8033.28	2002.26	2.00443	1.172e-17	3.25562e-16	LOC100795004	NC_038249.2	32720320	32743012	+	5675	protein_coding	ABC transporter C family member 2%2C transcript variant X2 && Q42093.2 RecName: Full=ABC transporter C family member 2; Short=ABC transporter ABCC.2; Short=AtABCC2; AltName: Full=ATP-energized glutathione S-conjugate pump 2; AltName: Full=Glutathione S-co	ABC_membrane
100806737	2965.12	2919.96	5561.52	350.126	506.029	548.382	3815.53	468.179	3.0265	1.26263e-17	3.49409e-16	LOC100806737	NC_038244.2	332330	339779	-	2313	protein_coding	MACPF domain-containing protein At4g24290 && Q9STW5.1 RecName: Full=MACPF domain-containing protein At4g24290 && PF01823:MAC/Perforin domain	-
100791420	318.689	249.276	447.877	0	0	0	338.614	0	10.868	1.32062e-17	3.65183e-16	LOC100791420	NC_038254.2	50419600	50425069	-	2675	protein_coding	MACPF domain-containing protein CAD1%2C transcript variant X1 && Q9C7N2.1 RecName: Full=MACPF domain-containing protein CAD1; AltName: Full=Protein CONSTITUTIVELY ACTIVATED CELL DEATH 1; Short=Protein CAD1 && PF01823:MAC/Perforin domain	-
100816071	473.375	506.681	246.333	24.2862	33.2143	27.9984	408.796	28.4996	3.84259	1.42199e-17	3.92324e-16	LOC100816071	NC_038246.2	47420771	47424002	-	1413	protein_coding	protein lin-12%2C transcript variant X2 && - && -	-
100794584	5874.32	9661.25	10779.3	1397.47	1159.57	1632.59	8771.62	1396.54	2.65094	1.44765e-17	3.988e-16	CGS1	NC_038254.2	55032105	55037141	+	1963	protein_coding	cystathionine gamma-synthase 1%2C chloroplastic && P55217.3 RecName: Full=Cystathionine gamma-synthase 1, chloroplastic; Short=AtCGS1; AltName: Full=METHIONINE OVERACCUMULATION 1; AltName: Full=O-succinylhomoserine (thiol)-lyase; Flags: Precursor && PF010	Cys_Met_Meta_PP
112998708	273.029	435.33	443.399	0	11.7227	9.65461	383.919	7.12576	5.74488	1.48969e-17	4.10074e-16	LOC112998708	NC_016089.4	5172189	5174849	-	1701	protein_coding	probable polyol transporter 3 && Q9ZNS0.1 RecName: Full=Probable polyol transporter 3 && PF00083:Sugar (and other) transporter	Sugar_tr
100781197	368.077	443.459	413.167	14.1669	0	9.65461	408.234	7.94051	5.68797	1.52183e-17	4.18605e-16	LOC100781197	NC_038241.2	1986843	1989100	+	1898	protein_coding	UDP-glucose 6-dehydrogenase 1%2C transcript variant X2 && Q96558.1 RecName: Full=UDP-glucose 6-dehydrogenase 1; Short=UDP-Glc dehydrogenase 1; Short=UDP-GlcDH 1; Short=UDPGDH 1; AltName: Full=Gm-UGD1 && PF03721:UDP-glucose/GDP-mannose dehydrogenase family	-
100802168	2961.39	2517.15	2737.65	687.096	745.367	745.336	2738.73	725.933	1.91555	1.55082e-17	4.26261e-16	LOC100802168	NC_038245.2	40559010	40563261	-	1273	transcribed_pseudogene	annexin D5-like && Q9C9X3.2 RecName: Full=Annexin D5; AltName: Full=AnnAt5 && PF00191:Annexin	-
100776649	2950.21	3285.75	3397.15	903.648	762.951	700.925	3211.03	789.175	2.02468	1.81099e-17	4.94427e-16	LOC100776649	NC_038253.2	40202335	40206329	+	2779	protein_coding	probable disease resistance protein At4g33300 && Q9SZA7.3 RecName: Full=Probable disease resistance protein At4g33300 && PF00931:NB-ARC domain|PF05659:Arabidopsis broad-spectrum mildew resistance protein RPW8	NB-ARC
100793408	341.054	234.825	389.653	0	0	0	321.844	0	10.7949	1.91481e-17	5.22381e-16	LOC100793408	NC_038248.2	1689002	1693244	+	1727	protein_coding	lysine histidine transporter-like 8 && Q9SX98.1 RecName: Full=Lysine histidine transporter-like 8; AltName: Full=Amino acid transporter-like protein 1 && PF01490:Transmembrane amino acid transporter protein	Aa_trans
100499624	1389.37	1507.4	1535.1	220.599	339.958	221.091	1477.29	260.549	2.50318	1.93155e-17	5.26555e-16	LOC100499624	NC_038251.2	52484024	52494498	+	2026	protein_coding	citrate synthase%2C transcript variant X1 && P49298.1 RecName: Full=Citrate synthase, mitochondrial; Flags: Precursor && PF00285:Citrate synthase	Citrate_synt
100802039	23264.3	25829.9	21794.8	6198.03	7235.82	5902.83	23629.7	6445.56	1.87423	1.95368e-17	5.32191e-16	LOC100802039	NC_038255.2	37399464	37404444	-	2638	protein_coding	putative cobalamin-independent methionine synthase && O50008.1 RecName: Full=5-methyltetrahydropteroyltriglutamate--homocysteine methyltransferase 1; AltName: Full=Cobalamin-independent methionine synthase 1; Short=AtMS1; AltName: Full=Vitamin-B12-indepen	-
100789739	1673.59	2535.21	1268.61	275.243	165.094	165.094	1825.8	201.81	3.17798	2.06179e-17	5.6039e-16	GA2OX5	NC_038249.2	32546792	32549013	+	1607	protein_coding	gibberellin 2-beta-dioxygenase 5 && Q9XG83.1 RecName: Full=Gibberellin 2-beta-dioxygenase; AltName: Full=GA 2-oxidase; AltName: Full=Gibberellin 2-beta-hydroxylase; AltName: Full=Gibberellin 2-oxidase && PF14226:non-haem dioxygenase in morphine synthesis	2OG-FeII_Oxy
106798964	4855.82	2541.53	8319.32	268.16	499.191	420.941	5238.89	396.097	3.72515	2.07484e-17	5.63518e-16	LOC106798964	NC_038242.2	44588376	44592359	-	2767	protein_coding	G-type lectin S-receptor-like serine/threonine-protein kinase At4g27290%2C transcript variant X1 && O81832.4 RecName: Full=G-type lectin S-receptor-like serine/threonine-protein kinase At4g27290; Flags: Precursor && PF01453:D-mannose binding lectin|PF0095	Pkinase_Tyr
100798002	315.894	349.528	300.078	14.1669	31.2605	25.102	321.833	23.5098	3.77332	2.11083e-17	5.72869e-16	LOC100798002	NC_038241.2	2220451	2222296	-	1677	protein_coding	NAC domain-containing protein 100 && Q9FLJ2.1 RecName: Full=NAC domain-containing protein 100; Short=ANAC100; Short=AtNAC5 && PF02365:No apical meristem (NAM) protein	NAM
100792149	472.443	439.846	343.746	46.5485	20.5147	24.1365	418.678	30.3999	3.78611	2.14596e-17	5.81538e-16	LOC100792149	NC_038255.2	3119554	3121447	-	1605	protein_coding	mogroside IE synthase && Q6VAA6.1 RecName: Full=UDP-glycosyltransferase 74G1 && PF00201:UDP-glucoronosyl and UDP-glucosyl transferase	UDPGT
100783603	205.937	319.724	535.214	4.04769	7.81512	16.4128	353.625	9.42522	5.22449	2.16207e-17	5.8504e-16	LOC100783603	NC_038245.2	49965195	49969233	+	1982	protein_coding	probable protein phosphatase 2C 65 && Q6NKS1.1 RecName: Full=Probable protein phosphatase 2C 65; Short=AtPP2C65 && PF00481:Protein phosphatase 2C	PP2C
100500291	144.435	711.701	575.523	0	0	0	477.22	0	11.3635	2.21805e-17	5.993e-16	LOC100500291	NC_038241.2	28569916	28570740	+	825	protein_coding	VQ motif-containing protein && - && PF05678:VQ motif	-
100792167	384.85	1181.35	840.89	24.2862	56.6596	45.3767	802.364	42.1075	4.25119	2.35742e-17	6.34614e-16	LOC100792167	NC_038256.2	24010715	24015265	+	2600	protein_coding	oligopeptide transporter 7 && O82485.1 RecName: Full=Oligopeptide transporter 7; Short=AtOPT7 && PF03169:OPT oligopeptide transporter protein	OPT
100306193	339.19	306.176	253.051	0	0	0	299.472	0	10.6917	2.62094e-17	7.05033e-16	LOC100306193	NC_038243.2	16072581	16073311	+	731	protein_coding	uncharacterized LOC100306193 && - && -	-
100805495	503.194	145.411	807.299	0	0	0	485.301	0	11.3874	2.62594e-17	7.05859e-16	LOC100805495	NC_038251.2	2271792	2276782	+	2306	protein_coding	uncharacterized LOC100805495 && - && -	-
100819479	372.736	395.59	1344.75	17.2027	21.4916	32.8257	704.359	23.84	4.8832	2.65485e-17	7.12582e-16	LOC100819479	NC_038256.2	46151679	46156793	+	2116	protein_coding	histone-lysine N-methyltransferase SUVR4 && Q8W595.2 RecName: Full=Histone-lysine N-methyltransferase SUVR4; AltName: Full=Protein SET DOMAIN GROUP 31; AltName: Full=Suppressor of variegation 3-9-related protein 4; Short=Su(var)3-9-related protein 4 && PF	SET
100813225	4281.81	1220.19	10704.3	0	0	0	5402.09	0	14.8644	2.71385e-17	7.2682e-16	LOC100813225	NC_038254.2	55474125	55475484	-	1219	protein_coding	isoflavone 7-O-methyltransferase-like && Q84KK5.1 RecName: Full=Isoflavone 7-O-methyltransferase; AltName: Full=Daidzein 7-O-methyltransferase && PF08100:Dimerisation domain|PF00891:O-methyltransferase	-
100791591	964.455	1078.39	696.449	140.657	160.21	119.717	913.098	140.195	2.70379	2.88866e-17	7.71941e-16	LOC100791591	NC_038246.2	51366582	51373786	+	2152	protein_coding	CMP-sialic acid transporter 3%2C transcript variant X3 && Q9C5H6.1 RecName: Full=CMP-sialic acid transporter 3; Short=CMP-SA-Tr 3; Short=CMP-Sia-Tr 3; AltName: Full=UDP-galactose/UDP-glucose transporter 6; Short=AtUTr6 && PF04142:Nucleotide-sugar transpor	-
102670220	254.392	469.651	264.248	0	0	0	329.43	0	10.8293	2.89604e-17	7.73349e-16	LOC102670220	NC_038255.2	35080525	35082246	-	1722	protein_coding	uncharacterized LOC102670220%2C transcript variant X3 && - && PF14244:gag-polypeptide of LTR copia-type	-
106795631	210.596	364.882	394.132	0	0	0	323.203	0	10.8011	3.05995e-17	8.15927e-16	LOC106795631	NC_038249.2	21005826	21008946	+	1594	pseudogene	- && Q9LTS4.1 RecName: Full=Putative transcription factor bHLH041; AltName: Full=Basic helix-loop-helix protein 41; Short=AtbHLH41; Short=bHLH 41; AltName: Full=Transcription factor EN 51; AltName: Full=bHLH transcription factor bHLH041 && PF00010:Helix-l	HLH
100796405	4961.12	1652.81	5882.87	184.17	375.126	231.711	4165.6	263.669	3.98155	3.1525e-17	8.38771e-16	LOC100796405	NC_038241.2	1417223	1424384	+	4666	protein_coding	phospholipid-transporting ATPase 10%2C transcript variant X1 && Q9SX33.1 RecName: Full=Putative phospholipid-transporting ATPase 9; Short=AtALA9; AltName: Full=Aminophospholipid flippase 9 && -	-
100820140	400.691	177.022	586.719	0	0	0	388.144	0	11.065	3.22388e-17	8.55971e-16	LOC100820140	NC_016089.4	2586544	2588025	+	1482	protein_coding	putative metalloendoproteinase && Q9ZUJ5.1 RecName: Full=Metalloendoproteinase 5-MMP; Short=At5-MMP; Flags: Precursor && PF01471:Putative peptidoglycan binding domain|PF00413:Matrixin	PG_binding_1
100789951	1021.3	1191.29	1856.45	172.027	218.823	151.577	1356.35	180.809	2.90688	3.2522e-17	8.62162e-16	LOC100789951	NC_038252.2	8688976	8694763	+	1750	protein_coding	glyceraldehyde-3-phosphate dehydrogenase GAPCP1%2C chloroplastic && Q9SAJ6.1 RecName: Full=Glyceraldehyde-3-phosphate dehydrogenase GAPCP1, chloroplastic; AltName: Full=Glyceraldehyde-3-phosphate dehydrogenase of plastid 1; AltName: Full=NAD-dependent gly	-
100793410	259.052	443.459	586.719	10.1192	30.2836	17.3783	429.743	19.2604	4.47765	3.28391e-17	8.69939e-16	LOC100793410	NC_038241.2	38389497	38395612	-	1035	protein_coding	ethylene-responsive transcription factor ERF114 && Q9FH54.1 RecName: Full=Ethylene-responsive transcription factor ERF114; AltName: Full=ERF bud enhancer && PF00847:AP2 domain	AP2
100787732	210.596	648.479	302.317	0	0	0	387.131	0	11.0621	3.34657e-17	8.85897e-16	LOC100787732	NC_038255.2	50031231	50032602	-	1372	protein_coding	ethylene-response factor C3 && Q8LDC8.2 RecName: Full=Ethylene-responsive transcription factor 1B; Short=AtERF1B; AltName: Full=Ethylene-responsive element-binding factor 1B; Short=EREBP-1B && PF00847:AP2 domain	AP2
100782521	293.53	188.763	380.696	18.2146	15.6302	16.4128	287.663	16.7526	4.10157	3.37802e-17	8.93575e-16	LOC100782521	NC_016088.4	55574779	55578499	+	1917	protein_coding	TVP38/TMEM64 family membrane protein YdjX%2C transcript variant X1 && - && PF09335:SNARE associated Golgi protein	-
100797752	1318.55	1539.01	1156.64	299.529	295.998	278.053	1338.07	291.193	2.20038	3.43177e-17	9.07138e-16	LOC100797752	NC_038246.2	50253601	50271341	+	3802	protein_coding	protein transport protein Sec24-like At4g32640 && Q9M081.3 RecName: Full=Protein transport protein Sec24-like At4g32640 && PF08033:Sec23/Sec24 beta-sandwich domain|PF04810:Sec23/Sec24 zinc finger|PF04815:Sec23/Sec24 helical domain|PF04811:Sec23/Sec24 trun	-
102665703	275.825	361.27	335.908	1.01192	9.7689	0	324.334	3.59361	6.49272	3.44335e-17	9.09541e-16	LOC102665703	NC_038246.2	43026080	43027162	+	1083	protein_coding	putative glycine-rich cell wall structural protein 1 && - && -	-
100784290	744.54	788.471	812.898	135.598	116.25	166.059	781.97	139.302	2.48865	3.70223e-17	9.7581e-16	LOC100784290	NC_038244.2	10890104	10894968	-	1619	protein_coding	shikimate kinase 1%2C chloroplastic && Q00497.1 RecName: Full=Shikimate kinase, chloroplastic; Flags: Precursor && PF01202:Shikimate kinase	SKI
100784449	791.132	125.541	585.6	0	0	0	500.758	0	11.4329	3.73482e-17	9.82982e-16	ALDH2C3	NC_038243.2	7922202	7927023	-	1738	protein_coding	aldehyde dehydrogenase family 2 member C3 && Q56YU0.2 RecName: Full=Aldehyde dehydrogenase family 2 member C4; AltName: Full=ALDH1a; AltName: Full=Protein REDUCED EPIDERMAL FLUORESCENCE 1 && PF00171:Aldehyde dehydrogenase family	Aldedh
113002415	1954.07	720.733	2125.18	132.562	102.573	147.716	1599.99	127.617	3.64798	4.13703e-17	1.08494e-15	LOC113002415	NC_038244.2	45908886	45912412	-	2867	protein_coding	G-type lectin S-receptor-like serine/threonine-protein kinase At1g11300 && Q9SXB8.3 RecName: Full=G-type lectin S-receptor-like serine/threonine-protein kinase At1g11330; Flags: Precursor && PF00954:S-locus glycoprotein domain|PF08276:PAN-like domain|PF01	Pkinase_Tyr
100787917	7384.83	9999.04	19321.4	1304.37	1262.14	1575.63	12235.1	1380.71	3.14748	4.19942e-17	1.10051e-15	LOC100787917	NC_038255.2	1908914	1910789	+	1876	protein_coding	AAA-ATPase At3g28580 && Q9FLD5.1 RecName: Full=AAA-ATPase ASD, mitochondrial; AltName: Full=AAA-ATPase 1; AltName: Full=Protein ATPASE-IN-SEED-DEVELOPMENT && PF00004:ATPase family associated with various cellular activities (AAA)|PF14363:Domain associated	AAA
100786721	1854.36	578.032	3457.61	0	0	0	1963.34	0	13.4041	4.53872e-17	1.18603e-15	LOC100786721	NC_038243.2	35975298	35979623	-	2942	protein_coding	G-type lectin S-receptor-like serine/threonine-protein kinase B120 && O81906.1 RecName: Full=G-type lectin S-receptor-like serine/threonine-protein kinase B120; Flags: Precursor && PF00954:S-locus glycoprotein domain|PF08276:PAN-like domain|PF07714:Protei	Pkinase_Tyr
100803576	7634.57	7261.52	21046.9	1012.94	1106.82	1002.15	11981	1040.63	3.52516	4.55778e-17	1.19016e-15	LOC100803576	NC_038245.2	852429	854556	-	1818	protein_coding	cytochrome b561 and DOMON domain-containing protein At5g47530 && Q8VYH6.1 RecName: Full=Cytochrome b561 and DOMON domain-containing protein At4g17280; AltName: Full=Protein b561A.tha2; Flags: Precursor && PF03188:Eukaryotic cytochrome b561|PF04526:Protein	Cytochrom_B561
100796453	547.922	139.992	600.156	0	0	0	429.357	0	11.2108	4.7406e-17	1.23702e-15	LOC100796453	NC_038251.2	8563897	8565296	-	1400	protein_coding	probable F-box protein At4g22030 && O65451.1 RecName: Full=Probable F-box protein At4g22030 && PF14476:Petal formation-expressed	-
100795276	1496.54	758.666	1497.03	18.2146	93.7814	56.9622	1250.74	56.3194	4.47196	4.81457e-17	1.25543e-15	LOC100795276	NC_038249.2	8835838	8842435	+	2951	protein_coding	linoleate 13S-lipoxygenase 2-1%2C chloroplastic && O24370.1 RecName: Full=Linoleate 13S-lipoxygenase 2-1, chloroplastic; AltName: Full=Lipoxygenase 2-1; Flags: Precursor && PF00305:Lipoxygenase|PF01477:PLAT/LH2 domain	Lipoxygenase
100794481	2008.12	3336.33	2456.61	328.875	507.983	417.079	2600.35	417.979	2.63713	4.87838e-17	1.27116e-15	LOC100794481	NC_038242.2	13388102	13394660	+	3462	protein_coding	ribonuclease TUDOR 1 && Q8VZG7.1 RecName: Full=Ribonuclease TUDOR 1; Short=AtTudor1; Short=TUDOR-SN protein 1 && PF00567:Tudor domain|PF00565:Staphylococcal nuclease homologue	-
100778467	1253.33	736.087	5677.97	21.2504	82.0588	32.8257	2555.79	45.3783	5.81502	5.18054e-17	1.34415e-15	LOC100778467	NC_038246.2	4007674	4008430	-	757	protein_coding	zinc finger protein ZAT11 && Q9SLD4.1 RecName: Full=Zinc finger protein ZAT11 && PF13912:C2H2-type zinc finger	-
100815506	1311.1	1977.95	1851.97	193.277	234.454	333.084	1713.67	253.605	2.75611	5.33793e-17	1.38302e-15	LOC100815506	NC_038253.2	10261072	10264479	-	1919	protein_coding	nucleolar protein 56 && O94514.1 RecName: Full=Nucleolar protein 56; AltName: Full=Ribosome biosynthesis protein sik1 && PF01798:snoRNA binding domain, fibrillarin|PF08156:NOP5NT (NUC127) domain	-
100527307	6762.37	1297.86	9500.6	218.575	251.061	253.916	5853.61	241.184	4.60103	6.10165e-17	1.57643e-15	LOC100527307	NC_038243.2	42675839	42676861	+	929	protein_coding	SRPBCC domain-containing protein && P17642.1 RecName: Full=Pathogenesis-related protein STH-2 && PF00407:Pathogenesis-related protein Bet v I family	-
100781421	1688.49	1139.81	1017.8	146.729	175.84	224.952	1282.03	182.507	2.81228	6.17916e-17	1.59533e-15	LOC100781421	NC_038244.2	34072724	34080675	+	5064	protein_coding	putative phospholipid-transporting ATPase 9 && Q9SX33.1 RecName: Full=Putative phospholipid-transporting ATPase 9; Short=AtALA9; AltName: Full=Aminophospholipid flippase 9 && PF16209:Phospholipid-translocating ATPase N-terminal|PF16212:Phospholipid-transl	-
100500119	381.123	462.425	996.527	19.2265	6.83823	33.7911	613.358	19.952	4.94089	6.18984e-17	1.59696e-15	LOC100500119	NC_038242.2	50395283	50398243	+	808	protein_coding	uncharacterized LOC100500119%2C transcript variant X1 && - && PF05811:Eukaryotic protein of unknown function (DUF842)	-
100781612	1240.28	1182.26	1737.76	225.659	224.685	132.268	1386.77	194.204	2.83613	6.53078e-17	1.67547e-15	LOC100781612	NC_038244.2	5626146	5635518	+	1759	protein_coding	endoplasmic reticulum-Golgi intermediate compartment protein 3-like && Q66KH2.1 RecName: Full=Endoplasmic reticulum-Golgi intermediate compartment protein 3 && PF07970:Endoplasmic reticulum vesicle transporter|PF13850:Endoplasmic Reticulum-Golgi Intermedi	-
100787770	917.863	860.725	1372.74	100.18	173.886	108.132	1050.44	127.399	3.04304	6.79691e-17	1.74009e-15	LOC100787770	NC_038241.2	4180565	4187813	-	2983	protein_coding	transcription factor GTE10 && Q9FGW9.2 RecName: Full=Transcription factor GTE10; AltName: Full=Bromodomain-containing protein GTE10; AltName: Full=Nuclear protein X1; AltName: Full=Protein GLOBAL TRANSCRIPTION FACTOR GROUP E10 && PF00439:Bromodomain|PF170	Bromodomain
100785537	1528.22	3056.34	4247	343.042	181.702	164.128	2943.85	229.624	3.68056	6.81973e-17	1.74349e-15	LOC100785537	NC_038244.2	14351167	14354914	+	1394	protein_coding	probable nitronate monooxygenase && Q5HHG4.1 RecName: Full=Probable nitronate monooxygenase; AltName: Full=Nitroalkane oxidase >Q2FZX9.1 RecName: Full=Probable nitronate monooxygenase; AltName: Full=Nitroalkane oxidase >Q2FIF3.1 RecName: Full=Probable nit	NPD
100813569	697.948	283.597	610.233	36.4292	41.0294	42.4803	530.593	39.9796	3.72969	7.08982e-17	1.80874e-15	LOC100813569	NC_038246.2	44287989	44292764	+	3099	protein_coding	E3 ubiquitin-protein ligase WAV3-like && - && PF00092:von Willebrand factor type A domain|PF14624:VWA / Hh protein intein-like|PF17123:RING-like zinc finger	VWA
100782924	803.246	1170.51	1593.32	181.134	126.996	145.785	1189.03	151.305	2.9742	7.20588e-17	1.83579e-15	LOC100782924	NC_038254.2	692673	695369	-	1327	protein_coding	glyceraldehyde-3-phosphate dehydrogenase%2C cytosolic-like && Q9FX54.1 RecName: Full=Glyceraldehyde-3-phosphate dehydrogenase GAPC2, cytosolic; AltName: Full=NAD-dependent glyceraldehydephosphate dehydrogenase C subunit 2 && PF00044:Glyceraldehyde 3-phosp	-
100809602	615.946	832.727	953.979	85.0016	120.157	128.406	800.884	111.188	2.84783	7.4248e-17	1.89025e-15	LOC100809602	NC_038252.2	2110664	2114853	-	2712	protein_coding	probable serine/threonine-protein kinase WNK10%2C transcript variant X1 && Q6EU49.1 RecName: Full=Probable serine/threonine-protein kinase WNK4; Short=OsWNK4; AltName: Full=Protein kinase with no lysine 4 && PF00069:Protein kinase domain	Pkinase
100798090	2141.37	2238.97	2874.25	282.327	514.821	366.875	2418.2	388.008	2.63952	7.43885e-17	1.89251e-15	LOC100798090	NC_016089.4	15730134	15732440	-	1140	protein_coding	uncharacterized LOC100798090 && Q9DCG6.2 RecName: Full=Phenazine biosynthesis-like domain-containing protein 1 && PF02567:Phenazine biosynthesis-like protein	-
100306595	233.892	158.959	798.342	3.03577	0	4.82731	397.064	2.62103	7.24132	8.09284e-17	2.05034e-15	LOC100306595	NC_016089.4	932053	932799	+	747	protein_coding	putative NIM1-interacting family protein && - && PF15699:NPR1 interacting	-
100795427	626.197	629.512	623.669	74.8823	116.25	103.304	626.459	98.1455	2.67368	8.11346e-17	2.05358e-15	LOC100795427	NC_038245.2	40242348	40250866	-	3017	protein_coding	probable cyclic nucleotide-gated ion channel 20%2C chloroplastic%2C transcript variant X1 && Q9LD37.1 RecName: Full=Probable cyclic nucleotide-gated ion channel 20, chloroplastic; AltName: Full=Cyclic nucleotide-binding transporter 1; Flags: Precursor &&	Ion_trans
100786172	1071.62	988.073	1391.78	50.5962	56.6596	147.716	1150.49	84.9905	3.75783	8.11687e-17	2.05358e-15	LOC100786172	NC_038249.2	25949803	25958493	+	3569	protein_coding	leucine-rich repeat receptor protein kinase HPCA1 && Q9LT96.1 RecName: Full=Probable leucine-rich repeat receptor-like protein kinase At5g49770; Flags: Precursor && PF00069:Protein kinase domain	Pkinase
100805312	227.369	239.341	396.372	17.2027	9.7689	19.3092	287.694	15.4269	4.22035	9.01631e-17	2.27642e-15	LOC100805312	NC_038244.2	11475270	11477791	+	1581	protein_coding	homeobox-leucine zipper protein HOX11 && A2YW03.2 RecName: Full=Homeobox-leucine zipper protein HOX27; AltName: Full=HD-ZIP protein HOX27; AltName: Full=Homeodomain transcription factor HOX27; AltName: Full=OsHox27 && PF00046:Homeobox domain|PF02183:Homeo	Homeobox
100794803	3923.98	5608.71	7289.21	811.563	1034.53	1042.7	5607.3	962.929	2.54168	9.71129e-17	2.4485e-15	LOC100794803	NC_038248.2	37005167	37012699	+	3475	protein_coding	aconitate hydratase%2C cytoplasmic && P49608.1 RecName: Full=Aconitate hydratase, cytoplasmic; Short=Aconitase; AltName: Full=Citrate hydro-lyase && PF00330:Aconitase family (aconitate hydratase)|PF00694:Aconitase C-terminal domain	Aconitase
547715	226.437	280.887	397.491	7.08347	0	0	301.605	2.36116	7.01997	9.79289e-17	2.46738e-15	FAD3A	NC_038250.2	46808309	46812473	-	1428	protein_coding	microsomal omega-3-fatty acid desaturase && P48625.1 RecName: Full=Omega-3 fatty acid desaturase, endoplasmic reticulum && PF11960:Domain of unknown function (DUF3474)|PF00487:Fatty acid desaturase	-
100785414	826.542	1159.68	489.306	79.942	78.1512	43.4458	825.175	67.1796	3.61953	9.80297e-17	2.46822e-15	LOC100785414	NC_038254.2	55798860	55803127	-	1964	protein_coding	cytochrome P450 85A-like && Q69F95.2 RecName: Full=Cytochrome P450 85A; AltName: Full=C6-oxidase [Phaseolus vulgaris] && PF00067:Cytochrome P450	p450
100801481	659.743	489.52	1630.27	8.09539	46.8907	22.2056	926.512	25.7306	5.16854	1.06278e-16	2.67222e-15	LOC100801481	NC_038246.2	1934270	1937509	-	2174	protein_coding	rho GTPase-activating protein 2%2C transcript variant X1 && F4JI46.1 RecName: Full=Rho GTPase-activating protein 2; AltName: Full=Rho-type GTPase-activating protein 2 && PF00620:RhoGAP domain	RhoGAP
100806334	593.582	593.385	1217.11	87.0254	77.1743	78.2024	801.358	80.8007	3.30958	1.06686e-16	2.68062e-15	LOC100806334	NC_038249.2	33050003	33058455	-	3288	protein_coding	integrin-linked protein kinase 1%2C transcript variant X2 && O22558.2 RecName: Full=Serine/threonine-protein kinase STY8; AltName: Full=Serine/threonine/tyrosine-protein kinase 8 && PF07714:Protein tyrosine kinase|PF12796:Ankyrin repeats (3 copies)	Pkinase_Tyr
106799700	2505.72	3781.59	15376.8	130.538	106.481	336.946	7221.35	191.322	5.23797	1.07806e-16	2.70691e-15	LOC106799700	NC_038244.2	4300390	4304019	+	3454	protein_coding	NF-X1-type zinc finger protein NFXL1 && Q9SY59.1 RecName: Full=NF-X1-type zinc finger protein NFXL1; Short=AtNFXL1 && -	-
100776335	2756.38	3124.98	3757.69	441.199	741.459	576.38	3213.02	586.346	2.45392	1.15746e-16	2.90031e-15	LOC100776335	NC_038246.2	51004895	51009977	-	1818	protein_coding	caffeoylshikimate esterase%2C transcript variant X3 && Q99685.2 RecName: Full=Monoglyceride lipase; Short=MGL; AltName: Full=HU-K5; AltName: Full=Lysophospholipase homolog; AltName: Full=Lysophospholipase-like; AltName: Full=Monoacylglycerol lipase; Short	-
100811293	448.215	217.665	1218.23	9.10731	10.7458	23.1711	628.036	14.3414	5.45013	1.19889e-16	3.00207e-15	LOC100811293	NC_038247.2	14826314	14827825	-	1512	protein_coding	E3 ubiquitin-protein ligase PUB24 && Q9SF15.1 RecName: Full=E3 ubiquitin-protein ligase PUB24; AltName: Full=Plant U-box protein 24; AltName: Full=U-box domain-containing protein 24 && PF04564:U-box domain	U-box
100777619	1160.14	1484.82	1696.34	257.029	302.836	307.017	1447.1	288.96	2.3239	1.2389e-16	3.10012e-15	LOC100777619	NC_038249.2	23947839	23950797	-	1412	protein_coding	probable adenylate kinase 1%2C chloroplastic && Q10S93.1 RecName: Full=Probable adenylate kinase 1, chloroplastic; AltName: Full=Adenylate monophosphate kinase 1; Flags: Precursor && PF00406:Adenylate kinase	ADK
100785499	1074.41	1091.94	726.681	125.479	170.956	101.373	964.344	132.603	2.86277	1.3848e-16	3.44636e-15	LOC100785499	NC_038242.2	2953922	2962882	+	3663	protein_coding	phosphatidate phosphatase PAH2%2C transcript variant X2 && Q9FMN2.1 RecName: Full=Phosphatidate phosphatase PAH2; AltName: Full=Phosphatidic acid phosphohydrolase 2; Short=AtPAH2 && PF04571:lipin, N-terminal conserved region|PF08235:LNS2 (Lipin/Ned1/Smp2)	-
100807531	1125.66	1284.31	1441.05	195.301	282.321	263.571	1283.67	247.064	2.37691	1.49048e-16	3.70433e-15	LOC100807531	NC_016090.4	45880143	45888657	+	2576	protein_coding	probable serine/threonine protein phosphatase 2A regulatory subunit B''delta && Q9SLI8.1 RecName: Full=Probable serine/threonine protein phosphatase 2A regulatory subunit B''delta; Short=AtB''delta && -	-
100807221	553.513	401.913	139.962	0	0	0	365.129	0	10.9779	1.54243e-16	3.82564e-15	LOC100807221	NC_038249.2	31570054	31571945	+	1892	protein_coding	probable aspartic proteinase GIP2 && P13917.2 RecName: Full=Basic 7S globulin; AltName: Full=SBg7S; Short=Bg; Contains: RecName: Full=Basic 7S globulin high kDa subunit; Contains: RecName: Full=Basic 7S globulin low kDa subunit; Flags: Precursor && PF1454	-
100815455	1061.37	1119.94	1390.66	255.005	270.599	222.056	1190.65	249.22	2.25608	1.64918e-16	4.08764e-15	LOC100815455	NC_038243.2	36251977	36260293	-	1475	protein_coding	putative secretory carrier-associated membrane protein 1-like%2C transcript variant X2 && Q9ZTX0.1 RecName: Full=Secretory carrier-associated membrane protein; Short=Secretory carrier membrane protein [Pisum sativum] && PF04144:SCAMP family	-
100777769	895.499	151.733	295.599	0	0	0	447.61	0	11.2714	1.65921e-16	4.10973e-15	LOC100777769	NC_038247.2	4743604	4746007	+	1202	protein_coding	cytochrome P450 71D8-like && O81974.1 RecName: Full=Cytochrome P450 71D8; AltName: Full=Cytochrome P450 CP7 && PF00067:Cytochrome P450	p450
100804165	725.904	535.582	1146.57	20.2385	60.5672	62.755	802.684	47.8535	4.06652	1.66321e-16	4.11685e-15	LOC100804165	NC_038247.2	18884853	18886961	-	1085	protein_coding	two-component response regulator ARR9 && O80366.1 RecName: Full=Two-component response regulator ARR9; AltName: Full=Response reactor 4 && PF00072:Response regulator receiver domain	Response_reg
100779524	209.664	374.817	248.572	0	0	0	277.684	0	10.5827	1.68448e-16	4.16666e-15	LOC100779524	NC_016090.4	38929271	38930220	+	950	protein_coding	ethylene-response factor C3 && Q8LDC8.2 RecName: Full=Ethylene-responsive transcription factor 1B; Short=AtERF1B; AltName: Full=Ethylene-responsive element-binding factor 1B; Short=EREBP-1B && PF00847:AP2 domain	AP2
100301876	388.577	388.365	553.129	14.1669	43.96	19.3092	443.357	25.8121	4.10079	1.70225e-16	4.20777e-15	LOC100301876	NC_016090.4	40753082	40755207	-	1669	protein_coding	transcription factor RAX2 && Q9FKL2.1 RecName: Full=Transcription factor MYB36; AltName: Full=Myb-related protein 36; Short=AtMYB36 && PF00249:Myb-like DNA-binding domain	Myb_DNA-binding
100170717	3708.72	2945.25	1414.17	106.252	298.928	155.439	2689.38	186.873	3.84704	1.81403e-16	4.47502e-15	NAC26	NC_016089.4	10494553	10496399	-	1325	protein_coding	NAC domain protein && O49255.1 RecName: Full=NAC transcription factor 29; Short=AtNAC029; AltName: Full=Protein NAC-LIKE, ACTIVATED BY AP3/PI; Short=AtNAP && PF02365:No apical meristem (NAM) protein	NAM
100796503	939.295	1107.29	1004.37	109.288	200.262	111.028	1016.98	140.193	2.85864	1.92501e-16	4.73602e-15	LOC100796503	NC_038254.2	56859726	56864916	+	3617	protein_coding	uncharacterized LOC100796503%2C transcript variant X1 && - && PF14309:Domain of unknown function (DUF4378)	-
547752	8224.42	18447.3	26973.4	1450.09	2098.36	1585.29	17881.7	1711.24	3.38534	2.11396e-16	5.1939e-15	LOC547752	NC_038255.2	45282542	45286981	+	1802	protein_coding	enolase && P42896.1 RecName: Full=Enolase; AltName: Full=2-phospho-D-glycerate hydro-lyase; AltName: Full=2-phosphoglycerate dehydratase && PF00113:Enolase, C-terminal TIM barrel domain|PF03952:Enolase, N-terminal domain	-
100170691	1755.59	1344.83	730.04	57.6796	132.857	44.4112	1276.82	78.316	4.02714	2.11732e-16	5.19867e-15	BBI-1	NC_038254.2	52300230	52300807	-	578	protein_coding	putative Bowman-Birk type protease inhibitor && Q8W4Y8.2 RecName: Full=Bowman-Birk type proteinase inhibitor; AltName: Full=LCTI; AltName: Full=Trypsin/chymotrypsin inhibitor; Flags: Precursor && PF00228:Bowman-Birk serine protease inhibitor family	-
100782750	882.453	831.823	1392.9	69.8227	148.487	113.924	1035.73	110.745	3.22452	2.19408e-16	5.3763e-15	LOC100782750	NC_038254.2	55762159	55766685	-	1571	protein_coding	solute carrier family 25 member 44 && Q8BGF9.1 RecName: Full=Solute carrier family 25 member 44 && PF00153:Mitochondrial carrier protein	Mito_carr
100804650	731.495	88.5111	634.866	0	0	0	484.957	0	11.3866	2.28504e-16	5.5917e-15	CRK57	NC_038254.2	50888755	50895474	-	2984	protein_coding	cysteine-rich receptor-like protein kinase%2C transcript variant X1 && O65468.2 RecName: Full=Cysteine-rich receptor-like protein kinase 8; Short=Cysteine-rich RLK8; Flags: Precursor && PF07714:Protein tyrosine kinase|PF01657:Salt stress response/antifung	Pkinase_Tyr
100793001	1585.99	4053.45	4613.14	406.793	286.229	290.604	3417.53	327.875	3.38178	2.45564e-16	5.99714e-15	LOC100793001	NC_038246.2	43399046	43401772	+	1471	protein_coding	uncharacterized LOC100793001 && Q8LBZ4.1 RecName: Full=OTU domain-containing protein At3g57810 && PF02338:OTU-like cysteine protease	OTU
100306631	516.24	521.132	499.383	90.0612	97.689	79.1678	512.251	88.9727	2.52562	2.49499e-16	6.08107e-15	LOC100306631	NC_016090.4	45002389	45005980	-	837	protein_coding	signal peptidase complex subunit && Q53YF3.1 RecName: Full=Signal peptidase complex subunit 3B; AltName: Full=Microsomal signal peptidase 22 kDa subunit; Short=SPC22; Short=SPase 22 kDa subunit && PF04573:Signal peptidase subunit	-
100817123	2744.27	6258.09	4057.77	685.072	589.065	587.966	4353.38	620.701	2.81024	2.54947e-16	6.20557e-15	LOC100817123	NC_038246.2	49130391	49134048	+	2847	protein_coding	protein DETOXIFICATION 13%2C transcript variant X1 && Q9C994.1 RecName: Full=Protein DETOXIFICATION 14; Short=AtDTX14; AltName: Full=Multidrug and toxic compound extrusion protein 14; Short=MATE protein 14 && -	-
100785963	778.087	878.789	1981.86	108.276	121.134	76.2714	1212.91	101.894	3.57312	2.60638e-16	6.33567e-15	LOC100785963	NC_038255.2	21075356	21083555	+	3087	protein_coding	putative aminoacrylate hydrolase RutD%2C transcript variant X1 && B7KWT4.1 RecName: Full=Putative aminoacrylate hydrolase RutD; AltName: Full=Aminohydrolase && PF00561:alpha/beta hydrolase fold	Abhydrolase_1
100783237	4739.34	4657.67	6384.49	1327.64	1172.27	957.737	5260.5	1152.55	2.19035	2.60895e-16	6.33771e-15	LOC100783237	NC_038244.2	16291750	16296984	+	3053	protein_coding	nuclear poly(A) polymerase 4 && O82312.2 RecName: Full=Nuclear poly(A) polymerase 2; Short=PAP(II); Short=Poly(A) polymerase II; AltName: Full=Polynucleotide adenylyltransferase 2 && PF04926:Poly(A) polymerase predicted RNA binding domain|PF01909:Nucleoti	NTP_transf_2
100783886	521.831	93.0269	798.342	0	0	0	471.066	0	11.3445	2.71028e-16	6.57513e-15	LOC100783886	NC_038241.2	2088967	2093126	-	4008	protein_coding	probable LRR receptor-like serine/threonine-protein kinase At1g74360 && C0LGJ1.1 RecName: Full=Probable LRR receptor-like serine/threonine-protein kinase At1g74360; Flags: Precursor && PF00069:Protein kinase domain|PF08263:Leucine rich repeat N-terminal d	Pkinase
100790403	257.188	235.728	238.495	0	0	0	243.804	0	10.3947	2.82547e-16	6.83346e-15	LOC100790403	NC_016091.4	43696340	43698263	+	959	protein_coding	transcription factor bHLH162 && - && PF00010:Helix-loop-helix DNA-binding domain	HLH
102663255	232.96	175.216	792.743	0	0	0	400.306	0	11.1094	2.8261e-16	6.83346e-15	LOC102663255	NC_038241.2	39387394	39389307	+	1306	protein_coding	probable WRKY transcription factor 29 && Q9SUS1.1 RecName: Full=Probable WRKY transcription factor 29; AltName: Full=WRKY DNA-binding protein 29 && PF03106:WRKY DNA -binding domain	WRKY
547507	976.569	941.108	1753.44	132.562	185.609	158.336	1223.71	158.836	2.94509	2.89792e-16	6.99785e-15	SSH1	NC_038243.2	44500569	44505332	-	1557	protein_coding	polyphosphoinositide binding protein Ssh1p%2C transcript variant X1 && Q75DK1.2 RecName: Full=SEC14 cytosolic factor; AltName: Full=Phosphatidylinositol/phosphatidylcholine transfer protein; Short=PI/PC TP && PF03765:CRAL/TRIO, N-terminal domain|PF00650:C	CRAL_TRIO_N
100815417	1029.68	2165.81	3080.28	132.562	240.315	143.854	2091.92	172.244	3.60204	2.95409e-16	7.11941e-15	LOC100815417	NC_038241.2	34603562	34606185	+	1800	protein_coding	serine hydroxylmethyltransferase && O23254.1 RecName: Full=Serine hydroxymethyltransferase 4; Short=AtSHMT4; AltName: Full=Glycine hydroxymethyltransferase 4; AltName: Full=Serine methylase 4 && PF00464:Serine hydroxymethyltransferase	SHMT
100811876	878.725	1102.78	1633.63	33.3935	128.949	60.8241	1205.04	74.389	4.01707	3.16957e-16	7.61362e-15	LOC100811876	NC_038251.2	39083518	39100759	+	2400	protein_coding	nuclear-pore anchor%2C transcript variant X2 && Q9LY87.1 RecName: Full=E3 ubiquitin-protein ligase RGLG2; AltName: Full=RING domain ligase 2 && PF13920:Zinc finger, C3HC4 type (RING finger)|PF01753:MYND finger	zf-MYND
102663906	1457.4	1422.5	1383.94	373.4	327.258	388.115	1421.28	362.924	1.9695	3.21878e-16	7.72677e-15	LOC102663906	NC_038252.2	268968	328247	+	16705	protein_coding	midasin && Q869L3.2 RecName: Full=Midasin; AltName: Full=MIDAS-containing protein && PF07728:AAA domain (dynein-related subfamily)	AAA_5
100820308	1710.86	2021.3	2697.34	456.378	445.462	437.354	2143.17	446.398	2.26316	3.4117e-16	8.17914e-15	LOC100820308	NC_016089.4	9991561	9996178	+	2944	protein_coding	F-box/kelch-repeat protein At1g26930%2C transcript variant X3 && Q8L736.2 RecName: Full=F-box/kelch-repeat protein SKIP11; AltName: Full=SKP1-interacting partner 11 && PF01344:Kelch motif	Kelch_1
100500316	287.007	180.635	296.719	0	0	0	254.787	0	10.4579	3.95976e-16	9.46822e-15	LOC100500316	NC_038256.2	34199959	34200739	-	781	protein_coding	C2H2-type zinc finger domain-containing protein && Q9SLD4.1 RecName: Full=Zinc finger protein ZAT11 && PF13912:C2H2-type zinc finger	-
100170733	905.749	1738.61	2418.54	167.979	51.7752	99.4425	1687.63	106.399	3.98784	4.2438e-16	1.01089e-14	LOC100170733	NC_016088.4	45428018	45434652	-	1795	protein_coding	alanine--glyoxylate aminotransferase 2 homolog 2%2C mitochondrial && Q94AL9.2 RecName: Full=Alanine--glyoxylate aminotransferase 2 homolog 2, mitochondrial; AltName: Full=Beta-alanine-pyruvate aminotransferase 2; Flags: Precursor && PF00202:Aminotransfera	Aminotran_3
100527101	1939.16	1146.13	4206.69	188.218	211.008	140.957	2430.66	180.061	3.75466	4.40875e-16	1.04802e-14	LOC100527101	NC_016091.4	43131191	43131741	-	551	protein_coding	uncharacterized LOC100527101 && - && -	-
100778568	5995.46	665.639	3787.92	0	0	0	3483.01	0	14.2312	4.81692e-16	1.14356e-14	LOC100778568	NC_038251.2	10713230	10715042	-	1813	protein_coding	berberine bridge enzyme-like 8 && Q9SA85.1 RecName: Full=Berberine bridge enzyme-like 8; Short=AtBBE-like 8; Flags: Precursor && PF08031:Berberine and berberine like|PF01565:FAD binding domain	FAD_binding_4
100794176	964.455	1407.15	2243.87	131.55	218.823	143.854	1538.49	164.742	3.22284	4.84369e-16	1.14768e-14	LOC100794176	NC_038244.2	7107713	7113783	-	2885	protein_coding	RNA demethylase ALKBH10B && - && PF13532:2OG-Fe(II) oxygenase superfamily	-
100815706	196.618	224.89	331.429	0	0	0	250.979	0	10.4359	4.97696e-16	1.17849e-14	CYP93A3	NC_016090.4	36982832	36984906	+	1760	protein_coding	cytochrome P450 93A3 && O81973.1 RecName: Full=Cytochrome P450 93A3; AltName: Full=Cytochrome P450 CP5 && PF00067:Cytochrome P450	p450
100781617	5447.54	4144.67	9164.69	9.10731	0	16.4128	6252.3	8.50672	9.5211	5.03948e-16	1.19253e-14	LOC100781617	NC_038244.2	10835936	10837901	+	1807	protein_coding	cytochrome P450 71AU50%2C transcript variant X2 && H2DH18.1 RecName: Full=Cytochrome P450 CYP736A12 [Panax ginseng] && PF00067:Cytochrome P450	p450
100816177	2966.98	4169.96	6059.78	783.229	736.575	660.375	4398.91	726.726	2.59759	5.08183e-16	1.20022e-14	LOC100816177	NC_038244.2	21168483	21170800	-	1549	protein_coding	UDP-glycosyltransferase 83A1 && Q9SGA8.1 RecName: Full=UDP-glycosyltransferase 83A1 && PF00201:UDP-glucoronosyl and UDP-glucosyl transferase	UDPGT
100797704	8761.16	6923.73	10060.4	2142.24	2289.83	2021.68	8581.78	2151.25	1.99606	5.16044e-16	1.21721e-14	LOC100797704	NC_038244.2	14695456	14698408	+	1849	protein_coding	actin-101 && P30173.1 RecName: Full=Actin-101 && PF00022:Actin	Actin
102669086	142.572	329.659	407.568	0	0	0	293.266	0	10.6607	5.27075e-16	1.24163e-14	LOC102669086	NC_038253.2	6148035	6149923	-	988	protein_coding	ninja-family protein AFP3 && Q94F39.1 RecName: Full=Ninja-family protein AFP3; AltName: Full=ABI five-binding protein 3; Short=ABI5-binding protein 3 && PF16135:TPL-binding domain in jasmonate signalling	-
100797542	359.69	913.109	731.16	46.5485	31.2605	10.6201	667.986	29.4763	4.50405	5.5322e-16	1.30238e-14	LOC100797542	NC_016088.4	12028489	12039864	+	2466	protein_coding	inorganic pyrophosphatase TTM2%2C transcript variant X1 && Q54R62.1 RecName: Full=Uridine-cytidine kinase C; AltName: Full=Cytidine monophosphokinase C; AltName: Full=Uridine monophosphokinase C && PF00485:Phosphoribulokinase / Uridine kinase family|PF019	-
778042	2772.23	2761.91	4173.1	18.2146	94.7583	203.712	3235.74	105.562	4.93724	5.53981e-16	1.30333e-14	MYB84	NC_038241.2	41206088	41207931	+	1400	protein_coding	MYB transcription factor MYB84 && Q9LDE1.1 RecName: Full=Transcription factor MYB108; AltName: Full=Myb-related protein 108; Short=AtMYB108; AltName: Full=Protein BOTRYTIS-SUSCEPTIBLE 1 && PF00249:Myb-like DNA-binding domain	Myb_DNA-binding
100808812	230.165	354.947	1217.11	2.02385	0	0	600.74	0.674616	9.83081	5.62417e-16	1.32148e-14	LOC100808812	NC_038249.2	17224575	17232714	-	1984	protein_coding	L-ascorbate oxidase && Q40588.1 RecName: Full=L-ascorbate oxidase; Short=ASO; Short=Ascorbase; Flags: Precursor && PF00394:Multicopper oxidase|PF07732:Multicopper oxidase|PF07731:Multicopper oxidase	-
100801514	2526.22	1930.99	2402.86	367.328	547.058	504.936	2286.69	473.108	2.27282	5.73217e-16	1.34599e-14	LOC100801514	NC_038247.2	7329855	7340793	+	4763	protein_coding	myosin-3%2C transcript variant X1 && - && -	-
100817884	861.02	916.722	890.156	222.623	175.84	183.438	889.3	193.967	2.19713	5.85322e-16	1.37177e-14	LOC100817884	NC_038241.2	967729	970992	-	2583	protein_coding	3-ketoacyl-CoA synthase 11 && O48780.1 RecName: Full=3-ketoacyl-CoA synthase 11; Short=KCS-11; AltName: Full=Very long-chain fatty acid condensing enzyme 11; Short=VLCFA condensing enzyme 11 && PF08392:FAE1/Type III polyketide synthase-like protein|PF0854	-
100812823	649.493	609.643	307.916	18.2146	0	6.75823	522.35	8.32428	5.97737	5.96826e-16	1.39784e-14	LOC100812823	NC_038245.2	3212738	3219615	+	2840	protein_coding	beta-D-xylosidase 1 && Q9FGY1.1 RecName: Full=Beta-D-xylosidase 1; Short=AtBXL1; AltName: Full=Alpha-L-arabinofuranosidase; Flags: Precursor && PF01915:Glycosyl hydrolase family 3 C-terminal domain|PF14310:Fibronectin type III-like domain|PF00933:Glycosyl	Glyco_hydro_3_C
100817808	1380.99	1835.25	2552.9	280.303	279.391	146.75	1923.05	235.481	3.02977	6.05224e-16	1.4166e-14	LOC100817808	NC_016089.4	42277530	42284167	-	2269	protein_coding	phosphoglycerate mutase-like protein 1%2C transcript variant X1 && Q9FGF0.1 RecName: Full=Phosphoglycerate mutase-like protein 1 && -	-
100795680	2858.89	3058.15	2828.35	851.028	782.489	905.603	2915.13	846.373	1.78422	6.11618e-16	1.43065e-14	EF1BGAMMA2	NC_038248.2	33422475	33424667	+	1707	protein_coding	elongation factor 1-gamma-like && Q9FUM1.1 RecName: Full=Elongation factor 1-gamma; Short=EF-1-gamma; AltName: Full=eEF-1B gamma && PF00647:Elongation factor 1 gamma, conserved domain|PF00043:Glutathione S-transferase, C-terminal domain|PF02798:Glutathion	GST_N
100809335	371.804	105.671	721.083	0	0	0	399.519	0	11.1067	6.15629e-16	1.4382e-14	LOC100809335	NC_038256.2	883069	884844	-	1776	protein_coding	uncharacterized LOC100809335 && - && PF07816:Protein of unknown function (DUF1645)	-
100799486	235.756	236.632	216.101	0	0	0	229.496	0	10.3076	6.20007e-16	1.4475e-14	LOC100799486	NC_038245.2	12966695	12970224	-	1885	protein_coding	probable flavin-containing monooxygenase 1 && Q9LMA1.1 RecName: Full=Probable flavin-containing monooxygenase 1 && PF00743:Flavin-binding monooxygenase-like	FMO-like
100788098	410.942	592.482	1662.74	22.2623	15.6302	51.1694	888.723	29.6873	4.90245	6.30503e-16	1.47042e-14	LOC100788098	NC_016091.4	8033869	8035185	+	1317	protein_coding	AT-hook motif nuclear-localized protein 17 && Q9LTA2.1 RecName: Full=AT-hook motif nuclear-localized protein 17 && PF03479:Domain of unknown function (DUF296)	-
100815629	526.49	112.897	400.85	0	0	0	346.746	0	10.9026	6.34376e-16	1.47822e-14	LOC100815629	NC_038251.2	10490718	10499255	+	2527	protein_coding	uncharacterized LOC100815629 && - && PF07712:Stress up-regulated Nod 19	-
100819744	1143.37	733.377	780.426	102.204	95.7352	157.37	885.724	118.437	2.90249	6.39982e-16	1.49033e-14	LOC100819744	NC_038252.2	8045845	8049818	+	3586	protein_coding	receptor-like protein kinase 5 && Q9FII5.1 RecName: Full=Leucine-rich repeat receptor-like protein kinase TDR; AltName: Full=Protein PHLOEM INTERCALATED WITH XYLEM; AltName: Full=Tracheary element differentiation inhibitory factor receptor; Short=AtTDR; S	Pkinase
100817488	1397.76	1419.79	2841.78	216.552	268.645	257.778	1886.44	247.658	2.92887	6.56358e-16	1.52652e-14	LOC100817488	NC_016090.4	38848255	38851577	+	1175	protein_coding	uncharacterized LOC100817488%2C transcript variant X2 && - && PF05514:HR-like lesion-inducing	-
100784455	14862.9	19697.3	28239.8	2467.07	3828.43	3779.78	20933.3	3358.43	2.6399	6.76125e-16	1.5705e-14	LOC100784455	NC_038250.2	3824452	3826379	+	1179	protein_coding	putative 1-aminocyclopropane-1-carboxylate oxidase && Q9MB94.1 RecName: Full=1-aminocyclopropane-1-carboxylate oxidase; Short=ACC oxidase; AltName: Full=Ethylene-forming enzyme; Short=EFE && PF14226:non-haem dioxygenase in morphine synthesis N-terminal|PF	2OG-FeII_Oxy
100779982	2773.16	2371.74	3365.8	457.389	688.707	582.173	2836.9	576.09	2.29973	6.91246e-16	1.6046e-14	LOC100779982	NC_038243.2	41574248	41581045	-	4131	protein_coding	protein SMG7%2C transcript variant X1 && A9QM73.1 RecName: Full=Protein SMG7; AltName: Full=SMG7 homolog && PF10374:Telomerase activating protein Est1|PF10373:Est1 DNA/RNA binding domain	-
100781344	1262.64	885.111	2716.38	5.05962	67.4054	40.5494	1621.38	37.6715	5.42629	6.93555e-16	1.60894e-14	LOC100781344	NC_038248.2	34756976	34761864	-	2872	protein_coding	E3 ubiquitin-protein ligase WAV3-like%2C transcript variant X2 && - && PF17123:RING-like zinc finger|PF14624:VWA / Hh protein intein-like|PF00092:von Willebrand factor type A domain	VWA
100815336	992.41	994.395	2792.52	8.09539	75.2205	15.4474	1593.11	32.9211	5.59572	6.99188e-16	1.61995e-14	LOC100815336	NC_016089.4	47100541	47102154	-	1181	protein_coding	1-aminocyclopropane-1-carboxylate oxidase-like && Q9MB94.1 RecName: Full=1-aminocyclopropane-1-carboxylate oxidase; Short=ACC oxidase; AltName: Full=Ethylene-forming enzyme; Short=EFE && PF14226:non-haem dioxygenase in morphine synthesis N-terminal|PF0317	2OG-FeII_Oxy
100785655	554.445	185.151	952.859	15.1789	23.4454	6.75823	564.152	15.1275	5.22098	7.38964e-16	1.70671e-14	LOC100785655	NC_038241.2	4029900	4033176	-	2815	protein_coding	BTB/POZ and TAZ domain-containing protein 1 && Q94BN0.1 RecName: Full=BTB/POZ and TAZ domain-containing protein 2; AltName: Full=BTB and TAZ domain protein 2 && -	-
100781246	2255.99	1549.85	1238.38	125.479	181.702	273.226	1681.4	193.469	3.11924	7.40352e-16	1.70884e-14	LOC100781246	NC_038252.2	21974487	21980812	+	2745	protein_coding	pectin acetylesterase 8%2C transcript variant X1 && Q6DBP4.1 RecName: Full=Pectin acetylesterase 8; Flags: Precursor && PF03283:Pectinacetylesterase	-
100788878	273.029	314.305	403.09	3.03577	0	12.551	330.141	5.19559	5.98367	8.05413e-16	1.85433e-14	LOC100788878	NC_038243.2	4653529	4655194	-	1357	protein_coding	protein yippee-like At4g27745%2C transcript variant X1 && Q9T096.2 RecName: Full=Protein yippee-like At4g27745 && PF03226:Yippee zinc-binding/DNA-binding /Mis18, centromere assembly	-
100780649	223.642	158.959	587.839	0	0	0	323.48	0	10.8018	8.42674e-16	1.93767e-14	LOC100780649	NC_038241.2	773231	775930	-	1793	protein_coding	zinc finger CCCH domain-containing protein 39%2C transcript variant X1 && Q9LT81.1 RecName: Full=Zinc finger CCCH domain-containing protein 39; Short=AtC3H39 && PF00642:Zinc finger C-x8-C-x5-C-x3-H type (and similar)	zf-CCCH
100795719	2383.65	1026.01	6270.28	143.693	190.494	111.993	3226.65	148.727	4.43918	8.5972e-16	1.97439e-14	LOC100795719	NC_038242.2	1789353	1794295	-	2342	protein_coding	protein PSK SIMULATOR 2 && - && PF05003:Protein of unknown function (DUF668)|PF11961:Domain of unknown function (DUF3475)	-
100803857	11278.1	12897.3	16649.8	1506.75	2612.2	2787.29	13608.4	2302.08	2.56342	8.77556e-16	2.0103e-14	PAL2.3	NC_038249.2	24847847	24852877	-	2497	protein_coding	phenylalanine ammonia-lyase 2.3 && P19142.1 RecName: Full=Phenylalanine ammonia-lyase class 2; AltName: Full=Phenylalanine ammonia-lyase class II && PF00221:Aromatic amino acid lyase	-
100777319	4032.07	4856.37	3552.79	876.326	1003.27	1134.42	4147.08	1004.67	2.04539	9.01447e-16	2.06374e-14	LOC100777319	NC_038243.2	42840805	42847260	+	2471	protein_coding	peroxisomal fatty acid beta-oxidation multifunctional protein MFP2 && Q9ZPI5.1 RecName: Full=Peroxisomal fatty acid beta-oxidation multifunctional protein MFP2; Short=AtMPF2; Includes: RecName: Full=Enoyl-CoA hydratase/3-2-trans-enoyl-CoA isomerase/3-hydr	3HCDH_N
778040	1635.38	1548.94	3347.88	290.422	127.973	142.888	2177.4	187.094	3.54099	9.47966e-16	2.16212e-14	MYB76	NC_016089.4	949999	951245	+	947	protein_coding	MYB transcription factor MYB76 && Q9LDE1.1 RecName: Full=Transcription factor MYB108; AltName: Full=Myb-related protein 108; Short=AtMYB108; AltName: Full=Protein BOTRYTIS-SUSCEPTIBLE 1 && PF00249:Myb-like DNA-binding domain	Myb_DNA-binding
100809775	484.557	326.046	366.14	52.62	44.9369	50.204	392.248	49.2536	2.99376	9.50993e-16	2.16767e-14	LOC100809775	NC_038245.2	49264692	49274735	-	3502	protein_coding	probable LRR receptor-like serine/threonine-protein kinase At1g06840%2C transcript variant X4 && C0LGD7.2 RecName: Full=Probable LRR receptor-like serine/threonine-protein kinase At1g06840; Flags: Precursor && PF00069:Protein kinase domain|PF08263:Leucine	Pkinase
100816377	2719.11	3986.61	1546.3	349.114	252.038	367.841	2750.67	322.997	3.09036	9.76981e-16	2.22275e-14	LOC100816377	NC_016088.4	52643187	52645653	-	1762	protein_coding	cytochrome P450 71D8-like && O81974.1 RecName: Full=Cytochrome P450 71D8; AltName: Full=Cytochrome P450 CP7 && PF00067:Cytochrome P450	p450
100807734	1247.73	1559.78	2209.16	208.456	302.836	287.707	1672.22	266.333	2.65004	9.9073e-16	2.25263e-14	LOC100807734	NC_038241.2	31170110	31180136	+	1727	protein_coding	endoplasmic reticulum-Golgi intermediate compartment protein 3 && Q66KH2.1 RecName: Full=Endoplasmic reticulum-Golgi intermediate compartment protein 3 && PF07970:Endoplasmic reticulum vesicle transporter|PF13850:Endoplasmic Reticulum-Golgi Intermediate C	-
102666115	925.317	768.601	1984.1	38.4531	58.6134	118.752	1226.01	71.9394	4.08994	1.01586e-15	2.30691e-14	LOC102666115	NC_038256.2	21818633	21819784	-	1152	protein_coding	VQ motif-containing protein 22 && Q9LIE6.1 RecName: Full=VQ motif-containing protein 22; Short=AtVQ22 && PF05678:VQ motif	-
100812336	16679.9	1394.5	28784	0	0	0	15619.5	0	16.3961	1.01881e-15	2.31217e-14	LOC100812336	NC_016090.4	18911937	18916387	-	2078	protein_coding	laccase-7 && Q9SR40.1 RecName: Full=Laccase-7; AltName: Full=Benzenediol:oxygen oxidoreductase 7; AltName: Full=Diphenol oxidase 7; AltName: Full=Urishiol oxidase 7; Flags: Precursor && PF07732:Multicopper oxidase|PF00394:Multicopper oxidase|PF07731:Multi	-
100809053	933.704	852.596	1922.51	5.05962	57.6365	8.68915	1236.27	23.7951	5.69799	1.0207e-15	2.31501e-14	LOC100809053	NC_038252.2	29098946	29101818	+	1293	protein_coding	epoxide hydrolase 2-like%2C transcript variant X1 && O31581.1 RecName: Full=AB hydrolase superfamily protein YfhM && PF00561:alpha/beta hydrolase fold	Abhydrolase_1
100796733	342.917	270.952	1045.79	13.155	26.376	7.72369	553.221	15.7516	5.1337	1.07043e-15	2.42331e-14	LOC100796733	NC_038256.2	35064090	35068427	+	1807	protein_coding	transcription repressor KAN1 && Q700D9.2 RecName: Full=Putative Myb family transcription factor At1g14600 && PF00249:Myb-like DNA-binding domain	Myb_DNA-binding
100803345	223.642	166.184	332.549	0	0	4.82731	240.792	1.6091	7.20562	1.15142e-15	2.60343e-14	LOC100803345	NC_038243.2	4697595	4699092	+	1279	protein_coding	MYB-like transcription factor 4 && P81393.1 RecName: Full=Myb-related protein 308 && PF00249:Myb-like DNA-binding domain	Myb_DNA-binding
100782800	771.564	618.674	510.58	0	23.4454	14.4819	633.606	12.6424	5.64382	1.17026e-15	2.64113e-14	CRK71	NC_038256.2	37741658	37745135	-	2267	protein_coding	cysteine-rich receptor-like protein kinase%2C transcript variant X2 && Q8S9L6.1 RecName: Full=Cysteine-rich receptor-like protein kinase 29; Short=Cysteine-rich RLK29; Flags: Precursor && PF07714:Protein tyrosine kinase|PF01657:Salt stress response/antifu	Pkinase_Tyr
100783941	1084.66	1187.67	2163.25	104.228	118.204	216.263	1478.53	146.232	3.33719	1.17211e-15	2.64368e-14	LOC100783941	NC_038244.2	44154107	44158484	-	1435	protein_coding	nudix hydrolase 10%2C transcript variant X1 && Q6NPD7.1 RecName: Full=Nudix hydrolase 10; Short=AtNUDT10; AltName: Full=ADP-ribose pyrophosphatase; AltName: Full=NADH pyrophosphatase && PF00293:NUDIX domain	NUDIX
100797729	281.416	470.554	464.673	32.3816	9.7689	27.9984	405.547	23.3829	4.11727	1.18062e-15	2.66123e-14	LOC100797729	NC_016088.4	2746923	2754773	-	1849	protein_coding	protein DETOXIFICATION 29 && Q38956.1 RecName: Full=Protein DETOXIFICATION 29; Short=AtDTX29; AltName: Full=Multidrug and toxic compound extrusion protein 29; Short=MATE protein 29 && PF01554:MatE	MatE
100799458	514.376	748.731	3082.52	44.5246	46.8907	62.755	1448.54	51.3901	4.81642	1.19019e-15	2.67951e-14	LOC100799458	NC_038244.2	4497596	4499084	+	1092	protein_coding	F-box protein At1g61340 && Q8GX77.1 RecName: Full=F-box protein At1g61340 && -	-
100796247	315.894	104.768	725.561	0	0	0	382.075	0	11.0422	1.21559e-15	2.73499e-14	LOC100796247	NC_038242.2	12075654	12077666	-	1421	protein_coding	ethylene-responsive transcription factor ERF110 && Q9FGF8.1 RecName: Full=Ethylene-responsive transcription factor ABR1; AltName: Full=Protein ABA REPRESSOR 1 && PF00847:AP2 domain	AP2
100819264	1576.67	2469.28	3955.88	203.397	346.796	331.153	2667.28	293.782	3.18223	1.2819e-15	2.88066e-14	LOC100819264	NC_038246.2	48723479	48726666	-	2074	protein_coding	D-3-phosphoglycerate dehydrogenase 3%2C chloroplastic && O49485.1 RecName: Full=D-3-phosphoglycerate dehydrogenase 1, chloroplastic; AltName: Full=Protein EMBRYO SAC DEVELOPMENT ARREST 9; Flags: Precursor && PF01842:ACT domain|PF00389:D-isomer specific 2-	2-Hacid_dh_C
100795340	1206.73	2167.62	1419.77	270.184	228.592	294.466	1598.04	264.414	2.59555	1.32219e-15	2.96391e-14	LOC100795340	NC_038248.2	41439367	41445239	-	4291	protein_coding	ethylene receptor%2C transcript variant X1 && O81122.1 RecName: Full=Ethylene receptor && PF02518:Histidine kinase-, DNA gyrase B-, and HSP90-like ATPase|PF01590:GAF domain|PF00512:His Kinase A (phospho-acceptor) domain|PF00072:Response regulator receiver	HATPase_c
100778128	438.897	411.847	680.774	70.8347	60.5672	47.3076	510.506	59.5698	3.09926	1.36638e-15	3.0611e-14	LOC100778128	NC_038248.2	38143233	38146941	+	3373	protein_coding	receptor-like protein kinase HSL1 && Q9SGP2.1 RecName: Full=Receptor-like protein kinase HSL1; AltName: Full=Protein HAESA-LIKE1; Flags: Precursor && PF13855:Leucine rich repeat|PF08263:Leucine rich repeat N-terminal domain|PF00069:Protein kinase domain	Pkinase
100792859	1551.51	794.793	2799.23	85.0016	161.187	130.337	1715.18	125.509	3.77199	1.3872e-15	3.10393e-14	LOC100792859	NC_038247.2	39244952	39250264	-	2599	protein_coding	MACPF domain-containing protein At1g14780%2C transcript variant X1 && Q8L612.1 RecName: Full=MACPF domain-containing protein At1g14780 && PF01823:MAC/Perforin domain	-
100809318	1081.87	582.547	959.577	55.6558	85.9663	123.579	874.664	88.4004	3.30573	1.45363e-15	3.24861e-14	LOC100809318	NC_016091.4	6729106	6734844	+	2309	protein_coding	sulfite exporter TauE/SafE family protein 3 && - && PF01925:Sulfite exporter TauE/SafE	-
102667485	3960.32	3965.84	6571.48	811.563	1000.34	958.703	4832.55	923.534	2.3874	1.46109e-15	3.26327e-14	LOC102667485	NC_016088.4	51759292	51763186	+	2430	protein_coding	zinc finger CCCH domain-containing protein 44%2C transcript variant X1 && Q9SD34.3 RecName: Full=Zinc finger CCCH domain-containing protein 44; Short=AtC3H44 && PF02213:GYF domain	-
100789289	2472.17	3111.44	2210.28	664.834	562.689	481.765	2597.96	569.763	2.18918	1.46659e-15	3.27157e-14	LOC100789289	NC_038253.2	13323849	13326619	+	1654	protein_coding	tubulin alpha-3 chain && Q9ZRR5.1 RecName: Full=Tubulin alpha-3 chain && -	-
547643	46245.4	55367.3	49295.6	15704	16697	15430	50302.8	15943.7	1.65765	1.52176e-15	3.39051e-14	LOC547643	NC_038252.2	3600548	3605683	+	2742	protein_coding	methionine synthase && O50008.1 RecName: Full=5-methyltetrahydropteroyltriglutamate--homocysteine methyltransferase 1; AltName: Full=Cobalamin-independent methionine synthase 1; Short=AtMS1; AltName: Full=Vitamin-B12-independent methionine synthase 1 && P	-
100788639	207.8	340.497	171.313	0	0	0	239.87	0	10.3718	1.56255e-15	3.47715e-14	LOC100788639	NC_038248.2	40840410	40845868	+	1605	protein_coding	probable sodium/metabolite cotransporter BASS1%2C chloroplastic && Q93YR2.1 RecName: Full=Probable sodium/metabolite cotransporter BASS1, chloroplastic; AltName: Full=Bile acid transporter 2; AltName: Full=Bile acid-sodium symporter family protein 1; Flag	-
100170705	2981.89	2805.26	3158.66	514.057	825.472	572.518	2981.93	637.349	2.22598	1.58295e-15	3.52041e-14	LOC100170705	NC_016091.4	50329773	50333813	-	1670	protein_coding	protein disulfide isomerase-like protein && P29828.1 RecName: Full=Protein disulfide-isomerase; Short=PDI; Flags: Precursor && PF13848:Thioredoxin-like domain|PF00085:Thioredoxin	-
100791511	141.64	354.044	269.846	11.1312	11.7227	4.82731	255.177	9.22705	4.79161	1.64101e-15	3.64732e-14	LOC100791511	NC_038243.2	4858387	4860124	+	1738	protein_coding	aspartyl protease family protein 2 && Q9LNJ3.1 RecName: Full=Aspartyl protease family protein 2; Flags: Precursor && PF14541:Xylanase inhibitor C-terminal|PF14543:Xylanase inhibitor N-terminal	-
100500462	279.552	121.025	522.897	0	0	0	307.825	0	10.7303	1.6813e-15	3.73322e-14	LOC100500462	NC_038249.2	22649925	22650593	-	669	protein_coding	uncharacterized LOC100500462 && Q9LTC5.1 RecName: Full=Ethylene-responsive transcription factor ERF098 && PF00847:AP2 domain	AP2
100810439	262.779	135.476	410.928	0	0	0	269.728	0	10.5397	1.6817e-15	3.73322e-14	LOC100810439	NC_038242.2	2801501	2802625	+	687	protein_coding	uncharacterized LOC100810439 && - && -	-
100807256	431.442	113.8	338.147	0	0	0	294.463	0	10.6668	1.70783e-15	3.78662e-14	LOC100807256	NC_038244.2	19702970	19713506	+	3297	protein_coding	uncharacterized LOC100807256 && Q9SS90.1 RecName: Full=E3 ubiquitin-protein ligase RGLG1; AltName: Full=RING domain ligase 1 && PF01753:MYND finger	zf-MYND
100782377	4500.79	2670.69	5352.14	203.397	513.844	517.487	4174.54	411.576	3.34214	1.78325e-15	3.94429e-14	LOC100782377	NC_016089.4	2595966	2598309	+	2344	protein_coding	metalloendoproteinase 5-MMP && Q9ZUJ5.1 RecName: Full=Metalloendoproteinase 5-MMP; Short=At5-MMP; Flags: Precursor && PF00413:Matrixin|PF01471:Putative peptidoglycan binding domain	PG_binding_1
100792350	344.781	460.619	288.881	34.4054	46.8907	30.8948	364.76	37.397	3.28643	1.78536e-15	3.94656e-14	LOC100792350	NC_038248.2	33299270	33304341	+	2019	protein_coding	protein NRT1/ PTR FAMILY 4.3 && Q93VV5.1 RecName: Full=Protein NRT1/ PTR FAMILY 4.3; Short=AtNPF4.3; AltName: Full=Nitrate transporter 1.14 && PF00854:POT family	-
100820584	830.27	1198.51	1538.46	185.182	87.9201	140.957	1189.08	138.02	3.10705	1.83454e-15	4.05037e-14	LOC100820584	NC_038250.2	6882619	6893624	+	4289	protein_coding	uncharacterized LOC100820584%2C transcript variant X1 && - && PF00149:Calcineurin-like phosphoesterase	Metallophos
100819004	2058.44	2269.68	2274.1	635.488	671.123	625.619	2200.74	644.077	1.77265	1.85037e-15	4.08286e-14	LOC100819004	NC_038243.2	20009215	20016032	-	4660	protein_coding	squamosa promoter-binding-like protein 14%2C transcript variant X2 && Q700C2.2 RecName: Full=Squamosa promoter-binding-like protein 16; AltName: Full=SPL1-related protein 3 && PF03110:SBP domain	SBP
100817669	476.17	77.673	600.156	0	0	0	384.666	0	11.0522	1.90683e-15	4.20237e-14	LOC100817669	NC_016090.4	38695210	38697086	-	1877	protein_coding	cytochrome P450 94A1 && O81117.2 RecName: Full=Cytochrome P450 94A1; AltName: Full=P450-dependent fatty acid omega-hydroxylase && PF00067:Cytochrome P450	p450
100812682	901.09	1212.96	892.396	213.516	133.834	160.267	1002.15	169.205	2.56678	1.96258e-15	4.32264e-14	LOC100812682	NC_038254.2	8910254	8913451	-	1272	protein_coding	protein grpE-like && A4YJR1.1 RecName: Full=Protein GrpE; AltName: Full=HSP-70 cofactor && PF01025:GrpE	-
100783489	1656.81	2613.79	2846.26	435.127	249.107	392.943	2372.29	359.059	2.724	1.96631e-15	4.32826e-14	LOC100783489	NC_038255.2	40210432	40221814	-	4259	protein_coding	putative calcium-transporting ATPase 11%2C plasma membrane-type%2C transcript variant X3 && O22218.1 RecName: Full=Calcium-transporting ATPase 4, plasma membrane-type; AltName: Full=Ca(2+)-ATPase isoform 4 && PF00689:Cation transporting ATPase, C-terminus	E1-E2_ATPase
100781181	249.733	187.86	457.955	0	0	6.75823	298.516	2.25274	7.03391	2.12073e-15	4.66536e-14	LOC100781181	NC_016091.4	2882627	2883860	+	836	protein_coding	uncharacterized LOC100781181 && - && -	-
100784925	363.418	256.501	136.603	0	0	0	252.174	0	10.4441	2.17356e-15	4.77577e-14	LOC100784925	NC_038248.2	1217676	1220290	+	1928	protein_coding	TOM1-like protein 1 && Q960X8.1 RecName: Full=Hepatocyte growth factor-regulated tyrosine kinase substrate && PF03127:GAT domain|PF00790:VHS domain	-
100816128	587.991	962.784	771.469	116.371	69.3592	48.2731	774.081	78.0012	3.31197	2.24762e-15	4.92377e-14	LOC100816128	NC_038241.2	41031067	41042500	+	3708	protein_coding	VIN3-like protein 1%2C transcript variant X1 && Q9LHF5.1 RecName: Full=VIN3-like protein 1; AltName: Full=Protein VERNALIZATION 5 && PF07227:PHD - plant homeodomain finger protein	-
100101891	523.694	458.813	838.651	43.5127	83.0356	56.9622	607.052	61.1702	3.30984	2.27758e-15	4.98046e-14	ETR2	NC_038246.2	42250351	42251456	-	1106	protein_coding	ethylene receptor && Q9ZTP3.1 RecName: Full=Protein EIN4; Short=AtEIN4; AltName: Full=Protein ETHYLENE INSENSITIVE 4 && PF00072:Response regulator receiver domain	Response_reg
100813762	1148.03	1902.08	1728.81	331.911	261.806	297.362	1592.97	297.026	2.42311	2.31112e-15	5.05078e-14	LOC100813762	NC_038254.2	55489622	55491936	-	2315	protein_coding	phenolic glucoside malonyltransferase 1%2C transcript variant X2 && Q940Z5.1 RecName: Full=Phenolic glucoside malonyltransferase 1 && PF02458:Transferase family	-
100127378	2423.72	1573.33	6745.03	0	5.86134	9.65461	3580.69	5.17198	9.43154	2.31476e-15	5.05571e-14	WRKY25	NC_038244.2	902190	903404	+	832	protein_coding	WRKY transcription factor 25 && Q9FYA2.1 RecName: Full=Probable WRKY transcription factor 75; AltName: Full=WRKY DNA-binding protein 75 && PF03106:WRKY DNA -binding domain	WRKY
100811144	535.808	131.863	2030	11.1312	7.81512	18.3438	899.225	12.43	6.17569	2.32083e-15	5.06595e-14	LOC100811144	NC_038249.2	19867072	19869316	-	1835	protein_coding	glutamate receptor 2.8 && O81078.1 RecName: Full=Glutamate receptor 2.9; AltName: Full=Ligand-gated ion channel 2.9; Flags: Precursor && PF00060:Ligand-gated ion channel|PF00497:Bacterial extracellular solute-binding proteins, family 3	Lig_chan
100804403	697.948	149.024	184.749	0	0	0	343.907	0	10.8913	2.32498e-15	5.07198e-14	LOC100804403	NC_038242.2	16712881	16718053	+	2246	protein_coding	WRKY transcription factor 72A && Q9LXG8.1 RecName: Full=Probable WRKY transcription factor 72; AltName: Full=WRKY DNA-binding protein 72 && PF03106:WRKY DNA -binding domain	WRKY
100527044	1728.56	1271.67	2403.98	277.267	187.563	111.028	1801.41	191.953	3.23056	2.39128e-15	5.2135e-14	LOC100527044	NC_016091.4	4270985	4271728	-	744	protein_coding	uncharacterized LOC100527044 && - && PF12023:Domain of unknown function (DUF3511)	-
100527151	657.879	72.2539	456.835	0	0	0	395.656	0	11.0931	2.43081e-15	5.29653e-14	LOC100527151	NC_038255.2	43894676	43895359	-	684	protein_coding	C2H2-type zinc finger protein && Q9SLD4.1 RecName: Full=Zinc finger protein ZAT11 && PF13912:C2H2-type zinc finger	-
100792950	198.482	269.146	178.031	0	0	0	215.22	0	10.2152	2.46088e-15	5.35738e-14	LOC100792950	NC_038244.2	19229717	19231283	+	1003	protein_coding	uncharacterized LOC100792950%2C transcript variant X1 && O64864.1 RecName: Full=Protein YLS3; AltName: Full=Protein YELLOW-LEAF-SPECIFIC GENE 3; AltName: Full=Xylogen-like protein 9; Short=AtXYLP9; Flags: Precursor && PF14368:Probable lipid transfer	-
113664110	478.966	130.057	632.627	0	9.7689	2.89638	413.883	4.22176	6.60916	2.46167e-15	5.35738e-14	IDL2A	NC_016088.4	27376272	27376921	+	650	protein_coding	IDA-like protein && Q29PV4.1 RecName: Full=Protein IDA-LIKE 1; Flags: Precursor && -	-
100527163	2202.87	3825.85	4460.86	650.667	523.613	577.346	3496.53	583.875	2.58214	2.46639e-15	5.36447e-14	LOC100527163	NC_038255.2	40696647	40700629	+	2509	protein_coding	guanylate kinase 2%2C transcript variant X1 && Q9M682.1 RecName: Full=Guanylate kinase 2; Short=AtGK2; AltName: Full=GMP kinase 2 && PF00625:Guanylate kinase	-
100781858	1000.8	1315.92	1707.53	226.671	271.575	242.331	1341.42	246.859	2.44165	2.86308e-15	6.2125e-14	LOC100781858	NC_016090.4	31398113	31404881	-	2589	protein_coding	probable serine/threonine-protein kinase PBL19%2C transcript variant X6 && Q9LTC0.1 RecName: Full=Probable receptor-like protein kinase At5g47070 && PF07714:Protein tyrosine kinase	Pkinase_Tyr
100819406	260.915	493.133	759.152	15.1789	6.83823	32.8257	504.4	18.2809	4.78442	3.18388e-15	6.88818e-14	LOC100819406	NC_038253.2	40088410	40091412	+	1405	protein_coding	uncharacterized LOC100819406 && - && PF00685:Sulfotransferase domain	Sulfotransfer_1
102670348	1394.97	302.563	1717.61	17.2027	61.5441	20.2747	1138.38	33.0071	5.10732	3.27297e-15	7.07672e-14	LOC102670348	NC_038249.2	36392889	36394131	-	874	protein_coding	uncharacterized LOC102670348 && - && -	-
100791666	2022.09	2470.18	2547.3	537.331	623.256	658.445	2346.53	606.344	1.95216	3.3066e-15	7.14101e-14	LOC100791666	NC_038241.2	39151220	39154213	-	2171	protein_coding	uncharacterized LOC100791666%2C transcript variant X1 && Q9SRE5.1 RecName: Full=Uncharacterized protein At1g76660 && -	-
100819853	3601.56	2884.74	6038.51	606.142	765.882	558.037	4174.94	643.353	2.69794	3.3732e-15	7.27625e-14	LOC100819853	NC_038256.2	44949902	44951380	+	1375	protein_coding	isoflavone-7-O-methyltransferase 6-like && Q84KK5.1 RecName: Full=Isoflavone 7-O-methyltransferase; AltName: Full=Daidzein 7-O-methyltransferase && PF00891:O-methyltransferase|PF08100:Dimerisation domain	-
547625	2109.69	2774.55	3707.31	297.506	379.033	572.518	2863.85	416.352	2.78179	3.39455e-15	7.318e-14	ACX1%3B1	NC_038247.2	2542898	2549819	-	2438	protein_coding	acyl-CoA oxidase%2C transcript variant X1 && O65202.1 RecName: Full=Peroxisomal acyl-coenzyme A oxidase 1; Short=AOX 1; AltName: Full=Long-chain acyl-CoA oxidase; Short=AtCX1 && PF02770:Acyl-CoA dehydrogenase, middle domain|PF01756:Acyl-CoA oxidase|PF1474	-
100780759	540.467	537.389	287.761	6.07154	24.4222	30.8948	455.206	20.4628	4.47302	3.44928e-15	7.42723e-14	LOC100780759	NC_038246.2	49619573	49621254	-	1453	protein_coding	transcription factor MYB62 && Q9LDE1.1 RecName: Full=Transcription factor MYB108; AltName: Full=Myb-related protein 108; Short=AtMYB108; AltName: Full=Protein BOTRYTIS-SUSCEPTIBLE 1 && PF00249:Myb-like DNA-binding domain	Myb_DNA-binding
100780580	1297.12	897.755	2377.11	174.051	138.718	189.23	1524	167.333	3.18674	3.62584e-15	7.79365e-14	LOC100780580	NC_038246.2	51428903	51437606	-	3459	protein_coding	clathrin interactor EPSIN 2%2C transcript variant X2 && Q67YI9.1 RecName: Full=Clathrin interactor EPSIN 2; AltName: Full=EPSIN-related 2 && PF01417:ENTH domain	-
100789421	133.253	252.889	313.514	0	0	0	233.219	0	10.3301	3.67518e-15	7.89506e-14	LOC100789421	NC_038252.2	8649658	8654323	+	1809	protein_coding	non-specific phospholipase C4 && Q9SRQ7.1 RecName: Full=Non-specific phospholipase C4 && PF04185:Phosphoesterase family	Phosphoesterase
100500076	2035.14	1283.41	1932.59	47.5604	40.0525	184.403	1750.38	90.672	4.27014	3.92838e-15	8.42514e-14	LOC100500076	NC_016088.4	51040970	51045621	+	2256	protein_coding	lysine histidine transporter-like 8 && Q9SX98.1 RecName: Full=Lysine histidine transporter-like 8; AltName: Full=Amino acid transporter-like protein 1 && PF01490:Transmembrane amino acid transporter protein	Aa_trans
100784956	1018.5	920.335	1021.16	129.526	220.777	188.265	986.666	179.523	2.45795	3.92884e-15	8.42514e-14	LOC100784956	NC_038242.2	6265026	6270541	+	1504	protein_coding	signal peptide peptidase%2C transcript variant X2 && O81062.1 RecName: Full=Signal peptide peptidase; Short=AtSPP; AltName: Full=Intramembrane protease; Short=IMP; Short=IMPAS && PF04258:Signal peptide peptidase	-
100815354	425.851	523.841	787.145	66.787	55.6827	83.9951	578.946	68.8216	3.07172	3.99886e-15	8.57026e-14	LOC100815354	NC_038254.2	55500544	55502280	+	1737	protein_coding	phenolic glucoside malonyltransferase 1 && Q940Z5.1 RecName: Full=Phenolic glucoside malonyltransferase 1 && PF02458:Transferase family	-
100527689	814.428	979.041	1452.24	155.836	201.239	160.267	1081.9	172.447	2.64888	4.00423e-15	8.57674e-14	LOC100527689	NC_038248.2	39915540	39917498	+	1959	misc_RNA	VQ motif-containing protein 19 && Q5M750.1 RecName: Full=VQ motif-containing protein 4; Short=AtVQ4; AltName: Full=MPK3/6-targeted VQ-motif-containing protein 1 && PF05678:VQ motif	-
100795884	1435.97	1968.92	2522.67	412.865	363.403	377.495	1975.85	384.588	2.36094	4.0561e-15	8.68275e-14	LOC100795884	NC_038249.2	23785776	23794722	-	3941	protein_coding	phosphatidate phosphatase PAH1 && Q9SF47.1 RecName: Full=Phosphatidate phosphatase PAH1; AltName: Full=Phosphatidic acid phosphohydrolase 1; Short=AtPAH1 && PF08235:LNS2 (Lipin/Ned1/Smp2)|PF16876:Lipin/Ned1/Smp2 multi-domain protein middle domain|PF04571:	-
100794340	1095.84	234.825	928.226	8.09539	39.0756	14.4819	752.965	20.551	5.19393	4.12607e-15	8.82738e-14	LOC100794340	NC_038243.2	10127080	10128836	-	1757	protein_coding	U-box domain-containing protein 21 && Q5PNY6.1 RecName: Full=U-box domain-containing protein 21; AltName: Full=Plant U-box protein 21 && PF04564:U-box domain	U-box
114482795	114.616	253.792	465.793	0	0	0	278.067	0	10.5837	4.15964e-15	8.89399e-14	MIR10199	NC_016090.4	40106625	40106691	+	67	miRNA	microRNA MIR10199 && - && -	-
100802436	1458.33	1585.07	900.234	251.969	179.748	212.401	1314.54	214.706	2.6146	4.23186e-15	9.04313e-14	LOC100802436	NC_038249.2	29156009	29164869	-	4848	protein_coding	helicase-like transcription factor CHR28%2C transcript variant X2 && Q94BR5.1 RecName: Full=Helicase-like transcription factor CHR28; AltName: Full=Protein CHROMATIN REMODELING 28; AltName: Full=Protein SNF2-RING-HELICASE-LIKE 2 && PF00271:Helicase conser	SNF2_N
100813126	719.381	710.798	3337.81	61.7273	84.9894	48.2731	1589.33	64.9966	4.61166	4.28038e-15	9.13614e-14	LOC100813126	NC_038249.2	15666376	15668579	-	2204	protein_coding	AAA-ATPase ASD%2C mitochondrial && Q9FLD5.1 RecName: Full=AAA-ATPase ASD, mitochondrial; AltName: Full=AAA-ATPase 1; AltName: Full=Protein ATPASE-IN-SEED-DEVELOPMENT && PF00004:ATPase family associated with various cellular activities (AAA)|PF14363:Domain	AAA
547717	736.154	829.114	568.804	114.347	114.296	65.6514	711.357	98.0983	2.85906	4.36637e-15	9.30881e-14	ALDH7B1	NC_038245.2	7137690	7143730	+	1833	protein_coding	aldehyde dehydrogenase family 7 member B1 && P25795.3 RecName: Full=Aldehyde dehydrogenase family 7 member A1; AltName: Full=Antiquitin-1; AltName: Full=Turgor-responsive protein 26G && PF00171:Aldehyde dehydrogenase family	Aldedh
100812491	135.117	228.503	333.669	0	0	0	232.43	0	10.3251	4.3961e-15	9.36674e-14	LOC100812491	NC_038254.2	42493451	42499235	+	1361	protein_coding	probable mannitol dehydrogenase && Q9ZRF1.1 RecName: Full=Probable mannitol dehydrogenase; AltName: Full=NAD-dependent mannitol dehydrogenase && PF00107:Zinc-binding dehydrogenase|PF08240:Alcohol dehydrogenase GroES-like domain	ADH_N
100789071	1097.71	893.239	725.561	62.7393	150.441	77.2369	905.503	96.8057	3.22533	4.43264e-15	9.4391e-14	LOC100789071	NC_038251.2	8232338	8236617	+	2177	protein_coding	protein trichome birefringence-like 10%2C transcript variant X1 && Q5BPJ0.1 RecName: Full=Protein trichome birefringence-like 11 && PF14416:PMR5 N terminal Domain|PF13839:GDSL/SGNH-like Acyl-Esterase family found in Pmr5 and Cas1p	-
100526894	319.621	75.8666	784.905	0	0	0	393.464	0	11.0846	4.57658e-15	9.73995e-14	LOC100526894	NC_038244.2	41349522	41350616	-	1095	protein_coding	uncharacterized LOC100526894 && - && PF14009:Domain of unknown function (DUF4228)	-
100781973	1632.58	1981.56	1776.95	405.781	509.937	371.703	1797.03	429.14	2.06612	4.70552e-15	1.00027e-13	LOC100781973	NC_038252.2	37786611	37795482	-	3152	protein_coding	probable cyclic nucleotide-gated ion channel 20%2C chloroplastic%2C transcript variant X1 && Q9LD37.1 RecName: Full=Probable cyclic nucleotide-gated ion channel 20, chloroplastic; AltName: Full=Cyclic nucleotide-binding transporter 1; Flags: Precursor &&	Ion_trans
100811309	1271.96	1024.2	3400.51	17.2027	119.181	47.3076	1898.89	61.2303	4.95402	4.93926e-15	1.04874e-13	GH3	NC_038241.2	26888147	26890953	+	2182	protein_coding	auxin-responsive protein GH3 && O82333.1 RecName: Full=Probable indole-3-acetic acid-amido synthetase GH3.1; AltName: Full=Auxin-responsive GH3-like protein 1; Short=AtGH3-1 && PF03321:GH3 auxin-responsive promoter	-
novel.1102	259.983	213.149	151.159	0	0	0	208.097	0	10.1668	5.00593e-15	1.06228e-13	-	NC_038255.2	39823076	39824100	+	1025	-	- && - && -	-
100798260	1683.84	1834.35	1795.99	507.986	499.191	403.563	1771.39	470.246	1.91349	5.23217e-15	1.10836e-13	LOC100798260	NC_038253.2	8585275	8589609	-	2417	protein_coding	calmodulin-binding receptor-like cytoplasmic kinase 3%2C transcript variant X3 && Q9ASQ5.1 RecName: Full=Calmodulin-binding receptor-like cytoplasmic kinase 3; Flags: Precursor && PF07714:Protein tyrosine kinase	Pkinase_Tyr
106794104	4757.98	632.222	1432.09	0	0	0	2274.1	0	13.6162	5.48946e-15	1.16085e-13	LOC106794104	NC_038245.2	50121474	50123341	-	1375	protein_coding	isoliquiritigenin 2'-O-methyltransferase && P93324.1 RecName: Full=Isoliquiritigenin 2'-O-methyltransferase; Short=MsCHMT; AltName: Full=Chalcone O-methyltransferase; Short=ChOMT; AltName: Full=Licodione 2'-O-methyltransferase; Short=MsLMT && PF08100:Dime	-
100781077	3273.56	4684.76	2873.13	867.219	676.008	691.27	3610.48	744.832	2.27738	5.50649e-15	1.16377e-13	LOC100781077	NC_038244.2	44742126	44746952	-	2122	protein_coding	probable amino acid permease 7%2C transcript variant X2 && Q9FF99.1 RecName: Full=Probable amino acid permease 7; AltName: Full=Amino acid transporter AAP7 && PF01490:Transmembrane amino acid transporter protein	Aa_trans
100791789	814.428	802.922	792.743	102.204	106.481	177.645	803.364	128.777	2.6407	5.5543e-15	1.1732e-13	LOC100791789	NC_016090.4	32676896	32684393	-	1616	protein_coding	E3 ubiquitin-protein ligase RNF25-like && - && PF05773:RWD domain|PF13639:Ring finger domain	RWD
100798918	2296.99	1591.39	1218.23	324.827	211.985	259.709	1702.2	265.507	2.68092	5.58869e-15	1.17978e-13	LOC100798918	NC_038243.2	8269883	8279230	+	3741	protein_coding	cytochrome P450 CYP736A12 && H2DH18.1 RecName: Full=Cytochrome P450 CYP736A12 [Panax ginseng] && PF00067:Cytochrome P450	p450
732570	2167.46	2511.73	2958.23	515.069	642.794	673.892	2545.81	610.585	2.05964	5.72108e-15	1.20634e-13	LOC732570	NC_038246.2	44466469	44475905	-	1953	protein_coding	chorismate synthase && P57720.2 RecName: Full=Chorismate synthase, chloroplastic; AltName: Full=5-enolpyruvylshikimate-3-phosphate phospholyase; AltName: Full=Protein EMBRYO DEFECTIVE 1144; Flags: Precursor && PF01264:Chorismate synthase	-
102664409	277.688	469.651	435.561	9.10731	32.2374	7.72369	394.3	16.3561	4.59032	5.72822e-15	1.20715e-13	LOC102664409	NC_038250.2	2983705	2988441	-	2326	protein_coding	probable serine/threonine-protein kinase PBL2 && O49839.1 RecName: Full=Protein kinase 2A, chloroplastic; Flags: Precursor && PF00069:Protein kinase domain	Pkinase
100785429	10470.2	16596.7	13378.1	2851.6	3413.25	3378.15	13481.7	3214.33	2.0684	5.88564e-15	1.23961e-13	LOC100785429	NC_038255.2	8517509	8520375	+	1862	protein_coding	elongation factor 1-alpha && O64937.2 RecName: Full=Elongation factor 1-alpha; Short=EF-1-alpha && PF00009:Elongation factor Tu GTP binding domain|PF03143:Elongation factor Tu C-terminal domain|PF03144:Elongation factor Tu domain 2	GTP_EFTU
100792063	126.73	269.146	272.086	0	0	0	222.654	0	10.2635	5.91084e-15	1.2442e-13	LOC100792063	NC_038244.2	3948413	3950224	-	1201	protein_coding	1-aminocyclopropane-1-carboxylate oxidase && Q9MB94.1 RecName: Full=1-aminocyclopropane-1-carboxylate oxidase; Short=ACC oxidase; AltName: Full=Ethylene-forming enzyme; Short=EFE && PF03171:2OG-Fe(II) oxygenase superfamily|PF14226:non-haem dioxygenase in	2OG-FeII_Oxy
100775462	1474.17	791.181	1932.59	191.254	187.563	165.094	1399.31	181.303	2.94803	6.08452e-15	1.27929e-13	LOC100775462	NC_038248.2	37985553	37991127	+	2968	protein_coding	probable serine/threonine-protein kinase At1g54610 && F4I114.1 RecName: Full=Probable serine/threonine-protein kinase At1g09600 && PF00069:Protein kinase domain	Pkinase
100794861	414.669	283.597	744.596	12.1431	39.0756	22.2056	480.954	24.4748	4.29459	6.54805e-15	1.37438e-13	LOC100794861	NC_038251.2	5703073	5705508	+	2436	protein_coding	L-type lectin-domain containing receptor kinase VII.1 && Q9S9U1.1 RecName: Full=L-type lectin-domain containing receptor kinase VII.1; Short=LecRK-VII.1; Flags: Precursor && PF00139:Legume lectin domain|PF00069:Protein kinase domain	Pkinase
100777958	1408.94	2136.91	1658.27	292.446	416.155	296.397	1734.71	334.999	2.37246	6.65948e-15	1.39598e-13	LOC100777958	NC_038255.2	46716154	46720362	-	1973	protein_coding	flavin-containing monooxygenase YUCCA10-like%2C transcript variant X2 && Q9FVQ0.1 RecName: Full=Probable indole-3-pyruvate monooxygenase YUCCA10; AltName: Full=Flavin-containing monooxygenase YUCCA10 && PF00743:Flavin-binding monooxygenase-like	FMO-like
100787239	466.852	332.368	557.607	17.2027	0	12.551	452.276	9.9179	5.51352	6.66244e-15	1.39598e-13	LOC100787239	NC_038241.2	33780336	33784121	+	2290	protein_coding	microtubule-associated protein futsch && - && PF03763:Remorin, C-terminal region	-
novel.342	833.997	76.7698	274.325	0	0	0	395.031	0	11.091	6.74905e-15	1.41332e-13	-	NC_038243.2	9177380	9185971	+	3489	-	- && - && -	-
100781713	441.692	494.036	738.998	85.0016	46.8907	49.2385	558.242	60.3769	3.20935	6.80798e-15	1.42485e-13	LOC100781713	NC_016091.4	45568996	45570639	-	1476	protein_coding	F-box protein At1g67340 && Q9FYF9.1 RecName: Full=F-box protein At1g67340 && PF01753:MYND finger	zf-MYND
100785670	149.094	304.37	186.989	0	0	0	213.484	0	10.2034	7.03635e-15	1.47012e-13	LOC100785670	NC_038249.2	20554554	20555470	+	917	protein_coding	uncharacterized LOC100785670 && - && PF14009:Domain of unknown function (DUF4228)	-
100779952	1360.49	1190.38	1399.62	333.935	202.216	243.296	1316.83	259.816	2.34172	7.29519e-15	1.52246e-13	LOC100779952	NC_038249.2	30631819	30633960	+	2031	protein_coding	uncharacterized protein At5g39865%2C transcript variant X1 && Q9FLE8.1 RecName: Full=Uncharacterized protein At5g39865 && PF00462:Glutaredoxin	-
100790371	166.799	295.338	302.317	0	0	6.75823	254.818	2.25274	6.80562	7.63997e-15	1.5935e-13	LOC100790371	NC_038246.2	43302415	43310574	-	1895	protein_coding	pyruvate kinase 1%2C cytosolic && Q2RAK2.1 RecName: Full=Pyruvate kinase 1, cytosolic; Short=OsPK1 >B8BJ39.1 RecName: Full=Pyruvate kinase 1, cytosolic; Short=OsPK1 && PF02887:Pyruvate kinase, alpha/beta domain|PF00224:Pyruvate kinase, barrel domain	PK
100779142	132.321	209.536	309.035	0	0	0	216.964	0	10.2257	8.28833e-15	1.7248e-13	LOC100779142	NC_038253.2	4945357	4946942	-	1586	protein_coding	uncharacterized LOC100779142 && - && PF01762:Galactosyltransferase	Galactosyl_T
100804843	1727.63	1492.95	2189	0	0	5.79277	1803.19	1.93092	9.85694	8.51739e-15	1.77046e-13	LOC100804843	NC_016089.4	6874994	6877855	-	1846	protein_coding	ethylene-responsive transcription factor ABR1%2C transcript variant X1 && Q70II3.2 RecName: Full=Ethylene-responsive transcription factor ERF110 && PF00847:AP2 domain	AP2
100799263	460.329	89.4142	297.838	0	0	0	282.527	0	10.6072	9.00167e-15	1.86688e-13	LOC100799263	NW_024464687.1	3418	5439	+	1003	protein_coding	protein LURP-one-related 14 && B3H5L1.1 RecName: Full=Protein LURP-one-related 9 && PF04525:LURP-one-related	-
100800760	1567.36	1088.32	3430.74	170.003	225.662	190.196	2028.81	195.287	3.37664	9.19252e-15	1.90322e-13	LOC100800760	NC_038246.2	2026752	2029460	+	2399	protein_coding	probable LRR receptor-like serine/threonine-protein kinase RKF3 && P93050.1 RecName: Full=Probable LRR receptor-like serine/threonine-protein kinase RKF3; AltName: Full=Receptor-like kinase in flowers 3; Flags: Precursor && PF00069:Protein kinase domain	Pkinase
100786799	1693.15	2091.75	3109.39	135.598	372.195	221.091	2298.1	242.961	3.2413	9.47728e-15	1.95996e-13	LOC100786799	NC_016089.4	1046964	1054639	+	1712	protein_coding	uncharacterized LOC100786799 && - && PF09459:Ethylbenzene dehydrogenase	-
100788646	836.793	1405.34	1074.91	202.385	203.193	138.061	1105.68	181.213	2.60946	9.62863e-15	1.99013e-13	ZFP3	NC_038248.2	35337188	35338399	+	1212	protein_coding	C2H2-type zinc finger protein 3 && Q681X4.1 RecName: Full=Zinc finger protein ZAT5 && PF13912:C2H2-type zinc finger	-
114827817	1941.96	1242.77	3706.19	210.48	246.176	284.811	2296.97	247.156	3.21591	9.74783e-15	2.01363e-13	CHS2	NC_038241.2	34634432	34731999	+	3712	protein_coding	chalcone synthase 2%2C transcript variant X3 && P48406.1 RecName: Full=Chalcone synthase 5; AltName: Full=Naringenin-chalcone synthase 5 && PF00195:Chalcone and stilbene synthases, N-terminal domain|PF02797:Chalcone and stilbene synthases, C-terminal doma	Chal_sti_synt_N
100810473	4807.36	4531.23	1401.86	352.149	329.212	356.255	3580.15	345.872	3.37183	9.88117e-15	2.04003e-13	LOC100810473	NC_038244.2	44008133	44010394	-	1426	protein_coding	probable purine permease 9 && O49726.2 RecName: Full=Probable purine permease 9; Short=AtPUP9 && PF16913:Purine nucleobase transmembrane transport	-
100804490	336.394	261.017	1163.36	27.3219	22.4685	22.2056	586.924	23.9987	4.61186	9.92467e-15	2.04785e-13	LOC100804490	NC_038246.2	4177554	4180740	-	1088	protein_coding	uncharacterized LOC100804490 && - && -	-
100783353	2816.02	3225.24	5684.68	713.406	665.262	566.726	3908.65	648.465	2.59147	9.98013e-15	2.05738e-13	LOC100783353	NC_038241.2	114035	123397	-	4361	protein_coding	mediator of RNA polymerase II transcription subunit 33B && Q9LUG9.1 RecName: Full=Mediator of RNA polymerase II transcription subunit 33A; AltName: Full=REF4-related 1 protein; AltName: Full=REF4-resembling 1 protein && -	-
100779239	265.575	208.633	135.483	0	0	0	203.23	0	10.1327	9.98208e-15	2.05738e-13	LOC100779239	NC_038249.2	37312085	37313179	+	603	protein_coding	defensin-like protein && P18646.1 RecName: Full=Defensin-like protein; AltName: Full=10 kDa protein; AltName: Full=Clone PSAS10; Flags: Precursor && -	-
100786581	708.199	981.75	618.071	136.61	144.58	112.959	769.34	131.383	2.55035	1.06133e-14	2.1838e-13	LOC100786581	NC_038244.2	40562859	40569970	+	2331	protein_coding	protein NRT1/ PTR FAMILY 4.6 && Q8H157.1 RecName: Full=Protein NRT1/ PTR FAMILY 4.6; Short=AtNPF4.6; AltName: Full=Nitrate transporter 1.2; AltName: Full=Nitrate transporter NTL1; AltName: Full=Protein ABA-IMPORTING TRANSPORTER 1 && PF00854:POT family	-
100795147	825.611	972.719	1231.66	220.599	193.424	215.298	1010	209.774	2.26716	1.14385e-14	2.35094e-13	LOC100795147	NC_038248.2	25426926	25430977	+	1847	protein_coding	protein transport protein Sec61 subunit alpha && Q54XK2.1 RecName: Full=Protein transport protein Sec61 subunit alpha; AltName: Full=Secretory 61 complex subunit alpha && PF00344:SecY translocase|PF10559:Plug domain of Sec61p	-
100805390	2525.29	2536.11	3415.07	598.047	651.586	782.024	2825.49	677.219	2.06058	1.1785e-14	2.41942e-13	LOC100805390	NC_016090.4	625970	630661	-	1346	protein_coding	NADH--cytochrome b5 reductase 1 && Q9ZNT1.1 RecName: Full=NADH--cytochrome b5 reductase 1 && PF00970:Oxidoreductase FAD-binding domain|PF00175:Oxidoreductase NAD-binding domain	FAD_binding_6
100776122	11274.3	1697.97	21585.5	19.2265	79.1281	32.8257	11519.3	43.7268	8.04106	1.17965e-14	2.42042e-13	LOC100776122	NC_038253.2	3041020	3046917	+	4216	protein_coding	ABC transporter B family member 11 && Q9FWX7.1 RecName: Full=ABC transporter B family member 11; Short=ABC transporter ABCB.11; Short=AtABCB11; AltName: Full=Multidrug resistance protein 8; AltName: Full=P-glycoprotein 11 && PF00664:ABC transporter transm	ABC_membrane
100793053	834.929	419.073	513.939	65.775	79.1281	47.3076	589.314	64.0702	3.20164	1.20331e-14	2.46621e-13	LOC100793053	NC_038256.2	345876	348444	+	1471	protein_coding	isoliquiritigenin 2'-O-methyltransferase-like && P93324.1 RecName: Full=Isoliquiritigenin 2'-O-methyltransferase; Short=MsCHMT; AltName: Full=Chalcone O-methyltransferase; Short=ChOMT; AltName: Full=Licodione 2'-O-methyltransferase; Short=MsLMT && PF08100	-
100785888	2222.44	3048.21	3219.12	358.221	443.508	669.065	2829.92	490.265	2.52891	1.23438e-14	2.52848e-13	LOC100785888	NC_038244.2	3213044	3214165	-	1122	protein_coding	uncharacterized LOC100785888 && - && -	-
100818028	1828.27	2034.85	2508.11	326.851	534.359	427.699	2123.75	429.636	2.30515	1.25563e-14	2.56912e-13	LOC100818028	NC_016090.4	2985274	2989303	-	2532	protein_coding	transketolase%2C chloroplastic && Q43848.1 RecName: Full=Transketolase, chloroplastic; Short=TK; Flags: Precursor && PF00456:Transketolase, thiamine diphosphate binding domain|PF02780:Transketolase, C-terminal domain|PF02779:Transketolase, pyrimidine bind	-
100791866	1905.61	1918.34	3412.83	355.185	465.976	281.915	2412.26	367.692	2.71365	1.33902e-14	2.73515e-13	LOC100791866	NC_038242.2	13840581	13846484	-	1873	protein_coding	probable protein S-acyltransferase 5 && Q9M306.2 RecName: Full=Probable protein S-acyltransferase 5; AltName: Full=Probable palmitoyltransferase At3g48760; AltName: Full=Zinc finger DHHC domain-containing protein At3g48760 && PF01529:DHHC palmitoyltransfe	-
100170736	778.087	1062.13	1288.77	116.371	51.7752	146.75	1043	104.965	3.31256	1.36043e-14	2.77734e-13	LOC100170736	NC_038244.2	7423668	7428540	-	1970	protein_coding	(S)-2-hydroxy-acid oxidase GLO1%2C transcript variant X3 && Q9LRR9.1 RecName: Full=Peroxisomal (S)-2-hydroxy-acid oxidase GLO1; AltName: Full=Glycolate oxidase 1; Short=AtGLO1; Short=GOX 1; AltName: Full=Short chain alpha-hydroxy acid oxidase GLO1 && PF01	FMN_dh
100818821	2110.62	231.213	1174.56	20.2385	32.2374	52.1349	1172.13	34.8702	5.0701	1.39845e-14	2.85337e-13	LOC100818821	NC_038250.2	366869	371400	-	2863	protein_coding	nudix hydrolase 2%2C transcript variant X3 && Q94B74.1 RecName: Full=Nudix hydrolase 2; Short=AtNUDT2; AltName: Full=ADP-ribose pyrophosphatase; AltName: Full=NADH pyrophosphatase && PF00293:NUDIX domain	NUDIX
100796791	1077.21	2070.98	1951.63	279.291	157.279	258.744	1699.94	231.771	2.87476	1.41077e-14	2.87575e-13	LOC100796791	NC_038243.2	35545355	35548934	+	2365	protein_coding	heat shock 70 kDa protein%2C mitochondrial && Q01899.1 RecName: Full=Heat shock 70 kDa protein, mitochondrial; Flags: Precursor && PF00012:Hsp70 protein	HSP70
100777191	217.119	162.571	171.313	0	0	0	183.668	0	9.98619	1.41193e-14	2.87606e-13	LOC100777191	NC_016089.4	43957905	43960992	+	1215	protein_coding	cationic peroxidase 1 && P22195.2 RecName: Full=Cationic peroxidase 1; AltName: Full=PNPC1; Flags: Precursor && PF00141:Peroxidase	-
100812139	124.867	172.506	468.032	0	0	0	255.135	0	10.4593	1.44866e-14	2.94596e-13	LOC100812139	NC_038254.2	55460875	55465953	-	2727	protein_coding	exosome complex component RRP43-like%2C transcript variant X1 && Q8U0M0.1 RecName: Full=Exosome complex component Rrp42 && -	-
100813036	951.409	723.443	1060.35	111.312	163.141	182.472	911.734	152.308	2.58093	1.45981e-14	2.96699e-13	LOC100813036	NC_038254.2	57849192	57852667	+	1392	protein_coding	NADP-dependent alkenal double bond reductase P2-like && Q9SLN8.1 RecName: Full=2-alkenal reductase (NADP(+)-dependent); AltName: Full=Alkenal double bound reductase; AltName: Full=Allylic alcohol dehydrogenase 1; Short=allyl-ADH1; AltName: Full=Flavin-fre	ADH_zinc_N
100781029	524.626	569.903	1061.47	40.4769	41.0294	91.7188	718.666	57.7417	3.63637	1.4622e-14	2.97019e-13	LOC100781029	NC_038242.2	16534652	16538091	-	3079	protein_coding	pentatricopeptide repeat-containing protein At1g18900%2C transcript variant X1 && Q8GYP6.1 RecName: Full=Pentatricopeptide repeat-containing protein At1g18900 && PF13041:PPR repeat family|PF12854:PPR repeat	-
100806338	1125.66	1150.64	1493.67	61.7273	200.262	94.6152	1256.66	118.868	3.40165	1.50064e-14	3.04489e-13	LOC100806338	NC_038249.2	41355228	41361790	+	1720	protein_coding	uncharacterized LOC100806338 && - && PF05212:Protein of unknown function (DUF707)	-
100813623	2345.44	353.141	2868.65	0	0	0	1855.75	0	13.3228	1.61926e-14	3.27107e-13	LOC100813623	NC_038248.2	14582301	14585449	+	1935	protein_coding	cyanogenic beta-glucosidase && B8AVF0.1 RecName: Full=Beta-glucosidase 12; Flags: Precursor && PF00232:Glycosyl hydrolase family 1	Glyco_hydro_1
100778430	80.1383	358.56	360.541	0	0	0	266.413	0	10.5224	1.65054e-14	3.33057e-13	LOC100778430	NC_038253.2	1312203	1314217	+	1618	protein_coding	adenylate isopentenyltransferase 5%2C chloroplastic && Q94ID2.2 RecName: Full=Adenylate isopentenyltransferase 5, chloroplastic; Short=AtIPT5; AltName: Full=Adenylate dimethylallyltransferase 5; AltName: Full=Cytokinin synthase 5; Flags: Precursor && PF01	IPPT
102659568	482.693	99.3492	214.981	0	0	0	265.675	0	10.5187	1.69618e-14	3.4189e-13	LOC102659568	NC_038244.2	46944681	46946842	-	1744	protein_coding	uncharacterized LOC102659568 && - && PF03398:Regulator of Vps4 activity in the MVB pathway	-
100795305	2736.82	2243.48	2094.95	389.591	632.048	423.837	2358.42	481.825	2.29122	1.76973e-14	3.56127e-13	LOC100795305	NC_016090.4	45626966	45631416	-	2146	protein_coding	protein WVD2-like 1%2C transcript variant X8 && Q84ZT9.1 RecName: Full=Protein WAVE-DAMPENED 2; Short=AtWVD2 && PF06886:Targeting protein for Xklp2 (TPX2)	-
100794395	1186.23	1333.09	1180.16	280.303	277.437	355.29	1233.16	304.343	2.01853	1.89761e-14	3.80603e-13	LOC100794395	NC_038254.2	56762314	56769160	+	1820	protein_coding	sphingosine-1-phosphate lyase && Q9C509.1 RecName: Full=Sphingosine-1-phosphate lyase; Short=AtSPL1; Short=S1PL; Short=SP-lyase; Short=SPL; AltName: Full=Dihydrosphingosine phosphate lyase 1; Short=AtDPL1; AltName: Full=Sphingosine-1-phosphate aldolase &&	-
121174327	167.731	138.186	294.479	0	0	0	200.132	0	10.109	1.93528e-14	3.87947e-13	LOC121174327	NC_038256.2	47507694	47511897	+	907	protein_coding	glycinol 4-dimethylallyltransferase-like && B9A1Q4.1 RecName: Full=Glycinol 4-dimethylallyltransferase; AltName: Full=Dimethylallyl diphosphate:(6aS,11aS)-(-)-3,9,6a-trihydroxypterocarpan ((-)-glycinol) 4-dimethylallyltransferase; AltName: Full=Glyceollin	-
100780106	259.052	429.911	158.996	17.2027	11.7227	5.79277	282.653	11.5727	4.6141	1.95164e-14	3.90799e-13	LOC100780106	NC_038248.2	8577635	8582440	+	2545	protein_coding	uncharacterized GPI-anchored protein At1g61900%2C transcript variant X1 && Q8GUI4.1 RecName: Full=Uncharacterized GPI-anchored protein At1g61900; Flags: Precursor && -	-
100777237	1076.28	1879.51	876.72	165.955	169.002	207.574	1277.5	180.844	2.82067	1.99119e-14	3.98281e-13	LOC100777237	NC_038255.2	38326382	38331246	+	1803	protein_coding	protein DETOXIFICATION 21 && Q8W488.1 RecName: Full=Protein DETOXIFICATION 21; Short=AtDTX21; AltName: Full=Multidrug and toxic compound extrusion protein 21; Short=MATE protein 21 && PF01554:MatE	MatE
100799367	2076.14	1279.8	4491.09	166.967	299.905	166.059	2615.68	210.977	3.63178	2.01957e-14	4.03516e-13	LOC100799367	NC_038255.2	39095901	39100254	-	2668	protein_coding	probable mediator of RNA polymerase II transcription subunit 26b%2C transcript variant X1 && Q9FHK9.1 RecName: Full=Probable mediator of RNA polymerase II transcription subunit 26b && PF08711:TFIIS helical bundle-like domain	-
100790454	682.107	841.758	895.755	114.347	170.956	164.128	806.54	149.811	2.42804	2.06418e-14	4.11979e-13	LOC100790454	NC_038243.2	3267178	3269586	+	1871	protein_coding	putative receptor-like protein kinase At1g72540 && Q9CAH1.1 RecName: Full=Putative receptor-like protein kinase At1g72540 && PF07714:Protein tyrosine kinase	Pkinase_Tyr
100792361	472.443	54.1905	473.63	0	0	0	333.421	0	10.846	2.11424e-14	4.21741e-13	LOC100792361	NC_038256.2	3723525	3724636	-	1112	protein_coding	uncharacterized LOC100792361 && - && -	-
100792229	620.606	615.965	1017.8	52.62	97.689	109.097	751.457	86.4687	3.1183	2.23814e-14	4.45727e-13	LOC100792229	NC_038243.2	18979131	18980257	+	1127	protein_coding	abscisic acid receptor PYL4 && O80920.1 RecName: Full=Abscisic acid receptor PYL4; AltName: Full=ABI1-binding protein 2; AltName: Full=PYR1-like protein 4; AltName: Full=Regulatory components of ABA receptor 10 && PF10604:Polyketide cyclase / dehydrase an	-
100818341	225.505	144.508	389.653	0	0	5.79277	253.222	1.93092	7.01791	2.45013e-14	4.86886e-13	LOC100818341	NC_016089.4	42319980	42322226	+	1292	protein_coding	transcription factor bHLH93 && Q9LSL1.1 RecName: Full=Transcription factor bHLH93; AltName: Full=Basic helix-loop-helix protein 93; Short=AtbHLH93; Short=bHLH 93; AltName: Full=Transcription factor EN 47; AltName: Full=bHLH transcription factor bHLH093 &&	HLH
100791801	926.249	1144.32	1058.11	252.981	281.344	249.089	1042.89	261.138	1.99769	2.48143e-14	4.92836e-13	LOC100791801	NC_038247.2	8992129	9000187	-	3198	protein_coding	coatomer subunit gamma-2 && Q6Z382.1 RecName: Full=Coatomer subunit gamma-2; AltName: Full=Gamma-2-coat protein; Short=Gamma-2-COP && PF08752:Coatomer gamma subunit appendage platform subdomain|PF16381:Coatomer subunit gamma-1 C-terminal appendage platfor	-
100800293	4728.16	5789.35	29947.3	11.1312	61.5441	81.0987	13488.3	51.258	8.03929	2.53073e-14	5.01812e-13	LOC100800293	NC_038249.2	22201432	22207591	-	4386	protein_coding	ABC transporter B family member 11 && Q9FWX7.1 RecName: Full=ABC transporter B family member 11; Short=ABC transporter ABCB.11; Short=AtABCB11; AltName: Full=Multidrug resistance protein 8; AltName: Full=P-glycoprotein 11 && PF00664:ABC transporter transm	ABC_membrane
100785366	983.092	774.02	754.673	184.17	145.557	190.196	837.262	173.308	2.27254	2.56079e-14	5.07221e-13	LOC100785366	NC_016088.4	12884892	12885427	+	407	lncRNA	uncharacterized LOC100785366 && - && -	-
100798027	537.672	302.563	703.168	57.6796	57.6365	45.3767	514.468	53.5643	3.26341	2.61682e-14	5.1804e-13	LOC100798027	NC_038242.2	9681284	9684837	+	2835	protein_coding	putative wall-associated receptor kinase-like 16 && Q9LMN8.2 RecName: Full=Wall-associated receptor kinase 3; Flags: Precursor && PF07645:Calcium-binding EGF domain|PF13947:Wall-associated receptor kinase galacturonan-binding|PF07714:Protein tyrosine kina	Pkinase_Tyr
100811729	304.712	158.959	135.483	0	0	0	199.718	0	10.1074	2.64028e-14	5.22119e-13	LOC100811729	NC_038252.2	33184647	33185753	-	860	protein_coding	extensin-2-like && - && PF04554:Extensin-like region	-
100807726	420.26	88.5111	238.495	0	0	0	249.089	0	10.4256	2.68323e-14	5.29707e-13	LOC100807726	NC_038241.2	33080198	33083500	+	1290	protein_coding	protein SRG1 && Q39224.1 RecName: Full=Protein SRG1; Short=AtSRG1; AltName: Full=Protein SENESCENCE-RELATED GENE 1 && PF03171:2OG-Fe(II) oxygenase superfamily|PF14226:non-haem dioxygenase in morphine synthesis N-terminal	2OG-FeII_Oxy
100794230	245.074	72.2539	623.669	0	0	0	313.666	0	10.7575	2.71747e-14	5.35934e-13	LOC100794230	NC_038254.2	48603016	48606401	+	2176	protein_coding	trihelix transcription factor GT-3b%2C transcript variant X2 && Q9SDW0.1 RecName: Full=Trihelix transcription factor GT-3a; AltName: Full=Trihelix DNA-binding protein GT-3a && PF13837:Myb/SANT-like DNA-binding domain	-
102670038	1052.98	1264.44	743.477	179.11	207.101	190.196	1020.3	192.136	2.40911	2.87274e-14	5.65947e-13	LOC102670038	NC_038250.2	21987880	21993526	+	5427	lncRNA	uncharacterized LOC102670038%2C transcript variant X3 && - && -	-
100802723	1990.41	2629.14	5941.09	409.829	400.525	391.012	3520.22	400.455	3.13581	2.89952e-14	5.70608e-13	LOC100802723	NC_038246.2	7388526	7390050	-	1525	protein_coding	uncharacterized LOC100802723 && - && -	-
121175032	1392.17	2239.87	3300.86	376.436	268.645	350.462	2310.97	331.848	2.79979	2.99133e-14	5.87728e-13	LOC121175032	NC_038242.2	787647	788736	-	1090	protein_coding	bZIP transcription factor 11-like && Q9LZP8.1 RecName: Full=bZIP transcription factor 53; Short=AtbZIP53 && PF00170:bZIP transcription factor	bZIP_1
100783593	114.616	266.436	200.425	0	0	0	193.826	0	10.0638	3.18454e-14	6.24347e-13	LOC100783593	NC_038245.2	3066274	3072968	+	1552	protein_coding	glucan endo-1%2C3-beta-glucosidase%2C basic isoform%2C transcript variant X3 && P23535.1 RecName: Full=Glucan endo-1,3-beta-glucosidase, basic isoform; AltName: Full=(1->3)-beta-glucan endohydrolase; Short=(1->3)-beta-glucanase; AltName: Full=Beta-1,3-end	Glyco_hydro_17
100820546	705.403	1044.97	998.767	200.361	178.771	189.23	916.381	189.454	2.27407	3.26988e-14	6.40735e-13	LOC100820546	NC_038256.2	43424878	43429460	+	2170	protein_coding	chaperonin CPN60-2%2C mitochondrial && Q05046.1 RecName: Full=Chaperonin CPN60-2, mitochondrial; AltName: Full=HSP60-2; Flags: Precursor && PF00118:TCP-1/cpn60 chaperonin family	-
100810166	175.186	201.408	141.081	0	0	0	172.558	0	9.89654	3.36822e-14	6.59652e-13	LOC100810166	NC_038245.2	42911310	42917728	-	1510	protein_coding	protein PIN-LIKES 3 && F4HWB6.1 RecName: Full=Protein PIN-LIKES 1; AltName: Full=Auxin efflux carrier-like protein 1 && PF03547:Membrane transport protein	-
100802255	149.094	132.767	341.507	0	0	0	207.789	0	10.1631	3.40674e-14	6.66838e-13	LOC100802255	NC_038241.2	31013271	31017157	+	1274	protein_coding	tobamovirus multiplication protein 1%2C transcript variant X2 && Q402F4.1 RecName: Full=Tobamovirus multiplication protein 1; Short=NtTOM1 && PF06454:Protein of unknown function (DUF1084)	-
100776557	277.688	86.7047	313.514	0	0	0	225.969	0	10.2845	3.48835e-14	6.82084e-13	LOC100776557	NC_038256.2	44982300	44984618	-	1014	pseudogene	- && Q70FG7.1 RecName: Full=4,5-DOPA dioxygenase extradiol && -	-
100800518	1039	1063.94	2107.26	162.92	214.916	214.332	1403.4	197.389	2.82929	3.68069e-14	7.18923e-13	LOC100800518	NC_038244.2	4527798	4534486	+	2371	protein_coding	external alternative NAD(P)H-ubiquinone oxidoreductase B2%2C mitochondrial && Q94BV7.1 RecName: Full=External alternative NAD(P)H-ubiquinone oxidoreductase B2, mitochondrial; AltName: Full=External alternative NADH dehydrogenase NDB2; AltName: Full=NADH:u	Pyr_redox_2
100788688	486.421	513.003	900.234	95.1208	54.7058	72.4096	633.219	74.0787	3.09554	4.07406e-14	7.92374e-13	LOC100788688	NC_038242.2	13596955	13600231	-	1333	protein_coding	rRNA 2'-O-methyltransferase fibrillarin 2 && Q94AH9.2 RecName: Full=Mediator of RNA polymerase II transcription subunit 36a; AltName: Full=Fibrillarin-like protein 2; AltName: Full=Histone-glutamine methyltransferase; AltName: Full=rRNA 2'-O-methyltransfe	-
102667104	561.9	606.03	913.67	17.2027	63.4978	10.6201	693.867	30.4402	4.50998	4.16906e-14	8.10419e-13	LOC102667104	NC_038244.2	1474503	1476286	+	1345	protein_coding	probable WRKY transcription factor 29 && Q9SUS1.1 RecName: Full=Probable WRKY transcription factor 29; AltName: Full=WRKY DNA-binding protein 29 && PF03106:WRKY DNA -binding domain	WRKY
100785098	1252.39	901.368	1704.17	230.719	217.846	247.158	1285.98	231.908	2.47087	4.31546e-14	8.37543e-13	LOC100785098	NC_038256.2	22285596	22299257	-	1502	protein_coding	endoplasmic reticulum-Golgi intermediate compartment protein 3%2C transcript variant X1 && Q5EAE0.1 RecName: Full=Endoplasmic reticulum-Golgi intermediate compartment protein 3 && PF07970:Endoplasmic reticulum vesicle transporter|PF13850:Endoplasmic Retic	-
121175291	98.7751	213.149	307.916	0	0	0	206.613	0	10.1552	4.34789e-14	8.4339e-13	LOC121175291	NC_038244.2	9187289	9188912	+	860	protein_coding	probable disease resistance protein At5g47260%2C transcript variant X1 && - && PF00931:NB-ARC domain	NB-ARC
100306220	1474.17	1855.12	1906.84	441.199	370.241	487.558	1745.38	432.999	2.011	4.38109e-14	8.49379e-13	LOC100306220	NC_016090.4	31385934	31387521	+	915	protein_coding	FCS-like zinc-finger domain-containing protein && - && PF04570:zinc-finger of the FCS-type, C2-C2	-
100306088	2540.2	2425.93	4513.48	390.603	509.937	629.481	3159.87	510.007	2.63101	4.42576e-14	8.57585e-13	LOC100306088	NC_038244.2	1321175	1324108	+	845	protein_coding	uncharacterized LOC100306088 && - && -	-
100777055	160.277	212.246	139.962	0	0	0	170.828	0	9.88201	4.45469e-14	8.62734e-13	LOC100777055	NC_038247.2	15257578	15258911	-	1036	protein_coding	secoisolariciresinol dehydrogenase-like && Q94KL7.1 RecName: Full=Secoisolariciresinol dehydrogenase && PF00106:short chain dehydrogenase	adh_short
100101899	2989.34	4054.35	4529.16	926.922	1005.22	723.13	3857.62	885.091	2.12378	4.49037e-14	8.69183e-13	OAS-TL3	NC_038254.2	52564187	52567854	+	1443	protein_coding	OAS-TL3 cysteine synthase && Q1KLZ2.1 RecName: Full=L-3-cyanoalanine synthase 1, mitochondrial; Short=MdCAS1; Flags: Precursor && PF00291:Pyridoxal-phosphate dependent enzyme	PALP
100792263	476.17	487.714	1929.23	1.01192	30.2836	17.3783	964.372	16.2246	5.89097	4.8036e-14	9.28342e-13	LOC100792263	NC_038244.2	9194575	9199201	+	1073	protein_coding	disease resistance protein RFL1%2C transcript variant X1 && - && PF00931:NB-ARC domain	NB-ARC
100793848	190.095	97.5428	380.696	0	0	0	222.778	0	10.2636	4.87717e-14	9.40572e-13	LOC100793848	NC_016088.4	56754726	56756419	-	996	pseudogene	- && - && -	-
100781328	442.624	579.838	554.248	66.787	63.4978	104.27	525.57	78.1849	2.74831	4.92552e-14	9.49395e-13	LOC100781328	NC_038247.2	6510012	6511266	-	1129	protein_coding	amino acid transporter AVT3C && Q9SVG0.1 RecName: Full=Amino acid transporter ANTL2; AltName: Full=Aromatic and neutral amino acid transporter-like protein 2 && PF01490:Transmembrane amino acid transporter protein	Aa_trans
100799501	233.892	95.7365	274.325	0	0	0	201.318	0	10.1178	4.92958e-14	9.49677e-13	LOC100799501	NC_016089.4	9126137	9128825	-	1486	protein_coding	transcription factor HHO2 && Q9ZQ85.2 RecName: Full=Myb family transcription factor EFM; AltName: Full=Protein EARLY FLOWERING MYB && PF00249:Myb-like DNA-binding domain	Myb_DNA-binding
100306406	1367.94	1840.67	2492.44	369.352	378.056	399.701	1900.35	382.37	2.31297	4.94621e-14	9.5238e-13	LOC100306406	NC_038255.2	35185966	35188602	+	757	protein_coding	uncharacterized LOC100306406 && - && PF05753:Translocon-associated protein beta (TRAPB)	-
100775180	1818.95	1392.69	3048.93	199.349	337.027	316.671	2086.86	284.349	2.8752	5.00206e-14	9.62627e-13	LOC100775180	NC_038244.2	42443038	42450691	+	2011	protein_coding	citrate synthase%2C glyoxysomal && P49299.1 RecName: Full=Citrate synthase, glyoxysomal; AltName: Full=GCS; Flags: Precursor && PF00285:Citrate synthase	Citrate_synt
100797177	138.844	118.316	479.229	0	0	0	245.463	0	10.4035	5.02003e-14	9.65578e-13	LOC100797177	NC_016088.4	53331862	53333502	+	1641	protein_coding	mitogen-activated protein kinase kinase kinase 20 && Q40541.1 RecName: Full=Mitogen-activated protein kinase kinase kinase NPK1; AltName: Full=Nicotiana protein kinase 1 && PF00069:Protein kinase domain	Pkinase
100811892	3772.09	415.46	2570.82	51.6081	118.204	29.9293	2252.79	66.5804	5.0804	5.18943e-14	9.95485e-13	LOC100811892	NC_016088.4	28098243	28107137	+	5019	protein_coding	putative phospholipid-transporting ATPase 9 && Q9SX33.1 RecName: Full=Putative phospholipid-transporting ATPase 9; Short=AtALA9; AltName: Full=Aminophospholipid flippase 9 && PF12710:haloacid dehalogenase-like hydrolase|PF16212:Phospholipid-translocating	-
100803623	861.952	865.241	957.338	141.669	223.708	137.095	894.844	167.491	2.41732	5.39986e-14	1.03428e-12	LOC100803623	NC_038247.2	119622	120786	-	691	protein_coding	40S ribosomal protein S20-2-like && Q9STY6.1 RecName: Full=40S ribosomal protein S20-2 && PF00338:Ribosomal protein S10p/S20e	Ribosomal_S10
100778707	137.912	244.76	240.734	13.155	15.6302	10.6201	207.802	13.1351	3.98372	5.4521e-14	1.04374e-12	LOC100778707	NC_038242.2	11539409	11541712	-	1398	protein_coding	two-component response regulator ARR17-like%2C transcript variant X1 && Q9FPR6.1 RecName: Full=Two-component response regulator ARR17 && PF00072:Response regulator receiver domain	Response_reg
100804602	1841.32	2609.27	2150.93	561.618	483.561	606.31	2200.51	550.496	1.99906	5.77931e-14	1.10407e-12	LOC100804602	NC_038244.2	43716652	43719246	+	2300	protein_coding	uncharacterized LOC100804602%2C transcript variant X1 && - && PF00168:C2 domain	C2
100794814	129.526	191.473	179.151	0	0	0	166.717	0	9.84626	5.8166e-14	1.11062e-12	LOC100794814	NC_038241.2	30207545	30210540	+	1546	protein_coding	pectate lyase && O24554.1 RecName: Full=Pectate lyase; AltName: Full=ZePel; Flags: Precursor && PF00544:Pectate lyase	-
100801823	1589.72	1252.7	1142.09	21.2504	133.834	89.7879	1328.17	81.6241	4.02359	5.88259e-14	1.12146e-12	LOC100801823	NC_016089.4	1387390	1391383	-	2058	protein_coding	probable polygalacturonase && A7PZL3.1 RecName: Full=Probable polygalacturonase; Short=PG; AltName: Full=Pectinase && PF00295:Glycosyl hydrolases family 28	-
novel.896	318.689	56.9	479.229	0	0	0	284.939	0	10.6191	5.93638e-14	1.13113e-12	-	NC_038251.2	13456177	13457830	-	1654	-	- && - && -	-
100818199	330.803	64.1254	373.978	0	0	0	256.302	0	10.4663	5.9616e-14	1.13534e-12	LOC100818199	NC_016090.4	38703371	38705402	+	2032	protein_coding	cytochrome P450 94A1 && O81117.2 RecName: Full=Cytochrome P450 94A1; AltName: Full=P450-dependent fatty acid omega-hydroxylase && PF00067:Cytochrome P450	p450
100794834	740.813	1505.59	711.005	77.9181	94.7583	146.75	985.803	106.476	3.21058	6.04386e-14	1.15041e-12	LOC100794834	NC_038249.2	40988066	40989363	-	1298	protein_coding	C2H2-Zn transcription factor && Q681X4.1 RecName: Full=Zinc finger protein ZAT5 && PF13912:C2H2-type zinc finger	-
100809137	312.167	259.211	429.962	6.07154	19.5378	27.9984	333.78	17.8692	4.21979	6.07928e-14	1.15655e-12	LOC100809137	NC_038255.2	43288702	43293446	+	4458	protein_coding	MDIS1-interacting receptor like kinase 2 && Q8VZG8.3 RecName: Full=MDIS1-interacting receptor like kinase 2; Short=AtMIK2; AltName: Full=Probable LRR receptor-like serine/threonine-protein kinase At4g08850; Flags: Precursor && PF00069:Protein kinase domai	Pkinase
100779094	894.567	552.743	559.847	23.2742	73.2667	69.5132	669.052	55.3514	3.59438	6.31627e-14	1.20101e-12	LOC100779094	NC_038250.2	28365487	28368356	-	1435	protein_coding	esterase%2C transcript variant X2 && Q7Y1X1.1 RecName: Full=Esterase; AltName: Full=Early nodule-specific protein homolog; AltName: Full=Latex allergen Hev b 13; AltName: Allergen=Hev b 13; Flags: Precursor && PF00657:GDSL-like Lipase/Acylhydrolase	Lipase_GDSL
100812189	356.895	49.6746	500.503	0	0	0	302.357	0	10.7047	6.49069e-14	1.23162e-12	LOC100812189	NC_038248.2	37529634	37531147	-	1307	protein_coding	transcription factor MYB41 && Q8GWP0.1 RecName: Full=Transcription factor MYB39; AltName: Full=Myb-related protein 39; Short=AtMYB39 && PF00249:Myb-like DNA-binding domain	Myb_DNA-binding
100809088	442.624	39.7397	534.094	0	0	0	338.819	0	10.8691	6.54102e-14	1.24052e-12	LOC100809088	NC_038253.2	929273	930807	+	1534	protein_coding	probable F-box protein At4g22030 && O65451.1 RecName: Full=Probable F-box protein At4g22030 && PF14476:Petal formation-expressed	-
100788687	2471.24	2334.71	1835.18	417.924	577.342	578.311	2213.71	524.526	2.07738	6.82131e-14	1.29301e-12	LOC100788687	NC_038242.2	9288786	9292721	+	1868	protein_coding	protein disulfide-isomerase && P29828.1 RecName: Full=Protein disulfide-isomerase; Short=PDI; Flags: Precursor && PF00085:Thioredoxin|PF13848:Thioredoxin-like domain	-
732552	868.475	979.041	321.352	48.5723	72.2899	65.6514	722.956	62.1712	3.5397	6.88252e-14	1.30326e-12	NAC1	NC_016088.4	6049520	6051329	-	1341	protein_coding	NAC domain protein NAC1%2C transcript variant X1 && O49255.1 RecName: Full=NAC transcription factor 29; Short=AtNAC029; AltName: Full=Protein NAC-LIKE, ACTIVATED BY AP3/PI; Short=AtNAP && PF02365:No apical meristem (NAM) protein	NAM
100807298	1465.78	1495.66	779.307	195.301	223.708	207.574	1246.92	208.861	2.57804	6.92843e-14	1.31128e-12	LOC100807298	NC_016089.4	14534345	14536108	-	1243	protein_coding	gibberellin 20 oxidase 1-like && D4N502.1 RecName: Full=Codeine O-demethylase && PF14226:non-haem dioxygenase in morphine synthesis N-terminal|PF03171:2OG-Fe(II) oxygenase superfamily	2OG-FeII_Oxy
100527091	1533.81	323.336	1155.52	46.5485	51.7752	82.0642	1004.22	60.1293	4.06131	6.97714e-14	1.31981e-12	LOC100527091	NC_038247.2	9442541	9444024	+	805	protein_coding	uncharacterized LOC100527091 && P27054.1 RecName: Full=Endochitinase PR4; Flags: Precursor && PF00182:Chitinase class I	-
100800761	844.247	457.909	1249.58	75.8943	112.342	79.1678	850.578	89.1348	3.25379	7.02974e-14	1.32907e-12	LOC100800761	NC_016090.4	45734078	45740142	-	2125	protein_coding	inositol phosphorylceramide glucuronosyltransferase 1 && Q8GWB7.1 RecName: Full=Inositol phosphorylceramide glucuronosyltransferase 1; AltName: Full=Glycogenin-like protein 6; AltName: Full=Plant glycogenin-like starch initiation protein 6 && -	-
100786715	8493.72	9196.12	6988.01	2383.08	2648.35	2129.81	8225.95	2387.08	1.78499	7.28701e-14	1.37629e-12	LOC100786715	NC_038250.2	4572124	4586377	-	5798	protein_coding	clathrin heavy chain 2 && Q0WLB5.1 RecName: Full=Clathrin heavy chain 2 && PF01394:Clathrin propeller repeat|PF09268:Clathrin, heavy-chain linker|PF13838:Clathrin-H-link|PF00637:Region in Clathrin and VPS	-
100305376	3579.2	3542.25	5241.29	1109.07	1005.22	977.047	4120.91	1030.44	1.9996	7.69588e-14	1.45052e-12	LOC100305376	NC_016091.4	3636887	3641803	+	1805	protein_coding	uncharacterized LOC100305376 && Q5S1U6.1 RecName: Full=Interferon-related developmental regulator 1 && PF05004:Interferon-related developmental regulator (IFRD)|PF04836:Interferon-related protein conserved region	-
100811247	9598.89	13488	15667.9	2773.68	3556.86	2761.22	12918.3	3030.59	2.09171	7.94454e-14	1.49508e-12	LOC100811247	NC_016089.4	9786053	9788121	+	1253	protein_coding	caffeoyl-CoA O-methyltransferase && Q40313.1 RecName: Full=Caffeoyl-CoA O-methyltransferase; AltName: Full=Trans-caffeoyl-CoA 3-O-methyltransferase; Short=CCoAMT; Short=CCoAOMT && PF01596:O-methyltransferase	-
100817799	1311.1	1527.27	1808.31	345.066	306.743	424.803	1548.89	358.871	2.10944	8.10768e-14	1.525e-12	LOC100817799	NC_038245.2	47220654	47223270	-	855	protein_coding	cytochrome c && P00052.1 RecName: Full=Cytochrome c && PF00034:Cytochrome c	-
547671	427.715	81.2857	199.305	0	0	0	236.102	0	10.3484	8.15025e-14	1.53221e-12	CA1	NC_038242.2	15628921	15633221	+	1255	protein_coding	carbonic anhydrase && P27141.1 RecName: Full=Carbonic anhydrase, chloroplastic; AltName: Full=Carbonate dehydratase; Flags: Precursor && PF00484:Carbonic anhydrase	-
100801213	4883.78	1271.67	7546.73	238.814	324.327	353.359	4567.39	305.5	3.90197	8.28844e-14	1.55739e-12	LOC100801213	NC_038243.2	16715840	16721000	+	2268	protein_coding	phosphatidylinositol:ceramide inositolphosphotransferase 1 && Q9M325.1 RecName: Full=Phosphatidylinositol:ceramide inositolphosphotransferase 1; AltName: Full=Inositol-phosphorylceramide synthase 1; Short=AtIPCS1; Short=IPC synthase 1; AltName: Full=Prote	-
547816	2352.9	3914.36	4098.08	787.277	747.321	692.236	3455.11	742.278	2.21866	8.30021e-14	1.5588e-12	LOC547816	NC_016089.4	46068397	46070642	-	1247	protein_coding	acidic ribosomal protein P0 && P50346.1 RecName: Full=60S acidic ribosomal protein P0 && PF00428:60s Acidic ribosomal protein|PF00466:Ribosomal protein L10	-
100802714	3926.78	427.201	3653.56	0	1.95378	0	2669.18	0.65126	11.9944	8.34638e-14	1.56587e-12	LOC100802714	NC_016089.4	41370612	41372282	-	825	protein_coding	uncharacterized LOC100802714 && - && -	-
102668811	198.482	230.309	202.665	0	9.7689	3.86184	210.485	4.54358	5.5269	8.75539e-14	1.63924e-12	LOC102668811	NC_016090.4	44067828	44068833	+	851	protein_coding	uncharacterized LOC102668811 && - && -	-
100796810	446.352	489.52	930.465	87.0254	66.4285	69.5132	622.112	74.3224	3.06498	8.86619e-14	1.65913e-12	LOC100796810	NC_038244.2	7288903	7292352	-	721	protein_coding	uncharacterized LOC100796810%2C transcript variant X1 && - && -	-
100789354	1161.07	960.977	1079.38	110.3	231.523	182.472	1067.15	174.765	2.60984	9.24966e-14	1.72824e-12	CRK87	NC_038256.2	37894059	37897986	+	2602	protein_coding	cysteine-rich receptor-like protein kinase && Q9M0X5.1 RecName: Full=Cysteine-rich receptor-like protein kinase 25; Short=Cysteine-rich RLK25; Flags: Precursor && PF01657:Salt stress response/antifungal|PF07714:Protein tyrosine kinase	Pkinase_Tyr
100783298	2147.89	264.63	1443.29	0	0	0	1285.27	0	12.7929	9.26015e-14	1.72932e-12	LOC100783298	NC_038247.2	4723129	4726630	+	1740	protein_coding	cytochrome P450 71D8-like && O81974.1 RecName: Full=Cytochrome P450 71D8; AltName: Full=Cytochrome P450 CP7 && PF00067:Cytochrome P450	p450
100793831	950.477	1072.07	581.121	131.55	89.8739	151.577	867.889	124.334	2.80366	9.51679e-14	1.77362e-12	LOC100793831	NC_038244.2	40480924	40489484	-	3170	protein_coding	probable AMP deaminase && O80452.2 RecName: Full=AMP deaminase; Short=AtAMPD; AltName: Full=Protein EMBRYONIC FACTOR 1 && PF00962:Adenosine/AMP deaminase	-
100801937	1485.35	2967.83	3294.14	387.567	439.6	447.009	2582.44	424.725	2.60398	9.57907e-14	1.78432e-12	LOC100801937	NC_038243.2	35692858	35698073	-	1696	protein_coding	DUF21 domain-containing protein At2g14520%2C transcript variant X2 && Q9ZQR4.2 RecName: Full=DUF21 domain-containing protein At2g14520; AltName: Full=CBS domain-containing protein CBSDUF3 && PF01595:Domain of unknown function DUF21	-
106796504	115.548	197.795	181.39	0	0	0	164.911	0	9.83052	9.60538e-14	1.78831e-12	LOC106796504	NC_038252.2	33992033	33994207	-	2067	lncRNA	uncharacterized LOC106796504 && - && -	-
100818460	212.46	399.203	618.071	5.05962	21.4916	1.93092	409.911	9.49404	5.43097	9.67686e-14	1.79887e-12	LOC100818460	NC_038250.2	28292193	28294605	-	1446	protein_coding	esterase && Q7Y1X1.1 RecName: Full=Esterase; AltName: Full=Early nodule-specific protein homolog; AltName: Full=Latex allergen Hev b 13; AltName: Allergen=Hev b 13; Flags: Precursor && PF00657:GDSL-like Lipase/Acylhydrolase	Lipase_GDSL
100815697	1063.23	794.793	1907.96	65.775	170.956	114.89	1255.33	117.207	3.42026	9.82171e-14	1.82487e-12	LOC100815697	NC_038254.2	52837396	52842349	-	1430	protein_coding	mitogen-activated protein kinase && Q40353.1 RecName: Full=Mitogen-activated protein kinase homolog MMK2 && PF00069:Protein kinase domain	Pkinase
100500553	208.732	65.0285	569.924	0	0	0	281.228	0	10.5999	9.92906e-14	1.84388e-12	LOC100500553	NC_038251.2	8645441	8646085	-	645	protein_coding	stigma-specific STIG1-like protein && - && PF04885:Stigma-specific protein, Stig1	-
100794335	3680.77	4725.41	10866.6	748.823	758.067	851.537	6424.27	786.142	3.03057	9.98407e-14	1.85316e-12	LOC100794335	NC_038243.2	15580311	15584776	+	2084	protein_coding	oxysterol-binding protein-related protein 3A && Q9LZM1.1 RecName: Full=Oxysterol-binding protein-related protein 3A; AltName: Full=OSBP-related protein 3A; AltName: Full=Protein UNFERTILIZED EMBRYO SAC 18 && -	-
100798087	1041.8	1122.65	1092.82	321.792	277.437	249.089	1085.75	282.772	1.94119	1.00997e-13	1.87272e-12	LOC100798087	NC_016089.4	48803399	48826028	+	6808	protein_coding	uncharacterized protein At3g06530%2C transcript variant X1 && Q9C8Z4.3 RecName: Full=Uncharacterized protein At3g06530 && PF12397:U3 small nucleolar RNA-associated protein 10|PF08146:BP28CT (NUC211) domain	-
100500248	1201.14	229.406	1491.43	16.1908	56.6596	28.9638	973.993	33.9381	4.84199	1.01216e-13	1.87583e-12	LOC100500248	NC_038241.2	37150551	37153665	-	960	protein_coding	WRKY DNA -binding domain-containing protein && Q93WU9.1 RecName: Full=Probable WRKY transcription factor 51; AltName: Full=WRKY DNA-binding protein 51 && PF03106:WRKY DNA -binding domain	WRKY
100810176	928.113	873.369	716.604	207.444	175.84	202.747	839.362	195.344	2.10364	1.03031e-13	1.90656e-12	LOC100810176	NC_016089.4	9711889	9716020	+	2640	protein_coding	U-box domain-containing protein 26%2C transcript variant X1 && Q9FXA4.1 RecName: Full=U-box domain-containing protein 26; AltName: Full=Plant U-box protein 26 && PF04564:U-box domain	U-box
100794824	562.832	412.751	1681.78	20.2385	56.6596	10.6201	885.787	29.1727	4.92376	1.04819e-13	1.93868e-12	LOC100794824	NC_038241.2	5650681	5658700	+	2036	protein_coding	putative glucuronosyltransferase PGSIP8 && Q8VZP6.1 RecName: Full=Putative glucuronosyltransferase PGSIP8; AltName: Full=Glycogenin-like protein 8; AltName: Full=Plant glycogenin-like starch initiation protein 8 && -	-
100790690	316.826	424.492	341.507	43.5127	50.7983	61.7895	360.941	52.0335	2.7938	1.04996e-13	1.94096e-12	LOC100790690	NC_038253.2	36829068	36834751	+	1993	protein_coding	probable folate-biopterin transporter 2 && Q5FV41.1 RecName: Full=Probable folate-biopterin transporter 2 && PF03092:BT1 family	-
100791750	395.1	237.535	319.113	6.07154	25.3991	22.2056	317.249	17.8921	4.14539	1.05953e-13	1.95766e-12	LOC100791750	NC_038245.2	6546618	6550575	+	1933	protein_coding	uncharacterized LOC100791750%2C transcript variant X2 && - && -	-
100780113	744.54	593.385	571.044	133.574	93.7814	73.3751	636.323	100.243	2.66713	1.0646e-13	1.96605e-12	LOC100780113	NC_038256.2	37505012	37505714	-	577	protein_coding	phytosulfokines 3 && Q9M2Y0.2 RecName: Full=Phytosulfokines 3; Short=AtPSK3; Contains: RecName: Full=Phytosulfokine-alpha; Short=PSK-alpha; Short=Phytosulfokine-a; Contains: RecName: Full=Phytosulfokine-beta; Short=PSK-beta; Short=Phytosulfokine-b; Flags:	-
100798829	450.079	497.649	693.09	22.2623	70.3361	23.1711	546.939	38.5898	3.8242	1.08924e-13	2.00649e-12	LOC100798829	NC_038254.2	2613824	2618825	-	2080	protein_coding	protein DA1-related 2%2C transcript variant X1 && Q0WSN2.1 RecName: Full=Protein DA1-related 2 && PF00412:LIM domain|PF12315:Protein of unknown function (DUF3633)	LIM
100785351	723.108	1150.64	707.646	88.0374	14.6533	27.0329	860.466	43.2412	4.31651	1.19516e-13	2.19828e-12	LOC100785351	NC_038244.2	46158450	46161449	-	3000	protein_coding	putative receptor protein kinase ZmPK1 && P17801.2 RecName: Full=Putative receptor protein kinase ZmPK1; Flags: Precursor && PF00954:S-locus glycoprotein domain|PF01453:D-mannose binding lectin|PF00069:Protein kinase domain	Pkinase
100805307	1700.61	1608.55	1893.4	551.498	491.376	493.351	1734.19	512.075	1.75977	1.2099e-13	2.22203e-12	LOC100805307	NC_038251.2	5341976	5350952	+	5031	protein_coding	helicase-like transcription factor CHR28%2C transcript variant X1 && Q94BR5.1 RecName: Full=Helicase-like transcription factor CHR28; AltName: Full=Protein CHROMATIN REMODELING 28; AltName: Full=Protein SNF2-RING-HELICASE-LIKE 2 && PF00176:SNF2 family N-t	SNF2_N
102661207	397.896	343.206	609.113	28.3339	56.6596	19.3092	450.072	34.7676	3.69377	1.26936e-13	2.3289e-12	LOC102661207	NC_016089.4	12864562	12865812	+	1251	protein_coding	uncharacterized LOC102661207 && - && -	-
100776865	1066.03	442.555	745.716	80.9539	108.435	64.6859	751.432	84.6915	3.14935	1.31697e-13	2.41261e-12	LOC100776865	NC_038246.2	49973736	49975835	+	2100	protein_coding	uncharacterized LOC100776865 && - && PF07690:Major Facilitator Superfamily|PF06813:Nodulin-like	MFS_1
102661655	410.01	382.946	745.716	51.6081	35.168	13.5165	512.891	33.4309	3.94065	1.31774e-13	2.41282e-12	LOC102661655	NC_016091.4	50241296	50241811	+	516	protein_coding	uncharacterized LOC102661655 && - && -	-
100786418	704.471	193.279	1382.82	27.3219	40.0525	29.9293	760.191	32.4346	4.55008	1.32802e-13	2.43042e-12	LOC100786418	NC_038244.2	12608274	12621149	-	5507	protein_coding	myosin-5 && F4IRU3.1 RecName: Full=Myosin-12; AltName: Full=Myosin XI F; Short=AtXIF && PF00063:Myosin head (motor domain)|PF02736:Myosin N-terminal SH3-like domain|PF01843:DIL domain	Myosin_head
100305914	373.668	802.922	265.367	38.4531	30.2836	14.4819	480.652	27.7395	4.11685	1.33113e-13	2.4349e-12	LOC100305914	NC_038255.2	7479196	7482503	+	1006	protein_coding	unknown LOC100305914 && Q8LFP9.1 RecName: Full=Protein ABA DEFICIENT 4, chloroplastic; Flags: Precursor && PF14108:Domain of unknown function (DUF4281)	-
100792044	909.476	724.346	783.786	77.9181	163.141	75.306	805.869	105.455	2.9337	1.3386e-13	2.44734e-12	LOC100792044	NC_038251.2	1750191	1753926	-	1632	protein_coding	IAA-amino acid hydrolase ILR1-like 4 && O04373.2 RecName: Full=IAA-amino acid hydrolase ILR1-like 4; Flags: Precursor && PF01546:Peptidase family M20/M25/M40|PF07687:Peptidase dimerisation domain	Peptidase_M20
100801101	2642.7	287.209	2169.97	0	0	0	1699.96	0	13.1964	1.36779e-13	2.49448e-12	LOC100801101	NC_038245.2	403229	405212	-	1983	protein_coding	probable F-box protein At4g22030 && O65451.1 RecName: Full=Probable F-box protein At4g22030 && PF14476:Petal formation-expressed	-
100815990	239.483	71.3508	329.19	0	0	0	213.341	0	10.2014	1.43956e-13	2.62405e-12	LOC100815990	NC_038243.2	7089636	7090637	+	1002	protein_coding	uncharacterized LOC100815990 && - && -	-
100790696	138.844	124.638	222.819	0	0	0	162.1	0	9.80503	1.44726e-13	2.63678e-12	LOC100790696	NC_016089.4	42727298	42729186	+	1427	protein_coding	uncharacterized LOC100790696 && - && PF04654:Protein of unknown function, DUF599	-
100812879	2062.16	255.598	1129.77	0	0	0	1149.18	0	12.6315	1.48061e-13	2.69619e-12	LOC100812879	NC_016090.4	18905425	18910874	-	2265	protein_coding	laccase-7 && Q9SR40.1 RecName: Full=Laccase-7; AltName: Full=Benzenediol:oxygen oxidoreductase 7; AltName: Full=Diphenol oxidase 7; AltName: Full=Urishiol oxidase 7; Flags: Precursor && PF07731:Multicopper oxidase|PF00394:Multicopper oxidase|PF07732:Multi	-
100801077	330.803	407.332	403.09	48.5723	65.4516	66.6168	380.408	60.2136	2.65862	1.51087e-13	2.74857e-12	LOC100801077	NC_038244.2	1537046	1546559	+	4146	protein_coding	respiratory burst oxidase homolog protein A && Q948U0.1 RecName: Full=Respiratory burst oxidase homolog protein A; AltName: Full=NADPH oxidase RBOHA; AltName: Full=StRBOHA && PF01794:Ferric reductase like transmembrane component|PF08030:Ferric reductase N	FAD_binding_8
100791239	964.455	751.441	526.256	61.7273	127.973	63.7204	747.384	84.4735	3.14529	1.51717e-13	2.75865e-12	LOC100791239	NC_038254.2	7490552	7493366	+	1645	protein_coding	zinc transporter 11%2C transcript variant X1 && Q94EG9.1 RecName: Full=Zinc transporter 11; AltName: Full=ZRT/IRT-like protein 11; Flags: Precursor && PF02535:ZIP Zinc transporter	-
100800787	642.038	699.96	1257.42	121.431	142.626	91.7188	866.471	118.592	2.86879	1.52826e-13	2.77606e-12	LOC100800787	NC_038255.2	49696881	49700515	+	1290	protein_coding	uncharacterized LOC100800787 && - && -	-
100793825	10827.1	359.463	7183.95	0	0	0.965461	6123.49	0.32182	14.0834	1.52938e-13	2.77672e-12	LOC100793825	NC_038251.2	936077	944227	+	4632	protein_coding	pleiotropic drug resistance protein 1 && Q76CU2.1 RecName: Full=Pleiotropic drug resistance protein 1; AltName: Full=NtPDR1 && PF14510:ABC-transporter extracellular N-terminal|PF01061:ABC-2 type transporter|PF08370:Plant PDR ABC transporter associated|PF0	ABC2_membrane
100787058	1472.31	1764.8	1572.05	377.448	361.449	491.42	1603.05	410.106	1.96668	1.53435e-13	2.78297e-12	LOC100787058	NC_038241.2	29240124	29242869	-	1708	protein_coding	tubulin alpha-3 chain && Q9ZRR5.1 RecName: Full=Tubulin alpha-3 chain && PF00091:Tubulin/FtsZ family, GTPase domain|PF03953:Tubulin C-terminal domain	Tubulin
102662509	234.824	56.9	500.503	0	0	0	264.076	0	10.5092	1.57532e-13	2.85305e-12	LOC102662509	NC_038244.2	41956678	41959821	-	3144	protein_coding	G-type lectin S-receptor-like serine/threonine-protein kinase LECRK1 && Q7FAZ3.1 RecName: Full=G-type lectin S-receptor-like serine/threonine-protein kinase LECRK1; Short=OsLecRK1; AltName: Full=OsRLCK134; Flags: Precursor && PF00954:S-locus glycoprotein	Pkinase
100788825	2801.11	3550.38	3716.26	1022.04	941.722	803.264	3355.92	922.343	1.86333	1.57647e-13	2.85371e-12	LOC100788825	NC_038256.2	39598722	39601661	-	1244	protein_coding	membrane steroid-binding protein 1 && Q9XFM6.2 RecName: Full=Membrane steroid-binding protein 1; Short=AtMP1; AltName: Full=Membrane-associated progesterone-binding protein 5; Short=AtMAPR5 && PF00173:Cytochrome b5-like Heme/Steroid binding domain	-
100815005	1155.48	914.915	962.936	237.802	267.668	194.058	1011.11	233.176	2.11659	1.59032e-13	2.87452e-12	LOC100815005	NC_038254.2	50711595	50721692	+	3348	protein_coding	probable LRR receptor-like serine/threonine-protein kinase At1g06840%2C transcript variant X2 && C0LGD7.2 RecName: Full=Probable LRR receptor-like serine/threonine-protein kinase At1g06840; Flags: Precursor && PF00069:Protein kinase domain|PF08263:Leucine	Pkinase
100786829	161.208	124.638	287.761	6.07154	0	2.89638	191.203	2.98931	6.00745	1.61661e-13	2.91916e-12	LOC100786829	NC_016090.4	37658198	37661718	-	2268	protein_coding	probable indole-3-acetic acid-amido synthetase GH3.6 && Q60EY1.2 RecName: Full=Probable indole-3-acetic acid-amido synthetase GH3.6; AltName: Full=Auxin-responsive GH3-like protein 6; Short=OsGH3-6 && PF03321:GH3 auxin-responsive promoter	-
100783540	232.028	243.857	273.205	0	4.88445	12.551	249.697	5.81181	5.41655	1.77106e-13	3.19175e-12	LOC100783540	NC_038242.2	11661293	11667614	-	3572	protein_coding	potassium transporter 2%2C transcript variant X5 && O22881.2 RecName: Full=Potassium transporter 2; Short=AtKT2; Short=AtKUP2; Short=AtPOT2 && PF02705:K+ potassium transporter	K_trans
100800253	987.751	1305.99	1313.4	142.681	244.222	258.744	1202.38	215.216	2.48159	1.80214e-13	3.24616e-12	LOC100800253	NC_016091.4	468870	472902	-	1244	protein_coding	5'-methylthioadenosine/S-adenosylhomocysteine nucleosidase%2C transcript variant X2 && Q9T0I8.1 RecName: Full=5'-methylthioadenosine/S-adenosylhomocysteine nucleosidase 1; Short=AtMTN1; AltName: Full=5'-methylthioadenosine nucleosidase; Short=MTA nucleosi	-
100803676	2414.4	3769.85	7949.82	276.255	380.01	628.515	4711.36	428.26	3.45937	1.81655e-13	3.27051e-12	LOC100803676	NC_038249.2	31421233	31426367	-	1486	protein_coding	N6-mAMP deaminase%2C transcript variant X1 && Q0VC13.1 RecName: Full=Adenosine deaminase-like protein && PF00962:Adenosine/AMP deaminase	-
100811410	708.199	556.355	695.33	103.216	141.649	142.888	653.295	129.251	2.33698	1.82708e-13	3.28623e-12	LOC100811410	NC_038254.2	42433562	42437261	+	1839	protein_coding	putative E3 ubiquitin-protein ligase XBAT31 && Q94B55.1 RecName: Full=Putative E3 ubiquitin-protein ligase XBAT31; AltName: Full=Ankyrin repeat domain and RING finger-containing protein XBAT31; AltName: Full=Protein XB3 homolog 1 && PF12796:Ankyrin repeat	-
100798111	2838.39	2975.06	2345.76	728.585	833.287	840.917	2719.73	800.93	1.76379	1.87761e-13	3.37214e-12	LOC100798111	NC_038246.2	46886569	46895041	-	3431	protein_coding	valine--tRNA ligase%2C mitochondrial 1%2C transcript variant X2 && P93736.2 RecName: Full=Valine--tRNA ligase, mitochondrial 1; AltName: Full=AtSYV1; AltName: Full=Protein TWIN 2; AltName: Full=Valyl-tRNA synthetase; Short=ValRS; Flags: Precursor && PF001	-
100788345	1819.88	1034.13	1480.23	281.315	280.367	173.783	1444.75	245.155	2.55919	1.88589e-13	3.38535e-12	LOC100788345	NC_038243.2	43785255	43794725	+	4412	protein_coding	phospholipase A I%2C transcript variant X1 && F4HX15.1 RecName: Full=Phospholipase A I; Short=AtPLA1 && PF00514:Armadillo/beta-catenin-like repeat|PF13855:Leucine rich repeat|PF01734:Patatin-like phospholipase	Arm
100781379	1405.22	1208.45	1438.81	370.364	398.571	395.839	1350.82	388.258	1.79857	1.89055e-13	3.39204e-12	LOC100781379	NC_038242.2	14354504	14361548	+	2001	protein_coding	probable aspartyl aminopeptidase && B9RAJ0.2 RecName: Full=Probable aspartyl aminopeptidase && PF02127:Aminopeptidase I zinc metalloprotease (M18)	Peptidase_M18
100784757	755.723	1081.1	900.234	81.9658	185.609	99.4425	912.352	122.339	2.89842	2.0165e-13	3.61449e-12	LOC100784757	NC_038241.2	34150599	34153203	+	1935	protein_coding	cytochrome P450 78A5 && Q9LMX7.1 RecName: Full=Cytochrome P450 78A5; AltName: Full=Protein KLUH && PF00067:Cytochrome P450	p450
100805128	733.358	811.05	1423.13	92.085	37.1218	125.51	989.18	84.9056	3.54195	2.06011e-13	3.69085e-12	LOC100805128	NC_038244.2	7659471	7663358	+	2169	protein_coding	uncharacterized LOC100805128 && - && PF03763:Remorin, C-terminal region	-
100781217	2378.06	1079.29	2446.53	298.517	335.073	271.295	1967.96	301.628	2.70572	2.13905e-13	3.82852e-12	LOC100781217	NC_038250.2	4880250	4885486	-	1754	protein_coding	glycosylinositol phosphorylceramide mannosyl transferase 1 && Q9LY62.1 RecName: Full=Glycosyltransferase family 64 protein C4; Short=GT64 C4; AltName: Full=Protein ECTOPICALLY PARTING CELLS 1; Short=AtEPC1 && PF09258:Glycosyl transferase family 64 domain	-
100777990	1748.13	2291.35	7061.91	260.064	354.611	299.293	3700.46	304.656	3.60227	2.18173e-13	3.9011e-12	LOC100777990	NC_038256.2	3183117	3188312	-	1564	protein_coding	uncharacterized LOC100777990 && - && PF03350:Uncharacterized protein family, UPF0114	-
100791990	759.45	724.346	1217.11	183.158	155.325	144.819	900.301	161.101	2.48217	2.25357e-13	4.02561e-12	LOC100791990	NC_038256.2	41132012	41135903	+	1603	protein_coding	alpha-(1%2C4)-fucosyltransferase && Q9C8W3.2 RecName: Full=Alpha-(1,4)-fucosyltransferase; AltName: Full=FT4-M; AltName: Full=FucTC; AltName: Full=Fucosyltransferase 13; Short=AtFUT13; AltName: Full=Galactoside 3(4)-L-fucosyltransferase && PF00852:Glycosy	-
100783633	192.891	70.4476	391.893	0	0	0	218.41	0	10.2351	2.26161e-13	4.03603e-12	LOC100783633	NC_038254.2	47998824	48002842	-	3864	pseudogene	- && Q8VZG8.3 RecName: Full=MDIS1-interacting receptor like kinase 2; Short=AtMIK2; AltName: Full=Probable LRR receptor-like serine/threonine-protein kinase At4g08850; Flags: Precursor && -	-
100820155	2023.03	2695.07	2905.6	635.488	322.374	364.944	2541.23	440.935	2.52705	2.38581e-13	4.25146e-12	LOC100820155	NC_038254.2	50874116	50879889	-	2174	protein_coding	2%2C3-bisphosphoglycerate-independent phosphoglycerate mutase && Q42908.1 RecName: Full=2,3-bisphosphoglycerate-independent phosphoglycerate mutase; Short=BPG-independent PGAM; Short=Phosphoglyceromutase; AltName: Full=PGAM-I && PF01676:Metalloenzyme supe	-
100778454	394.168	86.7047	147.8	0	0	0	209.558	0	10.1765	2.43227e-13	4.33214e-12	LOC100778454	NC_016089.4	15260104	15261429	+	666	protein_coding	calmodulin%2C transcript variant X1 && Q948R0.1 RecName: Full=Calmodulin-like protein 5; AltName: Full=Calmodulin-2; AltName: Full=OsCAM-2 && PF13499:EF-hand domain pair	-
100777617	442.624	326.949	466.912	54.6439	53.7289	76.2714	412.162	61.5481	2.74256	2.51818e-13	4.4808e-12	LOC100777617	NC_038242.2	4170227	4174427	+	2992	protein_coding	mechanosensitive ion channel protein 10%2C transcript variant X2 && Q9LYG9.1 RecName: Full=Mechanosensitive ion channel protein 10; AltName: Full=Mechanosensitive channel of small conductance-like 10; AltName: Full=MscS-Like protein 10; Short=AtMSL10 && P	-
100812264	2123.66	935.689	2818.27	286.374	212.962	195.989	1959.21	231.775	3.07944	2.61835e-13	4.65451e-12	LOC100812264	NC_038252.2	31205584	31213235	+	2167	protein_coding	probable magnesium transporter NIPA8%2C transcript variant X1 && Q8RWF4.1 RecName: Full=Probable magnesium transporter NIPA8 && -	-
100797483	197.55	88.5111	214.981	0	0	0	167.014	0	9.84832	2.63747e-13	4.68621e-12	LOC100797483	NC_038242.2	11035446	11036155	+	619	lncRNA	uncharacterized LOC100797483 && - && -	-
112999553	200.346	80.3825	256.41	0	0	0	179.046	0	9.94854	2.67899e-13	4.75537e-12	LOC112999553	NC_038251.2	6076821	6077788	-	968	protein_coding	ethylene-response factor C3 && O49515.1 RecName: Full=Ethylene-responsive transcription factor ERF091 && PF00847:AP2 domain	AP2
100305430	587.059	764.989	1022.28	97.1447	158.256	120.683	791.443	125.361	2.65774	2.73357e-13	4.84989e-12	LOC100305430	NC_038249.2	36254092	36255740	-	819	protein_coding	receptor-like protein kinase && C0LGN2.1 RecName: Full=Probable leucine-rich repeat receptor-like serine/threonine-protein kinase At3g14840; Flags: Precursor && PF07714:Protein tyrosine kinase	Pkinase_Tyr
100818291	894.567	1575.14	2072.55	241.85	258.876	190.196	1514.09	230.307	2.71667	2.77821e-13	4.92193e-12	LOC100818291	NC_038251.2	49668952	49675769	-	1594	protein_coding	polyadenylate-binding protein-interacting protein 9 && Q9LRR6.1 RecName: Full=Polyadenylate-binding protein-interacting protein 9; Short=PABP-interacting protein 9; Short=Poly(A)-binding protein-interacting protein 9; AltName: Full=PAM2-containing protein	RRM_1
100780758	492.012	475.07	207.143	35.4173	41.0294	27.0329	391.408	34.4932	3.50531	2.78987e-13	4.9402e-12	LOC100780758	NC_038246.2	43288443	43301057	+	3216	protein_coding	dihydrolipoyllysine-residue acetyltransferase component 1 of pyruvate dehydrogenase complex%2C mitochondrial%2C transcript variant X2 && Q0WQF7.2 RecName: Full=Dihydrolipoyllysine-residue acetyltransferase component 1 of pyruvate dehydrogenase complex, mi	Biotin_lipoyl
100811504	1799.38	1218.38	3353.48	226.671	270.599	323.429	2123.75	273.566	2.9563	2.80594e-13	4.96626e-12	LOC100811504	NC_038249.2	44001714	44006695	-	2436	protein_coding	G-type lectin S-receptor-like serine/threonine-protein kinase CES101%2C transcript variant X1 && Q9LW83.2 RecName: Full=G-type lectin S-receptor-like serine/threonine-protein kinase CES101; AltName: Full=Protein CALLUS EXPRESSION OF RBCS 101; Flags: Precu	Pkinase_Tyr
100806561	2813.23	2769.13	3594.22	492.807	825.472	733.751	3058.86	684.01	2.1607	3.01041e-13	5.31786e-12	LOC100806561	NC_038244.2	17970011	17975374	+	1992	protein_coding	shikimate O-hydroxycinnamoyltransferase%2C transcript variant X1 && Q8GSM7.1 RecName: Full=Shikimate O-hydroxycinnamoyltransferase; AltName: Full=Hydroxycinnamoyl transferase; AltName: Full=Hydroxycinnamoyl-Coenzyme A shikimate/quinate hydroxycinnamoyltra	-
100793615	563.763	37.9333	281.043	0	0	0	294.247	0	10.6659	3.04971e-13	5.38469e-12	LOC100793615	NC_038243.2	44012316	44013800	-	1485	pseudogene	- && O65451.1 RecName: Full=Probable F-box protein At4g22030 && PF14476:Petal formation-expressed	-
100804558	188.232	258.308	503.862	0	6.83823	12.551	316.801	6.46307	5.60796	3.05428e-13	5.39015e-12	LOC100804558	NC_038242.2	5467821	5471149	-	1966	protein_coding	probable protein phosphatase 2C 22%2C transcript variant X1 && Q9SLA1.1 RecName: Full=Probable protein phosphatase 2C 22; Short=AtPP2C22 && PF00481:Protein phosphatase 2C	PP2C
100814899	117.412	141.798	267.607	5.05962	0	1.93092	175.606	2.33018	6.24689	3.07681e-13	5.42728e-12	LOC100814899	NC_038249.2	20102982	20103960	+	979	protein_coding	uncharacterized LOC100814899 && - && PF05553:Cotton fibre expressed protein	-
100818203	697.017	293.532	1190.23	14.1669	52.7521	10.6201	726.928	25.8464	4.81296	3.08835e-13	5.44502e-12	LOC100818203	NC_038254.2	12751192	12753749	-	2558	protein_coding	aspartyl protease family protein 2 && Q9LNJ3.1 RecName: Full=Aspartyl protease family protein 2; Flags: Precursor && PF14541:Xylanase inhibitor C-terminal|PF14543:Xylanase inhibitor N-terminal	-
100809534	809.769	1344.83	994.288	117.383	216.87	109.097	1049.63	147.783	2.82828	3.10704e-13	5.47534e-12	LOC100809534	NC_038241.2	38316713	38323594	+	3356	protein_coding	ribonuclease TUDOR 1 && Q8VZG7.1 RecName: Full=Ribonuclease TUDOR 1; Short=AtTudor1; Short=TUDOR-SN protein 1 && PF00565:Staphylococcal nuclease homologue|PF00567:Tudor domain	-
100791962	2608.22	3043.7	2568.58	742.752	872.363	606.31	2740.17	740.475	1.88782	3.33282e-13	5.86756e-12	LOC100791962	NC_016090.4	46633774	46635152	+	647	protein_coding	60S acidic ribosomal protein P1-3 && Q8LEQ0.2 RecName: Full=60S acidic ribosomal protein P1-3 && PF00428:60s Acidic ribosomal protein	-
100786508	992.41	1029.62	2026.65	154.824	241.292	181.507	1349.56	192.541	2.80877	3.42634e-13	6.0293e-12	LOC100786508	NC_038241.2	38121440	38126856	+	2504	protein_coding	MACPF domain-containing protein At4g24290%2C transcript variant X4 && Q9STW5.1 RecName: Full=MACPF domain-containing protein At4g24290 && PF01823:MAC/Perforin domain	-
100817275	1165.73	233.922	1065.95	25.2981	26.376	62.755	821.868	38.143	4.42837	3.56873e-13	6.27383e-12	LOC100817275	NC_016089.4	42258326	42262997	+	2584	protein_coding	glycine-rich domain-containing protein 2 && Q9SZJ2.1 RecName: Full=Glycine-rich domain-containing protein 2; Short=AtGRDP2 && PF07173:Protein of unknown function (DUF1399)	-
100805341	106.23	142.702	200.425	0	0	0	149.785	0	9.69115	3.8426e-13	6.74234e-12	LOC100805341	NC_038245.2	2669178	2671580	+	1491	protein_coding	transcription factor MYB108 && Q9LDE1.1 RecName: Full=Transcription factor MYB108; AltName: Full=Myb-related protein 108; Short=AtMYB108; AltName: Full=Protein BOTRYTIS-SUSCEPTIBLE 1 && PF00249:Myb-like DNA-binding domain	Myb_DNA-binding
100807232	208.732	252.889	195.946	1.01192	0	0	219.189	0.337308	9.27966	3.86415e-13	6.77042e-12	LOC100807232	NC_038242.2	41524985	41526539	-	1419	protein_coding	uncharacterized LOC100807232 && - && PF08241:Methyltransferase domain	Methyltransf_11
100801722	3098.37	3011.18	4139.51	1041.27	844.033	783.954	3416.35	889.752	1.94094	3.86416e-13	6.77042e-12	LOC100801722	NC_038241.2	30995165	31003424	-	1664	protein_coding	probable protein phosphatase 2C 9 && Q9LME4.1 RecName: Full=Probable protein phosphatase 2C 9; Short=AtPP2C09; AltName: Full=Phytochrome-associated protein phosphatase 2C; Short=PAPP2C && PF00481:Protein phosphatase 2C	PP2C
100819938	349.44	336.884	326.951	55.6558	30.2836	49.2385	337.758	45.0593	2.90678	3.9057e-13	6.83993e-12	LOC100819938	NC_038245.2	39483951	39488641	+	1503	protein_coding	alcohol dehydrogenase-like 6 && Q8LEB2.2 RecName: Full=Alcohol dehydrogenase-like 6 && PF08240:Alcohol dehydrogenase GroES-like domain|PF00107:Zinc-binding dehydrogenase	ADH_N
100810407	5978.69	6697.94	5892.95	1494.61	1921.54	1112.21	6189.86	1509.45	2.03591	3.91911e-13	6.86012e-12	LOC100810407	NC_038248.2	17245396	17249072	+	2743	protein_coding	receptor-like serine/threonine-protein kinase SD1-8 && O81905.1 RecName: Full=Receptor-like serine/threonine-protein kinase SD1-8; AltName: Full=Arabidopsis thaliana receptor kinase 3; AltName: Full=S-domain-1 (SD1) receptor kinase 8; Short=SD1-8; Flags:	Pkinase_Tyr
100797519	2158.14	236.632	1395.14	0	0	0	1263.3	0	12.7681	3.94526e-13	6.9026e-12	LOC100797519	NC_038251.2	8574019	8575430	-	1412	protein_coding	probable F-box protein At4g22030 && O65451.1 RecName: Full=Probable F-box protein At4g22030 && PF14476:Petal formation-expressed	-
100777507	397.896	45.1587	283.282	0	0	0	242.112	0	10.3844	4.11269e-13	7.1921e-12	LOC100777507	NC_016088.4	32611004	32620146	-	2683	protein_coding	phosphoenolpyruvate carboxykinase (ATP) 1%2C transcript variant X2 && Q9T074.1 RecName: Full=Phosphoenolpyruvate carboxykinase [ATP]; Short=PEP carboxykinase; Short=PEPCK && PF01293:Phosphoenolpyruvate carboxykinase	-
100776140	1068.82	1044.07	1115.21	279.291	302.836	333.084	1076.04	305.07	1.8183	4.2386e-13	7.39109e-12	LOC100776140	NC_038254.2	58010396	58018565	+	3612	protein_coding	clathrin interactor EPSIN 2%2C transcript variant X1 && Q67YI9.1 RecName: Full=Clathrin interactor EPSIN 2; AltName: Full=EPSIN-related 2 && PF01417:ENTH domain	-
112997619	1244.94	768.601	1729.93	211.492	180.725	210.471	1247.82	200.896	2.63458	4.39634e-13	7.65885e-12	LOC112997619	NC_038249.2	33811891	33818399	+	3651	protein_coding	glutamate receptor 2.7-like%2C transcript variant X2 && Q8LGN0.3 RecName: Full=Glutamate receptor 2.7; AltName: Full=Ligand-gated ion channel 2.7; Flags: Precursor && PF00060:Ligand-gated ion channel|PF01094:Receptor family ligand binding region|PF00497:B	ANF_receptor
100819192	147.231	399.203	363.9	18.2146	10.7458	24.1365	303.445	17.699	4.09914	4.53843e-13	7.90261e-12	LOC100819192	NC_038251.2	191009	194433	-	2041	protein_coding	4-coumarate--CoA ligase 1 && O24146.1 RecName: Full=4-coumarate--CoA ligase 2; Short=4CL 2; AltName: Full=4-coumaroyl-CoA synthase 2 && PF13193:AMP-binding enzyme C-terminal domain|PF00501:AMP-binding enzyme	AMP-binding
100814313	324.28	307.982	668.457	35.4173	29.3067	8.68915	433.573	24.4711	4.14834	4.56262e-13	7.94095e-12	LOC100814313	NC_038255.2	51095467	51101699	+	2755	protein_coding	potassium transporter 5 && Q9M7K4.1 RecName: Full=Potassium transporter 5; Short=AtHAK1; Short=AtHAK5; Short=AtPOT5 && PF02705:K+ potassium transporter	K_trans
100789283	1564.56	2555.98	3430.74	400.722	488.445	281.915	2517.09	390.36	2.6888	4.59027e-13	7.98149e-12	LOC100789283	NC_038245.2	47608572	47613620	-	1801	protein_coding	protein TRIGALACTOSYLDIACYLGLYCEROL 3%2C chloroplastic%2C transcript variant X2 && Q9AT00.1 RecName: Full=Protein TRIGALACTOSYLDIACYLGLYCEROL 3, chloroplastic; AltName: Full=ABC transporter I family member 13; Short=ABC transporter ABCI.13; Short=AtABCI13	-
100816075	3735.75	3408.58	3024.29	1076.69	1138.08	1088.07	3389.54	1100.95	1.62242	4.7273e-13	8.20416e-12	LOC100816075	NC_038254.2	57943627	57947364	+	1595	protein_coding	transaldolase && A8KYS5.1 RecName: Full=Transaldolase && PF00923:Transaldolase	-
100776561	299.121	130.057	526.256	7.08347	9.7689	0	318.478	5.61745	5.82777	4.75759e-13	8.25281e-12	LOC100776561	NC_038256.2	2824941	2827484	-	872	protein_coding	PLASMODESMATA CALLOSE-BINDING PROTEIN 3 && Q9FNQ2.1 RecName: Full=PLASMODESMATA CALLOSE-BINDING PROTEIN 1; Short=AtPDCB1; AltName: Full=Glucan endo-1,3-beta-glucosidase-like protein 2; Flags: Precursor && PF07983:X8 domain	-
100803792	75.4791	358.56	400.85	6.07154	0	4.82731	278.297	3.63295	6.26286	4.76798e-13	8.26691e-12	LOC100803792	NC_016090.4	20833993	20839933	-	2198	protein_coding	sulfoquinovosyl transferase SQD2 && Q8S4F6.1 RecName: Full=Sulfoquinovosyl transferase SQD2; AltName: Full=Protein SULFOQUINOVOSYLDIACYLGLYCEROL 2; AltName: Full=Sulfolipid synthase SQD2; AltName: Full=UDP-sulfoquinovose: diacylglycerol alpha-sulfoquinovo	Glycos_transf_1
100792928	290.734	485.005	620.31	17.2027	54.7058	33.7911	465.35	35.2332	3.72179	4.89066e-13	8.46758e-12	LOC100792928	NC_038250.2	3907769	3912422	+	2019	protein_coding	zinc finger CCCH domain-containing protein 3%2C transcript variant X1 && O48772.1 RecName: Full=Zinc finger CCCH domain-containing protein 26; Short=AtC3H26; AltName: Full=Zinc finger CCCH domain-containing protein ZFN2 && PF00642:Zinc finger C-x8-C-x5-C-	zf-CCCH
100791814	847.975	651.189	592.318	143.693	156.302	153.508	697.16	151.168	2.20553	4.90557e-13	8.48937e-12	LOC100791814	NC_038255.2	957608	971711	-	7274	protein_coding	methyl-CpG-binding domain-containing protein 9 && Q9SGH2.1 RecName: Full=Methyl-CpG-binding domain-containing protein 9; Short=AtMBD9; Short=MBD09; AltName: Full=Histone acetyl transferase MBD9; AltName: Full=Methyl-CpG-binding protein MBD9 && PF01429:Met	PHD
102664496	6664.52	7096.24	7139.17	2179.68	1864.88	2520.82	6966.64	2188.46	1.67053	5.03104e-13	8.69828e-12	LOC102664496	NC_038250.2	6517673	6526797	+	8348	lncRNA	uncharacterized LOC102664496%2C transcript variant X2 && - && -	-
547731	516.24	591.579	932.705	64.7631	107.458	110.063	680.174	94.0945	2.85268	5.16755e-13	8.91743e-12	PPCK4	NC_038246.2	42008632	42009551	+	813	protein_coding	phosphoenolpyruvate-carboxylase kinase && Q9SPK4.1 RecName: Full=Phosphoenolpyruvate carboxylase kinase 1; Short=AtPPCK1 && PF00069:Protein kinase domain	Pkinase
778030	162.14	298.951	256.41	13.155	19.5378	24.1365	239.167	18.9431	3.65652	5.29749e-13	9.12874e-12	MYB54	NC_038248.2	2410258	2411481	-	1095	protein_coding	MYB transcription factor MYB54 && P81393.1 RecName: Full=Myb-related protein 308 && PF00249:Myb-like DNA-binding domain	Myb_DNA-binding
100800937	531.149	67.7381	134.363	0	0	0	244.417	0	10.3986	5.41654e-13	9.32073e-12	LOC100800937	NC_038254.2	55327471	55331607	-	1640	protein_coding	UDP-glycosyltransferase 83A1 && Q9SGA8.1 RecName: Full=UDP-glycosyltransferase 83A1 && PF00201:UDP-glucoronosyl and UDP-glucosyl transferase	UDPGT
100780710	1092.12	1130.77	2998.54	86.0135	221.754	130.337	1740.48	146.035	3.57462	5.53469e-13	9.51956e-12	LOC100780710	NC_038252.2	33999442	34003931	+	3873	protein_coding	receptor-like protein EIX1%2C transcript variant X1 && - && PF08263:Leucine rich repeat N-terminal domain|PF13855:Leucine rich repeat	LRRNT_2
100784612	664.402	274.565	1079.38	34.4054	63.4978	47.3076	672.784	48.4036	3.796	5.63538e-13	9.68364e-12	LOC100784612	NC_038242.2	6886511	6891148	+	1701	protein_coding	uncharacterized LOC100784612%2C transcript variant X1 && Q08448.1 RecName: Full=Putative lipase YOR059C && PF05057:Putative serine esterase (DUF676)	-
100785451	525.558	38.8365	241.854	0	0	0	268.749	0	10.5352	5.76305e-13	9.89372e-12	LOC100785451	NC_038248.2	40658256	40670870	+	3351	protein_coding	probable leucine-rich repeat receptor-like serine/threonine-protein kinase At3g14840 && C0LGN2.1 RecName: Full=Probable leucine-rich repeat receptor-like serine/threonine-protein kinase At3g14840; Flags: Precursor && PF07714:Protein tyrosine kinase|PF1172	Pkinase_Tyr
547981	21076.4	23649.6	17194	6146.42	6847.02	5429.75	20640	6141.07	1.7489	5.88225e-13	1.00936e-11	SAMDC	NC_016089.4	12768377	12771321	-	1802	protein_coding	S-adenosylmethionine decarboxylase && Q9M4D8.1 RecName: Full=S-adenosylmethionine decarboxylase proenzyme; Short=AdoMetDC; Short=SAMDC; Contains: RecName: Full=S-adenosylmethionine decarboxylase alpha chain; Contains: RecName: Full=S-adenosylmethionine de	SAM_decarbox
100818610	66.1607	160.765	395.252	0	0	0	207.393	0	10.1604	6.05733e-13	1.03697e-11	LOC100818610	NC_038241.2	33120969	33126397	+	1465	protein_coding	purple acid phosphatase 8-like && Q8VYZ2.1 RecName: Full=Purple acid phosphatase 8; Flags: Precursor && PF00149:Calcineurin-like phosphoesterase	Metallophos
100805529	2014.64	301.66	2617.84	13.155	84.0125	39.5839	1644.71	45.5838	5.17241	6.08434e-13	1.04111e-11	LOC100805529	NC_038245.2	44325471	44330447	-	4293	protein_coding	disease resistance protein RPM1%2C transcript variant X1 && Q39214.1 RecName: Full=Disease resistance protein RPM1; AltName: Full=Resistance to Pseudomonas syringae protein 3 && PF00931:NB-ARC domain	NB-ARC
100820100	695.153	917.625	2491.32	19.2265	96.7121	80.1333	1368.03	65.3573	4.38666	6.11077e-13	1.04515e-11	LOC100820100	NC_038252.2	37465270	37467233	-	795	protein_coding	TMV resistance protein N-like && F4I594.1 RecName: Full=Disease resistance protein RML1A; AltName: Full=Protein RESISTANCE TO LEPTOSPHAERIA MACULANS 1A && PF13499:EF-hand domain pair|PF01582:TIR domain	TIR
100788367	1752.79	158.055	1768	17.2027	13.6765	55.0313	1226.28	28.6368	5.41919	6.26982e-13	1.07085e-11	LOC100788367	NC_038244.2	9822978	9827150	-	3825	protein_coding	probable receptor-like protein kinase At1g11050%2C transcript variant X1 && O04086.1 RecName: Full=Probable receptor-like protein kinase At1g11050; Flags: Precursor && PF00069:Protein kinase domain	Pkinase
100779569	307.507	254.695	553.129	31.3696	17.584	40.5494	371.777	29.8343	3.63843	6.32625e-13	1.07948e-11	LOC100779569	NC_038248.2	15523640	15527253	+	1397	protein_coding	uncharacterized LOC100779569 && - && PF06764:Protein of unknown function (DUF1223)	-
102670282	188.232	52.3841	457.955	0	0	0	232.857	0	10.3276	6.3669e-13	1.0854e-11	LOC102670282	NC_038253.2	4111846	4115486	-	1944	protein_coding	putative transcription factor bHLH041 && Q9LTS4.1 RecName: Full=Putative transcription factor bHLH041; AltName: Full=Basic helix-loop-helix protein 41; Short=AtbHLH41; Short=bHLH 41; AltName: Full=Transcription factor EN 51; AltName: Full=bHLH transcripti	HLH
100306553	168.663	77.673	247.452	0	0	0	164.596	0	9.82699	6.65704e-13	1.13222e-11	LOC100306553	NC_038249.2	33739119	33739860	-	632	protein_coding	signaling peptide TAXIMIN 1 && - && -	-
100814224	1451.81	1445.08	1736.64	489.771	417.132	439.285	1544.51	448.729	1.78313	6.92286e-13	1.17525e-11	LOC100814224	NC_038251.2	49335478	49344746	+	3542	protein_coding	ubiquitin carboxyl-terminal hydrolase 15%2C transcript variant X1 && Q9FPS9.2 RecName: Full=Ubiquitin carboxyl-terminal hydrolase 15; AltName: Full=Deubiquitinating enzyme 15; Short=AtUBP15; AltName: Full=Ubiquitin thioesterase 15; AltName: Full=Ubiquitin	UCH
100788658	237.619	233.922	180.271	0	0	7.72369	217.271	2.57456	6.38515	7.00099e-13	1.18796e-11	LOC100788658	NC_038248.2	2974924	2980016	+	2733	protein_coding	bifunctional dihydrofolate reductase-thymidylate synthase%2C transcript variant X1 && P51820.1 RecName: Full=Bifunctional dihydrofolate reductase-thymidylate synthase; Short=DHFR-TS; Includes: RecName: Full=Dihydrofolate reductase; Includes: RecName: Full	-
100789703	136.049	72.2539	417.646	0	0	0	208.649	0	10.169	7.03115e-13	1.19252e-11	LOC100789703	NC_016091.4	33454670	33456316	+	1444	misc_RNA	uncharacterized LOC100789703 && - && -	-
100500531	1837.59	2175.75	1551.9	304.589	319.443	117.786	1855.08	247.273	2.90761	7.05254e-13	1.1956e-11	LOC100500531	NC_038254.2	56489904	56493606	-	928	protein_coding	AP2-EREBP transcription factor && Q9LY29.1 RecName: Full=Ethylene-responsive transcription factor ERF115 && PF00847:AP2 domain	AP2
100781085	1150.82	1209.35	1935.95	293.458	129.926	158.336	1432.04	193.907	2.88485	7.34029e-13	1.24208e-11	LOC100781085	NC_038252.2	4996592	4999369	-	1629	protein_coding	glycerophosphodiester phosphodiesterase GDPD1%2C chloroplastic && Q9SGA2.1 RecName: Full=Glycerophosphodiester phosphodiesterase GDPD1, chloroplastic; AltName: Full=Glycerophosphodiester phosphodiesterase 1; Short=AtGDPD1; AltName: Full=Protein SENESCENCE	-
113000768	217.119	44.2555	461.314	0	0	0	240.896	0	10.3766	7.39246e-13	1.25033e-11	LOC113000768	NC_038256.2	42291617	42292290	-	674	protein_coding	protein IDA && Q8LAD7.1 RecName: Full=Protein IDA; AltName: Full=Protein INFLORESCENCE DEFICIENT IN ABSCISSION; Flags: Precursor && -	-
100797812	864.748	917.625	1967.3	159.884	79.1281	167.025	1249.89	135.346	3.20685	7.47392e-13	1.26352e-11	LOC100797812	NC_038248.2	39973455	39977774	+	4320	protein_coding	phytosulfokine receptor 2-like && Q9FN37.1 RecName: Full=Phytosulfokine receptor 2; Short=AtPSKR2; AltName: Full=Phytosulfokine LRR receptor kinase 2; Flags: Precursor && PF13855:Leucine rich repeat|PF12799:Leucine Rich repeats (2 copies)|PF00069:Protein	Pkinase
100814056	778.087	768.601	700.928	167.979	97.689	163.163	749.205	142.944	2.3902	7.59521e-13	1.28343e-11	LOC100814056	NC_038244.2	10472576	10477621	-	1467	protein_coding	UDP-N-acetylglucosamine transporter ROCK1 && Q8LES0.1 RecName: Full=CMP-sialic acid transporter 5; Short=CMP-SA-Tr 5; Short=CMP-Sia-Tr 5 && PF04142:Nucleotide-sugar transporter	-
100794841	600.105	189.667	361.661	17.2027	31.2605	8.68915	383.811	19.0508	4.3327	7.76507e-13	1.31092e-11	LOC100794841	NC_038249.2	20341905	20350808	+	3450	transcribed_pseudogene	plasma membrane ATPase 4-like && Q03194.1 RecName: Full=Plasma membrane ATPase 4; AltName: Full=Proton pump 4 && -	-
100814714	220.846	52.3841	339.267	0	0	0	204.166	0	10.1379	7.88262e-13	1.33016e-11	LOC100814714	NC_038249.2	39338161	39340257	+	2097	protein_coding	coumaroyl-CoA:anthocyanidin 3-O-glucoside-6''-O-coumaroyltransferase 2 && Q9LR73.1 RecName: Full=Coumaroyl-CoA:anthocyanidin 3-O-glucoside-6''-O-coumaroyltransferase 2 && PF02458:Transferase family	-
100807301	972.841	690.928	2448.77	16.1908	110.389	42.4803	1370.85	56.3532	4.60361	8.23958e-13	1.38975e-11	LOC100807301	NC_016089.4	41523192	41527152	-	1408	protein_coding	mitochondrial succinate-fumarate transporter 1%2C transcript variant X1 && Q9M038.1 RecName: Full=Mitochondrial succinate-fumarate transporter 1; Short=AtMSFC1 && PF00153:Mitochondrial carrier protein	Mito_carr
100811590	582.4	394.687	469.152	14.1669	0	23.1711	482.08	12.446	5.27506	8.27299e-13	1.39474e-11	LOC100811590	NC_038245.2	25929596	25937437	+	1908	protein_coding	glycosyltransferase BC10 && - && PF02485:Core-2/I-Branching enzyme	-
100806463	1178.78	779.439	1008.84	176.075	246.176	158.336	989.02	193.529	2.35335	8.40059e-13	1.4156e-11	LOC100806463	NC_016090.4	45816372	45820968	+	1694	protein_coding	probable low-specificity L-threonine aldolase 1%2C transcript variant X1 && Q8RXU4.1 RecName: Full=Probable low-specificity L-threonine aldolase 1; AltName: Full=Threonine aldolase 1 && PF01212:Beta-eliminating lyase	Beta_elim_lyase
100813657	2576.54	2386.19	2390.55	817.634	791.281	871.811	2451.09	826.909	1.56763	8.49046e-13	1.42943e-11	LOC100813657	NC_038242.2	18810413	18816366	+	1407	protein_coding	ATP synthase subunit gamma%2C mitochondrial%2C transcript variant X2 && P26360.2 RecName: Full=ATP synthase subunit gamma, mitochondrial; AltName: Full=F-ATPase gamma subunit; Flags: Precursor && PF00231:ATP synthase	-
100792952	815.36	987.169	828.573	209.468	116.25	179.576	877.034	168.431	2.38084	8.52137e-13	1.43397e-11	LOC100792952	NC_038252.2	2078464	2084623	-	3804	protein_coding	calcium-transporting ATPase%2C endoplasmic reticulum-type%2C transcript variant X1 && Q42883.1 RecName: Full=Calcium-transporting ATPase, endoplasmic reticulum-type && PF13246:Cation transport ATPase (P-type)|PF00689:Cation transporting ATPase, C-terminus	E1-E2_ATPase
100783848	378.327	58.7063	431.082	0	0	2.89638	289.372	0.965461	8.20758	8.52687e-13	1.43424e-11	LOC100783848	NC_038247.2	2974933	2977638	-	1602	protein_coding	expansin-like B1 && Q850K7.2 RecName: Full=Expansin-like B1; AltName: Full=Expansin-related 1; AltName: Full=OsEXLB1; AltName: Full=OsEXPR1; AltName: Full=OsaEXPb3.1; Flags: Precursor && PF03330:Rare lipoprotein A (RlpA)-like double-psi beta-barrel|PF0135	-
100811898	1336.26	1416.18	779.307	248.933	212.962	222.056	1177.25	227.984	2.36887	8.53108e-13	1.43429e-11	LOC100811898	NC_016088.4	51834821	51842045	-	2093	protein_coding	D-2-hydroxyglutarate dehydrogenase%2C mitochondrial%2C transcript variant X1 && O23240.3 RecName: Full=D-2-hydroxyglutarate dehydrogenase, mitochondrial; Short=AtD-2HGDH; Flags: Precursor && PF01565:FAD binding domain|PF02913:FAD linked oxidases, C-termin	FAD_binding_4
100778257	951.409	2093.56	3108.27	255.005	274.506	175.714	2051.08	235.075	3.12511	8.6601e-13	1.45397e-11	LOC100778257	NC_016089.4	44564767	44567583	+	2049	protein_coding	2-hydroxyacyl-CoA lyase && Q9LF46.1 RecName: Full=2-hydroxyacyl-CoA lyase; AltName: Full=2-hydroxyphytanoyl-CoA lyase; Short=2-HPCL; AltName: Full=Oxalyl-CoA decarboxylase && PF02776:Thiamine pyrophosphate enzyme, N-terminal TPP binding domain|PF00205:Thi	TPP_enzyme_N
100788235	164.004	83.9952	194.827	0	0	0	147.609	0	9.67002	8.81871e-13	1.47925e-11	LOC100788235	NC_016089.4	33974567	33976757	-	2191	protein_coding	zeatin O-glucosyltransferase && Q9ZSK5.1 RecName: Full=Zeatin O-glucosyltransferase; AltName: Full=Trans-zeatin O-beta-D-glucosyltransferase && PF00201:UDP-glucoronosyl and UDP-glucosyl transferase	UDPGT
100795088	1168.53	409.138	1134.25	108.276	102.573	94.6152	903.972	101.821	3.15008	9.08149e-13	1.52054e-11	LOC100795088	NC_016089.4	46529679	46532489	+	2504	protein_coding	uncharacterized LOC100795088%2C transcript variant X1 && - && PF11204:Protein of unknown function (DUF2985)|PF04749:PLAC8 family	-
100806786	3602.49	4340.66	5038.62	869.242	1185.94	1270.55	4327.26	1108.58	1.96461	9.25535e-13	1.54681e-11	LOC100806786	NC_038246.2	45515736	45526695	-	5024	protein_coding	60S ribosomal protein L3%2C transcript variant X1 && O48947.1 RecName: Full=Cellulose synthase A catalytic subunit 2 [UDP-forming]; Short=AtCesA2; Short=Ath-A && PF03552:Cellulose synthase|PF14569:Zinc-binding RING-finger|PF00297:Ribosomal protein L3	-
100776770	304.712	85.8016	279.923	0	0	4.82731	223.479	1.6091	7.10063	9.53368e-13	1.5926e-11	LOC100776770	NC_038250.2	1082918	1085538	+	1931	protein_coding	desmethyl-deoxy-podophyllotoxin synthase && O48923.1 RecName: Full=Cytochrome P450 71D10 && PF00067:Cytochrome P450	p450
100806157	223.642	47.8682	358.302	0	0	0	209.937	0	10.1782	9.68424e-13	1.61554e-11	CYP71A9	NC_038241.2	3961303	3964885	+	1590	protein_coding	cytochrome P450 71A9-like && O81970.1 RecName: Full=Cytochrome P450 71A9; AltName: Full=Cytochrome P450 CP1 && PF00067:Cytochrome P450	p450
100776809	105.298	122.832	183.63	0	0	0	137.253	0	9.56504	9.73657e-13	1.62279e-11	LOC100776809	NC_038244.2	44885316	44886984	+	1669	protein_coding	hydroquinone glucosyltransferase && Q9AR73.1 RecName: Full=Hydroquinone glucosyltransferase; AltName: Full=Arbutin synthase && PF00201:UDP-glucoronosyl and UDP-glucosyl transferase	UDPGT
100797969	80.1383	198.698	166.834	0	0	0	148.557	0	9.67987	1.01827e-12	1.69175e-11	LOC100797969	NC_038247.2	16160645	16162239	-	1595	protein_coding	uncharacterized LOC100797969 && - && PF05910:Plant protein of unknown function (DUF868)	-
100797214	669.993	735.184	730.04	135.598	185.609	178.61	711.739	166.606	2.09454	1.01827e-12	1.69175e-11	LOC100797214	NC_038246.2	48286093	48290463	+	2278	protein_coding	pyruvate kinase isozyme A%2C chloroplastic && Q43117.1 RecName: Full=Pyruvate kinase isozyme A, chloroplastic; Flags: Precursor && PF00224:Pyruvate kinase, barrel domain|PF02887:Pyruvate kinase, alpha/beta domain	PK
100786161	3375.13	270.952	1963.94	0	0	0	1870.01	0	13.3339	1.02374e-12	1.70007e-11	LOC100786161	NC_038256.2	40932837	40934589	+	1436	protein_coding	lignin-forming anionic peroxidase && Q02200.1 RecName: Full=Lignin-forming anionic peroxidase; Flags: Precursor && PF00141:Peroxidase	-
100788258	6803.37	3454.64	16552.4	303.577	927.069	547.416	8936.81	592.687	3.91431	1.02716e-12	1.70497e-11	LOC100788258	NC_038246.2	50337910	50342329	-	2108	protein_coding	uncharacterized LOC100788258%2C transcript variant X2 && - && PF05278:Arabidopsis phospholipase-like protein (PEARLI 4)	-
100776057	649.493	458.813	1282.05	57.6796	93.7814	30.8948	796.785	60.7853	3.71214	1.03136e-12	1.7104e-11	LOC100776057	NC_038243.2	35576404	35578881	-	1991	protein_coding	glutamyl-tRNA reductase 2%2C chloroplastic && P49295.1 RecName: Full=Glutamyl-tRNA reductase 2, chloroplastic; Short=GluTR; Flags: Precursor && PF05201:Glutamyl-tRNAGlu reductase, N-terminal domain|PF01488:Shikimate / quinate 5-dehydrogenase|PF00745:Gluta	-
100799997	738.949	405.525	1115.21	42.5008	101.597	48.2731	753.23	64.1235	3.55342	1.03437e-12	1.71461e-11	LOC100799997	NC_038244.2	38307436	38309379	-	1280	protein_coding	cyclin-dependent protein kinase inhibitor SMR6 && - && -	-
100784454	1995.07	2040.27	2268.5	554.534	720.945	562.864	2101.28	612.781	1.7777	1.05453e-12	1.74645e-11	LOC100784454	NC_038243.2	36908600	36913127	+	2834	protein_coding	serine/threonine/tyrosine-protein kinase HT1%2C transcript variant X2 && Q2MHE4.1 RecName: Full=Serine/threonine-protein kinase HT1; AltName: Full=High leaf temperature protein 1 && PF07714:Protein tyrosine kinase	Pkinase_Tyr
100782266	226.437	32.5143	568.804	0	0	0	275.919	0	10.5726	1.07269e-12	1.77331e-11	CRK70	NC_038256.2	37726242	37729393	+	2241	protein_coding	cysteine-rich receptor-like protein kinase && Q9T0J1.1 RecName: Full=Cysteine-rich receptor-like protein kinase 26; Short=Cysteine-rich RLK26; Flags: Precursor && PF01657:Salt stress response/antifungal|PF07714:Protein tyrosine kinase	Pkinase_Tyr
100817686	274.893	51.4809	246.333	0	0	0	190.902	0	10.0414	1.07599e-12	1.77796e-11	PTS4	NC_038255.2	41596380	41597115	-	736	protein_coding	pterocarpan synthase && Q9FIG7.1 RecName: Full=Dirigent protein 2; Short=AtDIR2; Flags: Precursor && PF03018:Dirigent-like protein	-
100783726	1130.32	207.73	1934.83	0	0	0	1090.96	0	12.5564	1.08937e-12	1.79844e-11	ALDH3H2	NC_038242.2	9238439	9242372	-	2042	protein_coding	aldehyde dehydrogenase family 3 member H2%2C transcript variant X1 && Q70DU8.2 RecName: Full=Aldehyde dehydrogenase family 3 member H1; Short=AtALDH4; Short=Ath-ALDH4 && PF00171:Aldehyde dehydrogenase family	Aldedh
100814656	594.514	869.757	1100.66	176.075	139.695	114.89	854.977	143.553	2.57432	1.09389e-12	1.80509e-11	LOC100814656	NC_038247.2	38055336	38058409	+	1325	protein_coding	rRNA 2'-O-methyltransferase fibrillarin 2 && Q94AH9.2 RecName: Full=Mediator of RNA polymerase II transcription subunit 36a; AltName: Full=Fibrillarin-like protein 2; AltName: Full=Histone-glutamine methyltransferase; AltName: Full=rRNA 2'-O-methyltransfe	-
100780937	89.4567	134.573	210.502	0	0	0	144.844	0	9.64259	1.11142e-12	1.83154e-11	LOC100780937	NC_038246.2	7272774	7273741	-	968	protein_coding	uncharacterized LOC100780937 && - && PF14009:Domain of unknown function (DUF4228)	-
100810307	846.111	988.976	949.5	253.993	238.361	275.156	928.196	255.837	1.85914	1.12556e-12	1.85234e-11	LOC100810307	NC_038253.2	7831011	7834861	-	1162	protein_coding	NAP1-related protein 2 && Q8LC68.2 RecName: Full=NAP1-related protein 2; AltName: Full=Nucleosome/chromatin assembly factor group A5; AltName: Full=Protein SET homolog 2 && PF00956:Nucleosome assembly protein (NAP)	-
100813145	4607.95	5894.12	7153.72	1560.39	1750.59	1373.85	5885.26	1561.61	1.91402	1.13433e-12	1.86342e-11	LOC100813145	NC_038243.2	27862205	27865609	+	1492	protein_coding	1-aminocyclopropane-1-carboxylate oxidase homolog 4 && Q94A78.1 RecName: Full=1-aminocyclopropane-1-carboxylate oxidase homolog 4 && PF03171:2OG-Fe(II) oxygenase superfamily|PF14226:non-haem dioxygenase in morphine synthesis N-terminal	2OG-FeII_Oxy
novel.293	668.13	1470.37	1035.72	58.6916	161.187	117.786	1058.07	112.555	3.2323	1.17566e-12	1.92659e-11	-	NC_038242.2	45560079	45562005	+	1793	-	- && - && -	-
100779664	512.512	438.04	349.344	28.3339	10.7458	51.1694	433.299	30.083	3.84783	1.17595e-12	1.92659e-11	LOC100779664	NC_038253.2	38363981	38367721	+	2615	protein_coding	transmembrane protein 222-like%2C transcript variant X2 && F4ITL6.1 RecName: Full=Protein REVERSION-TO-ETHYLENE SENSITIVITY1 && PF05608:Protein of unknown function (DUF778)	-
100780526	171.459	153.54	88.4558	0	0	0	137.818	0	9.57253	1.19921e-12	1.96295e-11	LOC100780526	NC_038244.2	10809817	10813833	-	1938	protein_coding	alanine--glyoxylate aminotransferase 2 homolog 1%2C mitochondrial%2C transcript variant X2 && Q940M2.1 RecName: Full=Alanine--glyoxylate aminotransferase 2 homolog 1, mitochondrial; AltName: Full=Beta-alanine-pyruvate aminotransferase 1; Flags: Precursor	Aminotran_3
100805405	493.875	314.305	1078.26	25.2981	21.4916	0.965461	628.815	15.9184	5.30576	1.22538e-12	2.00399e-11	LOC100805405	NC_016090.4	4626553	4629100	-	2548	protein_coding	U-box domain-containing protein 16-like && Q9LZW3.1 RecName: Full=U-box domain-containing protein 16; AltName: Full=Plant U-box protein 16 && PF04564:U-box domain|PF00514:Armadillo/beta-catenin-like repeat	U-box
100527532	682.107	1052.2	1108.5	82.9777	96.7121	190.196	947.601	123.295	2.9415	1.22944e-12	2.00973e-11	LOC100527532	NC_016090.4	41397129	41400139	+	1535	protein_coding	fructose-bisphosphate aldolase 6%2C cytosolic && Q9SJQ9.1 RecName: Full=Fructose-bisphosphate aldolase 6, cytosolic; Short=AtFBA6; AltName: Full=Cytosolic aldolase 2; Short=cAld2 && PF00274:Fructose-bisphosphate aldolase class-I	-
100803067	533.945	407.332	644.944	91.0731	83.0356	47.3076	528.74	73.8055	2.84102	1.23848e-12	2.02361e-11	LOC100803067	NC_038254.2	57539201	57545341	-	2571	protein_coding	plastidic glucose transporter 4%2C transcript variant X2 && Q56ZZ7.2 RecName: Full=Plastidic glucose transporter 4; Short=AtpGlcT && PF00083:Sugar (and other) transporter	Sugar_tr
100799515	612.219	418.17	638.225	49.5843	58.6134	105.235	556.205	71.1443	2.96572	1.24063e-12	2.02622e-11	LOC100799515	NC_038246.2	45330398	45336562	-	1926	protein_coding	ethanolamine kinase 2-like%2C transcript variant X2 && Q8L518.1 RecName: Full=Probable choline kinase 2 && PF01633:Choline/ethanolamine kinase	Choline_kinase
100787301	8212.31	12411.4	15298.4	3163.27	2297.65	2379.86	11974	2613.59	2.19579	1.24536e-12	2.03303e-11	LOC100787301	NC_038252.2	685160	689775	-	2943	protein_coding	probable GTP diphosphokinase RSH2%2C chloroplastic && Q9SYH1.1 RecName: Full=Probable GTP diphosphokinase RSH3, chloroplastic; AltName: Full=RelA/SpoT homolog 3; Short=AtRSH3; AltName: Full=ppGpp synthetase RSH3; Flags: Precursor && PF04607:Region found i	-
100499800	1051.12	1259.93	1504.87	330.899	337.027	260.675	1271.97	309.534	2.03878	1.24964e-12	2.03912e-11	LOC100499800	NC_016091.4	17928785	17930720	+	888	protein_coding	40S ribosomal protein S19 && Q9SGA6.1 RecName: Full=40S ribosomal protein S19-1 && PF01090:Ribosomal protein S19e	-
547984	1907.48	2563.21	3017.57	599.059	675.031	662.306	2496.09	645.465	1.95108	1.25468e-12	2.04642e-11	RPS11	NC_038249.2	27417592	27419274	+	646	protein_coding	ribosomal protein S11 && P17093.2 RecName: Full=40S ribosomal protein S11 && PF16205:Ribosomal_S17 N-terminal|PF00366:Ribosomal protein S17	-
100780576	302.848	28.9016	447.877	0	0	0	259.876	0	10.4863	1.28336e-12	2.09133e-11	LOC100780576	NC_016089.4	670035	670790	-	756	protein_coding	ethylene-responsive transcription factor 1B && Q8LDC8.2 RecName: Full=Ethylene-responsive transcription factor 1B; Short=AtERF1B; AltName: Full=Ethylene-responsive element-binding factor 1B; Short=EREBP-1B && PF00847:AP2 domain	AP2
100805360	707.267	167.99	848.728	12.1431	40.0525	22.2056	574.662	24.8004	4.53291	1.29858e-12	2.11425e-11	LOC100805360	NC_038253.2	7705416	7710437	+	2279	protein_coding	WRKY transcription factor 72A && Q9LXG8.1 RecName: Full=Probable WRKY transcription factor 72; AltName: Full=WRKY DNA-binding protein 72 && PF03106:WRKY DNA -binding domain	WRKY
102663971	154.685	243.857	72.7801	0	0	0	157.108	0	9.7617	1.32532e-12	2.15587e-11	LOC102663971	NC_016088.4	5115868	5116188	-	321	protein_coding	uncharacterized LOC102663971 && - && -	-
100797212	3580.13	3192.72	8893.73	604.118	817.657	507.833	5222.19	643.203	3.02121	1.34162e-12	2.18067e-11	LOC100797212	NC_038254.2	46769590	46774410	+	2009	protein_coding	phosphatidylinositol:ceramide inositolphosphotransferase 1 && Q9M325.1 RecName: Full=Phosphatidylinositol:ceramide inositolphosphotransferase 1; AltName: Full=Inositol-phosphorylceramide synthase 1; Short=AtIPCS1; Short=IPC synthase 1; AltName: Full=Prote	-
100812774	2019.3	1887.63	2233.79	694.18	595.903	647.824	2046.91	645.969	1.66384	1.34176e-12	2.18067e-11	LOC100812774	NC_038250.2	5939715	5945045	+	2621	protein_coding	phosphatidylinositol/phosphatidylcholine transfer protein SFH8%2C transcript variant X3 && F4IHJ0.1 RecName: Full=Phosphatidylinositol/phosphatidylcholine transfer protein SFH8; AltName: Full=Protein SEC FOURTEEN HOMOLOGS 8; Short=AtSFH8 && PF03765:CRAL/T	CRAL_TRIO_N
100816573	2704.2	1800.03	5357.73	219.587	492.353	354.324	3287.32	355.421	3.20906	1.357e-12	2.20447e-11	LOC100816573	NC_038253.2	8115348	8119321	+	3814	protein_coding	probable LRR receptor-like serine/threonine-protein kinase At1g74360 && C0LGJ1.1 RecName: Full=Probable LRR receptor-like serine/threonine-protein kinase At1g74360; Flags: Precursor && PF13855:Leucine rich repeat|PF00069:Protein kinase domain	Pkinase
100806172	192.891	58.7063	269.846	0	0	0	173.814	0	9.9057	1.36938e-12	2.22359e-11	LOC100806172	NC_038242.2	24879082	24881507	-	1481	protein_coding	cucumber peeling cupredoxin && - && PF02298:Plastocyanin-like domain	Cu_bind_like
100791202	3245.6	3050.02	3537.11	980.554	735.598	1067.8	3277.58	927.984	1.82041	1.38953e-12	2.25531e-11	LOC100791202	NC_038244.2	46259135	46264098	-	4819	protein_coding	uncharacterized LOC100791202%2C transcript variant X16 && - && PF07800:Protein of unknown function (DUF1644)	-
100527206	300.984	30.7079	405.329	0	0	0	245.674	0	10.4052	1.44117e-12	2.33705e-11	LOC100527206	NC_038248.2	9255752	9256709	-	958	protein_coding	putative calcium-binding protein && Q9LSQ6.1 RecName: Full=Calcium-binding protein PBP1; AltName: Full=KIC-related protein 2; AltName: Full=PINOID-binding protein 1 && PF13833:EF-hand domain pair	-
100818205	254.392	51.4809	240.734	0	0	0	182.202	0	9.97403	1.461e-12	2.36763e-11	LOC100818205	NC_038255.2	7978329	7980122	+	1794	protein_coding	uncharacterized LOC100818205 && - && -	-
100817713	1584.13	2061.95	1685.14	373.4	460.115	238.469	1777.07	357.328	2.31432	1.46132e-12	2.36763e-11	LOC100817713	NC_038241.2	6804913	6809148	-	1698	protein_coding	serine/threonine-protein kinase SAPK3%2C transcript variant X6 && A2ZAB5.2 RecName: Full=Serine/threonine-protein kinase SAPK3; AltName: Full=Osmotic stress/abscisic acid-activated protein kinase 3; AltName: Full=Protein kinase REK >P0C5D6.1 RecName: Full	Pkinase
100807113	4902.41	2286.84	5467.46	736.68	729.737	751.129	4218.9	739.182	2.51278	1.50174e-12	2.42989e-11	CRK13	NC_038245.2	38199165	38204108	-	3543	protein_coding	cysteine-rich receptor-like protein kinase%2C transcript variant X3 && O65468.2 RecName: Full=Cysteine-rich receptor-like protein kinase 8; Short=Cysteine-rich RLK8; Flags: Precursor && PF01657:Salt stress response/antifungal|PF00069:Protein kinase domain	Pkinase
100818762	192.891	65.9317	204.904	0	0	0	154.576	0	9.73664	1.64509e-12	2.65596e-11	LOC100818762	NC_016091.4	20143055	20144783	+	917	protein_coding	two-component response regulator ARR9-like && O80366.1 RecName: Full=Two-component response regulator ARR9; AltName: Full=Response reactor 4 && PF00072:Response regulator receiver domain	Response_reg
111138524	273.961	320.627	1161.12	24.2862	41.0294	28.9638	585.237	31.4265	4.2179	1.64673e-12	2.65743e-11	LOC111138524	NC_038243.2	9920963	9921573	+	611	protein_coding	uncharacterized LOC111138524 && - && -	-
100786939	8995.05	17345.5	17692.3	2578.38	3169.03	3322.15	14677.6	3023.19	2.27944	1.64879e-12	2.65959e-11	LOC100786939	NC_038244.2	8351074	8353639	-	1928	protein_coding	adenosylhomocysteinase && P68172.1 RecName: Full=Adenosylhomocysteinase; Short=AdoHcyase; AltName: Full=Cytokinin-binding protein CBP57; AltName: Full=S-adenosyl-L-homocysteine hydrolase >P68173.1 RecName: Full=Adenosylhomocysteinase; Short=AdoHcyase; Alt	-
100814927	1987.62	1613.97	6766.31	12.1431	0	7.72369	3455.97	6.62226	9.02908	1.70799e-12	2.75144e-11	LOC100814927	NC_038243.2	36217456	36224926	+	3598	protein_coding	internal alternative NAD(P)H-ubiquinone oxidoreductase A2%2C mitochondrial%2C transcript variant X4 && Q8GWA1.1 RecName: Full=Internal alternative NAD(P)H-ubiquinone oxidoreductase A1, mitochondrial; AltName: Full=Internal alternative NADH dehydrogenase N	Pyr_redox_2
100818461	1054.84	1160.58	876.72	296.494	224.685	249.089	1030.71	256.756	2.00562	1.72e-12	2.76956e-11	RSV3	NC_038250.2	47831324	47846831	+	4691	protein_coding	putative NBS-LRR family protein%2C transcript variant X2 && Q9T048.1 RecName: Full=Disease resistance protein At4g27190 && PF00931:NB-ARC domain	NB-ARC
100789206	168.663	74.0603	185.869	0	0	0	142.864	0	9.62294	1.82853e-12	2.93915e-11	LOC100789206	NC_038249.2	19743963	19746556	+	2326	protein_coding	probable alpha%2Calpha-trehalose-phosphate synthase [UDP-forming] 11 && Q9ZV48.1 RecName: Full=Probable alpha,alpha-trehalose-phosphate synthase [UDP-forming] 11; AltName: Full=Trehalose-6-phosphate synthase 11; Short=AtTPS11 && PF00982:Glycosyltransferas	-
100794349	387.646	249.276	279.923	30.3577	47.8676	35.7221	305.615	37.9825	3.00789	1.83099e-12	2.94181e-11	LOC100794349	NC_038251.2	1744381	1749361	-	2791	pseudogene	- && Q8KGF9.1 RecName: Full=Uncharacterized RNA methyltransferase CT0009 && -	-
100781587	1066.96	1039.55	1142.09	342.03	316.512	327.291	1082.87	328.611	1.72033	1.87265e-12	3.00458e-11	LOC100781587	NC_038250.2	1194221	1196925	-	1917	protein_coding	uncharacterized LOC100781587%2C transcript variant X1 && - && PF00168:C2 domain	C2
100794664	427.715	79.4793	95.174	0	0	0	200.789	0	10.1151	1.87334e-12	3.00458e-11	LOC100794664	NC_038243.2	44018327	44020036	-	1710	protein_coding	probable F-box protein At4g22030 && O65451.1 RecName: Full=Probable F-box protein At4g22030 && PF14476:Petal formation-expressed	-
100799303	106.23	154.443	115.328	0	0	0	125.334	0	9.43503	1.99874e-12	3.19589e-11	LOC100799303	NC_016088.4	53397420	53399429	+	1123	protein_coding	S-adenosyl-L-methionine-dependent methyltransferases superfamily protein && Q9SWB8.1 RecName: Full=Caffeoyl-CoA O-methyltransferase 2; AltName: Full=Trans-caffeoyl-CoA 3-O-methyltransferase 2; Short=CCoAMT-2; Short=CCoAOMT-2 && PF01596:O-methyltransferase	-
100802371	1126.59	2999.44	3316.53	264.112	396.617	283.846	2480.86	314.858	2.97792	2.00193e-12	3.19959e-11	LOC100802371	NC_038246.2	2080401	2085951	-	2108	protein_coding	RNA demethylase ALKBH10B && - && -	-
100805771	72.6835	188.763	166.834	0	0	0	142.76	0	9.62236	2.00339e-12	3.20053e-11	LOC100805771	NC_016091.4	4609577	4613166	+	2130	protein_coding	serine/threonine-protein kinase RIPK && Q8GXZ3.1 RecName: Full=Serine/threonine-protein kinase At5g01020 && PF07714:Protein tyrosine kinase	Pkinase_Tyr
100787727	5188.49	6282.48	3172.09	1172.82	895.808	726.027	4881.02	931.551	2.38963	2.04758e-12	3.26827e-11	LOC100787727	NC_016090.4	3485922	3490788	-	1667	protein_coding	cytochrome P450 71A1 && O65782.1 RecName: Full=Cytochrome P450 83B1; AltName: Full=Protein ALTERED TRYPTOPHAN REGULATION 4; AltName: Full=Protein RED ELONGATED 1; AltName: Full=Protein SUPERROOT 2 && PF00067:Cytochrome P450	p450
100779307	235.756	295.338	824.094	10.1192	0	16.4128	451.729	8.84403	5.67369	2.19294e-12	3.49115e-11	LOC100779307	NC_038253.2	14936595	14939218	-	2167	protein_coding	indole-3-acetic acid-amido synthetase GH3.3 && O82333.1 RecName: Full=Probable indole-3-acetic acid-amido synthetase GH3.1; AltName: Full=Auxin-responsive GH3-like protein 1; Short=AtGH3-1 && PF03321:GH3 auxin-responsive promoter	-
100778012	77.3427	204.117	138.842	0	0	0	140.101	0	9.59559	2.28517e-12	3.6322e-11	LOC100778012	NC_038249.2	40160283	40161986	+	1704	protein_coding	E3 ubiquitin-protein ligase PUB23-like && Q84TG3.1 RecName: Full=E3 ubiquitin-protein ligase PUB23; AltName: Full=Plant U-box protein 23; AltName: Full=U-box domain-containing protein 23 && PF04564:U-box domain	U-box
100802271	2632.45	4616.12	3619.97	978.53	790.304	824.504	3622.85	864.446	2.06734	2.29433e-12	3.64304e-11	LOC100802271	NC_038249.2	25414701	25420783	-	2131	protein_coding	pyruvate kinase 1%2C cytosolic && Q2RAK2.1 RecName: Full=Pyruvate kinase 1, cytosolic; Short=OsPK1 >B8BJ39.1 RecName: Full=Pyruvate kinase 1, cytosolic; Short=OsPK1 && PF02887:Pyruvate kinase, alpha/beta domain|PF00224:Pyruvate kinase, barrel domain	PK
100782187	967.25	951.946	793.863	252.981	168.025	161.232	904.353	194.079	2.22084	2.31053e-12	3.66717e-11	LOC100782187	NC_038245.2	3438777	3451603	-	3876	protein_coding	phospholipase D zeta 1%2C transcript variant X1 && Q9LRZ5.1 RecName: Full=Phospholipase D zeta 1; Short=PLDzeta1; AltName: Full=Phospholipase D p1; Short=AtPLDp1; AltName: Full=Phospholipase D1 PHOX and PX-containing domain protein && PF00614:Phospholipas	-
100795713	3271.69	1547.14	7142.53	302.565	470.861	234.607	3987.12	336.011	3.56865	2.34358e-12	3.71801e-11	LOC100795713	NC_038242.2	9707163	9714574	-	2180	protein_coding	TOM1-like protein 4%2C transcript variant X1 && Q9JJ50.1 RecName: Full=Hepatocyte growth factor-regulated tyrosine kinase substrate; AltName: Full=SNAP-25-interacting protein Hrs-2 && PF03127:GAT domain|PF00790:VHS domain	-
[truncated: 5,626 more rows]

## Sheet: B
gene_id	WT_48h_1	WT_48h_2	WT_48h_3	WT_0h_1	WT_0h_2	WT_0h_3	WT_48h	WT_0h	log2FoldChange	pvalue	padj	gene_name	gene_chr	gene_start	gene_end	gene_strand	gene_length	gene_biotype	gene_description	tf_family
[truncated: 6,001 more rows]

## Sheet: C
gene_id	gmsweet15_48h_1	gmsweet15_48h_2	gmsweet15_48h_3	gmsweet15_0h_1	gmsweet15_0h_2	gmsweet15_0h_3	gmsweet15_48h	gmsweet15_0h	log2FoldChange	pvalue	padj	gene_name	gene_chr	gene_start	gene_end	gene_strand	gene_length	gene_biotype	gene_description	tf_family
[truncated: 8,750 more rows]

[truncated: 1 more sheets: D]
