# Supplementary material for: Comparative transcriptome profiling reveals the importance of GmSWEET15 in soybean susceptibility to Sclerotinia sclerotiorum
Source: Front Microbiol. 2023 Jan 26;14:1119016. doi: 10.3389/fmicb.2023.1119016 (PMC9909833; doi:10.3389/fmicb.2023.1119016)
Supplement: Supplementary file 11 [file Table_5.XLS]

## Sheet: A
gene_id	gmsweet15_0h_1	gmsweet15_0h_2	gmsweet15_0h_3	WT_0h_1	WT_0h_2	WT_0h_3	gmsweet15_0h	WT_0h	log2FoldChange	pvalue	padj	gene_name	gene_chr	gene_start	gene_end	gene_strand	gene_length	gene_biotype	gene_description	tf_family
100500502	1454.67	1119.55	1354.79	267.596	245.647	216.816	1309.67	243.353	2.42825	4.42235e-36	8.97868e-33	LOC100500502	NC_038246.2	30168141	30169082	-	942	protein_coding	DNA-binding domain-containing protein && Q9LY05.1 RecName: Full=Ethylene-responsive transcription factor ERF106 && PF00847:AP2 domain	AP2
100801107	10172.5	9969.99	9680.83	2771.61	2136.39	3325.21	9941.11	2744.4	1.85687	6.93777e-34	9.57828e-31	LOC100801107	NC_016089.4	9263914	9265862	-	1949	protein_coding	AP2/ERF and B3 domain-containing transcription repressor TEM1 && Q9C6M5.1 RecName: Full=AP2/ERF and B3 domain-containing transcription repressor TEM1; AltName: Full=Protein TEMPRANILLO 1; AltName: Full=RAV1-like ethylene-responsive transcription factor TE	B3
106798041	524.346	505.457	445.988	0	0	5.21192	491.93	1.73731	8.12362	3.4578e-30	2.84157e-27	LOC106798041	NC_016090.4	6295172	6318048	-	3709	protein_coding	disease resistance protein RPV1 && Q40392.1 RecName: Full=TMV resistance protein N && PF00931:NB-ARC domain	NB-ARC
100786079	1822.73	1361.05	1699.8	364.318	310.515	422.166	1627.86	365.666	2.15416	2.0552e-29	1.47782e-26	LOC100786079	NC_016088.4	54775177	54778308	+	2036	protein_coding	beta-amylase 3%2C chloroplastic && O23553.3 RecName: Full=Beta-amylase 3, chloroplastic; AltName: Full=1,4-alpha-D-glucan maltohydrolase; AltName: Full=Beta-amylase 8; AltName: Full=Chloroplast beta-amylase; Short=CT-BMY; Flags: Precursor && PF01373:Glyco	-
100786373	1949.42	2109.81	2027.05	537.342	271.169	410.699	2028.76	406.404	2.31974	1.17717e-26	6.44919e-24	LOC100786373	NC_038242.2	47808766	47811506	+	1255	protein_coding	E3 ubiquitin-protein ligase RMA1H1-like%2C transcript variant X1 && Q6R567.1 RecName: Full=E3 ubiquitin-protein ligase RMA1H1; AltName: Full=Protein RING membrane-anchor 1 homolog 1 && PF00097:Zinc finger, C3HC4 type (RING finger)	zf-C3HC4
100800820	22035.5	22435	23458.8	8607.15	10744.7	8532.96	22643.1	9294.93	1.28456	6.86708e-26	3.33827e-23	LOC100800820	NC_038241.2	36879465	36883894	+	1865	protein_coding	inositol-3-phosphate synthase && Q9LW96.1 RecName: Full=Inositol-3-phosphate synthase; Short=MIP synthase; AltName: Full=Myo-inositol 1-phosphate synthase; Short=IPS; Short=MI-1-P synthase && PF07994:Myo-inositol-1-phosphate synthase|PF01658:Myo-inositol-	-
100776987	1593.38	1684.26	1429.59	378.289	357.305	501.387	1569.08	412.327	1.92785	4.32243e-25	1.91268e-22	RAV1	NC_016088.4	26490786	26492387	-	1602	protein_coding	AP2/ERF transcription factor family protein RAV1 && Q9C6M5.1 RecName: Full=AP2/ERF and B3 domain-containing transcription repressor TEM1; AltName: Full=Protein TEMPRANILLO 1; AltName: Full=RAV1-like ethylene-responsive transcription factor TEM1 && PF00847	B3
732639	2822.41	2375.56	2757.27	1014.5	815.634	914.171	2651.75	914.769	1.53547	3.18639e-24	1.32504e-21	NAC3	NC_038242.2	41412282	41414341	+	1478	protein_coding	NAC domain protein NAC3 && Q93VY3.1 RecName: Full=NAC domain-containing protein 72; Short=ANAC072; AltName: Full=Protein RESPONSIVE TO DESICCATION 26 && PF02365:No apical meristem (NAM) protein	NAM
100820033	506.776	813.4	750.793	67.7051	115.912	53.1616	690.323	78.9261	3.12915	5.34661e-23	2.00585e-20	LOC100820033	NC_038242.2	44880752	44883925	+	2665	protein_coding	LRR domain-containing protein && Q40392.1 RecName: Full=TMV resistance protein N && PF00931:NB-ARC domain|PF01582:TIR domain	TIR
100306340	1994.74	2333.36	1832.57	382.588	138.243	390.894	2053.56	303.908	2.75635	3.1609e-22	1.12473e-19	LOC100306340	NC_016088.4	588693	589697	+	756	protein_coding	uncharacterized LOC100306340 && - && -	-
100800237	2097.38	2204.98	1711.02	510.475	481.724	705.694	2004.46	565.964	1.82427	7.3494e-22	2.5277e-19	LOC100800237	NC_038247.2	8085118	8088900	-	2304	protein_coding	protein NUCLEAR FUSION DEFECTIVE 4 && F4I9E1.1 RecName: Full=Protein NUCLEAR FUSION DEFECTIVE 4 && PF06813:Nodulin-like	-
100499732	629.77	549.449	531.071	60.1823	17.0145	66.7126	570.097	47.9698	3.57052	2.1531e-21	6.75585e-19	LOC100499732	NC_038246.2	42716156	42717639	-	1484	protein_coding	DNA-binding domain-containing protein && Q9LY05.1 RecName: Full=Ethylene-responsive transcription factor ERF106 && PF00847:AP2 domain	AP2
100797397	2218.53	1668.1	2011.15	550.238	533.831	728.627	1965.93	604.232	1.70182	2.14588e-20	6.17207e-18	LOC100797397	NC_038254.2	486993	489490	+	2071	protein_coding	F-box protein%2C transcript variant X1 && Q9FYF9.1 RecName: Full=F-box protein At1g67340 && PF01753:MYND finger	zf-MYND
100809761	1868.04	1184.19	1660.53	324.555	420.046	465.946	1570.92	403.516	1.96066	7.34846e-20	1.99058e-17	LOC100809761	NC_016088.4	467895	469608	-	1714	protein_coding	zinc finger CCCH domain-containing protein 20 && O82199.1 RecName: Full=Zinc finger CCCH domain-containing protein 20; Short=AtC3H20 && -	-
100815922	3926.59	4743.94	3300.5	1268.13	1604.68	1480.19	3990.34	1451	1.45948	3.46901e-19	8.80388e-17	STS	NC_038255.2	47560498	47563942	+	3097	protein_coding	stachyose synthase && Q93XK2.1 RecName: Full=Stachyose synthase; AltName: Full=Galactinol--raffinose galactosyltransferase; Flags: Precursor && PF05691:Raffinose synthase or seed imbibition protein Sip1	-
100306435	3409.64	2564.99	2671.25	950.021	817.761	1186.23	2881.96	984.672	1.54922	2.94089e-18	6.81241e-16	LOC100306435	NC_038243.2	8326119	8327214	-	1096	protein_coding	uncharacterized LOC100306435 && - && -	-
100820247	1370.51	1087.23	1295.89	384.737	446.632	278.317	1251.21	369.895	1.75831	1.19003e-16	2.34708e-14	LOC100820247	NC_038250.2	14480093	14483776	-	3038	protein_coding	EIN3-binding F-box protein 1 && Q708Y0.1 RecName: Full=EIN3-binding F-box protein 2 && PF00646:F-box domain	F-box
100170720	1719.15	1240.75	1817.61	611.496	455.139	481.582	1592.5	516.072	1.62568	5.12345e-16	9.5073e-14	NAC34	NC_038244.2	13883748	13888181	+	970	protein_coding	NAC domain protein && Q84TE6.2 RecName: Full=NAC domain-containing protein 21/22; Short=ANAC021/ANAC022 && PF02365:No apical meristem (NAM) protein	NAM
121174486	288.529	311.534	263.666	0	1.06341	1.04238	287.91	0.701931	8.67098	1.08947e-15	1.97911e-13	LOC121174486	NW_024464704.1	347	2004	-	782	protein_coding	anamorsin homolog && C6TKZ5.1 RecName: Full=Anamorsin homolog; AltName: Full=Fe-S cluster assembly protein DRE2 homolog && PF05093:Cytokine-induced anti-apoptosis inhibitor 1, Fe-S biogenesis	-
100305726	212.698	182.252	216.916	17.195	9.57068	21.8901	203.955	16.2186	3.65136	1.30133e-15	2.35159e-13	LOC100305726	NC_038256.2	24814687	24815616	-	930	protein_coding	DNA-binding domain-containing protein && Q9LY05.1 RecName: Full=Ethylene-responsive transcription factor ERF106 && PF00847:AP2 domain	AP2
100802169	2815.01	2352.22	2759.14	1272.43	874.122	992.35	2642.12	1046.3	1.33645	3.74535e-15	6.56196e-13	LOC100802169	NC_016089.4	5117144	5124142	-	2553	protein_coding	succinate dehydrogenase [ubiquinone] flavoprotein subunit 1%2C mitochondrial && O82663.1 RecName: Full=Succinate dehydrogenase [ubiquinone] flavoprotein subunit 1, mitochondrial; AltName: Full=Flavoprotein subunit 1 of complex II; Short=FP; Flags: Precurs	-
778137	240.441	245.995	193.542	23.6431	14.8877	31.2715	226.659	23.2674	3.28324	9.34934e-15	1.58962e-12	BZIP105	NC_016090.4	45564979	45569346	+	1779	protein_coding	bZIP transcription factor bZIP105 && Q99090.2 RecName: Full=Light-inducible protein CPRF2; AltName: Full=Common plant regulatory factor 2; Short=CPRF-2 && PF00170:bZIP transcription factor|PF12498:Basic leucine-zipper C terminal	bZIP_1
100798021	4972.5	4544.63	4872.21	2126.8	1099.56	1838.77	4796.45	1688.38	1.50633	1.73005e-14	2.87081e-12	LOC100798021	NC_038242.2	17328963	17332187	+	2115	protein_coding	cyclic dof factor 3 && Q8LFV3.2 RecName: Full=Cyclic dof factor 3; AltName: Full=Dof zinc finger protein DOF3.3; Short=AtDOF3.3; AltName: Full=H-protein promoter-binding factor 2a && PF02701:Dof domain, zinc finger	zf-Dof
100778868	215.472	130.18	158.012	0	0	0	167.888	0	9.74978	2.08727e-14	3.447e-12	LOC100778868	NW_024464734.1	80564	101594	-	3743	protein_coding	K(+) efflux antiporter 4%2C transcript variant X3 && Q9ZUN3.2 RecName: Full=K(+) efflux antiporter 4; Short=AtKEA4; Flags: Precursor && PF00999:Sodium/hydrogen exchanger family	Na_H_Exchanger
100806421	1943.87	1705.81	2106.52	775.922	892.2	627.515	1918.73	765.212	1.32628	4.85758e-14	7.65567e-12	LOC100806421	NC_016089.4	6128201	6130918	+	1771	protein_coding	NAC domain-containing protein 2 && Q84TD6.1 RecName: Full=NAC transcription factor 47; AltName: Full=NAC domain-containing protein 47; Short=ANAC047; AltName: Full=Protein SPEEDY HYPONASTIC GROWTH && PF02365:No apical meristem (NAM) protein	NAM
100797652	1646.1	1893.45	1470.73	680.275	726.308	760.941	1670.09	722.508	1.20885	1.39712e-13	2.09659e-11	LOC100797652	NC_038241.2	38977713	38981235	-	1937	protein_coding	tubulin beta-1 chain-like && P12459.1 RecName: Full=Tubulin beta-1 chain; AltName: Full=Beta-1-tubulin && PF00091:Tubulin/FtsZ family, GTPase domain|PF03953:Tubulin C-terminal domain	Tubulin
100786776	1076.44	787.364	893.846	323.48	204.174	310.631	919.215	279.428	1.71785	3.1121e-13	4.49432e-11	LOC100786776	NC_038253.2	8382356	8383563	+	1208	protein_coding	uncharacterized LOC100786776 && - && -	-
102668294	162.76	113.122	114.068	0	0	0	129.983	0	9.38066	4.5548e-13	6.49623e-11	LOC102668294	NC_038248.2	25035835	25040036	-	4044	protein_coding	uncharacterized LOC102668294%2C transcript variant X44 && Q9Z9C8.1 RecName: Full=DNA repair protein RadA; AltName: Full=Branch migration protein RadA && -	-
547505	1442.65	957.945	1236.98	339.6	482.787	423.208	1212.53	415.199	1.54599	6.05055e-13	8.42076e-11	GRR1	NC_038242.2	5216386	5220022	-	2946	protein_coding	putative EIN3-binding F-box protein && Q708Y0.1 RecName: Full=EIN3-binding F-box protein 2 && -	-
100780556	528.045	419.269	474.972	105.319	151.004	110.493	474.096	122.272	1.95505	6.43037e-13	8.80731e-11	LOC100780556	NC_038245.2	41933220	41934418	+	1199	protein_coding	uncharacterized LOC100780556 && - && -	-
100818063	5257.33	6861.83	5037.7	2422.34	2780.81	2970.8	5718.95	2724.65	1.06968	1.30259e-12	1.67756e-10	LOC100818063	NC_038241.2	7005354	7009140	-	2134	protein_coding	beta-amylase 3%2C chloroplastic && O23553.3 RecName: Full=Beta-amylase 3, chloroplastic; AltName: Full=1,4-alpha-D-glucan maltohydrolase; AltName: Full=Beta-amylase 8; AltName: Full=Chloroplast beta-amylase; Short=CT-BMY; Flags: Precursor && PF01373:Glyco	-
100789686	6012.87	5987.38	6126.02	2357.86	2282.07	3526.39	6042.09	2722.11	1.15025	2.85828e-12	3.56149e-10	LOC100789686	NC_038255.2	45582246	45583633	+	1388	protein_coding	zinc finger A20 and AN1 domain-containing stress-associated protein 4 && Q9SJM6.1 RecName: Full=Zinc finger A20 and AN1 domain-containing stress-associated protein 4; Short=AtSAP4 && PF01428:AN1-like Zinc finger|PF01754:A20-like zinc finger	zf-A20
100787314	2174.14	2793.93	2202.82	605.047	1115.52	892.281	2390.3	870.948	1.4565	3.2772e-12	4.03974e-10	LOC100787314	NC_038252.2	33506660	33518814	-	5184	protein_coding	ABC transporter C family member 10%2C transcript variant X3 && Q9LYS2.2 RecName: Full=ABC transporter C family member 10; Short=ABC transporter ABCC.10; Short=AtABCC10; AltName: Full=ATP-energized glutathione S-conjugate pump 14; AltName: Full=Glutathione	ABC_tran
100780766	899.804	739.781	673.189	297.688	242.457	189.714	770.925	243.286	1.66427	3.30665e-12	4.04713e-10	LOC100780766	NC_038246.2	46244751	46249236	+	1945	protein_coding	protein DETOXIFICATION 35%2C transcript variant X1 && F4JTB3.1 RecName: Full=Protein DETOXIFICATION 35; Short=AtDTX35; AltName: Full=Multidrug and toxic compound extrusion protein 35; Short=MATE protein 35; AltName: Full=Protein DETOXIFYING EFFLUX CARRIER	MatE
100800801	5043.71	3934.13	5996.99	2508.31	1476.01	1842.94	4991.61	1942.42	1.36166	4.36983e-12	5.27359e-10	LOC100800801	NC_038248.2	10444031	10453472	-	4546	protein_coding	(R%2CS)-reticuline 7-O-methyltransferase && Q6WUC2.1 RecName: Full=(R,S)-reticuline 7-O-methyltransferase; Short=7OMT && PF08100:Dimerisation domain|PF00891:O-methyltransferase	-
100527224	778.659	687.709	555.381	148.306	190.35	252.257	673.916	196.971	1.77421	1.13067e-11	1.33192e-09	LOC100527224	NC_038242.2	45557856	45558929	+	457	protein_coding	uncharacterized LOC100527224 && O02414.1 RecName: Full=Dynein light chain LC6, flagellar outer arm && PF01221:Dynein light chain type 1	-
102664413	96.1764	124.793	74.7988	0	0	0	98.5895	0	8.98204	1.5202e-11	1.77263e-09	LOC102664413	NC_038245.2	5101195	5104870	+	1128	protein_coding	nodal modulator 1-like && Q6GQT9.1 RecName: Full=Nodal modulator 1; Flags: Precursor && -	-
100808119	930.322	683.221	781.647	331.003	220.126	269.978	798.396	273.702	1.54456	2.83183e-11	3.19414e-09	LOC100808119	NC_038249.2	28226412	28232396	+	2851	protein_coding	auxin response factor 3%2C transcript variant X3 && O23661.2 RecName: Full=Auxin response factor 3; AltName: Full=Protein ETTIN && PF02362:B3 DNA binding domain|PF06507:Auxin response factor	Auxin_resp
547683	3149.78	3215.89	2819.91	1674.36	1052.77	1420.77	3061.86	1382.63	1.14703	3.8108e-11	4.27045e-09	BMY2	NC_038253.2	12400354	12403544	-	1883	protein_coding	beta-amylase && O23553.3 RecName: Full=Beta-amylase 3, chloroplastic; AltName: Full=1,4-alpha-D-glucan maltohydrolase; AltName: Full=Beta-amylase 8; AltName: Full=Chloroplast beta-amylase; Short=CT-BMY; Flags: Precursor && PF01373:Glycosyl hydrolase famil	-
100787383	739.818	644.615	575.016	135.41	84.0093	230.367	653.15	149.929	2.12263	4.40165e-11	4.85377e-09	LOC100787383	NC_038247.2	6581063	6582338	+	1276	protein_coding	RING-H2 finger protein ATL8 && Q8LC69.2 RecName: Full=RING-H2 finger protein ATL8; AltName: Full=RING-type E3 ubiquitin transferase ATL8 && PF13639:Ring finger domain	-
547462	1007.08	922.033	791.932	369.691	387.081	274.147	907.014	343.64	1.40047	4.93498e-11	5.42455e-09	SC-03	NC_038248.2	15642442	15645988	-	1462	protein_coding	thiamin biosynthetic enzyme && O23787.1 RecName: Full=Thiamine thiazole synthase, chloroplastic; AltName: Full=Thiazole biosynthetic enzyme; Flags: Precursor && PF01946:Thi4 family	-
100781148	582.607	726.315	588.105	238.58	204.174	134.468	632.342	192.407	1.71705	7.97316e-11	8.54639e-09	LOC100781148	NC_016090.4	2751140	2755983	+	1469	protein_coding	uncharacterized LOC100781148%2C transcript variant X1 && - && PF10248:Myelodysplasia-myeloid leukemia factor 1-interacting protein	-
100794253	852.641	960.639	849.901	408.38	248.838	325.224	887.727	327.481	1.43886	1.1685e-10	1.21845e-08	LOC100794253	NC_038247.2	38965345	38970915	-	3069	protein_coding	4-methyl-5-nitrocatechol 5-monooxygenase%2C transcript variant X6 && P42534.2 RecName: Full=Putative polyketide hydroxylase; AltName: Full=WhiE ORF VIII && PF01494:FAD binding domain	FAD_binding_3
100819908	23416.2	18630.1	25220.3	13560.4	8380.72	7893.98	22422.2	9945.02	1.17289	2.55764e-10	2.54401e-08	MIPS4	NC_038244.2	10675077	10679448	+	1875	protein_coding	inositol-3-phosphate synthase && Q9LW96.1 RecName: Full=Inositol-3-phosphate synthase; Short=MIP synthase; AltName: Full=Myo-inositol 1-phosphate synthase; Short=IPS; Short=MI-1-P synthase && PF07994:Myo-inositol-1-phosphate synthase|PF01658:Myo-inositol-	-
100791132	85.0791	70.0279	73.8638	0	0	0	76.3236	0	8.61253	2.61534e-10	2.59392e-08	LOC100791132	NW_024464910.1	5358	10198	-	1840	protein_coding	putative tRNA pseudouridine synthase && O22928.1 RecName: Full=Putative tRNA pseudouridine synthase; AltName: Full=tRNA pseudouridylate synthase; AltName: Full=tRNA-uridine isomerase && PF01416:tRNA pseudouridine synthase	-
100805378	880.384	843.925	662.904	247.177	160.575	329.393	795.738	245.715	1.69509	2.92057e-10	2.87189e-08	LOC100805378	NC_038254.2	49255577	49257428	+	1107	protein_coding	abscisic acid receptor PYL4%2C transcript variant X2 && O80920.1 RecName: Full=Abscisic acid receptor PYL4; AltName: Full=ABI1-binding protein 2; AltName: Full=PYR1-like protein 4; AltName: Full=Regulatory components of ABA receptor 10 && PF10604:Polyketi	-
100800312	549.315	561.121	487.127	156.904	88.2629	191.799	532.521	145.655	1.87003	3.93441e-10	3.8145e-08	LOC100800312	NC_038242.2	46237897	46239183	-	1287	protein_coding	uncharacterized LOC100800312 && - && -	-
100807091	1131.92	1021.69	1239.79	583.554	467.9	421.123	1131.13	490.859	1.20451	3.99269e-10	3.86016e-08	LOC100807091	NC_038244.2	21483105	21485332	+	1657	protein_coding	transcription factor TCP13 && Q9S7W5.1 RecName: Full=Transcription factor TCP13; AltName: Full=Plastid transcription factor 1; AltName: Full=TFPD && PF03634:TCP family transcription factor	TCP
102668139	550.24	300.761	473.102	134.336	58.4875	91.7298	441.368	94.851	2.21841	4.48469e-10	4.27056e-08	LOC102668139	NC_038245.2	18048743	18054223	+	4691	protein_coding	WAT1-related protein At3g28050%2C transcript variant X5 && P16976.2 RecName: Full=GTP-binding protein YPTM1 && -	-
100819282	816.574	903.18	922.83	391.185	405.159	289.783	880.861	362.042	1.28298	4.49142e-10	4.27056e-08	SWEET50	NC_016090.4	11969546	11979337	-	4795	protein_coding	sugar efflux transporter SWEET50%2C transcript variant X35 && P35694.1 RecName: Full=Xyloglucan endotransglucosylase/hydrolase 2; AltName: Full=Brassinosteroid-regulated protein BRU1; Flags: Precursor && PF03083:Sugar efflux transporter for intercellular	-
100804784	789.756	730.804	749.858	314.883	127.609	127.171	756.806	189.887	1.99525	4.53134e-10	4.29668e-08	LOC100804784	NC_038244.2	17952709	17953597	-	660	protein_coding	chaperone protein dnaJ 8%2C chloroplastic-like && Q9SAG8.1 RecName: Full=Chaperone protein dnaJ 8, chloroplastic; Short=AtDjC8; Short=AtJ8; Flags: Precursor && PF00226:DnaJ domain	DnaJ
100798136	551.165	373.482	484.322	130.037	103.151	168.866	469.656	134.018	1.80875	5.05831e-10	4.78322e-08	LOC100798136	NC_038247.2	39099419	39101174	-	1577	protein_coding	F-box protein At1g67340 && Q9FYF9.1 RecName: Full=F-box protein At1g67340 && PF01753:MYND finger	zf-MYND
100819761	561.337	380.664	618.96	153.68	179.716	155.315	520.32	162.904	1.67523	5.87359e-10	5.4791e-08	LOC100819761	NC_016088.4	5097140	5098205	+	1066	protein_coding	uncharacterized LOC100819761 && - && -	-
547565	1038.52	1056.7	1008.85	476.085	501.929	535.786	1034.69	504.6	1.03592	9.49476e-10	8.62399e-08	HDL57	NC_016089.4	1994476	1996176	+	1098	protein_coding	homeodomain-leucine zipper protein 57 && A2X980.1 RecName: Full=Homeobox-leucine zipper protein HOX16; AltName: Full=HD-ZIP protein HOX16; AltName: Full=Homeodomain transcription factor HOX16; AltName: Full=OsHox16 && PF00046:Homeobox domain|PF02183:Homeo	HALZ
121173170	101.725	81.6992	36.4644	0	0	0	73.2962	0	8.55431	1.02248e-09	9.19038e-08	LOC121173170	NC_038248.2	25024228	25035673	-	1159	lncRNA	uncharacterized LOC121173170 && - && -	-
100795128	1610.95	1268.58	1509.07	788.818	677.391	674.423	1462.87	713.544	1.03574	1.06321e-09	9.48236e-08	LOC100795128	NC_038255.2	3139145	3141194	-	1633	protein_coding	mogroside IE synthase && Q6VAA6.1 RecName: Full=UDP-glycosyltransferase 74G1 && PF00201:UDP-glucoronosyl and UDP-glucosyl transferase	UDPGT
100781423	1016.33	865.472	858.316	394.409	394.525	455.522	913.371	414.819	1.13859	1.55301e-09	1.34678e-07	LOC100781423	NC_038252.2	37755205	37759246	-	1967	protein_coding	beta-amylase 1%2C chloroplastic && Q9LIR6.1 RecName: Full=Beta-amylase 1, chloroplastic; AltName: Full=1,4-alpha-D-glucan maltohydrolase; AltName: Full=Beta-amylase 7; AltName: Full=Thioredoxin-regulated beta-amylase; Short=TR-BAMY; Flags: Precursor && PF	-
100816709	5528.29	4419.84	4689.88	2511.54	1134.66	2160.86	4879.34	1935.69	1.33384	1.65932e-09	1.42113e-07	LOC100816709	NC_016088.4	51464885	51465878	-	994	protein_coding	chaperone protein dnaJ 11%2C chloroplastic && Q9FYB5.2 RecName: Full=Chaperone protein dnaJ 11, chloroplastic; Short=AtDjC11; Short=AtJ11; Flags: Precursor && PF00226:DnaJ domain	DnaJ
100817074	1851.4	1463.4	2261.73	983.336	641.235	707.779	1858.84	777.45	1.25761	1.85201e-09	1.55908e-07	LOC100817074	NC_038252.2	31392192	31394820	+	1707	protein_coding	NAC domain-containing protein && Q84TD6.1 RecName: Full=NAC transcription factor 47; AltName: Full=NAC domain-containing protein 47; Short=ANAC047; AltName: Full=Protein SPEEDY HYPONASTIC GROWTH && PF02365:No apical meristem (NAM) protein	NAM
100785506	177.556	111.326	93.4985	1.07468	4.25363	14.5934	127.46	6.64057	4.2569	2.02358e-09	1.69936e-07	LOC100785506	NC_038250.2	805365	810344	-	3411	protein_coding	probable galactinol--sucrose galactosyltransferase 1 && Q84VX0.1 RecName: Full=Probable galactinol--sucrose galactosyltransferase 1; AltName: Full=Protein SEED IMBIBITION 1; AltName: Full=Raffinose synthase 1 && PF05691:Raffinose synthase or seed imbibiti	-
100809679	1434.32	1624.11	1531.51	582.479	627.411	883.942	1529.98	697.944	1.13215	2.63074e-09	2.18795e-07	LOC100809679	NC_038247.2	10582217	10585749	-	1884	protein_coding	protein kinase APK1A%2C chloroplastic-like%2C transcript variant X1 && P46573.2 RecName: Full=Protein kinase APK1B, chloroplastic; Flags: Precursor && PF07714:Protein tyrosine kinase	Pkinase_Tyr
100816469	145.189	106.837	108.458	8.59748	17.0145	5.21192	120.162	10.2746	3.54909	2.78409e-09	2.29887e-07	LOC100816469	NC_016091.4	3407239	3409920	+	2682	protein_coding	putative receptor protein kinase ZmPK1 && P17801.2 RecName: Full=Putative receptor protein kinase ZmPK1; Flags: Precursor && PF00069:Protein kinase domain|PF01453:D-mannose binding lectin|PF00954:S-locus glycoprotein domain	Pkinase
102670319	659.363	517.129	599.325	232.132	77.6288	129.256	591.939	146.339	2.01645	2.94663e-09	2.4215e-07	LOC102670319	NC_038251.2	14464230	14467967	-	2861	protein_coding	protein CHLOROPLAST IMPORT APPARATUS 2%2C transcript variant X1 && Q9LU68.1 RecName: Full=Protein CHLOROPLAST IMPORT APPARATUS 2; Flags: Precursor && -	-
100787292	818.424	658.98	840.551	372.916	253.091	291.868	772.652	305.958	1.33654	3.49852e-09	2.84121e-07	LOC100787292	NC_038251.2	50580013	50581779	+	1447	protein_coding	probable BOI-related E3 ubiquitin-protein ligase 3 && Q9LDD1.1 RecName: Full=Probable BOI-related E3 ubiquitin-protein ligase 3; AltName: Full=RING-type E3 ubiquitin transferase BRG3 && PF13920:Zinc finger, C3HC4 type (RING finger)	-
100306125	885.008	729.906	766.688	35.4646	3.19023	38.5682	793.867	25.741	4.94653	4.07351e-09	3.23212e-07	LOC100306125	NC_038256.2	43356360	43357124	+	765	protein_coding	putative ethylene-responsive transcription factor && Q9LY05.1 RecName: Full=Ethylene-responsive transcription factor ERF106 && PF00847:AP2 domain	AP2
100780770	1834.75	1935.64	1768.99	1031.7	606.143	878.73	1846.46	838.857	1.13832	4.79415e-09	3.77786e-07	CYP97C10	NC_038254.2	53133470	53139840	-	2304	protein_coding	protein LUTEIN DEFICIENT 5%2C chloroplastic && Q93VK5.1 RecName: Full=Protein LUTEIN DEFICIENT 5, chloroplastic; AltName: Full=Cytochrome P450 97A3; Flags: Precursor && PF00067:Cytochrome P450	p450
100812802	1010.78	1380.81	787.257	442.77	445.568	328.351	1059.61	405.563	1.38581	5.43885e-09	4.22797e-07	LOC100812802	NC_038244.2	11808302	11811413	-	1828	protein_coding	transcription factor bHLH130 && Q66GR3.1 RecName: Full=Transcription factor bHLH130; AltName: Full=Basic helix-loop-helix protein 130; Short=AtbHLH130; Short=bHLH 130; AltName: Full=Transcription factor EN 69; AltName: Full=bHLH transcription factor bHLH1	HLH
100775809	1085.68	1129.42	1206.13	514.774	292.437	548.294	1140.41	451.835	1.3356	9.4566e-09	7.17351e-07	NLP	NC_016091.4	40760921	40762613	-	1374	protein_coding	NAC domain-containing protein && Q9FLJ2.1 RecName: Full=NAC domain-containing protein 100; Short=ANAC100; Short=AtNAC5 && PF02365:No apical meristem (NAM) protein	NAM
106795977	971.012	859.188	1048.12	479.309	483.851	369.004	959.439	444.055	1.11155	1.60946e-08	1.17443e-06	LOC106795977	NC_038250.2	3172480	3185323	-	5593	protein_coding	uncharacterized LOC106795977 && Q9MA83.1 RecName: Full=Receptor like protein 30; Short=AtRLP30; Flags: Precursor && PF13855:Leucine rich repeat|PF08263:Leucine rich repeat N-terminal domain	LRRNT_2
100809114	459.612	287.294	436.638	107.468	101.024	144.891	394.515	117.795	1.74332	1.62179e-08	1.17845e-06	LOC100809114	NC_038246.2	42217107	42218082	+	976	protein_coding	uncharacterized protein At4g14450%2C chloroplastic && Q6NN02.1 RecName: Full=Uncharacterized protein At4g14450, chloroplastic; Flags: Precursor && -	-
112999750	708.376	428.247	546.966	124.663	194.604	220.985	561.196	180.084	1.6394	2.21474e-08	1.57937e-06	IF7GT3	NC_038252.2	33870673	33872309	-	1637	protein_coding	isoflavone 7-O-glucosyltransferase UGT3 && A6BM07.1 RecName: Full=Isoflavone 7-O-glucosyltransferase 1; AltName: Full=UDP-glucose:isoflavone 7-O-glucosyltransferase; Flags: Precursor && PF00201:UDP-glucoronosyl and UDP-glucosyl transferase	UDPGT
100777678	210.848	176.865	203.827	51.5849	40.4095	44.8225	197.18	45.6056	2.11232	2.32035e-08	1.65127e-06	LOC100777678	NC_038244.2	32972814	32976676	-	818	protein_coding	ubiquitin-conjugating enzyme E2-17 kDa && P35135.1 RecName: Full=Ubiquitin-conjugating enzyme E2-17 kDa; AltName: Full=E2 ubiquitin-conjugating enzyme; AltName: Full=Ubiquitin carrier protein; AltName: Full=Ubiquitin-protein ligase && PF00179:Ubiquitin-co	UQ_con
100527582	949.742	983.981	943.4	401.932	529.577	470.115	959.041	467.208	1.03748	2.38839e-08	1.6962e-06	LOC100527582	NC_038253.2	3097059	3098653	+	1310	protein_coding	thioredoxin (TRX)-like superfamily protein%2C transcript variant 1 && - && -	-
100789620	1276.19	671.549	891.041	186.995	229.696	433.632	946.259	283.441	1.73878	2.46177e-08	1.74115e-06	LOC100789620	NC_016088.4	50638827	50640182	-	1356	protein_coding	RING-H2 finger protein ATL8 && Q8LC69.2 RecName: Full=RING-H2 finger protein ATL8; AltName: Full=RING-type E3 ubiquitin transferase ATL8 && PF13639:Ring finger domain	-
100803278	611.275	539.574	630.18	261.148	177.589	261.638	593.676	233.459	1.34639	2.69903e-08	1.90505e-06	LOC100803278	NC_038247.2	37585008	37586321	-	1314	protein_coding	RING-H2 finger protein ATL66 && Q9SRM0.1 RecName: Full=RING-H2 finger protein ATL66; AltName: Full=RING-type E3 ubiquitin transferase ATL66 && PF13639:Ring finger domain	-
100780949	629.77	673.345	749.858	290.165	220.126	335.648	684.324	281.979	1.2789	2.90519e-08	2.04638e-06	SPL9C	NC_016090.4	37068774	37074065	-	4405	protein_coding	squamosa promoter-binding-like protein 9c%2C transcript variant X2 && Q700W2.2 RecName: Full=Squamosa promoter-binding-like protein 9 && PF03110:SBP domain	SBP
100776755	408.75	509.946	377.734	15.0456	61.6777	124.044	432.143	66.9223	2.68991	3.02401e-08	2.11283e-06	GA3OX3	NC_038249.2	44223282	44225576	+	1852	protein_coding	gibberellin 3-beta-dioxygenase 3 && O24648.1 RecName: Full=Gibberellin 3-beta-dioxygenase 1; AltName: Full=GA 3-oxidase 1; AltName: Full=Gibberellin 3 beta-hydroxylase 1 && PF14226:non-haem dioxygenase in morphine synthesis N-terminal|PF03171:2OG-Fe(II) o	2OG-FeII_Oxy
100804565	182.18	128.384	191.672	23.6431	19.1414	40.653	167.412	27.8125	2.58832	3.67376e-08	2.52087e-06	LOC100804565	NC_038242.2	41095310	41098384	-	1564	protein_coding	protochlorophyllide reductase%2C chloroplastic%2C transcript variant X2 && Q41249.1 RecName: Full=Protochlorophyllide reductase, chloroplastic; Short=PCR; AltName: Full=NADPH-protochlorophyllide oxidoreductase; Short=POR; Flags: Precursor && PF00106:short	adh_short
100779386	109.123	95.1661	99.1084	11.8215	0	4.16954	101.133	5.33036	4.24898	3.99477e-08	2.71952e-06	LOC100779386	NC_038256.2	34458597	34460275	+	1314	protein_coding	GEM-like protein 4 && Q9FTA0.1 RecName: Full=GEM-like protein 4 && PF02893:GRAM domain	GRAM
100812619	953.441	824.174	864.861	467.488	388.144	440.929	880.825	432.187	1.02719	4.18185e-08	2.83013e-06	LOC100812619	NC_038251.2	25351904	25357579	-	2047	protein_coding	probable flavin-containing monooxygenase 1%2C transcript variant X2 && Q9LMA1.1 RecName: Full=Probable flavin-containing monooxygenase 1 && PF00743:Flavin-binding monooxygenase-like	FMO-like
100809200	51.7873	43.0941	48.6192	0	0	0	47.8335	0	7.93841	5.47326e-08	3.63988e-06	LOC100809200	NC_038250.2	47524805	47526361	+	792	protein_coding	uncharacterized LOC100809200 && - && -	-
100796271	604.801	722.723	624.57	212.788	118.038	296.037	650.698	208.954	1.63855	5.63333e-08	3.73194e-06	LOC100796271	NC_038251.2	3514277	3519064	+	2152	protein_coding	ethylene-responsive transcription factor RAP2-7%2C transcript variant X1 && Q9SK03.2 RecName: Full=Ethylene-responsive transcription factor RAP2-7; AltName: Full=Protein RELATED TO APETALA2 7; AltName: Full=Protein TARGET OF EAT 1 && PF00847:AP2 domain	AP2
547650	734.27	516.231	431.963	128.962	196.731	228.282	560.821	184.658	1.60235	6.4329e-08	4.20514e-06	NAC5	NC_038242.2	17429219	17431114	+	1584	protein_coding	NAC domain protein NAC5 && Q9FLJ2.1 RecName: Full=NAC domain-containing protein 100; Short=ANAC100; Short=AtNAC5 && PF02365:No apical meristem (NAM) protein	NAM
100805047	219.171	105.94	271.146	24.7177	42.5363	35.4411	198.752	34.2317	2.53698	7.76611e-08	5.00088e-06	LOC100805047	NC_038255.2	1444729	1447497	+	1800	protein_coding	cytochrome P450 82A4-like && O49859.1 RecName: Full=Cytochrome P450 82A4; AltName: Full=Cytochrome P450 CP9 && PF00067:Cytochrome P450	p450
116423798	1075.51	783.773	983.604	307.36	514.69	381.513	947.629	401.187	1.23993	9.74564e-08	6.2061e-06	LOC116423798	NC_038254.2	55730302	55733175	+	2874	protein_coding	receptor-like protein kinase FERONIA-like && Q9SCZ4.1 RecName: Full=Receptor-like protein kinase FERONIA; AltName: Full=Protein SIRENE; Flags: Precursor && PF07714:Protein tyrosine kinase|PF12819:Carbohydrate-binding protein of the ER	Pkinase_Tyr
100811053	409.674	293.578	423.548	112.842	57.4241	136.552	375.6	102.273	1.87637	1.06897e-07	6.72048e-06	LOC100811053	NC_016089.4	41800083	41801367	-	1285	protein_coding	AT-hook motif nuclear-localized protein 28 && Q9LTA2.1 RecName: Full=AT-hook motif nuclear-localized protein 17 && PF03479:Domain of unknown function (DUF296)	-
100783727	248.764	170.581	271.146	72.0039	51.0436	41.6954	230.163	54.9143	2.06786	1.15679e-07	7.24619e-06	LOC100783727	NC_038249.2	37436434	37438351	+	1190	protein_coding	stem-specific protein TSJT1%2C transcript variant X1 && P24805.1 RecName: Full=Stem-specific protein TSJT1 && PF12481:Aluminium induced protein	-
100794445	420.772	493.786	366.514	138.634	164.828	183.46	427.024	162.307	1.39547	1.63433e-07	1.00911e-05	LOC100794445	NC_038256.2	36385748	36390234	+	2039	protein_coding	amino-acid permease BAT1 homolog%2C transcript variant X1 && Q9ZU50.2 RecName: Full=Amino-acid permease BAT1; AltName: Full=Bidirectional amino acid transporter 1; AltName: Full=GABA permease; Short=AtGABP && PF13520:Amino acid permease	-
100805418	787.906	452.488	553.511	228.908	131.863	242.876	597.968	201.215	1.57115	1.74522e-07	1.06613e-05	LOC100805418	NC_016091.4	5572406	5575921	-	2964	protein_coding	EIN3-binding F-box protein 1 && Q708Y0.1 RecName: Full=EIN3-binding F-box protein 2 && PF00646:F-box domain	F-box
100813958	1561.94	1339.51	1506.26	861.897	511.499	743.22	1469.24	705.539	1.05827	1.76711e-07	1.07759e-05	LOC100813958	NC_038247.2	9397082	9398460	+	1379	protein_coding	uncharacterized LOC100813958 && - && PF04819:Family of unknown function (DUF716)	-
100816551	876.685	810.707	502.087	204.19	337.1	274.147	729.826	271.813	1.42492	1.86245e-07	1.12974e-05	LOC100816551	NC_016088.4	54321813	54324704	-	1943	protein_coding	transcription factor bHLH18%2C transcript variant X2 && Q9T072.2 RecName: Full=Transcription factor bHLH25; AltName: Full=Basic helix-loop-helix protein 25; Short=AtbHLH25; Short=bHLH 25; AltName: Full=Transcription factor EN 29; AltName: Full=bHLH transc	HLH
100814826	152.588	146.34	119.678	24.7177	30.8388	12.5086	139.535	22.6884	2.62176	1.92034e-07	1.15673e-05	IMAT1	NC_038254.2	55495036	55496833	+	1798	protein_coding	isoflavone malonyltransferase IMaT1 && Q940Z5.1 RecName: Full=Phenolic glucoside malonyltransferase 1 && PF02458:Transferase family	-
100788953	2452.5	1451.73	1803.59	789.893	494.485	1030.92	1902.6	771.765	1.30162	1.93249e-07	1.16124e-05	LOC100788953	NC_038246.2	48043701	48045352	+	1541	protein_coding	thiamine thiazole synthase 2%2C chloroplastic && F6H7K5.1 RecName: Full=Thiamine thiazole synthase 2, chloroplastic; AltName: Full=Thiazole biosynthetic enzyme 2; Flags: Precursor && PF01946:Thi4 family	-
100799842	676.009	1274.87	800.347	424.5	177.589	299.164	917.074	300.418	1.61027	1.97864e-07	1.18358e-05	LOC100799842	NC_038245.2	30919318	30922606	-	788	protein_coding	uncharacterized LOC100799842 && Q9CAB8.1 RecName: Full=Probable peroxygenase 5; Short=AtPXG5; AltName: Full=Caleosin-5 && PF05042:Caleosin related protein	-
100786354	525.271	676.936	580.626	240.729	164.828	288.74	594.278	231.433	1.36042	2.07506e-07	1.23698e-05	LOC100786354	NC_038241.2	19566155	19567350	-	1196	protein_coding	calmodulin-like protein 30 && Q9FIH9.1 RecName: Full=Calcium-binding protein CML37; AltName: Full=Calmodulin-like protein 37 && PF13499:EF-hand domain pair	-
100776983	639.018	847.517	472.167	229.982	255.218	286.656	652.901	257.285	1.34353	2.22366e-07	1.31196e-05	TUBB1	NC_038244.2	1100563	1102852	-	1708	protein_coding	tubulin beta-1 && P12459.1 RecName: Full=Tubulin beta-1 chain; AltName: Full=Beta-1-tubulin && PF00091:Tubulin/FtsZ family, GTPase domain|PF03953:Tubulin C-terminal domain	Tubulin
100306570	580.757	591.646	546.966	206.339	43.5997	163.654	573.123	137.865	2.05565	2.41451e-07	1.41729e-05	LOC100306570	NC_016088.4	55998509	55999752	+	712	protein_coding	uncharacterized LOC100306570 && O48646.2 RecName: Full=Probable phospholipid hydroperoxide glutathione peroxidase 6, mitochondrial; Short=AtGPX1; Short=PHGPx; Flags: Precursor && PF00255:Glutathione peroxidase	GSHPx
547475	2913.03	2888.2	2617.02	1332.61	954.941	1829.38	2806.09	1372.31	1.03187	2.90487e-07	1.68507e-05	SF3'H1	NC_038242.2	18547179	18554082	+	1895	protein_coding	flavonoid 3'-hydroxylase && Q9SBQ9.1 RecName: Full=Flavonoid 3'-monooxygenase; AltName: Full=Cytochrome P450 75B2; AltName: Full=Flavonoid 3'-hydroxylase [Petunia x hybrida] && PF00067:Cytochrome P450	p450
novel.293	340.316	635.637	402.978	62.3317	175.462	127.171	459.644	121.655	1.9176	2.9934e-07	1.73061e-05	-	NC_038242.2	45560079	45562005	+	1793	-	- && - && -	-
100792991	651.04	538.676	509.567	232.132	182.906	285.613	566.428	233.55	1.27794	3.67732e-07	2.09789e-05	LOC100792991	NC_038246.2	43808954	43813887	+	2654	protein_coding	ABC transporter G family member 21 && Q7XA72.2 RecName: Full=ABC transporter G family member 21; Short=ABC transporter ABCG.21; Short=AtABCG21; AltName: Full=White-brown complex homolog protein 21; Short=AtWBC21 && PF01061:ABC-2 type transporter|PF00005:A	ABC2_membrane
100778860	576.134	517.129	559.121	262.223	135.053	228.282	550.794	208.519	1.40134	3.9214e-07	2.21155e-05	LOC100778860	NC_038256.2	39240335	39247001	+	1298	protein_coding	MADS-box transcription factor 17 && Q7XUN2.2 RecName: Full=MADS-box transcription factor 17; AltName: Full=NMADS3; AltName: Full=OsMADS17; AltName: Full=RMADS213 && PF01486:K-box region|PF00319:SRF-type transcription factor (DNA-binding and dimerisation d	SRF-TF
100037474	906.277	1001.04	653.554	260.074	179.716	451.352	853.624	297.047	1.52267	4.89456e-07	2.67423e-05	LOC100037474	NC_038254.2	51589143	51591715	+	2573	protein_coding	aureusidin synthase && P43309.1 RecName: Full=Polyphenol oxidase, chloroplastic; Short=PPO; AltName: Full=Catechol oxidase; Flags: Precursor && PF00264:Common central domain of tyrosinase|PF12142:Polyphenol oxidase middle domain|PF12143:Protein of unknown	-
100785346	546.541	681.425	651.684	306.285	255.218	313.758	626.55	291.754	1.10268	4.89675e-07	2.67423e-05	LOC100785346	NC_038244.2	20756416	20763137	-	3474	protein_coding	chaperone protein ClpB3%2C chloroplastic%2C transcript variant X2 && Q9LF37.1 RecName: Full=Chaperone protein ClpB3, chloroplastic; AltName: Full=ATP-dependent Clp protease ATP-binding subunit ClpB homolog 3; AltName: Full=Casein lytic proteinase B3; AltN	Clp_N
100500036	304.25	454.283	269.276	74.1532	138.243	54.204	342.603	88.8668	1.94727	5.15226e-07	2.79608e-05	LOC100500036	NC_038247.2	1723276	1724664	-	859	protein_coding	putative glutathione peroxidase && O48646.2 RecName: Full=Probable phospholipid hydroperoxide glutathione peroxidase 6, mitochondrial; Short=AtGPX1; Short=PHGPx; Flags: Precursor && PF00255:Glutathione peroxidase	GSHPx
100306719	33.2918	22.4448	67.3189	0	0	0	41.0185	0	7.71641	5.29233e-07	2.86758e-05	CIF1	NC_038253.2	2662910	2663750	-	841	protein_coding	cell-wall inhibitor of beta-fructosidase && - && PF04043:Plant invertase/pectin methylesterase inhibitor	-
100797958	3118.33	3926.95	3213.54	2239.64	1171.88	1686.58	3419.61	1699.37	1.00889	6.35762e-07	3.38816e-05	LOC100797958	NC_016090.4	42251419	42253909	-	1806	protein_coding	BTB/POZ domain-containing protein At3g05675 && Q8RX01.1 RecName: Full=BTB/POZ domain-containing protein At3g05675 && -	-
778158	355.113	402.211	445.988	162.277	161.638	175.121	401.104	166.345	1.26968	6.71018e-07	3.55763e-05	USP1	NC_016091.4	50078798	50086551	-	2106	protein_coding	UDP-sugar pyrophosphorylase && Q09WE7.1 RecName: Full=UDP-sugar pyrophosphorylase 1 && PF01704:UTP--glucose-1-phosphate uridylyltransferase	-
100818506	657.514	837.641	729.288	400.857	365.812	329.393	741.481	365.354	1.02133	6.72366e-07	3.55931e-05	LOC100818506	NC_038252.2	5217219	5221487	-	1982	protein_coding	ACT domain-containing protein ACR6 && Q9SGA0.1 RecName: Full=ACT domain-containing protein ACR6; AltName: Full=Protein ACT DOMAIN REPEATS 6 && PF01842:ACT domain	ACT
100794338	175.707	141.851	168.297	22.5684	44.6632	38.5682	161.952	35.2666	2.19857	7.27889e-07	3.83558e-05	LOC100794338	NC_038243.2	2610176	2613594	+	3419	protein_coding	pentatricopeptide repeat-containing protein At1g15510%2C chloroplastic && Q9M9E2.1 RecName: Full=Pentatricopeptide repeat-containing protein At1g15510, chloroplastic; Flags: Precursor && PF13041:PPR repeat family|PF14432:DYW family of nucleic acid deamina	-
100788736	79.5305	49.3786	62.644	0	0	5.21192	63.851	1.73731	5.18627	7.78844e-07	4.0916e-05	LOC100788736	NC_038252.2	27140122	27142905	-	1878	protein_coding	uncharacterized LOC100788736%2C transcript variant X3 && Q10NY2.1 RecName: Full=Protein TPR3; AltName: Full=Aberrant spikelet and panicle1-related 1; AltName: Full=Protein ASP1-RELATED 1; Short=OsASPR1; AltName: Full=Topless-related protein 1; Short=OsTPR	-
102667104	259.861	208.288	188.867	18.2696	69.1215	11.4662	219.005	32.9525	2.73304	8.95763e-07	4.64223e-05	LOC102667104	NC_038244.2	1474503	1476286	+	1345	protein_coding	probable WRKY transcription factor 29 && Q9SUS1.1 RecName: Full=Probable WRKY transcription factor 29; AltName: Full=WRKY DNA-binding protein 29 && PF03106:WRKY DNA -binding domain	WRKY
100807749	3048.05	2137.65	2030.79	1362.7	891.136	1348.85	2405.49	1200.89	1.0022	9.37995e-07	4.8393e-05	LOC100807749	NC_038249.2	31581108	31582880	-	1773	protein_coding	probable aspartic proteinase GIP2 && - && PF14541:Xylanase inhibitor C-terminal|PF14543:Xylanase inhibitor N-terminal	-
100810176	602.027	416.576	463.752	220.31	191.414	218.901	494.119	210.208	1.23294	9.42132e-07	4.85338e-05	LOC100810176	NC_016089.4	9711889	9716020	+	2640	protein_coding	U-box domain-containing protein 26%2C transcript variant X1 && Q9FXA4.1 RecName: Full=U-box domain-containing protein 26; AltName: Full=Plant U-box protein 26 && PF04564:U-box domain	U-box
novel.77	29.5927	46.6852	33.6595	0	0	0	36.6458	0	7.55423	9.67905e-07	4.97132e-05	-	NC_016089.4	43998426	43999809	+	494	-	- && - && -	-
100782043	184.955	189.434	213.177	69.8545	39.3461	44.8225	195.855	51.341	1.93208	1.04575e-06	5.33148e-05	LOC100782043	NC_038254.2	4368462	4371144	+	2333	protein_coding	root phototropism protein 2 && Q682S0.2 RecName: Full=Root phototropism protein 2; AltName: Full=BTB/POZ domain-containing protein RPT2 && PF00651:BTB/POZ domain|PF03000:NPH3 family	BTB
547894	1117.13	755.044	1235.12	456.741	569.987	370.046	1035.76	465.591	1.15355	1.07862e-06	5.48287e-05	AS2	NC_038250.2	46874278	46881049	-	2177	protein_coding	asparagine synthetase 2 && P49092.2 RecName: Full=Asparagine synthetase [glutamine-hydrolyzing] 1; AltName: Full=Glutamine-dependent asparagine synthetase 1 && PF13537:Glutamine amidotransferase domain|PF00733:Asparagine synthase	-
100796207	725.022	806.218	676.929	240.729	289.247	429.462	736.056	319.813	1.20231	1.13627e-06	5.75892e-05	LOC100796207	NC_038256.2	1081574	1083668	-	2095	protein_coding	uncharacterized protein At4g06744 && - && PF08263:Leucine rich repeat N-terminal domain	LRRNT_2
732552	271.883	221.755	189.802	51.5849	78.6922	70.8821	227.813	67.0531	1.76423	1.26328e-06	6.35599e-05	NAC1	NC_016088.4	6049520	6051329	-	1341	protein_coding	NAC domain protein NAC1%2C transcript variant X1 && O49255.1 RecName: Full=NAC transcription factor 29; Short=AtNAC029; AltName: Full=Protein NAC-LIKE, ACTIVATED BY AP3/PI; Short=AtNAP && PF02365:No apical meristem (NAM) protein	NAM
102664726	19.4202	40.4007	50.4892	0	0	0	36.77	0	7.55895	1.28336e-06	6.44762e-05	LOC102664726	NC_038246.2	9568573	9572198	-	1588	protein_coding	uncharacterized LOC102664726%2C transcript variant X2 && Q9SHY8.2 RecName: Full=Pre-mRNA-splicing factor SLU7-A && -	-
100788856	750.916	927.42	929.375	479.309	260.535	414.869	869.237	384.904	1.1753	1.33411e-06	6.67345e-05	LOC100788856	NC_038249.2	42337042	42340147	+	1854	protein_coding	protein kinase APK1A%2C chloroplastic-like%2C transcript variant X1 && P46573.2 RecName: Full=Protein kinase APK1B, chloroplastic; Flags: Precursor && PF07714:Protein tyrosine kinase	Pkinase_Tyr
100775637	24.0441	43.9919	38.3344	0	0	0	35.4568	0	7.5066	1.43511e-06	7.13731e-05	LOC100775637	NC_038248.2	14964564	14965865	-	1251	protein_coding	protein kinase superfamily protein%2C transcript variant X1 && O23304.1 RecName: Full=Serine/threonine-protein kinase BLUS1; AltName: Full=Protein BLUE LIGHT SIGNALING 1 && PF00069:Protein kinase domain	Pkinase
100819911	554.864	595.237	544.161	284.791	253.091	292.91	564.754	276.931	1.0281	1.49062e-06	7.38145e-05	LOC100819911	NC_038244.2	21374497	21376843	+	2347	protein_coding	probable endo-1%2C3(4)-beta-glucanase ARB_01444 && D4AZ24.1 RecName: Full=Probable endo-1,3(4)-beta-glucanase ARB_01444; Short=Endo-1,3-beta-glucanase; Short=Endo-1,4-beta-glucanase; AltName: Full=Laminarinase; Flags: Precursor && PF03639:Glycosyl hydrola	-
100805268	1000.6	854.699	1003.24	293.389	198.857	559.76	952.847	350.669	1.44181	1.78742e-06	8.60431e-05	LOC100805268	NC_038242.2	6915776	6918213	-	2040	protein_coding	uncharacterized LOC100805268 && - && PF06219:Protein of unknown function (DUF1005)	-
100794006	3328.26	2482.4	2267.34	1315.41	610.396	1540.64	2692.66	1155.48	1.22049	2.4902e-06	0.000116779	LOC100794006	NC_016088.4	32883070	32885955	-	2794	protein_coding	E3 ubiquitin-protein ligase WAVH1 && - && PF00092:von Willebrand factor type A domain|PF17123:RING-like zinc finger	VWA
100781461	363.436	316.921	325.375	101.02	131.863	154.273	335.244	129.052	1.37685	2.56432e-06	0.000119929	LOC100781461	NC_038245.2	1560211	1562083	+	1345	protein_coding	BOI-related E3 ubiquitin-protein ligase 1 && O81851.1 RecName: Full=E3 ubiquitin-protein ligase BOI; AltName: Full=Inhibitor of apoptosis (IAP)-like protein; Short=AtILP; AltName: Full=Protein BOTRYTIS SUSCEPTIBLE 1 INTERACTOR; Short=AtBOI; AltName: Full=	-
102668563	29.5927	19.7514	53.2941	0	0	0	34.2128	0	7.45468	2.634e-06	0.000122524	BAG6A	NC_038243.2	5429984	5435830	+	3941	protein_coding	BAG family molecular chaperone regulator 6 && O82345.1 RecName: Full=BAG family molecular chaperone regulator 6; AltName: Full=Bcl-2-associated athanogene 6; AltName: Full=CaM-binding protein 1; Contains: RecName: Full=Cleaved BAG6 && PF02179:BAG domain	-
100170722	855.415	962.434	1143.49	364.318	621.03	354.411	987.112	446.586	1.1443	2.77525e-06	0.000128058	SIK2	NC_038251.2	1648891	1656523	+	2851	protein_coding	stress-induced receptor-like kinase 2 && C0LGG4.2 RecName: Full=Probable LRR receptor-like serine/threonine-protein kinase At1g51860; Flags: Precursor && PF07714:Protein tyrosine kinase|PF12819:Carbohydrate-binding protein of the ER	Pkinase_Tyr
100801182	171.083	105.042	210.372	30.0912	22.3316	47.9497	162.165	33.4575	2.27602	2.83244e-06	0.000130209	LOC100801182	NC_038249.2	24246630	24249727	+	2737	protein_coding	zinc finger protein JACKDAW && Q700D2.1 RecName: Full=Zinc finger protein JACKDAW; AltName: Full=ID1-like zinc finger protein 3; AltName: Full=Protein indeterminate-domain 10 && -	-
100810685	436.493	536.88	408.588	121.439	119.102	244.96	460.654	161.834	1.50873	2.84223e-06	0.000130278	LOC100810685	NC_016088.4	2714313	2715389	-	948	protein_coding	uncharacterized LOC100810685 && - && PF00564:PB1 domain	-
100799761	224.72	170.581	182.322	51.5849	66.9947	51.0768	192.541	56.5521	1.76753	2.92016e-06	0.000133319	LOC100799761	NC_038241.2	7274775	7297450	-	1714	pseudogene	- && Q9FNX5.1 RecName: Full=Dynamin-related protein 1E; AltName: Full=Dynamin-like protein 4; AltName: Full=Dynamin-like protein DLP2; AltName: Full=Dynamin-like protein E && -	-
100817354	1447.27	1028.87	1304.3	620.093	428.554	763.025	1260.15	603.891	1.06107	2.92487e-06	0.000133358	LOC100817354	NC_038241.2	2264172	2267022	-	1970	protein_coding	cyclic dof factor 3 && Q8LFV3.2 RecName: Full=Cyclic dof factor 3; AltName: Full=Dof zinc finger protein DOF3.3; Short=AtDOF3.3; AltName: Full=H-protein promoter-binding factor 2a && PF02701:Dof domain, zinc finger	zf-Dof
100170717	593.704	505.457	715.263	112.842	325.403	167.824	604.808	202.023	1.58186	2.93763e-06	0.000133763	NAC26	NC_016089.4	10494553	10496399	-	1325	protein_coding	NAC domain protein && O49255.1 RecName: Full=NAC transcription factor 29; Short=AtNAC029; AltName: Full=Protein NAC-LIKE, ACTIVATED BY AP3/PI; Short=AtNAP && PF02365:No apical meristem (NAM) protein	NAM
100817529	865.587	791.853	967.709	428.799	95.7068	284.571	875.05	269.692	1.69813	3.07451e-06	0.000139261	LOC100817529	NC_038248.2	37621065	37621807	+	743	protein_coding	uncharacterized LOC100817529 && - && -	-
778037	98.0259	34.1161	79.4737	4.29874	6.38045	7.29669	70.5386	5.99196	3.55577	3.47789e-06	0.000155895	MYB68	NC_016091.4	3388462	3389289	+	828	protein_coding	MYB transcription factor MYB68 && Q9FDW1.1 RecName: Full=Transcription factor MYB44; AltName: Full=Myb-related protein 44; Short=AtMYB44; AltName: Full=Myb-related protein R1; Short=AtMYBR1 && PF00249:Myb-like DNA-binding domain	Myb_DNA-binding
100818368	338.467	219.959	205.697	78.452	24.4584	78.1788	254.708	60.3631	2.07693	3.96036e-06	0.000175246	LOC100818368	NC_016090.4	35058441	35059713	+	758	protein_coding	transcription factor RADIALIS && F4JVB8.1 RecName: Full=Protein RADIALIS-like 1; Short=AtRL1; Short=Protein RAD-like 1; AltName: Full=Protein RADIALIS-LIKE SANT/MYB 2; Short=Protein RSM2 && PF00249:Myb-like DNA-binding domain	Myb_DNA-binding
100806922	109.123	233.426	143.988	45.1368	35.0925	26.0596	162.179	35.4296	2.19548	4.01806e-06	0.000177344	LOC100806922	NC_038252.2	2838970	2844628	+	3854	pseudogene	- && O82345.1 RecName: Full=BAG family molecular chaperone regulator 6; AltName: Full=Bcl-2-associated athanogene 6; AltName: Full=CaM-binding protein 1; Contains: RecName: Full=Cleaved BAG6 && PF02179:BAG domain	-
100812571	596.479	737.088	593.715	293.389	369.003	287.698	642.427	316.697	1.02058	4.19746e-06	0.00018479	LOC100812571	NC_038249.2	29650443	29656218	-	1189	pseudogene	- && Q8GYA4.3 RecName: Full=Cysteine-rich receptor-like protein kinase 10; Short=Cysteine-rich RLK10; AltName: Full=Receptor-like protein kinase 4; Flags: Precursor && PF11883:Domain of unknown function (DUF3403)	-
100793880	76.7561	74.5168	46.7492	7.52279	0	0	66.0074	2.5076	4.72701	4.45851e-06	0.000194792	LOC100793880	NC_038246.2	35449844	35461118	-	1728	lncRNA	uncharacterized LOC100793880%2C transcript variant X2 && - && -	-
100782997	257.087	173.274	212.242	50.5102	5.31704	47.9497	214.201	34.5923	2.63022	4.51971e-06	0.000197216	LOC100782997	NC_038249.2	17376857	17382244	-	1385	protein_coding	WAT1-related protein At4g08290 && Q9SUF1.1 RecName: Full=WAT1-related protein At4g08290 && PF00892:EamA-like transporter family	DUF6
100809934	207.149	170.581	148.663	59.1076	47.8534	43.7801	175.464	50.2471	1.80445	5.53555e-06	0.000237636	LOC100809934	NC_038244.2	6324873	6328808	-	1236	protein_coding	uncharacterized protein ycf23 && P51373.1 RecName: Full=Uncharacterized protein ycf23 (chloroplast) [Porphyra purpurea] && PF04481:Protein of unknown function (DUF561)	-
100794927	670.46	528.8	543.226	149.381	280.74	287.698	580.829	239.273	1.27914	5.55221e-06	0.000238055	LOC100794927	NC_038254.2	1909205	1910336	+	1132	protein_coding	RING-H2 finger protein ATL66 && Q9SRM0.1 RecName: Full=RING-H2 finger protein ATL66; AltName: Full=RING-type E3 ubiquitin transferase ATL66 && PF13639:Ring finger domain	-
100815157	788.831	611.397	809.697	315.957	210.555	427.378	736.642	317.963	1.21182	5.87219e-06	0.000249912	LOC100815157	NC_016089.4	3623085	3624287	+	1062	protein_coding	uncharacterized LOC100815157 && - && PF00564:PB1 domain	-
100819226	818.424	559.325	880.756	375.065	372.193	205.35	752.835	317.536	1.24557	6.00431e-06	0.00025522	LOC100819226	NC_038253.2	34678872	34682555	+	3087	protein_coding	EIN3-binding F-box protein 1-like && Q708Y0.1 RecName: Full=EIN3-binding F-box protein 2 && PF12937:F-box-like	-
100813422	349.564	200.208	332.855	92.4229	56.3606	121.959	294.209	90.2475	1.70437	7.18234e-06	0.000299033	LOC100813422	NC_038255.2	1529656	1535067	-	2490	protein_coding	protein NRT1/ PTR FAMILY 5.8 && Q9SRI2.1 RecName: Full=Protein NRT1/ PTR FAMILY 5.9; Short=AtNPF5.9 && PF00854:POT family	-
novel.386	25.8936	32.3205	29.9195	0	0	0	29.3779	0	7.23521	7.30195e-06	0.000303281	-	NC_038244.2	1325715	1327167	+	466	-	- && - && -	-
100777677	639.018	572.792	497.412	324.555	262.662	247.045	569.741	278.087	1.03498	7.7378e-06	0.000317941	LOC100777677	NC_038244.2	21466509	21468172	+	1664	pseudogene	- && Q940Z5.1 RecName: Full=Phenolic glucoside malonyltransferase 1 && -	-
102665054	23.1193	44.8897	21.5047	0	0	0	29.8379	0	7.25787	8.07374e-06	0.000329392	LOC102665054	NC_038244.2	34504674	34510756	+	1124	lncRNA	uncharacterized LOC102665054 && - && -	-
102667147	46.2386	32.3205	13.0898	0	0	0	30.5497	0	7.29171	8.64687e-06	0.00035029	LOC102667147	NC_038244.2	7336117	7336452	-	336	protein_coding	VQ motif-containing protein 1 && - && PF05678:VQ motif	-
100820165	227.494	307.045	307.61	82.7507	125.482	47.9497	280.716	85.3942	1.71737	9.01601e-06	0.000362267	LOC100820165	NW_024464677.1	40247	47934	-	2961	protein_coding	beta-galactosidase%2C transcript variant X11 && Q9SCV5.2 RecName: Full=Beta-galactosidase 7; Short=Lactase 7; Flags: Precursor && -	-
100816621	361.586	265.747	345.009	131.112	114.848	149.061	324.114	131.674	1.29924	9.54449e-06	0.000380529	LOC100816621	NC_038247.2	11580926	11587768	-	3232	protein_coding	auxin response factor 4%2C transcript variant X2 && Q9ZTX9.1 RecName: Full=Auxin response factor 4 && PF06507:Auxin response factor|PF02362:B3 DNA binding domain	Auxin_resp
100802282	977.485	785.569	1002.3	318.107	317.959	603.541	921.786	413.202	1.15725	9.63983e-06	0.000382734	LOC100802282	NC_038242.2	5918286	5920251	+	1966	protein_coding	F-box protein AFR && Q8LAW2.2 RecName: Full=F-box protein AFR; AltName: Full=Protein ATTENUATED FAR-RED RESPONSE; AltName: Full=SKP1-interacting partner 29 && -	-
100306139	383.781	501.866	345.009	209.563	114.848	160.527	410.219	161.646	1.34384	1.03925e-05	0.000409005	LOC100306139	NC_038244.2	38844988	38846135	+	636	protein_coding	uncharacterized LOC100306139 && - && PF09713:Plant protein 1589 of unknown function (A_thal_3526)	-
100798264	378.232	252.28	274.886	142.933	96.7702	79.2212	301.799	106.308	1.50574	1.13789e-05	0.000441781	LOC100798264	NC_038253.2	40736150	40737732	+	937	protein_coding	uncharacterized LOC100798264 && - && -	-
100790018	206.224	216.368	250.576	82.7507	76.5654	86.5179	224.389	81.9447	1.45315	1.17399e-05	0.000453456	LOC100790018	NC_016090.4	41440490	41444411	-	2410	protein_coding	uncharacterized LOC100790018 && - && -	-
102667285	487.355	876.246	792.867	140.784	146.75	412.784	718.823	233.439	1.6222	1.18095e-05	0.000455424	LOC102667285	NC_038256.2	34531863	34540107	+	4801	lncRNA	uncharacterized LOC102667285 && P29828.1 RecName: Full=Protein disulfide-isomerase; Short=PDI; Flags: Precursor && -	-
100170708	319.971	199.31	335.66	125.738	82.9459	87.5603	284.98	98.7481	1.52913	1.18675e-05	0.000457149	NAC12	NC_038252.2	4020145	4022356	-	1554	protein_coding	NAC domain protein && Q84TD6.1 RecName: Full=NAC transcription factor 47; AltName: Full=NAC domain-containing protein 47; Short=ANAC047; AltName: Full=Protein SPEEDY HYPONASTIC GROWTH && PF02365:No apical meristem (NAM) protein	NAM
100305448	217.322	222.653	279.56	44.0621	110.594	52.1192	239.845	68.9253	1.79899	1.30759e-05	0.000499244	LOC100305448	NC_038250.2	3257073	3259352	-	2280	protein_coding	disease resistance protein && - && PF13855:Leucine rich repeat	-
100791077	356.038	368.993	426.353	194.518	101.024	162.612	383.795	152.718	1.3295	1.31673e-05	0.000501623	LOC100791077	NC_038247.2	34561674	34567431	-	2627	pseudogene	- && Q9FNE1.1 RecName: Full=Cysteine-rich receptor-like protein kinase 42; Short=Cysteine-rich RLK42; Flags: Precursor && PF01657:Salt stress response/antifungal|PF00069:Protein kinase domain	Pkinase
100306141	37.9157	28.7294	16.8297	0	0	0	27.8249	0	7.1569	1.45842e-05	0.000548934	LOC100306141	NC_038253.2	37263810	37264655	+	846	protein_coding	uncharacterized LOC100306141 && Q9SW07.1 RecName: Full=Protein GLUTAMINE DUMPER 2 && -	-
100788199	7311.25	10930.6	6733.76	1320.79	1918.39	3286.64	8325.22	2175.27	1.93627	1.53238e-05	0.000574269	LOC100788199	NC_016088.4	44111420	44112589	+	1170	protein_coding	abscisic acid receptor PYL4 && O80920.1 RecName: Full=Abscisic acid receptor PYL4; AltName: Full=ABI1-binding protein 2; AltName: Full=PYR1-like protein 4; AltName: Full=Regulatory components of ABA receptor 10 && PF10604:Polyketide cyclase / dehydrase an	-
100812685	721.323	702.972	717.133	416.978	223.316	374.216	713.809	338.17	1.0778	1.55432e-05	0.000581226	LOC100812685	NC_038254.2	48177109	48180975	-	2209	protein_coding	cell wall protein RBR3%2C transcript variant X2 && - && -	-
100809075	28.668	52.9698	8.41486	0	0	0	30.0175	0	7.26666	1.56238e-05	0.00058361	LOC100809075	NC_038245.2	40150033	40154987	-	3716	protein_coding	homeobox-leucine zipper protein HDG11%2C transcript variant X2 && Q9FX31.1 RecName: Full=Homeobox-leucine zipper protein HDG11; AltName: Full=HD-ZIP protein HDG11; AltName: Full=Homeodomain GLABRA 2-like protein 11; AltName: Full=Homeodomain transcription	START
100800053	964.538	860.984	982.669	410.529	294.564	619.176	936.064	441.423	1.0842	1.7412e-05	0.000642068	LOC100800053	NC_038246.2	49126115	49130175	+	1752	protein_coding	protein DETOXIFICATION 12 && Q8L731.1 RecName: Full=Protein DETOXIFICATION 12; Short=AtDTX12; AltName: Full=Multidrug and toxic compound extrusion protein 12; Short=MATE protein 12 && PF01554:MatE	MatE
100776407	270.958	284.6	327.245	67.7051	151.004	82.3484	294.268	100.352	1.55202	1.76394e-05	0.000648374	LOC100776407	NC_038249.2	22138790	22140445	-	1219	protein_coding	diacylglycerol O-acyltransferase 3 && - && -	-
100779922	193.278	64.6411	89.7585	29.0165	8.50727	13.551	115.892	17.0249	2.76797	1.8136e-05	0.000665212	LOC100779922	NC_038256.2	34462833	34464494	+	1219	protein_coding	GEM-like protein 4-like && Q9FTA0.1 RecName: Full=GEM-like protein 4 && PF02893:GRAM domain	GRAM
100777172	5.54864	22.4448	67.3189	0	0	0	31.7708	0	7.34787	1.8258e-05	0.000668976	LOC100777172	NC_016088.4	57744443	57745084	+	562	protein_coding	LYR motif-containing protein At3g19508 && Q1G3M2.1 RecName: Full=LYR motif-containing protein At3g19508 && -	-
102666185	13.8716	15.2625	57.9691	0	0	0	29.0344	0	7.21784	1.93136e-05	0.000700218	LOC102666185	NC_038242.2	44696168	44698785	+	1728	protein_coding	disease resistance protein RPV1 && F4JNB7.1 RecName: Full=Disease resistance protein RPP5; AltName: Full=Protein RECOGNITION OF PERONOSPORA PARASITICA 5 && PF01582:TIR domain	TIR
100782783	293.153	281.009	298.26	97.7963	151.004	95.8994	290.807	114.9	1.33976	2.20447e-05	0.000789288	LOC100782783	NC_016091.4	47367252	47376100	+	3455	protein_coding	probable inactive ATP-dependent zinc metalloprotease FTSHI 4%2C chloroplastic%2C transcript variant X4 && F4KF14.1 RecName: Full=Probable inactive ATP-dependent zinc metalloprotease FTSHI 4, chloroplastic; Short=AtFTSHI4; AltName: Full=Protein EMBRYO DEFE	AAA
100793688	572.434	479.421	514.242	301.986	166.955	244.96	522.033	237.967	1.13343	2.24945e-05	0.000803724	LOC100793688	NC_038249.2	40802219	40806837	+	2013	protein_coding	GABA transporter 1 && F4HW02.1 RecName: Full=GABA transporter 1; Short=AtGAT1; AltName: Full=Bidirectional amino acid transporter 1 && PF01490:Transmembrane amino acid transporter protein	Aa_trans
100805668	335.693	378.869	403.913	154.755	133.989	204.307	372.825	164.35	1.18142	2.44816e-05	0.000865762	LOC100805668	NC_038244.2	4796315	4798968	-	1264	protein_coding	protein HEAT-STRESS-ASSOCIATED 32 && Q8GWL1.1 RecName: Full=Protein HEAT-STRESS-ASSOCIATED 32; Short=Heat-stress-associated 32-kDa protein && PF02679:(2R)-phospho-3-sulfolactate synthase (ComA)	ComA
100796320	405.051	407.598	283.3	53.7342	189.287	94.857	365.316	112.626	1.69758	2.76637e-05	0.000965434	LOC100796320	NC_016089.4	38905869	38908660	+	2792	protein_coding	receptor-like protein kinase FERONIA && Q9SCZ4.1 RecName: Full=Receptor-like protein kinase FERONIA; AltName: Full=Protein SIRENE; Flags: Precursor && PF07714:Protein tyrosine kinase|PF12819:Carbohydrate-binding protein of the ER	Pkinase_Tyr
100818502	667.686	663.469	673.189	416.978	194.604	304.376	668.115	305.319	1.1299	2.77803e-05	0.000967545	LOC100818502	NC_016088.4	57642961	57647084	-	2067	protein_coding	probable zinc metallopeptidase EGY3%2C chloroplastic%2C transcript variant X2 && Q9LMU1.1 RecName: Full=Probable zinc metallopeptidase EGY3, chloroplastic; AltName: Full=Protein ETHYLENE-DEPENDENT GRAVITROPISM-DEFICIENT AND YELLOW-GREEN 3; Short=AtEGY3; F	-
102665832	27.7432	23.3426	24.3096	0	0	0	25.1318	0	7.00992	2.85202e-05	0.000992312	LOC102665832	NC_038243.2	39520802	39526582	-	5545	protein_coding	uncharacterized LOC102665832 && P10978.1 RecName: Full=Retrovirus-related Pol polyprotein from transposon TNT 1-94; Includes: RecName: Full=Protease; Includes: RecName: Full=Reverse transcriptase; Includes: RecName: Full=Endonuclease && -	-
100813671	28.668	35.0139	13.0898	0	0	0	25.5906	0	7.0363	3.24572e-05	0.00111137	LOC100813671	NC_038243.2	43160920	43167962	+	2807	protein_coding	acyl-CoA-binding domain-containing protein 6%2C transcript variant X1 && Q9MA55.1 RecName: Full=Acyl-CoA-binding domain-containing protein 4; Short=Acyl-CoA binding protein 4 && PF13418:Galactose oxidase, central domain|PF01344:Kelch motif	Kelch_1
100794446	231.193	170.581	212.242	78.452	71.2484	75.0517	204.672	74.9173	1.44984	3.58662e-05	0.00121963	LOC100794446	NC_038248.2	41150207	41153733	+	1690	protein_coding	zinc finger protein WIP2%2C transcript variant X2 && Q9SVY1.1 RecName: Full=Zinc finger protein WIP2; AltName: Full=Protein NO TRANSMITTING TRACT; AltName: Full=WIP-domain protein 2; Short=AtWIP2 && -	-
100791833	462.386	423.758	627.375	188.07	119.102	289.783	504.507	198.985	1.34181	3.59384e-05	0.00122088	LOC100791833	NC_038256.2	2327471	2328993	+	1340	protein_coding	BOI-related E3 ubiquitin-protein ligase 1 && Q9FHE4.1 RecName: Full=BOI-related E3 ubiquitin-protein ligase 1; AltName: Full=RING-type E3 ubiquitin transferase BRG1 && PF13920:Zinc finger, C3HC4 type (RING finger)	-
100809917	1488.88	1225.49	1255.68	496.504	161.638	160.527	1323.35	272.89	2.27794	3.61016e-05	0.00122402	LOC100809917	NC_038243.2	43728109	43729494	+	1080	protein_coding	uncharacterized LOC100809917 && - && -	-
100306440	215.472	254.973	193.542	58.033	93.5799	87.5603	221.329	79.7244	1.47291	4.16678e-05	0.0013828	LOC100306440	NC_038249.2	2637884	2639515	-	1595	protein_coding	PHD transcription factor%2C transcript variant X1 && Q9SI09.1 RecName: Full=Probable E3 ubiquitin-protein ligase XERICO && PF13639:Ring finger domain	-
100306193	36.9909	17.0581	19.6347	0	0	0	24.5612	0	6.97671	4.21914e-05	0.00139754	LOC100306193	NC_038243.2	16072581	16073311	+	731	protein_coding	uncharacterized LOC100306193 && - && -	-
100787626	323.671	425.554	356.229	181.622	145.687	185.544	368.485	170.951	1.10808	4.44471e-05	0.00145549	LOC100787626	NC_038242.2	3041025	3045607	+	1993	transcribed_pseudogene	uncharacterized LOC100787626 && - && PF03763:Remorin, C-terminal region	-
100789206	33.2918	7.18234	37.3994	0	0	0	25.9579	0	7.05622	4.51343e-05	0.00147241	LOC100789206	NC_038249.2	19743963	19746556	+	2326	protein_coding	probable alpha%2Calpha-trehalose-phosphate synthase [UDP-forming] 11 && Q9ZV48.1 RecName: Full=Probable alpha,alpha-trehalose-phosphate synthase [UDP-forming] 11; AltName: Full=Trehalose-6-phosphate synthase 11; Short=AtTPS11 && PF00982:Glycosyltransferas	-
100789302	163.685	169.683	170.167	47.2861	34.0291	70.8821	167.845	50.7324	1.72552	4.57859e-05	0.00149085	LOC100789302	NC_038246.2	43572434	43578696	-	2298	protein_coding	hippocampus abundant transcript-like protein 1%2C transcript variant X1 && Q5SR56.3 RecName: Full=Hippocampus abundant transcript-like protein 1; AltName: Full=Major facilitator superfamily domain-containing 14B && PF07690:Major Facilitator Superfamily	MFS_1
106794216	13.8716	26.036	32.7245	0	0	0	24.2107	0	6.95605	4.75126e-05	0.00154271	LOC106794216	NW_024464850.1	49	10724	-	2551	protein_coding	pentatricopeptide repeat-containing protein At4g04790%2C mitochondrial && Q6NQ81.2 RecName: Full=Pentatricopeptide repeat-containing protein At4g04790, mitochondrial; Flags: Precursor && PF13041:PPR repeat family	-
100784996	486.431	431.838	483.387	274.045	187.16	235.579	467.219	232.261	1.00837	4.79291e-05	0.00155185	LOC100784996	NC_038251.2	1381949	1387518	-	3081	protein_coding	tRNase Z TRZ3%2C mitochondrial-like && Q8HY87.1 RecName: Full=Zinc phosphodiesterase ELAC protein 2; AltName: Full=ElaC homolog protein 2; AltName: Full=Ribonuclease Z 2; Short=RNase Z 2; AltName: Full=tRNA 3 endonuclease 2; AltName: Full=tRNase Z 2; Flag	-
100819335	429.095	394.131	403.913	200.966	216.935	111.535	409.046	176.479	1.21313	5.07158e-05	0.00162833	LOC100819335	NC_038249.2	37706652	37718184	+	4702	protein_coding	myosin-16 && F4K0A6.1 RecName: Full=Myosin-2; AltName: Full=AtATM2; AltName: Full=AtMYOS1 && -	-
100803518	24.9689	24.2404	20.5697	0	0	0	23.2596	0	6.89831	5.41971e-05	0.00172418	LOC100803518	NC_038243.2	35763005	35766139	+	1632	protein_coding	YfcA domain-containing protein && - && PF01925:Sulfite exporter TauE/SafE	-
100775694	248.764	138.26	260.861	69.8545	70.185	81.306	215.962	73.7818	1.54902	5.47747e-05	0.00174084	LOC100775694	NC_038243.2	9587151	9593742	+	1485	protein_coding	prostaglandin E synthase 2 && Q7ZUC7.1 RecName: Full=Prostaglandin E synthase 2; AltName: Full=Microsomal prostaglandin E synthase 2; Short=mPGES-2 && PF14497:Glutathione S-transferase, C-terminal domain|PF13417:Glutathione S-transferase, N-terminal domai	-
100810135	19.4202	14.3647	37.3994	0	0	0	23.7281	0	6.92674	5.97135e-05	0.00187365	LOC100810135	NC_038244.2	23946990	23949314	+	1120	protein_coding	homologous-pairing protein 2 homolog && Q9FX64.1 RecName: Full=Homologous-pairing protein 2 homolog; AltName: Full=Protein AHP2; Short=AtAHP2; AltName: Full=Protein ARABIDOPSIS HOMOLOG PAIRING 2; AltName: Full=Protein HOP2; Short=AtHOP2 && PF07106:Tat bin	TBPIP
100798406	476.258	456.079	550.706	98.871	283.93	200.138	494.348	194.313	1.34692	6.02604e-05	0.00188738	LOC100798406	NC_038244.2	5985829	5987820	+	1992	protein_coding	protein LIGHT-DEPENDENT SHORT HYPOCOTYLS 4 && Q9LW68.1 RecName: Full=Protein LIGHT-DEPENDENT SHORT HYPOCOTYLS 4; AltName: Full=Protein ORGAN BOUNDARY 4 && PF04852:Protein of unknown function (DUF640)	-
100790834	510.475	520.72	533.876	193.443	202.048	340.86	521.69	245.45	1.08738	6.05439e-05	0.00189453	LOC100790834	NC_038244.2	44346249	44350326	+	2299	pseudogene	- && Q9LN71.1 RecName: Full=E3 ubiquitin-protein ligase At1g12760; AltName: Full=RING finger protein At1g12760 && PF13639:Ring finger domain	-
100792077	355.113	404.905	287.04	102.095	140.37	190.756	349.019	144.407	1.27284	6.13977e-05	0.00191604	LOC100792077	NC_016088.4	56977108	56979186	-	1997	protein_coding	probable acyl-activating enzyme 1%2C peroxisomal && F4HUK6.1 RecName: Full=Probable acyl-activating enzyme 1, peroxisomal; AltName: Full=AMP-binding protein 1; Short=AtAMPBP1 && PF00501:AMP-binding enzyme|PF13193:AMP-binding enzyme C-terminal domain	AMP-binding
100809056	190.503	115.815	112.198	45.1368	40.4095	23.9748	139.506	36.507	1.93474	6.25868e-05	0.00194787	LOC100809056	NC_038252.2	35888544	35890403	-	1860	protein_coding	E3 ubiquitin-protein ligase ATL6 && Q8RXX9.2 RecName: Full=E3 ubiquitin-protein ligase ATL6; AltName: Full=RING-H2 finger protein ATL6; AltName: Full=RING-type E3 ubiquitin transferase ATL6; Flags: Precursor && PF13639:Ring finger domain	-
100499733	123.92	83.4948	90.6935	26.8671	23.395	16.6782	99.3693	22.3134	2.15552	6.27959e-05	0.00195261	LOC100499733	NC_038250.2	9547307	9548909	+	790	protein_coding	uncharacterized LOC100499733 && - && -	-
100789621	31.4423	43.0941	49.5542	4.29874	0	0	41.3635	1.43291	4.86165	6.46783e-05	0.00200572	LOC100789621	NC_016088.4	51975839	51979560	-	2100	protein_coding	AAA-ATPase At3g50940 && Q9FN75.1 RecName: Full=AAA-ATPase At5g17760 && PF14363:Domain associated at C-terminal with AAA|PF00004:ATPase family associated with various cellular activities (AAA)	AAA
100812053	250.613	177.763	273.951	61.257	39.3461	113.62	234.109	71.4077	1.71221	6.74212e-05	0.00208516	BES1-8	NC_038250.2	16361256	16375119	-	9346	protein_coding	protein BRI1-EMS-SUPPRESSOR 1%2C transcript variant X24 && Q9SBJ1.1 RecName: Full=[Pyruvate dehydrogenase (acetyl-transferring)] kinase, mitochondrial; Short=AtPDHK; Short=Pyruvate dehydrogenase kinase && -	-
100809116	459.612	446.203	634.855	192.369	280.74	274.147	513.557	249.085	1.04359	7.30325e-05	0.00223666	LOC100809116	NC_038246.2	47269243	47279175	-	5372	protein_coding	protein GFS12 && F4JY12.1 RecName: Full=Protein GFS12; AltName: Full=BEACH domain-containing protein D; AltName: Full=BEACH-domain homolog D; AltName: Full=GREEN FLUORESCENT SEED 12 && PF00069:Protein kinase domain|PF02138:Beige/BEACH domain	Beach
113000470	94.3268	51.1742	141.183	9.67216	24.4584	15.6358	95.5613	16.5888	2.52557	7.42656e-05	0.00226322	LOC113000470	NC_038255.2	21298496	21312210	+	2308	protein_coding	uncharacterized LOC113000470%2C transcript variant X2 && - && -	-
100775779	407.825	342.059	456.273	173.024	126.546	233.494	402.052	177.688	1.17765	7.59871e-05	0.00231075	LOC100775779	NC_038254.2	19818159	19823437	-	3202	protein_coding	probable alpha%2Calpha-trehalose-phosphate synthase [UDP-forming] 10%2C transcript variant X1 && Q9LRA7.1 RecName: Full=Probable alpha,alpha-trehalose-phosphate synthase [UDP-forming] 9; AltName: Full=Trehalose-6-phosphate synthase 9; Short=AtTPS9 && PF02	-
100793693	98.0259	120.304	117.808	29.0165	0	4.16954	112.046	11.062	3.34283	8.50177e-05	0.00255164	LOC100793693	NC_016089.4	50313471	50320975	+	3150	pseudogene	- && Q93YT1.2 RecName: Full=Glutamate receptor 3.2; Short=AtGluR2; AltName: Full=Ligand-gated ion channel 3.2; Flags: Precursor && -	-
100817349	537.293	491.991	461.883	188.07	309.452	246.003	497.055	247.841	1.0039	8.94342e-05	0.00265876	LOC100817349	NC_038248.2	2244329	2247760	+	1944	protein_coding	protein ENOR3-like%2C transcript variant 2 && Q8GWX2.1 RecName: Full=Probable magnesium transporter NIPA6 && PF05653:Magnesium transporter NIPA	DUF803
102663230	746.292	570.996	698.434	457.816	188.223	230.367	671.907	292.135	1.20184	9.04965e-05	0.00268803	LOC102663230	NC_038249.2	31396250	31397298	+	737	protein_coding	15.4 kDa class V heat shock protein-like && O49710.1 RecName: Full=15.4 kDa class V heat shock protein; AltName: Full=15.4 kDa heat shock protein; Short=AtHsp15.4 && PF00011:Hsp20/alpha crystallin family	-
100790437	497.528	439.021	428.223	292.314	144.624	165.739	454.924	200.892	1.17951	9.18052e-05	0.00271934	LOC100790437	NC_038242.2	48958875	48965753	-	1794	protein_coding	protein DETOXIFICATION 40 && Q9LVD9.1 RecName: Full=Protein DETOXIFICATION 40; Short=AtDTX40; AltName: Full=Multidrug and toxic compound extrusion protein 40; Short=MATE protein 40 && PF01554:MatE	MatE
100820468	490.13	400.416	374.929	151.531	212.682	237.664	421.825	200.625	1.07185	9.30554e-05	0.00274748	LOC100820468	NC_038245.2	9680773	9688563	-	3202	protein_coding	subtilisin-like protease SBT2.2 && Q9SUN6.1 RecName: Full=Subtilisin-like protease SBT2.2; AltName: Full=Subtilase subfamily 2 member 2; Short=AtSBT2.2; Flags: Precursor && PF00082:Subtilase family|PF05922:Peptidase inhibitor I9	Peptidase_S8
100812166	92.4773	100.553	159.882	35.4646	4.25363	20.8477	117.638	20.1886	2.54319	0.000101511	0.00297133	LOC100812166	NC_038247.2	2429242	2430999	+	1758	protein_coding	putative pentatricopeptide repeat-containing protein At5g47460 && Q9FGL1.1 RecName: Full=Putative pentatricopeptide repeat-containing protein At5g47460 && PF13041:PPR repeat family|PF12854:PPR repeat	-
100781196	315.348	279.214	303.87	95.6469	112.721	170.951	299.477	126.44	1.24345	0.000104598	0.00304145	LOC100781196	NC_038241.2	37548224	37549967	+	1744	protein_coding	U-box domain-containing protein 27 && Q9FLF4.1 RecName: Full=U-box domain-containing protein 27; AltName: Full=Plant U-box protein 27 && PF04564:U-box domain	U-box
100301906	408.75	310.636	458.143	179.472	193.54	201.18	392.51	191.398	1.03589	0.000105427	0.00305782	NAC11	NC_038255.2	36627624	36630036	+	1666	protein_coding	transcriptional factor NAC11 && Q84TD6.1 RecName: Full=NAC transcription factor 47; AltName: Full=NAC domain-containing protein 47; Short=ANAC047; AltName: Full=Protein SPEEDY HYPONASTIC GROWTH && PF02365:No apical meristem (NAM) protein	NAM
100798945	306.1	356.424	292.65	120.365	181.843	124.044	318.391	142.084	1.1642	0.000106009	0.00306954	LOC100798945	NC_038252.2	2432737	2440399	-	2618	protein_coding	putative cyclic nucleotide-gated ion channel 13 && Q9LD40.2 RecName: Full=Putative cyclic nucleotide-gated ion channel 13; AltName: Full=Cyclic nucleotide- and calmodulin-regulated ion channel 13 && PF00520:Ion transport protein	Ion_trans
100816986	24.0441	57.4588	89.7585	0	0	8.33908	57.0871	2.77969	4.35174	0.000112546	0.00321034	LOC100816986	NC_038255.2	21281020	21285684	+	1768	protein_coding	bidirectional sugar transporter SWEET17%2C transcript variant X1 && P35694.1 RecName: Full=Xyloglucan endotransglucosylase/hydrolase 2; AltName: Full=Brassinosteroid-regulated protein BRU1; Flags: Precursor && -	-
100775264	3210.81	3082.12	1916.72	232.132	559.353	946.485	2736.55	579.323	2.23985	0.000147641	0.0040572	CHS13	NC_038255.2	35941562	35944500	-	1564	protein_coding	chalcone synthase 13 && P51075.2 RecName: Full=Chalcone synthase; AltName: Full=Naringenin-chalcone synthase && PF00195:Chalcone and stilbene synthases, N-terminal domain|PF02797:Chalcone and stilbene synthases, C-terminal domain	Chal_sti_synt_N
100305705	642.717	443.51	614.285	214.937	164.828	375.258	566.837	251.675	1.17097	0.000155114	0.00422553	LOC100305705	NC_038251.2	3166601	3167417	-	707	protein_coding	uncharacterized LOC100305705 && Q9M531.1 RecName: Full=Histone H2A && PF00125:Core histone H2A/H2B/H3/H4|PF16211:C-terminus of histone H2A	Histone
100790756	20.345	17.0581	23.3746	0	0	0	20.2592	0	6.6989	0.000160746	0.00435832	LOC100790756	NC_016091.4	49950963	49954151	-	3189	protein_coding	putative pentatricopeptide repeat-containing protein At1g77010%2C mitochondrial && O49287.1 RecName: Full=Putative pentatricopeptide repeat-containing protein At1g77010, mitochondrial; Flags: Precursor && -	-
100793577	382.856	332.183	428.223	231.057	144.624	169.909	381.087	181.863	1.06736	0.000168886	0.00453274	LOC100793577	NC_038256.2	2911098	2914486	+	2636	protein_coding	uncharacterized LOC100793577 && Q9LDD4.1 RecName: Full=AT-rich interactive domain-containing protein 2; Short=ARID domain-containing protein 2; AltName: Full=ARID and ELM2 domain-containing protein 2 && -	-
100809314	104.499	158.909	110.328	31.1659	47.8534	25.0172	124.579	34.6788	1.84549	0.000173687	0.00463994	LOC100809314	NC_016091.4	48131147	48132351	+	1083	protein_coding	uncharacterized LOC100809314 && - && -	-
100775715	112.822	113.122	69.1889	26.8671	3.19023	19.8053	98.3777	16.6209	2.56567	0.000183966	0.00485442	LOC100775715	NC_038251.2	4256037	4258437	+	1667	pseudogene	- && F8WKW1.1 RecName: Full=7-deoxyloganetin glucosyltransferase; AltName: Full=Genipin glucosyltransferase; AltName: Full=UDP-glucose glucosyltransferase 2; Short=GjUGT2; AltName: Full=UDP-glycosyltransferase 85A24 && -	-
100783462	331.993	475.83	316.025	94.5722	149.941	217.858	374.616	154.124	1.28099	0.000187679	0.00494484	LOC100783462	NC_038246.2	38281844	38282806	-	963	protein_coding	transcription factor bHLH149 && O80482.1 RecName: Full=Transcription factor bHLH149; AltName: Full=ATBS1 interacting factor 4; AltName: Full=Basic helix-loop-helix protein 149; Short=AtbHLH149; Short=bHLH 149; AltName: Full=Transcription factor EN 144; Al	-
102660668	244.14	242.404	258.056	112.842	72.3118	126.129	248.2	103.761	1.25802	0.000189268	0.00498289	LOC102660668	NC_038248.2	9900595	9903271	-	2063	protein_coding	H/ACA ribonucleoprotein complex non-core subunit NAF1 && - && PF04410:Gar1/Naf1 RNA binding region	-
100777622	419.847	440.816	349.684	179.472	146.75	252.257	403.449	192.827	1.06486	0.000194289	0.00509952	LOC100777622	NC_038242.2	5993626	5997021	-	1627	protein_coding	putative UDP-sugar transporter DDB_G0278631-like%2C transcript variant X2 && Q8BGF8.1 RecName: Full=Solute carrier family 35 member D3; AltName: Full=Fringe connection-like protein 1 && PF03151:Triose-phosphate Transporter family	-
100817199	416.148	430.941	417.938	137.56	237.14	237.664	421.676	204.121	1.04643	0.000197454	0.00517473	LOC100817199	NC_038249.2	34626374	34631969	-	3224	protein_coding	COP1-interacting protein 7 && - && -	-
100804900	422.621	601.521	282.365	164.427	162.701	240.791	435.503	189.306	1.20193	0.000197909	0.00518271	LOC100804900	NC_038241.2	15469384	15472856	+	1554	protein_coding	3-ketodihydrosphingosine reductase && - && PF00106:short chain dehydrogenase	adh_short
100777534	89.703	135.567	115.938	25.7924	36.1559	35.4411	113.736	32.4631	1.8086	0.000201406	0.00525039	LOC100777534	NC_016089.4	46257486	46270425	-	4298	protein_coding	uncharacterized LOC100777534%2C transcript variant X2 && - && -	-
100527214	875.76	981.288	691.889	473.936	229.696	528.489	849.646	410.707	1.04873	0.000207975	0.00537697	LOC100527214	NC_038251.2	1889670	1894595	+	1337	protein_coding	uncharacterized LOC100527214%2C transcript variant X1 && P74327.1 RecName: Full=Mini-ribonuclease 3; Short=Mini-3; Short=Mini-RNase 3; AltName: Full=Mini-RNase III; Short=Mini-III && PF00636:Ribonuclease III domain	Ribonuclease_3
100793298	213.623	176.865	128.093	77.3773	42.5363	55.2464	172.86	58.3867	1.56626	0.000212982	0.00548588	LOC100793298	NC_038251.2	8366499	8373887	-	1807	protein_coding	protein DETOXIFICATION 40 && Q9LVD9.1 RecName: Full=Protein DETOXIFICATION 40; Short=AtDTX40; AltName: Full=Multidrug and toxic compound extrusion protein 40; Short=MATE protein 40 && PF01554:MatE	MatE
100794237	363.436	426.452	316.96	212.788	133.989	182.417	368.949	176.398	1.06478	0.000215537	0.00553517	LOC100794237	NC_016090.4	37654474	37658111	+	1239	pseudogene	- && P93051.2 RecName: Full=Sugar transporter ERD6-like 7 && PF00083:Sugar (and other) transporter	Sugar_tr
100787154	21.2698	12.5691	24.3096	0	0	0	19.3828	0	6.63499	0.000239565	0.00608432	LOC100787154	NC_038253.2	15511032	15513548	-	1476	protein_coding	cysteine proteinase COT44 && Q9FMH8.1 RecName: Full=Probable cysteine protease RD21B; Flags: Precursor && PF08246:Cathepsin propeptide inhibitor domain (I29)|PF00112:Papain family cysteine protease	Peptidase_C1
100781328	208.999	188.537	242.161	70.9292	69.1215	112.578	213.232	84.2094	1.33975	0.000240139	0.00608992	LOC100781328	NC_038247.2	6510012	6511266	-	1129	protein_coding	amino acid transporter AVT3C && Q9SVG0.1 RecName: Full=Amino acid transporter ANTL2; AltName: Full=Aromatic and neutral amino acid transporter-like protein 2 && PF01490:Transmembrane amino acid transporter protein	Aa_trans
100786183	147.039	192.128	158.947	76.3026	55.2972	48.9921	166.038	60.1973	1.46432	0.000246066	0.00620378	LOC100786183	NC_038249.2	28829835	28834193	-	1478	protein_coding	E3 ubiquitin-protein ligase AIRP2%2C transcript variant X1 && - && PF13920:Zinc finger, C3HC4 type (RING finger)	-
102669982	29.5927	12.5691	15.8947	0	0	0	19.3522	0	6.63279	0.000260733	0.00650232	LOC102669982	NC_016088.4	57035003	57036460	+	1332	protein_coding	protein NETWORKED 1A-like && Q9LUI2.1 RecName: Full=Protein NETWORKED 1A && -	-
100527689	449.44	284.6	419.808	165.501	219.062	173.036	384.616	185.866	1.04899	0.000264939	0.00658816	LOC100527689	NC_038248.2	39915540	39917498	+	1959	misc_RNA	VQ motif-containing protein 19 && Q5M750.1 RecName: Full=VQ motif-containing protein 4; Short=AtVQ4; AltName: Full=MPK3/6-targeted VQ-motif-containing protein 1 && PF05678:VQ motif	-
102667513	287.604	299.863	423.548	11.8215	0	0	337.005	3.94051	6.42043	0.000296387	0.00725005	LOC102667513	NC_038241.2	24793149	24798465	-	2347	lncRNA	uncharacterized LOC102667513%2C transcript variant X22 && Q2JS42.1 RecName: Full=Uridylate kinase; Short=UK; AltName: Full=Uridine monophosphate kinase; Short=UMP kinase; Short=UMPK && -	-
100500651	1.84955	26.036	38.3344	0	0	0	22.0733	0	6.82269	0.000303654	0.0073979	LOC100500651	NW_024464794.1	32000	40937	+	1105	lncRNA	uncharacterized LOC100500651 && - && PF05686:Glycosyl transferase family 90	-
100813041	49.9377	64.6411	62.644	7.52279	14.8877	7.29669	59.0743	9.9024	2.57706	0.000324497	0.00779945	LOC100813041	NC_038254.2	10437809	10447525	+	2596	protein_coding	uncharacterized LOC100813041%2C transcript variant X2 && - && PF13962:Domain of unknown function|PF12796:Ankyrin repeats (3 copies)	-
100805770	45.3139	82.597	88.8236	11.8215	18.0779	13.551	72.2448	14.4835	2.31845	0.000335832	0.00802717	LOC100805770	NC_038256.2	34795441	34803384	-	2204	protein_coding	hippocampus abundant transcript-like protein 1 && P70187.3 RecName: Full=Hippocampus abundant transcript 1 protein; AltName: Full=Major facilitator superfamily domain-containing 14A && PF07690:Major Facilitator Superfamily	MFS_1
100306711	251.538	296.272	294.52	85.9748	110.594	167.824	280.777	121.464	1.20838	0.000337203	0.00805438	LOC100306711	NC_038253.2	38020366	38022177	-	811	protein_coding	uncharacterized LOC100306711 && - && -	-
100789126	381.931	280.111	315.09	89.1988	208.428	87.5603	325.711	128.396	1.34306	0.000345509	0.00822431	SVPL	NC_016089.4	3882941	3889377	+	1534	protein_coding	MADS-box protein SVP-like%2C transcript variant X5 && Q9FUY6.1 RecName: Full=MADS-box protein JOINTLESS; AltName: Full=LeMADS && PF00319:SRF-type transcription factor (DNA-binding and dimerisation domain)|PF01486:K-box region	SRF-TF
100796602	644.567	426.452	453.468	109.618	173.336	339.817	508.162	207.59	1.29106	0.000355547	0.008407	LOC100796602	NC_038243.2	2732486	2734150	+	1665	protein_coding	F-box/kelch-repeat protein At1g80440 && Q9M8L2.1 RecName: Full=F-box/kelch-repeat protein At1g80440 && PF01344:Kelch motif|PF13964:Kelch motif	Kelch_1
100779188	22.1945	11.6713	20.5697	0	0	0	18.1452	0	6.53982	0.000380043	0.00890003	LOC100779188	NC_038247.2	1474835	1476185	+	1195	protein_coding	protein LURP-one-related 17 && A0MFL4.2 RecName: Full=Protein LURP-one-related 17 && PF04525:LURP-one-related	-
100800317	38.8405	7.18234	12.1548	0	0	0	19.3925	0	6.63572	0.000383736	0.00893702	LOC100800317	NC_038242.2	2467793	2469909	-	1480	protein_coding	putative S-adenosyl-L-methionine-dependent methyltransferase BCG_1768c && A8LHA4.2 RecName: Full=Putative S-adenosyl-L-methionine-dependent methyltransferase Franean1_4929 && PF04072:Leucine carboxyl methyltransferase	-
100805212	255.237	268.44	248.706	29.0165	85.0727	136.552	257.461	83.5472	1.62295	0.000394682	0.00916102	LOC100805212	NC_038255.2	50722698	50724573	-	1876	protein_coding	AAA-ATPase At2g46620 && F4IJ77.1 RecName: Full=AAA-ATPase At2g46620 && PF00004:ATPase family associated with various cellular activities (AAA)|PF14363:Domain associated at C-terminal with AAA	AAA
100803398	237.667	208.288	293.585	109.618	123.355	105.281	246.513	112.751	1.12841	0.000395268	0.00916847	LOC100803398	NC_016089.4	11357323	11364214	+	2706	protein_coding	probable inactive purple acid phosphatase 1-like%2C transcript variant X2 && Q9LMX4.1 RecName: Full=Probable inactive purple acid phosphatase 1; Flags: Precursor && PF16656:Purple acid Phosphatase, N-terminal domain|PF14008:Iron/zinc purple acid phosphata	Metallophos
100816452	245.99	213.675	163.622	67.7051	80.819	105.281	207.762	84.6017	1.29583	0.000417876	0.00958977	LOC100816452	NC_038255.2	47583247	47584938	+	1200	protein_coding	WRKY transcription factor 23 && O22900.1 RecName: Full=Probable WRKY transcription factor 23; AltName: Full=WRKY DNA-binding protein 23 && PF03106:WRKY DNA -binding domain	WRKY
100804400	501.227	605.113	386.149	220.31	183.97	330.436	497.496	244.905	1.02232	0.000421807	0.00965429	LOC100804400	NC_038250.2	4402702	4403971	+	1270	protein_coding	abscisic acid receptor PYL4 && O80920.1 RecName: Full=Abscisic acid receptor PYL4; AltName: Full=ABI1-binding protein 2; AltName: Full=PYR1-like protein 4; AltName: Full=Regulatory components of ABA receptor 10 && PF10604:Polyketide cyclase / dehydrase an	-
100819018	44.3891	13.4669	28.9845	0	0	2.08477	28.9468	0.694923	5.36501	0.000430199	0.00980734	LOC100819018	NC_038252.2	16672244	16673548	+	1305	protein_coding	E3 ubiquitin-protein ligase complex SLX5-SLX8 subunit SLX8 && - && PF13920:Zinc finger, C3HC4 type (RING finger)	-
100801730	573.359	595.237	784.452	447.069	189.287	315.842	651.016	317.399	1.03645	0.000438239	0.0099512	LOC100801730	NC_038241.2	4986914	4992660	-	2304	protein_coding	AT-hook motif nuclear-localized protein 1 && Q8VYJ2.1 RecName: Full=AT-hook motif nuclear-localized protein 1 && PF03479:Domain of unknown function (DUF296)	-
100775516	152.588	202.901	71.9938	61.257	17.0145	25.0172	142.494	34.4296	2.0502	0.000451972	0.0102026	LOC100775516	NC_038243.2	14847159	14848224	-	734	protein_coding	uncharacterized LOC100775516 && - && -	-
novel.574	353.263	353.73	392.694	181.622	113.785	227.24	366.562	174.215	1.07292	0.000453327	0.0102198	-	NC_038246.2	49122314	49124141	+	1546	-	- && Q94AL1.1 RecName: Full=Protein DETOXIFICATION 13; Short=AtDTX13; AltName: Full=Multidrug and toxic compound extrusion protein 13; Short=MATE protein 13 && PF01554:MatE	MatE
100777724	226.569	170.581	236.551	117.141	61.6777	69.8398	211.234	82.886	1.34991	0.000454826	0.0102336	LOC100777724	NC_038254.2	5864350	5868064	-	2012	protein_coding	protein NRT1/ PTR FAMILY 8.1%2C transcript variant X1 && Q9M390.1 RecName: Full=Protein NRT1/ PTR FAMILY 8.1; Short=AtNPF8.1; AltName: Full=Peptide transporter PTR1 && PF00854:POT family	-
100527937	355.113	445.305	367.449	208.489	232.886	128.213	389.289	189.863	1.03628	0.000455961	0.0102495	LOC100527937	NC_016088.4	36735807	36746063	+	2748	protein_coding	FKBP-type peptidyl-prolyl cis-trans isomerase family protein && Q7DMA9.2 RecName: Full=Peptidyl-prolyl cis-trans isomerase PASTICCINO1; AltName: Full=70 kDa peptidyl-prolyl isomerase; AltName: Full=FK506-binding protein 72; Short=AtFKBP72; AltName: Full=I	FKBP_C
100804509	10.1725	19.7514	23.3746	0	0	0	17.7662	0	6.50956	0.000458761	0.0102953	LOC100804509	NC_038247.2	3885974	3888004	+	1713	protein_coding	cytochrome P450 81E8 && Q6WNQ8.1 RecName: Full=Cytochrome P450 81E8 [Medicago truncatula] && PF00067:Cytochrome P450	p450
100797452	306.1	207.39	261.796	116.066	139.306	93.8146	258.429	116.396	1.1508	0.000472304	0.010558	LOC100797452	NC_038256.2	39884874	39886044	+	1171	protein_coding	uncharacterized LOC100797452 && - && -	-
102661924	58.2607	35.0139	42.0743	3.22405	0	8.33908	45.1163	3.85438	3.5452	0.000475261	0.0106172	LOC102661924	NW_024464658.1	199779	207684	-	2909	pseudogene	- && F4I594.1 RecName: Full=Disease resistance protein RML1A; AltName: Full=Protein RESISTANCE TO LEPTOSPHAERIA MACULANS 1A && -	-
102662273	122.07	132.873	96.3034	17.195	42.5363	40.653	117.082	33.4614	1.80638	0.000491381	0.0109419	LOC102662273	NC_038254.2	55740979	55744449	+	3471	pseudogene	- && Q9SCZ4.1 RecName: Full=Receptor-like protein kinase FERONIA; AltName: Full=Protein SIRENE; Flags: Precursor && -	-
102669254	65.6589	18.8537	9.34985	2.14937	1.06341	0	31.2875	1.07093	4.87631	0.000504665	0.0112088	LOC102669254	NC_038247.2	1794931	1800367	+	2375	protein_coding	methyl-CpG-binding domain-containing protein 13%2C transcript variant X1 && - && PF01429:Methyl-CpG binding domain	MBD
121175239	21.2698	17.0581	13.0898	0	0	0	17.1392	0	6.45777	0.000536227	0.0118488	LOC121175239	NC_038244.2	36538144	36538922	-	779	protein_coding	uncharacterized LOC121175239 && - && -	-
102666371	47.1634	125.691	67.3189	17.195	10.6341	21.8901	80.0578	16.573	2.27201	0.000540931	0.0119222	LOC102666371	NC_038248.2	41394468	41396567	-	789	lncRNA	uncharacterized LOC102666371 && - && -	-
100780246	24.9689	17.0581	23.3746	0	0	1.04238	21.8005	0.347461	5.84287	0.000553517	0.01216	LOC100780246	NC_038247.2	5250383	5255026	+	1531	protein_coding	NmrA-like family domain-containing protein%2C transcript variant X1 && E1U332.1 RecName: Full=Isoflavone reductase-like protein; AltName: Full=Pollen allergen Ole e 12.01; AltName: Allergen=Ole e 12.01 && PF05368:NmrA-like family	NmrA
100807492	329.219	340.264	303.87	196.667	116.975	165.739	324.451	159.794	1.02192	0.00056056	0.0122765	LOC100807492	NC_016089.4	7344434	7348560	+	2032	protein_coding	ankyrin repeat-containing protein At2g01680 && Q9ZU96.1 RecName: Full=Ankyrin repeat-containing protein At2g01680 && PF13857:Ankyrin repeats (many copies)|PF12796:Ankyrin repeats (3 copies)|PF13962:Domain of unknown function	-
100816888	215.472	196.617	140.248	45.1368	36.1559	101.111	184.112	60.8013	1.59766	0.000575291	0.0125434	LOC100816888	NC_016088.4	35860370	35862543	+	2174	protein_coding	aldehyde oxidase GLOX && Q3HRQ2.1 RecName: Full=Aldehyde oxidase GLOX; AltName: Full=Glyoxal oxidase; Short=VpGLOX; Flags: Precursor && PF09118:Domain of unknown function (DUF1929)|PF07250:Glyoxal oxidase N-terminus	-
112998589	31.4423	42.1963	32.7245	5.37342	0	0	35.4543	1.79114	4.3154	0.000587581	0.0127876	LOC112998589	NC_038248.2	17163906	17164424	+	519	protein_coding	2-C-methyl-D-erythritol 2%2C4-cyclodiphosphate synthase%2C chloroplastic && Q9CAK8.1 RecName: Full=2-C-methyl-D-erythritol 2,4-cyclodiphosphate synthase, chloroplastic; Short=MECDP-synthase; Short=MECPS; Short=MECS; Flags: Precursor && PF02542:YgbB family	-
100785092	115.597	112.224	83.2137	11.8215	2.12682	38.5682	103.678	17.5055	2.56442	0.000588641	0.0128021	LOC100785092	NC_016091.4	3767724	3769524	+	1801	protein_coding	U-box domain-containing protein 30 && Q058P4.1 RecName: Full=U-box domain-containing protein 30; AltName: Full=Plant U-box protein 30 && -	-
100797879	284.83	192.128	206.632	39.7633	47.8534	135.51	227.863	74.3756	1.61433	0.000592763	0.0128513	LOC100797879	NC_038244.2	43066215	43068346	+	2132	protein_coding	ATP synthase gamma chain%2C chloroplastic && Q01909.1 RecName: Full=ATP synthase gamma chain 2, chloroplastic; AltName: Full=F-ATPase gamma subunit 2; Flags: Precursor && PF00231:ATP synthase	-
100789687	22.1945	14.3647	14.0248	0	0	0	16.8613	0	6.43411	0.000602098	0.0130128	LOC100789687	NC_038247.2	3134566	3138349	+	1493	protein_coding	AT-hook motif nuclear-localized protein 8 && Q9FIR1.1 RecName: Full=AT-hook motif nuclear-localized protein 8 && PF03479:Domain of unknown function (DUF296)	-
100170738	302.401	360.913	384.279	113.917	238.203	111.535	349.197	154.552	1.17605	0.000640568	0.0136899	LOC100170738	NC_016090.4	5205426	5211694	+	1732	protein_coding	alanine--glyoxylate aminotransferase 2 homolog 3%2C mitochondrial && Q9SR86.1 RecName: Full=Alanine--glyoxylate aminotransferase 2 homolog 3, mitochondrial; AltName: Full=Beta-alanine-pyruvate aminotransferase 3; Flags: Precursor && PF00202:Aminotransfera	Aminotran_3
100817108	15.7211	17.0581	16.8297	0	0	0	16.5363	0	6.40608	0.000653484	0.01388	LOC100817108	NC_038253.2	8125025	8126882	+	1500	protein_coding	nod factor hydrolase protein 1 && Q11174.1 RecName: Full=Probable endochitinase && PF00704:Glycosyl hydrolases family 18	-
100796558	184.03	146.34	203.827	53.7342	72.3118	87.5603	178.066	71.2021	1.3218	0.000658989	0.0139625	LOC100796558	NC_038248.2	1372555	1375009	+	1679	protein_coding	phosphatidylinositol N-acetylglucosaminyltransferase subunit C && O64761.1 RecName: Full=Phosphatidylinositol N-acetylglucosaminyltransferase subunit C; AltName: Full=Phosphatidylinositol-glycan biosynthesis class C protein && PF06432:Phosphatidylinositol	-
100812378	108.198	104.144	83.2137	15.0456	42.5363	10.4238	98.5187	22.6686	2.1203	0.000666159	0.0140885	G2DT	NC_038256.2	47500441	47508011	+	1635	protein_coding	glycinol 2-dimethylallyltransferase && B9A1Q4.1 RecName: Full=Glycinol 4-dimethylallyltransferase; AltName: Full=Dimethylallyl diphosphate:(6aS,11aS)-(-)-3,9,6a-trihydroxypterocarpan ((-)-glycinol) 4-dimethylallyltransferase; AltName: Full=Glyceollin synt	UbiA
100811049	98.9507	135.567	77.6037	25.7924	21.2682	0	104.04	15.6869	2.73138	0.000686956	0.0144751	LOC100811049	NC_016089.4	11782994	11800368	+	1638	protein_coding	agamous-like MADS-box protein MADS2 && P29382.2 RecName: Full=Developmental protein SEPALLATA 1; AltName: Full=Agamous-like MADS-box protein AGL2 && PF01486:K-box region|PF00319:SRF-type transcription factor (DNA-binding and dimerisation domain)	SRF-TF
102666031	216.397	153.523	250.576	36.5393	119.102	28.1444	206.832	61.2618	1.75555	0.000691453	0.014561	LOC102666031	NC_038252.2	33779453	33806296	-	4728	protein_coding	receptor-like protein EIX2%2C transcript variant X6 && - && PF08263:Leucine rich repeat N-terminal domain|PF13855:Leucine rich repeat	LRRNT_2
100817350	11.0973	17.9559	20.5697	0	0	0	16.5409	0	6.40647	0.000695488	0.0146103	LOC100817350	NC_038241.2	41360149	41363501	+	1965	protein_coding	pectinesterase && O04887.1 RecName: Full=Pectinesterase 2; Short=PE 2; AltName: Full=Pectin methylesterase; Flags: Precursor && PF01095:Pectinesterase|PF04043:Plant invertase/pectin methylesterase inhibitor	-
100818684	186.804	68.2323	116.873	48.3608	30.8388	12.5086	123.97	30.5694	2.02074	0.000736786	0.0153471	LOC100818684	NC_016088.4	46336386	46339106	-	1936	protein_coding	pentatricopeptide repeat-containing protein At3g42630 && Q9M2A1.2 RecName: Full=Pentatricopeptide repeat-containing protein At3g42630 && -	-
100778734	20.345	8.08014	21.5047	0	0	0	16.6433	0	6.41507	0.00074325	0.0154724	LOC100778734	NC_038243.2	16147254	16150312	-	2132	protein_coding	uncharacterized LOC100778734 && - && PF05056:Protein of unknown function (DUF674)	-
102666981	6.47341	17.9559	26.1796	0	0	0	16.8696	0	6.43479	0.000765792	0.0158271	LOC102666981	NC_016088.4	50785501	50787038	+	1458	protein_coding	uncharacterized LOC102666981 && - && -	-
100778858	23.1193	27.8316	2.80495	0	0	0	17.9186	0	6.52225	0.000780526	0.0160785	LOC100778858	NC_038256.2	34451652	34453616	+	1512	protein_coding	putative GEM-like protein 8 && Q9FMW4.1 RecName: Full=Putative GEM-like protein 8 && PF02893:GRAM domain	GRAM
102670140	161.835	211.879	154.273	81.676	57.4241	79.2212	175.996	72.7738	1.2742	0.00083985	0.0170563	LOC102670140	NC_016091.4	5725167	5729845	-	4541	lncRNA	uncharacterized LOC102670140 && P92555.1 RecName: Full=Uncharacterized mitochondrial protein AtMg01250; AltName: Full=ORF102 && -	-
100795599	26.8184	20.6492	14.0248	0	0	1.04238	20.4975	0.347461	5.75416	0.000841411	0.0170731	LOC100795599	NC_016088.4	5344276	5352548	+	1929	protein_coding	origin of replication complex subunit 6%2C transcript variant X1 && Q9ZVH3.2 RecName: Full=Origin of replication complex subunit 6; Short=AtORC6 && PF05460:Origin recognition complex subunit 6 (ORC6)	-
100803570	112.822	57.4588	71.9938	9.67216	22.3316	23.9748	80.7583	18.6595	2.1126	0.000850795	0.0172146	LOC100803570	NC_038253.2	39474192	39476256	-	1977	protein_coding	UPF0481 protein At3g47200 && Q9SD53.1 RecName: Full=UPF0481 protein At3g47200 && PF03140:Plant protein of unknown function	-
100781752	21.2698	23.3426	15.8947	0	0	1.04238	20.169	0.347461	5.73091	0.000884839	0.0177766	LOC100781752	NC_038249.2	43661117	43667303	+	3884	protein_coding	lysM domain receptor-like kinase 3 && F4IB81.1 RecName: Full=LysM domain receptor-like kinase 3; Short=LysM-containing receptor-like kinase 3; Flags: Precursor && PF07714:Protein tyrosine kinase	Pkinase_Tyr
100527855	11.0973	42.1963	11.2198	1.07468	0	0	21.5045	0.358228	5.82383	0.0009052	0.0180992	HSP6834-A	NC_038244.2	5277477	5278284	+	808	protein_coding	class I heat shock protein && P02519.1 RecName: Full=17.3 kDa class I heat shock protein; AltName: Full=HSP 17.3 && PF00011:Hsp20/alpha crystallin family	-
100809929	153.512	111.326	126.223	38.6886	44.6632	58.3735	130.354	47.2418	1.46372	0.000916062	0.0182762	LOC100809929	NC_038251.2	48647190	48651019	-	1943	protein_coding	11-oxo-beta-amyrin 30-oxidase && H1A988.1 RecName: Full=11-oxo-beta-amyrin 30-oxidase; AltName: Full=Cytochrome P450 72A154 && PF00067:Cytochrome P450	p450
100806670	152.588	247.791	168.297	91.3482	79.7556	36.4835	189.559	69.1958	1.45472	0.000925226	0.0183956	LOC100806670	NC_038241.2	41785989	41791959	-	3294	pseudogene	- && Q9LMT2.1 RecName: Full=Nuclear poly(A) polymerase 1; Short=PAP(I); Short=Poly(A) polymerase I; AltName: Full=Polynucleotide adenylyltransferase 1 && -	-
102660746	24.9689	13.4669	9.34985	0	0	0	15.9285	0	6.35204	0.000968746	0.0191142	LOC102660746	NC_038253.2	30974068	30979426	-	4488	lncRNA	uncharacterized LOC102660746%2C transcript variant X4 && - && -	-
novel.112	18.4955	68.2323	13.0898	0	0	4.16954	33.2725	1.38985	4.57139	0.00100649	0.0197045	-	NC_016089.4	48275769	48279222	-	562	-	- && - && -	-
100816114	19.4202	26.9338	3.73994	0	0	0	16.698	0	6.4205	0.00101866	0.0199127	LOC100816114	NC_038256.2	47730102	47736694	-	2600	protein_coding	probable protein phosphatase 2C 33%2C transcript variant X2 && Q9M8R7.1 RecName: Full=Probable protein phosphatase 2C 33; Short=AtPP2C33; AltName: Full=AtPPC6;1 && PF00481:Protein phosphatase 2C	PP2C
100776572	335.693	397.722	344.074	213.862	66.9947	176.163	359.163	152.34	1.23743	0.00102097	0.0199426	LOC100776572	NC_038249.2	41753440	41756820	+	2007	protein_coding	DDB1- and CUL4-associated factor 8%2C transcript variant X1 && Q8N7N5.1 RecName: Full=DDB1- and CUL4-associated factor 8; AltName: Full=WD repeat-containing protein 42A && PF00400:WD domain, G-beta repeat	WD40
100795345	140.565	95.1661	117.808	0	7.44386	42.7378	117.847	16.7272	2.81433	0.00102561	0.0199993	LOC100795345	NC_038248.2	2615276	2616076	-	801	protein_coding	protein SMALL AUXIN UP-REGULATED RNA 10 && - && PF02519:Auxin responsive protein	Auxin_inducible
100783294	181.255	140.056	181.387	78.452	57.4241	75.0517	167.566	70.3092	1.25279	0.00104317	0.020273	LOC100783294	NC_016090.4	35541274	35544950	+	2453	protein_coding	BTB/POZ domain and ankyrin repeat-containing protein COCH && Q9ZVC2.1 RecName: Full=Regulatory protein NPR5; AltName: Full=BTB/POZ domain-containing protein NPR5; AltName: Full=Protein BLADE ON PETIOLE 2 && PF00651:BTB/POZ domain|PF12796:Ankyrin repeats (	BTB
100780106	48.0882	62.8455	73.8638	18.2696	12.7609	6.25431	61.5992	12.4283	2.31079	0.00107549	0.0207493	LOC100780106	NC_038248.2	8577635	8582440	+	2545	protein_coding	uncharacterized GPI-anchored protein At1g61900%2C transcript variant X1 && Q8GUI4.1 RecName: Full=Uncharacterized GPI-anchored protein At1g61900; Flags: Precursor && -	-
100811069	307.025	293.578	203.827	159.053	112.721	111.535	268.143	127.77	1.06983	0.00111441	0.0213926	LOC100811069	NC_038254.2	2110570	2113280	+	1120	protein_coding	uncharacterized LOC100811069 && - && -	-
100801172	410.599	444.408	404.848	206.339	125.482	290.825	419.952	207.549	1.01653	0.00112183	0.021511	LOC100801172	NC_038256.2	44290129	44292711	+	1004	protein_coding	uncharacterized LOC100801172%2C transcript variant X1 && - && -	-
100819664	131.318	166.99	142.118	64.4811	22.3316	61.5007	146.808	49.4378	1.57023	0.00118995	0.0225047	LOC100819664	NC_016091.4	9007013	9014656	+	1701	protein_coding	queuine tRNA-ribosyltransferase catalytic subunit 1 && Q7SYK1.1 RecName: Full=Queuine tRNA-ribosyltransferase catalytic subunit 1; AltName: Full=Guanine insertion enzyme; AltName: Full=tRNA-guanine transglycosylase && PF01702:Queuine tRNA-ribosyltransfera	TGT
100780780	44.3891	27.8316	103.783	9.67216	11.6975	9.38146	58.668	10.2504	2.51655	0.00119148	0.0225077	LOC100780780	NC_016090.4	44061716	44065126	+	1635	protein_coding	cytochrome P450 72A68-like && H2DH21.1 RecName: Full=Cytochrome P450 CYP72A219; AltName: Full=Cytochrome P450 CYP72A129 [Panax ginseng] && PF00067:Cytochrome P450	p450
100819516	247.839	236.12	217.851	103.17	124.419	123.001	233.937	116.863	1.00119	0.00122393	0.0229962	LOC100819516	NC_038249.2	44165923	44170430	-	1922	protein_coding	E3 ubiquitin-protein ligase At1g63170 && Q8LDB8.2 RecName: Full=E3 ubiquitin-protein ligase At1g63170; AltName: Full=RING finger protein At1g63170 && PF13639:Ring finger domain	-
novel.713	12.9468	12.5691	19.6347	0	0	0	15.0502	0	6.27007	0.00123066	0.0231101	-	NC_038249.2	246455	248341	+	1793	-	- && - && -	-
100805257	27.7432	1.79559	21.5047	0	0	0	17.0145	0	6.44679	0.00125132	0.023447	LOC100805257	NC_038241.2	5025146	5027330	-	2185	protein_coding	protein DETOXIFICATION 56%2C transcript variant X2 && O49660.1 RecName: Full=Protein DETOXIFICATION 56; Short=AtDTX56; AltName: Full=Multidrug and toxic compound extrusion protein 56; Short=MATE protein 56; AltName: Full=Protein RESISTANT TO HIGH CARBON D	MatE
100816594	751.84	588.054	579.691	476.085	155.258	288.74	639.862	306.694	1.06109	0.00126954	0.0237368	ALDH3H3	NC_038249.2	9081920	9088627	+	1821	protein_coding	aldehyde dehydrogenase family 3 member H3 && Q70DU8.2 RecName: Full=Aldehyde dehydrogenase family 3 member H1; Short=AtALDH4; Short=Ath-ALDH4 && PF00171:Aldehyde dehydrogenase family	Aldedh
novel.100	12.022	10.7735	22.4396	0	0	0	15.0784	0	6.27268	0.00128762	0.0240228	-	NC_016089.4	28538529	28540120	-	1115	-	- && F4I5D5.1 RecName: Full=WAT1-related protein At1g70260 && -	-
100780251	61.9598	37.7073	70.1239	8.59748	7.44386	16.6782	56.597	10.9065	2.37388	0.00129099	0.0240596	LOC100780251	NC_038247.2	16451632	16454528	+	851	protein_coding	recQ-mediated genome instability protein 2 && - && PF16100:RecQ-mediated genome instability protein 2	-
100804225	9.24773	17.0581	18.6997	0	0	0	15.0018	0	6.26559	0.00130509	0.0243094	LOC100804225	NC_038243.2	44390032	44394807	+	2536	protein_coding	microtubule-associated protein 70-5%2C transcript variant X2 && Q8GYX3.1 RecName: Full=Microtubule-associated protein 70-5; Short=AtMAP70-5; AltName: Full=70 kDa microtubule-associated protein 5 && PF07058:Microtubule-associated protein 70	-
100799069	166.459	185.843	177.647	98.871	68.0581	63.5854	176.65	76.8382	1.20144	0.00136272	0.0251789	LOC100799069	NC_038242.2	47460897	47465075	-	2247	protein_coding	reticulon-like protein B17%2C transcript variant X2 && Q6DR04.1 RecName: Full=Reticulon-like protein B17; Short=AtRTNLB17 && PF02453:Reticulon	-
novel.238	23.1193	14.3647	7.47988	0	0	0	14.988	0	6.2643	0.00143643	0.0263016	-	NC_038241.2	37306000	37306598	+	462	-	- && - && -	-
100499926	184.03	228.039	230.006	113.917	79.7556	109.45	214.025	101.041	1.08285	0.00146508	0.0266333	LOC100499926	NC_016091.4	48816349	48818146	+	1696	protein_coding	homeobox associated leucine zipper-containing protein && Q9M276.1 RecName: Full=Homeobox-leucine zipper protein ATHB-12; AltName: Full=HD-ZIP protein ATHB-12; AltName: Full=Homeodomain transcription factor ATHB-12 && PF02183:Homeobox associated leucine zi	Homeobox
100305695	82.3048	0	6.54489	1.07468	0	0	29.6166	0.358228	6.28487	0.00146535	0.0266333	GLYI-20	NC_038251.2	737783	739603	+	807	protein_coding	putative lactoylglutathione lyase && - && PF12681:Glyoxalase-like domain	-
100808319	298.702	232.528	258.991	150.456	115.912	38.5682	263.407	101.645	1.37434	0.00156421	0.0280216	LOC100808319	NC_038251.2	5998676	6000371	+	1696	protein_coding	serine/threonine-protein kinase-like protein ACR4 && Q9LX29.1 RecName: Full=Serine/threonine-protein kinase-like protein ACR4; AltName: Full=Protein CRINKLY 4; Short=AtCR4; Flags: Precursor && PF07714:Protein tyrosine kinase	Pkinase_Tyr
100306114	69.358	118.509	115.003	32.2405	6.38045	35.4411	100.957	24.6874	2.03159	0.0015793	0.0282434	LOC100306114	NC_038254.2	17637100	17637850	+	751	protein_coding	uncharacterized LOC100306114 && - && -	-
100783171	22.1945	27.8316	0.934985	0	0	0	16.987	0	6.44523	0.00161363	0.0287233	LOC100783171	NC_038248.2	11626458	11631468	-	1741	protein_coding	mitotic checkpoint serine/threonine-protein kinase BUB1 && F4IVI0.1 RecName: Full=Mitotic checkpoint serine/threonine-protein kinase BUB1; Short=AtBUB1; AltName: Full=Protein BUDDING UNINHIBITED BY BENZYMIDAZOL 1 && PF00069:Protein kinase domain|PF08311:M	Pkinase
100795842	102.65	130.18	154.273	45.1368	61.6777	37.5258	129.034	48.1134	1.42345	0.00163638	0.0290533	LOC100795842	NC_038247.2	996418	1003238	+	2286	protein_coding	protein ABHD11%2C transcript variant X1 && Q9C9I6.1 RecName: Full=Pentatricopeptide repeat-containing protein At1g71490 && PF12697:Alpha/beta hydrolase family	-
100780336	355.113	279.214	330.05	173.024	122.292	19.8053	321.459	105.04	1.61423	0.00167303	0.0295757	LOC100780336	NC_038243.2	1699443	1700992	+	1175	protein_coding	chaperone protein dnaJ 8%2C chloroplastic && Q9SAG8.1 RecName: Full=Chaperone protein dnaJ 8, chloroplastic; Short=AtDjC8; Short=AtJ8; Flags: Precursor && PF00226:DnaJ domain	DnaJ
100794774	485.506	308.841	433.833	79.5267	215.872	246.003	409.393	180.467	1.18131	0.00167351	0.0295757	LOC100794774	NC_038247.2	6833584	6837168	+	2591	protein_coding	ABC transporter G family member 14 && Q9C6W5.1 RecName: Full=ABC transporter G family member 14; Short=ABC transporter ABCG.14; Short=AtABCG14; AltName: Full=White-brown complex homolog protein 14; Short=AtWBC14 && PF01061:ABC-2 type transporter|PF00005:A	ABC2_membrane
100802764	269.109	222.653	297.325	152.605	53.1704	127.171	263.029	110.982	1.24484	0.00167721	0.0296259	LOC100802764	NC_038247.2	3699460	3700847	+	1287	protein_coding	LOB domain-containing protein 38 && Q9SN23.1 RecName: Full=LOB domain-containing protein 38; AltName: Full=ASYMMETRIC LEAVES 2-like protein 40; Short=AS2-like protein 40 && PF03195:Protein of unknown function DUF260	-
100805228	14.7964	18.8537	9.34985	0	0	0	14.3333	0	6.20002	0.00169548	0.0298112	LOC100805228	NC_038247.2	18951612	18969361	+	2894	protein_coding	protein LATERAL ROOT PRIMORDIUM 1%2C transcript variant X2 && Q94CK9.1 RecName: Full=Protein LATERAL ROOT PRIMORDIUM 1 && PF05142:Domain of unknown function (DUF702)	-
100785943	15.7211	44.8897	17.7647	0	3.19023	0	26.1252	1.06341	4.62126	0.00170688	0.0298748	LOC100785943	NC_038254.2	51641087	51645888	-	1676	protein_coding	E3 ubiquitin-protein ligase At1g63170 && Q93Z92.1 RecName: Full=E3 ubiquitin-protein ligase At4g11680; AltName: Full=RING finger protein At4g11680 && PF13639:Ring finger domain	-
100818664	44.3891	40.4007	48.6192	8.59748	0	7.29669	44.4697	5.29806	3.06911	0.00171045	0.0299221	LOC100818664	NC_038244.2	43761976	43765289	+	2256	protein_coding	FRIGIDA-like protein 1 && Q9FFF1.1 RecName: Full=FRIGIDA-like protein 1; Short=AtFRIL1; AltName: Full=Protein SUPPRESSOR OF FRI 8 && PF07899:Frigida-like protein	-
100818815	119.296	112.224	185.127	41.9127	20.2048	70.8821	138.882	44.3332	1.64656	0.00172791	0.030153	LOC100818815	NC_038250.2	5294129	5295457	-	1104	protein_coding	uncharacterized LOC100818815 && Q8W487.1 RecName: Full=Uncharacterized protein At2g39795, mitochondrial; Flags: Precursor && PF02330:Mitochondrial glycoprotein	-
100808344	169.233	118.509	90.6935	31.1659	26.5852	64.6278	126.145	40.793	1.62786	0.00177884	0.0308371	LOC100808344	NC_038244.2	15551592	15554622	+	2316	protein_coding	protein indeterminate-domain 7 && Q9ZWA6.1 RecName: Full=Zinc finger protein MAGPIE; AltName: Full=Protein indeterminate-domain 3 && -	-
100814635	130.393	183.15	171.102	88.1241	34.0291	61.5007	161.548	61.218	1.40025	0.0018459	0.0317604	LOC100814635	NC_038246.2	39315925	39327847	+	2816	protein_coding	receptor-like cytosolic serine/threonine-protein kinase RBK2%2C transcript variant X2 && Q8RXC8.1 RecName: Full=Receptor-like cytosolic serine/threonine-protein kinase RBK2; AltName: Full=Protein ROP BINDING PROTEIN KINASES 2 && PF07714:Protein tyrosine k	Pkinase_Tyr
100788098	142.415	59.2543	146.793	23.6431	17.0145	55.2464	116.154	31.968	1.86006	0.00190827	0.0326059	LOC100788098	NC_016091.4	8033869	8035185	+	1317	protein_coding	AT-hook motif nuclear-localized protein 17 && Q9LTA2.1 RecName: Full=AT-hook motif nuclear-localized protein 17 && PF03479:Domain of unknown function (DUF296)	-
106795026	8.32296	17.0581	16.8297	0	0	0	14.0703	0	6.17314	0.00191748	0.0327471	LOC106795026	NC_038247.2	10485869	10488758	-	2145	pseudogene	- && Q9XE58.2 RecName: Full=Scarecrow-like protein 14; Short=AtSCL14; AltName: Full=GRAS family protein 2; Short=AtGRAS-2 && -	-
100817184	12.022	26.036	5.60991	0	0	0	14.556	0	6.22251	0.00192544	0.0328667	LOC100817184	NC_038241.2	39347290	39353516	+	1950	pseudogene	- && P92947.3 RecName: Full=Monodehydroascorbate reductase 5, mitochondrial; Short=AtMDAR5; AltName: Full=Monodehydroascorbate reductase 6, chloroplastic; Short=AtMDAR6; Flags: Precursor && PF07992:Pyridine nucleotide-disulphide oxidoreductase	Pyr_redox_2
100799333	438.342	451.59	485.257	335.302	88.2629	189.714	458.396	204.426	1.1652	0.00194494	0.0331668	TAP1	NC_038254.2	50685504	50690412	+	2081	protein_coding	acetyltransferase TAP1%2C transcript variant X1 && A2Y5T7.3 RecName: Full=Serotonin N-acetyltransferase 1, chloroplastic; Short=OsSNAT1; AltName: Full=Nuclear shuttle protein-interacting protein homolog; AltName: Full=Probable acetyltransferase NSI; Flags	Acetyltransf_1
121173609	36.0661	0.897793	13.0898	0	0	0	16.6846	0	6.41862	0.0019557	0.0332976	LOC121173609	NC_038251.2	5423794	5425889	+	1250	lncRNA	uncharacterized LOC121173609 && - && -	-
100805134	219.171	287.294	278.625	92.4229	123.355	166.782	261.697	127.52	1.03679	0.00197759	0.0335809	LOC100805134	NC_038252.2	4949925	4958875	-	2818	protein_coding	uncharacterized protein At2g33490%2C transcript variant X2 && O22799.2 RecName: Full=Uncharacterized protein At2g33490 && PF03114:BAR domain	-
100804356	25.8936	23.3426	57.0341	3.22405	6.38045	0	35.4234	3.2015	3.47061	0.00198952	0.0337436	LOC100804356	NC_038256.2	40783516	40790477	-	1892	protein_coding	probable aquaporin NIP5-1 && Q9SV84.1 RecName: Full=Probable aquaporin NIP5-1; AltName: Full=NOD26-like intrinsic protein 5-1; Short=AtNIP5;1; AltName: Full=Nodulin-26-like major intrinsic protein 6; Short=NodLikeMip6; Short=Protein NLM6 && PF00230:Major	-
100802460	406.9	248.689	308.545	193.443	131.863	38.5682	321.378	121.291	1.40628	0.00201328	0.0340105	LOC100802460	NC_038250.2	376219	383475	+	2435	protein_coding	protein ACTIVITY OF BC1 COMPLEX KINASE 7%2C chloroplastic%2C transcript variant X1 && P73627.1 RecName: Full=Uncharacterized protein sll1770 && PF03109:ABC1 family	ABC1
100794834	232.118	285.498	215.982	82.7507	103.151	158.442	244.533	114.781	1.09076	0.00202162	0.0341037	LOC100794834	NC_038249.2	40988066	40989363	-	1298	protein_coding	C2H2-Zn transcription factor && Q681X4.1 RecName: Full=Zinc finger protein ZAT5 && PF13912:C2H2-type zinc finger	-
novel.850	150.738	175.967	172.037	99.9457	46.79	55.2464	166.248	67.3273	1.30459	0.00202302	0.0341106	-	NC_038251.2	3048792	3053856	+	1175	-	- && - && -	-
100786431	100.8	138.26	107.523	58.033	35.0925	26.0596	115.528	39.7284	1.54094	0.00202569	0.0341223	LOC100786431	NC_038245.2	42104832	42108377	+	1365	protein_coding	nudix hydrolase 20%2C chloroplastic-like && Q8VXZ0.1 RecName: Full=Nudix hydrolase 20, chloroplastic; Short=AtNUDT20; Flags: Precursor && PF00293:NUDIX domain|PF15916:Domain of unknown function (DUF4743)	NUDIX
100784493	12.022	11.6713	29.9195	0	0	1.04238	17.871	0.347461	5.55594	0.00205148	0.0345063	LOC100784493	NC_038252.2	35238917	35242434	-	3296	protein_coding	receptor-like protein EIX1 && - && PF08263:Leucine rich repeat N-terminal domain|PF13855:Leucine rich repeat	LRRNT_2
100776279	192.353	126.589	273.951	74.1532	64.8679	106.323	197.631	81.7815	1.27234	0.0020995	0.0351898	LOC100776279	NC_038252.2	24190681	24194427	-	2343	protein_coding	ABC transporter G family member 14 && Q9C6W5.1 RecName: Full=ABC transporter G family member 14; Short=ABC transporter ABCG.14; Short=AtABCG14; AltName: Full=White-brown complex homolog protein 14; Short=AtWBC14 && PF00005:ABC transporter|PF01061:ABC-2 ty	ABC2_membrane
100782933	143.34	146.34	117.808	33.3152	60.6143	63.5854	135.829	52.505	1.37084	0.0021137	0.0353035	LOC100782933	NC_038254.2	54634120	54636130	+	2011	protein_coding	malonyl-CoA:anthocyanidin 5-O-glucoside-6''-O-malonyltransferase && Q940Z5.1 RecName: Full=Phenolic glucoside malonyltransferase 1 && PF02458:Transferase family	-
100781294	199.751	122.998	254.316	74.1532	104.214	59.4159	192.355	79.2611	1.27903	0.00212222	0.0354199	LOC100781294	NC_038246.2	49626972	49634511	+	2358	protein_coding	membrane-bound O-acyltransferase gup1%2C transcript variant X1 && Q09758.4 RecName: Full=Putative membrane-bound O-acyltransferase C24H6.01c && -	-
100809090	102.65	140.056	63.579	24.7177	14.8877	46.9073	102.095	28.8376	1.82324	0.00220111	0.0364859	LOC100809090	NC_038253.2	4166666	4169956	+	1752	protein_coding	zinc finger CCCH domain-containing protein 64 && Q84WU9.1 RecName: Full=Zinc finger CCCH domain-containing protein 64; Short=AtC3H64 && PF04677:Protein similar to CwfJ C-terminus 1	-
100777409	0.924773	24.2404	22.4396	0	0	0	15.8683	0	6.34671	0.0022361	0.0367869	CRK53	NC_038254.2	3999501	4009497	+	2220	protein_coding	cysteine-rich receptor-like protein kinase%2C transcript variant X1 && Q9FNE1.1 RecName: Full=Cysteine-rich receptor-like protein kinase 42; Short=Cysteine-rich RLK42; Flags: Precursor && PF01657:Salt stress response/antifungal|PF00069:Protein kinase doma	Pkinase
100817192	12.022	27.8316	3.73994	0	0	0	14.5312	0	6.22011	0.00224806	0.0369056	LOC100817192	NC_038249.2	37636036	37637472	+	1437	protein_coding	receptor-like protein kinase THESEUS 1 && Q9LK35.1 RecName: Full=Receptor-like protein kinase THESEUS 1; Flags: Precursor && PF07714:Protein tyrosine kinase	Pkinase_Tyr
100779269	6169.16	4848.08	5972.68	2658.77	1432.41	3640.01	5663.31	2577.06	1.1359	0.00228027	0.0372473	LOC100779269	NC_038244.2	35365730	35368116	-	2286	protein_coding	probable E3 ubiquitin-protein ligase EDA40 && - && PF17123:RING-like zinc finger|PF00092:von Willebrand factor type A domain	VWA
novel.491	21.2698	25.1382	0.934985	0	0	0	15.781	0	6.33898	0.00229051	0.0373792	-	NC_038245.2	19455217	19456224	+	1008	-	- && - && -	-
100804742	358.812	251.382	321.635	89.1988	53.1704	223.07	310.61	121.813	1.34981	0.0023279	0.0378819	LOC100804742	NC_038242.2	7870058	7871957	-	1390	protein_coding	purine permease 1-like && Q9FZ96.1 RecName: Full=Purine permease 1; Short=AtPUP1 && PF16913:Purine nucleobase transmembrane transport	-
100816257	132.243	79.9036	156.142	51.5849	19.1414	48.9921	122.763	39.9061	1.62086	0.00238613	0.0386333	LOC100816257	NC_038247.2	1020218	1022395	+	1209	protein_coding	ethylene-responsive transcription factor ERF020 && Q9C9I8.1 RecName: Full=Ethylene-responsive transcription factor ERF020 && PF00847:AP2 domain	AP2
100815354	170.158	187.639	141.183	70.9292	60.6143	90.6874	166.327	74.077	1.16676	0.00240225	0.0388718	LOC100815354	NC_038254.2	55500544	55502280	+	1737	protein_coding	phenolic glucoside malonyltransferase 1 && Q940Z5.1 RecName: Full=Phenolic glucoside malonyltransferase 1 && PF02458:Transferase family	-
102668977	1789.44	1924.87	2005.54	709.292	261.598	960.036	1906.62	643.642	1.56665	0.00243327	0.0392633	LOC102668977	NC_038256.2	8884280	8891034	+	2374	lncRNA	uncharacterized LOC102668977%2C transcript variant X16 && Q7XBH4.2 RecName: Full=Myb-related protein Myb4; AltName: Full=OsMyb4; AltName: Full=Transcription factor RLTR1 && -	-
100783190	188.654	228.039	154.273	83.8254	109.531	48.9921	190.322	80.7828	1.2369	0.0024528	0.0394677	LOC100783190	NC_038242.2	45247598	45252065	+	4220	protein_coding	putative disease resistance protein At4g11170 && Q40392.1 RecName: Full=TMV resistance protein N && PF00931:NB-ARC domain	NB-ARC
100781804	227.494	119.406	137.443	82.7507	49.9802	61.5007	161.448	64.7439	1.31835	0.00246213	0.0395811	LOC100781804	NC_038252.2	2816915	2818001	-	1087	lncRNA	uncharacterized LOC100781804 && - && -	-
100499827	2.77432	34.1161	19.6347	0	0	1.04238	18.8417	0.347461	5.63293	0.00247164	0.0396802	LOC100499827	NC_016091.4	48181382	48182904	+	756	protein_coding	uncharacterized LOC100499827 && Q9FPR6.1 RecName: Full=Two-component response regulator ARR17 && PF00072:Response regulator receiver domain	Response_reg
100813272	333.843	270.236	301.065	75.2279	138.243	205.35	301.715	139.607	1.11124	0.00247175	0.0396802	LOC100813272	NC_038256.2	37184657	37187700	+	2282	protein_coding	uncharacterized LOC100813272 && - && PF04788:Protein of unknown function (DUF620)	-
100813380	32.3671	8.08014	34.5944	0	0	3.12715	25.0139	1.04238	4.57296	0.0025031	0.0400161	LOC100813380	NC_016089.4	45632841	45636393	+	2856	protein_coding	pentatricopeptide repeat-containing protein At2g34400%2C transcript variant X3 && O64705.2 RecName: Full=Pentatricopeptide repeat-containing protein At2g34400 && PF13041:PPR repeat family	-
100807160	332.918	285.498	317.895	112.842	113.785	230.367	312.104	152.331	1.03427	0.00254458	0.0405423	LOC100807160	NC_038254.2	7058654	7065109	+	2338	protein_coding	26S rRNA (cytosine-C(5))-methyltransferase NOP2B%2C transcript variant X1 && P46087.2 RecName: Full=Probable 28S rRNA (cytosine(4447)-C(5))-methyltransferase; AltName: Full=Nucleolar protein 1; AltName: Full=Nucleolar protein 2 homolog; AltName: Full=Prol	-
100811600	122.995	139.158	148.663	45.1368	43.5997	76.0941	136.938	54.9435	1.31688	0.00259443	0.0410954	LOC100811600	NC_016089.4	11337443	11345957	+	6287	protein_coding	pentatricopeptide repeat-containing protein At1g69290%2C transcript variant X2 && Q99315.3 RecName: Full=Transposon Ty3-G Gag-Pol polyprotein; AltName: Full=Gag3-Pol3; AltName: Full=Transposon Ty3-1 TYA-TYB polyprotein; Contains: RecName: Full=Capsid prot	RVT_1
100790785	351.414	193.026	276.756	108.543	146.75	151.146	273.732	135.48	1.01431	0.0025974	0.0411235	LOC100790785	NC_038241.2	2390141	2392070	+	1930	protein_coding	transcription factor TCP14 && Q93Z00.1 RecName: Full=Transcription factor TCP14 && PF03634:TCP family transcription factor	TCP
100526959	67.5084	126.589	104.718	12.8962	0	37.5258	99.6052	16.8074	2.56571	0.00266971	0.0419986	LOC100526959	NC_038247.2	39206082	39208779	-	1457	protein_coding	uncharacterized LOC100526959%2C transcript variant X6 && - && -	-
102660161	128.543	289.987	158.947	47.2861	112.721	59.4159	192.493	73.1411	1.3963	0.00271389	0.0425578	LOC102660161	NC_016088.4	33672622	33676115	+	2680	pseudogene	- && - && -	-
102669963	166.459	177.763	176.712	55.8836	81.8824	97.9841	173.645	78.5834	1.14338	0.00272653	0.0426979	LOC102669963	NC_038251.2	25427534	25429678	+	2145	protein_coding	pentatricopeptide repeat-containing protein At3g22470%2C mitochondrial-like%2C transcript variant X1 && - && PF12854:PPR repeat|PF13041:PPR repeat family	-
100527578	40.69	34.1161	14.0248	0	0	5.21192	29.6103	1.73731	4.08229	0.00272835	0.042707	LOC100527578	NC_038254.2	387952	388782	-	831	protein_coding	uncharacterized LOC100527578 && - && -	-
100795446	96.1764	109.531	92.5635	32.2405	24.4584	46.9073	99.4235	34.5354	1.52502	0.00273003	0.0427139	LOC100795446	NC_038246.2	6430237	6433675	+	1537	protein_coding	fructose-bisphosphate aldolase%2C cytoplasmic isozyme-like && Q9SJQ9.1 RecName: Full=Fructose-bisphosphate aldolase 6, cytosolic; Short=AtFBA6; AltName: Full=Cytosolic aldolase 2; Short=cAld2 && PF00274:Fructose-bisphosphate aldolase class-I	-
100305354	135.942	186.741	165.492	90.2735	70.185	40.653	162.725	67.0371	1.28013	0.0027381	0.0428014	LOC100305354	NC_038256.2	37871688	37877905	-	2421	protein_coding	serine/threonine kinase-like protein%2C transcript variant X1 && Q9M0X5.1 RecName: Full=Cysteine-rich receptor-like protein kinase 25; Short=Cysteine-rich RLK25; Flags: Precursor && PF07714:Protein tyrosine kinase|PF01657:Salt stress response/antifungal	Pkinase_Tyr
100500303	195.127	186.741	183.257	98.871	80.819	99.0265	188.375	92.9055	1.01973	0.0027544	0.0429978	LOC100500303	NC_038254.2	49314150	49316201	-	1617	protein_coding	DRE-binding protein 2D%3B2 && O82132.1 RecName: Full=Dehydration-responsive element-binding protein 2A; Short=Protein DREB2A && PF00847:AP2 domain	AP2
100781292	187.729	88.8815	178.582	34.3899	71.2484	63.5854	151.731	56.4079	1.42693	0.00277915	0.0433254	LOC100781292	NC_038246.2	39352540	39354542	+	2003	protein_coding	golgin IMH1 && - && -	-
100808672	153.512	146.34	129.028	35.4646	70.185	67.755	142.96	57.8015	1.30601	0.00279983	0.0435102	LOC100808672	NC_038243.2	14197355	14199656	-	2302	protein_coding	protein qua-1 && O80792.1 RecName: Full=Putative DEAD-box ATP-dependent RNA helicase 33 && -	-
102664492	140.565	96.9616	113.133	40.838	0	26.0596	116.887	22.2992	2.39026	0.00288361	0.0444519	LOC102664492	NC_038250.2	2059685	2063639	-	1509	protein_coding	PLASMODESMATA CALLOSE-BINDING PROTEIN 5 && O65399.3 RecName: Full=Glucan endo-1,3-beta-glucosidase 1; AltName: Full=(1->3)-beta-glucan endohydrolase 1; Short=(1->3)-beta-glucanase 1; AltName: Full=Beta-1,3-endoglucanase 1; Short=Beta-1,3-glucanase 1; Flag	-
100814206	75.8314	78.108	54.2291	23.6431	11.6975	21.8901	69.3895	19.0769	1.86301	0.0029109	0.0447987	LOC100814206	NC_038250.2	900626	903510	-	2439	protein_coding	uncharacterized LOC100814206 && - && PF01594:Domain of unknown function DUF20	-
106796449	70.2827	48.4808	62.644	15.0456	13.8243	18.7629	60.4692	15.8776	1.92863	0.00292529	0.044947	LOC106796449	NC_016089.4	41466904	41467748	-	421	lncRNA	uncharacterized LOC106796449 && - && -	-
100791453	246.914	289.089	195.412	67.7051	104.214	160.527	243.805	110.815	1.13715	0.00294465	0.0451509	LOC100791453	NC_038247.2	18339536	18343985	-	3505	protein_coding	U-box domain-containing protein 44%2C transcript variant X3 && Q9LM76.1 RecName: Full=U-box domain-containing protein 44; AltName: Full=Plant U-box protein 44; AltName: Full=Protein SENESCENCE-ASSOCIATED E3 UBIQUITIN LIGASE 1 && PF13646:HEAT repeats	-
novel.496	228.419	200.208	232.811	63.4064	142.497	99.0265	220.479	101.643	1.1169	0.00297487	0.0455333	-	NC_038245.2	32214506	32232175	+	4194	-	- && - && -	-
100782532	196.977	140.056	152.403	77.3773	86.1361	50.0345	163.145	71.1826	1.19687	0.00306936	0.0467928	LOC100782532	NC_038245.2	35853742	35855226	-	1485	protein_coding	E3 ubiquitin-protein ligase ATL6-like && Q8RXX9.2 RecName: Full=E3 ubiquitin-protein ligase ATL6; AltName: Full=RING-H2 finger protein ATL6; AltName: Full=RING-type E3 ubiquitin transferase ATL6; Flags: Precursor && PF13639:Ring finger domain	-
100527380	69.358	67.3345	78.5387	27.9418	13.8243	20.8477	71.7437	20.8713	1.78158	0.00307264	0.0468015	LOC100527380	NC_038241.2	6852694	6862110	+	1069	protein_coding	uncharacterized LOC100527380%2C transcript variant X1 && Q9LTB8.3 RecName: Full=Calcineurin B-like protein 9 && PF13499:EF-hand domain pair	-
100783459	13.8716	22.4448	12.1548	0	0	1.04238	16.1571	0.347461	5.41107	0.00311035	0.0472924	LOC100783459	NC_016089.4	10137497	10140017	-	2521	protein_coding	protein PHYTOCHROME KINASE SUBSTRATE 2 && Q9SWI1.2 RecName: Full=Protein PHYTOCHROME KINASE SUBSTRATE 1 && -	-
100798709	225.645	267.542	302.935	118.215	181.843	94.857	265.374	131.638	1.01162	0.00311514	0.0473444	LOC100798709	NC_038249.2	29059617	29061921	+	2305	protein_coding	polyphenol oxidase A1%2C chloroplastic && P43309.1 RecName: Full=Polyphenol oxidase, chloroplastic; Short=PPO; AltName: Full=Catechol oxidase; Flags: Precursor && PF12143:Protein of unknown function (DUF_B2219)|PF00264:Common central domain of tyrosinase|	-
100790545	242.29	256.769	260.861	184.846	82.9459	68.7974	253.307	112.196	1.17543	0.00315558	0.0478537	LOC100790545	NC_016090.4	41510337	41519900	-	4635	protein_coding	ABC transporter G family member 39-like && Q7PC84.1 RecName: Full=ABC transporter G family member 39; Short=ABC transporter ABCG.39; Short=AtABCG39; AltName: Full=Pleiotropic drug resistance protein 11 && PF01061:ABC-2 type transporter|PF08370:Plant PDR A	ABC2_membrane
102661716	118.371	105.042	145.858	23.6431	45.7266	63.5854	123.09	44.3184	1.47277	0.00318734	0.0482081	LOC102661716	NC_038247.2	33996638	34000970	-	2395	protein_coding	uncharacterized LOC102661716%2C transcript variant X4 && - && -	-
100526854	6.47341	7.18234	26.1796	0	0	0	13.2784	0	6.08913	0.0032713	0.0492837	LOC100526854	NC_016088.4	18867906	18869487	-	694	protein_coding	CASP-like protein 4 && C6T2J5.1 RecName: Full=CASP-like protein 2D1; Short=GmCASPL2D1 && PF04535:Domain of unknown function (DUF588)	-
100807211	6.47341	15.2625	16.8297	0	0	0	12.8552	0	6.04281	0.00328246	0.0493656	LOC100807211	NC_038241.2	38269230	38272033	-	1150	protein_coding	VQ motif-containing protein 31%2C transcript variant X3 && Q9FNP0.1 RecName: Full=VQ motif-containing protein 31; Short=AtVQ31; AltName: Full=MPK3/6-targeted VQ-motif-containing protein 6 && PF05678:VQ motif	-
100776887	17.5707	5.38676	15.8947	0	0	0	12.9507	0	6.05314	0.00332006	0.0498225	LOC100776887	NC_038255.2	13873250	13875469	+	1590	protein_coding	chaperone protein dnaJ C76%2C chloroplastic && B9DNJ9.1 RecName: Full=Chaperone protein DnaJ && PF13370:4Fe-4S single cluster domain of Ferredoxin I|PF00226:DnaJ domain	DnaJ

## Sheet: B
gene_id	gmsweet15_0h_1	gmsweet15_0h_2	gmsweet15_0h_3	WT_0h_1	WT_0h_2	WT_0h_3	gmsweet15_0h	WT_0h	log2FoldChange	pvalue	padj	gene_name	gene_chr	gene_start	gene_end	gene_strand	gene_length	gene_biotype	gene_description	tf_family
100816111	2630.98	2814.58	2618.89	38986.3	40698.8	23299.4	2688.15	34328.2	-3.67469	4.70617e-99	1.62434e-94	LOC100816111	NC_038248.2	4693785	4696537	-	2247	protein_coding	heat shock 70 && P27322.1 RecName: Full=Heat shock cognate 70 kDa protein 2 && PF00012:Hsp70 protein	HSP70
100800638	1056.09	1101.59	965.839	8744.71	9238.89	5903.02	1041.17	7962.21	-2.93488	1.22713e-69	2.11772e-65	LOC100800638	NC_038249.2	24203923	24204913	-	991	protein_coding	polyubiquitin 11 && P0CH04.1 RecName: Full=Polyubiquitin; Contains: RecName: Full=Ubiquitin; Flags: Precursor >P0CH05.1 RecName: Full=Polyubiquitin; Contains: RecName: Full=Ubiquitin; Flags: Precursor && PF00240:Ubiquitin family	ubiquitin
100527069	511.399	508.151	443.183	4254.68	5738.15	2969.75	487.578	4320.86	-3.14752	1.96562e-53	2.26145e-49	LOC100527069	NC_038247.2	38605438	38606338	-	901	protein_coding	RING/U-box superfamily protein && Q8VEM1.1 RecName: Full=E3 ubiquitin-protein ligase RNF130; AltName: Full=G1-related zinc finger protein; AltName: Full=Goliath homolog; AltName: Full=RING finger protein 130; Flags: Precursor && PF13639:Ring finger domain	-
100812707	3181.22	4166.66	3093.86	37771.9	37117.2	18724.4	3480.58	31204.5	-3.16432	9.43528e-52	8.14146e-48	LOC100812707	NC_038247.2	10699249	10702224	-	2406	protein_coding	heat shock cognate 70 kDa protein 2 && P27322.1 RecName: Full=Heat shock cognate 70 kDa protein 2 && PF00012:Hsp70 protein	HSP70
100306396	1307.63	1594.48	1663.34	7071.42	8147.84	5799.83	1521.82	7006.36	-2.20285	7.05133e-46	4.86753e-42	LOC100306396	NC_038249.2	37866539	37867114	+	576	protein_coding	calcium-binding protein PBP1-like protein && Q9LSQ6.1 RecName: Full=Calcium-binding protein PBP1; AltName: Full=KIC-related protein 2; AltName: Full=PINOID-binding protein 1 && PF13833:EF-hand domain pair	-
100527230	2711.43	4038.27	3084.52	14598.5	24549.8	20124.3	3278.07	19757.5	-2.59145	3.54789e-45	2.04093e-41	LOC100527230	NC_038253.2	2546196	2547179	+	984	protein_coding	putative calcium-binding protein && Q9M7R0.1 RecName: Full=Calcium-binding allergen Ole e 8; AltName: Full=PCA18/PCA23; AltName: Allergen=Ole e 8 && PF13202:EF hand|PF13499:EF-hand domain pair	-
100804867	2363.72	3689.03	3193.91	13291.7	19474.2	19225.7	3082.22	17330.5	-2.49125	7.53208e-45	3.71385e-41	LOC100804867	NC_038247.2	10414464	10415889	+	1426	protein_coding	E3 ubiquitin-protein ligase RDUF2 && Q940T5.1 RecName: Full=E3 ubiquitin-protein ligase RDUF2; AltName: Full=RING and DUF1117 domain-containing protein 2; Short=AtRDUF2 && PF13639:Ring finger domain|PF14369:zinc-ribbon|PF06547:Protein of unknown function	-
100790119	22.1945	13.4669	5.60991	545.94	482.787	526.404	13.7571	518.377	-5.23436	2.99257e-43	1.29111e-39	AMT2.1	NC_038243.2	18654170	18658593	-	1958	protein_coding	ammonium transporter AMT2.1 && Q9M6N7.2 RecName: Full=Ammonium transporter 2; Short=AtAMT2 && PF00909:Ammonium Transporter Family	Ammonium_transp
112998719	66.5836	57.4588	31.7895	885.54	694.406	741.135	51.944	773.694	-3.89576	3.04575e-42	1.16804e-38	LOC112998719	NC_038249.2	14199774	14234044	+	1065	pseudogene	- && Q93XX5.1 RecName: Full=PI-PLC X domain-containing protein At5g67130; Flags: Precursor && -	-
100305397	606.651	996.55	1019.13	4560.96	5764.74	4913.8	874.112	5079.83	-2.53885	1.66768e-41	5.75599e-38	LOC100305397	NC_038253.2	3720353	3722320	-	1371	protein_coding	kinase-like protein && Q8GXZ3.1 RecName: Full=Serine/threonine-protein kinase At5g01020 && PF07714:Protein tyrosine kinase	Pkinase_Tyr
100802275	766.637	1188.68	1024.74	4939.25	7250.32	5033.67	993.353	5741.08	-2.53085	4.11675e-41	1.29172e-37	LOC100802275	NC_038242.2	11108563	11109436	+	874	protein_coding	uncharacterized LOC100802275 && - && -	-
113001460	1193.88	1430.18	1313.65	5462.62	6647.37	4584.41	1312.57	5564.8	-2.08386	1.95787e-40	5.63133e-37	LOC113001460	NC_016091.4	48614311	48614872	-	562	protein_coding	uncharacterized LOC113001460 && - && -	-
100797171	144.265	224.448	186.062	1148.84	2245.92	1975.32	184.925	1790.02	-3.2747	9.86758e-39	2.61984e-35	LOC100797171	NC_038244.2	1239383	1241671	-	2289	protein_coding	BTB/POZ domain-containing protein At5g41330 && Q9FN67.1 RecName: Full=BTB/POZ domain-containing protein At5g41330 && PF02214:BTB/POZ domain	K_tetra
100776119	1227.17	1523.55	1276.25	5283.15	6296.44	4510.4	1342.33	5363.33	-1.99829	1.023e-37	2.52207e-34	LOC100776119	NC_038253.2	41446298	41449305	-	2058	protein_coding	kinesin-related protein 12 && - && -	-
102664089	419.847	388.744	469.362	2052.65	3892.07	2494.43	425.985	2813.05	-2.72338	2.16172e-36	4.97412e-33	LOC102664089	NC_038243.2	7917364	7918840	-	1383	protein_coding	uncharacterized LOC102664089 && Q9M373.1 RecName: Full=Arabinogalactan peptide 20; Short=AG-peptide 20; Flags: Precursor && -	-
100806180	458.687	866.37	508.632	4078.43	3949.5	3384.62	611.23	3804.18	-2.63747	3.71178e-36	8.007e-33	LOC100806180	NC_038242.2	2773227	2776065	+	1611	protein_coding	serpin-ZX && Q9S7T8.1 RecName: Full=Serpin-ZX; AltName: Full=ArathZx; AltName: Full=AtSerpin1; AltName: Full=Serpin-1 && PF00079:Serpin (serine protease inhibitor)	Serpin
100306298	1743.2	2341.44	2363.64	7869.91	12793.9	9489.87	2149.43	10051.2	-2.22533	9.55729e-36	1.83261e-32	FWL5	NC_038241.2	41307620	41309072	-	1019	protein_coding	protein FW2.2-like 5 && Q9LQU4.1 RecName: Full=Protein PLANT CADMIUM RESISTANCE 2; Short=AtPCR2 && PF04749:PLAC8 family	-
100810449	813.8	864.575	778.842	2600.74	2546.86	2708.11	819.072	2618.57	-1.67664	2.5776e-35	4.68242e-32	LOC100810449	NC_038243.2	36150746	36152332	-	1139	protein_coding	F-box protein At1g61340 && Q8GX77.1 RecName: Full=F-box protein At1g61340 && -	-
100799073	737.969	1420.31	1027.55	5240.16	6315.58	5498.58	1061.94	5684.77	-2.42025	5.57281e-35	9.61728e-32	LOC100799073	NC_038249.2	38003016	38006005	-	2287	protein_coding	chitin-inducible gibberellin-responsive protein 1 && Q69VG1.1 RecName: Full=Chitin-inducible gibberellin-responsive protein 1 && PF03514:GRAS domain family	GRAS
100781793	916.45	1677.98	1279.99	6445.96	10466.1	6870.36	1291.47	7927.46	-2.61775	7.9373e-35	1.30455e-31	LOC100781793	NC_038244.2	14283359	14284064	-	706	protein_coding	lysine-rich arabinogalactan protein 19 && - && -	-
100808242	904.428	1234.47	898.52	3881.76	5429.76	4158.07	1012.47	4489.87	-2.14864	1.20004e-34	1.8827e-31	LOC100808242	NC_016091.4	687106	688696	-	1338	protein_coding	GATA transcription factor 7 && Q9FH57.1 RecName: Full=GATA transcription factor 5 && PF00320:GATA zinc finger	GATA
100818566	85.0791	79.9036	60.774	628.69	627.411	863.094	75.2522	706.399	-3.23035	1.3396e-34	2.01027e-31	LOC100818566	NW_024464658.1	174613	180947	+	5516	protein_coding	putative disease resistance RPP13-like protein 1%2C transcript variant X3 && Q9LRR4.1 RecName: Full=Putative disease resistance RPP13-like protein 1 && -	-
100805768	3755.5	4055.33	4006.41	12655.5	14680.4	10471.8	3939.08	12602.5	-1.67777	1.7633e-34	2.53584e-31	NAC022	NC_016091.4	50410194	50412208	-	1565	protein_coding	NAC domain-containing protein && Q39013.2 RecName: Full=NAC domain-containing protein 2; Short=ANAC002 && PF02365:No apical meristem (NAM) protein	NAM
100798957	644.567	695.79	605.87	2071.99	2337.37	2190.05	648.742	2199.8	-1.76154	4.13074e-33	5.48356e-30	LOC100798957	NC_038245.2	2605702	2607596	+	1218	protein_coding	probable protein phosphatase 2C 13 && Q9LNF4.2 RecName: Full=Probable protein phosphatase 2C 13; Short=AtPP2C13 && PF00481:Protein phosphatase 2C	PP2C
100783749	580.757	931.011	946.205	3399.23	4496.09	4003.8	819.324	3966.37	-2.27528	7.12718e-33	9.11092e-30	LOC100783749	NC_038251.2	6603169	6606005	+	2837	protein_coding	U-box domain-containing protein 17 && Q9C7R6.1 RecName: Full=U-box domain-containing protein 17; AltName: Full=Plant U-box protein 17 && PF04564:U-box domain|PF00514:Armadillo/beta-catenin-like repeat	U-box
100805579	2.77432	3.59117	5.60991	292.314	479.597	271.02	3.9918	347.644	-6.44691	1.37935e-32	1.70029e-29	LOC100805579	NC_016090.4	5518329	5520425	+	2095	protein_coding	uncharacterized LOC100805579 && - && -	-
100816134	565.961	445.305	534.811	1940.88	1855.65	1939.88	515.359	1912.14	-1.89174	1.90121e-32	2.26277e-29	LOC100816134	NC_038241.2	17147714	17153179	-	3439	protein_coding	probable disease resistance protein At5g66900 && Q9FKZ0.1 RecName: Full=Probable disease resistance protein At5g66910 && PF00931:NB-ARC domain	NB-ARC
100785388	553.014	782.876	698.434	2663.07	3702.79	2706.03	678.108	3023.96	-2.15674	6.23249e-32	7.17048e-29	LOC100785388	NC_016089.4	893159	895867	-	1640	protein_coding	probable protein phosphatase 2C 49 && Q3EAF9.1 RecName: Full=Probable protein phosphatase 2C 49; Short=AtPP2C49 && PF00481:Protein phosphatase 2C	PP2C
100820087	425.396	708.359	402.978	2454.58	4268.52	3451.33	512.244	3391.48	-2.72673	6.81597e-32	7.58881e-29	LOC100820087	NC_038244.2	8045848	8047203	-	1267	protein_coding	probable methyltransferase At1g27930 && Q9C7F9.1 RecName: Full=Probable methyltransferase At1g27930 && PF04669:Polysaccharide biosynthesis	-
100526897	523.421	889.713	635.79	3008.04	4620.51	3422.15	682.975	3683.57	-2.431	1.22618e-31	1.32255e-28	LOC100526897	NC_016090.4	39915686	39916501	-	816	protein_coding	C2H2-type zinc finger protein && Q9SLD4.1 RecName: Full=Zinc finger protein ZAT11 && PF13912:C2H2-type zinc finger	-
100170742	766.637	1302.7	941.53	3936.57	6459.14	5603.86	1003.62	5333.19	-2.40966	1.91445e-31	2.00234e-28	LOC100170742	NC_038249.2	34081215	34082372	+	1158	protein_coding	ethylene-responsive element binding factor 4 && Q40477.1 RecName: Full=Ethylene-responsive transcription factor 4; AltName: Full=Ethylene-responsive element-binding factor 3; Short=EREBP-3; AltName: Full=Ethylene-responsive element-binding factor 4 homolo	AP2
100786994	250.613	313.33	401.109	1976.34	2189.56	1425.98	321.684	1863.96	-2.53475	3.80452e-31	3.86215e-28	LOC100786994	NC_038246.2	38401606	38403538	-	1309	protein_coding	uncharacterized LOC100786994 && - && -	-
100795728	1376.06	2292.96	1827.9	6831.77	6879.19	7772.02	1832.31	7160.99	-1.96642	3.92609e-31	3.87168e-28	LOC100795728	NC_038250.2	46921874	46924201	+	1563	protein_coding	probable protein phosphatase 2C 25 && O80871.1 RecName: Full=Probable protein phosphatase 2C 25; Short=AtPP2C25; AltName: Full=Protein phosphatase AP2C1 && PF00481:Protein phosphatase 2C	PP2C
100811153	1093.08	1438.26	1442.68	4073.05	5474.43	4852.3	1324.68	4799.93	-1.85736	4.52725e-31	4.34051e-28	LOC100811153	NC_038249.2	33244219	33247292	-	3074	protein_coding	U-box domain-containing protein 17 && Q9C7R6.1 RecName: Full=U-box domain-containing protein 17; AltName: Full=Plant U-box protein 17 && PF04564:U-box domain|PF00514:Armadillo/beta-catenin-like repeat	U-box
100127370	218.246	270.236	349.684	1619.55	2995.62	1649.05	279.389	2088.07	-2.90194	5.00397e-31	4.66789e-28	WRKY12	NC_016088.4	56450550	56452056	-	1322	protein_coding	WRKY transcription factor 12 && Q9SUP6.1 RecName: Full=Probable WRKY transcription factor 53; AltName: Full=WRKY DNA-binding protein 53 && PF03106:WRKY DNA -binding domain	WRKY
100815760	3758.28	7236.21	5803.45	22396.4	31220.6	25541.5	5599.31	26386.2	-2.23644	6.41528e-31	5.82693e-28	LOC100815760	NC_038241.2	39684295	39686398	-	1883	protein_coding	probable WRKY transcription factor 41 && Q9SUP6.1 RecName: Full=Probable WRKY transcription factor 53; AltName: Full=WRKY DNA-binding protein 53 && PF03106:WRKY DNA -binding domain	WRKY
100500465	235.817	403.109	308.545	2426.64	2721.26	1465.59	315.824	2204.5	-2.80295	9.08261e-31	8.03811e-28	LOC100500465	NC_038248.2	39151010	39151640	-	631	protein_coding	calcium-binding EF-hand family protein && Q9LSQ6.1 RecName: Full=Calcium-binding protein PBP1; AltName: Full=KIC-related protein 2; AltName: Full=PINOID-binding protein 1 && PF13833:EF-hand domain pair	-
547562	689.881	783.773	845.226	2437.38	3696.41	3312.7	772.96	3148.83	-2.02639	1.10972e-30	9.5755e-28	LOC547562	NC_038252.2	29562418	29569968	-	4565	protein_coding	resistance protein MG23%2C transcript variant X1 && Q40392.1 RecName: Full=TMV resistance protein N && PF01582:TIR domain|PF00931:NB-ARC domain	TIR
100793782	99.8755	65.5389	129.963	753.354	1323.94	878.73	98.4591	985.342	-3.32396	1.92112e-30	1.61725e-27	LOC100793782	NC_038249.2	23624043	23624922	-	880	protein_coding	zinc finger protein ZAT11 && Q681X4.1 RecName: Full=Zinc finger protein ZAT5 && PF13912:C2H2-type zinc finger	-
100809416	450.364	368.993	473.102	1685.11	3076.44	2242.17	430.82	2334.57	-2.43818	5.11063e-30	4.10217e-27	LOC100809416	NC_038252.2	3909342	3910274	+	933	protein_coding	NADPH-dependent aldehyde reductase-like protein%2C chloroplastic && Q08632.1 RecName: Full=Short-chain type dehydrogenase/reductase && PF00106:short chain dehydrogenase	adh_short
106798389	0	1.79559	0.934985	571.732	2358.64	917.298	0.91019	1282.56	-10.4481	5.2745e-30	4.13749e-27	LOC106798389	NC_016091.4	10772618	10773487	+	870	protein_coding	linoleate 9S-lipoxygenase-4-like && P38417.1 RecName: Full=Linoleate 9S-lipoxygenase-4; AltName: Full=Lipoxygenase-4; Short=L-4; AltName: Full=VSP94 && PF00305:Lipoxygenase	Lipoxygenase
100127385	2969.45	3693.52	3626.81	9145.57	11687.9	9711.9	3429.92	10181.8	-1.56973	1.3179e-29	1.01083e-26	WRKY39	NC_016089.4	43830980	43834353	-	2121	protein_coding	WRKY transcription factor 39 && Q6IEQ7.1 RecName: Full=WRKY transcription factor WRKY24; Short=OsWRKY24 && PF03106:WRKY DNA -binding domain	WRKY
100777071	442.041	898.691	580.626	3155.27	4515.23	3444.04	640.453	3704.85	-2.53201	1.68143e-29	1.26162e-26	NAC021	NC_016091.4	48443876	48447305	-	2373	protein_coding	NAC transcription factor && F4JN35.1 RecName: Full=Protein NTM1-like 9; AltName: Full=Calmodulin-binding NAC protein && PF02365:No apical meristem (NAM) protein	NAM
100808989	1311.33	1264.09	1339.83	3274.56	3641.11	3550.36	1305.08	3488.68	-1.41859	1.98087e-29	1.45467e-26	NRP-B	NC_038241.2	39871620	39873979	-	1557	protein_coding	N-rich protein && P37707.1 RecName: Full=B2 protein && PF10539:Development and cell death domain	-
113001461	276.507	382.46	271.146	1281.02	2006.65	1639.67	310.038	1642.45	-2.40502	8.87043e-29	6.23315e-26	LOC113001461	NC_016091.4	48617099	48617572	-	474	protein_coding	uncharacterized LOC113001461 && - && -	-
100775577	135.017	210.084	104.718	1318.64	1269.71	897.493	149.94	1161.95	-2.9532	9.02963e-29	6.23315e-26	LOC100775577	NC_038253.2	2805738	2808170	-	1874	protein_coding	probable protein phosphatase 2C 47 && Q9LNF4.2 RecName: Full=Probable protein phosphatase 2C 13; Short=AtPP2C13 && PF00481:Protein phosphatase 2C	PP2C
100787543	130.393	109.531	132.768	1416.43	1277.15	627.515	124.231	1107.03	-3.15576	1.57777e-28	1.06778e-25	LOC100787543	NC_038254.2	57147121	57149998	+	2450	protein_coding	heat shock cognate 70 kDa protein 2 && Q9LHA8.1 RecName: Full=Probable mediator of RNA polymerase II transcription subunit 37c; AltName: Full=Heat shock 70 kDa protein 4; AltName: Full=Heat shock cognate 70 kDa protein 4; AltName: Full=Heat shock cognate	HSP70
100787062	149.813	212.777	201.957	1081.13	1023	873.518	188.182	992.55	-2.39876	1.9122e-28	1.26922e-25	LOC100787062	NC_038241.2	36402322	36405230	-	2105	protein_coding	uncharacterized LOC100787062 && - && PF04724:Glycosyltransferase family 17	-
100790768	884.083	1174.31	933.115	3990.3	4790.65	3083.37	997.17	3954.78	-1.98755	2.91638e-28	1.89923e-25	LOC100790768	NC_038256.2	36629229	36632413	-	1518	protein_coding	protein FAM133%2C transcript variant X2 && - && -	-
547622	55.4864	162.501	129.963	891.988	1838.63	1455.17	115.983	1395.26	-3.58808	4.08056e-28	2.60816e-25	DREB1-like	NC_038245.2	37433299	37434492	+	1194	protein_coding	CRT binding factor 1 && Q9FJ93.1 RecName: Full=Dehydration-responsive element-binding protein 1D; Short=Protein DREB1D; AltName: Full=C-repeat/dehydration-responsive element-binding factor 4; Short=C-repeat-binding factor 4; Short=CRT/DRE-binding factor 4	AP2
100807994	960.839	1483.15	1318.33	4238.56	4449.3	4299.84	1254.11	4329.23	-1.78736	5.25807e-28	3.29968e-25	LOC100807994	NC_038252.2	37184624	37189865	+	4794	protein_coding	TMV resistance protein N%2C transcript variant X1 && Q40392.1 RecName: Full=TMV resistance protein N && PF00931:NB-ARC domain|PF01582:TIR domain	TIR
100818805	1110.65	1049.52	1107.02	3934.42	4176	2885.32	1089.06	3665.25	-1.75081	9.03553e-28	5.56895e-25	LOC100818805	NC_038249.2	40067024	40069277	-	1560	protein_coding	chaperone protein dnaJ && P43644.1 RecName: Full=DnaJ protein homolog ANJ1; Flags: Precursor && PF00684:DnaJ central domain|PF01556:DnaJ C terminal domain|PF00226:DnaJ domain	DnaJ_C
100809435	507.7	609.601	797.542	2272.96	2977.54	2676.84	638.281	2642.45	-2.04973	9.83956e-28	5.95811e-25	LOC100809435	NC_038253.2	20294241	20299648	-	3794	protein_coding	probable disease resistance protein At5g66900 && Q9FKZ1.1 RecName: Full=Probable disease resistance protein At5g66900 && PF00931:NB-ARC domain	NB-ARC
100127396	758.314	843.925	880.756	2292.3	2558.56	2397.48	827.665	2416.12	-1.54558	2.31547e-27	1.37791e-24	WRKY61	NC_038242.2	11942502	11945913	-	1062	protein_coding	WRKY transcription factor 51 && Q93WU9.1 RecName: Full=Probable WRKY transcription factor 51; AltName: Full=WRKY DNA-binding protein 51 && PF03106:WRKY DNA -binding domain	WRKY
100800632	1989.19	2825.35	2331.85	6535.16	8669.97	7907.53	2382.13	7704.22	-1.69334	4.30365e-27	2.51763e-24	LOC100800632	NC_038241.2	16822271	16828217	-	3562	protein_coding	probable disease resistance protein At5g66900%2C transcript variant X1 && Q9FKZ1.1 RecName: Full=Probable disease resistance protein At5g66900 && PF00931:NB-ARC domain|PF05659:Arabidopsis broad-spectrum mildew resistance protein RPW8	NB-ARC
100818119	2296.21	3088.41	2627.31	6969.33	8626.37	9467.98	2670.64	8354.56	-1.64535	4.61055e-27	2.616e-24	LOC100818119	NC_038251.2	9061552	9063710	-	1845	protein_coding	cytochrome b561 and DOMON domain-containing protein At5g47530 && Q8VYH6.1 RecName: Full=Cytochrome b561 and DOMON domain-containing protein At4g17280; AltName: Full=Protein b561A.tha2; Flags: Precursor && PF03188:Eukaryotic cytochrome b561|PF04526:Protein	Cytochrom_B561
100805194	85.0791	204.697	137.443	916.706	2164.04	1440.58	142.406	1507.11	-3.40316	4.62339e-27	2.616e-24	AOC6	NC_038254.2	56459115	56460693	+	1009	protein_coding	allene oxide cyclase 4%2C chloroplastic-like && Q75KD7.1 RecName: Full=Allene oxide cyclase, chloroplastic; Short=OsAOC; AltName: Full=Protein COLEOPTILE PHOTOMORPHOGENESIS 2; AltName: Full=Protein HEBIBA; Flags: Precursor >A2XID3.1 RecName: Full=Allene o	-
100794402	397.652	666.162	329.115	2065.54	3269.98	3079.2	464.31	2804.91	-2.59446	1.08694e-26	6.05095e-24	LOC100794402	NC_038246.2	49051550	49052585	-	1036	protein_coding	uncharacterized LOC100794402 && - && PF14009:Domain of unknown function (DUF4228)	-
100785778	13.8716	25.1382	18.6997	276.194	445.568	312.715	19.2365	344.826	-4.16232	1.25084e-26	6.74572e-24	LOC100785778	NC_038254.2	7946932	7950419	-	3215	pseudogene	- && Q9SX38.2 RecName: Full=Putative disease resistance protein At1g50180 && -	-
100305613	749.991	1178.8	766.688	4459.94	4861.9	3060.44	898.494	4127.43	-2.19947	1.63538e-26	8.68388e-24	LOC100305613	NC_038255.2	39935566	39937232	+	946	protein_coding	uncharacterized LOC100305613 && Q39096.1 RecName: Full=Protein EARLY RESPONSIVE TO DEHYDRATION 15; AltName: Full=PAM2-containing protein CID1; AltName: Full=Polyadenylate-binding protein-interacting protein 1; Short=PABP-interacting protein 1; Short=Poly(	-
100786251	2400.71	3708.78	3005.98	9038.1	10321.4	9243.86	3038.49	9534.47	-1.64974	2.34776e-26	1.22777e-23	LOC100786251	NC_038245.2	6284866	6288968	+	2482	protein_coding	IQ domain-containing protein IQM1 && O64851.1 RecName: Full=IQ domain-containing protein IQM4; AltName: Full=IQ motif-containing protein 4 && -	-
100527851	59.1855	54.7654	32.7245	564.209	699.723	387.767	48.8918	550.566	-3.49242	3.21204e-26	1.65468e-23	HSP26-A	NC_038243.2	16425469	16426843	+	987	protein_coding	Probable glutathione S-transferase && P32110.1 RecName: Full=Probable glutathione S-transferase; AltName: Full=G2-4; AltName: Full=Heat shock protein 26A && PF02798:Glutathione S-transferase, N-terminal domain|PF00043:Glutathione S-transferase, C-terminal	GST_N
100819190	548.39	493.786	590.91	1604.5	2123.63	1997.21	544.362	1908.45	-1.80993	3.79703e-26	1.92727e-23	LOC100819190	NC_038251.2	9108936	9112890	-	2420	protein_coding	scarecrow-like protein 13 && Q9M0M5.2 RecName: Full=Scarecrow-like protein 13; Short=AtSCL13; AltName: Full=GRAS family protein 24; Short=AtGRAS-24 && PF03514:GRAS domain family	GRAS
100820571	120.22	126.589	105.653	565.284	1349.47	1095.55	117.488	1003.43	-3.09422	4.85183e-26	2.42697e-23	LOC100820571	NC_038249.2	38750476	38751171	-	488	protein_coding	signaling peptide TAXIMIN 2 && - && -	-
100500670	679.708	1159.95	654.489	3253.07	4931.02	3958.98	831.382	4047.69	-2.28331	6.85134e-26	3.33827e-23	LOC100500670	NC_038250.2	44939754	44942573	+	1146	protein_coding	putative alpha/beta hydrolase && Q94AC1.1 RecName: Full=Rhodanese-like domain-containing protein 6; AltName: Full=Sulfurtransferase 6; Short=AtStr6 && PF03959:Serine hydrolase (FSH1)	-
100306716	253.388	270.236	223.461	904.884	1364.35	1252.95	249.028	1174.06	-2.23699	1.02099e-25	4.89437e-23	LOC100306716	NC_038248.2	12596838	12597679	-	842	protein_coding	thioredoxin-like superfamily protein && Q9SGP6.1 RecName: Full=Glutaredoxin-C9; Short=AtGrxC9; AltName: Full=Protein ROXY 19 && PF00462:Glutaredoxin	-
100777835	1065.34	1515.47	1384.71	4535.17	5587.15	3874.54	1321.84	4665.62	-1.81945	1.03588e-25	4.89771e-23	LOC100777835	NC_038250.2	49390635	49393617	-	2053	protein_coding	reticulocyte binding protein 2 homolog b%2C transcript variant X2 && - && -	-
100810724	33.2918	37.7073	74.7988	540.566	935.799	474.285	48.5993	650.217	-3.74301	1.93905e-25	9.04408e-23	LOC100810724	NC_038246.2	49492668	49495766	-	2058	protein_coding	core-2/I-branching enzyme domain-containing protein && - && PF02485:Core-2/I-Branching enzyme	-
100785849	2440.48	3750.08	3013.46	9128.37	10941.4	8982.23	3068	9684	-1.65825	2.29838e-25	1.05771e-22	LOC100785849	NC_038249.2	983479	985855	+	1613	protein_coding	DCD domain-containing protein NRP-A-like && P37707.1 RecName: Full=B2 protein && PF10539:Development and cell death domain	-
100816676	142.415	193.026	111.263	883.391	980.463	776.576	148.901	880.143	-2.56261	2.37635e-25	1.07921e-22	LOC100816676	NC_038243.2	37176639	37182608	+	2392	protein_coding	MACPF domain-containing protein NSL1 && Q9SGN6.1 RecName: Full=MACPF domain-containing protein NSL1; AltName: Full=Protein NECROTIC SPOTTED LESIONS 1; Short=Protein NSL1 && PF01823:MAC/Perforin domain	-
100791353	409.674	463.261	382.409	1480.92	1741.86	1333.21	418.448	1518.66	-1.85947	3.71686e-25	1.66607e-22	LOC100791353	NC_038251.2	4724579	4726316	+	1453	protein_coding	uncharacterized LOC100791353 && - && -	-
100777501	3.69909	3.59117	0.934985	1290.7	4499.28	1011.11	2.74175	2267.03	-9.68822	9.44297e-25	4.12562e-22	LOC100777501	NC_038244.2	37518746	37519577	-	832	pseudogene	- && P38417.1 RecName: Full=Linoleate 9S-lipoxygenase-4; AltName: Full=Lipoxygenase-4; Short=L-4; AltName: Full=VSP94 && -	-
100799978	7339	6935.45	7021.74	14365.3	14705.9	14374.5	7098.73	14481.9	-1.02862	1.15757e-24	4.99419e-22	LOC100799978	NC_038251.2	8519158	8522570	+	2015	protein_coding	5'-adenylylsulfate reductase 3%2C chloroplastic && P92980.2 RecName: Full=5'-adenylylsulfate reductase 3, chloroplastic; AltName: Full=3'-phosphoadenosine-5'-phosphosulfate reductase homolog 26; Short=PAPS reductase homolog 26; Short=Prh-26; AltName: Full	-
732587	893.331	1138.4	848.031	2743.67	4028.19	3357.52	959.921	3376.46	-1.8144	1.23284e-24	5.25325e-22	WRKY13	NC_038249.2	20761342	20762948	+	1332	protein_coding	WRKY transcription factor 13 && Q9SJA8.2 RecName: Full=Probable WRKY transcription factor 17; AltName: Full=WRKY DNA-binding protein 17 && PF10533:Plant zinc cluster domain|PF03106:WRKY DNA -binding domain	WRKY
100810665	124.844	184.048	201.022	797.416	1463.25	1058.02	169.971	1106.23	-2.70229	1.41476e-24	5.95494e-22	LOC100810665	NC_038244.2	23950403	23952512	-	1434	protein_coding	uncharacterized LOC100810665 && P53990.1 RecName: Full=IST1 homolog; Short=hIST1; AltName: Full=Putative MAPK-activating protein PM28 && PF03398:Regulator of Vps4 activity in the MVB pathway	-
100127391	2070.57	4366.87	2728.29	11281	14450.7	13633.3	3055.24	13121.7	-2.10253	3.53798e-24	1.45373e-21	WRKY47	NC_038245.2	5823753	5825752	+	1425	protein_coding	WRKY transcription factor 47 && Q9SV15.2 RecName: Full=Probable WRKY transcription factor 11; AltName: Full=WRKY DNA-binding protein 11 && PF10533:Plant zinc cluster domain|PF03106:WRKY DNA -binding domain	WRKY
100101871	495.678	681.425	608.675	2314.87	3589	2052.45	595.259	2652.11	-2.15544	3.64401e-24	1.47968e-21	BZIP38	NC_016090.4	34802558	34805971	-	2763	protein_coding	bZIP transcription factor 38 && O22208.2 RecName: Full=bZIP transcription factor 17; Short=AtbZIP17 && PF00170:bZIP transcription factor	bZIP_1
102666898	162.76	377.073	386.149	1734.54	2710.63	1864.83	308.661	2103.33	-2.76848	4.88898e-24	1.96213e-21	LOC102666898	NC_016090.4	5495236	5498604	+	1882	protein_coding	probable WRKY transcription factor 33 && Q6IEQ7.1 RecName: Full=WRKY transcription factor WRKY24; Short=OsWRKY24 && PF03106:WRKY DNA -binding domain	WRKY
547566	784.207	1214.71	1112.63	3078.97	3891.01	3868.29	1037.18	3612.76	-1.80037	7.56503e-24	3.00123e-21	LOC547566	NC_016090.4	46058748	46059489	-	656	protein_coding	indole-3-acetic acid induced protein ARG-2 homolog && P32292.1 RecName: Full=Indole-3-acetic acid-induced protein ARG2 && -	-
100785397	27.7432	61.9477	37.3994	381.513	745.449	470.115	42.3634	532.359	-3.65004	1.03065e-23	4.04238e-21	LOC100785397	NC_016089.4	764875	766478	-	1051	protein_coding	chitinase 10 && Q5NB11.1 RecName: Full=Chitinase 10; AltName: Full=Pathogenesis related (PR)-3 chitinase 10; Flags: Precursor && PF00182:Chitinase class I	-
100527184	34.2166	43.9919	28.0495	288.015	646.552	432.59	35.4193	455.719	-3.6845	1.57743e-23	6.11742e-21	LOC100527184	NC_016088.4	45388948	45390841	+	762	protein_coding	uncharacterized LOC100527184 && Q9LZX1.1 RecName: Full=Protein LURP-one-related 15 && PF04525:LURP-one-related	-
100802961	2475.62	3157.54	2572.14	7103.66	11075.4	8019.06	2735.1	8732.71	-1.6748	3.42181e-23	1.31226e-20	LOC100802961	NC_038249.2	19180101	19181899	+	1799	protein_coding	ethylene-responsive transcription factor RAP2-4 && Q9LM15.1 RecName: Full=Ethylene-responsive transcription factor RAP2-13; AltName: Full=Ethylene-responsive transcription factor ERF058; AltName: Full=Protein RELATED TO APETALA2 13 && PF00847:AP2 domain	AP2
100819565	19.4202	32.3205	55.1641	370.766	878.375	456.564	35.635	568.569	-3.99681	4.597e-23	1.74358e-20	LOC100819565	NC_038252.2	36257988	36258683	+	696	protein_coding	AP2-lke DNA-binding domain-containing protein && Q9FJ93.1 RecName: Full=Dehydration-responsive element-binding protein 1D; Short=Protein DREB1D; AltName: Full=C-repeat/dehydration-responsive element-binding factor 4; Short=C-repeat-binding factor 4; Short	AP2
100820249	688.031	750.555	710.588	1846.31	2499.01	2776.91	716.392	2374.08	-1.72856	7.1535e-23	2.65487e-20	LOC100820249	NC_038250.2	1427963	1429222	+	1260	protein_coding	ethylene-responsive transcription factor 3 && Q9LDE4.1 RecName: Full=Ethylene-responsive transcription factor 7; Short=AtERF7; AltName: Full=Ethylene-responsive element-binding factor 7; Short=EREBP-7 && PF00847:AP2 domain	AP2
100788183	247.839	149.034	248.706	871.569	1457.93	1366.57	215.193	1232.02	-2.51782	1.12611e-22	4.13486e-20	LOC100788183	NC_038244.2	3508966	3513140	-	1955	protein_coding	protein SAR DEFICIENT 1 && Q9C9T2.1 RecName: Full=Protein SAR DEFICIENT 1 && PF07887:Calmodulin binding protein-like	-
100781388	1244.74	1554.98	1358.53	3693.69	5345.75	3870.37	1386.08	4303.27	-1.63436	1.55342e-22	5.64382e-20	LOC100781388	NC_038250.2	5365411	5368001	-	2009	protein_coding	protein phosphatase 2C 37 && P49598.1 RecName: Full=Protein phosphatase 2C 37; Short=AtPP2C37; AltName: Full=Protein ABA-HYPERSENSITIVE GERMINATION 3; AltName: Full=Protein phosphatase 2C A; Short=PP2CA && PF00481:Protein phosphatase 2C	PP2C
100778550	762.013	1185.09	1014.46	3094.02	3283.81	4602.13	987.186	3659.98	-1.89039	2.1911e-22	7.87771e-20	LOC100778550	NC_038242.2	44115689	44119935	-	3621	protein_coding	TMV resistance protein N && Q40392.1 RecName: Full=TMV resistance protein N && PF00931:NB-ARC domain|PF01582:TIR domain|PF07725:Leucine Rich Repeat	TIR
100809557	1823.65	2221.14	2604.87	5399.22	6826.02	6626.44	2216.55	6283.89	-1.50337	6.31854e-22	2.22535e-19	LOC100809557	NC_038249.2	16011484	16014585	-	2140	protein_coding	senescence-associated carboxylesterase 101 && Q4F883.1 RecName: Full=Senescence-associated carboxylesterase 101; Flags: Precursor && PF01764:Lipase (class 3)	Lipase_3
100792165	2422.9	2942.97	2569.34	6153.64	10265.1	8441.23	2645.07	8286.65	-1.64746	7.00505e-22	2.44222e-19	LOC100792165	NC_038248.2	6825403	6827116	-	1448	protein_coding	uncharacterized protein At4g22758 && - && -	-
100802508	658.438	1272.17	765.753	2996.22	4903.38	5166.06	898.788	4355.22	-2.27655	7.39671e-22	2.5277e-19	LOC100802508	NC_038245.2	7393688	7394815	-	1128	protein_coding	ethylene-responsive transcription factor ERF017 && Q84QC2.1 RecName: Full=Ethylene-responsive transcription factor ERF017 && PF00847:AP2 domain	AP2
100802817	350.489	491.093	366.514	1409.99	2327.8	1544.81	402.699	1760.87	-2.12829	8.55347e-22	2.89434e-19	LOC100802817	NC_038250.2	45091476	45092778	-	1048	protein_coding	uncharacterized LOC100802817 && - && -	-
100796491	1944.8	3577.71	2588.97	8431.97	11190.2	9037.47	2703.83	9553.23	-1.82093	9.5321e-22	3.19418e-19	LOC100796491	NC_016089.4	45221965	45222819	-	855	protein_coding	probable calcium-binding protein CML18 && Q9LE22.1 RecName: Full=Probable calcium-binding protein CML27; AltName: Full=Calmodulin-like protein 27 && PF13499:EF-hand domain pair|PF13833:EF-hand domain pair	-
novel.389	133.167	298.067	141.183	1024.17	2065.14	1333.21	190.806	1474.17	-2.9491	1.06211e-21	3.52487e-19	-	NC_038244.2	1761011	1762606	+	1506	-	- && - && -	-
100783281	1290.98	1233.57	1227.64	3346.57	4739.61	3195.95	1250.73	3760.71	-1.58823	1.19472e-21	3.92723e-19	AMT2.2	NC_038254.2	49097330	49102160	-	2141	protein_coding	ammonium transporter AMT2.2 && Q9M6N7.2 RecName: Full=Ammonium transporter 2; Short=AtAMT2 && PF00909:Ammonium Transporter Family	Ammonium_transp
100810797	93.4021	70.9257	81.3437	394.409	1107.01	771.364	81.8905	757.594	-3.20995	1.31968e-21	4.29705e-19	LOC100810797	NC_038243.2	6796563	6797420	+	858	protein_coding	BON1-associated protein 2 && - && PF00168:C2 domain	C2
100499653	3152.55	4894.77	4283.17	11969.8	10553.3	13851.2	4110.16	12124.8	-1.56067	1.43328e-21	4.62335e-19	LOC100499653	NC_038242.2	44061403	44065833	-	3775	protein_coding	TIR-NBS-LRR type disease resistance protein && Q40392.1 RecName: Full=TMV resistance protein N && PF00931:NB-ARC domain|PF01582:TIR domain	TIR
novel.235	614.049	878.939	913.48	2272.96	4459.93	4798.1	802.156	3843.66	-2.26054	1.68767e-21	5.38955e-19	-	NC_038241.2	34446631	34447577	+	947	-	- && - && -	-
100789695	3.69909	17.0581	9.34985	153.68	511.499	366.919	10.0357	344.033	-5.09565	1.70205e-21	5.38955e-19	LOC100789695	NC_038256.2	36199048	36202356	-	2183	protein_coding	LEAF RUST 10 DISEASE-RESISTANCE LOCUS RECEPTOR-LIKE PROTEIN KINASE-like 1.1 && Q9C6K9.1 RecName: Full=LEAF RUST 10 DISEASE-RESISTANCE LOCUS RECEPTOR-LIKE PROTEIN KINASE-like 1.1; AltName: Full=Probable receptor-like serine/threonine-protein kinase LRK10L-	Pkinase_Tyr
100790050	401.351	509.049	773.232	1935.51	3127.48	2843.62	561.211	2635.54	-2.23164	2.2294e-21	6.93222e-19	LOC100790050	NC_038255.2	50475225	50477913	-	1649	protein_coding	probable WRKY transcription factor 53 && Q9SUP6.1 RecName: Full=Probable WRKY transcription factor 53; AltName: Full=WRKY DNA-binding protein 53 && PF03106:WRKY DNA -binding domain	WRKY
100801993	501.227	557.529	585.301	1565.82	3195.54	2341.2	548.019	2367.52	-2.1111	2.6877e-21	8.28269e-19	LOC100801993	NC_038245.2	2291388	2295470	+	2509	protein_coding	wall-associated receptor kinase-like 8 && Q9SA25.1 RecName: Full=Wall-associated receptor kinase-like 8; Flags: Precursor && PF07714:Protein tyrosine kinase|PF13947:Wall-associated receptor kinase galacturonan-binding	Pkinase_Tyr
100808078	33.2918	111.326	96.3034	537.342	940.053	1245.65	80.3072	907.682	-3.49818	1.00968e-20	3.08399e-18	LOC100808078	NC_038247.2	11028294	11030909	+	2616	protein_coding	exocyst complex component EXO70H1 && Q9FGH9.1 RecName: Full=Exocyst complex component EXO70B1; Short=AtExo70b1; AltName: Full=Exocyst subunit Exo70 family protein B1 && PF03081:Exo70 exocyst complex subunit	Exo70
100818861	653.814	1076.45	927.505	2650.17	4702.39	3450.29	885.924	3600.95	-2.02305	1.16172e-20	3.51726e-18	LOC100818861	NC_038253.2	5463864	5465925	+	2062	protein_coding	UDP-glucuronate 4-epimerase 1 && Q9M0B6.1 RecName: Full=UDP-glucuronate 4-epimerase 1; AltName: Full=UDP-glucuronic acid epimerase 1; Short=AtUGlcAE3 && PF16363:GDP-mannose 4,6 dehydratase	-
112998383	24.9689	20.6492	42.0743	351.422	496.612	258.511	29.2308	368.848	-3.65902	1.21922e-20	3.65926e-18	LOC112998383	NC_038247.2	19273309	19274012	+	704	protein_coding	putative calcium-binding protein CML19 && Q2QYW1.1 RecName: Full=Probable calcium-binding protein CML25/26; AltName: Full=Calmodulin-like protein 25/26 && PF13499:EF-hand domain pair|PF13833:EF-hand domain pair	-
100170682	1008.93	994.755	1253.81	3500.25	2617.05	3865.16	1085.83	3327.49	-1.61573	1.34897e-20	4.01378e-18	WRKY57	NC_038254.2	50298774	50300765	+	1154	protein_coding	WRKY transcription factor 57 && Q9LY00.1 RecName: Full=Probable WRKY transcription factor 70; AltName: Full=WRKY DNA-binding protein 70 && PF03106:WRKY DNA -binding domain	WRKY
100818988	1143.94	1071.96	1198.65	2750.12	4014.37	3054.19	1138.19	3272.89	-1.52388	1.46146e-20	4.31132e-18	LOC100818988	NC_038243.2	43377449	43378879	+	1431	protein_coding	uncharacterized LOC100818988 && - && PF15365:Proline-rich nuclear receptor coactivator	-
100808618	110.048	186.741	125.288	642.661	1840.76	1007.99	140.692	1163.8	-3.04782	1.52382e-20	4.45717e-18	LOC100808618	NC_038248.2	7444478	7446370	+	1440	protein_coding	NAC domain-containing protein 90%2C transcript variant X1 && Q9FMR3.1 RecName: Full=NAC domain-containing protein 90; Short=ANAC090 && PF02365:No apical meristem (NAM) protein	NAM
100795898	749.991	976.799	766.688	2277.26	3623.03	2623.68	831.159	2841.32	-1.77325	2.02183e-20	5.86416e-18	BES1-9	NC_038249.2	36372183	36376341	-	1734	protein_coding	protein BRI1-EMS-SUPPRESSOR 1%2C transcript variant X1 && Q9ZV88.1 RecName: Full=BES1/BZR1 homolog protein 4 && PF05687:BES1/BZR1 plant transcription factor, N-terminal	-
100789310	618.673	1184.19	986.409	2920.99	4384.43	3856.82	929.757	3720.75	-2.00058	2.5686e-20	7.32688e-18	LOC100789310	NC_038246.2	43228161	43233297	-	2902	protein_coding	glucosamine inositolphosphorylceramide transferase 1 && Q84WB7.1 RecName: Full=Glycosyltransferase family protein 64 protein C5; Short=GT64 C5 && PF04616:Glycosyl hydrolases family 43|PF09258:Glycosyl transferase family 64 domain	-
548077	888.707	1211.12	974.254	2698.53	2714.88	2818.61	1024.69	2744.01	-1.42095	2.88896e-20	8.17314e-18	AOX3	NC_038244.2	5535648	5538073	+	1354	protein_coding	alternative oxidase 3%2C mitochondrial && O03376.1 RecName: Full=Alternative oxidase 3, mitochondrial; Flags: Precursor && PF01786:Alternative oxidase	AOX
100812481	4578.55	9644.09	7828.63	24744.6	26852.1	25447.7	7350.42	25681.5	-1.80481	2.91572e-20	8.18181e-18	LOC100812481	NC_016089.4	49264419	49267571	+	2715	protein_coding	zinc finger CCCH domain-containing protein 29 && Q9XEE6.1 RecName: Full=Zinc finger CCCH domain-containing protein 29; Short=AtC3H29; AltName: Full=AtSZF2 && PF12796:Ankyrin repeats (3 copies)	-
100817440	233.043	338.468	277.691	1187.53	1782.27	1001.73	283.067	1323.84	-2.22527	3.15768e-20	8.78931e-18	HSF-18	NC_038245.2	36501375	36503065	+	1589	protein_coding	heat stress transcription factor 18 && Q9SCW4.1 RecName: Full=Heat stress transcription factor B-2a; Short=AtHsfB2a; AltName: Full=AtHsf-22; AltName: Full=Heat shock factor protein 6; Short=HSF 6; AltName: Full=Heat shock transcription factor 6; Short=HST	HSF_DNA-bind
100127393	2228.7	3679.16	2913.41	7992.43	9762.09	8256.73	2940.42	8670.41	-1.56002	3.6302e-20	1.00237e-17	WRKY49	NC_038250.2	47386785	47390200	-	2189	protein_coding	WRKY transcription factor 49 && Q6IEQ7.1 RecName: Full=WRKY transcription factor WRKY24; Short=OsWRKY24 && PF03106:WRKY DNA -binding domain	WRKY
100798477	3.69909	28.7294	23.3746	251.476	509.373	478.454	18.601	413.101	-4.4715	5.60652e-20	1.53579e-17	LOC100798477	NC_038246.2	4076840	4079125	+	2286	protein_coding	exocyst complex component EXO70H1 && Q9FGH9.1 RecName: Full=Exocyst complex component EXO70B1; Short=AtExo70b1; AltName: Full=Exocyst subunit Exo70 family protein B1 && PF03081:Exo70 exocyst complex subunit	Exo70
100803929	303.326	663.469	364.644	1891.44	2149.15	2145.23	443.813	2061.94	-2.21561	7.38213e-20	1.99058e-17	LOC100803929	NC_038253.2	2255162	2257646	-	2286	protein_coding	COBRA-like protein 7 && Q8GZ17.2 RecName: Full=COBRA-like protein 7; Flags: Precursor && PF04833:COBRA-like protein	-
100817987	569.66	733.497	721.808	1817.29	1906.69	1842.94	674.988	1855.64	-1.45892	1.19152e-19	3.18802e-17	LOC100817987	NC_038245.2	898013	901655	-	2211	protein_coding	scarecrow-like protein 13 && Q9M0M5.2 RecName: Full=Scarecrow-like protein 13; Short=AtSCL13; AltName: Full=GRAS family protein 24; Short=AtGRAS-24 && PF03514:GRAS domain family	GRAS
100800966	867.437	1342.2	1217.35	2923.14	4397.19	4357.17	1142.33	3892.5	-1.76868	1.47151e-19	3.90686e-17	LOC100800966	NC_038247.2	35671786	35673421	+	1636	protein_coding	U-box domain-containing protein && Q5PNY6.1 RecName: Full=U-box domain-containing protein 21; AltName: Full=Plant U-box protein 21 && PF04564:U-box domain	U-box
113001952	568.735	834.948	636.725	1885	2128.94	2435.01	680.136	2149.65	-1.66005	1.59237e-19	4.19547e-17	LOC113001952	NC_038242.2	44030231	44034537	-	3649	protein_coding	TMV resistance protein N && Q40392.1 RecName: Full=TMV resistance protein N && PF01582:TIR domain|PF07725:Leucine Rich Repeat|PF00931:NB-ARC domain	TIR
100305387	231.193	329.49	593.715	1935.51	1943.91	2048.29	384.8	1975.9	-2.36057	1.73283e-19	4.53095e-17	LOC100305387	NC_038249.2	14222736	14225682	-	2947	protein_coding	FERONIA receptor-like kinase && Q9SCZ4.1 RecName: Full=Receptor-like protein kinase FERONIA; AltName: Full=Protein SIRENE; Flags: Precursor && PF12819:Carbohydrate-binding protein of the ER|PF07714:Protein tyrosine kinase	Pkinase_Tyr
100812267	614.049	525.209	502.087	1512.08	1789.72	1466.63	547.115	1589.48	-1.53863	1.99645e-19	5.18102e-17	HSF-32	NC_038252.2	35976118	35977801	+	1570	protein_coding	heat stress transcription factor 32 && Q9SCW4.1 RecName: Full=Heat stress transcription factor B-2a; Short=AtHsfB2a; AltName: Full=AtHsf-22; AltName: Full=Heat shock factor protein 6; Short=HSF 6; AltName: Full=Heat shock transcription factor 6; Short=HST	HSF_DNA-bind
100306678	179.406	204.697	196.347	634.064	1355.85	1071.57	193.483	1020.49	-2.39897	2.35119e-19	6.05607e-17	LOC100306678	NC_038245.2	33596836	33597732	-	593	protein_coding	uncharacterized LOC100306678 && O03982.1 RecName: Full=Heavy metal-associated isoprenylated plant protein 39; Short=AtHIP39; Flags: Precursor && PF00403:Heavy-metal-associated domain	HMA
547567	2286.96	3838.07	3057.4	8416.93	9801.44	8213.99	3060.81	8810.78	-1.5253	3.35791e-19	8.58507e-17	SCA1	NC_016088.4	53926987	53932758	-	3862	protein_coding	plasma membrane Ca2+-ATPase%2C transcript variant X1 && O81108.1 RecName: Full=Calcium-transporting ATPase 2, plasma membrane-type; AltName: Full=Ca(2+)-ATPase isoform 2 && PF12710:haloacid dehalogenase-like hydrolase|PF00690:Cation transporter/ATPase, N-	E1-E2_ATPase
100803218	644.567	804.423	838.681	1893.59	2692.55	2325.56	762.557	2303.9	-1.59517	3.53233e-19	8.89916e-17	LOC100803218	NC_016088.4	3937512	3939337	-	1826	protein_coding	metalloendoproteinase 5-MMP && Q5XF51.1 RecName: Full=Metalloendoproteinase 3-MMP; Short=At3-MMP; Flags: Precursor && PF00413:Matrixin|PF01471:Putative peptidoglycan binding domain	PG_binding_1
100783376	6280.13	10385.7	9604.16	24097.7	22887.7	24673.2	8756.66	23886.2	-1.44772	4.08695e-19	1.02218e-16	LOC100783376	NC_038250.2	1167671	1170843	+	2700	protein_coding	zinc finger CCCH domain-containing protein 29 && Q9XEE6.1 RecName: Full=Zinc finger CCCH domain-containing protein 29; Short=AtC3H29; AltName: Full=AtSZF2 && PF12796:Ankyrin repeats (3 copies)	-
100796161	715.774	656.287	683.474	1938.73	3215.75	1973.23	685.178	2375.9	-1.79394	4.96786e-19	1.23357e-16	LOC100796161	NC_038254.2	2717200	2719482	-	1970	protein_coding	protein phosphatase 2C 37 && P49598.1 RecName: Full=Protein phosphatase 2C 37; Short=AtPP2C37; AltName: Full=Protein ABA-HYPERSENSITIVE GERMINATION 3; AltName: Full=Protein phosphatase 2C A; Short=PP2CA && PF00481:Protein phosphatase 2C	PP2C
548086	556.713	1088.13	762.948	2363.23	4331.26	4122.63	802.595	3605.71	-2.16742	5.01844e-19	1.23722e-16	2013-01-01	NC_038254.2	3531731	3533387	-	1657	protein_coding	syringolide-induced protein 13-1-1 && Q5PNY6.1 RecName: Full=U-box domain-containing protein 21; AltName: Full=Plant U-box protein 21 && PF04564:U-box domain	U-box
100787739	373.608	622.171	359.034	1392.79	3053.05	2619.51	451.604	2355.12	-2.38245	5.49296e-19	1.34461e-16	LOC100787739	NC_016091.4	6318011	6318421	+	411	protein_coding	uncharacterized LOC100787739 && - && -	-
100788063	1190.18	1586.4	1609.11	3664.67	4659.86	3654.6	1461.9	3993.04	-1.44962	6.0011e-19	1.45865e-16	LOC100788063	NC_038254.2	52729295	52731246	-	1952	protein_coding	probable receptor-like protein kinase At5g24010 && Q9FLW0.1 RecName: Full=Probable receptor-like protein kinase At5g24010; Flags: Precursor && PF12819:Carbohydrate-binding protein of the ER	-
100305351	157.211	280.111	181.387	872.644	1898.18	1041.34	206.237	1270.72	-2.62288	6.2156e-19	1.50022e-16	FAD7-1	NC_038254.2	48646084	48649307	-	2131	protein_coding	omega-3 fatty acid desaturase && P48621.1 RecName: Full=Omega-3 fatty acid desaturase, chloroplastic; Flags: Precursor && PF00487:Fatty acid desaturase|PF11960:Domain of unknown function (DUF3474)	-
100500607	70.2827	231.631	107.523	826.432	1379.24	1127.86	136.479	1111.18	-3.0245	6.78673e-19	1.62669e-16	LOC100500607	NC_038255.2	43899833	43900648	-	816	protein_coding	C2H2-type zinc finger protein && Q9SLD4.1 RecName: Full=Zinc finger protein ZAT11 && PF13912:C2H2-type zinc finger	-
novel.403	324.595	353.73	287.04	915.631	1829.06	1516.67	321.789	1420.45	-2.14208	7.12546e-19	1.69611e-16	-	NC_038244.2	11935087	11937849	+	712	-	- && - && -	-
100527118	228.419	300.761	259.926	787.744	1386.68	1257.12	263.035	1143.85	-2.12046	7.71606e-19	1.82411e-16	LOC100527118	NC_038242.2	47182662	47183363	+	702	protein_coding	uncharacterized LOC100527118 && Q9SGP6.1 RecName: Full=Glutaredoxin-C9; Short=AtGrxC9; AltName: Full=Protein ROXY 19 && PF00462:Glutaredoxin	-
100811234	636.244	709.257	633.92	9647.44	7634.21	3815.13	659.807	7032.26	-3.41385	7.93076e-19	1.86211e-16	HSP90A1	NC_038245.2	33674709	33678131	-	2376	protein_coding	heat shock protein 90-A1 && P51819.1 RecName: Full=Heat shock protein 83 && PF02518:Histidine kinase-, DNA gyrase B-, and HSP90-like ATPase|PF00183:Hsp90 protein	HATPase_c
100794414	1205.9	2278.6	1395	5840.91	7874.54	4841.88	1626.5	6185.78	-1.92707	1.83366e-18	4.27628e-16	LOC100794414	NC_016090.4	35876147	35878004	+	905	protein_coding	protein EARLY RESPONSIVE TO DEHYDRATION 15 && Q39096.1 RecName: Full=Protein EARLY RESPONSIVE TO DEHYDRATION 15; AltName: Full=PAM2-containing protein CID1; AltName: Full=Polyadenylate-binding protein-interacting protein 1; Short=PABP-interacting protein	-
100790182	110.973	121.202	215.982	734.01	914.531	733.839	149.385	794.126	-2.41086	3.19001e-18	7.29501e-16	LOC100790182	NC_016089.4	44951700	44953504	+	1805	protein_coding	U-box domain-containing protein 21 && Q5PNY6.1 RecName: Full=U-box domain-containing protein 21; AltName: Full=Plant U-box protein 21 && PF04564:U-box domain	U-box
100802300	482.731	276.52	376.799	1470.17	1234.62	1489.57	378.684	1398.12	-1.8847	3.1915e-18	7.29501e-16	LOC100802300	NC_038243.2	21501978	21502661	-	684	protein_coding	extra-large guanine nucleotide-binding protein 1-like && - && -	-
100784458	2203.73	4159.48	2940.53	8163.3	11851.7	10975.3	3101.25	10330.1	-1.73589	3.54595e-18	8.05187e-16	LOC100784458	NC_038243.2	43009290	43010416	-	1127	protein_coding	protein SRC2-like && O04133.1 RecName: Full=Protein SRC2; AltName: Full=Protein SOYBEAN GENE REGULATED BY COLD 2 && PF00168:C2 domain	C2
547685	3151.63	5428.95	3957.79	10741.5	12841.7	11790.4	4179.46	11791.2	-1.49628	3.84293e-18	8.66919e-16	NRP-A	NC_038256.2	23329569	23332184	-	1863	protein_coding	N-rich protein && P37707.1 RecName: Full=B2 protein && PF10539:Development and cell death domain	-
100806797	1598.01	2270.52	2482.38	5345.48	6274.11	8703.91	2116.97	6774.5	-1.67813	4.12523e-18	9.2456e-16	LOC100806797	NC_016090.4	38489882	38493058	-	3104	protein_coding	calcium-transporting ATPase 12%2C plasma membrane-type && Q9LIK7.1 RecName: Full=Putative calcium-transporting ATPase 13, plasma membrane-type; AltName: Full=Ca(2+)-ATPase isoform 13 && PF00690:Cation transporter/ATPase, N-terminus|PF00689:Cation transpor	Cation_ATPase_C
100807363	3293.12	4796.01	3909.17	8943.52	11176.4	14205.6	3999.43	11441.9	-1.51644	6.67988e-18	1.48746e-15	LOC100807363	NC_038248.2	35953470	35955645	+	2063	protein_coding	zinc finger A20 and AN1 domain-containing stress-associated protein 3 && Q9ZNU9.1 RecName: Full=Zinc finger A20 and AN1 domain-containing stress-associated protein 3; Short=AtSAP3 && PF01428:AN1-like Zinc finger|PF01754:A20-like zinc finger	zf-A20
100778116	195.127	318.717	229.071	886.615	1292.04	952.739	247.638	1043.8	-2.07515	7.95979e-18	1.7611e-15	LOC100778116	NC_038247.2	6415379	6420311	-	1798	protein_coding	probable serine/threonine-protein kinase PIX13%2C transcript variant X2 && P27450.2 RecName: Full=Probable serine/threonine-protein kinase Cx32, chloroplastic; Flags: Precursor && PF07714:Protein tyrosine kinase	Pkinase_Tyr
100809258	1175.39	1898.83	1434.27	3945.17	5319.17	4170.58	1502.83	4478.31	-1.57517	8.77481e-18	1.92906e-15	LOC100809258	NC_016089.4	38713914	38716373	-	1606	protein_coding	syntaxin-121 && Q9ZSD4.1 RecName: Full=Syntaxin-121; Short=AtSYP121; AltName: Full=Syntaxin-related protein At-Syr1 && -	-
100794508	242.29	471.341	468.427	1462.65	2516.02	1613.61	394.02	1864.09	-2.24205	9.58525e-18	2.09389e-15	LOC100794508	NC_038251.2	1199440	1202861	+	2660	protein_coding	G-type lectin S-receptor-like serine/threonine-protein kinase CES101 && Q9LW83.2 RecName: Full=G-type lectin S-receptor-like serine/threonine-protein kinase CES101; AltName: Full=Protein CALLUS EXPRESSION OF RBCS 101; Flags: Precursor && PF08276:PAN-like	Pkinase_Tyr
100817756	9.24773	11.6713	5.60991	142.933	244.584	177.205	8.84298	188.241	-4.40913	1.12063e-17	2.43262e-15	LOC100817756	NC_038251.2	26384491	26385454	-	964	protein_coding	uncharacterized LOC100817756 && - && -	-
113000753	57.3359	44.8897	88.8236	668.454	589.128	315.842	63.683	524.475	-3.0427	1.20319e-17	2.58065e-15	LOC113000753	NC_038256.2	757543	760148	-	2606	protein_coding	uncharacterized LOC113000753 && P27484.1 RecName: Full=Glycine-rich protein 2 && -	-
100803640	52.7121	74.5168	67.3189	354.646	455.139	362.75	64.8493	390.845	-2.59105	1.20378e-17	2.58065e-15	LOC100803640	NC_016091.4	50385455	50388660	+	1652	protein_coding	aspartic proteinase Asp1 && Q0IU52.1 RecName: Full=Aspartic proteinase Asp1; Short=OSAP1; Short=OsAsp1; AltName: Full=Nucellin-like protein; Flags: Precursor && PF14543:Xylanase inhibitor N-terminal|PF14541:Xylanase inhibitor C-terminal	-
100306079	349.564	404.007	356.229	1893.59	1280.34	1048.64	369.933	1407.53	-1.92764	1.29997e-17	2.76965e-15	LOC100306079	NC_038256.2	1211211	1213209	+	987	protein_coding	chaperone DnaJ-domain superfamily protein && Q9QYI7.1 RecName: Full=DnaJ homolog subfamily B member 8; AltName: Full=mDj6 && PF00226:DnaJ domain	DnaJ
100791118	21.2698	26.036	27.1146	218.161	376.447	216.816	24.8068	270.474	-3.44659	1.69589e-17	3.59103e-15	LOC100791118	NC_038248.2	38129655	38130323	+	509	protein_coding	signaling peptide TAXIMIN 2 && - && -	-
100795990	791.606	1177.9	743.313	3167.1	3082.82	2338.07	904.274	2862.66	-1.6623	2.37059e-17	4.98908e-15	LOC100795990	NC_038246.2	49084388	49087543	+	1441	protein_coding	sarcoplasmic reticulum histidine-rich calcium-binding protein%2C transcript variant X2 && - && -	-
100803943	1434.32	1906.91	1436.14	3746.35	4496.09	6260.56	1592.46	4834.33	-1.60202	2.46492e-17	5.15616e-15	LOC100803943	NC_016089.4	49072765	49073933	+	1169	protein_coding	ethylene-responsive transcription factor 3 && Q9SXS8.1 RecName: Full=Ethylene-responsive transcription factor 3; AltName: Full=Ethylene-responsive element-binding factor 3 homolog; AltName: Full=Ethylene-responsive element-binding factor 5; Short=EREBP-5;	AP2
100813423	521.572	538.676	511.437	1430.41	2641.51	1618.82	523.895	1896.91	-1.85627	2.67323e-17	5.55823e-15	LOC100813423	NC_016091.4	4093975	4097400	+	1907	protein_coding	ferrochelatase-2%2C chloroplastic && P42044.1 RecName: Full=Ferrochelatase-2, chloroplastic; AltName: Full=Ferrochelatase II; AltName: Full=Heme synthase 2; AltName: Full=Protoheme ferro-lyase 2; Flags: Precursor && PF00762:Ferrochelatase	-
100779319	526.196	533.289	556.316	1263.83	1726.98	2034.73	538.6	1675.18	-1.63713	3.80301e-17	7.85993e-15	LOC100779319	NC_038253.2	15469683	15471695	+	2013	protein_coding	F-box protein SKIP2 && Q9FE83.1 RecName: Full=F-box protein SKIP2; AltName: Full=SKP1-interacting partner 2 && PF12937:F-box-like	-
100499626	394.878	658.98	413.263	1566.89	2681.92	1726.19	489.04	1991.66	-2.02569	4.78165e-17	9.82373e-15	FAD7-2	NC_038243.2	18216928	18220000	-	2135	protein_coding	omega-3 fatty acid desaturase%2C chloroplastic && P48621.1 RecName: Full=Omega-3 fatty acid desaturase, chloroplastic; Flags: Precursor && PF11960:Domain of unknown function (DUF3474)|PF00487:Fatty acid desaturase	-
547480	21.2698	31.4228	57.9691	213.862	756.083	535.786	36.8872	501.91	-3.76711	4.83354e-17	9.87158e-15	2014-01-01	NC_016091.4	1626183	1627473	-	1291	protein_coding	syringolide-induced protein 14-1-1 && Q9SGS5.1 RecName: Full=Uncharacterized protein At1g76070 && -	-
100795398	263.56	400.416	323.505	891.988	2337.37	1963.85	329.16	1731.07	-2.3947	4.87649e-17	9.90071e-15	LOC100795398	NC_038251.2	6951833	6954784	+	1427	protein_coding	uncharacterized LOC100795398%2C transcript variant X1 && - && -	-
100797817	17.5707	20.6492	31.7895	206.339	515.753	230.367	23.3365	317.486	-3.76687	6.84345e-17	1.3813e-14	LOC100797817	NC_038248.2	6190500	6192469	-	1348	protein_coding	heavy metal-associated isoprenylated plant protein 3 && Q9FJH5.1 RecName: Full=Heavy metal-associated isoprenylated plant protein 3; Short=AtHIP03; Short=AtHIPP3; Flags: Precursor && PF00403:Heavy-metal-associated domain	HMA
100819013	405.051	445.305	416.068	1051.04	1161.24	1256.07	422.141	1156.12	-1.45346	8.08825e-17	1.62306e-14	LOC100819013	NC_038244.2	8016828	8018646	-	1624	protein_coding	F-box protein At1g67340 && Q9FYF9.1 RecName: Full=F-box protein At1g67340 && PF01753:MYND finger	zf-MYND
100806214	0	0.897793	1.86997	111.767	517.88	203.265	0.922588	277.637	-8.2381	8.59797e-17	1.71537e-14	LOC100806214	NC_038252.2	18442730	18443617	-	888	protein_coding	linoleate 9S-lipoxygenase-4-like && P38417.1 RecName: Full=Linoleate 9S-lipoxygenase-4; AltName: Full=Lipoxygenase-4; Short=L-4; AltName: Full=VSP94 && PF00305:Lipoxygenase	Lipoxygenase
100819363	1674.76	2010.16	2165.42	4393.31	6587.81	4674.05	1950.12	5218.39	-1.42005	1.01115e-16	2.00573e-14	LOC100819363	NC_038251.2	4638525	4641031	-	2228	protein_coding	transcription factor GTE7 && Q7Y214.1 RecName: Full=Transcription factor GTE7; AltName: Full=Bromodomain-containing protein GTE7; AltName: Full=Protein GLOBAL TRANSCRIPTION FACTOR GROUP E7 && PF00439:Bromodomain|PF17035:Bromodomain extra-terminal - transc	Bromodomain
100799780	970.087	1605.25	1297.76	3344.42	3497.55	3862.03	1291.03	3568	-1.4665	1.44916e-16	2.84192e-14	LOC100799780	NC_038249.2	14179295	14182545	+	3251	protein_coding	receptor-like protein kinase FERONIA && Q9SCZ4.1 RecName: Full=Receptor-like protein kinase FERONIA; AltName: Full=Protein SIRENE; Flags: Precursor && PF12819:Carbohydrate-binding protein of the ER|PF07714:Protein tyrosine kinase	Pkinase_Tyr
100801498	102.65	107.735	163.622	493.28	758.21	612.922	124.669	621.471	-2.31806	1.54997e-16	3.02244e-14	LOC100801498	NC_038247.2	5815629	5817878	+	2250	protein_coding	uncharacterized LOC100801498 && - && -	-
100816707	275.582	368.993	304.805	965.067	1810.98	1103.89	316.46	1293.31	-2.03081	1.74598e-16	3.38554e-14	LOC100816707	NC_038244.2	13937798	13942460	+	1884	protein_coding	cold-responsive protein kinase 1 && C0LGH3.2 RecName: Full=Probable LRR receptor-like serine/threonine-protein kinase At1g56140; Flags: Precursor && PF07714:Protein tyrosine kinase	Pkinase_Tyr
100788151	1152.27	1094.41	1295.89	2425.56	2788.26	2765.45	1180.86	2659.76	-1.17157	1.78463e-16	3.44114e-14	LOC100788151	NC_038242.2	14770833	14773097	-	2265	protein_coding	leucine-rich repeat receptor-like serine/threonine/tyrosine-protein kinase SOBIR1 && Q9SKB2.1 RecName: Full=Leucine-rich repeat receptor-like serine/threonine/tyrosine-protein kinase SOBIR1; AltName: Full=Protein EVERSHED; AltName: Full=Protein SUPPRESSOR	Pkinase
100785563	700.978	860.984	719.938	1747.44	1863.09	1932.58	760.633	1847.7	-1.28034	2.07765e-16	3.9839e-14	LOC100785563	NC_038245.2	11432483	11434011	-	609	protein_coding	photosystem I reaction center subunit psaK%2C chloroplastic && Q9SUI5.2 RecName: Full=Photosystem I reaction center subunit psaK, chloroplastic; AltName: Full=PSI-K; AltName: Full=Photosystem I subunit X; Flags: Precursor && PF01241:Photosystem I psaG / p	-
100796450	1902.26	1997.59	1964.4	3694.77	4291.92	3886.01	1954.75	3957.56	-1.01762	2.76834e-16	5.27897e-14	LOC100796450	NC_038244.2	1943542	1946193	-	1711	protein_coding	DCD (development and cell death) domain-containing protein%2C transcript variant X1 && P37707.1 RecName: Full=B2 protein && PF10539:Development and cell death domain	-
100792833	157.211	144.545	189.802	507.251	818.824	833.908	163.853	719.994	-2.13595	3.70547e-16	7.02717e-14	LOC100792833	NC_038254.2	49625795	49628873	-	2237	protein_coding	probable WRKY transcription factor 33%2C transcript variant X2 && Q6IEQ7.1 RecName: Full=WRKY transcription factor WRKY24; Short=OsWRKY24 && PF03106:WRKY DNA -binding domain	WRKY
112997598	207.149	505.457	305.74	1235.89	2380.97	1631.33	339.449	1749.4	-2.36527	3.7834e-16	7.13574e-14	LOC112997598	NC_038243.2	21493548	21500233	+	3607	protein_coding	extra-large guanine nucleotide-binding protein 1 && O80462.2 RecName: Full=Extra-large guanine nucleotide-binding protein 1; AltName: Full=Extra-large GTP-binding protein 1; Short=Extra-large G-protein 1 && PF00503:G-protein alpha subunit	G-alpha
100794942	141.49	146.34	136.508	833.955	612.523	471.158	141.446	639.212	-2.17582	4.21537e-16	7.90726e-14	LOC100794942	NC_016090.4	43250872	43252478	-	783	protein_coding	chaperone protein DnaJ && Q5F3Z5.1 RecName: Full=DnaJ homolog subfamily B member 6 && PF00226:DnaJ domain	DnaJ
100784671	328.294	306.147	324.44	967.216	986.843	825.568	319.627	926.543	-1.53548	4.37999e-16	8.17164e-14	LOC100784671	NC_038245.2	36661530	36664774	+	1340	protein_coding	inactive rhomboid protein 1-like && Q9CAN1.1 RecName: Full=RHOMBOID-like protein 2; Short=AtRBL2 && PF01694:Rhomboid family	Rhomboid
102659942	79.5305	95.1661	102.848	360.019	488.104	708.821	92.515	518.982	-2.48811	8.35485e-16	1.54207e-13	LOC102659942	NC_038242.2	11484637	11489741	+	3847	protein_coding	uncharacterized LOC102659942 && Q9FHK4.1 RecName: Full=Protein ENHANCED DISEASE RESISTANCE 4 && PF11331:Probable zinc-ribbon domain	-
100783194	33.2918	83.4948	28.9845	349.272	744.386	401.318	48.5904	498.325	-3.3566	8.77302e-16	1.61064e-13	LOC100783194	NC_038242.2	9228849	9231993	-	1553	protein_coding	aspartic proteinase Asp1 && Q0IU52.1 RecName: Full=Aspartic proteinase Asp1; Short=OSAP1; Short=OsAsp1; AltName: Full=Nucellin-like protein; Flags: Precursor && PF14541:Xylanase inhibitor C-terminal|PF14543:Xylanase inhibitor N-terminal	-
100802154	253.388	449.794	375.864	1047.82	2300.15	1553.15	359.682	1633.71	-2.18322	9.78371e-16	1.78669e-13	LOC100802154	NC_038252.2	34142941	34143965	-	648	protein_coding	heavy metal-associated isoprenylated plant protein 39 && O03982.1 RecName: Full=Heavy metal-associated isoprenylated plant protein 39; Short=AtHIP39; Flags: Precursor && -	-
121174926	0	0	0	102.095	410.476	162.612	0	225.061	-10.3786	1.58871e-15	2.85596e-13	LOC121174926	NC_038241.2	26228269	26228719	+	451	protein_coding	linoleate 9S-lipoxygenase-4-like && P38417.1 RecName: Full=Linoleate 9S-lipoxygenase-4; AltName: Full=Lipoxygenase-4; Short=L-4; AltName: Full=VSP94 && PF00305:Lipoxygenase	Lipoxygenase
100815545	146.114	96.0639	103.783	669.528	660.377	404.445	115.32	578.117	-2.32582	2.54636e-15	4.55376e-13	LOC100815545	NC_038246.2	4543720	4545224	-	1505	protein_coding	polyubiquitin 3 && P0CH04.1 RecName: Full=Polyubiquitin; Contains: RecName: Full=Ubiquitin; Flags: Precursor >P0CH05.1 RecName: Full=Polyubiquitin; Contains: RecName: Full=Ubiquitin; Flags: Precursor && PF00240:Ubiquitin family	ubiquitin
100781774	848.017	1200.35	835.876	2098.86	3827.21	4196.64	961.414	3374.24	-1.81126	2.67989e-15	4.76785e-13	LOC100781774	NC_038250.2	43336306	43338109	+	1804	protein_coding	ethylene-responsive transcription factor RAP2-4 && Q8H1E4.1 RecName: Full=Ethylene-responsive transcription factor RAP2-4; AltName: Full=Ethylene-responsive transcription factor ERF059; AltName: Full=Protein RELATED TO APETALA2 4 && PF00847:AP2 domain	AP2
100786039	3380.97	4096.63	3551.07	7566.85	8789.07	6847.42	3676.22	7734.45	-1.07303	3.27286e-15	5.79296e-13	LOC100786039	NC_038243.2	5838367	5841440	-	2345	protein_coding	protein BPS1%2C chloroplastic-like && Q9LMM6.1 RecName: Full=Protein BPS1, chloroplastic; AltName: Full=Protein BYPASS 1; Flags: Precursor && PF05633:Protein of unknown function (DUF793)	-
100808646	1414.9	1559.47	1084.58	2967.2	3433.75	3333.55	1352.98	3244.83	-1.2619	3.72458e-15	6.55887e-13	LOC100808646	NC_038249.2	34421600	34422998	-	1128	protein_coding	metal response element-binding transcription factor PvMTF-1-like && Q41112.1 RecName: Full=Stress-related protein; AltName: Full=PvSRP && PF05755:Rubber elongation factor protein (REF)	-
100818059	486.431	777.489	444.118	1823.74	2702.12	1665.73	569.346	2063.86	-1.8577	4.22609e-15	7.36684e-13	LOC100818059	NC_038256.2	40501129	40503608	+	2480	protein_coding	protein ROH1 && Q337C0.1 RecName: Full=UPF0496 protein 4 && PF05633:Protein of unknown function (DUF793)	-
100805850	184.03	202.003	217.851	678.126	1258.01	681.719	201.295	872.619	-2.11605	4.58665e-15	7.95519e-13	LOC100805850	NC_038244.2	10219538	10222157	-	1797	protein_coding	putative beta-1%2C4-mannosyl-glycoprotein 4-beta-N-acetylglucosaminyltransferase && - && PF04724:Glycosyltransferase family 17	-
100527127	2335.98	3471.77	2617.02	5924.74	8715.7	7070.49	2808.25	7236.97	-1.36566	5.19032e-15	8.9572e-13	LOC100527127	NC_038245.2	40727939	40730008	+	1202	protein_coding	nudix hydrolase 18%2C mitochondrial && Q9LE73.1 RecName: Full=Nudix hydrolase 4; Short=AtNUDT4; AltName: Full=ADP-ribose pyrophosphatase; AltName: Full=NADH pyrophosphatase && PF00293:NUDIX domain	NUDIX
100784477	182.18	128.384	176.712	868.345	848.6	480.539	162.426	732.495	-2.17326	8.35035e-15	1.43389e-12	HSP90A2	NC_038252.2	34167166	34171034	-	2690	protein_coding	heat shock protein 90-A2 && P51819.1 RecName: Full=Heat shock protein 83 && PF02518:Histidine kinase-, DNA gyrase B-, and HSP90-like ATPase|PF00183:Hsp90 protein	HATPase_c
100818534	1032.05	1489.44	1062.14	2628.68	3648.55	3210.54	1194.54	3162.59	-1.40453	9.21247e-15	1.5741e-12	LOC100818534	NC_016089.4	47204530	47207182	+	2653	protein_coding	protein LYK5 && O22808.1 RecName: Full=Protein LYK5; AltName: Full=LysM domain receptor-like kinase 5; AltName: Full=LysM-containing receptor-like kinase 5; Flags: Precursor && PF00069:Protein kinase domain	Pkinase
100306223	740.743	1136.61	879.821	2787.73	3491.17	2079.56	919.057	2786.15	-1.5999	1.18044e-14	1.9972e-12	LOC100306223	NC_038255.2	42655107	42656459	-	717	protein_coding	uncharacterized LOC100306223 && Q39194.2 RecName: Full=Photosystem II reaction center W protein, chloroplastic; AltName: Full=PSII 6.1 kDa protein; Flags: Precursor && PF07123:Photosystem II reaction centre W protein (PsbW)	-
100127362	520.647	529.698	408.588	1341.21	1650.41	1167.47	486.311	1386.36	-1.51117	1.18844e-14	2.00093e-12	BZIP37	NC_038255.2	38984899	38988286	-	2723	protein_coding	bZIP transcription factor 37 && O22208.2 RecName: Full=bZIP transcription factor 17; Short=AtbZIP17 && PF00170:bZIP transcription factor	bZIP_1
100789744	725.947	598.828	935.92	2412.67	1751.43	3068.78	753.565	2410.96	-1.67799	1.34092e-14	2.24669e-12	LOC100789744	NC_038249.2	15530386	15531362	+	977	protein_coding	uncharacterized LOC100789744 && - && -	-
100194423	1826.43	1566.65	1700.74	4077.35	3403.97	3292.89	1697.94	3591.41	-1.08078	1.60375e-14	2.67408e-12	HSP90-1	NC_038254.2	6981307	6984264	+	2349	protein_coding	heat shock protein 90-1 && P55737.1 RecName: Full=Heat shock protein 90-2; Short=AtHSP90.2; Short=AtHsp90-2; AltName: Full=Heat shock protein 81-2; Short=Hsp81-2; AltName: Full=Protein EARLY-RESPONSIVE TO DEHYDRATION 8; AltName: Full=Protein LOSS OF RECOG	HATPase_c
100800674	2215.76	3471.77	2792.8	5911.84	7016.37	7332.13	2826.77	6753.45	-1.25643	2.50506e-14	4.11724e-12	LOC100800674	NC_038250.2	3147516	3148804	+	1289	protein_coding	NDR1/HIN1-like protein 13 && - && PF03168:Late embryogenesis abundant protein	-
100776695	1250.29	1865.61	1673.62	3931.2	3378.45	4391.57	1596.51	3900.4	-1.28866	3.24599e-14	5.30973e-12	LOC100776695	NC_038255.2	47608799	47612406	+	1948	protein_coding	probable glycerol-3-phosphate acyltransferase 3 && Q9FZ22.1 RecName: Full=Probable glycerol-3-phosphate acyltransferase 2; Short=AtGPAT2 && PF01553:Acyltransferase	Acyltransferase
100807883	1782.96	1452.63	1777.41	3270.27	3535.83	4152.86	1671	3652.99	-1.12847	3.30973e-14	5.38846e-12	PIP2-8	NC_038255.2	44449696	44451965	-	1335	protein_coding	aquaporin PIP2-8 && P43286.1 RecName: Full=Aquaporin PIP2-1; AltName: Full=Plasma membrane intrinsic protein 2-1; Short=AtPIP2;1; AltName: Full=Plasma membrane intrinsic protein 2a; Short=PIP2a; Contains: RecName: Full=Aquaporin PIP2-1, N-terminally proce	-
100811298	7146.64	10966.5	7759.44	16503.9	28221.8	27154.1	8624.21	23959.9	-1.47415	3.63918e-14	5.89701e-12	LOC100811298	NC_038248.2	7601945	7603135	+	1191	protein_coding	probable CCR4-associated factor 1 homolog 11 && Q9FMS6.1 RecName: Full=Probable CCR4-associated factor 1 homolog 11 && PF04857:CAF1 family ribonuclease	CAF1
100794076	779.584	1418.51	890.106	2868.33	4061.16	2786.29	1029.4	3238.59	-1.6534	4.02085e-14	6.48503e-12	LOC100794076	NC_016091.4	39804227	39806617	+	1136	protein_coding	SNAP25 homologous protein SNAP33-like && Q9S7P9.1 RecName: Full=SNAP25 homologous protein SNAP33; Short=AtSNAP33; AltName: Full=Snap25a; AltName: Full=Synaptosomal-associated protein SNAP25-like 1; Short=SNAP-25-like protein 1 && -	-
100787601	15.7211	26.9338	42.0743	175.174	389.207	316.885	28.2431	293.755	-3.37939	4.05866e-14	6.51557e-12	LOC100787601	NC_038241.2	36495758	36496465	+	708	protein_coding	uncharacterized LOC100787601 && - && -	-
100812027	91.5525	79.0058	81.3437	280.493	1008.11	551.421	83.9673	613.342	-2.86889	4.45114e-14	7.09512e-12	LOC100812027	NC_038242.2	10209522	10211048	-	1095	protein_coding	probable WRKY transcription factor 53 && Q9SUP6.1 RecName: Full=Probable WRKY transcription factor 53; AltName: Full=WRKY DNA-binding protein 53 && PF03106:WRKY DNA -binding domain	WRKY
100785446	2460.82	2529.08	2310.35	5321.84	5119.25	4214.36	2433.42	4885.15	-1.00536	4.46079e-14	7.09512e-12	LOC100785446	NC_016091.4	48607680	48610527	+	2154	protein_coding	uncharacterized LOC100785446 && - && PF01852:START domain	START
100170745	159.986	159.807	196.347	621.168	633.791	515.98	172.047	590.313	-1.77884	4.69362e-14	7.4312e-12	SIK1	NC_016089.4	9401534	9406157	-	2145	protein_coding	stress-induced receptor-like kinase && P93604.1 RecName: Full=Rust resistance kinase Lr10; AltName: Full=Probable receptor-like serine/threonine-protein kinase LRK10; Flags: Precursor && PF07714:Protein tyrosine kinase	Pkinase_Tyr
novel.957	918.299	1439.16	1162.19	3016.64	5005.46	2870.73	1173.22	3630.94	-1.62979	6.54114e-14	1.02621e-11	-	NC_038252.2	37376180	37380241	-	3567	-	- && Q40392.1 RecName: Full=TMV resistance protein N && PF00931:NB-ARC domain|PF01582:TIR domain	TIR
100795696	83.2296	182.252	61.709	466.413	929.419	809.933	109.064	735.255	-2.75214	7.45088e-14	1.16365e-11	LOC100795696	NC_038241.2	4585760	4586809	+	1050	protein_coding	dehydration-responsive element-binding protein 1F && Q9LN86.1 RecName: Full=Dehydration-responsive element-binding protein 1F; Short=Protein DREB1F && PF00847:AP2 domain	AP2
732553	8607.79	12513.4	9257.29	20384.6	26919.1	21261.5	10126.2	22855.1	-1.17441	9.44211e-14	1.46799e-11	NAC2	NC_038242.2	9212051	9213978	+	1419	protein_coding	NAC domain protein NAC2 && Q39013.2 RecName: Full=NAC domain-containing protein 2; Short=ANAC002 && PF02365:No apical meristem (NAM) protein	NAM
100802806	2792.81	3407.12	2601.13	5934.41	7121.65	5649.72	2933.69	6235.26	-1.08767	9.61773e-14	1.48859e-11	LOC100802806	NC_038242.2	11115443	11118193	-	2100	protein_coding	uncharacterized LOC100802806 && - && PF01852:START domain	START
100798848	292.228	440.816	199.152	2707.13	5629.68	2958.29	310.732	3765.03	-3.59878	9.83508e-14	1.51544e-11	LOC100798848	NC_038255.2	37244397	37247475	+	1734	protein_coding	DNA ligase 1 && - && -	-
100819791	514.174	541.369	619.895	1349.8	1376.05	1235.23	558.479	1320.36	-1.24141	1.03452e-13	1.58696e-11	LOC100819791	NC_038246.2	914286	916997	-	2178	protein_coding	probable protein phosphatase 2C 49-like%2C transcript variant X1 && Q9FYN7.1 RecName: Full=Probable protein phosphatase 2C 2; Short=OsPP2C02 && PF00481:Protein phosphatase 2C	PP2C
106794635	111.898	100.553	57.9691	464.264	657.186	366.919	90.1398	496.123	-2.45997	1.11426e-13	1.69826e-11	LOC106794635	NC_038245.2	42338829	42339531	-	603	lncRNA	uncharacterized LOC106794635 && Q9M373.1 RecName: Full=Arabinogalactan peptide 20; Short=AG-peptide 20; Flags: Precursor && -	-
100783832	49.013	91.5749	63.579	349.272	490.231	324.182	68.0556	387.895	-2.51004	1.11692e-13	1.69826e-11	HSF-25	NC_038247.2	4248239	4250485	+	1505	protein_coding	heat stress transcription factor 25 && P22335.1 RecName: Full=Heat shock factor protein HSF24; AltName: Full=Heat shock transcription factor 24; Short=HSTF 24; AltName: Full=Heat stress transcription factor && PF00447:HSF-type DNA-binding	HSF_DNA-bind
547482	276.507	622.171	563.796	1579.79	1672.74	2218.19	487.491	1823.57	-1.90323	1.1499e-13	1.74074e-11	B13-1-9	NC_016090.4	42157526	42158482	-	957	protein_coding	syringolide-induced protein B13-1-9 && Q9SJ52.1 RecName: Full=Protein YLS9; AltName: Full=Protein NDR1/HIN1-LIKE 10; Short=AtNHL10; AltName: Full=Protein YELLOW-LEAF-SPECIFIC GENE 9 && PF03168:Late embryogenesis abundant protein	-
100808399	921.999	1258.71	934.05	2569.57	3958.01	2377.68	1038.25	2968.42	-1.51542	1.25001e-13	1.88402e-11	LOC100808399	NC_016090.4	36595993	36600398	-	2194	protein_coding	calcium-dependent protein kinase 32 && Q6NLQ6.1 RecName: Full=Calcium-dependent protein kinase 32 && PF13499:EF-hand domain pair|PF00069:Protein kinase domain	Pkinase
100795681	54.5616	54.7654	57.0341	242.879	364.749	300.207	55.4537	302.611	-2.44822	1.46294e-13	2.1835e-11	LOC100795681	NC_038256.2	36748654	36749550	-	897	protein_coding	uncharacterized LOC100795681 && - && -	-
100811790	474.408	497.377	430.093	1407.84	2055.57	1062.19	467.293	1508.53	-1.69063	1.46769e-13	2.1835e-11	LOC100811790	NC_038254.2	969974	970769	+	796	protein_coding	probable E3 ubiquitin-protein ligase XERICO && Q9SI09.1 RecName: Full=Probable E3 ubiquitin-protein ligase XERICO && PF13639:Ring finger domain	-
100807302	1381.61	1212.92	1243.53	2589.99	3443.32	2577.82	1279.35	2870.37	-1.16584	1.67298e-13	2.47824e-11	LOC100807302	NC_016089.4	45608876	45611022	+	1745	protein_coding	protein phosphatase 2C 37 && P49598.1 RecName: Full=Protein phosphatase 2C 37; Short=AtPP2C37; AltName: Full=Protein ABA-HYPERSENSITIVE GERMINATION 3; AltName: Full=Protein phosphatase 2C A; Short=PP2CA && PF00481:Protein phosphatase 2C	PP2C
100786006	57.3359	76.3124	93.4985	261.148	779.478	505.556	75.7156	515.394	-2.76719	2.34779e-13	3.46299e-11	LOC100786006	NC_038249.2	28488276	28493700	-	2437	protein_coding	MACPF domain-containing protein NSL1 && Q9SGN6.1 RecName: Full=MACPF domain-containing protein NSL1; AltName: Full=Protein NECROTIC SPOTTED LESIONS 1; Short=Protein NSL1 && PF01823:MAC/Perforin domain	-
100796647	225.645	420.167	330.05	900.586	1503.66	1165.39	325.287	1189.88	-1.87081	2.68939e-13	3.94997e-11	LOC100796647	NC_038252.2	31832607	31836767	+	3464	protein_coding	leucine-rich repeat receptor-like tyrosine-protein kinase PXC3 && O22938.1 RecName: Full=Leucine-rich repeat receptor-like tyrosine-protein kinase PXC3; AltName: Full=Protein PXY/TDR-CORRELATED 3; Flags: Precursor && PF13855:Leucine rich repeat|PF00069:Pr	Pkinase
100499208	122.995	197.514	157.077	430.949	1008.11	906.874	159.196	781.978	-2.29613	2.73186e-13	3.99534e-11	NDR1b	NC_038248.2	38808520	38809636	+	1117	protein_coding	CC-NB-LRR resistance (R) protein && O48915.1 RecName: Full=Protein NDR1; AltName: Full=Non-race specific disease resistance protein 1; Short=AtNDR1; Flags: Precursor && -	-
100305418	348.639	920.238	673.189	4112.82	6539.96	5197.33	647.355	5283.37	-3.02876	2.86721e-13	4.1756e-11	LOC100305418	NC_038248.2	193909	196392	+	2484	protein_coding	cytokinin-regulated kinase && Q9FIJ6.1 RecName: Full=Serine/threonine-protein kinase-like protein CCR4; AltName: Full=CRINKLY 4-related kinase 1; Short=AtCRK1; AltName: Full=Protein CRINKLY 4 RELATED 4; Short=AtCCR4; Flags: Precursor && PF13540:Regulator	Pkinase
100792931	553.014	1269.48	574.081	6232.1	7912.82	7797.04	798.858	7313.98	-3.19457	2.91404e-13	4.22597e-11	LOC100792931	NC_038243.2	44337653	44341259	-	2847	protein_coding	scarecrow-like protein 13-like%2C transcript variant X1 && Q9M0M5.2 RecName: Full=Scarecrow-like protein 13; Short=AtSCL13; AltName: Full=GRAS family protein 24; Short=AtGRAS-24 && PF03514:GRAS domain family	GRAS
100305429	467.935	503.662	452.533	1189.68	1139.97	1042.38	474.71	1124.01	-1.24339	3.20868e-13	4.61448e-11	LOC100305429	NC_038252.2	32010515	32011441	-	927	protein_coding	lectin protein kinase family protein && Q9XID3.1 RecName: Full=G-type lectin S-receptor-like serine/threonine-protein kinase At1g34300; Flags: Precursor && PF00069:Protein kinase domain	Pkinase
100817460	124.844	223.55	141.183	499.728	846.473	783.873	163.193	710.025	-2.12083	3.76281e-13	5.38893e-11	LOC100817460	NC_016089.4	856432	860390	-	1755	protein_coding	pto-interacting protein 1-like%2C transcript variant X1 && Q41328.2 RecName: Full=Pto-interacting protein 1; Short=Pti1; AltName: Full=Pto kinase interactor 1 && PF07714:Protein tyrosine kinase	Pkinase_Tyr
100812951	67.5084	64.6411	108.458	428.799	357.305	372.131	80.2026	386.079	-2.26784	4.62348e-13	6.56706e-11	LOC100812951	NC_038243.2	35332948	35344750	+	1206	protein_coding	MADS-box protein SVP%2C transcript variant X3 && Q9FUY6.1 RecName: Full=MADS-box protein JOINTLESS; AltName: Full=LeMADS && PF01486:K-box region|PF00319:SRF-type transcription factor (DNA-binding and dimerisation domain)	SRF-TF
100820615	839.694	986.675	809.697	1773.23	2153.4	2814.44	878.688	2247.02	-1.35457	4.71514e-13	6.6698e-11	LOC100820615	NC_038244.2	5407523	5413882	+	2478	protein_coding	ABC transporter G family member 11-like%2C transcript variant X1 && Q8RXN0.1 RecName: Full=ABC transporter G family member 11; Short=ABC transporter ABCG.11; Short=AtABCG11; AltName: Full=Protein CUTICULAR DEFECT AND ORGAN FUSION 1; AltName: Full=Protein	ABC2_membrane
100819514	473.484	802.627	680.669	1744.21	2072.58	1621.95	652.26	1812.92	-1.47464	5.35519e-13	7.54426e-11	LOC100819514	NC_038249.2	16456129	16458960	-	1739	protein_coding	E3 ubiquitin-protein ligase RZF1%2C transcript variant X1 && O22197.1 RecName: Full=Probable E3 ubiquitin-protein ligase RHC1A; AltName: Full=RING-H2 finger C1a; AltName: Full=RING-H2 zinc finger protein RHC1a && PF13639:Ring finger domain|PF14369:zinc-ri	-
547886	6335.62	10520.3	8491.53	15812.9	26163	25178.8	8449.16	22384.9	-1.40564	5.61274e-13	7.87494e-11	SCOF-1	NC_038253.2	39225558	39226704	+	1147	protein_coding	scof-1 protein && Q96289.1 RecName: Full=Zinc finger protein ZAT10; AltName: Full=Salt-tolerance zinc finger && PF13912:C2H2-type zinc finger	-
100500586	451.289	604.215	448.793	1521.75	1247.38	1191.45	501.432	1320.19	-1.39634	6.03427e-13	8.42076e-11	LOC100500586	NC_038249.2	38995917	38996755	+	536	protein_coding	uncharacterized LOC100500586 && - && -	-
100775893	527.121	1178.8	757.338	2045.12	3240.21	3406.51	821.087	2897.28	-1.81896	6.1894e-13	8.5794e-11	LOC100775893	NC_038251.2	10615648	10617762	+	2115	protein_coding	berberine bridge enzyme-like 21 && Q9SVG3.1 RecName: Full=Berberine bridge enzyme-like 21; Short=AtBBE-like 21; Flags: Precursor && PF01565:FAD binding domain|PF08031:Berberine and berberine like	FAD_binding_4
547881	120.22	147.238	87.8886	375.065	619.967	612.922	118.449	535.985	-2.17747	6.22855e-13	8.5905e-11	GH	NC_038249.2	36445215	36450144	+	1225	protein_coding	gamma glutamyl hydrolase && P93164.1 RecName: Full=Gamma-glutamyl hydrolase; AltName: Full=Conjugase; AltName: Full=GH; AltName: Full=Gamma-Glu-X carboxypeptidase; Flags: Precursor && PF07722:Peptidase C26	-
novel.884	28.668	19.7514	28.0495	190.219	336.037	162.612	25.4897	229.623	-3.17207	6.24719e-13	8.5905e-11	-	NC_038251.2	52998153	52999172	+	1020	-	- && - && -	-
100819568	1099.55	1049.52	1203.33	2811.37	2635.13	2038.9	1117.47	2495.13	-1.15889	6.70349e-13	9.1451e-11	HSP90-2	NC_038244.2	44380063	44382741	-	2100	protein_coding	heat shock cognate protein 80-like && P36181.1 RecName: Full=Heat shock cognate protein 80 && PF00183:Hsp90 protein|PF02518:Histidine kinase-, DNA gyrase B-, and HSP90-like ATPase	HATPase_c
100306152	135.942	187.639	192.607	577.106	675.264	526.404	172.062	592.925	-1.7848	7.01231e-13	9.52874e-11	LOC100306152	NC_016091.4	43031040	43033600	-	1038	protein_coding	response regulator ARR6-like && Q9ZWS6.2 RecName: Full=Two-component response regulator ARR6 && PF00072:Response regulator receiver domain	Response_reg
547856	1633.15	1534.33	1580.12	2828.57	5245.79	4158.07	1582.53	4077.48	-1.36547	7.74672e-13	1.04854e-10	VLXC	NC_038243.2	504144	509613	+	2792	protein_coding	lipoxygenase && P24095.1 RecName: Full=Seed linoleate 9S-lipoxygenase; AltName: Full=Lipoxygenase && PF00305:Lipoxygenase|PF01477:PLAT/LH2 domain	Lipoxygenase
100803916	39.7652	72.7212	59.839	288.015	392.398	289.783	57.4418	323.399	-2.49252	7.94416e-13	1.07106e-10	LOC100803916	NC_038253.2	4461050	4467728	+	3517	protein_coding	transcription factor bHLH35%2C transcript variant X1 && Q2HIV9.1 RecName: Full=Transcription factor bHLH35; AltName: Full=Basic helix-loop-helix protein 35; Short=AtbHLH35; Short=bHLH 35; AltName: Full=Transcription factor EN 41; AltName: Full=bHLH transc	HLH
100810164	219.171	429.145	282.365	905.959	1098.5	1210.21	310.227	1071.56	-1.78798	9.58224e-13	1.28689e-10	LOC100810164	NC_038245.2	33442518	33443598	-	727	protein_coding	heavy metal-associated isoprenylated plant protein 39 && O03982.1 RecName: Full=Heavy metal-associated isoprenylated plant protein 39; Short=AtHIP39; Flags: Precursor && PF00403:Heavy-metal-associated domain	HMA
100527101	24.9689	6.28455	14.9598	199.891	229.696	152.188	15.4044	193.925	-3.65629	9.78565e-13	1.30911e-10	LOC100527101	NC_016091.4	43131191	43131741	-	551	protein_coding	uncharacterized LOC100527101 && - && -	-
100810841	1947.57	2585.64	2045.75	4514.75	5494.63	4198.72	2192.99	4736.04	-1.1107	1.04722e-12	1.39555e-10	LOC100810841	NC_038253.2	41085254	41088831	+	2445	protein_coding	bZIP transcription factor 29 && Q69IL4.1 RecName: Full=Transcription factor RF2a && PF00170:bZIP transcription factor	bZIP_1
100305571	283.905	381.562	300.13	1247.71	986.843	771.364	321.866	1001.97	-1.638	1.10301e-12	1.46424e-10	LOC100305571	NC_038248.2	37195714	37196593	-	880	protein_coding	uncharacterized LOC100305571 && Q1G3I2.1 RecName: Full=B-box domain protein 30; Short=AtBBX30; AltName: Full=Microprotein 1A && -	-
100785857	107.274	242.404	172.972	972.59	593.382	744.262	174.217	770.078	-2.14365	1.1109e-12	1.46906e-10	LOC100785857	NC_038242.2	47782138	47782944	+	670	lncRNA	uncharacterized LOC100785857 && - && -	-
100780835	731.495	818.787	874.211	1604.5	1750.37	1825.22	808.164	1726.7	-1.09534	1.1471e-12	1.51115e-10	HSF-28	NC_038249.2	25625102	25628550	+	1772	protein_coding	heat stress transcription factor 28 && Q8GYY1.2 RecName: Full=Heat stress transcription factor A-3; Short=AtHsfA3; AltName: Full=AtHsf-17 && PF00447:HSF-type DNA-binding	HSF_DNA-bind
100798421	66.5836	127.487	78.5387	341.75	470.027	971.502	90.8697	594.426	-2.70918	1.19505e-12	1.56833e-10	LOC100798421	NC_038252.2	29651437	29668552	-	4803	protein_coding	disease resistance protein RUN1%2C transcript variant X3 && Q40392.1 RecName: Full=TMV resistance protein N && -	-
106799532	820.274	545.858	944.335	1972.05	1907.75	2441.26	770.155	2107.02	-1.45222	1.21113e-12	1.58342e-10	LOC106799532	NC_038244.2	11709161	11710288	+	1128	protein_coding	protein QUIRKY-like && - && -	-
100791328	825.822	779.284	750.793	2116.05	1785.46	1516.67	785.3	1806.06	-1.20146	1.21728e-12	1.58545e-10	LOC100791328	NC_038249.2	31064068	31067761	+	3163	protein_coding	zinc finger CCCH domain-containing protein 30 && Q10EL1.1 RecName: Full=Zinc finger CCCH domain-containing protein 24; Short=OsC3H24 && PF12796:Ankyrin repeats (3 copies)	-
100816188	236.742	392.336	379.604	889.839	1271.84	1066.36	336.227	1076.01	-1.67809	1.27248e-12	1.65111e-10	LOC100816188	NC_016088.4	51448185	51450454	-	2270	protein_coding	uncharacterized LOC100816188 && - && -	-
100810548	1475.01	1557.67	1510	2611.48	3211.49	3396.09	1514.23	3073.02	-1.0211	1.29719e-12	1.67687e-10	LOC100810548	NC_016090.4	39982184	39985576	+	3393	protein_coding	exocyst complex component EXO70H1 && Q9FGH9.1 RecName: Full=Exocyst complex component EXO70B1; Short=AtExo70b1; AltName: Full=Exocyst subunit Exo70 family protein B1 && PF03081:Exo70 exocyst complex subunit	Exo70
732656	25.8936	107.735	54.2291	783.445	1452.62	1394.71	62.6193	1210.26	-4.27198	1.43787e-12	1.84491e-10	LOC732656	NC_038253.2	3580959	3581741	+	783	protein_coding	dehydration-responsive element binding protein 3 && Q84QC2.1 RecName: Full=Ethylene-responsive transcription factor ERF017 && PF00847:AP2 domain	AP2
100803409	0	8.97793	2.80495	349.272	735.879	540.997	3.92763	542.05	-7.10316	1.49766e-12	1.9145e-10	LOC100803409	NC_038246.2	46476003	46478308	-	1799	protein_coding	cytokinin hydroxylase && Q9ZW95.1 RecName: Full=Cytokinin hydroxylase; AltName: Full=Cytochrome P450 35A2 && PF00067:Cytochrome P450	p450
100781523	0	0	0	95.6469	242.457	53.1616	0	130.422	-9.5914	1.52148e-12	1.93778e-10	LOC100781523	NC_038247.2	28978816	28979817	+	703	protein_coding	linoleate 9S-lipoxygenase-4-like && P38417.1 RecName: Full=Linoleate 9S-lipoxygenase-4; AltName: Full=Lipoxygenase-4; Short=L-4; AltName: Full=VSP94 && PF00305:Lipoxygenase	Lipoxygenase
100782320	385.63	742.475	428.223	1663.61	2022.6	1404.09	518.776	1696.77	-1.70929	1.53414e-12	1.94672e-10	LOC100782320	NC_038251.2	50209618	50213921	-	1723	protein_coding	cold-responsive protein kinase 1 && C0LGH3.2 RecName: Full=Probable LRR receptor-like serine/threonine-protein kinase At1g56140; Flags: Precursor && PF00069:Protein kinase domain	Pkinase
100170751	441.117	483.91	647.945	1146.69	1829.06	1559.41	524.324	1511.72	-1.52781	1.90003e-12	2.40218e-10	LOC100170751	NC_038241.2	37946559	37947869	+	897	protein_coding	NAC domain-containing protein 2 && Q9C598.1 RecName: Full=Protein ATAF2; AltName: Full=NAC domain-containing protein 81; Short=ANAC081 && PF02365:No apical meristem (NAM) protein	NAM
100805151	347.715	587.157	347.814	1055.34	2043.87	1492.69	427.562	1530.64	-1.83968	2.06387e-12	2.59979e-10	LOC100805151	NC_016088.4	3180971	3181984	+	1014	protein_coding	protein bfr2 && - && PF07816:Protein of unknown function (DUF1645)	-
100816647	489.205	729.008	605.87	1527.13	1899.25	1366.57	608.028	1597.65	-1.39356	2.47432e-12	3.1055e-10	LOC100816647	NC_038256.2	1060416	1064470	-	3029	protein_coding	protein OBERON 3 && Q94B71.1 RecName: Full=Protein OBERON 3 && PF07227:PHD - plant homeodomain finger protein|PF16312:Coiled-coil region of Oberon	-
100805097	323.671	376.175	264.601	890.913	1138.91	801.594	321.482	943.806	-1.55345	2.58274e-12	3.22983e-10	LOC100805097	NC_038249.2	15702000	15707115	+	1398	protein_coding	probable prolyl 4-hydroxylase 7 && Q8L970.1 RecName: Full=Probable prolyl 4-hydroxylase 7; Short=AtP4H7 && PF03171:2OG-Fe(II) oxygenase superfamily	2OG-FeII_Oxy
100802124	1241.05	1940.13	1535.25	3420.72	4231.3	3371.07	1572.14	3674.36	-1.22467	2.92284e-12	3.62885e-10	LOC100802124	NC_038251.2	8619023	8621731	-	2193	protein_coding	probable WRKY transcription factor 31%2C transcript variant X2 && Q9C519.1 RecName: Full=WRKY transcription factor 6; AltName: Full=WRKY DNA-binding protein 6; Short=AtWRKY6 && PF03106:WRKY DNA -binding domain	WRKY
100170714	615.899	570.099	618.025	1265.98	1787.59	1331.12	601.341	1461.56	-1.28131	2.96194e-12	3.66421e-10	LOC100170714	NC_038250.2	29073315	29075410	-	1588	protein_coding	NAC domain-containing protein && Q39013.2 RecName: Full=NAC domain-containing protein 2; Short=ANAC002 && PF02365:No apical meristem (NAM) protein	NAM
100802459	80.4552	92.4727	138.378	808.163	3717.68	3796.36	103.769	2774.07	-4.74066	3.29634e-12	4.04713e-10	LOC100802459	NC_038243.2	2785063	2790771	-	2927	protein_coding	linoleate 9S-lipoxygenase 1 && P27480.1 RecName: Full=Linoleate 9S-lipoxygenase 1; AltName: Full=Lipoxygenase 1 && PF00305:Lipoxygenase|PF01477:PLAT/LH2 domain	Lipoxygenase
100775994	36.9909	26.9338	32.7245	176.248	305.198	202.223	32.2164	227.89	-2.823	3.76985e-12	4.59776e-10	LOC100775994	NC_038255.2	2279423	2281673	+	2251	protein_coding	uncharacterized protein At5g39865 && Q9LH89.1 RecName: Full=Uncharacterized protein At3g28850 && PF00462:Glutaredoxin	-
100305884	82.3048	55.6632	110.328	262.223	700.786	559.76	82.7654	507.59	-2.6173	3.90925e-12	4.75098e-10	LOC100305884	NC_038247.2	7367484	7369265	-	1028	protein_coding	putative expansin-like A2 && Q9SVE5.1 RecName: Full=Expansin-like A2; Short=At-EXPL2; Short=AtEXLA2; Short=AtEXPL2; AltName: Full=Ath-ExpBeta-2.2; Flags: Precursor && PF03330:Rare lipoprotein A (RlpA)-like double-psi beta-barrel|PF01357:Pollen allergen	-
100791727	2.77432	0	1.86997	108.543	135.053	74.0093	1.5481	105.868	-6.10635	3.94365e-12	4.77597e-10	LOC100791727	NC_038252.2	20716433	20718558	-	2023	lncRNA	uncharacterized LOC100791727 && Q8L748.1 RecName: Full=Nuclear pore complex protein NUP107; AltName: Full=Nucleoporin 107 && -	-
100776289	3514.14	4889.38	3658.6	7363.74	10377.8	8526.7	4020.7	8756.08	-1.1228	5.0885e-12	6.1195e-10	LOC100776289	NC_016088.4	1775020	1777607	+	2588	protein_coding	transcription factor MYC2-like && Q39204.2 RecName: Full=Transcription factor MYC2; Short=AtMYC2; AltName: Full=Basic helix-loop-helix protein 6; Short=AtbHLH6; Short=bHLH 6; AltName: Full=Protein JASMONATE INSENSITIVE 1; AltName: Full=R-homologous Arabid	HLH
100784249	55.4864	48.4808	57.9691	184.846	455.139	373.174	53.9788	337.719	-2.64574	5.18619e-12	6.21533e-10	LOC100784249	NC_038249.2	20034847	20035950	-	1102	protein_coding	probable xyloglucan endotransglucosylase/hydrolase protein 23 && Q38910.1 RecName: Full=Probable xyloglucan endotransglucosylase/hydrolase protein 23; Short=At-XTH23; Short=XTH-23; Flags: Precursor && -	-
100792874	799.004	938.194	963.969	1596.98	3135.99	3355.44	900.389	2696.14	-1.58231	5.52546e-12	6.599e-10	LOC100792874	NC_038248.2	4393323	4394818	+	1496	protein_coding	E3 ubiquitin-protein ligase RDUF2 && Q940T5.1 RecName: Full=E3 ubiquitin-protein ligase RDUF2; AltName: Full=RING and DUF1117 domain-containing protein 2; Short=AtRDUF2 && PF13639:Ring finger domain|PF06547:Protein of unknown function (DUF1117)|PF14369:zi	-
100776884	0	0	0	111.767	71.2484	101.111	0	94.7089	-9.12988	8.24814e-12	9.81671e-10	LOC100776884	NC_016090.4	6225014	6228060	+	3047	protein_coding	disease resistance protein RGA2 && Q7XA42.2 RecName: Full=Putative disease resistance protein RGA1; AltName: Full=RGA3-blb && PF00931:NB-ARC domain	NB-ARC
100796827	27.7432	104.144	43.9443	260.074	910.278	459.692	58.6105	543.348	-3.2115	8.28762e-12	9.8298e-10	LOC100796827	NC_038244.2	1515347	1516712	-	892	protein_coding	LURP-one-related domain-containing protein && A0MFL4.2 RecName: Full=Protein LURP-one-related 17 && PF04525:LURP-one-related	-
100800489	1310.4	1964.37	1321.13	2811.37	5786.01	4902.33	1531.97	4499.9	-1.55445	9.84652e-12	1.16388e-09	LOC100800489	NC_038250.2	47929656	47931614	-	1959	protein_coding	pathogenesis-related genes transcriptional activator PTI6 && O04682.1 RecName: Full=Pathogenesis-related genes transcriptional activator PTI6; AltName: Full=PTO-interacting protein 6 && PF00847:AP2 domain	AP2
100800204	3.69909	3.59117	0	90.2735	147.814	79.2212	2.43009	105.769	-5.43668	1.13868e-11	1.33678e-09	LOC100800204	NC_016089.4	48986902	48987732	-	831	protein_coding	stigma-specific STIG1-like protein 1 && - && PF04885:Stigma-specific protein, Stig1	-
100775665	172.008	132.873	198.217	512.625	529.577	582.693	167.699	541.632	-1.69194	1.30872e-11	1.5312e-09	LOC100775665	NC_038242.2	44937681	44941193	-	2742	protein_coding	scarecrow-like protein 21%2C transcript variant X3 && Q69VG1.1 RecName: Full=Chitin-inducible gibberellin-responsive protein 1 && PF03514:GRAS domain family	GRAS
100784111	514.174	578.179	431.963	1213.32	1310.12	1087.21	508.105	1203.55	-1.24386	1.71452e-11	1.99248e-09	LOC100784111	NC_038252.2	5788779	5790813	+	1388	protein_coding	probable adenylate kinase 7%2C mitochondrial && Q8L7W7.1 RecName: Full=Probable adenylate kinase 7, mitochondrial; AltName: Full=ATP-AMP transphosphorylase 7; AltName: Full=ATP:AMP phosphotransferase; AltName: Full=Adenylate monophosphate kinase 7; Short=	ADK
100812338	1075.51	1358.36	1223.9	2330.99	3006.26	2389.15	1219.26	2575.46	-1.07876	1.77929e-11	2.06081e-09	LOC100812338	NC_038246.2	3944148	3947257	-	1477	protein_coding	uncharacterized LOC100812338 && - && -	-
100809236	268.184	422.861	267.406	736.159	1470.69	1169.56	319.483	1125.47	-1.81646	1.85252e-11	2.13846e-09	LOC100809236	NC_038253.2	35737985	35740171	+	2099	protein_coding	rust resistance kinase Lr10 && P93604.1 RecName: Full=Rust resistance kinase Lr10; AltName: Full=Probable receptor-like serine/threonine-protein kinase LRK10; Flags: Precursor && PF13947:Wall-associated receptor kinase galacturonan-binding|PF07714:Protein	Pkinase_Tyr
100819994	1016.33	1906.01	1100.48	3114.44	5157.53	3558.7	1340.94	3943.56	-1.55613	1.86697e-11	2.14795e-09	LOC100819994	NC_038247.2	2666387	2668211	+	1825	protein_coding	phospholipase A1-Ibeta2%2C chloroplastic && O23522.2 RecName: Full=Phospholipase A1-Ibeta2, chloroplastic; Flags: Precursor && PF01764:Lipase (class 3)	Lipase_3
100783951	508.625	313.33	481.517	1838.79	1455.81	947.527	434.491	1414.04	-1.70255	1.99645e-11	2.2817e-09	LOC100783951	NC_038252.2	36632285	36633961	-	726	protein_coding	CDGSH iron-sulfur domain-containing protein NEET && Q9FLI7.1 RecName: Full=CDGSH iron-sulfur domain-containing protein NEET; Short=At-NEET && PF09360:Iron-binding zinc finger CDGSH type	-
100500311	115.597	152.625	128.093	407.305	711.42	434.674	132.105	517.8	-1.97045	2.4134e-11	2.74912e-09	LOC100500311	NC_038253.2	8244397	8245152	-	756	protein_coding	uncharacterized LOC100500311 && - && -	-
100801339	530.82	1472.38	885.431	7021.99	10433.1	6846.38	962.877	8100.49	-3.07254	2.50187e-11	2.83822e-09	LOC100801339	NC_038248.2	5374524	5377653	-	1760	protein_coding	mitogen-activated protein kinase 3 && Q39023.2 RecName: Full=Mitogen-activated protein kinase 3; Short=AtMPK3; Short=MAP kinase 3 && PF00069:Protein kinase domain	Pkinase
100802487	45.3139	57.4588	20.5697	205.265	423.237	282.486	41.1141	303.662	-2.88351	2.50806e-11	2.83822e-09	LOC100802487	NC_038252.2	9826620	9829123	-	1655	protein_coding	serine/threonine-protein kinase OXI1 && Q9LSF1.1 RecName: Full=Serine/threonine-protein kinase OXI1; AltName: Full=AGC serine/threonine-protein kinase subfamily 2 member 1; AltName: Full=Protein OXIDATIVE SIGNAL-INDUCIBLE 1 && PF00069:Protein kinase domai	Pkinase
100787907	216.397	167.887	230.006	484.683	759.274	1074.7	204.763	772.885	-1.91666	3.57077e-11	4.01449e-09	LOC100787907	NC_016090.4	45357379	45360486	-	1849	protein_coding	benzyl alcohol O-benzoyltransferase && Q8GT20.1 RecName: Full=Benzyl alcohol O-benzoyltransferase; AltName: Full=Benzoyl coenzyme A:benzyl alcohol benzoyl transferase && PF02458:Transferase family	-
100803962	331.069	287.294	426.353	785.594	1522.8	1048.64	348.239	1119.01	-1.6843	4.16478e-11	4.65202e-09	LOC100803962	NC_038254.2	55270255	55273043	-	1824	protein_coding	UDP-glucose 6-dehydrogenase 1 && Q96558.1 RecName: Full=UDP-glucose 6-dehydrogenase 1; Short=UDP-Glc dehydrogenase 1; Short=UDP-GlcDH 1; Short=UDPGDH 1; AltName: Full=Gm-UGD1 && PF03720:UDP-glucose/GDP-mannose dehydrogenase family, UDP binding domain|PF03	-
100793027	197.901	313.33	174.842	514.774	1746.12	1083.04	228.691	1114.64	-2.28484	4.26888e-11	4.75292e-09	LOC100793027	NC_016091.4	6470533	6472982	+	1105	protein_coding	gamma-glutamylcyclotransferase 2-1 && Q84MC1.1 RecName: Full=Gamma-glutamylcyclotransferase 2-2; Short=AtGGCT2;2; AltName: Full=Gamma-glutamyl cyclotransferase 2;2 && PF04752:ChaC-like protein	ChaC
100789908	258.936	324.103	341.269	862.972	716.737	820.357	308.103	800.022	-1.3766	4.32512e-11	4.79017e-09	LOC100789908	NC_038249.2	35224164	35225510	+	963	protein_coding	putative 4-hydroxy-4-methyl-2-oxoglutarate aldolase 3%2C transcript variant X1 && Q9FH13.1 RecName: Full=Putative 4-hydroxy-4-methyl-2-oxoglutarate aldolase 3; Short=HMG aldolase 3; AltName: Full=Oxaloacetate decarboxylase; Short=OAA decarboxylase; AltNam	-
100795308	153.512	138.26	227.201	549.164	523.197	868.306	172.991	646.889	-1.90332	4.3301e-11	4.79017e-09	LOC100795308	NC_038255.2	42717849	42719644	-	1796	protein_coding	cytochrome P450 94A1 && O81117.2 RecName: Full=Cytochrome P450 94A1; AltName: Full=P450-dependent fatty acid omega-hydroxylase && PF00067:Cytochrome P450	p450
547852	922.923	1050.42	717.133	3494.87	2092.79	1901.31	896.825	2496.32	-1.47676	5.20322e-11	5.70125e-09	HSP23.9	NC_038248.2	941416	942758	+	1033	protein_coding	low molecular weight heat shock protein Hsp23.9%2C transcript variant 1 && Q39818.1 RecName: Full=Heat shock 22 kDa protein, mitochondrial; Flags: Precursor && PF00011:Hsp20/alpha crystallin family	-
100805572	663.062	623.068	690.019	1221.92	1544.07	1455.17	658.716	1407.05	-1.09505	5.37866e-11	5.85629e-09	LOC100805572	NC_016090.4	44683334	44684969	-	751	protein_coding	dormancy-associated protein homolog 3%2C transcript variant X1 && Q8LD26.1 RecName: Full=Dormancy-associated protein homolog 3; AltName: Full=DRM1 homolog 3 && PF05564:Dormancy/auxin associated protein	-
100797934	1176.31	1977.84	1528.7	2948.93	4208.97	4534.37	1560.95	3897.43	-1.32005	5.39895e-11	5.8599e-09	LOC100797934	NC_016089.4	43379748	43382206	+	1687	protein_coding	probable protein phosphatase 2C 25 && O80871.1 RecName: Full=Probable protein phosphatase 2C 25; Short=AtPP2C25; AltName: Full=Protein phosphatase AP2C1 && PF00481:Protein phosphatase 2C	PP2C
100500325	130.393	52.072	110.328	268.671	867.741	718.203	97.5977	618.205	-2.66379	5.47041e-11	5.91885e-09	LOC100500325	NC_038244.2	18920530	18921590	+	677	protein_coding	uncharacterized LOC100500325 && Q06394.1 RecName: Full=Major latex protein 146; Short=MLP 146 && PF00407:Pathogenesis-related protein Bet v I family	-
100785614	198.826	129.282	154.273	598.599	454.075	543.082	160.794	531.919	-1.72626	5.86116e-11	6.30212e-09	LOC100785614	NC_038247.2	37019329	37026047	+	1934	protein_coding	probable sugar phosphate/phosphate translocator At3g11320%2C transcript variant X2 && Q5XF09.1 RecName: Full=Probable sugar phosphate/phosphate translocator At3g11320 && PF03151:Triose-phosphate Transporter family	-
548042	110.048	183.15	254.316	588.927	880.502	658.787	182.505	709.405	-1.95884	8.04787e-11	8.59976e-09	RNF12	NC_038246.2	48592427	48594506	+	916	protein_coding	RING-H2 finger protein && Q852U6.1 RecName: Full=Probable E3 ubiquitin-protein ligase RHY1A; AltName: Full=RING-H2 finger Y1a; AltName: Full=RING-H2 zinc finger protein RHY1a && PF13639:Ring finger domain	-
547976	96.1764	188.537	71.9938	396.559	595.509	895.408	118.902	629.158	-2.40296	8.39928e-11	8.94757e-09	ACS1	NC_038241.2	39363704	39366462	-	2026	protein_coding	1-aminocyclopropane 1-carboxylate synthase && P31531.1 RecName: Full=1-aminocyclopropane-1-carboxylate synthase; Short=ACC synthase; AltName: Full=S-adenosyl-L-methionine methylthioadenosine-lyase && PF00155:Aminotransferase class I and II	Aminotran_1_2
100784184	95.2516	58.3565	81.3437	332.078	378.573	285.613	78.3173	332.088	-2.08467	9.38369e-11	9.96548e-09	LOC100784184	NC_016090.4	37331912	37333525	-	1412	protein_coding	activator of 90 kDa heat shock protein ATPase homolog && Q55DB6.1 RecName: Full=Activator of 90 kDa heat shock protein ATPase homolog && PF08327:Activator of Hsp90 ATPase homolog 1-like protein|PF09229:Activator of Hsp90 ATPase, N-terminal	-
102668221	0	12.5691	4.67492	168.725	158.448	100.069	5.74801	142.414	-4.62439	9.42922e-11	9.98311e-09	LOC102668221	NC_016090.4	30842378	30862375	+	10772	protein_coding	uncharacterized LOC102668221%2C transcript variant X1 && O22518.1 RecName: Full=40S ribosomal protein SA; AltName: Full=p40 && -	-
100500601	821.198	1653.73	940.595	4969.34	9533.46	7790.78	1138.51	7431.19	-2.7064	9.50189e-11	1.00293e-08	ERF6	NC_038248.2	40085755	40086781	+	1027	protein_coding	ethylene-responsive transcription factor 6 && O80340.1 RecName: Full=Ethylene-responsive transcription factor 4; Short=AtERF4; AltName: Full=Ethylene-responsive element-binding factor 4; Short=EREBP-4; AltName: Full=Protein RELATED TO APETALA2 5 && PF0084	AP2
100813652	228.419	415.678	188.867	708.217	1641.9	1107.01	277.655	1152.38	-2.05288	1.00493e-10	1.05747e-08	LOC100813652	NC_038249.2	36958657	36959900	-	1244	protein_coding	ethylene-responsive transcription factor 4 && O80340.1 RecName: Full=Ethylene-responsive transcription factor 4; Short=AtERF4; AltName: Full=Ethylene-responsive element-binding factor 4; Short=EREBP-4; AltName: Full=Protein RELATED TO APETALA2 5 && PF0084	AP2
100816427	138.716	224.448	186.997	494.355	1095.31	616.049	183.387	735.238	-2.00311	1.034e-10	1.08475e-08	LOC100816427	NC_016090.4	44520565	44525014	+	2320	protein_coding	calmodulin-binding protein 60 D%2C transcript variant X2 && Q0WVV6.1 RecName: Full=Calmodulin-binding protein 60 D && PF07887:Calmodulin binding protein-like	-
100796623	8.32296	4.48897	0	39.7633	232.886	188.672	4.27064	153.774	-5.16804	1.06589e-10	1.11483e-08	ANN11	NC_038251.2	45649285	45652244	-	957	protein_coding	annexin D4-like && Q9ZVJ6.1 RecName: Full=Annexin D4; AltName: Full=AnnAt4 && PF00191:Annexin	-
100789647	2040.05	2984.26	2058.84	4353.55	5781.75	5102.47	2361.05	5079.26	-1.10512	1.20489e-10	1.25261e-08	LOC100789647	NC_016089.4	47575994	47577230	-	1237	protein_coding	NDR1/HIN1-like protein 13 && - && PF03168:Late embryogenesis abundant protein	-
100816931	2743.8	2439.3	2603.93	6045.1	5860.44	4027.77	2595.68	5311.11	-1.03288	1.27485e-10	1.32137e-08	LOC100816931	NC_038254.2	493282	495588	-	1543	protein_coding	REF/SRPP-like protein At1g67360%2C transcript variant X1 && Q9FYF7.1 RecName: Full=REF/SRPP-like protein At1g67360 && PF05755:Rubber elongation factor protein (REF)	-
100793702	472.559	479.421	474.972	862.972	1589.8	1430.15	475.651	1294.31	-1.44426	1.45164e-10	1.5001e-08	LOC100793702	NC_016089.4	49846556	49847566	+	931	protein_coding	chlorophyll a-b binding protein 151%2C chloroplastic-like && P27520.1 RecName: Full=Chlorophyll a-b binding protein 215, chloroplastic; AltName: Full=LHCII type II CAB-215; Short=LHCP; Flags: Precursor && PF00504:Chlorophyll A-B binding protein	-
100780358	91.5525	132.873	98.1734	333.152	615.713	386.725	107.533	445.197	-2.04924	1.48206e-10	1.52696e-08	LOC100780358	NC_016088.4	39137320	39139661	+	2342	protein_coding	BAHD acyltransferase DCR && Q9FF86.1 RecName: Full=BAHD acyltransferase DCR; AltName: Full=Protein DEFECTIVE IN CUTICULAR RIDGES; AltName: Full=Protein PERMEABLE LEAVES 3 && PF02458:Transferase family	-
100500650	693.58	801.729	877.016	1552.92	2203.38	1614.65	790.775	1790.32	-1.17889	1.59746e-10	1.63609e-08	LOC100500650	NC_038247.2	6080556	6081150	-	595	protein_coding	uncharacterized LOC100500650 && - && -	-
100527669	3431.83	5370.6	3611.85	8733.96	10377.8	7760.55	4138.09	8957.44	-1.11406	1.64408e-10	1.67886e-08	LOC100527669	NC_038252.2	34113833	34114894	-	619	protein_coding	uncharacterized LOC100527669 && O03982.1 RecName: Full=Heavy metal-associated isoprenylated plant protein 39; Short=AtHIP39; Flags: Precursor && -	-
100790637	1086.61	1634.88	1109.83	2651.25	3886.76	2701.86	1277.11	3079.95	-1.26991	1.68341e-10	1.71395e-08	LOC100790637	NC_038250.2	1215518	1218838	-	1307	protein_coding	pirin-like protein && Q9SEE4.1 RecName: Full=Pirin-like protein && PF05726:Pirin C-terminal cupin domain|PF02678:Pirin	-
100794384	636.244	895.997	816.242	1466.94	2010.91	1913.82	782.828	1797.22	-1.19896	1.78025e-10	1.80191e-08	LOC100794384	NC_038246.2	38024768	38028564	-	3029	protein_coding	uncharacterized LOC100794384 && - && PF01936:NYN domain	DUF88
100800451	124.844	161.603	114.068	247.177	1045.33	1051.77	133.505	781.425	-2.54908	1.86981e-10	1.88154e-08	LOC100800451	NC_038256.2	38302603	38310691	+	3254	protein_coding	linoleate 9S-lipoxygenase 5%2C transcript variant X1 && Q9LUW0.2 RecName: Full=Linoleate 9S-lipoxygenase 5, chloroplastic; AltName: Full=Lipoxygenase 5; Short=AtLOX5 && PF00305:Lipoxygenase|PF01477:PLAT/LH2 domain	Lipoxygenase
100792716	85.0791	244.2	107.523	461.04	1083.61	739.051	145.601	761.234	-2.38569	2.23874e-10	2.23971e-08	LOC100792716	NC_038241.2	35248804	35249798	-	995	protein_coding	uncharacterized LOC100792716 && - && -	-
100788029	14.7964	13.4669	2.80495	44.0621	347.735	246.003	10.3561	212.6	-4.3578	2.47537e-10	2.46929e-08	LOC100788029	NC_038253.2	34761425	34764948	+	2508	protein_coding	uncharacterized LOC100788029 && - && -	-
100816384	953.441	1233.57	1184.63	2945.71	2270.38	2061.84	1123.88	2425.97	-1.10999	2.90057e-10	2.86446e-08	LOC100816384	NC_038253.2	5431506	5433752	+	1334	protein_coding	WAT1-related protein At4g28040 && Q9SUD5.1 RecName: Full=WAT1-related protein At4g28040 && PF00892:EamA-like transporter family	DUF6
100799381	264.485	358.219	233.746	652.334	963.448	842.247	285.484	819.343	-1.52076	2.90471e-10	2.86446e-08	LOC100799381	NC_038256.2	34515043	34518561	-	2421	protein_coding	transmembrane protein 53%2C transcript variant X3 && Q5PPS7.1 RecName: Full=Transmembrane protein 53-A && PF05705:Eukaryotic protein of unknown function (DUF829)	-
100780890	143.34	257.667	268.341	569.583	1566.4	779.704	223.116	971.896	-2.12296	3.28674e-10	3.21365e-08	LOC100780890	NC_038252.2	1450441	1453712	+	1828	protein_coding	NAC domain-containing protein 69 && B5X570.1 RecName: Full=NAC domain-containing protein 14; Short=ANAC014; AltName: Full=Protein NTM1-like 2 && PF02365:No apical meristem (NAM) protein	NAM
100804042	902.578	922.033	1129.46	1785.05	1965.18	2207.77	984.691	1986	-1.01225	3.76681e-10	3.67264e-08	LOC100804042	NC_038249.2	14158053	14169362	+	5230	protein_coding	receptor-like protein kinase FERONIA && Q9SCZ4.1 RecName: Full=Receptor-like protein kinase FERONIA; AltName: Full=Protein SIRENE; Flags: Precursor && -	-
121173982	14.7964	29.6272	9.34985	422.351	189.287	85.4755	17.9245	232.371	-3.69403	3.92046e-10	3.81168e-08	LOC121173982	NC_038254.2	56828677	56829657	-	981	protein_coding	uncharacterized LOC121173982 && - && PF02179:BAG domain	-
100784637	164.61	296.272	198.217	606.122	1100.63	647.321	219.699	784.69	-1.83622	4.22477e-10	4.06178e-08	LOC100784637	NC_038244.2	5672916	5673718	+	803	protein_coding	J domain-containing protein && A4XKA5.1 RecName: Full=Chaperone protein DnaJ && PF00226:DnaJ domain	DnaJ
100793122	215.472	177.763	388.019	747.98	1290.98	822.441	260.418	953.8	-1.87323	4.25914e-10	4.08345e-08	LOC100793122	NC_038252.2	29455233	29462050	-	3788	protein_coding	disease resistance protein RUN1 && Q40392.1 RecName: Full=TMV resistance protein N && PF00931:NB-ARC domain|PF01582:TIR domain	TIR
100791597	965.463	1635.78	1126.66	2613.63	4067.54	2726.88	1242.63	3136.02	-1.33542	4.35241e-10	4.16131e-08	LOC100791597	NC_038254.2	3205372	3206352	+	981	protein_coding	calcium-binding protein CML24 && Q9LE22.1 RecName: Full=Probable calcium-binding protein CML27; AltName: Full=Calmodulin-like protein 27 && PF13499:EF-hand domain pair	-
100791863	1044.07	1209.33	1110.76	2375.05	2511.77	1853.36	1121.39	2246.73	-1.00244	5.28739e-10	4.9726e-08	LOC100791863	NC_038242.2	45419378	45422005	+	796	protein_coding	protein translation factor SUI1 homolog 1 && P41568.2 RecName: Full=Protein translation factor SUI1 homolog 1 && PF01253:Translation initiation factor SUI1	SUI1
100805895	1230.87	2277.7	1693.26	3924.75	3556.04	4854.38	1733.94	4111.72	-1.24562	5.39343e-10	5.05854e-08	LOC100805895	NC_038245.2	49400120	49401858	+	903	protein_coding	probable WRKY transcription factor 70-like && Q9LY00.1 RecName: Full=Probable WRKY transcription factor 70; AltName: Full=WRKY DNA-binding protein 70 && PF03106:WRKY DNA -binding domain	WRKY
100790460	99.8755	134.669	145.858	421.276	360.495	515.98	126.801	432.584	-1.77049	5.5139e-10	5.15752e-08	LOC100790460	NC_038243.2	35065322	35066254	+	933	protein_coding	uncharacterized LOC100790460 && - && PF14009:Domain of unknown function (DUF4228)	-
100790259	1.84955	22.4448	12.1548	200.966	135.053	169.909	12.1497	168.643	-3.79198	6.27235e-10	5.83532e-08	LOC100790259	NC_038248.2	15722103	15797964	+	2191	protein_coding	pentatricopeptide repeat-containing protein At4g04790%2C mitochondrial%2C transcript variant X1 && Q6NQ81.2 RecName: Full=Pentatricopeptide repeat-containing protein At4g04790, mitochondrial; Flags: Precursor && PF13041:PPR repeat family	-
100527140	385.63	516.231	443.183	989.784	1221.86	941.273	448.348	1050.97	-1.22885	6.59896e-10	6.12266e-08	LOC100527140	NC_038248.2	10487523	10488442	+	920	protein_coding	uncharacterized LOC100527140 && - && -	-
100802537	1093.08	1377.21	1642.77	2677.04	2661.71	3299.15	1371.02	2879.3	-1.07053	6.65189e-10	6.15522e-08	LOC100802537	NC_038254.2	15977315	15980746	+	1808	protein_coding	probable serine/threonine-protein kinase PBL3 && O49840.1 RecName: Full=Protein kinase 2B, chloroplastic; Flags: Precursor && PF07714:Protein tyrosine kinase	Pkinase_Tyr
100306311	1180.01	1019	1376.3	2098.86	2706.37	2440.22	1191.77	2415.15	-1.01914	6.99035e-10	6.45112e-08	LOC100306311	NC_016091.4	5234530	5235574	+	1045	protein_coding	uncharacterized LOC100306311 && - && -	-
100816412	291.303	465.057	468.427	725.412	1716.34	2002.42	408.263	1481.39	-1.85941	8.07033e-10	7.42794e-08	LOC100816412	NC_016089.4	3811307	3812758	+	1452	protein_coding	mitochondrial uncoupling protein 5 && Q9SJY5.1 RecName: Full=Mitochondrial uncoupling protein 5; Short=AtPUMP5; AltName: Full=Mitochondrial dicarboxylate carrier 1 && PF00153:Mitochondrial carrier protein	Mito_carr
100037458	203.45	462.363	231.876	905.959	867.741	1613.61	299.23	1129.1	-1.91554	8.68868e-10	7.95464e-08	ACS	NC_038244.2	1449782	1452588	-	2079	protein_coding	1-aminocyclopropane-1-carboxylate synthase && P31531.1 RecName: Full=1-aminocyclopropane-1-carboxylate synthase; Short=ACC synthase; AltName: Full=S-adenosyl-L-methionine methylthioadenosine-lyase && PF00155:Aminotransferase class I and II	Aminotran_1_2
100170686	0	3.59117	6.54489	125.738	571.05	432.59	3.37869	376.459	-6.80099	8.94191e-10	8.16482e-08	TSB	NC_038247.2	256142	258697	+	1386	protein_coding	tryptophan synthase beta subunit && O50046.1 RecName: Full=Tryptophan synthase beta chain 2, chloroplastic; Flags: Precursor && PF00291:Pyridoxal-phosphate dependent enzyme	PALP
100787869	143.34	175.07	275.821	492.206	728.435	910.002	198.077	710.214	-1.84255	9.00608e-10	8.20171e-08	LOC100787869	NC_038253.2	7079178	7081566	-	2389	protein_coding	U-box domain-containing protein 19 && O80742.1 RecName: Full=U-box domain-containing protein 19; AltName: Full=Plant U-box protein 19 && PF04564:U-box domain	U-box
100778162	214.547	89.7793	303.87	736.159	874.122	875.603	202.732	828.628	-2.03176	9.75569e-10	8.8146e-08	WRKY76	NC_038242.2	11515224	11518075	+	1568	protein_coding	WRKY transcription factor 76 && Q9LY00.1 RecName: Full=Probable WRKY transcription factor 70; AltName: Full=WRKY DNA-binding protein 70 && PF03106:WRKY DNA -binding domain	WRKY
102669351	0	0	0	35.4646	121.229	54.204	0	70.299	-8.6999	1.01334e-09	9.13194e-08	LOC102669351	NC_038247.2	11382626	11391595	-	6143	protein_coding	uncharacterized LOC102669351%2C transcript variant X2 && - && -	-
100820193	196.977	252.28	157.077	562.06	715.674	532.658	202.111	603.464	-1.57766	1.06209e-09	9.48236e-08	LOC100820193	NC_038255.2	30831732	30833139	-	1408	protein_coding	TLC domain-containing protein At5g14285 && Q8GYK7.1 RecName: Full=TLC domain-containing protein At5g14285 && -	-
102662234	10.1725	8.97793	6.54489	93.4976	94.6433	123.001	8.56511	103.714	-3.59742	1.09075e-09	9.67795e-08	LOC102662234	NC_038256.2	36718792	36722429	-	2534	protein_coding	exonuclease V%2C chloroplastic && Q9FKK6.1 RecName: Full=Exonuclease V, chloroplastic; Short=Exo V; Flags: Precursor && PF09810:Exonuclease V - a 5' deoxyribonuclease	-
100785056	49.013	95.1661	43.0093	183.771	545.529	424.25	62.3961	384.517	-2.62264	1.13415e-09	1.00372e-07	LOC100785056	NC_038254.2	14155997	14162063	+	2100	protein_coding	polyamine oxidase 2 && Q9SKX5.1 RecName: Full=Probable polyamine oxidase 2; Short=AtPAO2; AltName: Full=Amine oxidase 1 && PF01593:Flavin containing amine oxidoreductase	Amino_oxidase
100790409	207.149	379.766	344.074	769.474	859.234	1083.04	310.33	903.915	-1.54229	1.19401e-09	1.054e-07	LOC100790409	NC_038256.2	42826390	42831803	+	2666	protein_coding	glucosamine inositolphosphorylceramide transferase 1%2C transcript variant X1 && Q84WB7.1 RecName: Full=Glycosyltransferase family protein 64 protein C5; Short=GT64 C5 && PF09258:Glycosyl transferase family 64 domain	-
111240476	55.4864	146.34	147.728	436.322	683.772	453.437	116.518	524.51	-2.17023	1.40062e-09	1.23323e-07	LOC111240476	NC_016091.4	19358430	19359165	+	736	protein_coding	putative calcium-binding protein && Q9FIH9.1 RecName: Full=Calcium-binding protein CML37; AltName: Full=Calmodulin-like protein 37 && PF00036:EF hand|PF13833:EF-hand domain pair|PF13202:EF hand	efhand
100780938	6.47341	7.18234	0	66.6304	172.272	101.111	4.55192	113.338	-4.63281	1.42262e-09	1.24624e-07	LOC100780938	NC_038254.2	47856316	47860926	-	4483	protein_coding	MDIS1-interacting receptor like kinase 2%2C transcript variant X2 && Q8VZG8.3 RecName: Full=MDIS1-interacting receptor like kinase 2; Short=AtMIK2; AltName: Full=Probable LRR receptor-like serine/threonine-protein kinase At4g08850; Flags: Precursor && PF1	Pkinase
100527035	35.1414	24.2404	55.1641	124.663	324.34	380.47	38.182	276.491	-2.8575	1.4414e-09	1.25949e-07	LOC100527035	NC_038248.2	18471562	18472177	-	616	protein_coding	uncharacterized LOC100527035 && Q9LSQ6.1 RecName: Full=Calcium-binding protein PBP1; AltName: Full=KIC-related protein 2; AltName: Full=PINOID-binding protein 1 && PF13833:EF-hand domain pair	-
100797382	0	0	0	31.1659	116.975	57.3311	0	68.4906	-8.66233	1.47443e-09	1.2851e-07	LOC100797382	NC_038253.2	498623	499774	-	626	pseudogene	- && Q9FIK8.1 RecName: Full=Protein C2-DOMAIN ABA-RELATED 11; Contains: RecName: Full=Protein C2-DOMAIN ABA-RELATED 11, N-terminally processed && PF00168:C2 domain	C2
100305727	919.224	953.456	842.421	1714.12	2318.23	1624.03	905.034	1885.46	-1.0588	1.5576e-09	1.34733e-07	LOC100305727	NC_016089.4	41595619	41596501	-	790	protein_coding	uncharacterized LOC100305727 && - && -	-
100814411	24.9689	83.4948	40.2043	152.605	728.435	365.877	49.556	415.639	-3.06722	1.81235e-09	1.53694e-07	LOC100814411	NC_038244.2	9103332	9104321	-	990	protein_coding	uncharacterized LOC100814411 && - && -	-
548091	887.782	638.331	801.282	1333.68	3758.09	2201.52	775.798	2431.09	-1.64792	1.81979e-09	1.53946e-07	R1	NC_038250.2	2850226	2851738	+	797	protein_coding	cysteine proteinase inhibitor && Q06445.1 RecName: Full=Cysteine proteinase inhibitor; AltName: Full=Cystatin && PF00031:Cystatin domain	-
100813871	833.22	1212.92	1385.65	2315.95	2928.63	2388.1	1143.93	2544.22	-1.15324	1.84551e-09	1.5574e-07	LOC100813871	NC_038251.2	3189184	3189979	-	796	protein_coding	zinc finger protein ZAT12 && Q9SLD4.1 RecName: Full=Zinc finger protein ZAT11 && PF13912:C2H2-type zinc finger	-
100815663	500.302	1124.93	547.901	3416.42	5192.62	3699.42	724.379	4102.82	-2.50171	2.09465e-09	1.75478e-07	LOC100815663	NC_038253.2	23617979	23620809	+	1231	protein_coding	NAC domain-containing protein 68-like%2C transcript variant X1 && Q9FY93.1 RecName: Full=NAC domain-containing protein 83; Short=ANAC083; AltName: Full=Protein VND-INTERACTING 2 && PF02365:No apical meristem (NAM) protein	NAM
100782716	721.323	1349.38	1118.24	1855.98	4169.62	3267.88	1062.98	3097.83	-1.54309	2.21368e-09	1.85e-07	LOC100782716	NC_038253.2	36034203	36038461	-	2125	protein_coding	rust resistance kinase Lr10%2C transcript variant X2 && P93604.1 RecName: Full=Rust resistance kinase Lr10; AltName: Full=Probable receptor-like serine/threonine-protein kinase LRK10; Flags: Precursor && PF13947:Wall-associated receptor kinase galacturona	Pkinase_Tyr
100786297	0	0	0	27.9418	98.897	67.755	0	64.8646	-8.58393	2.3098e-09	1.92567e-07	LOC100786297	NC_038254.2	11192680	11194074	+	1395	pseudogene	- && O64470.1 RecName: Full=Spermidine hydroxycinnamoyl transferase; AltName: Full=BAHD-like hydroxycinnamoyl transferase && -	-
102662162	0	0	0	46.2114	61.6777	67.755	0	58.548	-8.43611	2.69275e-09	2.23414e-07	LOC102662162	NC_016090.4	6237046	6252092	+	8044	protein_coding	uncharacterized LOC102662162%2C transcript variant X2 && Q9FX32.1 RecName: Full=Sucrose synthase 6; Short=AtSUS6; AltName: Full=Sucrose-UDP glucosyltransferase 6 && -	-
100305427	1489.81	1549.59	2128.96	2671.67	5032.05	5005.53	1722.79	4236.41	-1.29817	2.77037e-09	2.29303e-07	LOC100305427	NC_038253.2	37661970	37678826	-	2805	protein_coding	lectin-like receptor kinase && Q9LXA5.1 RecName: Full=L-type lectin-domain containing receptor kinase IX.1; Short=LecRK-IX.1; Flags: Precursor && PF07727:Reverse transcriptase (RNA-dependent DNA polymerase)|PF00139:Legume lectin domain|PF00069:Protein kin	Pkinase
100792694	61.035	62.8455	91.6285	271.895	299.881	267.893	71.8363	279.89	-1.96256	2.91324e-09	2.39977e-07	LOC100792694	NC_038248.2	34940961	34942867	+	1907	protein_coding	lysM domain receptor-like kinase 3 && F4IB81.1 RecName: Full=LysM domain receptor-like kinase 3; Short=LysM-containing receptor-like kinase 3; Flags: Precursor && PF00069:Protein kinase domain	Pkinase
100804187	2042.82	2016.44	1612.85	3469.08	5041.62	3287.68	1890.71	3932.79	-1.05658	3.01707e-09	2.4735e-07	LOC100804187	NC_038256.2	3004711	3005520	-	810	protein_coding	nodulin-related protein 1 && Q9ZQ80.1 RecName: Full=Nodulin-related protein 1; Short=AtNRP1; AltName: Full=RPS2-interacting protein 11 && -	-
100817249	161.835	191.23	286.105	550.238	820.951	606.668	213.057	659.286	-1.62992	3.21048e-09	2.62582e-07	LOC100817249	NC_016088.4	51475428	51481035	-	2356	protein_coding	calcium-dependent protein kinase 28 && Q9FKW4.1 RecName: Full=Calcium-dependent protein kinase 28 && PF00069:Protein kinase domain|PF13499:EF-hand domain pair	Pkinase
100800652	469.785	611.397	448.793	857.598	1830.13	1683.45	509.991	1457.06	-1.51444	3.28674e-09	2.68184e-07	LOC100800652	NC_038249.2	32881725	32885097	-	1514	protein_coding	uncharacterized LOC100800652%2C transcript variant 2 && - && -	-
100790536	229.344	172.376	183.257	433.098	598.699	650.448	194.992	560.748	-1.52417	3.4984e-09	2.84121e-07	LOC100790536	NC_038246.2	1020681	1027099	+	2435	protein_coding	long chain acyl-CoA synthetase 1%2C transcript variant X1 && O22898.1 RecName: Full=Long chain acyl-CoA synthetase 1; AltName: Full=Protein ECERIFERUM 8 && PF00501:AMP-binding enzyme	AMP-binding
100784385	0	0	0	17.195	37.2193	179.29	0	77.9015	-8.84839	3.54037e-09	2.86173e-07	LOC100784385	NC_016091.4	2126698	2128647	-	1950	protein_coding	aldehyde oxidase GLOX1 && Q9FYG4.1 RecName: Full=Aldehyde oxidase GLOX1; AltName: Full=Glyoxal oxidase 1; Flags: Precursor && PF07250:Glyoxal oxidase N-terminus|PF09118:Domain of unknown function (DUF1929)	-
100499880	64.7341	127.487	76.6688	372.916	451.949	283.529	89.6298	369.464	-2.04254	3.56134e-09	2.86927e-07	LOC100499880	NC_038245.2	1125370	1127456	+	954	protein_coding	uncharacterized LOC100499880%2C transcript variant X1 && Q9FIK8.1 RecName: Full=Protein C2-DOMAIN ABA-RELATED 11; Contains: RecName: Full=Protein C2-DOMAIN ABA-RELATED 11, N-terminally processed && PF00168:C2 domain	C2
100792189	78.6057	121.202	77.6037	210.638	701.85	489.921	92.4705	467.469	-2.33743	3.56633e-09	2.86927e-07	LOC100792189	NC_038241.2	39146994	39149880	-	2887	protein_coding	BTB/POZ domain-containing protein At5g41330 && Q9FN67.1 RecName: Full=BTB/POZ domain-containing protein At5g41330 && PF02214:BTB/POZ domain	K_tetra
100802432	89.703	35.0139	87.8886	276.194	366.876	365.877	70.8685	336.316	-2.24765	3.70222e-09	2.96479e-07	LOC100802432	NC_038248.2	17686415	17689593	-	1142	protein_coding	anamorsin homolog && C6TKZ5.1 RecName: Full=Anamorsin homolog; AltName: Full=Fe-S cluster assembly protein DRE2 homolog && PF05093:Cytokine-induced anti-apoptosis inhibitor 1, Fe-S biogenesis	-
100305746	520.647	669.754	549.771	1038.15	1470.69	1342.59	580.057	1283.81	-1.14607	4.016e-09	3.20862e-07	LOC100305746	NC_038247.2	15313312	15316381	-	826	protein_coding	putative photosystem I subunit O && Q949Q5.1 RecName: Full=Photosystem I subunit O; Short=PSI-O; Flags: Precursor && -	-
100792548	326.445	563.814	460.948	876.943	1514.29	1322.79	450.402	1238.01	-1.45862	4.03732e-09	3.2182e-07	LOC100792548	NC_038249.2	9621232	9625164	-	2368	protein_coding	LEAF RUST 10 DISEASE-RESISTANCE LOCUS RECEPTOR-LIKE PROTEIN KINASE-like 2.2%2C transcript variant X2 && Q9FF31.1 RecName: Full=LEAF RUST 10 DISEASE-RESISTANCE LOCUS RECEPTOR-LIKE PROTEIN KINASE-like 2.1; AltName: Full=Probable receptor-like serine/threoni	Pkinase_Tyr
100777541	1075.51	909.464	1441.75	1929.06	2952.02	3601.44	1142.24	2827.51	-1.3078	4.06875e-09	3.23212e-07	LOC100777541	NC_016089.4	12317256	12317971	+	716	protein_coding	uncharacterized LOC100777541 && - && -	-
100784362	12.022	8.08014	32.7245	116.066	208.428	187.629	17.6089	170.708	-3.27981	4.31587e-09	3.41657e-07	LOC100784362	NC_016090.4	35575107	35579896	-	1160	protein_coding	pyrroline-5-carboxylate reductase && P17817.1 RecName: Full=Pyrroline-5-carboxylate reductase; Short=P5C reductase; Short=P5CR && PF03807:NADP oxidoreductase coenzyme F420-dependent|PF14748:Pyrroline-5-carboxylate reductase dimerisation	F420_oxidored
100788810	1022.8	1355.67	1129.46	2110.68	3145.56	2204.64	1169.31	2486.96	-1.08865	4.52214e-09	3.57167e-07	LOC100788810	NC_016091.4	6334621	6336109	-	1219	protein_coding	uncharacterized LOC100788810 && - && -	-
100796843	51.7873	129.282	87.8886	271.895	580.621	412.784	89.6527	421.767	-2.23347	4.92533e-09	3.87238e-07	LOC100796843	NC_038253.2	7326046	7328448	+	1010	protein_coding	two-component response regulator ARR5%2C transcript variant X1 && Q9SB04.2 RecName: Full=Two-component response regulator ARR5; AltName: Full=Response reactor 2 && PF00072:Response regulator receiver domain	Response_reg
106798038	17.5707	0.897793	21.5047	175.174	139.306	217.858	13.3244	177.446	-3.73878	5.08676e-09	3.99022e-07	LOC106798038	NW_024464658.1	135191	148795	+	6526	protein_coding	putative disease resistance RPP13-like protein 1%2C transcript variant X7 && Q9LRR4.1 RecName: Full=Putative disease resistance RPP13-like protein 1 && -	-
100306510	2228.7	2101.73	1502.52	2936.04	5736.02	5753.96	1944.32	4808.67	-1.30637	5.18417e-09	4.05741e-07	LOC100306510	NC_016088.4	46289956	46291463	+	707	protein_coding	AAI_LTSS superfamily protein && O23758.1 RecName: Full=Non-specific lipid-transfer protein; Short=LTP; Flags: Precursor && PF00234:Protease inhibitor/seed storage/LTP family	-
106795446	187.729	131.078	129.028	439.546	604.016	389.852	149.278	477.805	-1.67847	5.36738e-09	4.19129e-07	LOC106795446	NC_038249.2	10228090	10231425	+	2907	protein_coding	putative wall-associated receptor kinase-like 16 && Q9LMP1.1 RecName: Full=Wall-associated receptor kinase 2; Flags: Precursor && PF07645:Calcium-binding EGF domain|PF13947:Wall-associated receptor kinase galacturonan-binding|PF00069:Protein kinase domain	Pkinase
100794605	698.204	718.234	769.493	2067.69	1767.38	1176.85	728.644	1670.64	-1.19705	5.43773e-09	4.22797e-07	HSF-08	NC_016091.4	4209518	4211470	+	1868	protein_coding	heat stress transcription factor 8%2C transcript variant X4 && P41152.1 RecName: Full=Heat shock factor protein HSF30; AltName: Full=Heat shock transcription factor 30; Short=HSTF 30; AltName: Full=Heat stress transcription factor && PF00447:HSF-type DNA-	HSF_DNA-bind
100783043	212.698	257.667	246.836	789.893	918.785	455.522	239.067	721.4	-1.59321	5.54567e-09	4.30132e-07	LOC100783043	NC_038252.2	7889761	7890956	+	1196	protein_coding	uncharacterized LOC100783043 && - && PF05553:Cotton fibre expressed protein	-
100813531	122.07	270.236	241.226	599.674	936.863	628.558	211.177	721.698	-1.77273	5.59445e-09	4.32943e-07	LOC100813531	NC_038253.2	35765385	35767533	+	2061	protein_coding	rust resistance kinase Lr10 && P93604.1 RecName: Full=Rust resistance kinase Lr10; AltName: Full=Probable receptor-like serine/threonine-protein kinase LRK10; Flags: Precursor && PF13947:Wall-associated receptor kinase galacturonan-binding|PF07714:Protein	Pkinase_Tyr
100788441	360.661	332.183	271.146	1225.14	1248.44	552.464	321.33	1008.68	-1.65018	5.67825e-09	4.38445e-07	LOC100788441	NC_038247.2	4568827	4569538	-	712	protein_coding	uncharacterized LOC100788441 && - && -	-
100805802	290.379	588.952	383.344	758.727	1758.88	1798.11	420.892	1438.57	-1.77297	6.22219e-09	4.79373e-07	LOC100805802	NC_038249.2	26754232	26756081	+	1322	protein_coding	blue copper protein && P42849.1 RecName: Full=Umecyanin; Short=UMC && PF02298:Plastocyanin-like domain	Cu_bind_like
100785450	147.039	142.749	138.378	413.754	833.712	355.453	142.722	534.306	-1.90439	6.92305e-09	5.30998e-07	LOC100785450	NC_038256.2	36106901	36109931	-	2134	protein_coding	LEAF RUST 10 DISEASE-RESISTANCE LOCUS RECEPTOR-LIKE PROTEIN KINASE-like 2.4%2C transcript variant X1 && F4HQ22.1 RecName: Full=LEAF RUST 10 DISEASE-RESISTANCE LOCUS RECEPTOR-LIKE PROTEIN KINASE-like 2.4; AltName: Full=Probable receptor-like serine/threoni	Pkinase
100819547	104.499	203.799	141.183	361.094	936.863	548.294	149.827	615.417	-2.03793	7.06125e-09	5.40397e-07	LOC100819547	NC_038244.2	2166087	2170992	+	1868	protein_coding	probable serine/threonine-protein kinase PBL17%2C transcript variant X1 && Q8GXZ3.1 RecName: Full=Serine/threonine-protein kinase At5g01020 && PF07714:Protein tyrosine kinase	Pkinase_Tyr
100526916	53.6368	32.3205	14.9598	241.804	488.104	123.001	33.639	284.303	-3.07883	7.33538e-09	5.60134e-07	LOC100526916	NC_016090.4	45600909	45601860	+	573	protein_coding	uncharacterized LOC100526916 && P43082.1 RecName: Full=Hevein-like preproprotein; Contains: RecName: Full=CB-HEL; Contains: RecName: Full=CD-HEL; AltName: Full=RNase; Flags: Precursor && PF00967:Barwin family	-
100813304	59.1855	67.3345	37.3994	154.755	380.7	334.605	54.6398	290.02	-2.40761	7.60505e-09	5.79444e-07	LOC100813304	NC_038249.2	20781340	20784381	-	1942	protein_coding	probable serine/threonine-protein kinase PIX13%2C transcript variant X1 && P27450.2 RecName: Full=Probable serine/threonine-protein kinase Cx32, chloroplastic; Flags: Precursor && PF07714:Protein tyrosine kinase	Pkinase_Tyr
100786628	58.2607	72.7212	65.4489	275.119	213.745	262.681	65.477	250.515	-1.93558	8.48047e-09	6.44721e-07	LOC100786628	NC_038246.2	1283423	1287346	-	2815	protein_coding	phospholipase A1 PLIP2%2C chloroplastic && - && PF01764:Lipase (class 3)	Lipase_3
100791158	114.672	93.3705	86.9536	322.405	392.398	277.274	98.332	330.692	-1.7497	9.79384e-09	7.39682e-07	LOC100791158	NC_038242.2	5190211	5193498	+	3288	protein_coding	G-type lectin S-receptor-like serine/threonine-protein kinase SD2-5 && Q8RWZ5.1 RecName: Full=G-type lectin S-receptor-like serine/threonine-protein kinase SD2-5; AltName: Full=S-domain-2 (SD2) receptor kinase 5; Short=SD2-5; Flags: Precursor && -	-
100778704	281.131	461.466	301.065	634.064	1269.71	1318.62	347.887	1074.13	-1.62631	1.01359e-08	7.63841e-07	LOC100778704	NC_038242.2	6038466	6040988	+	1088	protein_coding	cation transport regulator-like protein 2-like && Q84MC1.1 RecName: Full=Gamma-glutamylcyclotransferase 2-2; Short=AtGGCT2;2; AltName: Full=Gamma-glutamyl cyclotransferase 2;2 && PF04752:ChaC-like protein	ChaC
100804881	305.175	325.001	284.235	576.031	812.444	807.848	304.804	732.108	-1.26415	1.12498e-08	8.44098e-07	LOC100804881	NC_016091.4	8853127	8854588	-	1462	protein_coding	putative clathrin assembly protein At4g40080 && Q8L936.2 RecName: Full=Putative clathrin assembly protein At4g40080 && PF07651:ANTH domain	-
100527537	73.0571	72.7212	60.774	243.953	472.153	212.646	68.8508	309.584	-2.16855	1.15557e-08	8.6517e-07	LOC100527537	NC_038256.2	37248575	37249325	+	566	protein_coding	uncharacterized LOC100527537 && O64818.1 RecName: Full=Uncharacterized protein At2g23090 && -	-
100791545	1762.62	2731.09	2625.44	3689.39	5879.58	6931.86	2373.05	5500.28	-1.21277	1.16289e-08	8.68769e-07	LOC100791545	NC_038245.2	3583171	3584469	-	1299	protein_coding	RING-H2 finger protein ATL2 && Q8L9T5.2 RecName: Full=RING-H2 finger protein ATL2; AltName: Full=Protein ARABIDOPSIS TOXICOS EN LEVADURA 2; Short=Protein ATL2; AltName: Full=RING-type E3 ubiquitin transferase ATL2 && PF13639:Ring finger domain	-
100793598	460.537	696.687	546.031	912.407	2001.33	1895.05	567.752	1602.93	-1.49732	1.24688e-08	9.27504e-07	LOC100793598	NC_038242.2	8070169	8071376	-	1208	protein_coding	protein PHOSPHATE-INDUCED 1 && Q9ZPE7.1 RecName: Full=Protein EXORDIUM; Flags: Precursor && PF04674:Phosphate-induced protein 1 conserved region	-
100805806	1581.36	1661.81	1323	3958.06	3984.59	2232.79	1522.06	3391.81	-1.15595	1.25405e-08	9.30828e-07	LOC100805806	NC_038242.2	6920781	6921946	+	1166	protein_coding	50S ribosomal protein 6%2C chloroplastic && P11892.1 RecName: Full=50S ribosomal protein 6, chloroplastic; AltName: Full=CL25; AltName: Full=Plastid-specific 50S ribosomal protein 6; Short=PSRP-6; Flags: Precursor [Pisum sativum] && -	-
102669516	0	0	0	56.9583	110.594	15.6358	0	61.0628	-8.49649	1.31106e-08	9.71057e-07	LOC102669516	NC_016091.4	8312396	8318329	-	2063	lncRNA	uncharacterized LOC102669516%2C transcript variant X2 && Q8L7V3.1 RecName: Full=Probable methyltransferase PMT26 && -	-
547830	33.2918	35.0139	40.2043	104.244	202.048	510.768	36.17	272.353	-2.913	1.33142e-08	9.84026e-07	PRP2	NC_038245.2	12777170	12778086	+	917	protein_coding	repetitive proline-rich protein && P13993.1 RecName: Full=Repetitive proline-rich cell wall protein 2; Flags: Precursor && -	-
100781285	452.214	882.531	557.251	1156.36	2140.64	2004.51	630.665	1767.17	-1.48635	1.38652e-08	1.02038e-06	LOC100781285	NC_038249.2	40728612	40730263	+	1652	protein_coding	arogenate dehydratase 3 && Q9ZUY3.1 RecName: Full=Arogenate dehydratase 3, chloroplastic; Short=AtADT3; AltName: Full=Prephenate dehydratase 1; Short=AtPDT1; Flags: Precursor && PF00800:Prephenate dehydratase	-
100799666	315.348	355.526	223.461	657.707	942.18	731.754	298.112	777.214	-1.38218	1.42838e-08	1.04895e-06	LOC100799666	NC_016089.4	15805440	15809703	-	1776	protein_coding	BTB/POZ and MATH domain-containing protein 2 && Q9M8J9.1 RecName: Full=BTB/POZ and MATH domain-containing protein 2; AltName: Full=Protein BTB-POZ AND MATH DOMAIN 2; Short=AtBPM2 && PF00651:BTB/POZ domain	BTB
100810426	887.782	1532.53	873.276	2198.8	2519.21	2869.68	1097.86	2529.23	-1.20386	1.48055e-08	1.08495e-06	SWEET15	NC_038242.2	13866324	13868756	+	1629	protein_coding	sugar efflux transporter SWEET15%2C transcript variant X1 && B8BKP4.1 RecName: Full=Bidirectional sugar transporter SWEET14; Short=OsSWEET14 && PF03083:Sugar efflux transporter for intercellular exchange	-
547458	40.69	46.6852	85.0836	178.398	289.247	447.183	57.4863	304.943	-2.40804	1.52877e-08	1.11792e-06	MYB12A	NC_016090.4	43638928	43640263	-	981	protein_coding	R2R3-type MYB transcription factor MYB12a && Q9LDE1.1 RecName: Full=Transcription factor MYB108; AltName: Full=Myb-related protein 108; Short=AtMYB108; AltName: Full=Protein BOTRYTIS-SUSCEPTIBLE 1 && PF00249:Myb-like DNA-binding domain	Myb_DNA-binding
100808461	467.01	685.016	535.746	1161.73	1524.93	1105.97	562.591	1264.21	-1.16788	1.61643e-08	1.17703e-06	TCHQD2	NC_038249.2	9767968	9770916	-	2398	protein_coding	glutathione S-transferase TCHQD-like && O80662.1 RecName: Full=Glutathione S-transferase TCHQD; AltName: Full=Protein tetrachlorohydroquinone dehalogenase-homolog && PF13410:Glutathione S-transferase, C-terminal domain|PF13417:Glutathione S-transferase, N	-
100793459	681.558	566.507	506.762	1206.87	1197.4	1122.65	584.942	1175.64	-1.00704	1.79369e-08	1.29749e-06	LOC100793459	NC_038251.2	3159011	3163102	+	1808	protein_coding	ACT domain-containing protein ACR9 && O80644.1 RecName: Full=ACT domain-containing protein ACR9; AltName: Full=Protein ACT DOMAIN REPEATS 9 && PF01842:ACT domain	ACT
100809047	47.1634	38.6051	6.54489	108.543	303.071	530.574	30.7711	314.063	-3.35067	1.7969e-08	1.29749e-06	LOC100809047	NC_038244.2	11647000	11653406	+	1695	protein_coding	vicianin hydrolase && A2SY66.1 RecName: Full=Vicianin hydrolase; Short=VH; Flags: Precursor && PF00232:Glycosyl hydrolase family 1	Glyco_hydro_1
100794112	104.499	160.705	141.183	356.795	424.3	435.717	135.462	405.604	-1.58197	1.87374e-08	1.35015e-06	LOC100794112	NC_038242.2	43977119	43981752	+	3652	protein_coding	G-type lectin S-receptor-like serine/threonine-protein kinase At4g27290%2C transcript variant X1 && O81832.4 RecName: Full=G-type lectin S-receptor-like serine/threonine-protein kinase At4g27290; Flags: Precursor && PF08276:PAN-like domain|PF07714:Protein	Pkinase_Tyr
100526941	110.973	73.619	92.5635	175.174	533.831	682.762	92.3851	463.922	-2.32852	1.90108e-08	1.367e-06	LOC100526941	NC_016091.4	5438771	5439692	+	922	protein_coding	alpha-amylase inhibitor/lipid transfer/seed storage protein domain-containing protein && P14009.1 RecName: Full=14 kDa proline-rich protein DC2.15; Flags: Precursor && PF14547:Hydrophobic seed protein	-
100818139	220.096	203.799	332.855	559.911	1103.82	680.677	252.25	781.469	-1.6316	1.90899e-08	1.36983e-06	LOC100818139	NC_038244.2	1443226	1445095	+	1058	protein_coding	heavy metal-associated isoprenylated plant protein 39%2C transcript variant X2 && O03982.1 RecName: Full=Heavy metal-associated isoprenylated plant protein 39; Short=AtHIP39; Flags: Precursor && -	-
100799161	546.541	730.804	655.424	1098.33	1607.87	1458.3	644.256	1388.17	-1.10743	1.92639e-08	1.37945e-06	LOC100799161	NC_038254.2	40636419	40639074	-	1244	protein_coding	PPPDE peptidase domain-containing protein 2-like && Q6ICB0.1 RecName: Full=Desumoylating isopeptidase 1; Short=DeSI-1; AltName: Full=PPPDE peptidase domain-containing protein 2; AltName: Full=Protein FAM152B && PF05903:PPPDE putative peptidase domain	-
100778503	5.54864	18.8537	9.34985	110.693	125.482	103.196	11.2507	113.124	-3.32686	2.40102e-08	1.70167e-06	LOC100778503	NC_038248.2	40353508	40355669	-	1749	protein_coding	AAA-ATPase At3g50940%2C transcript variant X1 && Q147F9.1 RecName: Full=AAA-ATPase At3g50940; Flags: Precursor && PF14363:Domain associated at C-terminal with AAA|PF00004:ATPase family associated with various cellular activities (AAA)	AAA
100815173	765.712	786.467	882.626	1717.35	2052.38	1289.43	811.601	1686.38	-1.05507	2.93898e-08	2.06177e-06	LOC100815173	NC_038254.2	326012	329670	+	3294	protein_coding	probable pre-mRNA-splicing factor ATP-dependent RNA helicase DEAH5 && Q38953.2 RecName: Full=Probable pre-mRNA-splicing factor ATP-dependent RNA helicase DEAH5; AltName: Full=DEAH RNA helicase homolog PRP22 && PF00270:DEAD/DEAH box helicase|PF00271:Helica	DUF1605
547530	1788.51	3479.85	2126.16	8954.27	13296.9	8502.73	2464.84	10251.3	-2.05622	2.95734e-08	2.07044e-06	MAPK1	NC_038247.2	11379228	11382214	+	1624	protein_coding	mitogen-activated protein kinase 1 && Q39023.2 RecName: Full=Mitogen-activated protein kinase 3; Short=AtMPK3; Short=MAP kinase 3 && PF00069:Protein kinase domain	Pkinase
100819853	259.861	202.901	331.92	643.736	833.712	602.498	264.894	693.315	-1.38842	3.10514e-08	2.16513e-06	LOC100819853	NC_038256.2	44949902	44951380	+	1375	protein_coding	isoflavone-7-O-methyltransferase 6-like && Q84KK5.1 RecName: Full=Isoflavone 7-O-methyltransferase; AltName: Full=Daidzein 7-O-methyltransferase && PF00891:O-methyltransferase|PF08100:Dimerisation domain	-
100792020	479.957	899.589	589.04	1071.46	2480.93	2197.35	656.195	1916.58	-1.54623	3.23463e-08	2.25087e-06	LOC100792020	NC_038249.2	42469435	42470870	-	1436	protein_coding	E3 ubiquitin-protein ligase RDUF1 && Q940T5.1 RecName: Full=E3 ubiquitin-protein ligase RDUF2; AltName: Full=RING and DUF1117 domain-containing protein 2; Short=AtRDUF2 && PF14369:zinc-ribbon|PF13639:Ring finger domain|PF06547:Protein of unknown function	-
121173208	0	0	0	9.67216	85.0727	80.2636	0	58.3361	-8.43098	3.31268e-08	2.29593e-06	LOC121173208	NC_038248.2	35956598	35959111	+	2427	lncRNA	uncharacterized LOC121173208 && - && -	-
100127428	1261.39	1549.59	1581.99	2166.56	3290.19	3618.12	1464.33	3024.96	-1.04671	3.43958e-08	2.3791e-06	WRKY55	NC_038243.2	5075850	5078731	+	1840	protein_coding	WRKY transcription factor 55 && Q9SUP6.1 RecName: Full=Probable WRKY transcription factor 53; AltName: Full=WRKY DNA-binding protein 53 && PF03106:WRKY DNA -binding domain	WRKY
100811258	31.4423	55.6632	19.6347	146.157	261.598	226.197	35.58	211.318	-2.56875	3.47918e-08	2.40168e-06	LOC100811258	NC_038246.2	48804021	48805649	-	1629	protein_coding	E3 ubiquitin-protein ligase PUB22 && Q9SVC6.1 RecName: Full=E3 ubiquitin-protein ligase PUB22; AltName: Full=Plant U-box protein 22; AltName: Full=U-box domain-containing protein 22 && PF04564:U-box domain	U-box
100790034	596.479	728.11	719.938	1118.75	1484.52	1571.92	681.509	1391.73	-1.0301	3.61724e-08	2.48846e-06	LOC100790034	NC_038255.2	42525115	42529382	-	4268	protein_coding	calcium-transporting ATPase 12%2C plasma membrane-type && Q9LY77.1 RecName: Full=Calcium-transporting ATPase 12, plasma membrane-type; AltName: Full=Ca(2+)-ATPase isoform 12 && PF00689:Cation transporting ATPase, C-terminus|PF00122:E1-E2 ATPase|PF12710:ha	Cation_ATPase_C
100787636	145.189	140.056	209.437	451.368	455.139	452.395	164.894	452.967	-1.45825	3.61931e-08	2.48846e-06	BZIP3	NC_038250.2	49059564	49063462	+	2730	protein_coding	bZIP transcription factor 3 && Q69IL4.1 RecName: Full=Transcription factor RF2a && PF00170:bZIP transcription factor	bZIP_1
100217337	1447.27	3302.98	2096.24	4699.6	5181.99	6305.38	2282.16	5395.66	-1.24134	3.90417e-08	2.66836e-06	COR2	NC_038245.2	3888952	3890153	-	1202	protein_coding	cold-regulated protein && O04133.1 RecName: Full=Protein SRC2; AltName: Full=Protein SOYBEAN GENE REGULATED BY COLD 2 && PF00168:C2 domain	C2
100806641	118.371	255.871	259.926	439.546	1200.59	785.958	211.389	808.697	-1.93565	4.19103e-08	2.83079e-06	SYP24	NC_038255.2	46105109	46106036	-	928	protein_coding	putative syntaxin-24 && Q9SJ52.1 RecName: Full=Protein YLS9; AltName: Full=Protein NDR1/HIN1-LIKE 10; Short=AtNHL10; AltName: Full=Protein YELLOW-LEAF-SPECIFIC GENE 9 && PF03168:Late embryogenesis abundant protein	-
100799869	902.578	1798.28	1408.09	4685.62	10204.5	6272.03	1369.65	7054.04	-2.36462	4.47727e-08	3.01234e-06	LOC100799869	NC_038246.2	40466315	40467870	+	1037	protein_coding	putative F-box protein PP2-B12 && Q3E6P4.1 RecName: Full=F-box protein At2g02240 && PF14299:Phloem protein 2|PF12937:F-box-like	-
100819144	66.5836	126.589	131.833	268.671	453.012	515.98	108.335	412.554	-1.9291	4.86233e-08	3.26504e-06	LOC100819144	NC_038241.2	34674617	34679680	+	1554	protein_coding	HXXXD-type acyl-transferase family protein && Q9SVM9.1 RecName: Full=Protein ECERIFERUM 26; AltName: Full=CER2-like protein 1; Short=CER2-like1 && PF02458:Transferase family	-
100793508	30.5175	26.036	31.7895	176.248	163.765	123.001	29.4477	154.338	-2.39015	4.94891e-08	3.31673e-06	LOC100793508	NC_016089.4	46512822	46516109	-	2381	protein_coding	amino acid transporter AVT6C && Q9JHE5.1 RecName: Full=Sodium-coupled neutral amino acid transporter 2; AltName: Full=Amino acid transporter A2; AltName: Full=Solute carrier family 38 member 2; AltName: Full=System A amino acid transporter 2; AltName: Ful	Aa_trans
100808202	14.7964	26.9338	40.2043	147.232	254.155	134.468	27.3115	178.618	-2.70972	5.02905e-08	3.36391e-06	HSF-19	NC_038246.2	46693590	46694880	+	1219	protein_coding	heat stress transcription factor 19 && Q9SCW4.1 RecName: Full=Heat stress transcription factor B-2a; Short=AtHsfB2a; AltName: Full=AtHsf-22; AltName: Full=Heat shock factor protein 6; Short=HSF 6; AltName: Full=Heat shock transcription factor 6; Short=HST	HSF_DNA-bind
100780084	55.4864	82.597	52.3592	208.489	291.374	242.876	63.4808	247.579	-1.96277	5.39903e-08	3.59744e-06	LOC100780084	NC_038255.2	1577135	1578584	-	1450	protein_coding	probable galacturonosyltransferase-like 10 && O04536.1 RecName: Full=Probable galacturonosyltransferase-like 9; AltName: Full=Like glycosyl transferase 8 && PF01501:Glycosyl transferase family 8	Glyco_transf_8
100780083	75.8314	102.348	102.848	255.775	339.227	316.885	93.676	303.962	-1.6981	5.49181e-08	3.64519e-06	LOC100780083	NC_038247.2	33473432	33476858	-	1539	protein_coding	calcium uniporter protein 6%2C mitochondrial && Q8VYR0.1 RecName: Full=Calcium uniporter protein 5, mitochondrial; Flags: Precursor && PF04678:Mitochondrial calcium uniporter	-
100775662	68.4332	148.136	76.6688	383.662	367.939	327.309	97.7459	359.637	-1.8785	5.69236e-08	3.75678e-06	LOC100775662	NC_038249.2	9308277	9313154	+	2286	protein_coding	amino acid permease 3%2C transcript variant X2 && Q39134.2 RecName: Full=Amino acid permease 3; AltName: Full=Amino acid transporter AAP3 && PF01490:Transmembrane amino acid transporter protein	Aa_trans
100785268	9.24773	10.7735	32.7245	231.057	148.877	96.9417	17.5819	158.959	-3.17826	5.69259e-08	3.75678e-06	LOC100785268	NC_038255.2	43924985	43926580	+	994	protein_coding	uncharacterized LOC100785268 && - && -	-
100127375	655.664	1976.04	1332.35	6313.77	10922.3	7266.46	1321.35	8167.5	-2.62785	5.72071e-08	3.76814e-06	WRKY46	NC_038244.2	1762612	1764351	-	1506	protein_coding	WRKY transcription factor 46 && Q9SUP6.1 RecName: Full=Probable WRKY transcription factor 53; AltName: Full=WRKY DNA-binding protein 53 && PF03106:WRKY DNA -binding domain	WRKY
100787682	76.7561	158.909	91.6285	269.746	724.181	407.572	109.098	467.166	-2.09778	6.2477e-08	4.09415e-06	LOC100787682	NC_016088.4	5268767	5272768	-	1682	protein_coding	peroxisomal adenine nucleotide carrier 1-like && B6ZJZ9.1 RecName: Full=Peroxisomal adenine nucleotide carrier 1; Short=GmPNC1 && PF00153:Mitochondrial carrier protein	Mito_carr
100806349	1151.34	1379.01	1148.16	1897.89	3198.73	2393.31	1226.17	2496.65	-1.02579	7.46432e-08	4.84269e-06	LOC100806349	NC_038250.2	35933400	35937022	-	832	protein_coding	ubiquitin-conjugating enzyme E2 10-like && P35133.1 RecName: Full=Ubiquitin-conjugating enzyme E2 10; AltName: Full=E2 ubiquitin-conjugating enzyme 10; AltName: Full=Ubiquitin carrier protein 10/12; AltName: Full=Ubiquitin-conjugating enzyme E2-17 kDa 10/	UQ_con
100790631	32.3671	17.0581	102.848	233.207	476.407	329.393	50.7578	346.336	-2.77184	7.48006e-08	4.8438e-06	LOC100790631	NC_038242.2	5173559	5177320	-	2733	protein_coding	uncharacterized LOC100790631 && - && -	-
100785773	89.703	292.681	145.858	469.637	1216.54	617.092	176.08	767.756	-2.12395	7.52203e-08	4.86185e-06	LOC100785773	NC_016090.4	27551236	27554373	+	1608	protein_coding	serine/threonine-protein kinase OXI1 && Q9LSF1.1 RecName: Full=Serine/threonine-protein kinase OXI1; AltName: Full=AGC serine/threonine-protein kinase subfamily 2 member 1; AltName: Full=Protein OXIDATIVE SIGNAL-INDUCIBLE 1 && PF00069:Protein kinase domai	Pkinase
100101864	691.73	520.72	738.638	1270.28	1543.01	1191.45	650.363	1334.91	-1.03759	7.67854e-08	4.95374e-06	SAN1A	NC_038243.2	38203701	38205626	+	1275	protein_coding	senescence-associated nodulin 1A && Q9ZWQ9.1 RecName: Full=Flavonol synthase/flavanone 3-hydroxylase; AltName: Full=CitFLS; Short=FLS && PF14226:non-haem dioxygenase in morphine synthesis N-terminal|PF03171:2OG-Fe(II) oxygenase superfamily	2OG-FeII_Oxy
100526882	0	0	0	8.59748	85.0727	65.6702	0	53.1135	-8.29564	8.76182e-08	5.60566e-06	LOC100526882	NC_038242.2	21967799	21968314	-	516	protein_coding	uncharacterized LOC100526882 && - && -	-
102665533	1.84955	17.0581	16.8297	84.9001	133.989	193.883	11.9124	137.591	-3.52914	8.77026e-08	5.60566e-06	LOC102665533	NC_038253.2	37073889	37075401	-	1513	protein_coding	ethylene-responsive transcription factor ERF017 && Q84QC2.1 RecName: Full=Ethylene-responsive transcription factor ERF017 && PF00847:AP2 domain	AP2
100814947	381.931	266.645	269.276	913.482	970.892	544.125	305.95	809.499	-1.4037	9.8845e-08	6.28294e-06	LOC100814947	NC_038244.2	13800356	13802329	+	709	lncRNA	uncharacterized LOC100814947 && - && -	-
100816573	67.5084	135.567	79.4737	233.207	535.958	382.555	94.183	383.906	-2.02663	9.91052e-08	6.2879e-06	LOC100816573	NC_038253.2	8115348	8119321	+	3814	protein_coding	probable LRR receptor-like serine/threonine-protein kinase At1g74360 && C0LGJ1.1 RecName: Full=Probable LRR receptor-like serine/threonine-protein kinase At1g74360; Flags: Precursor && PF13855:Leucine rich repeat|PF00069:Protein kinase domain	Pkinase
100776356	689.881	612.295	554.446	1083.28	1913.07	1218.55	618.874	1404.97	-1.1828	1.02494e-07	6.48124e-06	LOC100776356	NC_038247.2	36639697	36641819	+	1834	protein_coding	protein phosphatase 2C 37 && P49598.1 RecName: Full=Protein phosphatase 2C 37; Short=AtPP2C37; AltName: Full=Protein ABA-HYPERSENSITIVE GERMINATION 3; AltName: Full=Protein phosphatase 2C A; Short=PP2CA && PF00481:Protein phosphatase 2C	PP2C
100783984	88.7782	263.951	215.047	476.085	1119.77	637.939	189.259	744.598	-1.97588	1.02613e-07	6.48124e-06	LOC100783984	NC_016089.4	12867904	12869873	+	1789	protein_coding	uncharacterized LOC100783984 && - && PF06880:Protein of unknown function (DUF1262)	-
100792864	0	3.59117	7.47988	38.6886	104.214	121.959	3.69035	88.2872	-4.58278	1.02716e-07	6.48124e-06	LOC100792864	NC_038255.2	49499999	49502633	-	1601	protein_coding	benzyl alcohol O-benzoyltransferase && Q8GT20.1 RecName: Full=Benzyl alcohol O-benzoyltransferase; AltName: Full=Benzoyl coenzyme A:benzyl alcohol benzoyl transferase && PF02458:Transferase family	-
100807820	236.742	244.2	408.588	531.969	1023	1117.44	296.51	890.801	-1.58732	1.05141e-07	6.62215e-06	LOC100807820	NC_038253.2	8915259	8916266	-	914	protein_coding	cucumber peeling cupredoxin && - && PF02298:Plastocyanin-like domain	Cu_bind_like
100500013	746.292	747.862	740.508	1537.87	2172.54	1166.43	744.887	1625.62	-1.12584	1.21641e-07	7.59212e-06	LOC100500013	NC_038249.2	24063446	24065228	-	904	protein_coding	40S ribosomal protein S23 && Q9M5Z9.1 RecName: Full=40S ribosomal protein S23 && PF00164:Ribosomal protein S12/S23	Ribosomal_S12
100775238	245.065	306.147	330.985	645.885	836.902	586.862	294.066	689.883	-1.23018	1.38328e-07	8.60249e-06	LOC100775238	NC_038246.2	44555286	44560502	-	2053	transcribed_pseudogene	MLO-like protein 6 && Q94KB7.2 RecName: Full=MLO-like protein 6; Short=AtMlo6 && -	-
100795125	438.342	539.574	427.288	1143.46	1108.07	782.831	468.401	1011.46	-1.11036	1.42038e-07	8.81732e-06	CYP90A15	NC_038247.2	37308020	37313792	+	1684	protein_coding	cytochrome P450 90A1 && Q42569.1 RecName: Full=Cytochrome P450 90A1 && PF00067:Cytochrome P450	p450
100799068	145.189	117.611	99.1084	612.57	973.019	177.205	120.636	587.598	-2.28404	1.45328e-07	9.00538e-06	LOC100799068	NC_038249.2	24696243	24698201	-	543	protein_coding	uncharacterized LOC100799068 && - && -	-
102670300	328.294	255.871	316.025	666.304	877.312	576.439	300.063	706.685	-1.23592	1.53691e-07	9.50656e-06	LOC102670300	NC_038249.2	32024073	32029541	+	3154	protein_coding	receptor-like cytosolic serine/threonine-protein kinase RBK2%2C transcript variant X2 && Q8RXC8.1 RecName: Full=Receptor-like cytosolic serine/threonine-protein kinase RBK2; AltName: Full=Protein ROP BINDING PROTEIN KINASES 2 && PF07714:Protein tyrosine k	Pkinase_Tyr
100801677	55.4864	32.3205	109.393	369.691	1301.61	749.474	65.7334	806.926	-3.61817	1.69345e-07	1.04183e-05	LOC100801677	NC_016090.4	1413759	1421391	+	1406	protein_coding	(+)-neomenthol dehydrogenase-like && Q9M2E2.1 RecName: Full=(+)-neomenthol dehydrogenase; AltName: Full=Menthone:neomenthol reductase; AltName: Full=Short-chain dehydrogenase/reductase 1; Short=AtSDR1 && PF00106:short chain dehydrogenase	adh_short
100780085	85.0791	141.851	142.118	299.837	386.017	499.302	123.016	395.052	-1.68321	1.70141e-07	1.04306e-05	LOC100780085	NC_038247.2	38585092	38587813	+	1999	protein_coding	uncharacterized LOC100780085 && - && PF04724:Glycosyltransferase family 17	-
100781727	62.8846	90.6771	68.2539	181.622	455.139	277.274	73.9385	304.678	-2.04254	1.77607e-07	1.08115e-05	LOC100781727	NC_016091.4	2886831	2887841	-	1011	protein_coding	transcription factor MYB77 && Q9FDW1.1 RecName: Full=Transcription factor MYB44; AltName: Full=Myb-related protein 44; Short=AtMYB44; AltName: Full=Myb-related protein R1; Short=AtMYBR1 && PF00249:Myb-like DNA-binding domain	Myb_DNA-binding
100785312	113.747	144.545	111.263	312.733	424.3	324.182	123.185	353.738	-1.5215	1.81967e-07	1.10573e-05	LOC100785312	NC_038242.2	3180375	3183193	+	2241	protein_coding	uncharacterized LOC100785312 && - && -	-
100795913	68.4332	237.915	136.508	750.13	1831.19	1225.84	147.619	1269.05	-3.10359	1.90466e-07	1.1513e-05	LOC100795913	NC_038250.2	48600393	48602179	+	1787	protein_coding	U-box domain-containing protein 20 && Q5PNY6.1 RecName: Full=U-box domain-containing protein 21; AltName: Full=Plant U-box protein 21 && PF04564:U-box domain	U-box
100813640	153.512	158.012	264.601	406.231	593.382	706.737	192.042	568.783	-1.56689	1.93455e-07	1.16124e-05	LOC100813640	NC_038249.2	6392060	6402423	+	4836	protein_coding	disease resistance protein RUN1%2C transcript variant X10 && Q40392.1 RecName: Full=TMV resistance protein N && PF00931:NB-ARC domain|PF07725:Leucine Rich Repeat|PF01582:TIR domain	TIR
102663800	419.847	1346.69	684.409	5060.69	6941.93	4374.89	816.982	5459.17	-2.74025	1.9738e-07	1.18274e-05	LOC102663800	NC_038244.2	4831352	4834046	-	1778	protein_coding	probably inactive leucine-rich repeat receptor-like protein kinase At5g48380%2C transcript variant X2 && Q8RZV7.1 RecName: Full=Leucine-rich repeat receptor protein kinase MSP1; AltName: Full=Protein MULTIPLE SPOROCYTE 1; Flags: Precursor && PF07714:Prote	Pkinase_Tyr
100797109	229.344	316.023	260.861	587.852	674.201	564.972	268.743	609.009	-1.17998	2.13758e-07	1.26687e-05	LOC100797109	NC_038249.2	22103822	22107662	+	1832	protein_coding	WRKY transcription factor 42 && Q9XEC3.1 RecName: Full=WRKY transcription factor 42; AltName: Full=WRKY DNA-binding protein 42 && PF03106:WRKY DNA -binding domain	WRKY
100798444	36.9909	24.2404	34.5944	125.738	157.384	187.629	31.9419	156.917	-2.29736	2.13989e-07	1.26687e-05	LOC100798444	NC_038245.2	46592353	46595516	+	1831	protein_coding	O-acyltransferase WSD1 && - && PF03007:Wax ester synthase-like Acyl-CoA acyltransferase domain|PF06974:Protein of unknown function (DUF1298)	-
100527186	188.654	589.85	311.35	840.403	1293.1	1343.63	363.285	1159.05	-1.67348	2.14735e-07	1.26911e-05	LOC100527186	NC_038244.2	3579406	3581231	-	1163	protein_coding	nudix hydrolase family protein && Q9ZU95.1 RecName: Full=Nudix hydrolase 17, mitochondrial; Short=AtNUDT17; Flags: Precursor && PF00293:NUDIX domain	NUDIX
100794998	563.187	1245.24	704.044	1839.86	2010.91	2079.56	837.49	1976.77	-1.23881	2.32364e-07	1.36861e-05	LOC100794998	NC_038249.2	34864663	34865966	+	1222	protein_coding	uncharacterized LOC100794998 && - && PF14364:Domain of unknown function (DUF4408)|PF05553:Cotton fibre expressed protein	-
100782182	381.006	677.834	537.616	804.939	2275.69	1596.93	532.152	1559.19	-1.55081	2.37546e-07	1.39675e-05	LOC100782182	NC_038253.2	35760870	35765131	-	2084	protein_coding	rust resistance kinase Lr10%2C transcript variant X2 && P93604.1 RecName: Full=Rust resistance kinase Lr10; AltName: Full=Probable receptor-like serine/threonine-protein kinase LRK10; Flags: Precursor && PF07714:Protein tyrosine kinase	Pkinase_Tyr
100800269	0	0	0	18.2696	78.6922	32.3139	0	43.0919	-7.99382	2.48763e-07	1.45526e-05	LOC100800269	NC_038245.2	22485323	22485964	+	642	protein_coding	linoleate 9S-lipoxygenase-4-like && P38417.1 RecName: Full=Linoleate 9S-lipoxygenase-4; AltName: Full=Lipoxygenase-4; Short=L-4; AltName: Full=VSP94 && PF00305:Lipoxygenase	Lipoxygenase
100783411	187.729	464.159	296.39	1157.44	2628.75	1760.59	316.093	1848.92	-2.54816	2.52409e-07	1.4741e-05	LOC100783411	NC_038252.2	34146623	34147654	-	746	protein_coding	heavy metal-associated isoprenylated plant protein 39 && O03982.1 RecName: Full=Heavy metal-associated isoprenylated plant protein 39; Short=AtHIP39; Flags: Precursor && PF00403:Heavy-metal-associated domain	HMA
100808434	0	0	0	9.67216	70.185	55.2464	0	45.0345	-8.0576	2.85494e-07	1.65889e-05	LOC100808434	NC_016091.4	4696170	4697505	-	1336	protein_coding	ethylene-responsive transcription factor ERF016 && Q9S7L5.1 RecName: Full=Ethylene-responsive transcription factor ERF018 && PF00847:AP2 domain	AP2
100805348	131.318	279.214	185.127	545.94	572.114	536.828	198.553	551.627	-1.4737	3.09865e-07	1.78547e-05	LOC100805348	NC_038253.2	6314559	6323599	+	1258	protein_coding	truncated transcription factor CAULIFLOWER A%2C transcript variant X1 && Q38876.1 RecName: Full=Agamous-like MADS-box protein AGL8; AltName: Full=Floral homeotic protein AGL8; AltName: Full=Transcription factor FRUITFULL && PF01486:K-box region|PF00319:SR	K-box
100306254	1186.48	2738.27	2120.55	5752.79	9923.73	8378.69	2015.1	8018.4	-1.99245	3.22032e-07	1.84941e-05	LOC100306254	NC_038252.2	34118570	34119643	-	759	protein_coding	uncharacterized LOC100306254 && O03982.1 RecName: Full=Heavy metal-associated isoprenylated plant protein 39; Short=AtHIP39; Flags: Precursor && -	-
102659402	113.747	326.797	167.362	592.151	615.713	750.517	202.635	652.794	-1.68724	3.48142e-07	1.99603e-05	LOC102659402	NC_016091.4	23947506	23948774	+	1269	protein_coding	uncharacterized LOC102659402 && - && -	-
100814504	2178.76	3890.14	2392.63	4866.17	6888.76	5465.22	2820.51	5740.05	-1.02504	3.69852e-07	2.10651e-05	LOC100814504	NC_016091.4	46881835	46883680	-	1523	protein_coding	NAC transcription factor && Q8H115.1 RecName: Full=NAC domain-containing protein 102; Short=ANAC102 && PF02365:No apical meristem (NAM) protein	NAM
100805759	20.345	20.6492	12.1548	113.917	198.857	74.0093	17.7163	128.928	-2.86244	3.79371e-07	2.15362e-05	LOC100805759	NC_038255.2	48573175	48577230	+	2179	protein_coding	calmodulin-binding protein 60 D%2C transcript variant X1 && Q0WVV6.1 RecName: Full=Calmodulin-binding protein 60 D && PF07887:Calmodulin binding protein-like	-
100796259	204.375	149.931	185.127	278.343	1211.22	624.388	179.811	704.651	-1.97057	3.82399e-07	2.16724e-05	LOC100796259	NC_038243.2	42204990	42208156	-	1646	protein_coding	uncharacterized LOC100796259 && - && -	-
100302722	220.096	111.326	271.146	425.575	1113.39	615.007	200.856	717.99	-1.8382	3.85042e-07	2.17864e-05	LOC100302722	NC_016090.4	44097774	44099497	-	1110	protein_coding	germin-like protein && Q9S8P4.2 RecName: Full=Rhicadhesin receptor; AltName: Full=Germin-like protein; Flags: Precursor && PF00190:Cupin	-
100305364	267.259	322.308	336.595	529.819	764.591	862.052	308.721	718.821	-1.21944	4.05561e-07	2.28352e-05	LOC100305364	NC_038256.2	40646791	40649069	+	1960	protein_coding	serine/threonine protein kinase-like protein%2C transcript variant X1 && Q9ZVR7.4 RecName: Full=Phytosulfokine receptor 1; Short=AtPSKR1; AltName: Full=Guanylate cyclase; AltName: Full=Phytosulfokine LRR receptor kinase 1; AltName: Full=Protein serine-thr	Pkinase
100817950	8.32296	32.3205	6.54489	124.663	128.672	156.358	15.7295	136.564	-3.11457	4.11586e-07	2.3099e-05	LOC100817950	NC_038252.2	29490789	29496475	-	3913	protein_coding	TMV resistance protein N && Q40392.1 RecName: Full=TMV resistance protein N && PF00931:NB-ARC domain|PF01582:TIR domain	TIR
732589	449.44	786.467	581.561	1074.68	1376.05	1583.38	605.822	1344.71	-1.1502	4.14884e-07	2.32463e-05	WRKY33	NC_038253.2	4331201	4332861	-	1356	protein_coding	WRKY transcription factor 33 && Q9SJA8.2 RecName: Full=Probable WRKY transcription factor 17; AltName: Full=WRKY DNA-binding protein 17 && PF10533:Plant zinc cluster domain|PF03106:WRKY DNA -binding domain	WRKY
778189	798.079	920.238	809.697	1203.65	2011.97	1928.41	842.671	1714.68	-1.0249	4.15968e-07	2.32693e-05	BZIP60	NC_016089.4	1131956	1133088	-	1133	protein_coding	bZIP transcription factor bZIP60 && Q9LZP8.1 RecName: Full=bZIP transcription factor 53; Short=AtbZIP53 && PF00170:bZIP transcription factor	bZIP_1
100127387	50.8625	184.945	164.557	681.35	1450.49	1236.27	133.455	1122.7	-3.07245	4.17385e-07	2.32731e-05	WRKY43	NC_016090.4	46325198	46328083	-	1807	protein_coding	WRKY transcription factor 43 && Q9SUP6.1 RecName: Full=Probable WRKY transcription factor 53; AltName: Full=WRKY DNA-binding protein 53 && PF03106:WRKY DNA -binding domain	WRKY
100500298	36.9909	19.7514	62.644	105.319	308.388	304.376	39.7954	239.361	-2.58984	4.27299e-07	2.37875e-05	LOC100500298	NC_016088.4	54619782	54620789	-	1008	protein_coding	BON association protein 2-like protein && Q58FX0.1 RecName: Full=BON1-associated protein 2; AltName: Full=Protein BON1-ASSOCIATED PROTEIN 1-LIKE && PF00168:C2 domain	C2
100783435	108.198	173.274	100.043	328.853	376.447	419.039	127.172	374.78	-1.5587	4.4593e-07	2.47448e-05	LOC100783435	NC_038245.2	44755241	44756939	+	1699	protein_coding	F-box/kelch-repeat protein SKIP25 && Q8GX29.1 RecName: Full=F-box/kelch-repeat protein SKIP25; AltName: Full=SKP1-interacting partner 25 && -	-
100799482	275.582	361.811	290.78	645.885	648.679	654.617	309.391	649.727	-1.07016	4.51026e-07	2.49874e-05	LOC100799482	NC_038253.2	5018727	5020331	-	1103	protein_coding	CASP-like protein 2C1 && C6SZ04.1 RecName: Full=CASP-like protein 2C1; Short=GmCASPL2C1 && PF04535:Domain of unknown function (DUF588)	-
100810032	168.309	198.412	184.192	414.828	507.246	399.233	183.638	440.436	-1.26192	4.56478e-07	2.52086e-05	LOC100810032	NC_038255.2	47406485	47407397	-	913	protein_coding	uncharacterized LOC100810032 && - && PF14009:Domain of unknown function (DUF4228)	-
100802646	135.017	156.216	179.517	496.504	306.262	497.217	156.917	433.328	-1.46557	4.63033e-07	2.5489e-05	LBD30	NC_038243.2	8403667	8405298	-	976	protein_coding	LBD domain-containing transcription factor && Q9M886.1 RecName: Full=LOB domain-containing protein 41; AltName: Full=ASYMMETRIC LEAVES 2-like protein 38; Short=AS2-like protein 38 && PF03195:Protein of unknown function DUF260	-
100813945	22.1945	71.8234	55.1641	192.369	278.613	230.367	49.7274	233.783	-2.23237	4.83266e-07	2.64761e-05	LOC100813945	NC_038246.2	4696904	4699627	+	2040	protein_coding	putative serine/threonine-protein kinase%2C transcript variant X1 && P85193.1 RecName: Full=Putative serine/threonine-protein kinase && PF07714:Protein tyrosine kinase	Pkinase_Tyr
100526966	235.817	439.021	429.158	744.756	1181.45	866.221	367.999	930.808	-1.3387	5.11586e-07	2.78069e-05	LOC100526966	NC_016090.4	38614581	38615897	-	693	protein_coding	uncharacterized LOC100526966%2C transcript variant X1 && Q39194.2 RecName: Full=Photosystem II reaction center W protein, chloroplastic; AltName: Full=PSII 6.1 kDa protein; Flags: Precursor && PF07123:Photosystem II reaction centre W protein (PsbW)	-
113001153	0	0	0	40.838	64.8679	13.551	0	39.7523	-7.87721	5.5528e-07	3.004e-05	LOC113001153	NC_016090.4	6211560	6214560	+	2067	protein_coding	disease resistance protein RGA2 && Q9LRR4.1 RecName: Full=Putative disease resistance RPP13-like protein 1 && PF00931:NB-ARC domain	NB-ARC
100816527	73.9818	170.581	116.873	203.115	809.254	570.184	120.479	527.518	-2.13016	5.58906e-07	3.01888e-05	LOC100816527	NC_038251.2	9044230	9045067	+	838	protein_coding	cysteine proteinase inhibitor 1 && Q6TPK4.1 RecName: Full=Cysteine proteinase inhibitor 1; Short=KCPI1; AltName: Full=Phytocystatin; AltName: Allergen=Act d 4; Flags: Precursor && PF16845:Aspartic acid proteinase inhibitor	-
100814695	298.702	354.628	350.619	694.246	801.81	603.541	334.65	699.866	-1.06432	5.74452e-07	3.098e-05	LOC100814695	NC_038256.2	37208557	37211349	-	1301	protein_coding	probable E3 ubiquitin-protein ligase RHY1A && Q852U6.1 RecName: Full=Probable E3 ubiquitin-protein ligase RHY1A; AltName: Full=RING-H2 finger Y1a; AltName: Full=RING-H2 zinc finger protein RHY1a && PF13639:Ring finger domain	-
100526874	37.9157	18.8537	25.2446	190.219	156.321	102.154	27.338	149.565	-2.45231	5.98769e-07	3.22411e-05	LOC100526874	NC_038249.2	23626515	23627423	-	909	protein_coding	C2H2-type zinc finger protein && Q9SLD4.1 RecName: Full=Zinc finger protein ZAT11 && PF13912:C2H2-type zinc finger	-
100784724	92.4773	140.056	133.703	485.757	225.443	542.04	122.079	417.747	-1.77475	6.04097e-07	3.24773e-05	PIF3	NC_038255.2	47921719	47924544	+	2018	protein_coding	bHLH transcription factor PIF3 && O80536.1 RecName: Full=Transcription factor PIF3; AltName: Full=Basic helix-loop-helix protein 8; Short=AtbHLH8; Short=bHLH 8; AltName: Full=Phytochrome-associated protein 3; AltName: Full=Phytochrome-interacting factor 3	HLH
100781331	0	0.897793	0.934985	17.195	118.038	53.1616	0.610926	62.7983	-6.68075	6.21762e-07	3.32715e-05	LOC100781331	NC_016091.4	10419371	10426988	+	1035	pseudogene	- && P38417.1 RecName: Full=Linoleate 9S-lipoxygenase-4; AltName: Full=Lipoxygenase-4; Short=L-4; AltName: Full=VSP94 && PF00305:Lipoxygenase	Lipoxygenase
100787531	132.243	287.294	143.988	396.559	816.698	619.176	187.841	610.811	-1.70075	6.35563e-07	3.38816e-05	LOC100787531	NC_038246.2	8991790	8992816	-	891	protein_coding	NDR1/HIN1-like protein 10 && Q9FNH6.1 RecName: Full=NDR1/HIN1-Like protein 3 && -	-
100811777	156.287	103.246	98.1734	293.389	355.178	392.979	119.235	347.182	-1.54208	6.36108e-07	3.38816e-05	PIF4A	NC_016089.4	48262358	48267288	-	2352	protein_coding	transcription factor PIF4%2C transcript variant X1 && Q8W2F3.1 RecName: Full=Transcription factor PIF4; AltName: Full=Basic helix-loop-helix protein 9; Short=AtbHLH9; Short=bHLH 9; AltName: Full=Phytochrome-interacting factor 4; AltName: Full=Short under	HLH
100813156	312.573	683.221	339.4	1063.94	1702.52	941.273	445.064	1235.91	-1.47318	6.41059e-07	3.40927e-05	LOC100813156	NC_038251.2	17388586	17389998	-	1198	protein_coding	FCS-Like Zinc finger 14 && Q8LGS1.2 RecName: Full=Protein MARD1; AltName: Full=Mediator of ABA-regulated dormancy1; AltName: Full=Senescence-associated protein SAG102 && PF04570:zinc-finger of the FCS-type, C2-C2	-
100796524	363.436	409.394	458.143	776.997	953.877	745.305	410.324	825.393	-1.00834	6.70721e-07	3.55763e-05	LOC100796524	NC_016090.4	43290611	43294261	-	1326	protein_coding	protein DEHYDRATION-INDUCED 19 homolog 3 && Q84J70.1 RecName: Full=Protein DEHYDRATION-INDUCED 19 homolog 3; Short=AtDi19-3 && PF14571:Stress-induced protein Di19, C-terminal|PF05605:Drought induced 19 protein (Di19), zinc-binding	-
102663026	477.183	758.635	747.988	1118.75	1695.07	1438.49	661.269	1417.44	-1.09995	6.7938e-07	3.59093e-05	LOC102663026	NC_038241.2	36428976	36430679	-	1704	protein_coding	RING-H2 finger protein ATL52 && Q9LX93.1 RecName: Full=E3 ubiquitin-protein ligase RING1; AltName: Full=RING-H2 finger protein ATL55; AltName: Full=RING-type E3 ubiquitin transferase ATL55 && PF13639:Ring finger domain	-
100782452	19.4202	65.5389	15.8947	199.891	1155.92	997.562	33.618	784.459	-4.54369	7.14977e-07	3.77331e-05	TPS3	NC_038242.2	48711489	48716658	-	2070	protein_coding	geraniol synthase%2C transcript variant X2 && Q672F7.1 RecName: Full=Tricyclene synthase EBOS, chloroplastic; AltName: Full=(E)-beta-ocimene synthase; Short=LjEBOS; Short=LjEbetaOS; AltName: Full=Terpenoid synthase 2; Short=LjTPS2; Flags: Precursor [Lotus	-
100784098	1555.47	3755.47	2439.38	8753.31	11417.8	8503.77	2583.44	9558.3	-1.88744	8.54777e-07	4.46334e-05	LOC100784098	NC_038251.2	15590318	15594446	+	2440	protein_coding	IQ domain-containing protein IQM1 && O64851.1 RecName: Full=IQ domain-containing protein IQM4; AltName: Full=IQ motif-containing protein 4 && -	-
100500357	5295.25	9736.57	6524.32	16621.1	25652.6	29910.2	7185.38	24061.3	-1.74357	8.82659e-07	4.60196e-05	LOC100500357	NC_038247.2	15154047	15155386	-	1340	protein_coding	probable CCR4-associated factor 1 homolog 11 && Q9FMS6.1 RecName: Full=Probable CCR4-associated factor 1 homolog 11 && PF04857:CAF1 family ribonuclease	CAF1
100799411	265.41	365.402	288.91	554.537	846.473	682.762	306.574	694.591	-1.17975	8.87961e-07	4.62262e-05	LOC100799411	NC_038249.2	21452417	21454874	+	1865	protein_coding	serine/threonine-protein kinase RIPK && Q8GXZ3.1 RecName: Full=Serine/threonine-protein kinase At5g01020 && PF07714:Protein tyrosine kinase	Pkinase_Tyr
100806078	15.7211	19.7514	4.67492	55.8836	179.716	133.425	13.3825	123.008	-3.19837	9.19048e-07	4.75576e-05	LOC100806078	NC_038254.2	53637139	53641452	+	1245	protein_coding	transcription factor NAI1 && Q9T072.2 RecName: Full=Transcription factor bHLH25; AltName: Full=Basic helix-loop-helix protein 25; Short=AtbHLH25; Short=bHLH 25; AltName: Full=Transcription factor EN 29; AltName: Full=bHLH transcription factor bHLH025 && P	HLH
100306500	43.4643	70.0279	45.8143	138.634	245.647	266.85	53.1021	217.044	-2.03061	9.25229e-07	4.78058e-05	LOC100306500	NC_038249.2	40349594	40350544	-	789	protein_coding	uncharacterized LOC100306500 && - && -	-
100819507	981.184	996.55	1111.7	1580.86	3106.22	1849.19	1029.81	2178.76	-1.08115	9.57138e-07	4.92334e-05	LOC100819507	NC_038249.2	19604162	19607014	+	1071	protein_coding	tetraspanin family protein && Q8S8Q6.1 RecName: Full=Tetraspanin-8 && PF00335:Tetraspanin family	Tetraspannin
100306287	76.7561	122.1	43.0093	290.165	431.744	237.664	80.6218	319.857	-1.98723	9.98119e-07	5.11129e-05	LOC100306287	NC_016088.4	1430068	1436626	+	3597	protein_coding	JmjC domain-containing protein%2C transcript variant X1 && Q336N8.1 RecName: Full=Lysine-specific demethylase JMJ706; AltName: Full=Jumonji domain-containing protein 706; AltName: Full=Lysine-specific histone demethylase JMJ706; AltName: Full=Protein JUMO	JmjC
100776899	44.3891	51.1742	32.7245	134.336	261.598	163.654	42.7626	186.529	-2.12439	1.01413e-06	5.17791e-05	LOC100776899	NC_016091.4	294828	296290	-	1270	protein_coding	probable BOI-related E3 ubiquitin-protein ligase 3 && - && -	-
100816236	57.3359	51.1742	45.8143	138.634	236.077	209.519	51.4415	194.743	-1.92061	1.21408e-06	6.12784e-05	LOC100816236	NC_016090.4	46345421	46350323	+	3034	protein_coding	cyclic nucleotide-gated ion channel 1%2C transcript variant X1 && Q9LD40.2 RecName: Full=Putative cyclic nucleotide-gated ion channel 13; AltName: Full=Cyclic nucleotide- and calmodulin-regulated ion channel 13 && PF00520:Ion transport protein	Ion_trans
100817386	0	0	0	12.8962	14.8877	95.8994	0	41.2278	-7.93044	1.23354e-06	6.21543e-05	LOC100817386	NC_038242.2	4377524	4379093	-	1570	protein_coding	ethylene-responsive transcription factor TINY && Q9S7L5.1 RecName: Full=Ethylene-responsive transcription factor ERF018 && PF00847:AP2 domain	AP2
100789867	401.351	424.656	416.068	859.748	966.638	661.914	414.025	829.433	-1.00229	1.31392e-06	6.58198e-05	LOC100789867	NC_016091.4	860928	862857	+	762	protein_coding	40S ribosomal protein S25 && P46301.1 RecName: Full=40S ribosomal protein S25 && PF03297:S25 ribosomal protein	-
100809224	429.095	308.841	502.087	735.084	973.019	963.163	413.341	890.422	-1.10748	1.41891e-06	7.07711e-05	LOC100809224	NC_038244.2	38982102	38985731	-	2456	protein_coding	probable nucleoredoxin 1 && O80763.1 RecName: Full=Probable nucleoredoxin 1; Short=AtNrx1 && PF07649:C1-like domain|PF13905:Thioredoxin-like	C1_3
102668655	0	7.18234	0	37.614	96.7702	86.5179	2.39411	73.634	-4.92929	1.45044e-06	7.20314e-05	LOC102668655	NW_024464848.1	2954	15545	-	4608	protein_coding	receptor-like protein kinase FERONIA && Q9SCZ4.1 RecName: Full=Receptor-like protein kinase FERONIA; AltName: Full=Protein SIRENE; Flags: Precursor && PF12819:Carbohydrate-binding protein of the ER|PF07714:Protein tyrosine kinase	Pkinase_Tyr
547858	73.0571	46.6852	52.3592	82.7507	449.822	396.106	57.3671	309.56	-2.43223	1.48522e-06	7.36529e-05	LOC547858	NC_016088.4	55043078	55044918	+	1271	protein_coding	homeobox-leucine zipper protein HAT4 && Q05466.1 RecName: Full=Homeobox-leucine zipper protein HAT4; AltName: Full=HD-ZIP protein ATHB-2; AltName: Full=Homeodomain transcription factor ATHB-2; AltName: Full=Homeodomain-leucine zipper protein HAT4; Short=H	HD-ZIP_N
100781065	223.795	294.476	241.226	465.338	579.558	655.66	253.166	566.852	-1.16278	1.51296e-06	7.4609e-05	LOC100781065	NC_038251.2	7911531	7922637	-	2203	protein_coding	beta-amyrin synthase%2C transcript variant X1 && Q9MB42.1 RecName: Full=Beta-amyrin synthase && PF13249:Squalene-hopene cyclase N-terminal domain|PF13243:Squalene-hopene cyclase C-terminal domain	-
100306356	83.2296	87.9837	103.783	200.966	306.262	333.563	91.6655	280.264	-1.61264	1.51315e-06	7.4609e-05	LOC100306356	NC_038241.2	29833838	29836342	-	1026	protein_coding	uncharacterized LOC100306356%2C transcript variant X2 && Q93ZB1.1 RecName: Full=Protein LOL1; AltName: Full=Protein LSD ONE LIKE 1; Short=AtLOL1; AltName: Full=Putative zinc finger LOL1 && PF06943:LSD1 zinc finger	zf-LSD1
100804273	745.367	1239.85	762.013	1519.6	2226.78	1938.83	915.744	1895.07	-1.04909	1.56747e-06	7.70673e-05	LOC100804273	NC_016088.4	44577466	44578605	-	1140	protein_coding	PRA1 family protein B4 && O80915.1 RecName: Full=PRA1 family protein B4; Short=AtPRA1.B4 && PF03208:PRA1 family protein	-
100791543	365.285	923.829	345.009	2400.85	4104.76	2714.37	544.708	3073.32	-2.49614	1.58032e-06	7.74873e-05	HSF-01	NC_016088.4	53227290	53229375	-	1529	protein_coding	heat stress transcription factor 1 && P22335.1 RecName: Full=Heat shock factor protein HSF24; AltName: Full=Heat shock transcription factor 24; Short=HSTF 24; AltName: Full=Heat stress transcription factor && PF00447:HSF-type DNA-binding	HSF_DNA-bind
100810910	43.4643	122.1	175.777	294.464	523.197	556.633	113.78	458.098	-2.00959	1.5805e-06	7.74873e-05	LOC100810910	NC_016091.4	9178444	9179672	-	1229	protein_coding	protein PHOSPHATE-INDUCED 1 && Q9C6E4.1 RecName: Full=Protein EXORDIUM-like 1; AltName: Full=PHOSPHATE-INDUCED 1; Flags: Precursor && PF04674:Phosphate-induced protein 1 conserved region	-
100527018	266.335	675.14	397.369	1698	3016.89	1830.43	446.281	2181.77	-2.28938	1.59833e-06	7.81393e-05	LOC100527018	NC_038247.2	9283352	9284473	-	1122	protein_coding	uncharacterized LOC100527018 && - && PF14009:Domain of unknown function (DUF4228)	-
100803534	319.047	348.344	311.35	554.537	877.312	674.423	326.247	702.091	-1.10563	1.6149e-06	7.88379e-05	LOC100803534	NC_038251.2	3177635	3178525	+	781	protein_coding	histone H2A && Q9M531.1 RecName: Full=Histone H2A && PF00125:Core histone H2A/H2B/H3/H4|PF16211:C-terminus of histone H2A	Histone
102668650	65.6589	79.0058	65.4489	139.709	372.193	292.91	70.0379	268.271	-1.93737	1.63179e-06	7.95497e-05	LOC102668650	NC_016088.4	2511512	2513932	+	2421	protein_coding	uncharacterized LOC102668650 && - && -	-
100817534	801.778	913.056	789.127	1172.48	2601.1	1732.44	834.654	1835.34	-1.13677	1.6568e-06	8.06553e-05	LOC100817534	NC_038248.2	664911	670649	+	1288	protein_coding	cycloartenol-C-24-methyltransferase%2C transcript variant X1 && Q9LM02.1 RecName: Full=Cycloartenol-C-24-methyltransferase; AltName: Full=24-sterol C-methyltransferase 1; Short=Sterol C-methyltransferase 1; AltName: Full=Protein CEPHALOPOD; AltName: Full=	Methyltransf_11
102660295	25.8936	35.9117	31.7895	137.56	183.97	109.45	31.1983	143.66	-2.20264	1.66893e-06	8.11313e-05	LOC102660295	NC_038249.2	35082094	35085810	+	2956	protein_coding	G-type lectin S-receptor-like serine/threonine-protein kinase B120%2C transcript variant X2 && O81906.1 RecName: Full=G-type lectin S-receptor-like serine/threonine-protein kinase B120; Flags: Precursor && PF00954:S-locus glycoprotein domain|PF07714:Prote	Pkinase_Tyr
100780194	545.616	514.435	359.969	1604.5	1753.56	603.541	473.34	1320.54	-1.48003	1.68401e-06	8.17493e-05	LOC100780194	NC_016088.4	52925169	52925926	-	758	protein_coding	uncharacterized LOC100780194 && - && -	-
100784431	159.986	174.172	94.4335	592.151	453.012	283.529	142.864	442.897	-1.63181	1.69859e-06	8.23411e-05	LOC100784431	NC_038249.2	42140572	42141304	-	642	protein_coding	histone H2A-like && Q2HU65.1 RecName: Full=Probable histone H2A.2 && PF16211:C-terminus of histone H2A|PF00125:Core histone H2A/H2B/H3/H4	Histone
100781994	316.272	471.341	413.263	839.329	893.263	724.457	400.292	819.016	-1.03263	1.71768e-06	8.31495e-05	LOC100781994	NC_016088.4	4106956	4109424	+	2469	protein_coding	glycosyltransferase family 92 protein RCOM_0530710 && B9S2H4.1 RecName: Full=Glycosyltransferase family 92 protein RCOM_0530710 && PF01697:Glycosyltransferase family 92	-
100811560	68.4332	50.2764	26.1796	147.232	249.901	233.494	48.2964	210.209	-2.12155	1.77663e-06	8.57738e-05	LOC100811560	NC_016088.4	55801500	55803634	+	2135	protein_coding	protein DETOXIFICATION 49 && O82752.1 RecName: Full=Protein DETOXIFICATION 49; Short=AtDTX49; AltName: Full=Multidrug and toxic compound extrusion protein 49; Short=MATE protein 49; AltName: Full=Protein NOVEL ION CARRIER 1; Short=Protein NIC1 && PF01554:	MatE
100803406	58.2607	63.7433	49.5542	138.634	262.662	233.494	57.1861	211.597	-1.88739	1.77934e-06	8.57738e-05	LOC100803406	NC_016089.4	49062171	49064607	+	1748	protein_coding	glucan endo-1%2C3-beta-glucosidase 12 && Q8VYE5.1 RecName: Full=Glucan endo-1,3-beta-glucosidase 12; AltName: Full=(1->3)-beta-glucan endohydrolase 12; Short=(1->3)-beta-glucanase 12; AltName: Full=Beta-1,3-endoglucanase 12; Short=Beta-1,3-glucanase 12; F	Glyco_hydro_17
100798611	56.4111	105.94	34.5944	252.551	499.802	177.205	65.6484	309.853	-2.23772	1.79238e-06	8.61615e-05	LOC100798611	NC_038245.2	44060011	44066445	-	4349	protein_coding	lysine-specific demethylase JMJ706%2C transcript variant X3 && Q336N8.1 RecName: Full=Lysine-specific demethylase JMJ706; AltName: Full=Jumonji domain-containing protein 706; AltName: Full=Lysine-specific histone demethylase JMJ706; AltName: Full=Protein	JmjC
100807834	60.1102	141.851	154.273	360.019	497.675	328.351	118.745	395.349	-1.73514	1.8276e-06	8.76105e-05	LOC100807834	NC_016089.4	1240370	1244022	-	2544	protein_coding	alpha/beta-hydrolases superfamily protein%2C transcript variant X1 && - && PF01764:Lipase (class 3)	Lipase_3
100794249	1.84955	18.8537	1.86997	81.676	227.569	51.0768	7.52439	120.107	-3.99106	1.88749e-06	9.0356e-05	LOC100794249	NC_016090.4	42149198	42150258	-	1061	protein_coding	NDR1/HIN1-like protein 10%2C transcript variant X1 && Q9SJ52.1 RecName: Full=Protein YLS9; AltName: Full=Protein NDR1/HIN1-LIKE 10; Short=AtNHL10; AltName: Full=Protein YELLOW-LEAF-SPECIFIC GENE 9 && PF03168:Late embryogenesis abundant protein	-
100811095	189.578	398.62	231.876	395.484	1253.76	1045.51	273.358	898.251	-1.71612	1.91319e-06	9.13331e-05	LOC100811095	NC_038247.2	16401744	16404762	-	1720	protein_coding	UDP-D-apiose/UDP-D-xylose synthase 2 && Q9SGE0.1 RecName: Full=UDP-D-apiose/UDP-D-xylose synthase 2 && PF01370:NAD dependent epimerase/dehydratase family	Epimerase
100778761	2227.78	4317.49	2789.06	9592.63	25187.9	14030.5	3111.44	16270.3	-2.38658	2.07668e-06	9.88644e-05	LOC100778761	NC_038252.2	3714223	3717068	-	1645	protein_coding	myb-like protein X && - && -	-
100811485	8.32296	16.1603	14.0248	65.5558	93.5799	121.959	12.836	93.6982	-2.86726	2.11046e-06	0.000100334	LOC100811485	NC_038241.2	3200172	3201524	-	1054	protein_coding	transcription factor bHLH162 && - && PF00010:Helix-loop-helix DNA-binding domain	HLH
100802257	227.494	133.771	312.285	722.188	2562.81	1565.66	224.517	1616.89	-2.84845	2.16725e-06	0.000102751	LOC100802257	NC_038241.2	41398654	41403011	-	1917	protein_coding	protein SAR DEFICIENT 1 && Q9C9T2.1 RecName: Full=Protein SAR DEFICIENT 1 && PF07887:Calmodulin binding protein-like	-
100792877	188.654	224.448	186.062	522.297	504.056	367.962	199.721	464.771	-1.21821	2.2142e-06	0.000104689	LOC100792877	NC_038248.2	33318830	33324435	+	2111	lncRNA	uncharacterized LOC100792877%2C transcript variant X1 && - && -	-
100808375	615.899	614.988	456.273	865.121	1210.16	1341.55	562.387	1138.94	-1.01803	2.28468e-06	0.000107726	LOC100808375	NC_016089.4	45664348	45667318	+	2367	protein_coding	mannose-1-phosphate guanylyltransferase 1-like && O22287.1 RecName: Full=Mannose-1-phosphate guanylyltransferase 1; AltName: Full=GDP-mannose pyrophosphorylase 1; AltName: Full=Protein CYTOKINESIS DEFECTIVE 1; AltName: Full=Protein EMBRYO DEFECTIVE 101; A	Hexapep
100793171	504.926	646.411	588.105	749.055	1999.21	1551.07	579.814	1433.11	-1.30549	2.37185e-06	0.000111684	LOC100793171	NC_016089.4	3704463	3705533	+	1071	protein_coding	glycine-rich cell wall structural protein 1-like && - && -	-
100799708	64.7341	55.6632	60.774	240.729	477.47	113.62	60.3904	277.273	-2.1989	2.40979e-06	0.000113316	LOC100799708	NC_038247.2	8045781	8046683	+	903	protein_coding	cold shock protein 2 && Q41188.1 RecName: Full=Cold shock protein 2; Short=AtCSP2; AltName: Full=Cold shock domain-containing protein 2; AltName: Full=Glycine-rich protein 2; Short=AtGRP2 && PF00098:Zinc knuckle|PF00313:'Cold-shock' DNA-binding domain	CSD
100788233	39.7652	75.4146	43.0093	193.443	177.589	224.113	52.7297	198.382	-1.91067	2.42794e-06	0.000114014	LOC100788233	NC_038245.2	2201441	2203364	+	1924	protein_coding	berberine bridge enzyme-like 21 && Q9SVG3.1 RecName: Full=Berberine bridge enzyme-like 21; Short=AtBBE-like 21; Flags: Precursor && PF01565:FAD binding domain|PF08031:Berberine and berberine like	FAD_binding_4
121174393	406.9	518.027	422.613	717.889	1087.87	918.341	449.18	908.032	-1.01534	2.55817e-06	0.000119804	LOC121174393	NW_024464675.1	41619	46019	-	1216	protein_coding	vacuolar protein sorting-associated protein 26C-like && O35075.1 RecName: Full=Down syndrome critical region protein 3 homolog; AltName: Full=Down syndrome critical region protein A homolog && PF03643:Vacuolar protein sorting-associated protein 26	-
100804384	187.729	711.052	230.941	2018.26	4194.08	3653.56	376.574	3288.63	-3.12637	2.59196e-06	0.000121058	LOC100804384	NC_038249.2	21604858	21605802	-	945	protein_coding	ethylene-responsive transcription factor ERF017 && Q84QC2.1 RecName: Full=Ethylene-responsive transcription factor ERF017 && PF00847:AP2 domain	AP2
100794321	3.69909	0	0	16.1203	101.024	62.5431	1.23303	59.8957	-5.60711	2.60072e-06	0.000121303	LOC100794321	NC_038242.2	1567251	1568439	-	1189	protein_coding	uncharacterized protein At1g76070 && Q9SGS5.1 RecName: Full=Uncharacterized protein At1g76070 && -	-
100794704	74.9066	96.0639	176.712	398.708	291.374	417.996	115.894	369.359	-1.67269	2.62199e-06	0.00012213	LOC100794704	NC_016088.4	53105484	53110227	-	2689	protein_coding	uncharacterized LOC100794704%2C transcript variant X3 && - && PF04784:Protein of unknown function, DUF547|PF14389:Leucine-zipper of ternary complex factor MIP1	-
100775263	0	0	6.54489	267.596	270.106	223.07	2.18163	253.591	-6.86693	2.68957e-06	0.000124605	LOC100775263	NC_016090.4	6179467	6182053	+	2395	lncRNA	uncharacterized LOC100775263%2C transcript variant X1 && F4IDY7.1 RecName: Full=DDT domain-containing protein DDR4; AltName: Full=DDT-related protein 4 && -	-
100775465	436.493	957.945	808.762	1932.28	3168.96	3839.1	734.4	2980.11	-2.02071	2.69361e-06	0.000124625	LOC100775465	NC_038248.2	11723599	11724696	-	1098	protein_coding	ethylene-responsive transcription factor 9 && Q40477.1 RecName: Full=Ethylene-responsive transcription factor 4; AltName: Full=Ethylene-responsive element-binding factor 3; Short=EREBP-3; AltName: Full=Ethylene-responsive element-binding factor 4 homolog;	AP2
100813645	144.265	344.753	325.375	487.907	1214.41	801.594	271.464	834.638	-1.62031	2.70519e-06	0.000124993	LOC100813645	NC_038249.2	9523472	9525823	+	2155	protein_coding	rust resistance kinase Lr10 && P93604.1 RecName: Full=Rust resistance kinase Lr10; AltName: Full=Probable receptor-like serine/threonine-protein kinase LRK10; Flags: Precursor && PF00069:Protein kinase domain	Pkinase
100804466	177.556	196.617	133.703	519.073	652.933	285.613	169.292	485.873	-1.5207	2.83368e-06	0.000130209	LOC100804466	NC_016089.4	46819911	46821360	+	1351	lncRNA	uncharacterized LOC100804466 && - && -	-
102662455	34.2166	39.5029	31.7895	127.887	197.794	123.001	35.1697	149.561	-2.08789	2.83694e-06	0.000130209	LOC102662455	NC_038256.2	37378512	37379176	+	665	protein_coding	uncharacterized LOC102662455 && - && -	-
100796005	57.3359	44.8897	42.0743	127.887	214.808	204.307	48.1	182.334	-1.92266	2.94844e-06	0.000134078	LOC100796005	NC_016090.4	3216622	3218162	-	1541	protein_coding	auxin-responsive protein SAUR36 && O22150.1 RecName: Full=Auxin-responsive protein SAUR36; AltName: Full=Protein RESPONSE TO AUXINS AND GIBBERELLINS 1; AltName: Full=Protein SENESCENCE-ASSOCIATED GENE 201; AltName: Full=Protein SMALL AUXIN UP RNA 36 && PF	Auxin_inducible
100776297	193.278	321.41	237.486	500.803	865.614	531.616	250.725	632.678	-1.33509	3.00975e-06	0.000136686	LOC100776297	NC_038245.2	41529963	41534021	-	2760	protein_coding	LEAF RUST 10 DISEASE-RESISTANCE LOCUS RECEPTOR-LIKE PROTEIN KINASE-like 1.3%2C transcript variant X3 && F4HQ17.2 RecName: Full=LEAF RUST 10 DISEASE-RESISTANCE LOCUS RECEPTOR-LIKE PROTEIN KINASE-like 1.4; AltName: Full=Probable receptor-like serine/threoni	Pkinase_Tyr
100817788	49.9377	12.5691	47.6842	200.966	147.814	217.858	36.7304	188.879	-2.36386	3.02186e-06	0.000137056	LOC100817788	NC_038253.2	5442860	5445469	-	1196	protein_coding	tetraspanin-8 && Q8S8Q6.1 RecName: Full=Tetraspanin-8 && PF00335:Tetraspanin family	Tetraspannin
100778095	266.335	186.741	186.062	394.409	555.099	575.396	213.046	508.302	-1.25471	3.10218e-06	0.00014033	LOC100778095	NC_038246.2	222802	224846	-	1863	protein_coding	uncharacterized LOC100778095 && - && PF04720:PDDEXK-like family of unknown function	-
100127399	535.444	826.867	524.527	1185.38	1805.67	1093.46	628.946	1361.5	-1.11398	3.123e-06	0.000141087	LOX9	NC_038243.2	2766642	2772802	-	3152	protein_coding	lipoxygenase-9 && P27480.1 RecName: Full=Linoleate 9S-lipoxygenase 1; AltName: Full=Lipoxygenase 1 && PF00305:Lipoxygenase|PF01477:PLAT/LH2 domain	Lipoxygenase
100306409	505.851	569.201	307.61	687.798	1536.63	1273.79	460.887	1166.07	-1.33905	3.26586e-06	0.000146964	LOC100306409	NC_016089.4	7783235	7784043	-	809	protein_coding	alpha-amylase inhibitor/lipid transfer/seed storage family protein && P82353.1 RecName: Full=Non-specific lipid-transfer protein 2; Short=LTP 2 && -	-
100791019	144.265	201.106	174.842	459.965	404.095	361.707	173.404	408.589	-1.2362	3.34506e-06	0.000150332	LOC100791019	NC_016088.4	2323206	2326085	-	1004	protein_coding	uncharacterized LOC100791019 && - && -	-
100802293	46.2386	29.6272	49.5542	133.261	183.97	177.205	41.8067	164.812	-1.97992	3.40508e-06	0.00015283	LOC100802293	NC_038243.2	15885286	15887688	-	2403	protein_coding	L-type lectin-domain containing receptor kinase IV.1 && O80939.1 RecName: Full=L-type lectin-domain containing receptor kinase IV.1; Short=Arabidopsis thaliana lectin-receptor kinase e; Short=AthlecRK-e; Short=LecRK-IV.1; AltName: Full=Lectin Receptor Kin	Pkinase
102661831	107.274	43.9919	80.4087	128.962	589.128	361.707	77.2247	359.933	-2.2211	3.49281e-06	0.000156361	LOC102661831	NC_016091.4	49995639	50002251	-	2534	pseudogene	- && Q9LMP1.1 RecName: Full=Wall-associated receptor kinase 2; Flags: Precursor && PF13947:Wall-associated receptor kinase galacturonan-binding|PF07714:Protein tyrosine kinase|PF07645:Calcium-binding EGF domain	Pkinase_Tyr
100814475	0	0	1.86997	39.7633	81.8824	26.0596	0.623323	49.2351	-6.32138	3.52805e-06	0.000157734	LOC100814475	NC_016090.4	42400293	42404574	+	2301	protein_coding	calcium-dependent protein kinase 26 && Q7XIM0.1 RecName: Full=Calcium-dependent protein kinase 17; Short=OsCDPK17; Short=OsCPK17 && PF13499:EF-hand domain pair|PF00069:Protein kinase domain	Pkinase
100777166	332.918	842.13	456.273	1939.81	3568.8	2319.31	543.774	2609.3	-2.2625	3.64872e-06	0.000162857	LOC100777166	NC_038244.2	14168268	14170666	-	2399	protein_coding	9-cis-epoxycarotenoid dioxygenase NCED1%2C chloroplastic-like && Q9M6E8.1 RecName: Full=9-cis-epoxycarotenoid dioxygenase NCED1, chloroplastic; AltName: Full=PvNCED1; Flags: Precursor && PF03055:Retinal pigment epithelial membrane protein	RPE65
100800843	440.192	398.62	435.703	619.018	1292.04	943.358	424.838	951.472	-1.16334	3.82272e-06	0.00016959	LOC100800843	NC_038249.2	42616720	42620043	-	1983	protein_coding	ADP%2CATP carrier protein 1%2C mitochondrial%2C transcript variant X1 && P25083.1 RecName: Full=ADP,ATP carrier protein, mitochondrial; AltName: Full=ADP/ATP translocase; AltName: Full=Adenine nucleotide translocator; Short=ANT; Flags: Precursor && PF0015	Mito_carr
100796348	0	0.897793	0	26.8671	81.8824	21.8901	0.299264	43.5465	-7.04705	3.88523e-06	0.000172142	LOC100796348	NC_038246.2	4004027	4005310	-	1284	protein_coding	zinc finger protein ZAT18 && Q681X4.1 RecName: Full=Zinc finger protein ZAT5 && PF13912:C2H2-type zinc finger	-
100813900	61.9598	38.6051	62.644	80.6013	444.505	313.758	54.403	279.621	-2.36224	3.96988e-06	0.000175442	LOC100813900	NC_016088.4	1340119	1345105	-	4132	protein_coding	cellulose synthase-like protein D2%2C transcript variant X1 && A2YU42.1 RecName: Full=Cellulose synthase-like protein D2; AltName: Full=OsCslD2 && -	-
102660396	211.773	165.194	156.142	371.841	425.363	425.293	177.703	407.499	-1.19741	4.22143e-06	0.000185609	LOC102660396	NC_038242.2	15593406	15594757	+	1352	protein_coding	uncharacterized LOC102660396 && - && PF07816:Protein of unknown function (DUF1645)	-
100817983	178.481	325.899	172.972	387.961	933.673	649.405	225.784	657.013	-1.54065	4.61053e-06	0.000200671	LOC100817983	NC_038245.2	49818453	49820422	-	930	protein_coding	protein LURP-one-related 10 && Q9LZX1.1 RecName: Full=Protein LURP-one-related 15 && PF04525:LURP-one-related	-
100799875	139.641	186.741	131.833	306.285	572.114	360.665	152.738	413.021	-1.43484	4.95816e-06	0.000214989	LOC100799875	NC_038246.2	2757605	2759338	-	1199	protein_coding	auxin-induced protein 22D-like && O24542.1 RecName: Full=Auxin-induced protein 22D; AltName: Full=Indole-3-acetic acid-induced protein ARG13 && PF02309:AUX/IAA family	-
100816770	270.034	428.247	540.421	1103.7	4294.04	2876.98	412.901	2758.24	-2.7399	5.00278e-06	0.00021638	LOC100816770	NC_038247.2	7354627	7356887	-	1443	protein_coding	NAC domain-containing protein && Q9ZVP8.2 RecName: Full=NAC domain-containing protein 35; Short=ANAC035; AltName: Full=Protein LONG VEGETATIVE PHASE 1; Short=AtLOV1 && PF02365:No apical meristem (NAM) protein	NAM
100777554	377.307	376.175	543.226	654.483	1314.37	996.519	432.236	988.458	-1.19354	5.01704e-06	0.000216526	LOC100777554	NC_038246.2	46088360	46091991	-	1467	protein_coding	protein SGT1 homolog B-like && Q0JL44.1 RecName: Full=Protein SGT1 homolog; Short=OsSGT1; AltName: Full=Suppressor of G2 allele of SKP1 homolog && PF13414:TPR repeat|PF04969:CS domain|PF05002:SGS domain	-
100810108	345.865	237.017	352.489	731.86	912.404	512.853	311.791	719.039	-1.20565	5.01872e-06	0.000216526	LOC100810108	NC_038243.2	42497249	42498000	-	542	protein_coding	60S ribosomal protein L29-1 && Q9M7X7.1 RecName: Full=60S ribosomal protein L29-1 && -	-
100817061	51.7873	88.8815	73.8638	161.203	271.169	294.995	71.5109	242.456	-1.76127	5.2178e-06	0.000224834	LOC100817061	NC_038251.2	14537304	14545840	-	1292	protein_coding	transcription factor bHLH35%2C transcript variant X1 && Q2HIV9.1 RecName: Full=Transcription factor bHLH35; AltName: Full=Basic helix-loop-helix protein 35; Short=AtbHLH35; Short=bHLH 35; AltName: Full=Transcription factor EN 41; AltName: Full=bHLH transc	HLH
100788896	98.9507	193.026	135.573	294.464	543.402	395.064	142.516	410.976	-1.52755	5.37107e-06	0.00023115	LOC100788896	NC_038252.2	712114	714519	+	1870	protein_coding	putative receptor-like protein kinase At1g72540 && Q9CAH1.1 RecName: Full=Putative receptor-like protein kinase At1g72540 && PF07714:Protein tyrosine kinase	Pkinase_Tyr
121173156	0	0	0	4.29874	86.1361	19.8053	0	36.7467	-7.764	5.81534e-06	0.000248412	LOC121173156	NC_038248.2	19250880	19266011	-	1152	protein_coding	U-box domain-containing protein 3-like && Q5VRH9.1 RecName: Full=U-box domain-containing protein 12; AltName: Full=Plant U-box protein 12; Short=OsPUB12 && PF03004:Plant transposase (Ptta/En/Spm family)	-
547669	847.092	992.959	835.876	1297.14	2686.17	1586.51	891.976	1856.61	-1.05754	5.84235e-06	0.000249257	LOC547669	NC_038244.2	16262522	16265791	+	1039	protein_coding	acid phosphatase && P15490.1 RecName: Full=Stem 28 kDa glycoprotein; AltName: Full=Vegetative storage protein A; Flags: Precursor && PF03767:HAD superfamily, subfamily IIIB (Acid phosphatase)	-
novel.818	30.5175	28.7294	35.5294	146.157	164.828	96.9417	31.5921	135.976	-2.10589	5.8512e-06	0.000249326	-	NC_038250.2	584657	585043	-	338	-	- && - && -	-
100815639	152.588	234.324	113.133	369.691	485.978	462.819	166.682	439.496	-1.39822	6.33264e-06	0.000268185	LOC100815639	NC_038244.2	10491930	10494825	+	1269	protein_coding	annexin D2-like && Q9XEE2.1 RecName: Full=Annexin D2; AltName: Full=AnnAt2 && PF00191:Annexin	-
100807284	71.2075	56.561	67.3189	200.966	264.789	161.57	65.0291	209.108	-1.68526	6.38527e-06	0.000270083	LOC100807284	NC_016088.4	3397051	3399068	-	1144	protein_coding	uncharacterized LOC100807284 && - && -	-
100779357	158.136	158.909	187.932	307.36	493.421	412.784	168.326	404.522	-1.26516	6.42227e-06	0.000271315	LOC100779357	NC_016090.4	4460509	4464628	-	2275	pseudogene	- && Q9LFP7.1 RecName: Full=Probable receptor-like protein kinase At5g15080 && PF07714:Protein tyrosine kinase	Pkinase_Tyr
100813688	184.955	777.489	345.009	2309.5	4217.48	3044.8	435.818	3190.59	-2.87194	6.44735e-06	0.000272042	LOC100813688	NC_038251.2	17415224	17416329	-	1106	protein_coding	ethylene-responsive transcription factor ERF017 && Q84QC2.1 RecName: Full=Ethylene-responsive transcription factor ERF017 && PF00847:AP2 domain	AP2
100779102	116.521	97.8594	103.783	169.8	619.967	345.029	106.055	378.265	-1.83471	6.47016e-06	0.000272671	LOC100779102	NC_038251.2	1682562	1690014	+	2697	protein_coding	putative leucine-rich repeat receptor-like protein kinase At2g19210-like && C0LGG4.2 RecName: Full=Probable LRR receptor-like serine/threonine-protein kinase At1g51860; Flags: Precursor && PF12819:Carbohydrate-binding protein of the ER|PF07714:Protein tyr	Pkinase_Tyr
100804202	266.335	668.856	344.074	1481.99	3158.32	1748.08	426.422	2129.46	-2.32004	6.67012e-06	0.000280413	LOC100804202	NC_038249.2	26660418	26661184	-	767	protein_coding	uncharacterized LOC100804202 && - && -	-
102668397	680.633	1072.86	539.486	1176.78	2458.6	1695.96	764.327	1777.11	-1.21712	6.77128e-06	0.000283974	LOC102668397	NC_038244.2	14279135	14279488	-	354	protein_coding	classical arabinogalactan protein 1 && - && -	-
113001937	525.271	678.732	457.208	1205.8	3900.58	4501.02	553.737	3202.46	-2.53189	6.78746e-06	0.000284307	LOC113001937	NC_038242.2	5084794	5085843	-	1050	protein_coding	acanthoscurrin-2-like && P14009.1 RecName: Full=14 kDa proline-rich protein DC2.15; Flags: Precursor && PF14547:Hydrophobic seed protein	-
100809899	313.498	501.866	393.629	904.884	878.375	689.016	402.998	824.092	-1.03175	6.86632e-06	0.000287262	LOC100809899	NC_038249.2	43938805	43939750	-	623	protein_coding	60S ribosomal protein L37-3 && Q8LEM8.1 RecName: Full=60S ribosomal protein L37-3 && -	-
100800722	159.061	291.783	202.892	352.497	785.859	650.448	217.912	596.268	-1.452	7.01318e-06	0.000292766	LOC100800722	NC_038245.2	45399063	45402081	+	2252	protein_coding	cytokinin dehydrogenase 6 && Q9LY71.2 RecName: Full=Cytokinin dehydrogenase 6; AltName: Full=Cytokinin oxidase 6; Short=AtCKX6; Short=AtCKX7; Short=CKO6; Flags: Precursor && PF01565:FAD binding domain|PF09265:Cytokinin dehydrogenase 1, FAD and cytokinin b	FAD_binding_4
100806206	257.087	214.573	221.591	462.114	494.485	462.819	231.084	473.139	-1.03393	7.01484e-06	0.000292766	LOC100806206	NC_038244.2	43802835	43807831	-	2936	protein_coding	zinc finger CCCH domain-containing protein 18%2C transcript variant X6 && Q9SJ41.1 RecName: Full=Zinc finger CCCH domain-containing protein 18; Short=AtC3H18 && PF12872:OST-HTH/LOTUS domain|PF00076:RNA recognition motif. (a.k.a. RRM, RBD, or RNP domain)	RRM_1
100813364	387.48	625.762	409.523	850.075	1099.56	937.104	474.255	962.248	-1.02049	7.06477e-06	0.000294493	LOC100813364	NC_016088.4	4005993	4007844	-	1852	protein_coding	probable galacturonosyltransferase-like 9 && O04536.1 RecName: Full=Probable galacturonosyltransferase-like 9; AltName: Full=Like glycosyl transferase 8 && PF01501:Glycosyl transferase family 8	Glyco_transf_8
100807176	258.936	256.769	217.851	542.716	792.239	403.403	244.519	579.453	-1.24457	7.19983e-06	0.0002994	LOC100807176	NC_016091.4	5222174	5222928	+	566	protein_coding	60S ribosomal protein L39 && P51425.1 RecName: Full=60S ribosomal protein L39 >P51426.2 RecName: Full=60S ribosomal protein L39-2 >Q6KAJ8.2 RecName: Full=60S ribosomal protein L39-1 && -	-
100810762	158.136	111.326	71.0588	252.551	387.081	384.64	113.507	341.424	-1.58872	7.43539e-06	0.000308082	LOC100810762	NC_038256.2	44581204	44583674	-	1200	protein_coding	auxin-responsive protein IAA14 && Q38832.2 RecName: Full=Auxin-responsive protein IAA14; AltName: Full=Indoleacetic acid-induced protein 14; AltName: Full=Protein SOLITARY ROOT && PF02309:AUX/IAA family	-
100806788	613.124	1092.61	602.13	1202.57	1752.5	2070.18	769.29	1675.08	-1.1225	7.59014e-06	0.000313366	LOC100806788	NC_038246.2	48496766	48498285	+	1520	protein_coding	zinc finger protein ZAT10 && Q96289.1 RecName: Full=Zinc finger protein ZAT10; AltName: Full=Salt-tolerance zinc finger && PF13912:C2H2-type zinc finger	-
100778882	23.1193	17.0581	48.6192	105.319	227.569	132.383	29.5989	155.09	-2.39085	7.63179e-06	0.000314709	LOC100778882	NC_038249.2	19582467	19583351	-	885	protein_coding	glycine-rich cell wall structural protein 2 && - && -	-
100814097	142.415	133.771	91.6285	211.713	414.729	478.454	122.605	368.299	-1.58681	7.88952e-06	0.000323405	LOC100814097	NC_016089.4	41929539	41934269	-	2035	protein_coding	protein ECERIFERUM 2 && Q39048.1 RecName: Full=Protein ECERIFERUM 1 && PF02458:Transferase family	-
100806977	154.437	168.785	192.607	299.837	451.949	492.005	171.943	414.597	-1.27	7.97004e-06	0.0003262	LOC100806977	NC_016089.4	7000704	7002823	-	2120	protein_coding	protein ROH1 && Q337C0.1 RecName: Full=UPF0496 protein 4 && -	-
100815088	960.839	1741.72	1016.33	1707.67	3024.33	3395.05	1239.63	2709.02	-1.12779	7.97661e-06	0.0003262	LOC100815088	NC_038250.2	47638832	47641185	-	2354	protein_coding	CBL-interacting serine/threonine-protein kinase 11 && O22932.1 RecName: Full=CBL-interacting serine/threonine-protein kinase 11; AltName: Full=SNF1-related kinase 3.22; AltName: Full=SOS2-like protein kinase PKS5; AltName: Full=SOS3-interacting protein 4	Pkinase
100815598	0.924773	7.18234	0	25.7924	88.2629	77.1364	2.70237	63.7306	-4.54916	8.13051e-06	0.000331316	LOC100815598	NC_038249.2	37484649	37492191	-	4541	protein_coding	COP1-interacting protein 7 && - && -	-
100811478	141.49	325.001	91.6285	806.013	1752.5	1129.94	186.04	1229.49	-2.72413	8.17387e-06	0.00033269	LOC100811478	NC_038241.2	31248349	31249188	+	840	protein_coding	DnaJ domain-containing protein && A4XKA5.1 RecName: Full=Chaperone protein DnaJ && PF00226:DnaJ domain	DnaJ
100800481	274.658	334.877	249.641	455.666	741.196	679.635	286.392	625.499	-1.12689	8.51329e-06	0.000345284	LOC100800481	NC_038249.2	9339447	9341430	+	1984	protein_coding	probable receptor-like protein kinase At1g11050 && O04086.1 RecName: Full=Probable receptor-like protein kinase At1g11050; Flags: Precursor && PF00069:Protein kinase domain	Pkinase
100800873	243.215	328.592	352.489	517.998	1042.14	631.685	308.099	730.608	-1.2457	8.95327e-06	0.000360201	LOC100800873	NC_038243.2	8830085	8844936	-	7178	protein_coding	LEAF RUST 10 DISEASE-RESISTANCE LOCUS RECEPTOR-LIKE PROTEIN KINASE-like 1.2%2C transcript variant X3 && P0C5E2.3 RecName: Full=LEAF RUST 10 DISEASE-RESISTANCE LOCUS RECEPTOR-LIKE PROTEIN KINASE-like 1.2; AltName: Full=Probable receptor-like serine/threoni	Pkinase
100815486	254.313	325.001	259.926	490.056	558.289	711.949	279.746	586.765	-1.06858	8.95415e-06	0.000360201	LOC100815486	NC_038252.2	3159397	3168799	-	6572	protein_coding	TMV resistance protein N%2C transcript variant X2 && Q40392.1 RecName: Full=TMV resistance protein N && PF00931:NB-ARC domain|PF01582:TIR domain	TIR
100800214	90.6277	125.691	106.588	300.912	261.598	266.85	107.636	276.454	-1.36054	9.12549e-06	0.00036539	LOC100800214	NC_038254.2	57084681	57088535	+	3392	lncRNA	uncharacterized LOC100800214%2C transcript variant X2 && Q8L719.1 RecName: Full=THO complex subunit 4B; AltName: Full=ALYREF homolog 2; Short=AtALY2 && PF13966:zinc-binding in reverse transcriptase	-
100796856	128.543	138.26	62.644	221.385	432.807	399.233	109.816	351.142	-1.67659	9.23787e-06	0.000369461	LOC100796856	NC_038245.2	281204	284327	+	2259	protein_coding	O-fucosyltransferase 20 && Q8W486.1 RecName: Full=Uncharacterized protein At1g04910 && PF10250:GDP-fucose protein O-fucosyltransferase	-
100791358	103.575	91.5749	130.898	177.323	383.89	480.539	108.682	347.251	-1.67631	9.54767e-06	0.000380529	LOC100791358	NC_038243.2	18806709	18809144	-	2436	protein_coding	lectin-domain containing receptor kinase VI.3 && Q9SR87.1 RecName: Full=Probable L-type lectin-domain containing receptor kinase VI.1; Short=LecRK-VI.1; Flags: Precursor && PF00139:Legume lectin domain|PF00069:Protein kinase domain	Pkinase
100794505	56.4111	24.2404	53.2941	90.2735	275.423	263.723	44.6486	209.807	-2.23334	9.64737e-06	0.000382734	LOC100794505	NC_038243.2	8663603	8669161	+	2740	protein_coding	LEAF RUST 10 DISEASE-RESISTANCE LOCUS RECEPTOR-LIKE PROTEIN KINASE-like 2.4%2C transcript variant X2 && Q9FF31.1 RecName: Full=LEAF RUST 10 DISEASE-RESISTANCE LOCUS RECEPTOR-LIKE PROTEIN KINASE-like 2.1; AltName: Full=Probable receptor-like serine/threoni	Pkinase_Tyr
102660523	42.5396	76.3124	10.2848	148.306	552.972	144.891	43.0456	282.057	-2.71087	9.84387e-06	0.000389634	LOC102660523	NC_038253.2	6970391	6971326	+	936	protein_coding	uncharacterized LOC102660523 && - && PF07816:Protein of unknown function (DUF1645)	-
100803550	1.84955	5.38676	0	36.5393	73.3752	46.9073	2.4121	52.2739	-4.42821	1.00139e-05	0.00039591	LOC100803550	NC_016088.4	56975245	56976088	+	844	protein_coding	ethylene-responsive transcription factor ERF020 && Q9C9I8.1 RecName: Full=Ethylene-responsive transcription factor ERF020 && PF00847:AP2 domain	AP2
100793323	230.268	211.879	208.502	376.14	718.864	451.352	216.883	515.452	-1.24894	1.0668e-05	0.000417941	LOC100793323	NC_038253.2	5991323	5994116	-	1470	protein_coding	SNAP25 homologous protein SNAP33-like%2C transcript variant X1 && Q9S7P9.1 RecName: Full=SNAP25 homologous protein SNAP33; Short=AtSNAP33; AltName: Full=Snap25a; AltName: Full=Synaptosomal-associated protein SNAP25-like 1; Short=SNAP-25-like protein 1 &&	-
novel.983	21.2698	28.7294	28.0495	123.589	140.37	88.6027	26.0162	117.52	-2.17509	1.10118e-05	0.000428977	-	NC_038253.2	24259976	24263485	+	3360	-	- && - && -	-
102668893	0	0	0	58.033	32.9657	4.16954	0	31.7227	-7.55153	1.10814e-05	0.0004312	LOC102668893	NW_024464658.1	168822	170525	+	933	protein_coding	receptor-like kinase LIP1%2C transcript variant X2 && Q9M8S2.1 RecName: Full=Receptor-like kinase LIP2; AltName: Full=Protein LOST IN POLLEN TUBE GUIDANCE 2; Short=AtLIP2 && PF07714:Protein tyrosine kinase	Pkinase_Tyr
novel.107	33.2918	27.8316	50.4892	110.693	258.408	128.213	37.2042	165.771	-2.15638	1.1162e-05	0.000433846	-	NC_016089.4	39311242	39315029	-	1868	-	- && - && -	-
100802248	267.259	245.995	222.526	502.952	761.4	414.869	245.26	559.741	-1.19034	1.16149e-05	0.000449932	LOC100802248	NC_038256.2	39991067	39994213	-	1883	protein_coding	uncharacterized LOC100802248 && - && -	-
106797179	80.4552	66.4367	65.4489	284.791	317.959	128.213	70.7803	243.655	-1.78326	1.19398e-05	0.000459424	LOC106797179	NC_038254.2	1913111	1913765	+	569	lncRNA	uncharacterized LOC106797179 && - && -	-
100806990	12.9468	62.8455	14.0248	167.651	282.867	112.578	29.939	187.698	-2.64621	1.23024e-05	0.000470752	LOC100806990	NC_016090.4	42145468	42146483	-	1016	protein_coding	NDR1/HIN1-like protein 10 && Q9SJ52.1 RecName: Full=Protein YLS9; AltName: Full=Protein NDR1/HIN1-LIKE 10; Short=AtNHL10; AltName: Full=Protein YELLOW-LEAF-SPECIFIC GENE 9 && PF03168:Late embryogenesis abundant protein	-
100527777	73.0571	28.7294	42.0743	233.207	107.404	283.529	47.9536	208.046	-2.11783	1.31135e-05	0.000500125	LOC100527777	NC_038256.2	44624085	44625726	+	1237	protein_coding	AUX/IAA family protein && P32294.1 RecName: Full=Auxin-induced protein 22B; AltName: Full=Indole-3-acetic acid-induced protein ARG4 && PF02309:AUX/IAA family	-
102667860	29.5927	81.6992	22.4396	130.037	327.53	198.053	44.5772	218.54	-2.29212	1.32301e-05	0.000503457	LOC102667860	NC_038255.2	45029425	45031358	+	1934	pseudogene	- && Q9ZQ98.1 RecName: Full=UDP-glycosyltransferase 73C2 && -	-
100806047	156.287	312.432	290.78	523.371	674.201	581.65	253.166	593.074	-1.22798	1.33572e-05	0.000507735	LOC100806047	NC_016088.4	54931332	54932149	-	741	lncRNA	uncharacterized LOC100806047 && - && -	-
100820349	177.556	238.813	190.737	349.272	506.182	512.853	202.369	456.103	-1.17224	1.34271e-05	0.00050983	LOC100820349	NC_038247.2	9500495	9503288	-	1356	protein_coding	peroxisomal membrane protein 13%2C transcript variant X1 && Q9SRR0.1 RecName: Full=Peroxisomal membrane protein 13; AltName: Full=Peroxin-13; Short=AtPEX13; AltName: Full=Peroxisome biogenesis protein 13; AltName: Full=Pex13p; AltName: Full=Protein ABERRA	-
100810579	31.4423	94.2683	60.774	157.979	260.535	297.08	62.1615	238.531	-1.93948	1.36353e-05	0.0005166	LOC100810579	NC_038248.2	5707734	5709908	-	2175	protein_coding	exocyst complex component EXO70H1 && Q9FGH9.1 RecName: Full=Exocyst complex component EXO70B1; Short=AtExo70b1; AltName: Full=Exocyst subunit Exo70 family protein B1 && PF03081:Exo70 exocyst complex subunit	Exo70
100778819	232.118	299.863	330.985	571.732	792.239	496.175	287.655	620.049	-1.108	1.44392e-05	0.000544667	LOC100778819	NC_038254.2	58214427	58215909	-	987	protein_coding	somatic embryogenesis receptor kinase 1-like && Q94AG2.2 RecName: Full=Somatic embryogenesis receptor kinase 1; Short=AtSERK1; AltName: Full=Somatic embryogenesis receptor-like kinase 1; Flags: Precursor && PF08263:Leucine rich repeat N-terminal domain	LRRNT_2
100816069	188.654	236.12	244.966	406.231	472.153	531.616	223.246	470	-1.0741	1.44955e-05	0.000546194	LOC100816069	NC_038254.2	981955	984586	-	1892	protein_coding	uncharacterized LOC100816069 && - && PF04724:Glycosyltransferase family 17	-
100805360	0	0	0	12.8962	43.5997	23.9748	0	26.8236	-7.30995	1.48357e-05	0.000557186	LOC100805360	NC_038253.2	7705416	7710437	+	2279	protein_coding	WRKY transcription factor 72A && Q9LXG8.1 RecName: Full=Probable WRKY transcription factor 72; AltName: Full=WRKY DNA-binding protein 72 && PF03106:WRKY DNA -binding domain	WRKY
100790597	59.1855	31.4228	62.644	141.858	230.76	182.417	51.0841	185.012	-1.85758	1.52015e-05	0.000570303	LOC100790597	NC_038248.2	3450150	3453150	+	3001	protein_coding	protein JINGUBANG-like && - && -	-
100793908	4.62386	36.8095	10.2848	53.7342	199.921	174.078	17.2394	142.578	-3.04556	1.65344e-05	0.000616289	LOC100793908	NC_038255.2	843104	845696	-	1256	protein_coding	2-methylene-furan-3-one reductase && Q941I0.2 RecName: Full=2-methylene-furan-3-one reductase; AltName: Full=Enone oxidoreductase; Short=FaEO; AltName: Full=Quinone oxidoreductase; Short=FaQR && PF13602:Zinc-binding dehydrogenase|PF08240:Alcohol dehydroge	ADH_N
100305367	177.556	143.647	194.477	301.986	636.982	389.852	171.893	442.94	-1.36583	1.68042e-05	0.000623651	LOC100305367	NC_038249.2	9553791	9558612	-	2097	protein_coding	stress-induced receptor-like kinase && P93604.1 RecName: Full=Rust resistance kinase Lr10; AltName: Full=Probable receptor-like serine/threonine-protein kinase LRK10; Flags: Precursor && PF13947:Wall-associated receptor kinase galacturonan-binding|PF00069	Pkinase
547969	0	0	0	7.52279	92.5165	223.07	0	107.703	-9.31541	1.729e-05	0.000639513	LOC547969	NC_016088.4	48658621	48659905	+	1285	protein_coding	ruBisCO-associated protein && P39657.1 RecName: Full=RuBisCO-associated protein && PF00704:Glycosyl hydrolases family 18	-
100784960	34.2166	40.4007	53.2941	99.9457	297.754	149.061	42.6371	182.254	-2.09603	1.73242e-05	0.000639513	LOC100784960	NC_038249.2	40413470	40416093	-	1365	protein_coding	NAC domain-containing protein 90%2C transcript variant X1 && Q9FMR3.1 RecName: Full=NAC domain-containing protein 90; Short=ANAC090 && PF02365:No apical meristem (NAM) protein	NAM
100127367	270.958	810.707	531.071	1585.16	2670.22	2223.41	537.579	2159.59	-2.00614	1.75507e-05	0.000646493	WRKY5	NC_016088.4	45122089	45125683	-	2130	protein_coding	WRKY transcription factor 5%2C transcript variant X2 && Q8S8P5.2 RecName: Full=Probable WRKY transcription factor 33; AltName: Full=WRKY DNA-binding protein 33 && PF03106:WRKY DNA -binding domain	WRKY
100817520	122.995	139.158	114.068	394.409	207.365	413.827	125.407	338.533	-1.43255	1.84494e-05	0.000675271	LOC100817520	NC_016091.4	5006718	5008705	-	1988	protein_coding	CBL-interacting serine/threonine-protein kinase 5 && Q8W1D5.1 RecName: Full=CBL-interacting serine/threonine-protein kinase 25; AltName: Full=SNF1-related kinase 3.25; AltName: Full=SOS2-like protein kinase PKS25 && PF00069:Protein kinase domain|PF03822:N	Pkinase
100784397	50.8625	96.0639	84.1486	156.904	281.803	315.842	77.025	251.517	-1.70712	1.86991e-05	0.000683686	LOC100784397	NC_038241.2	31999278	32006267	+	4204	protein_coding	probable LRR receptor-like serine/threonine-protein kinase At3g47570 && C0LGP4.1 RecName: Full=Probable LRR receptor-like serine/threonine-protein kinase At3g47570; Flags: Precursor && PF08263:Leucine rich repeat N-terminal domain|PF13855:Leucine rich rep	Pkinase
100137078	532.669	614.09	415.133	1225.14	1471.76	692.143	520.631	1129.68	-1.11737	1.87782e-05	0.00068585	LOC100137078	NC_038255.2	37454549	37455888	-	814	protein_coding	KS-type dehydrin SLTI629 && - && -	-
100816060	31.4423	32.3205	27.1146	176.248	71.2484	161.57	30.2925	136.355	-2.17012	1.89557e-05	0.000690872	LOC100816060	NC_016089.4	49309670	49312259	-	1377	protein_coding	probable serine/threonine-protein kinase WNK11 && Q6ICW6.1 RecName: Full=Probable serine/threonine-protein kinase WNK11; Short=AtWNK11; AltName: Full=Protein kinase with no lysine 11 && PF00069:Protein kinase domain	Pkinase
100795035	583.532	608.704	523.592	1492.74	1328.2	723.415	571.942	1181.45	-1.04646	1.90476e-05	0.000693489	LOC100795035	NC_038251.2	53464001	53465449	-	1449	protein_coding	photosystem II 5 kDa protein%2C chloroplastic && P31336.1 RecName: Full=Photosystem II 5 kDa protein, chloroplastic; Short=PSII-T; AltName: Full=Light-regulated unknown 11 kDa protein; Flags: Precursor && -	-
100803213	37.9157	34.1161	63.579	107.468	239.267	187.629	45.2036	178.122	-1.97916	1.9419e-05	0.000703301	LOC100803213	NC_038245.2	41638916	41644213	-	2036	protein_coding	protein SAR DEFICIENT 1 && Q9C9T2.1 RecName: Full=Protein SAR DEFICIENT 1 && PF07887:Calmodulin binding protein-like	-
100807120	120.22	175.07	147.728	266.522	668.884	336.69	147.673	424.032	-1.52159	1.97169e-05	0.000713344	LOC100807120	NC_038253.2	10059822	10062968	-	1380	protein_coding	BTB/POZ and TAZ domain-containing protein 1 && Q9FMK7.1 RecName: Full=BTB/POZ and TAZ domain-containing protein 1; AltName: Full=BTB and TAZ domain protein 1 && PF02135:TAZ zinc finger|PF00651:BTB/POZ domain	BTB
100782104	7.39818	2.69338	7.47988	40.838	86.1361	53.1616	5.85715	60.0452	-3.36057	2.0972e-05	0.000756373	LOC100782104	NC_038249.2	20036838	20038588	-	1492	protein_coding	probable xyloglucan endotransglucosylase/hydrolase protein 23 && Q38910.1 RecName: Full=Probable xyloglucan endotransglucosylase/hydrolase protein 23; Short=At-XTH23; Short=XTH-23; Flags: Precursor && PF00722:Glycosyl hydrolases family 16|PF06955:Xylogluc	-
102660573	461.462	486.604	585.301	697.47	1293.1	1084.08	511.122	1024.88	-1.00384	2.11382e-05	0.000760776	LOC102660573	NC_038248.2	40968844	40974614	-	3461	protein_coding	probable disease resistance protein At1g61300%2C transcript variant X2 && Q8L3R3.2 RecName: Full=Disease resistance protein RFL1; AltName: Full=RPS5-like protein 1; AltName: Full=pNd13/pNd14 && PF00931:NB-ARC domain|PF13855:Leucine rich repeat	NB-ARC
102664045	0	1.79559	21.5047	124.663	110.594	85.4755	7.76675	106.911	-3.78675	2.15457e-05	0.000774635	LOC102664045	NC_038248.2	40351582	40353356	-	1775	pseudogene	- && - && -	-
100797615	23.1193	17.9559	14.9598	50.5102	76.5654	252.257	18.6783	126.444	-2.75936	2.16161e-05	0.000776356	LOC100797615	NC_038247.2	3601955	3608479	-	3952	pseudogene	- && - && -	-
novel.721	0	0	4.67492	51.5849	19.1414	82.3484	1.55831	51.0249	-5.04466	2.16689e-05	0.000777443	-	NC_038249.2	12473155	12475496	+	2258	-	- && P0C2F6.1 RecName: Full=Putative ribonuclease H protein At1g65750 && -	-
100792150	3.69909	2.69338	21.5047	34.3899	169.082	105.281	9.29904	102.918	-3.47156	2.19756e-05	0.00078763	LOC100792150	NC_016091.4	48197242	48201352	+	1395	protein_coding	WRKY transcription factor 55%2C transcript variant X1 && Q9SHB5.1 RecName: Full=WRKY transcription factor 55; AltName: Full=WRKY DNA-binding protein 55 && PF03106:WRKY DNA -binding domain	WRKY
100306446	218.246	238.813	183.257	571.732	565.733	330.436	213.439	489.3	-1.19657	2.25566e-05	0.000805111	LOC100306446	NC_038245.2	38356064	38357733	-	497	protein_coding	uncharacterized LOC100306446 && Q9FLI7.1 RecName: Full=CDGSH iron-sulfur domain-containing protein NEET; Short=At-NEET && PF09360:Iron-binding zinc finger CDGSH type	-
100781977	70.2827	91.5749	206.632	305.21	459.392	384.64	122.83	383.081	-1.64151	2.30024e-05	0.000820173	LOC100781977	NC_038244.2	3505021	3507644	-	2156	protein_coding	LEAF RUST 10 DISEASE-RESISTANCE LOCUS RECEPTOR-LIKE PROTEIN KINASE-like 2.1 && F4HQ23.2 RecName: Full=LEAF RUST 10 DISEASE-RESISTANCE LOCUS RECEPTOR-LIKE PROTEIN KINASE-like 2.7; AltName: Full=Probable receptor-like serine/threonine-protein kinase LRK10L-	Pkinase_Tyr
100500041	139.641	163.398	126.223	263.298	344.544	427.378	143.087	345.073	-1.26992	2.31807e-05	0.000825678	LOC100500041	NC_038253.2	1687525	1690227	+	723	protein_coding	CASP-like protein 5 && C6SZP8.1 RecName: Full=CASP-like protein 1E2; Short=GmCASPL1E2 && PF04535:Domain of unknown function (DUF588)	-
100809887	73.9818	174.172	131.833	386.886	340.291	310.631	126.662	345.936	-1.44903	2.33011e-05	0.000829109	LOC100809887	NC_038249.2	39074770	39076995	-	2226	protein_coding	ethylene-responsive transcription factor ERF053 && Q9SKT1.1 RecName: Full=Ethylene-responsive transcription factor ERF053 && -	-
100527703	121.145	178.661	121.548	361.094	497.675	252.257	140.451	370.342	-1.39831	2.3923e-05	0.000848613	LOC100527703	NC_038248.2	2626323	2627901	-	522	protein_coding	uncharacterized LOC100527703 && - && -	-
100798217	4.62386	1.79559	4.67492	20.419	74.4386	63.5854	3.69812	52.8143	-3.83933	2.41303e-05	0.000855088	LOC100798217	NC_038243.2	44485960	44487407	+	931	protein_coding	protein C2-DOMAIN ABA-RELATED 11 && Q9FIK8.1 RecName: Full=Protein C2-DOMAIN ABA-RELATED 11; Contains: RecName: Full=Protein C2-DOMAIN ABA-RELATED 11, N-terminally processed && PF00168:C2 domain	C2
100819165	40.69	28.7294	31.7895	83.8254	244.584	125.086	33.7363	151.165	-2.16402	2.45097e-05	0.000865866	LOC100819165	NC_038242.2	16218460	16220801	+	1072	protein_coding	two-component response regulator ARR6 && Q9ZWS6.2 RecName: Full=Two-component response regulator ARR6 && PF00072:Response regulator receiver domain	Response_reg
100797003	44.3891	54.7654	8.41486	146.157	189.287	209.519	35.8564	181.654	-2.33969	2.54457e-05	0.000898015	LOC100797003	NC_038245.2	7076525	7080259	+	2069	protein_coding	serine/threonine-protein kinase RIPK && Q8GXZ3.1 RecName: Full=Serine/threonine-protein kinase At5g01020 && PF07714:Protein tyrosine kinase	Pkinase_Tyr
102666504	41.6148	47.583	86.0186	116.066	229.696	335.648	58.4055	227.137	-1.9601	2.571e-05	0.000906416	LOC102666504	NC_038254.2	54323891	54344625	-	6054	protein_coding	probable leucine-rich repeat receptor-like protein kinase At1g35710%2C transcript variant X2 && Q8VZG8.3 RecName: Full=MDIS1-interacting receptor like kinase 2; Short=AtMIK2; AltName: Full=Probable LRR receptor-like serine/threonine-protein kinase At4g088	Pkinase
100790551	148.888	115.815	115.938	286.941	287.12	313.758	126.881	295.94	-1.22196	2.60066e-05	0.000915889	LOC100790551	NC_016090.4	1833238	1837018	-	3343	protein_coding	ubiquitin-related modifier 1 homolog 2-like%2C transcript variant X1 && B3H7G2.1 RecName: Full=Ubiquitin-related modifier 1 homolog 2 && PF09138:Urm1 (Ubiquitin related modifier)	-
100780553	593.704	1129.42	654.489	1139.17	2262.93	1751.21	792.539	1717.77	-1.11585	2.60319e-05	0.000915889	LOC100780553	NC_038253.2	9334972	9335573	-	602	protein_coding	uncharacterized LOC100780553 && - && -	-
100786852	122.07	130.18	142.118	279.418	300.945	314.8	131.456	298.388	-1.18273	2.60583e-05	0.000915889	LOC100786852	NC_038255.2	43966551	43968717	+	2167	protein_coding	exocyst complex component EXO70H1 && Q9FGH9.1 RecName: Full=Exocyst complex component EXO70B1; Short=AtExo70b1; AltName: Full=Exocyst subunit Exo70 family protein B1 && PF03081:Exo70 exocyst complex subunit	Exo70
100787274	147.964	172.376	171.102	280.493	477.47	385.682	163.814	381.215	-1.21857	2.71614e-05	0.000949822	LOC100787274	NC_038250.2	531820	533625	-	1806	protein_coding	splicing factor ESS-2 homolog && O44424.2 RecName: Full=Protein DGCR14 homolog; AltName: Full=Protein Es2; AltName: Full=dEs2 && PF09751:Nuclear protein Es2	-
100819649	79.5305	187.639	108.458	280.493	376.447	394.021	125.209	350.32	-1.48379	2.75365e-05	0.000961964	LOC100819649	NC_038247.2	2623560	2625111	+	1552	protein_coding	ethylene-responsive transcription factor 2 && O80337.2 RecName: Full=Ethylene-responsive transcription factor 1A; Short=AtERF1A; AltName: Full=Ethylene-responsive element-binding factor 1A; Short=EREBP-1A && PF00847:AP2 domain	AP2
100813899	245.99	398.62	274.886	523.371	610.396	890.196	306.498	674.655	-1.13813	2.90439e-05	0.0010085	LOC100813899	NC_038245.2	3811030	3813751	-	2722	protein_coding	xyloglucan 6-xylosyltransferase 2 && O22775.1 RecName: Full=Xyloglucan 6-xylosyltransferase 2; Short=AtXT2; AltName: Full=Putative glycosyltransferase 2; Short=AtGT2 && PF05637:galactosyl transferase GMA12/MNN10 family	-
100793725	124.844	191.23	261.796	444.919	475.344	443.013	192.623	454.425	-1.23841	2.9079e-05	0.00100871	LOC100793725	NC_016090.4	42140438	42141362	-	925	protein_coding	LEA_2 domain-containing protein && Q9SJ52.1 RecName: Full=Protein YLS9; AltName: Full=Protein NDR1/HIN1-LIKE 10; Short=AtNHL10; AltName: Full=Protein YELLOW-LEAF-SPECIFIC GENE 9 && PF03168:Late embryogenesis abundant protein	-
100787718	96.1764	47.583	112.198	228.908	291.374	250.172	85.3192	256.818	-1.59061	2.91579e-05	0.00101043	LOC100787718	NC_038254.2	2020684	2022412	+	1642	protein_coding	putative serine/threonine-protein kinase-like protein CCR3 && Q9LY50.1 RecName: Full=Putative serine/threonine-protein kinase-like protein CCR3; AltName: Full=Protein CRINKLY 4 RELATED 3; Short=AtCRR3; Flags: Precursor && PF00069:Protein kinase domain	Pkinase
100819484	899.804	2125.08	1224.83	3578.7	5901.92	5003.45	1416.57	4828.02	-1.76899	3.02078e-05	0.00104262	LOC100819484	NC_038256.2	37319087	37320569	-	1483	protein_coding	zinc finger protein ZAT10 && Q9SSW1.1 RecName: Full=Zinc finger protein AZF1; AltName: Full=Zinc finger protein OZAKGYO; AltName: Full=Zinc-finger protein 1 && PF13912:C2H2-type zinc finger	-
100781699	55.4864	96.0639	150.533	272.97	369.003	268.935	100.694	303.636	-1.59262	3.11639e-05	0.00107347	LOC100781699	NC_038247.2	33572883	33573914	+	1032	protein_coding	NDR1/HIN1-like protein 6 && Q9FNH6.1 RecName: Full=NDR1/HIN1-Like protein 3 && PF03168:Late embryogenesis abundant protein	-
100818030	10.1725	6.28455	9.34985	25.7924	119.102	81.306	8.6023	75.4001	-3.13294	3.13746e-05	0.00107966	LOC100818030	NC_038255.2	45636378	45641450	+	1410	pseudogene	- && - && -	-
100819452	210.848	223.55	157.077	275.119	865.614	510.768	197.159	550.501	-1.48128	3.17381e-05	0.00109108	LOC100819452	NC_038247.2	6203989	6208436	-	2102	protein_coding	amino acid transporter protein && Q9SX98.1 RecName: Full=Lysine histidine transporter-like 8; AltName: Full=Amino acid transporter-like protein 1 && PF01490:Transmembrane amino acid transporter protein	Aa_trans
100778252	107.274	127.487	135.573	235.356	453.012	280.401	123.444	322.923	-1.38734	3.20849e-05	0.0011008	LOC100778252	NC_038245.2	2137754	2139336	+	1583	protein_coding	uncharacterized LOC100778252 && - && -	-
100793835	169.233	40.4007	116.873	735.084	261.598	284.571	108.836	427.085	-1.97274	3.23249e-05	0.00110794	LOC100793835	NC_038244.2	4327792	4330230	-	1688	protein_coding	purple acid phosphatase 17%2C transcript variant X1 && Q9SCX8.1 RecName: Full=Purple acid phosphatase 17; AltName: Full=Acid phosphatase type 5; AltName: Full=Peroxidase; Flags: Precursor && PF00149:Calcineurin-like phosphoesterase	Metallophos
100500350	124.844	103.246	175.777	221.385	525.324	386.725	134.623	377.811	-1.48917	3.39239e-05	0.00115814	LOC100500350	NC_038253.2	8266988	8267851	+	756	protein_coding	uncharacterized LOC100500350 && - && -	-
100809839	30.5175	157.114	48.6192	223.534	398.778	354.411	78.7502	325.574	-2.04664	3.69301e-05	0.00124965	LOC100809839	NC_038255.2	46163880	46165505	-	1626	protein_coding	E3 ubiquitin-protein ligase PUB22 && Q9SVC6.1 RecName: Full=E3 ubiquitin-protein ligase PUB22; AltName: Full=Plant U-box protein 22; AltName: Full=U-box domain-containing protein 22 && PF04564:U-box domain	U-box
100797409	0	0	0	1.07468	44.6632	44.8225	0	30.1868	-7.48054	3.77886e-05	0.00127246	LOC100797409	NC_038246.2	2458172	2462691	-	2765	protein_coding	type I inositol polyphosphate 5-phosphatase 4 && Q8GTS0.1 RecName: Full=Type I inositol polyphosphate 5-phosphatase 4; Short=At5PTase4 && PF03372:Endonuclease/Exonuclease/phosphatase family	Exo_endo_phos
100789966	53.6368	152.625	44.8793	233.207	389.207	283.529	83.7136	301.981	-1.8499	3.81967e-05	0.0012837	LOC100789966	NC_038252.2	36318466	36318804	+	339	protein_coding	uncharacterized LOC100789966 && - && -	-
100802887	470.709	357.322	592.78	534.118	1621.7	1365.52	473.604	1173.78	-1.30959	3.85567e-05	0.00129328	LOC100802887	NC_038246.2	39050770	39056927	-	2822	protein_coding	probable linoleate 9S-lipoxygenase 5 && Q43191.1 RecName: Full=Probable linoleate 9S-lipoxygenase 5; AltName: Full=Leaf lipoxygenase && PF00305:Lipoxygenase|PF01477:PLAT/LH2 domain	Lipoxygenase
100819587	17.5707	5.38676	19.6347	135.41	94.6433	53.1616	14.1974	94.4051	-2.73503	3.88459e-05	0.00130045	LOC100819587	NC_016088.4	5669929	5671062	+	1134	protein_coding	E3 ubiquitin-protein ligase MPSR1 && P0CH30.1 RecName: Full=E3 ubiquitin-protein ligase RING1; AltName: Full=RING finger protein 1 && PF13639:Ring finger domain	-
100796699	5.54864	7.18234	13.0898	41.9127	93.5799	67.755	8.60692	67.7492	-2.97802	3.89473e-05	0.00130132	LOC100796699	NC_038247.2	4468222	4471804	+	2103	protein_coding	L-ascorbate oxidase homolog%2C transcript variant X2 && P29162.1 RecName: Full=L-ascorbate oxidase homolog; AltName: Full=Pollen-specific protein NTP303; Flags: Precursor && PF07731:Multicopper oxidase|PF00394:Multicopper oxidase|PF07732:Multicopper oxida	-
100786074	33.2918	35.0139	27.1146	214.937	124.419	76.0941	31.8068	138.483	-2.12169	3.92828e-05	0.00131105	LOC100786074	NC_038252.2	8733898	8734338	-	441	protein_coding	heat shock protein 82-like && P36181.1 RecName: Full=Heat shock cognate protein 80 && PF00183:Hsp90 protein	-
100812007	28.668	58.3565	72.9288	84.9001	359.432	258.511	53.3178	234.281	-2.13571	3.98713e-05	0.00132578	LOC100812007	NC_038248.2	17291494	17307355	-	5604	protein_coding	uncharacterized LOC100812007 && O81832.4 RecName: Full=G-type lectin S-receptor-like serine/threonine-protein kinase At4g27290; Flags: Precursor && PF01453:D-mannose binding lectin|PF00954:S-locus glycoprotein domain|PF08276:PAN-like domain|PF07714:Protei	Pkinase_Tyr
100815846	295.927	446.203	293.585	482.533	914.531	894.366	345.239	763.81	-1.14548	4.17064e-05	0.0013828	LOC100815846	NC_038253.2	5402560	5408201	-	2602	protein_coding	very-long-chain aldehyde decarbonylase CER3 && Q8H1Z0.1 RecName: Full=Protein ECERIFERUM 3; AltName: Full=Protein FACELESS POLLEN 1; AltName: Full=Protein WAX2; AltName: Full=Protein YORE-YORE && PF12076:WAX2 C-terminal domain|PF04116:Fatty acid hydroxyla	-
100305716	491.979	447.999	418.873	983.336	1172.94	589.99	452.95	915.422	-1.01497	4.23524e-05	0.00140153	LOC100305716	NC_038244.2	6201115	6204234	+	738	protein_coding	uncharacterized LOC100305716%2C transcript variant X1 && P56812.3 RecName: Full=Programmed cell death protein 5; AltName: Full=TF-1 cell apoptosis-related protein 19; Short=Protein TFAR19 && PF01984:Double-stranded DNA-binding domain	-
100804851	289.454	372.584	334.725	468.562	762.464	812.017	332.254	681.015	-1.03542	4.24725e-05	0.00140416	LOC100804851	NC_016090.4	42100406	42100876	-	471	protein_coding	uncharacterized LOC100804851 && - && -	-
100802708	1046.84	3401.74	1474.47	7819.4	11766.6	9112.52	1974.35	9566.18	-2.27654	4.40739e-05	0.00144602	LOC100802708	NC_038245.2	6464477	6466407	-	1931	protein_coding	protein ALP1-like && - && PF13359:DDE superfamily endonuclease	-
100812221	0	0	0	20.419	29.7754	17.7205	0	22.6383	-7.06509	4.4251e-05	0.00145045	LOC100812221	NC_038249.2	41364605	41368289	+	1573	protein_coding	UDP-xylose transporter 1 && Q8RXL8.1 RecName: Full=Uncharacterized membrane protein At1g06890 && PF03151:Triose-phosphate Transporter family	-
100809852	147.964	166.092	229.071	445.994	506.182	307.503	181.042	419.893	-1.21378	4.46589e-05	0.00146104	LOC100809852	NC_038248.2	37439133	37443349	-	4217	protein_coding	G-type lectin S-receptor-like serine/threonine-protein kinase At2g19130 && O64477.1 RecName: Full=G-type lectin S-receptor-like serine/threonine-protein kinase At2g19130; Flags: Precursor && -	-
100526919	238.591	219.959	184.192	428.799	648.679	359.623	214.248	479.034	-1.1607	4.48959e-05	0.00146741	LOC100526919	NC_038249.2	39724077	39726373	-	759	protein_coding	uncharacterized LOC100526919 && Q940X7.1 RecName: Full=RING-box protein 1a; AltName: Full=At-Rbx1;1; AltName: Full=Protein RING of cullins 1; AltName: Full=RBX1-2; AltName: Full=RBX1a-At && PF12678:RING-H2 zinc finger	-
102670362	182.18	237.017	201.022	319.181	594.445	485.751	206.74	466.459	-1.17385	4.49762e-05	0.00146864	LOC102670362	NC_038251.2	3106235	3108072	-	1838	protein_coding	uncharacterized LOC102670362 && - && -	-
100776669	622.372	1217.41	825.592	1765.71	4047.33	3113.6	888.457	2975.55	-1.74374	4.56671e-05	0.00148839	LOC100776669	NC_016089.4	3245046	3246143	-	1098	protein_coding	uncharacterized LOC100776669 && - && PF07816:Protein of unknown function (DUF1645)	-
100819820	449.44	412.985	599.325	735.084	1506.85	861.01	487.25	1034.31	-1.08606	4.64405e-05	0.00151074	LOC100819820	NC_016091.4	21082301	21086919	-	3334	protein_coding	G-type lectin S-receptor-like serine/threonine-protein kinase At4g27290%2C transcript variant X1 && O81832.4 RecName: Full=G-type lectin S-receptor-like serine/threonine-protein kinase At4g27290; Flags: Precursor && PF11883:Domain of unknown function (DUF	Pkinase_Tyr
100782052	17.5707	30.525	20.5697	37.614	211.618	153.231	22.8884	134.154	-2.55065	4.70922e-05	0.0015305	LOC100782052	NC_016090.4	8325328	8376546	+	3795	protein_coding	vacuolar cation/proton exchanger 3%2C transcript variant X2 && Q93Z81.1 RecName: Full=Vacuolar cation/proton exchanger 3; AltName: Full=Ca(2+)/H(+) antiporter CAX3; AltName: Full=Ca(2+)/H(+) exchanger 3; AltName: Full=Protein CATION EXCHANGER 3 && PF01699	Na_Ca_ex
100777167	175.707	143.647	196.347	258.999	526.387	470.115	171.9	418.5	-1.284	4.75872e-05	0.00154368	LOC100777167	NC_038245.2	34665281	34676110	-	1236	protein_coding	short-chain dehydrogenase TIC 32%2C chloroplastic && Q6RVV4.1 RecName: Full=Short-chain dehydrogenase TIC 32, chloroplastic; AltName: Full=Translocon at the inner envelope membrane of chloroplasts 32; Short=PsTIC32 && PF00106:short chain dehydrogenase	adh_short
100305900	20.345	76.3124	25.2446	80.6013	231.823	312.715	40.634	208.38	-2.35733	4.76603e-05	0.0015446	LOC100305900	NC_016091.4	13266265	13267275	+	1011	protein_coding	plant invertase/pectin methylesterase inhibitor superfamily protein && P17407.1 RecName: Full=21 kDa protein; AltName: Full=1.2 protein; Flags: Precursor && PF04043:Plant invertase/pectin methylesterase inhibitor	-
100819209	24.9689	70.9257	43.0093	113.917	245.647	188.672	46.3013	182.745	-1.97991	4.86346e-05	0.00157322	LOC100819209	NC_038244.2	4827478	4830154	-	2212	protein_coding	probably inactive leucine-rich repeat receptor-like protein kinase At5g48380 && Q9ASS4.1 RecName: Full=Probably inactive leucine-rich repeat receptor-like protein kinase At5g48380; Flags: Precursor && PF08263:Leucine rich repeat N-terminal domain|PF07714:	Pkinase_Tyr
100784387	209.923	107.735	206.632	367.542	979.399	298.122	174.763	548.354	-1.64994	4.88207e-05	0.00157757	LOC100784387	NC_038256.2	36078186	36081179	-	2131	protein_coding	LEAF RUST 10 DISEASE-RESISTANCE LOCUS RECEPTOR-LIKE PROTEIN KINASE-like 2.4%2C transcript variant X2 && F4HQ22.1 RecName: Full=LEAF RUST 10 DISEASE-RESISTANCE LOCUS RECEPTOR-LIKE PROTEIN KINASE-like 2.4; AltName: Full=Probable receptor-like serine/threoni	Pkinase
100778263	113.747	166.092	90.6935	276.194	279.676	389.852	123.511	315.241	-1.35137	4.9108e-05	0.00158408	LOC100778263	NC_016089.4	2415458	2417236	+	1779	protein_coding	probable galacturonosyltransferase-like 9 && O04536.1 RecName: Full=Probable galacturonosyltransferase-like 9; AltName: Full=Like glycosyl transferase 8 && PF01501:Glycosyl transferase family 8	Glyco_transf_8
100793187	275.582	444.408	553.511	636.213	1186.76	985.053	424.5	936.01	-1.14084	4.93981e-05	0.00159195	LOC100793187	NC_016090.4	42137474	42138539	-	1066	protein_coding	NDR1/HIN1-like protein 10 && Q9SJ52.1 RecName: Full=Protein YLS9; AltName: Full=Protein NDR1/HIN1-LIKE 10; Short=AtNHL10; AltName: Full=Protein YELLOW-LEAF-SPECIFIC GENE 9 && PF03168:Late embryogenesis abundant protein	-
100784217	49.013	35.0139	42.0743	58.033	364.749	184.502	42.0337	202.428	-2.26808	4.97546e-05	0.00160194	LOC100784217	NC_038256.2	39741011	39743005	-	929	protein_coding	uncharacterized LOC100784217 && - && PF06521:PAR1 protein	-
100305438	172.008	207.39	238.421	327.779	575.304	470.115	205.94	457.733	-1.15241	5.1654e-05	0.00165537	LOC100305438	NC_038249.2	24792017	24796219	-	2330	protein_coding	receptor-like cytoplasmic kinase1-like protein && Q9LTC0.1 RecName: Full=Probable receptor-like protein kinase At5g47070 && PF00069:Protein kinase domain	Pkinase
100803173	259.861	712.848	331.92	1277.8	2810.59	2149.4	434.876	2079.26	-2.2573	5.19149e-05	0.00166219	LOC100803173	NC_038251.2	5925157	5926256	-	1100	protein_coding	ethylene-responsive transcription factor 4 && Q40477.1 RecName: Full=Ethylene-responsive transcription factor 4; AltName: Full=Ethylene-responsive element-binding factor 3; Short=EREBP-3; AltName: Full=Ethylene-responsive element-binding factor 4 homolog;	AP2
100787393	37.9157	100.553	91.6285	185.92	413.666	205.35	76.699	268.312	-1.80634	5.20571e-05	0.0016652	LOC100787393	NC_038247.2	1645388	1648188	+	2049	protein_coding	uncharacterized LOC100787393 && Q9SRE5.1 RecName: Full=Uncharacterized protein At1g76660 && -	-
100781706	172.008	243.302	234.681	376.14	490.231	481.582	216.664	449.317	-1.05224	5.42007e-05	0.00172418	LOC100781706	NC_038255.2	49103865	49105309	-	1445	protein_coding	E3 ubiquitin-protein ligase ATL6 && Q8RXX9.2 RecName: Full=E3 ubiquitin-protein ligase ATL6; AltName: Full=RING-H2 finger protein ATL6; AltName: Full=RING-type E3 ubiquitin transferase ATL6; Flags: Precursor && PF13639:Ring finger domain	-
100812342	20.345	161.603	62.644	585.703	779.478	783.873	81.5306	716.351	-3.13488	5.67285e-05	0.00179797	LOC100812342	NC_016090.4	44785067	44791890	-	3147	protein_coding	respiratory burst oxidase homolog protein B && Q948T9.1 RecName: Full=Respiratory burst oxidase homolog protein B; AltName: Full=NADPH oxidase RBOHB; AltName: Full=StRBOHB && PF08030:Ferric reductase NAD binding domain|PF08022:FAD-binding domain|PF08414:R	FAD_binding_8
100795150	197.901	245.097	243.096	403.007	421.11	585.82	228.698	469.979	-1.03924	5.74238e-05	0.00181833	LOC100795150	NC_038256.2	36723063	36724564	-	1502	protein_coding	probable ribose-5-phosphate isomerase 2 && Q9ZU38.1 RecName: Full=Probable ribose-5-phosphate isomerase 2; AltName: Full=Phosphoriboisomerase 2 && PF06026:Ribose 5-phosphate isomerase A (phosphoriboisomerase A)	Rib_5-P_isom_A
100803064	139.641	161.603	160.817	435.247	377.51	252.257	154.02	355.005	-1.20449	5.79034e-05	0.00183184	LOC100803064	NC_038246.2	50688706	50691921	+	2081	protein_coding	transmembrane protein 53%2C transcript variant X2 && Q5PPS7.1 RecName: Full=Transmembrane protein 53-A && PF05705:Eukaryotic protein of unknown function (DUF829)	-
100820220	94.3268	201.106	172.037	625.466	482.787	234.536	155.823	447.597	-1.52194	5.83719e-05	0.0018417	LOC100820220	NC_038256.2	30365037	30370098	+	1270	protein_coding	WD repeat-containing protein 55%2C transcript variant X2 && O80775.2 RecName: Full=WD repeat-containing protein 55; AltName: Full=Protein WD repeat domain 55; AltName: Full=Protein WDR55 homolog && -	-
100819551	112.822	131.078	203.827	324.555	509.373	298.122	149.242	377.35	-1.33848	5.94076e-05	0.00186915	LOC100819551	NC_038244.2	5356524	5357202	-	679	protein_coding	classical arabinogalactan protein 1 && - && -	-
100812526	214.547	368.095	212.242	475.011	655.06	585.82	264.961	571.963	-1.10977	5.9654e-05	0.00187365	LOC100812526	NC_038255.2	49883555	49886791	-	1928	pseudogene	- && - && -	-
100789519	12.9468	3.59117	12.1548	94.5722	51.0436	66.7126	9.56427	70.7761	-2.88983	6.01111e-05	0.00188441	LOC100789519	NC_038255.2	50471909	50474539	+	1471	protein_coding	putative anthocyanidin reductase%2C transcript variant X4 && P51102.2 RecName: Full=Dihydroflavonol 4-reductase; Short=DFR; AltName: Full=Dihydrokaempferol 4-reductase; AltName: Full=Flavanone 4-reductase; Short=FNR; AltName: Full=Protein TRANSPARENT TEST	Epimerase
100786639	108.198	86.1881	116.873	219.236	307.325	241.833	103.753	256.131	-1.30408	6.10095e-05	0.00190565	LOC100786639	NC_038254.2	2011981	2014753	+	2773	protein_coding	putative serine/threonine-protein kinase-like protein CCR3 && Q9LY50.1 RecName: Full=Putative serine/threonine-protein kinase-like protein CCR3; AltName: Full=Protein CRINKLY 4 RELATED 3; Short=AtCRR3; Flags: Precursor && PF00069:Protein kinase domain	Pkinase
100305814	94.3268	100.553	81.3437	254.7	257.345	186.587	92.0744	232.877	-1.33833	6.22178e-05	0.00193813	LOC100305814	NC_016089.4	43013421	43015148	-	589	protein_coding	uncharacterized LOC100305814 && Q9NPJ3.1 RecName: Full=Acyl-coenzyme A thioesterase 13; Short=Acyl-CoA thioesterase 13; AltName: Full=Thioesterase superfamily member 2; Contains: RecName: Full=Acyl-coenzyme A thioesterase 13, N-terminally processed >Q5R83	4HBT
100809985	181.255	112.224	150.533	298.762	326.466	381.513	148.004	335.58	-1.18145	7.31232e-05	0.00223745	LOC100809985	NC_016089.4	14545142	14546853	-	1331	protein_coding	gibberellin 20 oxidase 1-like%2C transcript variant X1 && D4N502.1 RecName: Full=Codeine O-demethylase && PF03171:2OG-Fe(II) oxygenase superfamily|PF14226:non-haem dioxygenase in morphine synthesis N-terminal	2OG-FeII_Oxy
100793645	0	0	2.80495	20.419	39.3461	47.9497	0.934985	35.9049	-5.27734	7.41659e-05	0.00226322	LOC100793645	NC_038244.2	16201296	16203914	+	1507	protein_coding	GDSL esterase/lipase APG && Q9LU14.1 RecName: Full=GDSL esterase/lipase APG; AltName: Full=Extracellular lipase APG; Flags: Precursor && PF00657:GDSL-like Lipase/Acylhydrolase	Lipase_GDSL
100809318	20.345	21.547	5.60991	59.1076	93.5799	133.425	15.834	95.3709	-2.58925	7.42931e-05	0.00226322	LOC100809318	NC_016091.4	6729106	6734844	+	2309	protein_coding	sulfite exporter TauE/SafE family protein 3 && - && PF01925:Sulfite exporter TauE/SafE	-
100777932	0	0	0	5.37342	20.2048	44.8225	0	23.4669	-7.11743	7.73729e-05	0.00234875	LOC100777932	NC_038246.2	982200	983842	+	1407	protein_coding	transcription factor MYB78 && Q9LDE1.1 RecName: Full=Transcription factor MYB108; AltName: Full=Myb-related protein 108; Short=AtMYB108; AltName: Full=Protein BOTRYTIS-SUSCEPTIBLE 1 && PF00249:Myb-like DNA-binding domain	Myb_DNA-binding
novel.263	34.2166	3.59117	55.1641	72.0039	363.686	189.714	30.9906	208.468	-2.75133	7.81729e-05	0.00237095	-	NC_038241.2	37358577	37360406	-	1830	-	- && - && -	-
100784652	208.074	362.708	264.601	439.546	674.201	662.956	278.461	592.234	-1.0885	7.8341e-05	0.00237381	LOC100784652	NC_038244.2	10465361	10469585	+	2216	protein_coding	BTB/POZ domain-containing protein DOT3%2C transcript variant X1 && Q9LFU0.1 RecName: Full=BTB/POZ domain-containing protein DOT3; AltName: Full=Protein DEFECTIVELY ORGANIZED TRIBUTARIES 3 && PF03000:NPH3 family	-
100792085	7.39818	21.547	26.1796	90.2735	79.7556	121.959	18.3749	97.3294	-2.40523	7.84047e-05	0.00237381	LOC100792085	NC_038253.2	7196342	7201104	-	3077	protein_coding	spermidine synthase-like%2C transcript variant X2 && O82147.1 RecName: Full=Spermidine synthase; Short=SPDSY; AltName: Full=Putrescine aminopropyltransferase && PF01564:Spermine/spermidine synthase	-
100799023	365.285	951.661	402.978	1914.01	2639.38	1764.76	573.308	2106.05	-1.87705	8.45114e-05	0.00254169	LOC100799023	NC_038247.2	11854359	11855474	-	1116	protein_coding	UPF0496 protein 4 && - && -	-
100815829	26.8184	26.036	18.6997	74.1532	97.8336	134.468	23.8514	102.151	-2.09838	8.56215e-05	0.00256085	LOC100815829	NC_038252.2	3004956	3006915	-	1438	protein_coding	WRKY transcription factor 22 && O04609.1 RecName: Full=WRKY transcription factor 22; AltName: Full=WRKY DNA-binding protein 22 && PF03106:WRKY DNA -binding domain	WRKY
100812525	11.0973	29.6272	3.73994	78.452	135.053	85.4755	14.8215	99.6601	-2.74636	8.60116e-05	0.0025703	LOC100812525	NC_016091.4	49577858	49579915	+	914	protein_coding	myosin IC heavy chain && - && PF06017:Unconventional myosin tail, actin- and lipid-binding	-
100527075	79.5305	63.7433	89.7585	121.439	376.447	249.13	77.6774	249.005	-1.68099	8.76903e-05	0.00261819	LOC100527075	NC_016090.4	1543159	1543989	+	831	protein_coding	C2 domain-containing protein && Q58FX0.1 RecName: Full=BON1-associated protein 2; AltName: Full=Protein BON1-ASSOCIATED PROTEIN 1-LIKE && PF00168:C2 domain	C2
100790168	1278.04	2756.22	1345.44	4485.73	7715.03	5916.57	1793.23	6039.11	-1.75174	8.90587e-05	0.00265217	LOC100790168	NC_038245.2	43751085	43753767	-	2683	protein_coding	transcription factor MYC1 && Q39204.2 RecName: Full=Transcription factor MYC2; Short=AtMYC2; AltName: Full=Basic helix-loop-helix protein 6; Short=AtbHLH6; Short=bHLH 6; AltName: Full=Protein JASMONATE INSENSITIVE 1; AltName: Full=R-homologous Arabidopsis	HLH
100802394	233.043	283.703	258.991	382.588	534.894	663.999	258.579	527.16	-1.0277	9.1866e-05	0.00271934	LOC100802394	NC_038247.2	3795539	3799542	+	1553	protein_coding	probable protein phosphatase 2C 78%2C transcript variant X2 && O81760.1 RecName: Full=Probable protein phosphatase 2C 63; Short=AtPP2C63 && PF00481:Protein phosphatase 2C	PP2C
100788604	76.7561	86.1881	71.9938	200.966	233.95	170.951	78.3127	201.956	-1.3664	9.78802e-05	0.00287273	LOC100788604	NC_016090.4	45215156	45222689	-	3423	protein_coding	bifunctional 3-dehydroquinate dehydratase/shikimate dehydrogenase%2C chloroplastic%2C transcript variant X5 && Q9SQT8.1 RecName: Full=Bifunctional 3-dehydroquinate dehydratase/shikimate dehydrogenase, chloroplastic; Short=DHQ-SDH protein; AltName: Full=DH	-
100799682	60.1102	280.111	103.783	447.069	495.548	451.352	148.002	464.657	-1.64988	0.000100315	0.00294171	LOC100799682	NC_038246.2	38848327	38855479	-	3694	protein_coding	respiratory burst oxidase homolog protein B-like && Q948T9.1 RecName: Full=Respiratory burst oxidase homolog protein B; AltName: Full=NADPH oxidase RBOHB; AltName: Full=StRBOHB && PF01794:Ferric reductase like transmembrane component|PF08022:FAD-binding d	FAD_binding_8
novel.1010	2.77432	0.897793	0	29.0165	59.5509	17.7205	1.22404	35.4293	-4.85431	0.000100595	0.00294741	-	NC_038253.2	16124541	16127422	-	2755	-	- && - && -	-
100820563	213.623	657.185	381.474	716.815	1363.29	972.545	417.427	1017.55	-1.28528	0.000102031	0.00298187	LOC100820563	NC_038249.2	9376132	9378432	-	2164	protein_coding	probable receptor-like protein kinase At1g11050 && O04086.1 RecName: Full=Probable receptor-like protein kinase At1g11050; Flags: Precursor && PF00069:Protein kinase domain	Pkinase
100808933	87.8534	96.0639	161.752	283.717	482.787	208.477	115.223	324.994	-1.49622	0.000102274	0.00298644	LOC100808933	NC_016090.4	39937199	39938846	+	1021	protein_coding	uncharacterized LOC100808933 && - && -	-
100526861	211.773	351.935	273.951	436.322	724.181	591.032	279.219	583.845	-1.06401	0.0001026	0.00299344	LOC100526861	NC_038242.2	2826407	2827605	-	1199	protein_coding	uncharacterized LOC100526861 && - && PF07816:Protein of unknown function (DUF1645)	-
100500260	0	0	0	16.1203	40.4095	8.33908	0	21.623	-6.99878	0.000105977	0.00306954	LOC100500260	NC_038243.2	15265157	15266847	-	636	protein_coding	uncharacterized LOC100500260 && Q8S8N6.1 RecName: Full=Phospholipase A2-alpha; AltName: Full=Secretory phospholipase A2-alpha; Short=AtsPLA2-alpha; Flags: Precursor && -	-
100816157	89.703	95.1661	140.248	162.277	387.081	362.75	108.372	304.036	-1.48864	0.000108347	0.0031252	LOC100816157	NC_038250.2	49535847	49542669	+	2806	protein_coding	calcium-dependent protein kinase 29%2C transcript variant X2 && Q8RWL2.2 RecName: Full=Calcium-dependent protein kinase 29 && PF13833:EF-hand domain pair|PF00069:Protein kinase domain|PF13499:EF-hand domain pair	Pkinase
100783928	157.211	210.084	130.898	391.185	326.466	357.538	166.064	358.396	-1.10934	0.000108384	0.0031252	LOC100783928	NC_038243.2	43004552	43008219	-	1929	lncRNA	uncharacterized LOC100783928 && Q94F39.1 RecName: Full=Ninja-family protein AFP3; AltName: Full=ABI five-binding protein 3; Short=ABI5-binding protein 3 && -	-
547949	176.632	142.749	112.198	263.298	540.211	289.783	143.86	364.431	-1.34089	0.000110714	0.00317646	SLR1	NC_038246.2	41470294	41472900	+	1157	protein_coding	auxin-induced protein ali50 && Q38832.2 RecName: Full=Auxin-responsive protein IAA14; AltName: Full=Indoleacetic acid-induced protein 14; AltName: Full=Protein SOLITARY ROOT && PF02309:AUX/IAA family	-
100804277	835.995	4506.02	1466.99	13031.6	19496.5	16700	2269.67	16409.4	-2.85395	0.00011145	0.00319229	LOC100804277	NC_038253.2	4007669	4009585	-	1917	protein_coding	protein ALP1-like && - && PF13359:DDE superfamily endonuclease	-
100815089	59.1855	43.0941	73.8638	89.1988	357.305	208.477	58.7144	218.327	-1.89523	0.000114248	0.00325352	LOC100815089	NC_038250.2	49609567	49610927	+	1361	protein_coding	uncharacterized protein At1g76070 && Q9SGS5.1 RecName: Full=Uncharacterized protein At1g76070 && -	-
100305444	4.62386	7.18234	5.60991	15.0456	74.4386	85.4755	5.80537	58.3199	-3.32792	0.000117625	0.00333821	LOC100305444	NC_038254.2	49022067	49030129	+	3283	protein_coding	disease resistance protein && - && PF13855:Leucine rich repeat|PF08263:Leucine rich repeat N-terminal domain	LRRNT_2
100776081	187.729	151.727	172.037	184.846	660.377	582.693	170.498	475.972	-1.48131	0.000119777	0.00339003	LOC100776081	NC_038251.2	7762111	7765842	-	2209	protein_coding	receptor-like cytosolic serine/threonine-protein kinase RBK2%2C transcript variant X2 && Q8RXC8.1 RecName: Full=Receptor-like cytosolic serine/threonine-protein kinase RBK2; AltName: Full=Protein ROP BINDING PROTEIN KINASES 2 && PF07714:Protein tyrosine k	Pkinase_Tyr
100791877	18.4955	88.8815	41.1393	168.725	256.281	166.782	49.5054	197.263	-1.99331	0.000119827	0.00339003	LOC100791877	NC_038243.2	42104217	42109399	+	2661	protein_coding	alkaline/neutral invertase A%2C mitochondrial && B9DFA8.1 RecName: Full=Alkaline/neutral invertase C, mitochondrial; Short=A/N-INVC; Flags: Precursor && PF12899:Alkaline and neutral invertase	-
100805586	214.547	264.849	172.037	523.371	398.778	408.615	217.144	443.588	-1.03015	0.000120027	0.00339289	LOC100805586	NC_038247.2	9300150	9302720	-	550	protein_coding	mitochondrial import receptor subunit TOM6 homolog%2C transcript variant X2 && Q9XIA7.1 RecName: Full=Mitochondrial import receptor subunit TOM6 homolog; AltName: Full=Translocase of outer membrane 6 kDa subunit homolog && -	-
102668459	0	0	0	17.195	29.7754	13.551	0	20.1738	-6.89877	0.000120554	0.00339668	LOC102668459	NC_038251.2	991527	994684	+	2143	lncRNA	uncharacterized LOC102668459 && - && -	-
100170679	2.77432	0	1.86997	6.44811	48.9168	68.7974	1.5481	41.3874	-4.74756	0.000122488	0.00343992	WRKY63	NC_038253.2	37470299	37472613	+	1239	protein_coding	WRKY transcription factor 63 && Q9SAH7.1 RecName: Full=Probable WRKY transcription factor 40; AltName: Full=WRKY DNA-binding protein 40 && PF03106:WRKY DNA -binding domain	WRKY
100803358	12.022	0	0.934985	113.917	376.447	161.57	4.31901	217.311	-5.65418	0.0001231	0.0034543	LOC100803358	NC_038251.2	2130728	2134720	-	2938	protein_coding	linoleate 9S-lipoxygenase && P38417.1 RecName: Full=Linoleate 9S-lipoxygenase-4; AltName: Full=Lipoxygenase-4; Short=L-4; AltName: Full=VSP94 && PF00305:Lipoxygenase|PF01477:PLAT/LH2 domain	Lipoxygenase
100793876	20.345	9.87572	26.1796	161.203	23.395	186.587	18.8001	123.728	-2.71957	0.00012387	0.00347309	LOC100793876	NC_038246.2	46125264	46127303	-	1408	protein_coding	heavy metal-associated isoprenylated plant protein 39-like && O03982.1 RecName: Full=Heavy metal-associated isoprenylated plant protein 39; Short=AtHIP39; Flags: Precursor && PF00403:Heavy-metal-associated domain	HMA
106795398	102.65	53.8676	100.978	219.236	196.731	285.613	85.8319	233.86	-1.4468	0.000124549	0.0034893	LOC106795398	NC_016089.4	3841511	3842897	+	931	lncRNA	uncharacterized LOC106795398 && - && -	-
100810234	110.973	162.501	96.3034	222.46	527.451	265.808	123.259	338.573	-1.45737	0.000126405	0.00353556	LOC100810234	NC_038248.2	20820253	20821408	-	1156	protein_coding	uncharacterized LOC100810234 && - && -	-
100306684	116.521	139.158	186.062	327.779	432.807	263.723	147.247	341.436	-1.21348	0.000127733	0.00356692	LOC100306684	NC_038252.2	9466684	9468850	-	714	protein_coding	uncharacterized LOC100306684 && Q91VC0.1 RecName: Full=dCTP pyrophosphatase 1; AltName: Full=Deoxycytidine-triphosphatase 1; Short=dCTPase 1; AltName: Full=RS21-C6; AltName: Full=XTP3-transactivated gene A protein homolog && PF03819:MazG nucleotide pyroph	-
novel.753	12.022	35.0139	29.9195	103.17	119.102	106.323	25.6518	109.532	-2.09354	0.00012932	0.00360832	-	NC_038249.2	44193381	44194731	+	1248	-	- && - && PF12734:Cysteine-rich TM module stress tolerance	-
102660392	0	0	0	7.52279	40.4095	15.6358	0	21.1894	-6.96975	0.000130013	0.0036247	LOC102660392	NC_038242.2	4275770	4279417	+	531	lncRNA	uncharacterized LOC102660392 && - && -	-
102659498	150.738	124.793	201.957	326.704	291.374	476.37	159.163	364.816	-1.19717	0.00013635	0.0037751	LOC102659498	NC_016088.4	40117397	40118776	+	1380	protein_coding	UPF0481 protein At3g47200 && - && PF03140:Plant protein of unknown function	-
100500115	130.393	227.142	89.7585	307.36	537.021	338.775	149.098	394.385	-1.40275	0.000136391	0.0037751	GASA29	NC_038253.2	41325370	41326385	-	749	protein_coding	gibberellin-regulated protein 29 && P46689.2 RecName: Full=Gibberellin-regulated protein 1; AltName: Full=GAST1 protein homolog 1; Flags: Precursor && PF02704:Gibberellin regulated protein	-
100802114	34.2166	31.4228	20.5697	25.7924	195.667	272.062	28.7363	164.507	-2.51715	0.000138753	0.00383739	LOC100802114	NC_038243.2	12338349	12343807	-	1502	protein_coding	patatin group A-3-like && O23179.2 RecName: Full=Patatin-like protein 1; Short=AtPLP1; AltName: Full=Patatin-related phospholipase A IIgamma; Short=pPLAIIg; AltName: Full=Phospholipase A IVA; Short=AtPLAIVA && PF01734:Patatin-like phospholipase	-
100776993	86.0039	483.013	190.737	1436.85	3260.41	1477.06	253.251	2058.11	-3.02256	0.000146771	0.0040365	LOC100776993	NC_038253.2	4079864	4083335	-	2372	protein_coding	IQ domain-containing protein IQM1 && O64851.1 RecName: Full=IQ domain-containing protein IQM4; AltName: Full=IQ motif-containing protein 4 && -	-
100820609	112.822	119.406	111.263	219.236	290.31	258.511	114.497	256.019	-1.1609	0.000148412	0.00407189	LOC100820609	NC_038251.2	1975480	1978751	-	2226	protein_coding	protein indeterminate-domain 11 && Q8H1F5.1 RecName: Full=Protein indeterminate-domain 7 && -	-
100781968	77.6809	58.3565	57.0341	148.306	246.711	156.358	64.3572	183.792	-1.51396	0.000150441	0.00411931	LOC100781968	NC_038244.2	12308127	12312683	+	2213	protein_coding	GTP 3'%2C8-cyclase%2C mitochondrial%2C transcript variant X3 && Q39055.1 RecName: Full=Cyclic pyranopterin monophosphate synthase, mitochondrial; AltName: Full=Molybdenum cofactor biosynthesis enzyme CNX2; AltName: Full=Molybdopterin biosynthesis protein	Radical_SAM
100794201	20.345	38.6051	35.5294	77.3773	255.218	90.6874	31.4932	141.094	-2.16321	0.000150498	0.00411931	LOC100794201	NC_038253.2	9757206	9758104	+	899	protein_coding	uncharacterized LOC100794201 && - && -	-
100803197	20.345	20.6492	10.2848	40.838	98.897	140.722	17.093	93.4856	-2.45081	0.000153742	0.00419148	LOC100803197	NC_038252.2	37063831	37066162	+	1949	protein_coding	putative UPF0481 protein At3g02645 && P0C897.1 RecName: Full=Putative UPF0481 protein At3g02645 && PF03140:Plant protein of unknown function	-
100809389	73.0571	152.625	149.598	324.555	360.495	254.342	125.093	313.131	-1.32352	0.000156436	0.00425485	LOC100809389	NC_038251.2	6007727	6011114	+	1783	protein_coding	NAC domain-containing protein 73 && O49459.1 RecName: Full=NAC domain-containing protein 73; Short=ANAC073; AltName: Full=Protein SECONDARY WALL-ASSOCIATED NAC DOMAIN PROTEIN 2 && PF02365:No apical meristem (NAM) protein	NAM
102662291	20.345	18.8537	37.3994	56.9583	187.16	111.535	25.5327	118.551	-2.21602	0.0001622	0.00438742	CRK19	NC_038246.2	48148582	48151939	+	2381	protein_coding	cysteine-rich receptor-like protein kinase && Q9T0J1.1 RecName: Full=Cysteine-rich receptor-like protein kinase 26; Short=Cysteine-rich RLK26; Flags: Precursor && PF07714:Protein tyrosine kinase|PF01657:Salt stress response/antifungal	Pkinase_Tyr
100306170	117.446	224.448	292.65	468.562	396.651	649.405	211.515	504.873	-1.25531	0.000163061	0.0044038	LOC100306170	NC_038246.2	46122159	46123464	-	812	protein_coding	heavy-metal-associated domain-containing protein && O03982.1 RecName: Full=Heavy metal-associated isoprenylated plant protein 39; Short=AtHIP39; Flags: Precursor && PF00403:Heavy-metal-associated domain	HMA
100805573	100.8	89.7793	77.6037	182.696	226.506	240.791	89.3944	216.664	-1.27723	0.000165387	0.00445614	LOC100805573	NC_038247.2	37468970	37471842	-	2873	protein_coding	putative serine/threonine-protein kinase-like protein CCR3 && Q9LY50.1 RecName: Full=Putative serine/threonine-protein kinase-like protein CCR3; AltName: Full=Protein CRINKLY 4 RELATED 3; Short=AtCRR3; Flags: Precursor && PF00069:Protein kinase domain	Pkinase
100784518	11.0973	35.0139	4.67492	30.0912	183.97	158.442	16.9287	124.168	-2.87256	0.000165892	0.00446278	LOC100784518	NC_016089.4	46250969	46254984	-	1786	protein_coding	probable 2-oxoglutarate-dependent dioxygenase At5g05600 && Q39224.1 RecName: Full=Protein SRG1; Short=AtSRG1; AltName: Full=Protein SENESCENCE-RELATED GENE 1 && PF14226:non-haem dioxygenase in morphine synthesis N-terminal|PF03171:2OG-Fe(II) oxygenase sup	2OG-FeII_Oxy
100815874	1.84955	37.7073	25.2446	161.203	595.509	308.546	21.6005	355.086	-4.03855	0.000171774	0.00459951	LOC100815874	NC_016089.4	89309	90621	+	1028	protein_coding	transcription factor bHLH92 && Q9FIX5.1 RecName: Full=Transcription factor bHLH92; AltName: Full=Basic helix-loop-helix protein 92; Short=AtbHLH92; Short=bHLH 92; AltName: Full=Transcription factor EN 22; AltName: Full=bHLH transcription factor bHLH092 &&	-
100807334	63.8093	51.1742	91.6285	134.336	1284.6	527.447	68.8707	648.793	-3.23594	0.000171989	0.00460171	LOC100807334	NC_016090.4	1585201	1586172	+	972	protein_coding	uncharacterized LOC100807334 && - && PF00168:C2 domain	C2
100789909	386.555	386.051	308.545	428.799	853.917	988.18	360.384	756.965	-1.07074	0.000173973	0.00464398	LOC100789909	NC_038249.2	36155413	36159034	+	2643	protein_coding	trifunctional UDP-glucose 4%2C6-dehydratase/UDP-4-keto-6-deoxy-D-glucose 3%2C5-epimerase/UDP-4-keto-L-rhamnose-reductase RHM1%2C transcript variant X1 && Q9SYM5.1 RecName: Full=Trifunctional UDP-glucose 4,6-dehydratase/UDP-4-keto-6-deoxy-D-glucose 3,5-epi	-
100500512	281.131	332.183	391.759	968.291	2444.78	733.839	335.024	1382.3	-2.04474	0.000174156	0.00464529	LOC100500512	NC_038255.2	50786851	50787534	+	684	protein_coding	SAUR-like auxin-responsive family protein && Q9ZUZ3.1 RecName: Full=Auxin-responsive protein SAUR32; AltName: Full=Protein ABOLISHED APICAL HOOK MAINTENANCE 1; AltName: Full=Protein SMALL AUXIN UP RNA 32 && PF02519:Auxin responsive protein	Auxin_inducible
100776283	0	0	0	8.59748	32.9657	17.7205	0	19.7612	-6.86912	0.000174393	0.00464785	LOC100776283	NC_016088.4	57699505	57700948	-	947	protein_coding	dual-specificity RNA methyltransferase RlmN && A0LQM1.1 RecName: Full=Dual-specificity RNA methyltransferase RlmN; AltName: Full=23S rRNA (adenine(2503)-C(2))-methyltransferase; AltName: Full=23S rRNA m2A2503 methyltransferase; AltName: Full=Ribosomal RNA	-
novel.3	0.924773	0	0	13.9709	19.1414	42.7378	0.308258	25.2833	-6.26314	0.000175159	0.00466121	-	NC_016088.4	4330706	4334886	+	857	-	- && - && -	-
100811907	101.725	158.909	116.873	212.788	408.349	301.249	125.836	307.462	-1.28858	0.000178899	0.00474977	LOC100811907	NC_038253.2	36011322	36013421	+	2012	protein_coding	rust resistance kinase Lr10 && P93604.1 RecName: Full=Rust resistance kinase Lr10; AltName: Full=Probable receptor-like serine/threonine-protein kinase LRK10; Flags: Precursor && PF07714:Protein tyrosine kinase	Pkinase_Tyr
100820426	142.415	872.655	236.551	2221.37	3727.25	3608.73	417.207	3185.78	-2.93273	0.000179751	0.00476506	LOC100820426	NC_038243.2	38714182	38723427	-	1915	protein_coding	uncharacterized LOC100820426 && Q9SZ06.1 RecName: Full=Ethylene-responsive transcription factor ERF109 && PF00847:AP2 domain	AP2
102659406	22.1945	3.59117	11.2198	77.3773	63.8045	93.8146	12.3352	78.3321	-2.6687	0.000181687	0.00480162	LOC102659406	NC_016088.4	10955737	10957532	+	582	lncRNA	uncharacterized LOC102659406 && P18616.3 RecName: Full=DNA-directed RNA polymerase II subunit 1; AltName: Full=DNA-directed RNA polymerase II subunit RPB1; Short=DNA polymerase II subunit B1; AltName: Full=DNA-directed RNA polymerase III largest subunit &	-
100775995	6.47341	0.897793	0	11.8215	78.6922	55.2464	2.45707	48.5867	-4.30692	0.000182075	0.00480819	LOC100775995	NC_016091.4	9858899	9861778	+	1661	protein_coding	phosphatidylinositol transfer protein 3%2C transcript variant X2 && Q55CU8.1 RecName: Full=Random slug protein 5; AltName: Full=CRAL-TRIO domain-containing protein 5 && PF00650:CRAL/TRIO domain	-
732583	169.233	133.771	221.591	277.269	439.188	452.395	174.865	389.617	-1.15629	0.000186042	0.00490546	WRKY6	NC_038244.2	10927151	10930447	-	1027	protein_coding	WRKY transcription factor 6 && Q93WU9.1 RecName: Full=Probable WRKY transcription factor 51; AltName: Full=WRKY DNA-binding protein 51 && PF03106:WRKY DNA -binding domain	WRKY
100808684	145.189	219.062	147.728	266.522	499.802	397.148	170.659	387.824	-1.18401	0.000189924	0.00499637	LOC100808684	NC_038244.2	38976776	38980321	-	1405	protein_coding	uncharacterized LOC100808684 && - && PF02713:Domain of unknown function DUF220	-
100789419	196.052	256.769	163.622	555.612	711.42	253.299	205.481	506.777	-1.30199	0.000192228	0.00505311	LOC100789419	NC_038251.2	3992133	3993135	-	599	protein_coding	60S ribosomal protein L44 && Q96499.3 RecName: Full=60S ribosomal protein L44 && PF00935:Ribosomal protein L44	-
100776038	5869.53	10585.9	6462.62	13519.5	21036.3	20226.4	7639.34	18260.8	-1.25722	0.000193971	0.00509505	SCTF-1	NC_038242.2	3439694	3440789	-	1096	protein_coding	zinc finger protein ZAT10 && Q96289.1 RecName: Full=Zinc finger protein ZAT10; AltName: Full=Salt-tolerance zinc finger && PF13912:C2H2-type zinc finger	-
100787503	42.5396	87.0859	62.644	178.398	196.731	168.866	64.0898	181.331	-1.49982	0.000198729	0.00520024	LOC100787503	NC_038253.2	5825178	5828032	+	2855	protein_coding	BTB/POZ domain-containing protein At2g24240 && Q9ZUH1.1 RecName: Full=BTB/POZ domain-containing protein At2g24240 && PF02214:BTB/POZ domain	K_tetra
100795040	4.62386	8.97793	5.60991	4.29874	17.0145	271.02	6.4039	97.4444	-3.92683	0.000199806	0.00522052	LOC100795040	NW_024464692.1	13779	16556	+	820	protein_coding	cystinosin homolog && P57758.1 RecName: Full=Cystinosin homolog && PF04193:PQ loop repeat	-
100815926	5.54864	42.1963	31.7895	73.0785	140.37	209.519	26.5115	140.989	-2.41028	0.000201806	0.00525686	LOC100815926	NC_038255.2	4308839	4313473	+	1883	protein_coding	protein COBRA && Q94KT8.1 RecName: Full=Protein COBRA; AltName: Full=Cell expansion protein; Flags: Precursor && PF04833:COBRA-like protein	-
100795314	2.77432	52.9698	10.2848	59.1076	254.155	167.824	22.0096	160.362	-2.86306	0.000203404	0.00529049	LOC100795314	NC_038247.2	15982259	15984158	+	1900	protein_coding	cytochrome P450 94C1 && Q9ZUX1.1 RecName: Full=Cytochrome P450 94C1 && PF00067:Cytochrome P450	p450
547638	261.711	510.844	275.821	514.774	1111.26	726.542	349.459	784.193	-1.16583	0.00020463	0.00531417	KR3	NC_038242.2	45145297	45147993	+	2448	protein_coding	disease resistance protein KR3%2C transcript variant X2 && Q40392.1 RecName: Full=TMV resistance protein N && PF01582:TIR domain|PF00931:NB-ARC domain	TIR
102665340	13.8716	43.0941	23.3746	120.365	124.419	90.6874	26.7801	111.824	-2.06053	0.000204776	0.00531417	LOC102665340	NC_038252.2	2355769	2357721	+	1093	protein_coding	uncharacterized LOC102665340 && - && PF07279:Protein of unknown function (DUF1442)	-
100807974	0	0	0	5.37342	48.9168	9.38146	0	21.2239	-6.97202	0.000205642	0.00532863	LOC100807974	NC_038251.2	3852487	3854131	+	976	protein_coding	G-box-binding factor 4%2C transcript variant X1 && P42777.1 RecName: Full=G-box-binding factor 4; AltName: Full=bZIP transcription factor 40; Short=AtbZIP40 && PF00170:bZIP transcription factor	bZIP_1
100815887	368.06	428.247	256.186	427.724	882.629	980.884	350.831	763.746	-1.12224	0.000206771	0.00535387	LOC100815887	NC_038246.2	49800937	49802945	-	2009	protein_coding	3-ketoacyl-CoA synthase 6 && Q9XF43.1 RecName: Full=3-ketoacyl-CoA synthase 6; Short=KCS-6; AltName: Full=Cuticular protein 1; AltName: Full=Eceriferum 6; AltName: Full=Very long-chain fatty acid condensing enzyme 6; Short=VLCFA condensing enzyme 6 && PF0	-
100780049	1412.13	2919.62	1523.09	5243.39	6954.69	4438.47	1951.61	5545.52	-1.50662	0.000213335	0.00548968	LOC100780049	NC_038246.2	45589783	45591942	-	2160	protein_coding	protein ROH1 && Q337C0.1 RecName: Full=UPF0496 protein 4 && -	-
100808469	918.299	2009.26	1006.04	3445.44	4966.12	3398.17	1311.2	3936.58	-1.58601	0.000213448	0.00548968	LOC100808469	NC_038242.2	11227601	11230957	-	2325	protein_coding	NAC domain-containing protein 91 && B5X570.1 RecName: Full=NAC domain-containing protein 14; Short=ANAC014; AltName: Full=Protein NTM1-like 2 && PF02365:No apical meristem (NAM) protein	NAM
100500199	159.061	226.244	274.886	452.442	546.592	370.046	220.063	456.36	-1.05225	0.000219126	0.00562316	LOC100500199	NC_038254.2	46128277	46129167	+	520	protein_coding	uncharacterized LOC100500199 && - && -	-
100779884	162.76	415.678	149.598	711.441	604.016	481.582	242.679	599.013	-1.30298	0.000223239	0.00572018	LOC100779884	NC_038254.2	4331119	4332942	-	934	protein_coding	60S ribosomal protein L10 && Q9SPB3.1 RecName: Full=60S ribosomal protein L10; AltName: Full=QM protein homolog && PF00252:Ribosomal protein L16p/L10e	-
100805529	6.47341	0	0	13.9709	91.4531	42.7378	2.1578	49.3873	-4.51951	0.000225281	0.00576395	LOC100805529	NC_038245.2	44325471	44330447	-	4293	protein_coding	disease resistance protein RPM1%2C transcript variant X1 && Q39214.1 RecName: Full=Disease resistance protein RPM1; AltName: Full=Resistance to Pseudomonas syringae protein 3 && PF00931:NB-ARC domain	NB-ARC
102667475	26.8184	15.2625	23.3746	41.9127	192.477	94.857	21.8185	109.749	-2.33129	0.000237373	0.00604198	LOC102667475	NC_038253.2	1930417	1931688	+	1272	protein_coding	putative F-box protein At1g67623 && - && -	-
100776227	13.8716	5.38676	7.47988	38.6886	86.1361	56.2888	8.91274	60.3712	-2.76107	0.000238213	0.0060556	LOC100776227	NC_038250.2	46945923	46947486	+	1564	protein_coding	mitogen-activated protein kinase kinase kinase 18 && Q40541.1 RecName: Full=Mitogen-activated protein kinase kinase kinase NPK1; AltName: Full=Nicotiana protein kinase 1 && PF00069:Protein kinase domain	Pkinase
100795875	55.4864	85.2903	68.2539	167.651	470.027	107.366	69.6769	248.348	-1.83328	0.000238259	0.0060556	LOC100795875	NC_038248.2	2289014	2289905	+	892	protein_coding	glycine-rich protein 2 && Q41188.1 RecName: Full=Cold shock protein 2; Short=AtCSP2; AltName: Full=Cold shock domain-containing protein 2; AltName: Full=Glycine-rich protein 2; Short=AtGRP2 && PF00098:Zinc knuckle|PF00313:'Cold-shock' DNA-binding domain	CSD
100795066	0	0	0	24.7177	10.6341	19.8053	0	18.3857	-6.76493	0.000240049	0.00608992	PRP1	NC_038245.2	12630226	12631370	+	1145	protein_coding	repetitive proline-rich cell wall protein 1 && - && -	-
100812814	135.942	142.749	168.297	257.924	347.735	323.139	148.996	309.599	-1.05533	0.000241317	0.00611251	LOC100812814	NC_038244.2	4691878	4696568	-	3302	protein_coding	G-type lectin S-receptor-like serine/threonine-protein kinase At1g11410 && Q9LPZ3.3 RecName: Full=G-type lectin S-receptor-like serine/threonine-protein kinase At1g11410; Flags: Precursor && PF07714:Protein tyrosine kinase|PF01453:D-mannose binding lectin	Pkinase_Tyr
100791091	192.353	275.622	124.353	378.289	459.392	466.988	197.443	434.89	-1.13876	0.000241384	0.00611251	LOC100791091	NC_038255.2	42403650	42412633	-	2602	protein_coding	sulfate transporter 3.1 && Q9SV13.1 RecName: Full=Sulfate transporter 3.1; AltName: Full=AST12; AltName: Full=AtST1 && PF00916:Sulfate permease family|PF01740:STAS domain	Sulfate_transp
100527085	243.215	414.78	353.424	515.849	988.97	597.286	337.14	700.702	-1.05532	0.000242324	0.00613111	LOC100527085	NC_016091.4	44965931	44967698	-	803	protein_coding	uncharacterized LOC100527085 && P54152.2 RecName: Full=Peptide methionine sulfoxide reductase; AltName: Full=Fruit-ripening protein E4; AltName: Full=Peptide-methionine (S)-S-oxide reductase; Short=Peptide Met(O) reductase; AltName: Full=Protein-methionin	PMSR
100791810	5.54864	94.2683	54.2291	343.899	959.194	742.178	51.3487	681.757	-3.73059	0.000242473	0.00613111	LOC100791810	NC_038247.2	3225848	3228293	+	1735	protein_coding	transcription factor bHLH25 && Q9T072.2 RecName: Full=Transcription factor bHLH25; AltName: Full=Basic helix-loop-helix protein 25; Short=AtbHLH25; Short=bHLH 25; AltName: Full=Transcription factor EN 29; AltName: Full=bHLH transcription factor bHLH025 &&	HLH
100810518	121.145	106.837	119.678	218.161	273.296	264.766	115.887	252.074	-1.12135	0.000243035	0.00613183	LOC100810518	NC_016089.4	14548521	14550822	-	1637	protein_coding	protein DMR6-LIKE OXYGENASE 1 && D4N501.1 RecName: Full=Probable 2-oxoglutarate/Fe(II)-dependent dioxygenase && PF14226:non-haem dioxygenase in morphine synthesis N-terminal|PF03171:2OG-Fe(II) oxygenase superfamily	2OG-FeII_Oxy
106794653	17.5707	6.28455	14.0248	26.8671	191.414	55.2464	12.6267	91.1757	-2.85337	0.000250147	0.00628371	LOC106794653	NC_038245.2	44812563	44814076	+	1164	lncRNA	uncharacterized LOC106794653%2C transcript variant X2 && - && -	-
100779485	54.5616	111.326	52.3592	103.17	309.452	320.012	72.749	244.211	-1.74662	0.000252607	0.00633168	GSRLCK	NC_038253.2	9270853	9272703	-	1851	protein_coding	receptor-like cytoplasmic serine/threonine protein kinase GsRLCK && Q94C25.1 RecName: Full=Probable receptor-like protein kinase At5g20050; Flags: Precursor && PF00069:Protein kinase domain	Pkinase
102660531	172.008	165.194	315.09	272.97	995.35	505.556	217.431	591.292	-1.44355	0.000257025	0.00642843	LOC102660531	NC_016088.4	56520235	56520927	+	693	protein_coding	uncharacterized LOC102660531 && - && -	-
100780752	129.468	133.771	95.3685	242.879	216.935	406.53	119.536	288.781	-1.2725	0.000257468	0.00643484	LOC100780752	NC_016089.4	15137190	15138778	+	1129	protein_coding	auxin-induced protein 22D-like && O24542.1 RecName: Full=Auxin-induced protein 22D; AltName: Full=Indole-3-acetic acid-induced protein ARG13 && PF02309:AUX/IAA family	-
100794680	104.499	184.945	140.248	305.21	329.657	302.291	143.231	312.386	-1.12459	0.000258254	0.00644981	LOC100794680	NC_038251.2	3445769	3449307	-	1723	protein_coding	probable serine/threonine-protein kinase PBL5 && Q9LQQ8.1 RecName: Full=Probable serine/threonine-protein kinase RLCKVII && PF07714:Protein tyrosine kinase	Pkinase_Tyr
100792830	79.5305	352.833	101.913	1095.1	1732.29	698.398	178.092	1175.26	-2.72208	0.000261636	0.00652013	LOC100792830	NC_038254.2	1502572	1503062	-	491	protein_coding	uncharacterized LOC100792830 && - && -	-
100500558	51.7873	32.3205	51.4242	50.5102	270.106	235.579	45.1773	185.398	-2.03754	0.000264651	0.00658574	LOC100500558	NC_038247.2	9451846	9452451	-	606	protein_coding	uncharacterized LOC100500558 && - && -	-
100776837	183.105	179.559	272.081	443.845	655.06	311.673	211.581	470.192	-1.15216	0.000267316	0.00662817	LOC100776837	NC_038245.2	49931100	49934033	+	2063	protein_coding	probable WRKY transcription factor 33 && Q8S8P5.2 RecName: Full=Probable WRKY transcription factor 33; AltName: Full=WRKY DNA-binding protein 33 && PF03106:WRKY DNA -binding domain	WRKY
100818619	299.626	254.973	431.028	506.176	961.321	578.523	328.543	682.007	-1.05392	0.000268318	0.00663871	LOC100818619	NC_038249.2	33821533	33827012	+	3390	protein_coding	glutamate receptor 2.7 && Q8LGN0.3 RecName: Full=Glutamate receptor 2.7; AltName: Full=Ligand-gated ion channel 2.7; Flags: Precursor && PF00060:Ligand-gated ion channel|PF01094:Receptor family ligand binding region|PF00497:Bacterial extracellular solute-	ANF_receptor
100796565	61.9598	62.8455	73.8638	157.979	290.31	128.213	66.223	192.167	-1.537	0.000269006	0.00665097	LOC100796565	NC_038241.2	99295	101602	-	1960	protein_coding	eukaryotic translation initiation factor 5 && P48724.1 RecName: Full=Eukaryotic translation initiation factor 5; Short=eIF-5 && PF02020:eIF4-gamma/eIF5/eIF2-epsilon|PF01873:Domain found in IF2B/IF5	-
100778672	163.685	138.26	104.718	447.069	322.213	209.519	135.554	326.267	-1.26687	0.000276403	0.0068192	LOC100778672	NC_038248.2	12071390	12074195	+	1320	protein_coding	dnaJ homolog subfamily B member 4-like && Q5R8J8.1 RecName: Full=DnaJ homolog subfamily B member 4 && PF01556:DnaJ C terminal domain|PF00226:DnaJ domain	DnaJ_C
100790234	125.769	435.43	230.006	753.354	1083.61	1545.86	263.735	1127.61	-2.09598	0.000276867	0.00682339	LOC100790234	NC_016091.4	8091186	8092483	+	1298	protein_coding	mitochondrial uncoupling protein 4 && Q9SB52.1 RecName: Full=Mitochondrial uncoupling protein 4; Short=AtPUMP4; AltName: Full=Mitochondrial dicarboxylate carrier 2 && PF00153:Mitochondrial carrier protein	Mito_carr
102664092	3.69909	23.3426	6.54489	48.3608	98.897	82.3484	11.1955	76.5354	-2.77013	0.000284473	0.00698111	LOC102664092	NC_038244.2	4834763	4837724	+	2171	protein_coding	probably inactive leucine-rich repeat receptor-like protein kinase At5g48380 && Q9ASS4.1 RecName: Full=Probably inactive leucine-rich repeat receptor-like protein kinase At5g48380; Flags: Precursor && PF07714:Protein tyrosine kinase|PF08263:Leucine rich r	Pkinase_Tyr
102670353	0	1.79559	0	26.8671	64.8679	5.21192	0.598529	32.3156	-5.73445	0.000287743	0.00704859	LOC102670353	NC_038250.2	40790815	40803590	+	1541	lncRNA	uncharacterized LOC102670353 && - && -	-
102668923	159.061	213.675	178.582	258.999	526.387	419.039	183.773	401.475	-1.1273	0.000299574	0.00731706	LOC102668923	NC_038243.2	35493103	35495264	-	1467	protein_coding	protein FLOURY 1 && Q9LM24.1 RecName: Full=Protein FLOURY 1-like && PF04576:Zein-binding	-
106794596	65.6589	139.158	110.328	234.281	262.662	272.062	105.048	256.335	-1.28662	0.000299763	0.00731706	LOC106794596	NC_016088.4	20114521	20117175	-	1607	lncRNA	uncharacterized LOC106794596%2C transcript variant X3 && - && -	-
100792164	12.022	43.0941	20.5697	123.589	107.404	91.7298	25.2286	107.574	-2.09054	0.000306022	0.00744352	LOC100792164	NC_038256.2	40046634	40048808	+	1933	protein_coding	probable WRKY transcription factor 27 && Q9FLX8.1 RecName: Full=Probable WRKY transcription factor 27; AltName: Full=WRKY DNA-binding protein 27 && PF03106:WRKY DNA -binding domain	WRKY
100815336	0	0	2.80495	8.59748	81.8824	16.6782	0.934985	35.7194	-5.26782	0.000306574	0.00745168	LOC100815336	NC_016089.4	47100541	47102154	-	1181	protein_coding	1-aminocyclopropane-1-carboxylate oxidase-like && Q9MB94.1 RecName: Full=1-aminocyclopropane-1-carboxylate oxidase; Short=ACC oxidase; AltName: Full=Ethylene-forming enzyme; Short=EFE && PF14226:non-haem dioxygenase in morphine synthesis N-terminal|PF0317	2OG-FeII_Oxy
100799243	0	0	0	12.8962	34.0291	8.33908	0	18.4215	-6.76763	0.000307843	0.00747727	LOC100799243	NC_038242.2	15083099	15085148	-	1765	protein_coding	transcription factor MYB86 && Q8LPH6.1 RecName: Full=Transcription factor MYB86; AltName: Full=Myb homolog 4; Short=AtMyb4; AltName: Full=Myb-related protein 86; Short=AtMYB86 && PF00249:Myb-like DNA-binding domain	Myb_DNA-binding
100817540	199.751	338.468	172.037	275.119	1034.7	575.396	236.752	628.404	-1.40808	0.000310957	0.00754229	LOC100817540	NC_038241.2	27626991	27630405	-	1368	protein_coding	peroxidase && Q43731.1 RecName: Full=Peroxidase 50; Short=Atperox P50; AltName: Full=ATP9a; AltName: Full=PRXR2; Flags: Precursor && PF00141:Peroxidase	-
548032	0	0	0	26.8671	12.7609	13.551	0	17.7263	-6.71208	0.000311772	0.00755145	RLK2	NC_038247.2	3239674	3243296	+	3120	protein_coding	receptor-like protein kinase 2 && O49545.1 RecName: Full=Leucine-rich repeat receptor-like serine/threonine-protein kinase BAM1; AltName: Full=Protein BARELY ANY MERISTEM 1; Flags: Precursor && PF13855:Leucine rich repeat|PF00069:Protein kinase domain|PF0	Pkinase
100500540	115.597	236.12	144.923	221.385	438.124	641.066	165.546	433.525	-1.3887	0.00031394	0.00758268	LOC100500540	NC_038249.2	43894144	43895142	+	579	protein_coding	uncharacterized LOC100500540 && O04006.1 RecName: Full=Photosystem I reaction center subunit VI, chloroplastic; Short=PSI-H; AltName: Full=Light-harvesting complex I 11 kDa protein; Flags: Precursor && PF03244:Photosystem I reaction centre subunit VI	-
100170650	0	0	0	12.8962	14.8877	25.0172	0	17.6004	-6.7022	0.000314389	0.0075882	SABATH2	NC_016089.4	4889156	4891510	-	1113	protein_coding	salicylic acid methyl transferase-like protein && Q9SPV4.1 RecName: Full=Salicylate carboxymethyltransferase; AltName: Full=S-adenosyl-L-methionine:salicylate acid carboxylmethyltransferase; Short=CbSAMT; AltName: Full=Salicylate O-methyltransferase && PF	-
100170746	340.316	367.197	431.028	430.949	1084.68	840.162	379.514	785.262	-1.04913	0.000323952	0.00779178	WRKY37	NC_038242.2	5952643	5954436	-	1266	protein_coding	WRKY transcription factor 37 && Q9SJA8.2 RecName: Full=Probable WRKY transcription factor 17; AltName: Full=WRKY DNA-binding protein 17 && PF03106:WRKY DNA -binding domain|PF10533:Plant zinc cluster domain	WRKY
100776258	161.835	158.012	145.858	190.219	456.202	471.158	155.235	372.526	-1.26302	0.000325368	0.00781494	LOC100776258	NC_038244.2	5458339	5459879	-	1541	protein_coding	protein EXORDIUM-like 2 && Q9FE06.1 RecName: Full=Protein EXORDIUM-like 2; Flags: Precursor && PF04674:Phosphate-induced protein 1 conserved region	-
100805464	135.017	169.683	99.1084	165.501	561.48	379.428	134.603	368.803	-1.45393	0.000325595	0.00781495	LOC100805464	NC_038242.2	11171375	11180274	+	1806	protein_coding	protein DOWNY MILDEW RESISTANCE 6 && Q9FLV0.1 RecName: Full=Protein DOWNY MILDEW RESISTANCE 6; Short=AtDMR6; AltName: Full=2-oxoglutarate (2OG)-Fe(II) oxygenase-like protein DMR6; AltName: Full=Salicylate 3-hydroxylase DMR6; Short=S3H DMR6; Short=SA 3-hyd	2OG-FeII_Oxy
100786348	25.8936	43.0941	6.54489	33.3152	261.598	157.4	25.1775	150.771	-2.58092	0.000330145	0.00791866	LOC100786348	NC_038241.2	34231231	34232738	-	1508	protein_coding	probable methyltransferase At1g27930 && Q9C7F9.1 RecName: Full=Probable methyltransferase At1g27930 && PF04669:Polysaccharide biosynthesis	-
100820369	140.565	110.429	118.743	162.277	284.993	581.65	123.246	342.974	-1.47688	0.000338391	0.00807157	LOC100820369	NC_016091.4	48378510	48379229	+	720	protein_coding	protein RESPONSE TO LOW SULFUR 3 && Q9SCK2.1 RecName: Full=Protein RESPONSE TO LOW SULFUR 3 && -	-
100776479	177.556	177.763	194.477	715.74	415.793	222.028	183.265	451.187	-1.29963	0.00034787	0.00827481	LOC100776479	NC_038245.2	48452559	48453442	-	884	protein_coding	NAD(P)H-quinone oxidoreductase subunit S%2C chloroplastic && Q9T0A4.1 RecName: Full=NAD(P)H-quinone oxidoreductase subunit S, chloroplastic; AltName: Full=NAD(P)H dehydrogenase subunit S; Short=NDH subunit S; AltName: Full=NADH-plastoquinone oxidoreductas	-
100783731	270.958	470.444	279.56	485.757	772.034	785.958	340.321	681.25	-1.00107	0.000349128	0.008299	LOC100783731	NC_038242.2	4833224	4834787	-	1564	protein_coding	uncharacterized LOC100783731 && - && PF05910:Plant protein of unknown function (DUF868)	-
100499724	57.3359	74.5168	41.1393	98.871	286.057	171.993	57.664	185.64	-1.68628	0.000350285	0.00832077	LOC100499724	NC_016089.4	12697007	12704149	+	1363	protein_coding	FTCD_N superfamily protein && - && PF07837:Formiminotransferase domain, N-terminal subdomain	-
100818420	24.0441	21.547	43.9443	124.663	193.54	56.2888	29.8451	124.831	-2.065	0.00035056	0.00832159	FWL4	NC_038241.2	41304312	41307475	-	2539	protein_coding	protein FW2.2-like 4%2C transcript variant X2 && Q9LQU4.1 RecName: Full=Protein PLANT CADMIUM RESISTANCE 2; Short=AtPCR2 && PF04749:PLAC8 family	-
100527902	228.419	185.843	316.96	331.003	803.937	512.853	243.741	549.264	-1.17243	0.00035327	0.00836865	LOC100527902	NC_038246.2	48712735	48713689	+	955	protein_coding	BSP domain-containing protein && C0HJG8.1 RecName: Full=Basic secretory protease; AltName: Full=Boswellia basic secretory protease; Short=BBSP, partial [Boswellia serrata] && PF04450:Peptidase of plants and bacteria	-
100793308	7.39818	0.897793	6.54489	49.4355	57.4241	33.3563	4.94696	46.7386	-3.24354	0.000353903	0.00837788	SHAT1-5	NC_038252.2	1715362	1717871	+	1753	protein_coding	NAC domain-containing protein 43-like && Q84WP6.2 RecName: Full=NAC domain-containing protein 43; Short=ANAC043; AltName: Full=Protein EMBRYO DEFECTIVE 2301; AltName: Full=Protein NAC SECONDARY WALL THICKENING PROMOTING FACTOR 1 && PF02365:No apical meris	NAM
100781467	50.8625	33.2183	28.9845	117.141	166.955	93.8146	37.6885	125.97	-1.74084	0.00035562	0.008407	LOC100781467	NC_016089.4	2420969	2426009	+	2642	protein_coding	protein WVD2-like 7%2C transcript variant X4 && Q67Y69.1 RecName: Full=Protein WVD2-like 7 && -	-
100802108	99.8755	152.625	171.102	333.152	323.276	263.723	141.201	306.717	-1.11907	0.000356004	0.00841033	LOC100802108	NC_038250.2	48828347	48829529	-	704	protein_coding	15.7 kDa heat shock protein%2C peroxisomal-like && Q9FHQ3.1 RecName: Full=15.7 kDa heat shock protein, peroxisomal; Short=AtHsp15.7 && PF00011:Hsp20/alpha crystallin family	-
100812244	62.8846	92.4727	99.1084	198.817	229.696	187.629	84.8219	205.381	-1.27571	0.000357473	0.00843349	LOC100812244	NC_038251.2	5476655	5479877	+	2289	protein_coding	probable polyol transporter 4%2C transcript variant X1 && Q0WUU6.1 RecName: Full=Probable polyol transporter 4 && PF00083:Sugar (and other) transporter	Sugar_tr
100818343	76.7561	155.318	72.9288	156.904	435.997	290.825	101.668	294.576	-1.53424	0.000359853	0.00848384	CRK55	NC_038254.2	21873693	21878410	-	3882	protein_coding	cysteine-rich receptor-like protein kinase%2C transcript variant X3 && Q9CAL3.1 RecName: Full=Cysteine-rich receptor-like protein kinase 2; Short=Cysteine-rich RLK2; Flags: Precursor && PF07714:Protein tyrosine kinase|PF01657:Salt stress response/antifung	Pkinase_Tyr
100791149	181.255	580.872	183.257	1048.89	1949.23	1323.83	315.128	1440.65	-2.19256	0.000361545	0.0085179	LOC100791149	NC_038249.2	33919419	33920331	+	913	protein_coding	glutaredoxin-C9 && Q9SGP6.1 RecName: Full=Glutaredoxin-C9; Short=AtGrxC9; AltName: Full=Protein ROXY 19 && PF00462:Glutaredoxin	-
100817278	243.215	322.308	260.861	267.596	998.54	749.474	275.461	671.87	-1.28631	0.000364939	0.00858613	LOC100817278	NC_016089.4	44310730	44312527	-	1798	protein_coding	pathogenesis-related genes transcriptional activator PTI6 && O04682.1 RecName: Full=Pathogenesis-related genes transcriptional activator PTI6; AltName: Full=PTO-interacting protein 6 && PF00847:AP2 domain	AP2
100775282	125.769	171.478	194.477	268.671	294.564	630.643	163.908	397.959	-1.27996	0.000366226	0.00861055	LOC100775282	NC_016091.4	5188371	5189390	-	1020	protein_coding	uncharacterized LOC100775282 && - && PF05910:Plant protein of unknown function (DUF868)	-
100500427	71.2075	75.4146	32.7245	110.693	226.506	223.07	59.7822	186.756	-1.64293	0.000379645	0.00890003	LOC100500427	NC_038246.2	38215838	38216643	-	806	protein_coding	uncharacterized LOC100500427 && - && PF04398:Protein of unknown function, DUF538	-
102666519	90.6277	43.9919	51.4242	232.132	138.243	169.909	62.0146	180.095	-1.53832	0.000380199	0.00890003	LOC102666519	NC_038244.2	34976195	34984303	+	4416	lncRNA	uncharacterized LOC102666519%2C transcript variant X1 && Q9FT70.1 RecName: Full=ATP-dependent DNA helicase Q-like 4B; AltName: Full=RecQ-like protein 4B; Short=AtRecQ4B; Short=AtRecQl4B && PF16124:RecQ zinc-binding	-
100812019	57.3359	79.0058	62.644	171.95	242.457	127.171	66.3286	180.526	-1.44403	0.000381049	0.00890273	LOC100812019	NC_038249.2	35362740	35364388	-	1455	protein_coding	uncharacterized LOC100812019 && - && -	-
100812364	23.1193	27.8316	23.3746	21.4937	300.945	106.323	24.7752	142.92	-2.52809	0.000382638	0.00892307	LOC100812364	NC_038256.2	33008041	33009409	-	1369	protein_coding	RING-H2 finger protein ATL16 && Q9LSW9.1 RecName: Full=RING-H2 finger protein ATL16; AltName: Full=RING-type E3 ubiquitin transferase ATL16 && PF13639:Ring finger domain	-
100306655	159.061	371.686	170.167	266.522	920.912	699.44	233.638	628.958	-1.42842	0.000382879	0.00892307	LOC100306655	NC_038253.2	3242790	3245515	-	1166	protein_coding	CCT and tify domains-containing protein%2C transcript variant X1 && Q9C5K8.1 RecName: Full=Protein TIFY 3B; AltName: Full=Jasmonate ZIM domain-containing protein 12 && PF06200:tify domain|PF09425:Divergent CCT motif	Zim
778051	11.0973	74.5168	8.41486	184.846	580.621	399.233	31.343	388.233	-3.62983	0.000384176	0.00894124	MYB124	NC_038242.2	2806782	2807929	-	1148	protein_coding	MYB transcription factor MYB124 && Q9FDW1.1 RecName: Full=Transcription factor MYB44; AltName: Full=Myb-related protein 44; Short=AtMYB44; AltName: Full=Myb-related protein R1; Short=AtMYBR1 && PF00249:Myb-like DNA-binding domain	Myb_DNA-binding
100800323	46.2386	20.6492	72.9288	56.9583	485.978	135.51	46.6056	226.149	-2.2794	0.000392398	0.00911415	LOC100800323	NC_038250.2	340674	341690	+	1017	protein_coding	cilia- and flagella-associated protein 251 && - && PF09184:PPP4R2	-
100306316	193.278	107.735	103.783	216.012	339.227	435.717	134.932	330.319	-1.2919	0.000399784	0.00926077	LOC100306316	NC_038250.2	48302297	48305687	-	813	protein_coding	CASP-like protein 2A1 && C6SYW3.1 RecName: Full=CASP-like protein 2A1; Short=GmCASPL2A1 [Glycine max] && PF04535:Domain of unknown function (DUF588)	-
100776177	4.62386	0	3.73994	8.59748	79.7556	46.9073	2.78793	45.0868	-4.02046	0.000402412	0.00930385	LOC100776177	NC_016091.4	50886003	50887512	-	1510	protein_coding	uncharacterized LOC100776177 && - && -	-
100810320	122.07	155.318	145.858	257.924	266.916	356.495	141.082	293.778	-1.05822	0.000402453	0.00930385	LOC100810320	NC_016089.4	43540196	43541791	-	1596	protein_coding	uncharacterized protein At5g39865 && Q9FLE8.1 RecName: Full=Uncharacterized protein At5g39865 && PF00462:Glutaredoxin	-
106796022	92.4773	41.2985	77.6037	274.045	321.149	94.857	70.4598	230.017	-1.70717	0.000403775	0.00932817	LOC106796022	NC_038250.2	4553155	4553975	+	700	lncRNA	uncharacterized LOC106796022 && - && -	-
novel.1172	11.0973	31.4228	33.6595	60.1823	156.321	115.705	25.3932	110.736	-2.1245	0.00040812	0.00940965	-	NC_038256.2	2116732	2118021	-	1290	-	- && - && -	-
100527161	120.22	191.23	86.9536	225.684	343.481	403.403	132.801	324.189	-1.28713	0.000409063	0.0094251	LOC100527161	NC_016089.4	7818403	7819099	+	697	protein_coding	uncharacterized LOC100527161 && - && -	-
100814399	395.803	1832.4	608.675	3962.36	7734.17	5487.11	945.625	5727.88	-2.59863	0.00041609	0.00956785	LOC100814399	NC_038251.2	49772353	49775114	+	2155	protein_coding	9-cis-epoxycarotenoid dioxygenase NCED1%2C chloroplastic && Q9M6E8.1 RecName: Full=9-cis-epoxycarotenoid dioxygenase NCED1, chloroplastic; AltName: Full=PvNCED1; Flags: Precursor && -	-
106798106	1.84955	0	0	11.8215	36.1559	33.3563	0.616515	27.1112	-5.46429	0.000417184	0.00958023	LOC106798106	NC_016090.4	42758018	42762460	-	482	lncRNA	uncharacterized LOC106798106 && - && -	-
100305358	1410.28	3073.15	1977.49	4200.94	8222.27	5924.91	2153.64	6116.04	-1.5058	0.000418229	0.00959148	LOC100305358	NC_038253.2	35734821	35737747	-	2109	protein_coding	stress-induced receptor-like kinase%2C transcript variant X2 && P93604.1 RecName: Full=Rust resistance kinase Lr10; AltName: Full=Probable receptor-like serine/threonine-protein kinase LRK10; Flags: Precursor && PF07714:Protein tyrosine kinase	Pkinase_Tyr
100797074	55.4864	80.8014	79.4737	192.369	289.247	121.959	71.9205	201.192	-1.48383	0.000419412	0.00961222	LOC100797074	NC_038255.2	48373657	48374617	+	764	protein_coding	protein NIM1-INTERACTING 1%2C transcript variant X1 && - && PF15699:NPR1 interacting	-
102667357	12.022	0	12.1548	178.398	59.5509	18.7629	8.05895	85.5705	-3.41084	0.000429481	0.00979744	LOC102667357	NC_038254.2	56836328	56837683	-	1356	protein_coding	neurofilament medium polypeptide && O65373.1 RecName: Full=BAG family molecular chaperone regulator 5, mitochondrial; AltName: Full=Bcl-2-associated athanogene 5; Flags: Precursor && PF02179:BAG domain	-
100782293	361.586	724.519	382.409	708.217	1265.46	967.333	489.505	980.335	-1.00172	0.000438118	0.0099512	LOC100782293	NC_038249.2	38978912	38982628	-	1972	protein_coding	atrophin-1 && - && PF07223:Protein of unknown function (DUF1421)	-
100779770	478.108	1096.21	412.328	1644.27	2378.84	2228.62	662.214	2083.91	-1.65383	0.000440951	0.00999307	NAC018	NC_038242.2	12893118	12894967	+	1530	protein_coding	NAC transcription factor && Q39013.2 RecName: Full=NAC domain-containing protein 2; Short=ANAC002 && PF02365:No apical meristem (NAM) protein	NAM
100775568	13.8716	8.08014	11.2198	62.3317	95.7068	33.3563	11.0572	63.7983	-2.52911	0.000442937	0.0100315	LOC100775568	NC_038245.2	20427418	20430309	+	1684	protein_coding	activator of 90 kDa heat shock protein ATPase homolog && Q8BK64.2 RecName: Full=Activator of 90 kDa heat shock protein ATPase homolog 1; Short=AHA1 && PF08327:Activator of Hsp90 ATPase homolog 1-like protein|PF09229:Activator of Hsp90 ATPase, N-terminal	-
100795027	145.189	158.909	103.783	210.638	377.51	330.436	135.961	306.195	-1.17106	0.000448426	0.0101366	LOC100795027	NC_038251.2	4751122	4754851	+	1998	protein_coding	squalene monooxygenase SE1 && O48651.1 RecName: Full=Squalene monooxygenase; AltName: Full=Squalene epoxidase; Short=SE && PF08491:Squalene epoxidase	-
100305502	383.781	319.614	359.034	478.235	1130.4	574.354	354.143	727.664	-1.03899	0.000456129	0.0102495	LOC100305502	NC_038254.2	37929338	37930449	-	554	protein_coding	small EDRK-rich factor 2 && - && PF04419:4F5 protein family	-
100780102	136.866	294.476	172.037	352.497	401.968	595.201	201.127	449.889	-1.16117	0.000465487	0.0104259	LOC100780102	NC_016091.4	1880407	1883803	-	1691	protein_coding	pathogenesis-related thaumatin-like protein 3.5 && O80327.1 RecName: Full=Thaumatin-like protein 1; Flags: Precursor && PF00314:Thaumatin family	Thaumatin
100788542	56.4111	32.3205	42.0743	170.875	105.277	124.044	43.602	133.399	-1.61362	0.000479722	0.01071	LOC100788542	NC_038244.2	46220978	46224250	-	1218	protein_coding	protein SULFUR DEFICIENCY-INDUCED 1 && Q8GXU5.1 RecName: Full=Protein SULFUR DEFICIENCY-INDUCED 1; Short=AtSDI1 && -	-
778040	71.2075	61.0499	85.0836	308.434	139.306	154.273	72.447	200.671	-1.46993	0.000487506	0.0108697	MYB76	NC_016089.4	949999	951245	+	947	protein_coding	MYB transcription factor MYB76 && Q9LDE1.1 RecName: Full=Transcription factor MYB108; AltName: Full=Myb-related protein 108; Short=AtMYB108; AltName: Full=Protein BOTRYTIS-SUSCEPTIBLE 1 && PF00249:Myb-like DNA-binding domain	Myb_DNA-binding
100037482	461.462	905.873	505.827	787.744	1832.25	1214.38	624.387	1278.12	-1.03336	0.00049024	0.0109236	AOS2	NC_038253.2	40326348	40328115	-	1768	protein_coding	allene oxide synthase && K4BV52.1 RecName: Full=Allene oxide synthase 1, chloroplastic; Short=LeAOS1; AltName: Full=Cytochrome P450 74A; Flags: Precursor && PF00067:Cytochrome P450	p450
100776285	133.167	109.531	179.517	181.622	502.992	367.962	140.738	350.859	-1.31825	0.000501636	0.0111487	LOC100776285	NC_038252.2	32789968	32792036	-	2069	protein_coding	protein ROH1 && Q337C0.1 RecName: Full=UPF0496 protein 4 && PF05633:Protein of unknown function (DUF793)	-
[truncated: 211 more rows]

## Sheet: C
gene_id	gmsweet15_24h_1	gmsweet15_24h_2	gmsweet15_24h_3	WT_24h_1	WT_24h_2	WT_24h_3	gmsweet15_24h	WT_24h	log2FoldChange	pvalue	padj	gene_name	gene_chr	gene_start	gene_end	gene_strand	gene_length	gene_biotype	gene_description	tf_family
[truncated: 6,223 more rows]

## Sheet: D
gene_id	gmsweet15_24h_1	gmsweet15_24h_2	gmsweet15_24h_3	WT_24h_1	WT_24h_2	WT_24h_3	gmsweet15_24h	WT_24h	log2FoldChange	pvalue	padj	gene_name	gene_chr	gene_start	gene_end	gene_strand	gene_length	gene_biotype	gene_description	tf_family
[truncated: 7,639 more rows]

[truncated: 2 more sheets: E, F]
