# Supplementary material for: Comparative transcriptome profiling reveals the importance of GmSWEET15 in soybean susceptibility to Sclerotinia sclerotiorum
Source: Front Microbiol. 2023 Jan 26;14:1119016. doi: 10.3389/fmicb.2023.1119016 (PMC9909833; doi:10.3389/fmicb.2023.1119016)
Supplement: Supplementary file 12 [file Table_6.XLS]

## Sheet: A
Category	GOID	Description	GeneRatio	BgRatio	pvalue	padj	geneID	geneName	Count
BP	GO:0051704	multi-organism process	32/1171	112/11944	1.59051e-08	4.95874e-06	100816469/100794112/548085/100790436/100810407/100812814/106794168/102667134/100305396/100786000/100808408/100805955/100785351/100802437/102662509/100802962/100802416/100795006/100305456/100808807/100792537/100810583/100807167/100775518/100810955/11299878	LOC100816469/LOC100794112/WIN/LOC100790436/LOC100810407/LOC100812814/LOC106794168/LOC102667134/LOC100305396/LOC100786000/LOC100808408/LOC100805955/LOC100785351/LOC100802437/LOC102662509/LOC100802962/LOC100802416/LOC100795006/LOC100305456/LOC100808807/LOC1	32
BP	GO:0000003	reproduction	30/1171	105/11944	4.45243e-08	4.95874e-06	100816469/100794112/100790436/100810407/100812814/106794168/102667134/100305396/100786000/100808408/100785351/100802437/102662509/100802962/100778812/100802416/100795006/100305456/100808807/100792537/100810583/100807167/100775518/100810955/112998788/10078	LOC100816469/LOC100794112/LOC100790436/LOC100810407/LOC100812814/LOC106794168/LOC102667134/LOC100305396/LOC100786000/LOC100808408/LOC100785351/LOC100802437/LOC102662509/LOC100802962/LOC100778812/LOC100802416/LOC100795006/LOC100305456/LOC100808807/LOC10079	30
BP	GO:0022414	reproductive process	30/1171	105/11944	4.45243e-08	4.95874e-06	100816469/100794112/100790436/100810407/100812814/106794168/102667134/100305396/100786000/100808408/100785351/100802437/102662509/100802962/100778812/100802416/100795006/100305456/100808807/100792537/100810583/100807167/100775518/100810955/112998788/10078	LOC100816469/LOC100794112/LOC100790436/LOC100810407/LOC100812814/LOC106794168/LOC102667134/LOC100305396/LOC100786000/LOC100808408/LOC100785351/LOC100802437/LOC102662509/LOC100802962/LOC100778812/LOC100802416/LOC100795006/LOC100305456/LOC100808807/LOC10079	30
BP	GO:0008037	cell recognition	29/1171	102/11944	8.38688e-08	4.95874e-06	100816469/100794112/100790436/100810407/100812814/106794168/102667134/100305396/100786000/100808408/100785351/100802437/102662509/100802962/100802416/100795006/100305456/100808807/100792537/100810583/100807167/100775518/100810955/112998788/100784287/11300	LOC100816469/LOC100794112/LOC100790436/LOC100810407/LOC100812814/LOC106794168/LOC102667134/LOC100305396/LOC100786000/LOC100808408/LOC100785351/LOC100802437/LOC102662509/LOC100802962/LOC100802416/LOC100795006/LOC100305456/LOC100808807/LOC100792537/LOC10081	29
BP	GO:0009856	pollination	29/1171	102/11944	8.38688e-08	4.95874e-06	100816469/100794112/100790436/100810407/100812814/106794168/102667134/100305396/100786000/100808408/100785351/100802437/102662509/100802962/100802416/100795006/100305456/100808807/100792537/100810583/100807167/100775518/100810955/112998788/100784287/11300	LOC100816469/LOC100794112/LOC100790436/LOC100810407/LOC100812814/LOC106794168/LOC102667134/LOC100305396/LOC100786000/LOC100808408/LOC100785351/LOC100802437/LOC102662509/LOC100802962/LOC100802416/LOC100795006/LOC100305456/LOC100808807/LOC100792537/LOC10081	29
BP	GO:0009875	pollen-pistil interaction	29/1171	102/11944	8.38688e-08	4.95874e-06	100816469/100794112/100790436/100810407/100812814/106794168/102667134/100305396/100786000/100808408/100785351/100802437/102662509/100802962/100802416/100795006/100305456/100808807/100792537/100810583/100807167/100775518/100810955/112998788/100784287/11300	LOC100816469/LOC100794112/LOC100790436/LOC100810407/LOC100812814/LOC106794168/LOC102667134/LOC100305396/LOC100786000/LOC100808408/LOC100785351/LOC100802437/LOC102662509/LOC100802962/LOC100802416/LOC100795006/LOC100305456/LOC100808807/LOC100792537/LOC10081	29
BP	GO:0044706	multi-multicellular organism process	29/1171	102/11944	8.38688e-08	4.95874e-06	100816469/100794112/100790436/100810407/100812814/106794168/102667134/100305396/100786000/100808408/100785351/100802437/102662509/100802962/100802416/100795006/100305456/100808807/100792537/100810583/100807167/100775518/100810955/112998788/100784287/11300	LOC100816469/LOC100794112/LOC100790436/LOC100810407/LOC100812814/LOC106794168/LOC102667134/LOC100305396/LOC100786000/LOC100808408/LOC100785351/LOC100802437/LOC102662509/LOC100802962/LOC100802416/LOC100795006/LOC100305456/LOC100808807/LOC100792537/LOC10081	29
BP	GO:0048544	recognition of pollen	29/1171	102/11944	8.38688e-08	4.95874e-06	100816469/100794112/100790436/100810407/100812814/106794168/102667134/100305396/100786000/100808408/100785351/100802437/102662509/100802962/100802416/100795006/100305456/100808807/100792537/100810583/100807167/100775518/100810955/112998788/100784287/11300	LOC100816469/LOC100794112/LOC100790436/LOC100810407/LOC100812814/LOC106794168/LOC102667134/LOC100305396/LOC100786000/LOC100808408/LOC100785351/LOC100802437/LOC102662509/LOC100802962/LOC100802416/LOC100795006/LOC100305456/LOC100808807/LOC100792537/LOC10081	29
BP	GO:0009607	response to biotic stimulus	13/1171	31/11944	2.76197e-06	0.000145157	548085/547915/100805955/100101844/100306656/100527073/547916/100527307/100527731/100306363/100791036/100527097/100306414	WIN/PR-10/LOC100805955/LOC100101844/LOC100306656/PR10/H4/LOC100527307/LOC100527731/LOC100306363/LOC100791036/LOC100527097/LOC100306414	13
BP	GO:0032501	multicellular organismal process	29/1171	127/11944	1.11411e-05	0.000526972	100816469/100794112/100790436/100810407/100812814/106794168/102667134/100305396/100786000/100808408/100785351/100802437/102662509/100802962/100802416/100795006/100305456/100808807/100792537/100810583/100807167/100775518/100810955/112998788/100784287/11300	LOC100816469/LOC100794112/LOC100790436/LOC100810407/LOC100812814/LOC106794168/LOC102667134/LOC100305396/LOC100786000/LOC100808408/LOC100785351/LOC100802437/LOC102662509/LOC100802962/LOC100802416/LOC100795006/LOC100305456/LOC100808807/LOC100792537/LOC10081	29
BP	GO:0006952	defense response	19/1171	68/11944	1.84964e-05	0.000795345	548085/547915/100780486/100776714/100816112/100786840/100805955/100101844/547603/100306656/100527073/547916/100527307/100802892/100527731/100306363/100791036/100527097/100306414	WIN/PR-10/LOC100780486/LOC100776714/LOC100816112/LOC100786840/LOC100805955/LOC100101844/LOC547603/LOC100306656/PR10/H4/LOC100527307/LOC100802892/LOC100527731/LOC100306363/LOC100791036/LOC100527097/LOC100306414	19
BP	GO:0015711	organic anion transport	14/1171	49/11944	0.000176769	0.00597227	100816704/100819085/100788625/100780744/100819748/100810218/100820395/100813638/100814670/100801170/100795501/100776371/100778322/100797541	LOC100816704/ALMT17/ALMT21/ALMT27/ALMT2/LOC100810218/LOC100820395/ALMT9/LOC100814670/LOC100801170/LOC100795501/ALMT33/ALMT8/LOC100797541	14
BP	GO:0015849	organic acid transport	14/1171	49/11944	0.000176769	0.00597227	100816704/100819085/100788625/100780744/100819748/100810218/100820395/100813638/100814670/100801170/100795501/100776371/100778322/100797541	LOC100816704/ALMT17/ALMT21/ALMT27/ALMT2/LOC100810218/LOC100820395/ALMT9/LOC100814670/LOC100801170/LOC100795501/ALMT33/ALMT8/LOC100797541	14
BP	GO:0046942	carboxylic acid transport	14/1171	49/11944	0.000176769	0.00597227	100816704/100819085/100788625/100780744/100819748/100810218/100820395/100813638/100814670/100801170/100795501/100776371/100778322/100797541	LOC100816704/ALMT17/ALMT21/ALMT27/ALMT2/LOC100810218/LOC100820395/ALMT9/LOC100814670/LOC100801170/LOC100795501/ALMT33/ALMT8/LOC100797541	14
BP	GO:0005992	trehalose biosynthetic process	10/1171	28/11944	0.000198729	0.00626658	100789206/100795250/100810498/100818822/100814952/100775779/100812116/100811463/100800847/100783008	LOC100789206/LOC100795250/LOC100810498/LOC100818822/LOC100814952/LOC100775779/LOC100812116/LOC100811463/LOC100800847/LOC100783008	10
BP	GO:0005991	trehalose metabolic process	10/1171	29/11944	0.0002769	0.00818585	100789206/100795250/100810498/100818822/100814952/100775779/100812116/100811463/100800847/100783008	LOC100789206/LOC100795250/LOC100810498/LOC100818822/LOC100814952/LOC100775779/LOC100812116/LOC100811463/LOC100800847/LOC100783008	10
BP	GO:0009312	oligosaccharide biosynthetic process	11/1171	35/11944	0.00034877	0.00907642	100789206/100795250/100810498/100818822/100814952/100775779/100812116/100811463/100800847/100819421/100783008	LOC100789206/LOC100795250/LOC100810498/LOC100818822/LOC100814952/LOC100775779/LOC100812116/LOC100811463/LOC100800847/LOC100819421/LOC100783008	11
BP	GO:0009311	oligosaccharide metabolic process	14/1171	52/11944	0.000350135	0.00907642	100789206/100795250/100810498/100818822/100814952/100775779/100812116/100811463/100800847/100813168/100819730/100819421/100806543/100783008	LOC100789206/LOC100795250/LOC100810498/LOC100818822/LOC100814952/LOC100775779/LOC100812116/LOC100811463/LOC100800847/LOC100813168/LOC100819730/LOC100819421/LOC100806543/LOC100783008	14
BP	GO:0046351	disaccharide biosynthetic process	10/1171	30/11944	0.000379203	0.00907642	100789206/100795250/100810498/100818822/100814952/100775779/100812116/100811463/100800847/100783008	LOC100789206/LOC100795250/LOC100810498/LOC100818822/LOC100814952/LOC100775779/LOC100812116/LOC100811463/LOC100800847/LOC100783008	10
BP	GO:0005984	disaccharide metabolic process	13/1171	47/11944	0.000424425	0.00907642	100789206/100795250/100810498/100818822/100814952/100775779/100812116/100811463/100800847/100813168/100819730/100806543/100783008	LOC100789206/LOC100795250/LOC100810498/LOC100818822/LOC100814952/LOC100775779/LOC100812116/LOC100811463/LOC100800847/LOC100813168/LOC100819730/LOC100806543/LOC100783008	13
BP	GO:0006835	dicarboxylic acid transport	7/1171	16/11944	0.000441348	0.00907642	100819085/100788625/100780744/100819748/100813638/100776371/100778322	ALMT17/ALMT21/ALMT27/ALMT2/ALMT9/ALMT33/ALMT8	7
BP	GO:0015740	C4-dicarboxylate transport	7/1171	16/11944	0.000441348	0.00907642	100819085/100788625/100780744/100819748/100813638/100776371/100778322	ALMT17/ALMT21/ALMT27/ALMT2/ALMT9/ALMT33/ALMT8	7
BP	GO:0015743	malate transport	7/1171	16/11944	0.000441348	0.00907642	100819085/100788625/100780744/100819748/100813638/100776371/100778322	ALMT17/ALMT21/ALMT27/ALMT2/ALMT9/ALMT33/ALMT8	7
BP	GO:0016567	protein ubiquitination	21/1171	105/11944	0.00114837	0.0226325	100810176/100798446/100786235/100787419/100811293/100781596/100778547/100803199/100781196/100799032/100815075/100801699/100811783/100791627/100783271/100790182/100808281/100776142/100799969/100784832/100806619	LOC100810176/LOC100798446/LOC100786235/LOC100787419/LOC100811293/LOC100781596/LOC100778547/LOC100803199/LOC100781196/LOC100799032/LOC100815075/LOC100801699/LOC100811783/LOC100791627/LOC100783271/LOC100790182/LOC100808281/LOC100776142/LOC100799969/LOC10078	21
BP	GO:0016051	carbohydrate biosynthetic process	23/1171	121/11944	0.0014125	0.0267244	100791015/100784882/100783948/100789206/100795250/100810498/100818822/100816849/100785532/100781710/100815825/100810720/100814952/100775779/100780817/100812116/100783162/100811463/100815848/100811121/100800847/100819421/100783008	LOC100791015/LOC100784882/LOC100783948/LOC100789206/LOC100795250/LOC100810498/LOC100818822/LOC100816849/LOC100785532/LOC100781710/LOC100815825/LOC100810720/LOC100814952/LOC100775779/LOC100780817/LOC100812116/LOC100783162/LOC100811463/LOC100815848/LOC10081	23
BP	GO:0032446	protein modification by small protein conjugation	21/1171	107/11944	0.00147471	0.0268283	100810176/100798446/100786235/100787419/100811293/100781596/100778547/100803199/100781196/100799032/100815075/100801699/100811783/100791627/100783271/100790182/100808281/100776142/100799969/100784832/100806619	LOC100810176/LOC100798446/LOC100786235/LOC100787419/LOC100811293/LOC100781596/LOC100778547/LOC100803199/LOC100781196/LOC100799032/LOC100815075/LOC100801699/LOC100811783/LOC100791627/LOC100783271/LOC100790182/LOC100808281/LOC100776142/LOC100799969/LOC10078	21
BP	GO:0044262	cellular carbohydrate metabolic process	29/1171	172/11944	0.00256858	0.0449978	732628/100784882/100783948/100789206/100795250/100810498/100818822/100816849/100785532/100815825/100810720/100778237/100814952/100775779/100780817/100812116/100783162/100811463/732603/100815848/100811121/100800847/100799673/100813168/100819730/100801639/1	MS/LOC100784882/LOC100783948/LOC100789206/LOC100795250/LOC100810498/LOC100818822/LOC100816849/LOC100785532/LOC100815825/LOC100810720/LOC100778237/LOC100814952/LOC100775779/LOC100780817/LOC100812116/LOC100783162/LOC100811463/XET1/LOC100815848/LOC100811121/	29
BP	GO:0034637	cellular carbohydrate biosynthetic process	20/1171	105/11944	0.00273706	0.0462368	100784882/100783948/100789206/100795250/100810498/100818822/100816849/100785532/100815825/100810720/100814952/100775779/100780817/100812116/100783162/100811463/100815848/100811121/100800847/100783008	LOC100784882/LOC100783948/LOC100789206/LOC100795250/LOC100810498/LOC100818822/LOC100816849/LOC100785532/LOC100815825/LOC100810720/LOC100814952/LOC100775779/LOC100780817/LOC100812116/LOC100783162/LOC100811463/LOC100815848/LOC100811121/LOC100800847/LOC10078	20
BP	GO:0003333	amino acid transmembrane transport	7/1171	27/11944	0.01314	0.207174	100816704/100810218/100820395/100814670/100801170/100795501/100797541	LOC100816704/LOC100810218/LOC100820395/LOC100814670/LOC100801170/LOC100795501/LOC100797541	7
BP	GO:0006865	amino acid transport	7/1171	27/11944	0.01314	0.207174	100816704/100810218/100820395/100814670/100801170/100795501/100797541	LOC100816704/LOC100810218/LOC100820395/LOC100814670/LOC100801170/LOC100795501/LOC100797541	7
BP	GO:0006098	pentose-phosphate shunt	4/1171	11/11944	0.0172736	0.255325	100803740/547455/100796103/100818789	LOC100803740/GND/LOC100796103/LOC100818789	4
BP	GO:0051156	glucose 6-phosphate metabolic process	4/1171	11/11944	0.0172736	0.255325	100803740/547455/100796103/100818789	LOC100803740/GND/LOC100796103/LOC100818789	4
BP	GO:0006820	anion transport	18/1171	109/11944	0.0188225	0.269789	100816704/100777170/100819085/100788625/100780744/100819748/100810218/100820395/100813638/100814670/100808880/100801170/100795501/100775538/100776371/100778322/100797541/100804208	LOC100816704/LOC100777170/ALMT17/ALMT21/ALMT27/ALMT2/LOC100810218/LOC100820395/ALMT9/LOC100814670/LOC100808880/LOC100801170/LOC100795501/LOC100775538/ALMT33/ALMT8/LOC100797541/LOC100804208	18
BP	GO:0006739	NADP metabolic process	5/1171	18/11944	0.0260125	0.343474	100803740/547455/100796103/100818789/100806276	LOC100803740/GND/LOC100796103/LOC100818789/LOC100806276	5
BP	GO:0006026	aminoglycan catabolic process	4/1171	13/11944	0.031951	0.343474	100779462/100527091/100784196/100775306	LOC100779462/LOC100527091/LOC100784196/LOC100775306	4
BP	GO:0006030	chitin metabolic process	4/1171	13/11944	0.031951	0.343474	100779462/100527091/100784196/100775306	LOC100779462/LOC100527091/LOC100784196/LOC100775306	4
BP	GO:0006032	chitin catabolic process	4/1171	13/11944	0.031951	0.343474	100779462/100527091/100784196/100775306	LOC100779462/LOC100527091/LOC100784196/LOC100775306	4
BP	GO:0006040	amino sugar metabolic process	4/1171	13/11944	0.031951	0.343474	100779462/100527091/100784196/100775306	LOC100779462/LOC100527091/LOC100784196/LOC100775306	4
BP	GO:0016998	cell wall macromolecule catabolic process	4/1171	13/11944	0.031951	0.343474	100779462/100527091/100784196/100775306	LOC100779462/LOC100527091/LOC100784196/LOC100775306	4
BP	GO:0019682	glyceraldehyde-3-phosphate metabolic process	4/1171	13/11944	0.031951	0.343474	100803740/547455/100796103/100818789	LOC100803740/GND/LOC100796103/LOC100818789	4
BP	GO:0044036	cell wall macromolecule metabolic process	4/1171	13/11944	0.031951	0.343474	100779462/100527091/100784196/100775306	LOC100779462/LOC100527091/LOC100784196/LOC100775306	4
BP	GO:0046348	amino sugar catabolic process	4/1171	13/11944	0.031951	0.343474	100779462/100527091/100784196/100775306	LOC100779462/LOC100527091/LOC100784196/LOC100775306	4
BP	GO:1901071	glucosamine-containing compound metabolic process	4/1171	13/11944	0.031951	0.343474	100779462/100527091/100784196/100775306	LOC100779462/LOC100527091/LOC100784196/LOC100775306	4
BP	GO:1901072	glucosamine-containing compound catabolic process	4/1171	13/11944	0.031951	0.343474	100779462/100527091/100784196/100775306	LOC100779462/LOC100527091/LOC100784196/LOC100775306	4
BP	GO:0098656	anion transmembrane transport	7/1171	33/11944	0.0378153	0.380567	100816704/100810218/100820395/100814670/100801170/100795501/100797541	LOC100816704/LOC100810218/LOC100820395/LOC100814670/LOC100801170/LOC100795501/LOC100797541	7
BP	GO:1903825	organic acid transmembrane transport	7/1171	33/11944	0.0378153	0.380567	100816704/100810218/100820395/100814670/100801170/100795501/100797541	LOC100816704/LOC100810218/LOC100820395/LOC100814670/LOC100801170/LOC100795501/LOC100797541	7
BP	GO:1905039	carboxylic acid transmembrane transport	7/1171	33/11944	0.0378153	0.380567	100816704/100810218/100820395/100814670/100801170/100795501/100797541	LOC100816704/LOC100810218/LOC100820395/LOC100814670/LOC100801170/LOC100795501/LOC100797541	7
BP	GO:0006081	cellular aldehyde metabolic process	5/1171	20/11944	0.0399824	0.393993	732628/100803740/547455/100796103/100818789	MS/LOC100803740/GND/LOC100796103/LOC100818789	5
BP	GO:0071702	organic substance transport	39/1171	301/11944	0.0427645	0.412808	100816704/100807264/100802469/100819085/100783780/100805636/100788625/100808498/100814417/100809471/100780744/100795147/100819748/100792778/100810218/100797752/100820395/100809703/100813638/102659568/100791591/100814670/100797267/100806166/100801170/10079	LOC100816704/LOC100807264/LOC100802469/ALMT17/LOC100783780/LOC100805636/ALMT21/LOC100808498/LOC100814417/LOC100809471/ALMT27/LOC100795147/ALMT2/LOC100792778/LOC100810218/LOC100797752/LOC100820395/LOC100809703/ALMT9/LOC102659568/LOC100791591/LOC100814670/L	39
BP	GO:0070647	protein modification by small protein conjugation or removal	23/1171	164/11944	0.0500064	0.473061	100810176/100798446/100786235/100787419/100811293/100781596/100778547/100803199/100781196/100799032/100815075/100792642/100801699/100798267/100811783/100791627/100783271/100790182/100808281/100776142/100799969/100784832/100806619	LOC100810176/LOC100798446/LOC100786235/LOC100787419/LOC100811293/LOC100781596/LOC100778547/LOC100803199/LOC100781196/LOC100799032/LOC100815075/LOC100792642/LOC100801699/LOC100798267/LOC100811783/LOC100791627/LOC100783271/LOC100790182/LOC100808281/LOC10077	23
BP	GO:1901135	carbohydrate derivative metabolic process	43/1171	342/11944	0.0526407	0.488217	100784330/100795446/100305792/100797214/100803740/100815070/100783082/547455/100806815/100813657/100779462/100527091/100800253/100810613/100796103/100784196/100803270/100818789/100780916/100777192/100780644/100788658/100803036/100792811/100775306/10079191	LOC100784330/LOC100795446/LOC100305792/LOC100797214/LOC100803740/LOC100815070/LOC100783082/GND/LOC100806815/LOC100813657/LOC100779462/LOC100527091/LOC100800253/LOC100810613/LOC100796103/LOC100784196/LOC100803270/LOC100818789/LOC100780916/LOC100777192/LOC1	43
BP	GO:0033013	tetrapyrrole metabolic process	7/1171	36/11944	0.057302	0.521228	100812733/100815985/100810357/100776057/100782247/100777511/100807959	LOC100812733/LOC100815985/LOC100810357/LOC100776057/LOC100782247/LOC100777511/LOC100807959	7
BP	GO:0030243	cellulose metabolic process	9/1171	52/11944	0.0639654	0.554151	100784882/100783948/100816849/100785532/100815825/100810720/100780817/100783162/100815848	LOC100784882/LOC100783948/LOC100816849/LOC100785532/LOC100815825/LOC100810720/LOC100780817/LOC100783162/LOC100815848	9
BP	GO:0030244	cellulose biosynthetic process	9/1171	52/11944	0.0639654	0.554151	100784882/100783948/100816849/100785532/100815825/100810720/100780817/100783162/100815848	LOC100784882/LOC100783948/LOC100816849/LOC100785532/LOC100815825/LOC100810720/LOC100780817/LOC100783162/LOC100815848	9
BP	GO:0043207	response to external biotic stimulus	3/1171	10/11944	0.0667793	0.554151	548085/100805955/100306414	WIN/LOC100805955/LOC100306414	3
BP	GO:0051707	response to other organism	3/1171	10/11944	0.0667793	0.554151	548085/100805955/100306414	WIN/LOC100805955/LOC100306414	3
BP	GO:0098542	defense response to other organism	3/1171	10/11944	0.0667793	0.554151	548085/100805955/100306414	WIN/LOC100805955/LOC100306414	3
BP	GO:0006221	pyrimidine nucleotide biosynthetic process	5/1171	23/11944	0.0680753	0.555166	100816167/100788658/100793465/100786329/100819563	LOC100816167/LOC100788658/LOC100793465/LOC100786329/LOC100819563	5
BP	GO:0009117	nucleotide metabolic process	27/1171	207/11944	0.0757642	0.607398	100784330/100795446/100797214/100803740/100815070/100783082/547455/100813657/100816167/100796103/100818789/100811618/100780644/100788658/100803036/100793465/100527532/100812448/100787301/100786329/100819563/100803139/100806276/100793947/100782228/10078083	LOC100784330/LOC100795446/LOC100797214/LOC100803740/LOC100815070/LOC100783082/GND/LOC100813657/LOC100816167/LOC100796103/LOC100818789/LOC100811618/LOC100780644/LOC100788658/LOC100803036/LOC100793465/LOC100527532/LOC100812448/LOC100787301/LOC100786329/LOC1	27
BP	GO:0033014	tetrapyrrole biosynthetic process	6/1171	31/11944	0.0770809	0.607654	100812733/100815985/100810357/100776057/100782247/100777511	LOC100812733/LOC100815985/LOC100810357/LOC100776057/LOC100782247/LOC100777511	6
BP	GO:0043631	RNA polyadenylation	3/1171	11/11944	0.0853439	0.661765	100802620/100783237/100798218	LOC100802620/LOC100783237/LOC100798218	3
BP	GO:0006753	nucleoside phosphate metabolic process	27/1171	210/11944	0.0867564	0.661867	100784330/100795446/100797214/100803740/100815070/100783082/547455/100813657/100816167/100796103/100818789/100811618/100780644/100788658/100803036/100793465/100527532/100812448/100787301/100786329/100819563/100803139/100806276/100793947/100782228/10078083	LOC100784330/LOC100795446/LOC100797214/LOC100803740/LOC100815070/LOC100783082/GND/LOC100813657/LOC100816167/LOC100796103/LOC100818789/LOC100811618/LOC100780644/LOC100788658/LOC100803036/LOC100793465/LOC100527532/LOC100812448/LOC100787301/LOC100786329/LOC1	27
BP	GO:0006220	pyrimidine nucleotide metabolic process	5/1171	25/11944	0.0915617	0.676698	100816167/100788658/100793465/100786329/100819563	LOC100816167/LOC100788658/LOC100793465/LOC100786329/LOC100819563	5
BP	GO:1901136	carbohydrate derivative catabolic process	5/1171	25/11944	0.0915617	0.676698	100779462/100527091/100784196/100775306/100793947	LOC100779462/LOC100527091/LOC100784196/LOC100775306/LOC100793947	5
BP	GO:0055086	nucleobase-containing small molecule metabolic process	31/1171	248/11944	0.0939685	0.683802	100784330/100795446/100305792/100797214/100803740/100815070/100783082/547455/100813657/100816167/100800253/100796103/100818789/100811618/100780644/100788658/100803036/100791919/100777103/100793465/100527532/100812448/100787301/100786329/100819563/10080313	LOC100784330/LOC100795446/LOC100305792/LOC100797214/LOC100803740/LOC100815070/LOC100783082/GND/LOC100813657/LOC100816167/LOC100800253/LOC100796103/LOC100818789/LOC100811618/LOC100780644/LOC100788658/LOC100803036/LOC100791919/LOC100777103/LOC100793465/LOC1	31
BP	GO:0006486	protein glycosylation	11/1171	73/11944	0.0981882	0.684438	100806815/100810613/100803270/100780916/100792811/100804402/100817179/100782502/100780913/100811899/100778832	LOC100806815/LOC100810613/LOC100803270/LOC100780916/LOC100792811/LOC100804402/LOC100817179/LOC100782502/LOC100780913/LOC100811899/LOC100778832	11
BP	GO:0043413	macromolecule glycosylation	11/1171	73/11944	0.0981882	0.684438	100806815/100810613/100803270/100780916/100792811/100804402/100817179/100782502/100780913/100811899/100778832	LOC100806815/LOC100810613/LOC100803270/LOC100780916/LOC100792811/LOC100804402/LOC100817179/LOC100782502/LOC100780913/LOC100811899/LOC100778832	11
BP	GO:0072528	pyrimidine-containing compound biosynthetic process	6/1171	33/11944	0.098397	0.684438	100786478/100816167/100788658/100793465/100786329/100819563	LOC100786478/LOC100816167/LOC100788658/LOC100793465/LOC100786329/LOC100819563	6
BP	GO:0009070	serine family amino acid biosynthetic process	3/1171	12/11944	0.105813	0.725357	100820316/100788658/100786329	LOC100820316/LOC100788658/LOC100786329	3
BP	GO:0006418	tRNA aminoacylation for protein translation	10/1171	68/11944	0.12559	0.776034	100194418/100819533/100781232/100777060/100812453/100798111/100809656/100777447/100791830/100787758	ARGS/LOC100819533/LOC100781232/LOC100777060/LOC100812453/LOC100798111/LOC100809656/LOC100777447/LOC100791830/LOC100787758	10
BP	GO:0006022	aminoglycan metabolic process	4/1171	20/11944	0.125836	0.776034	100779462/100527091/100784196/100775306	LOC100779462/LOC100527091/LOC100784196/LOC100775306	4
BP	GO:0042737	drug catabolic process	4/1171	20/11944	0.125836	0.776034	100779462/100527091/100784196/100775306	LOC100779462/LOC100527091/LOC100784196/LOC100775306	4
BP	GO:0007265	Ras protein signal transduction	3/1171	13/11944	0.127972	0.776034	100778814/100794995/100789988	LOC100778814/LOC100794995/LOC100789988	3
BP	GO:0032011	ARF protein signal transduction	3/1171	13/11944	0.127972	0.776034	100778814/100794995/100789988	LOC100778814/LOC100794995/LOC100789988	3
BP	GO:0032012	regulation of ARF protein signal transduction	3/1171	13/11944	0.127972	0.776034	100778814/100794995/100789988	LOC100778814/LOC100794995/LOC100789988	3
BP	GO:0046578	regulation of Ras protein signal transduction	3/1171	13/11944	0.127972	0.776034	100778814/100794995/100789988	LOC100778814/LOC100794995/LOC100789988	3
BP	GO:0051056	regulation of small GTPase mediated signal transduction	3/1171	13/11944	0.127972	0.776034	100778814/100794995/100789988	LOC100778814/LOC100794995/LOC100789988	3
BP	GO:1902531	regulation of intracellular signal transduction	3/1171	13/11944	0.127972	0.776034	100778814/100794995/100789988	LOC100778814/LOC100794995/LOC100789988	3
BP	GO:0070085	glycosylation	11/1171	79/11944	0.147931	0.816096	100806815/100810613/100803270/100780916/100792811/100804402/100817179/100782502/100780913/100811899/100778832	LOC100806815/LOC100810613/LOC100803270/LOC100780916/LOC100792811/LOC100804402/LOC100817179/LOC100782502/LOC100780913/LOC100811899/LOC100778832	11
BP	GO:0006487	protein N-linked glycosylation	3/1171	14/11944	0.151596	0.816096	100806815/100803270/100778832	LOC100806815/LOC100803270/LOC100778832	3
BP	GO:0000271	polysaccharide biosynthetic process	10/1171	71/11944	0.154127	0.816096	100784882/100783948/100816849/100785532/100815825/100810720/100780817/100783162/100815848/100811121	LOC100784882/LOC100783948/LOC100816849/LOC100785532/LOC100815825/LOC100810720/LOC100780817/LOC100783162/LOC100815848/LOC100811121	10
BP	GO:0009250	glucan biosynthetic process	10/1171	71/11944	0.154127	0.816096	100784882/100783948/100816849/100785532/100815825/100810720/100780817/100783162/100815848/100811121	LOC100784882/LOC100783948/LOC100816849/LOC100785532/LOC100815825/LOC100810720/LOC100780817/LOC100783162/LOC100815848/LOC100811121	10
BP	GO:0033692	cellular polysaccharide biosynthetic process	10/1171	71/11944	0.154127	0.816096	100784882/100783948/100816849/100785532/100815825/100810720/100780817/100783162/100815848/100811121	LOC100784882/LOC100783948/LOC100816849/LOC100785532/LOC100815825/LOC100810720/LOC100780817/LOC100783162/LOC100815848/LOC100811121	10
BP	GO:0051273	beta-glucan metabolic process	10/1171	71/11944	0.154127	0.816096	100784882/100783948/100816849/100785532/100815825/100810720/100780817/100783162/100815848/100811121	LOC100784882/LOC100783948/LOC100816849/LOC100785532/LOC100815825/LOC100810720/LOC100780817/LOC100783162/LOC100815848/LOC100811121	10
BP	GO:0051274	beta-glucan biosynthetic process	10/1171	71/11944	0.154127	0.816096	100784882/100783948/100816849/100785532/100815825/100810720/100780817/100783162/100815848/100811121	LOC100784882/LOC100783948/LOC100816849/LOC100785532/LOC100815825/LOC100810720/LOC100780817/LOC100783162/LOC100815848/LOC100811121	10
BP	GO:0009100	glycoprotein metabolic process	11/1171	80/11944	0.157304	0.816096	100806815/100810613/100803270/100780916/100792811/100804402/100817179/100782502/100780913/100811899/100778832	LOC100806815/LOC100810613/LOC100803270/LOC100780916/LOC100792811/LOC100804402/LOC100817179/LOC100782502/LOC100780913/LOC100811899/LOC100778832	11
BP	GO:0009101	glycoprotein biosynthetic process	11/1171	80/11944	0.157304	0.816096	100806815/100810613/100803270/100780916/100792811/100804402/100817179/100782502/100780913/100811899/100778832	LOC100806815/LOC100810613/LOC100803270/LOC100780916/LOC100792811/LOC100804402/LOC100817179/LOC100782502/LOC100780913/LOC100811899/LOC100778832	11
BP	GO:0009165	nucleotide biosynthetic process	20/1171	161/11944	0.160186	0.816096	100795446/100797214/100815070/100783082/100813657/100816167/100811618/100780644/100788658/100803036/100793465/100527532/100812448/100786329/100819563/100803139/100806276/100782228/100780834/3989273	LOC100795446/LOC100797214/LOC100815070/LOC100783082/LOC100813657/LOC100816167/LOC100811618/LOC100780644/LOC100788658/LOC100803036/LOC100793465/LOC100527532/LOC100812448/LOC100786329/LOC100819563/LOC100803139/LOC100806276/LOC100782228/LOC100780834/atpE	20
BP	GO:1901293	nucleoside phosphate biosynthetic process	20/1171	161/11944	0.160186	0.816096	100795446/100797214/100815070/100783082/100813657/100816167/100811618/100780644/100788658/100803036/100793465/100527532/100812448/100786329/100819563/100803139/100806276/100782228/100780834/3989273	LOC100795446/LOC100797214/LOC100815070/LOC100783082/LOC100813657/LOC100816167/LOC100811618/LOC100780644/LOC100788658/LOC100803036/LOC100793465/LOC100527532/LOC100812448/LOC100786329/LOC100819563/LOC100803139/LOC100806276/LOC100782228/LOC100780834/atpE	20
BP	GO:0033865	nucleoside bisphosphate metabolic process	4/1171	22/11944	0.163239	0.816096	100784330/100783082/100787301/100782228	LOC100784330/LOC100783082/LOC100787301/LOC100782228	4
BP	GO:0033875	ribonucleoside bisphosphate metabolic process	4/1171	22/11944	0.163239	0.816096	100784330/100783082/100787301/100782228	LOC100784330/LOC100783082/LOC100787301/LOC100782228	4
BP	GO:0034032	purine nucleoside bisphosphate metabolic process	4/1171	22/11944	0.163239	0.816096	100784330/100783082/100787301/100782228	LOC100784330/LOC100783082/LOC100787301/LOC100782228	4
BP	GO:0072527	pyrimidine-containing compound metabolic process	6/1171	38/11944	0.163447	0.816096	100786478/100816167/100788658/100793465/100786329/100819563	LOC100786478/LOC100816167/LOC100788658/LOC100793465/LOC100786329/LOC100819563	6
BP	GO:0006813	potassium ion transport	5/1171	30/11944	0.165353	0.816096	100791174/100796449/100801093/100793387/100788008	LOC100791174/LOC100796449/LOC100801093/LOC100793387/LOC100788008	5
BP	GO:0043038	amino acid activation	10/1171	73/11944	0.1748	0.816096	100194418/100819533/100781232/100777060/100812453/100798111/100809656/100777447/100791830/100787758	ARGS/LOC100819533/LOC100781232/LOC100777060/LOC100812453/LOC100798111/LOC100809656/LOC100777447/LOC100791830/LOC100787758	10
BP	GO:0043039	tRNA aminoacylation	10/1171	73/11944	0.1748	0.816096	100194418/100819533/100781232/100777060/100812453/100798111/100809656/100777447/100791830/100787758	ARGS/LOC100819533/LOC100781232/LOC100777060/LOC100812453/LOC100798111/LOC100809656/LOC100777447/LOC100791830/LOC100787758	10
BP	GO:0015936	coenzyme A metabolic process	3/1171	15/11944	0.176458	0.816096	100784330/100783082/100782228	LOC100784330/LOC100783082/LOC100782228	3
BP	GO:0006887	exocytosis	8/1171	56/11944	0.17895	0.816096	100802534/100818693/100777735/100809716/100799102/100818953/100796432/100784539	LOC100802534/LOC100818693/LOC100777735/LOC100809716/LOC100799102/LOC100818953/LOC100796432/LOC100784539	8
BP	GO:0032940	secretion by cell	8/1171	56/11944	0.17895	0.816096	100802534/100818693/100777735/100809716/100799102/100818953/100796432/100784539	LOC100802534/LOC100818693/LOC100777735/LOC100809716/LOC100799102/LOC100818953/LOC100796432/LOC100784539	8
BP	GO:0046903	secretion	8/1171	56/11944	0.17895	0.816096	100802534/100818693/100777735/100809716/100799102/100818953/100796432/100784539	LOC100802534/LOC100818693/LOC100777735/LOC100809716/LOC100799102/LOC100818953/LOC100796432/LOC100784539	8
BP	GO:0018205	peptidyl-lysine modification	5/1171	31/11944	0.182328	0.816096	100786650/100804592/100819479/100784550/100800511	LOC100786650/LOC100804592/LOC100819479/LOC100784550/LOC100800511	5
BP	GO:0045017	glycerolipid biosynthetic process	5/1171	31/11944	0.182328	0.816096	100813372/100777192/100782393/100527266/100796558	LOC100813372/LOC100777192/LOC100782393/LOC100527266/LOC100796558	5
BP	GO:0070972	protein localization to endoplasmic reticulum	5/1171	31/11944	0.182328	0.816096	100783780/100805636/100797621/100792778/100775613	LOC100783780/LOC100805636/LOC100797621/LOC100792778/LOC100775613	5
BP	GO:0006006	glucose metabolic process	4/1171	23/11944	0.183274	0.816096	100791015/100793462/100781710/100801945	LOC100791015/LOC100793462/LOC100781710/LOC100801945	4
BP	GO:0006073	cellular glucan metabolic process	14/1171	110/11944	0.187785	0.816096	100784882/100783948/100816849/100785532/100815825/100810720/100778237/100780817/100783162/732603/100815848/100811121/100799673/100776165	LOC100784882/LOC100783948/LOC100816849/LOC100785532/LOC100815825/LOC100810720/LOC100778237/LOC100780817/LOC100783162/XET1/LOC100815848/LOC100811121/LOC100799673/LOC100776165	14
BP	GO:0044042	glucan metabolic process	14/1171	110/11944	0.187785	0.816096	100784882/100783948/100816849/100785532/100815825/100810720/100778237/100780817/100783162/732603/100815848/100811121/100799673/100776165	LOC100784882/LOC100783948/LOC100816849/LOC100785532/LOC100815825/LOC100810720/LOC100778237/LOC100780817/LOC100783162/XET1/LOC100815848/LOC100811121/LOC100799673/LOC100776165	14
BP	GO:0044264	cellular polysaccharide metabolic process	14/1171	110/11944	0.187785	0.816096	100784882/100783948/100816849/100785532/100815825/100810720/100778237/100780817/100783162/732603/100815848/100811121/100799673/100776165	LOC100784882/LOC100783948/LOC100816849/LOC100785532/LOC100815825/LOC100810720/LOC100778237/LOC100780817/LOC100783162/XET1/LOC100815848/LOC100811121/LOC100799673/LOC100776165	14
BP	GO:0019362	pyridine nucleotide metabolic process	13/1171	101/11944	0.188064	0.816096	100795446/100797214/100803740/100815070/547455/100796103/100818789/100780644/100803036/100527532/100803139/100806276/100780834	LOC100795446/LOC100797214/LOC100803740/LOC100815070/GND/LOC100796103/LOC100818789/LOC100780644/LOC100803036/LOC100527532/LOC100803139/LOC100806276/LOC100780834	13
BP	GO:0046496	nicotinamide nucleotide metabolic process	13/1171	101/11944	0.188064	0.816096	100795446/100797214/100803740/100815070/547455/100796103/100818789/100780644/100803036/100527532/100803139/100806276/100780834	LOC100795446/LOC100797214/LOC100803740/LOC100815070/GND/LOC100796103/LOC100818789/LOC100780644/LOC100803036/LOC100527532/LOC100803139/LOC100806276/LOC100780834	13
BP	GO:0006631	fatty acid metabolic process	10/1171	75/11944	0.196692	0.832066	100170693/100810048/100799226/102669768/100794273/100803679/100790627/100816382/100778487/100785983	FAT1/LOC100810048/LOC100799226/LOC102669768/LOC100794273/LOC100803679/LOC100790627/LOC100816382/LOC100778487/LOC100785983	10
BP	GO:0033365	protein localization to organelle	7/1171	49/11944	0.200409	0.832066	100783780/100805636/100808498/100797621/100792778/100775613/100797267	LOC100783780/LOC100805636/LOC100808498/LOC100797621/LOC100792778/LOC100775613/LOC100797267	7
BP	GO:0000096	sulfur amino acid metabolic process	3/1171	16/11944	0.202337	0.832066	100820316/100782073/100797489	LOC100820316/LOC100782073/LOC100797489	3
BP	GO:0009069	serine family amino acid metabolic process	3/1171	16/11944	0.202337	0.832066	100820316/100788658/100786329	LOC100820316/LOC100788658/LOC100786329	3
BP	GO:0071804	cellular potassium ion transport	4/1171	24/11944	0.204058	0.832066	100796449/100801093/100793387/100788008	LOC100796449/LOC100801093/LOC100793387/LOC100788008	4
BP	GO:0071805	potassium ion transmembrane transport	4/1171	24/11944	0.204058	0.832066	100796449/100801093/100793387/100788008	LOC100796449/LOC100801093/LOC100793387/LOC100788008	4
BP	GO:1901137	carbohydrate derivative biosynthetic process	28/1171	243/11944	0.20851	0.832066	100795446/100797214/100815070/100783082/100806815/100813657/100810613/100803270/100780916/100777192/100780644/100788658/100803036/100792811/100804402/100527532/100812448/100786329/100803139/100817179/100782502/100527266/100796558/100782228/100780913/39892	LOC100795446/LOC100797214/LOC100815070/LOC100783082/LOC100806815/LOC100813657/LOC100810613/LOC100803270/LOC100780916/LOC100777192/LOC100780644/LOC100788658/LOC100803036/LOC100792811/LOC100804402/LOC100527532/LOC100812448/LOC100786329/LOC100803139/LOC10081	28
BP	GO:0006733	oxidoreduction coenzyme metabolic process	13/1171	104/11944	0.21713	0.832066	100795446/100797214/100803740/100815070/547455/100796103/100818789/100780644/100803036/100527532/100803139/100806276/100780834	LOC100795446/LOC100797214/LOC100803740/LOC100815070/GND/LOC100796103/LOC100818789/LOC100780644/LOC100803036/LOC100527532/LOC100803139/LOC100806276/LOC100780834	13
BP	GO:0006950	response to stress	42/1171	380/11944	0.225404	0.832066	100789249/100306535/548085/100789782/100820620/547915/100783523/100780486/100804400/100776714/100816112/100786840/100305405/100805955/100101844/547603/100803029/100797280/100306656/100527073/547916/100527307/100802892/100527731/100800219/100812605/1003063	LOC100789249/LOC100306535/WIN/LOC100789782/LOC100820620/PR-10/LOC100783523/LOC100780486/LOC100804400/LOC100776714/LOC100816112/LOC100786840/LOC100305405/LOC100805955/LOC100101844/LOC547603/LOC100803029/LOC100797280/LOC100306656/PR10/H4/LOC100527307/LOC100	42
BP	GO:0006766	vitamin metabolic process	4/1171	25/11944	0.225486	0.832066	100786478/100786573/100500425/100801046	LOC100786478/LOC100786573/LOC100500425/LOC100801046	4
BP	GO:0006767	water-soluble vitamin metabolic process	4/1171	25/11944	0.225486	0.832066	100786478/100786573/100500425/100801046	LOC100786478/LOC100786573/LOC100500425/LOC100801046	4
BP	GO:0009110	vitamin biosynthetic process	4/1171	25/11944	0.225486	0.832066	100786478/100786573/100500425/100801046	LOC100786478/LOC100786573/LOC100500425/LOC100801046	4
BP	GO:0016571	histone methylation	4/1171	25/11944	0.225486	0.832066	100786650/100804592/100819479/100784550	LOC100786650/LOC100804592/LOC100819479/LOC100784550	4
BP	GO:0018022	peptidyl-lysine methylation	4/1171	25/11944	0.225486	0.832066	100786650/100804592/100819479/100784550	LOC100786650/LOC100804592/LOC100819479/LOC100784550	4
BP	GO:0034968	histone lysine methylation	4/1171	25/11944	0.225486	0.832066	100786650/100804592/100819479/100784550	LOC100786650/LOC100804592/LOC100819479/LOC100784550	4
BP	GO:0042364	water-soluble vitamin biosynthetic process	4/1171	25/11944	0.225486	0.832066	100786478/100786573/100500425/100801046	LOC100786478/LOC100786573/LOC100500425/LOC100801046	4
BP	GO:0072524	pyridine-containing compound metabolic process	13/1171	105/11944	0.227223	0.832066	100795446/100797214/100803740/100815070/547455/100796103/100818789/100780644/100803036/100527532/100803139/100806276/100780834	LOC100795446/LOC100797214/LOC100803740/LOC100815070/GND/LOC100796103/LOC100818789/LOC100780644/LOC100803036/LOC100527532/LOC100803139/LOC100806276/LOC100780834	13
BP	GO:0071705	nitrogen compound transport	31/1171	275/11944	0.23009	0.832066	100816704/100796502/100807264/100802469/100783780/100805636/100808498/100814417/100809471/100795147/100792778/100810218/100797752/100820395/100809703/102659568/100818774/100814670/100797267/100801170/100795501/100795105/100809022/100817566/100784925/10081	LOC100816704/AMT1.2/LOC100807264/LOC100802469/LOC100783780/LOC100805636/LOC100808498/LOC100814417/LOC100809471/LOC100795147/LOC100792778/LOC100810218/LOC100797752/LOC100820395/LOC100809703/LOC102659568/AMT1.1/LOC100814670/LOC100797267/LOC100801170/LOC1007	31
BP	GO:0018193	peptidyl-amino acid modification	11/1171	87/11944	0.230545	0.832066	100819150/100803270/100809682/100809134/100786650/100804592/100306275/100781538/100819479/100784550/100800511	CYP53/LOC100803270/CYP60/CYP7/LOC100786650/LOC100804592/CYP11/CYP62/LOC100819479/LOC100784550/LOC100800511	11
BP	GO:0006633	fatty acid biosynthetic process	8/1171	60/11944	0.231487	0.832066	100170693/100810048/102669768/100794273/100803679/100816382/100778487/100785983	FAT1/LOC100810048/LOC102669768/LOC100794273/LOC100803679/LOC100816382/LOC100778487/LOC100785983	8
BP	GO:0046486	glycerolipid metabolic process	9/1171	69/11944	0.231999	0.832066	100776247/100813372/100778349/100777192/100782393/100776916/100527266/100796558/100819364	LOC100776247/LOC100813372/LOC100778349/LOC100777192/LOC100782393/LOC100776916/LOC100527266/LOC100796558/LOC100819364	9
BP	GO:0016569	covalent chromatin modification	5/1171	34/11944	0.236647	0.832066	100786650/100804592/100819479/100784550/100800511	LOC100786650/LOC100804592/LOC100819479/LOC100784550/LOC100800511	5
BP	GO:0016570	histone modification	5/1171	34/11944	0.236647	0.832066	100786650/100804592/100819479/100784550/100800511	LOC100786650/LOC100804592/LOC100819479/LOC100784550/LOC100800511	5
BP	GO:0006732	coenzyme metabolic process	19/1171	162/11944	0.237514	0.832066	100784330/100795446/100797214/100803740/100781968/100815070/100783082/547455/100796103/100818789/100780644/100803036/100500425/100527532/100803139/100806276/100782228/100780834/100799139	LOC100784330/LOC100795446/LOC100797214/LOC100803740/LOC100781968/LOC100815070/LOC100783082/GND/LOC100796103/LOC100818789/LOC100780644/LOC100803036/LOC100500425/LOC100527532/LOC100803139/LOC100806276/LOC100782228/LOC100780834/LOC100799139	19
BP	GO:0005985	sucrose metabolic process	3/1171	18/11944	0.256293	0.832066	100813168/100819730/100806543	LOC100813168/LOC100819730/LOC100806543	3
BP	GO:0006904	vesicle docking involved in exocytosis	3/1171	18/11944	0.256293	0.832066	100818953/100796432/100784539	LOC100818953/LOC100796432/LOC100784539	3
BP	GO:0140029	exocytic process	3/1171	18/11944	0.256293	0.832066	100818953/100796432/100784539	LOC100818953/LOC100796432/LOC100784539	3
BP	GO:0006621	protein retention in ER lumen	2/1171	10/11944	0.256301	0.832066	100797621/100775613	LOC100797621/LOC100775613	2
BP	GO:0006913	nucleocytoplasmic transport	2/1171	10/11944	0.256301	0.832066	100808498/100797267	LOC100808498/LOC100797267	2
BP	GO:0015696	ammonium transport	2/1171	10/11944	0.256301	0.832066	100796502/100818774	AMT1.2/AMT1.1	2
BP	GO:0032507	maintenance of protein location in cell	2/1171	10/11944	0.256301	0.832066	100797621/100775613	LOC100797621/LOC100775613	2
BP	GO:0035437	maintenance of protein localization in endoplasmic reticulum	2/1171	10/11944	0.256301	0.832066	100797621/100775613	LOC100797621/LOC100775613	2
BP	GO:0045185	maintenance of protein location	2/1171	10/11944	0.256301	0.832066	100797621/100775613	LOC100797621/LOC100775613	2
BP	GO:0051169	nuclear transport	2/1171	10/11944	0.256301	0.832066	100808498/100797267	LOC100808498/LOC100797267	2
BP	GO:0051651	maintenance of location in cell	2/1171	10/11944	0.256301	0.832066	100797621/100775613	LOC100797621/LOC100775613	2
BP	GO:0072595	maintenance of protein localization in organelle	2/1171	10/11944	0.256301	0.832066	100797621/100775613	LOC100797621/LOC100775613	2
BP	GO:0019637	organophosphate metabolic process	35/1171	318/11944	0.257976	0.832066	100784330/100795446/100797214/100803740/100776247/100781968/100815070/100783082/547455/100813657/100816167/100778349/100796103/100818789/100811618/100777192/100780644/100788658/100803036/100793465/100527532/100812448/100787301/100786329/100819563/10080313	LOC100784330/LOC100795446/LOC100797214/LOC100803740/LOC100776247/LOC100781968/LOC100815070/LOC100783082/GND/LOC100813657/LOC100816167/LOC100778349/LOC100796103/LOC100818789/LOC100811618/LOC100777192/LOC100780644/LOC100788658/LOC100803036/LOC100793465/LOC1	35
BP	GO:0006979	response to oxidative stress	13/1171	108/11944	0.258591	0.832066	100789249/100789782/100820620/100783523/100804400/100800219/100812478/100813384/100775837/100791414/547499/548068/106796332	LOC100789249/LOC100789782/LOC100820620/LOC100783523/LOC100804400/LOC100800219/LOC100812478/PER1/LOC100775837/LOC100791414/LOC547499/Ep/LOC106796332	13
BP	GO:0030258	lipid modification	4/1171	27/11944	0.269851	0.862431	100799226/100776247/100778349/100790627	LOC100799226/LOC100776247/LOC100778349/LOC100790627	4
BP	GO:0032787	monocarboxylic acid metabolic process	19/1171	167/11944	0.280667	0.887469	732628/100170693/100795446/100797214/100810048/100799226/102669768/100815070/100794273/100803679/100790627/100780644/100803036/100500425/100816382/100527532/100778487/100803139/100785983	MS/FAT1/LOC100795446/LOC100797214/LOC100810048/LOC100799226/LOC102669768/LOC100815070/LOC100794273/LOC100803679/LOC100790627/LOC100780644/LOC100803036/LOC100500425/LOC100816382/LOC100527532/LOC100778487/LOC100803139/LOC100785983	19
BP	GO:0005976	polysaccharide metabolic process	15/1171	129/11944	0.281438	0.887469	100784882/100783948/100816849/100785532/100815825/100810720/100778237/547683/100780817/100783162/732603/100815848/100811121/100799673/100776165	LOC100784882/LOC100783948/LOC100816849/LOC100785532/LOC100815825/LOC100810720/LOC100778237/BMY2/LOC100780817/LOC100783162/XET1/LOC100815848/LOC100811121/LOC100799673/LOC100776165	15
BP	GO:0009605	response to external stimulus	3/1171	19/11944	0.283973	0.889532	548085/100805955/100306414	WIN/LOC100805955/LOC100306414	3
BP	GO:0090407	organophosphate biosynthetic process	24/1171	216/11944	0.288576	0.898004	100795446/100797214/100781968/100815070/100783082/100813657/100816167/100811618/100777192/100780644/100788658/100803036/100793465/100527532/100812448/100786329/100819563/100803139/100806276/100527266/100796558/100782228/100780834/3989273	LOC100795446/LOC100797214/LOC100781968/LOC100815070/LOC100783082/LOC100813657/LOC100816167/LOC100811618/LOC100777192/LOC100780644/LOC100788658/LOC100803036/LOC100793465/LOC100527532/LOC100812448/LOC100786329/LOC100819563/LOC100803139/LOC100806276/LOC10052	24
BP	GO:0006094	gluconeogenesis	2/1171	11/11944	0.294291	0.898062	100791015/100781710	LOC100791015/LOC100781710	2
BP	GO:0019319	hexose biosynthetic process	2/1171	11/11944	0.294291	0.898062	100791015/100781710	LOC100791015/LOC100781710	2
BP	GO:0046364	monosaccharide biosynthetic process	2/1171	11/11944	0.294291	0.898062	100791015/100781710	LOC100791015/LOC100781710	2
BP	GO:0031123	RNA 3'-end processing	3/1171	20/11944	0.31188	0.918566	100802620/100783237/100798218	LOC100802620/LOC100783237/LOC100798218	3
BP	GO:0006855	drug transmembrane transport	9/1171	75/11944	0.312851	0.918566	100795338/100792122/100792588/100797729/100816310/100783792/100805257/100782284/100816063	LOC100795338/LOC100792122/LOC100792588/LOC100797729/LOC100816310/LOC100783792/LOC100805257/LOC100782284/LOC100816063	9
BP	GO:0015893	drug transport	9/1171	75/11944	0.312851	0.918566	100795338/100792122/100792588/100797729/100816310/100783792/100805257/100782284/100816063	LOC100795338/LOC100792122/LOC100792588/LOC100797729/LOC100816310/LOC100783792/LOC100805257/LOC100782284/LOC100816063	9
BP	GO:0042493	response to drug	9/1171	75/11944	0.312851	0.918566	100795338/100792122/100792588/100797729/100816310/100783792/100805257/100782284/100816063	LOC100795338/LOC100792122/LOC100792588/LOC100797729/LOC100816310/LOC100783792/LOC100805257/LOC100782284/LOC100816063	9
BP	GO:0072594	establishment of protein localization to organelle	5/1171	38/11944	0.314602	0.918566	100783780/100805636/100808498/100792778/100797267	LOC100783780/LOC100805636/LOC100808498/LOC100792778/LOC100797267	5
BP	GO:0000160	phosphorelay signal transduction system	10/1171	86/11944	0.333811	0.918566	100777119/100784383/100787425/100795340/102663704/100804165/100818762/100780856/100790376/100798055	LOC100777119/LOC100784383/LOC100787425/LOC100795340/LOC102663704/LOC100804165/LOC100818762/LOC100780856/LOC100790376/LOC100798055	10
BP	GO:0006497	protein lipidation	3/1171	21/11944	0.33985	0.918566	100777192/100527266/100796558	LOC100777192/LOC100527266/LOC100796558	3
BP	GO:0006506	GPI anchor biosynthetic process	3/1171	21/11944	0.33985	0.918566	100777192/100527266/100796558	LOC100777192/LOC100527266/LOC100796558	3
BP	GO:0006612	protein targeting to membrane	3/1171	21/11944	0.33985	0.918566	100783780/100805636/100792778	LOC100783780/LOC100805636/LOC100792778	3
BP	GO:0006613	cotranslational protein targeting to membrane	3/1171	21/11944	0.33985	0.918566	100783780/100805636/100792778	LOC100783780/LOC100805636/LOC100792778	3
BP	GO:0006614	SRP-dependent cotranslational protein targeting to membrane	3/1171	21/11944	0.33985	0.918566	100783780/100805636/100792778	LOC100783780/LOC100805636/LOC100792778	3
BP	GO:0006661	phosphatidylinositol biosynthetic process	3/1171	21/11944	0.33985	0.918566	100777192/100527266/100796558	LOC100777192/LOC100527266/LOC100796558	3
BP	GO:0022406	membrane docking	3/1171	21/11944	0.33985	0.918566	100818953/100796432/100784539	LOC100818953/LOC100796432/LOC100784539	3
BP	GO:0042157	lipoprotein metabolic process	3/1171	21/11944	0.33985	0.918566	100777192/100527266/100796558	LOC100777192/LOC100527266/LOC100796558	3
BP	GO:0042158	lipoprotein biosynthetic process	3/1171	21/11944	0.33985	0.918566	100777192/100527266/100796558	LOC100777192/LOC100527266/LOC100796558	3
BP	GO:0045047	protein targeting to ER	3/1171	21/11944	0.33985	0.918566	100783780/100805636/100792778	LOC100783780/LOC100805636/LOC100792778	3
BP	GO:0048278	vesicle docking	3/1171	21/11944	0.33985	0.918566	100818953/100796432/100784539	LOC100818953/LOC100796432/LOC100784539	3
BP	GO:0051640	organelle localization	3/1171	21/11944	0.33985	0.918566	100818953/100796432/100784539	LOC100818953/LOC100796432/LOC100784539	3
BP	GO:0072599	establishment of protein localization to endoplasmic reticulum	3/1171	21/11944	0.33985	0.918566	100783780/100805636/100792778	LOC100783780/LOC100805636/LOC100792778	3
BP	GO:0140056	organelle localization by membrane tethering	3/1171	21/11944	0.33985	0.918566	100818953/100796432/100784539	LOC100818953/LOC100796432/LOC100784539	3
BP	GO:0046488	phosphatidylinositol metabolic process	7/1171	59/11944	0.357009	0.948777	100776247/100778349/100777192/100776916/100527266/100796558/100819364	LOC100776247/LOC100778349/LOC100777192/LOC100776916/LOC100527266/LOC100796558/LOC100819364	7
BP	GO:0048583	regulation of response to stimulus	4/1171	31/11944	0.361816	0.948777	100778814/100794995/100789988/100306414	LOC100778814/LOC100794995/LOC100789988/LOC100306414	4
BP	GO:0019693	ribose phosphate metabolic process	18/1171	166/11944	0.362215	0.948777	100784330/100795446/100797214/100803740/100815070/100783082/547455/100813657/100796103/100818789/100780644/100803036/100527532/100812448/100787301/100803139/100782228/3989273	LOC100784330/LOC100795446/LOC100797214/LOC100803740/LOC100815070/LOC100783082/GND/LOC100813657/LOC100796103/LOC100818789/LOC100780644/LOC100803036/LOC100527532/LOC100812448/LOC100787301/LOC100803139/LOC100782228/atpE	18
BP	GO:0072330	monocarboxylic acid biosynthetic process	16/1171	147/11944	0.368216	0.948777	100170693/100795446/100797214/100810048/102669768/100815070/100794273/100803679/100780644/100803036/100500425/100816382/100527532/100778487/100803139/100785983	FAT1/LOC100795446/LOC100797214/LOC100810048/LOC102669768/LOC100815070/LOC100794273/LOC100803679/LOC100780644/LOC100803036/LOC100500425/LOC100816382/LOC100527532/LOC100778487/LOC100803139/LOC100785983	16
BP	GO:0006771	riboflavin metabolic process	2/1171	13/11944	0.36908	0.948777	100786573/100801046	LOC100786573/LOC100801046	2
BP	GO:0009231	riboflavin biosynthetic process	2/1171	13/11944	0.36908	0.948777	100786573/100801046	LOC100786573/LOC100801046	2
BP	GO:0042726	flavin-containing compound metabolic process	2/1171	13/11944	0.36908	0.948777	100786573/100801046	LOC100786573/LOC100801046	2
BP	GO:0042727	flavin-containing compound biosynthetic process	2/1171	13/11944	0.36908	0.948777	100786573/100801046	LOC100786573/LOC100801046	2
BP	GO:0051235	maintenance of location	2/1171	13/11944	0.36908	0.948777	100797621/100775613	LOC100797621/LOC100775613	2
BP	GO:0043436	oxoacid metabolic process	45/1171	435/11944	0.373479	0.953654	732628/100820316/100170693/100194418/100795446/100797214/100810048/100806463/100799226/100820574/547724/102669768/100819533/100815070/100812918/100796533/100815931/100781232/100819513/100777060/100812453/732634/100798111/100794273/100809656/100803679/1007	MS/LOC100820316/FAT1/ARGS/LOC100795446/LOC100797214/LOC100810048/LOC100806463/LOC100799226/LOC100820574/LOC547724/LOC102669768/LOC100819533/LOC100815070/LOC100812918/LOC100796533/LOC100815931/LOC100781232/LOC100819513/LOC100777060/LOC100812453/INR2/LOC100	45
BP	GO:0005996	monosaccharide metabolic process	5/1171	41/11944	0.37501	0.953654	100791015/100793462/100781710/100801945/100783150	LOC100791015/LOC100793462/LOC100781710/LOC100801945/LOC100783150	5
BP	GO:0006082	organic acid metabolic process	45/1171	436/11944	0.379646	0.960281	732628/100820316/100170693/100194418/100795446/100797214/100810048/100806463/100799226/100820574/547724/102669768/100819533/100815070/100812918/100796533/100815931/100781232/100819513/100777060/100812453/732634/100798111/100794273/100809656/100803679/1007	MS/LOC100820316/FAT1/ARGS/LOC100795446/LOC100797214/LOC100810048/LOC100806463/LOC100799226/LOC100820574/LOC547724/LOC102669768/LOC100819533/LOC100815070/LOC100812918/LOC100796533/LOC100815931/LOC100781232/LOC100819513/LOC100777060/LOC100812453/INR2/LOC100	45
BP	GO:0006650	glycerophospholipid metabolic process	7/1171	61/11944	0.390204	0.96905	100776247/100778349/100777192/100776916/100527266/100796558/100819364	LOC100776247/LOC100778349/LOC100777192/LOC100776916/LOC100527266/LOC100796558/LOC100819364	7
BP	GO:0006505	GPI anchor metabolic process	3/1171	23/11944	0.395405	0.96905	100777192/100527266/100796558	LOC100777192/LOC100527266/LOC100796558	3
BP	GO:0009966	regulation of signal transduction	3/1171	23/11944	0.395405	0.96905	100778814/100794995/100789988	LOC100778814/LOC100794995/LOC100789988	3
BP	GO:0010646	regulation of cell communication	3/1171	23/11944	0.395405	0.96905	100778814/100794995/100789988	LOC100778814/LOC100794995/LOC100789988	3
BP	GO:0023051	regulation of signaling	3/1171	23/11944	0.395405	0.96905	100778814/100794995/100789988	LOC100778814/LOC100794995/LOC100789988	3
BP	GO:0046474	glycerophospholipid biosynthetic process	3/1171	23/11944	0.395405	0.96905	100777192/100527266/100796558	LOC100777192/LOC100527266/LOC100796558	3
BP	GO:0009116	nucleoside metabolic process	6/1171	52/11944	0.402009	0.975131	100305792/100800253/100791919/100777103/100812448/100787301	LOC100305792/LOC100800253/LOC100791919/LOC100777103/LOC100812448/LOC100787301	6
BP	GO:1901657	glycosyl compound metabolic process	6/1171	52/11944	0.402009	0.975131	100305792/100800253/100791919/100777103/100812448/100787301	LOC100305792/LOC100800253/LOC100791919/LOC100777103/LOC100812448/LOC100787301	6
BP	GO:0019752	carboxylic acid metabolic process	44/1171	430/11944	0.404704	0.976659	732628/100820316/100170693/100194418/100795446/100797214/100810048/100806463/100799226/100820574/547724/102669768/100819533/100815070/100812918/100796533/100815931/100781232/100819513/100777060/100812453/100798111/100794273/100809656/100803679/100790627/1	MS/LOC100820316/FAT1/ARGS/LOC100795446/LOC100797214/LOC100810048/LOC100806463/LOC100799226/LOC100820574/LOC547724/LOC102669768/LOC100819533/LOC100815070/LOC100812918/LOC100796533/LOC100815931/LOC100781232/LOC100819513/LOC100777060/LOC100812453/LOC10079811	44
BP	GO:0046834	lipid phosphorylation	2/1171	15/11944	0.440538	0.999995	100776247/100778349	LOC100776247/LOC100778349	2
BP	GO:0046854	phosphatidylinositol phosphorylation	2/1171	15/11944	0.440538	0.999995	100776247/100778349	LOC100776247/LOC100778349	2
BP	GO:0009124	nucleoside monophosphate biosynthetic process	12/1171	114/11944	0.44287	0.999995	100795446/100797214/100815070/100813657/100780644/100788658/100803036/100527532/100812448/100786329/100803139/3989273	LOC100795446/LOC100797214/LOC100815070/LOC100813657/LOC100780644/LOC100788658/LOC100803036/LOC100527532/LOC100812448/LOC100786329/LOC100803139/atpE	12
BP	GO:0019318	hexose metabolic process	4/1171	35/11944	0.453408	0.999995	100791015/100793462/100781710/100801945	LOC100791015/LOC100793462/LOC100781710/LOC100801945	4
BP	GO:0034220	ion transmembrane transport	14/1171	135/11944	0.454192	0.999995	100816704/100796449/100787215/100813657/100801093/100810218/100793387/100820395/100788008/100814670/100801170/100795501/100797541/3989273	LOC100816704/LOC100796449/LOC100787215/LOC100813657/LOC100801093/LOC100810218/LOC100793387/LOC100820395/LOC100788008/LOC100814670/LOC100801170/LOC100795501/LOC100797541/atpE	14
BP	GO:0006099	tricarboxylic acid cycle	2/1171	16/11944	0.474567	0.999995	100820574/100819617	LOC100820574/LOC100819617	2
BP	GO:0006101	citrate metabolic process	2/1171	16/11944	0.474567	0.999995	100820574/100819617	LOC100820574/LOC100819617	2
BP	GO:0016999	antibiotic metabolic process	2/1171	16/11944	0.474567	0.999995	100820574/100819617	LOC100820574/LOC100819617	2
BP	GO:0019684	photosynthesis, light reaction	2/1171	16/11944	0.474567	0.999995	100814341/100796767	LOC100814341/LOC100796767	2
BP	GO:0006479	protein methylation	4/1171	36/11944	0.475703	0.999995	100786650/100804592/100819479/100784550	LOC100786650/LOC100804592/LOC100819479/LOC100784550	4
BP	GO:0008213	protein alkylation	4/1171	36/11944	0.475703	0.999995	100786650/100804592/100819479/100784550	LOC100786650/LOC100804592/LOC100819479/LOC100784550	4
BP	GO:0006399	tRNA metabolic process	14/1171	138/11944	0.488222	0.999995	100194418/100819533/100781232/100777060/100788688/100812453/100798111/100797625/100809656/100814656/100784996/100777447/100791830/100787758	ARGS/LOC100819533/LOC100781232/LOC100777060/LOC100788688/LOC100812453/LOC100798111/LOC100797625/LOC100809656/LOC100814656/LOC100784996/LOC100777447/LOC100791830/LOC100787758	14
BP	GO:0009108	coenzyme biosynthetic process	14/1171	138/11944	0.488222	0.999995	100795446/100797214/100781968/100815070/100783082/100780644/100803036/100500425/100527532/100803139/100806276/100782228/100780834/100799139	LOC100795446/LOC100797214/LOC100781968/LOC100815070/LOC100783082/LOC100780644/LOC100803036/LOC100500425/LOC100527532/LOC100803139/LOC100806276/LOC100782228/LOC100780834/LOC100799139	14
BP	GO:0006164	purine nucleotide biosynthetic process	13/1171	129/11944	0.501752	0.999995	100795446/100797214/100815070/100783082/100813657/100811618/100780644/100803036/100527532/100812448/100803139/100782228/3989273	LOC100795446/LOC100797214/LOC100815070/LOC100783082/LOC100813657/LOC100811618/LOC100780644/LOC100803036/LOC100527532/LOC100812448/LOC100803139/LOC100782228/atpE	13
BP	GO:0006520	cellular amino acid metabolic process	21/1171	211/11944	0.505269	0.999995	100820316/100194418/100806463/100819533/100812918/100815931/100781232/100819513/100777060/100812453/100798111/100809656/100788658/100797019/100782073/100800811/100786329/100777447/100791830/100787758/100797489	LOC100820316/ARGS/LOC100806463/LOC100819533/LOC100812918/LOC100815931/LOC100781232/LOC100819513/LOC100777060/LOC100812453/LOC100798111/LOC100809656/LOC100788658/LOC100797019/LOC100782073/LOC100800811/LOC100786329/LOC100777447/LOC100791830/LOC100787758/LOC	21
BP	GO:0051186	cofactor metabolic process	21/1171	211/11944	0.505269	0.999995	100784330/100795446/100797214/100803740/100781968/100815070/100783082/547455/100796103/100818789/100780644/100803036/100500425/100527532/100807959/100803139/100806276/100782228/100780834/100799139/100819288	LOC100784330/LOC100795446/LOC100797214/LOC100803740/LOC100781968/LOC100815070/LOC100783082/GND/LOC100796103/LOC100818789/LOC100780644/LOC100803036/LOC100500425/LOC100527532/LOC100807959/LOC100803139/LOC100806276/LOC100782228/LOC100780834/LOC100799139/LOC1	21
BP	GO:0009060	aerobic respiration	2/1171	17/11944	0.507307	0.999995	100820574/100819617	LOC100820574/LOC100819617	2
BP	GO:0016042	lipid catabolic process	2/1171	17/11944	0.507307	0.999995	100799226/100790627	LOC100799226/LOC100790627	2
BP	GO:0072522	purine-containing compound biosynthetic process	13/1171	130/11944	0.513372	0.999995	100795446/100797214/100815070/100783082/100813657/100811618/100780644/100803036/100527532/100812448/100803139/100782228/3989273	LOC100795446/LOC100797214/LOC100815070/LOC100783082/LOC100813657/LOC100811618/LOC100780644/LOC100803036/LOC100527532/LOC100812448/LOC100803139/LOC100782228/atpE	13
BP	GO:0044283	small molecule biosynthetic process	30/1171	304/11944	0.513782	0.999995	100791015/100786478/100820316/100170693/100795446/100797214/100786573/100810048/100781710/102669768/100815070/100812918/100815931/100819513/100794273/100803679/100780644/100788658/100803036/100500425/100797019/100816382/100527532/100812448/100801046/10078	LOC100791015/LOC100786478/LOC100820316/FAT1/LOC100795446/LOC100797214/LOC100786573/LOC100810048/LOC100781710/LOC102669768/LOC100815070/LOC100812918/LOC100815931/LOC100819513/LOC100794273/LOC100803679/LOC100780644/LOC100788658/LOC100803036/LOC100500425/LOC	30
BP	GO:0017144	drug metabolic process	21/1171	212/11944	0.514388	0.999995	100786478/100795446/100797214/100786573/100820574/100815070/100813657/100779462/100527091/100784196/100780644/100788658/100803036/100819617/100775306/100527532/100801046/100786329/100803139/100799139/3989273	LOC100786478/LOC100795446/LOC100797214/LOC100786573/LOC100820574/LOC100815070/LOC100813657/LOC100779462/LOC100527091/LOC100784196/LOC100780644/LOC100788658/LOC100803036/LOC100819617/LOC100775306/LOC100527532/LOC100801046/LOC100786329/LOC100803139/LOC10079	21
BP	GO:0008610	lipid biosynthetic process	17/1171	172/11944	0.523934	0.999995	100818076/100170693/100301901/100810048/102669768/100813372/100794273/100777192/100803679/100814637/100816382/100778487/100782393/100793329/100527266/100796558/100785983	LOC100818076/FAT1/DXS1/LOC100810048/LOC102669768/LOC100813372/LOC100794273/LOC100777192/LOC100803679/LOC100814637/LOC100816382/LOC100778487/LOC100782393/LOC100793329/LOC100527266/LOC100796558/LOC100785983	17
BP	GO:0009247	glycolipid biosynthetic process	3/1171	28/11944	0.526885	0.999995	100777192/100527266/100796558	LOC100777192/LOC100527266/LOC100796558	3
BP	GO:0046467	membrane lipid biosynthetic process	3/1171	28/11944	0.526885	0.999995	100777192/100527266/100796558	LOC100777192/LOC100527266/LOC100796558	3
BP	GO:0019359	nicotinamide nucleotide biosynthetic process	9/1171	90/11944	0.527014	0.999995	100795446/100797214/100815070/100780644/100803036/100527532/100803139/100806276/100780834	LOC100795446/LOC100797214/LOC100815070/LOC100780644/LOC100803036/LOC100527532/LOC100803139/LOC100806276/LOC100780834	9
BP	GO:0019363	pyridine nucleotide biosynthetic process	9/1171	90/11944	0.527014	0.999995	100795446/100797214/100815070/100780644/100803036/100527532/100803139/100806276/100780834	LOC100795446/LOC100797214/LOC100815070/LOC100780644/LOC100803036/LOC100527532/LOC100803139/LOC100806276/LOC100780834	9
BP	GO:0009166	nucleotide catabolic process	8/1171	80/11944	0.531545	0.999995	100795446/100797214/100815070/100780644/100803036/100527532/100803139/100793947	LOC100795446/LOC100797214/LOC100815070/LOC100780644/LOC100803036/LOC100527532/LOC100803139/LOC100793947	8
BP	GO:1901292	nucleoside phosphate catabolic process	8/1171	80/11944	0.531545	0.999995	100795446/100797214/100815070/100780644/100803036/100527532/100803139/100793947	LOC100795446/LOC100797214/LOC100815070/LOC100780644/LOC100803036/LOC100527532/LOC100803139/LOC100793947	8
BP	GO:0015693	magnesium ion transport	2/1171	18/11944	0.538684	0.999995	100817349/100808127	LOC100817349/LOC100808127	2
BP	GO:0042278	purine nucleoside metabolic process	2/1171	18/11944	0.538684	0.999995	100812448/100787301	LOC100812448/LOC100787301	2
BP	GO:0046128	purine ribonucleoside metabolic process	2/1171	18/11944	0.538684	0.999995	100812448/100787301	LOC100812448/LOC100787301	2
BP	GO:1901068	guanosine-containing compound metabolic process	2/1171	18/11944	0.538684	0.999995	100812448/100787301	LOC100812448/LOC100787301	2
BP	GO:0046700	heterocycle catabolic process	11/1171	112/11944	0.544408	0.999995	100795446/100797214/100815070/100782577/100780644/100803036/100783361/100527532/100807959/100803139/100793947	LOC100795446/LOC100797214/LOC100815070/LOC100782577/LOC100780644/LOC100803036/LOC100783361/LOC100527532/LOC100807959/LOC100803139/LOC100793947	11
BP	GO:0034655	nucleobase-containing compound catabolic process	10/1171	102/11944	0.549104	0.999995	100795446/100797214/100815070/100782577/100780644/100803036/100783361/100527532/100803139/100793947	LOC100795446/LOC100797214/LOC100815070/LOC100782577/LOC100780644/LOC100803036/LOC100783361/LOC100527532/LOC100803139/LOC100793947	10
BP	GO:0044270	cellular nitrogen compound catabolic process	11/1171	113/11944	0.556692	0.999995	100795446/100797214/100815070/100782577/100780644/100803036/100783361/100527532/100807959/100803139/100793947	LOC100795446/LOC100797214/LOC100815070/LOC100782577/LOC100780644/LOC100803036/LOC100783361/LOC100527532/LOC100807959/LOC100803139/LOC100793947	11
BP	GO:0006694	steroid biosynthetic process	2/1171	19/11944	0.56865	0.999995	100818076/100793329	LOC100818076/LOC100793329	2
BP	GO:0043648	dicarboxylic acid metabolic process	2/1171	19/11944	0.56865	0.999995	100815931/100819513	LOC100815931/LOC100819513	2
BP	GO:0070838	divalent metal ion transport	2/1171	19/11944	0.56865	0.999995	100817349/100808127	LOC100817349/LOC100808127	2
BP	GO:0072350	tricarboxylic acid metabolic process	2/1171	19/11944	0.56865	0.999995	100820574/100819617	LOC100820574/LOC100819617	2
BP	GO:0072511	divalent inorganic cation transport	2/1171	19/11944	0.56865	0.999995	100817349/100808127	LOC100817349/LOC100808127	2
BP	GO:0006664	glycolipid metabolic process	3/1171	30/11944	0.574893	0.999995	100777192/100527266/100796558	LOC100777192/LOC100527266/LOC100796558	3
BP	GO:1903509	liposaccharide metabolic process	3/1171	30/11944	0.574893	0.999995	100777192/100527266/100796558	LOC100777192/LOC100527266/LOC100796558	3
BP	GO:0009152	purine ribonucleotide biosynthetic process	12/1171	125/11944	0.575265	0.999995	100795446/100797214/100815070/100783082/100813657/100780644/100803036/100527532/100812448/100803139/100782228/3989273	LOC100795446/LOC100797214/LOC100815070/LOC100783082/LOC100813657/LOC100780644/LOC100803036/LOC100527532/LOC100812448/LOC100803139/LOC100782228/atpE	12
BP	GO:0009260	ribonucleotide biosynthetic process	12/1171	125/11944	0.575265	0.999995	100795446/100797214/100815070/100783082/100813657/100780644/100803036/100527532/100812448/100803139/100782228/3989273	LOC100795446/LOC100797214/LOC100815070/LOC100783082/LOC100813657/LOC100780644/LOC100803036/LOC100527532/LOC100812448/LOC100803139/LOC100782228/atpE	12
BP	GO:0046390	ribose phosphate biosynthetic process	12/1171	125/11944	0.575265	0.999995	100795446/100797214/100815070/100783082/100813657/100780644/100803036/100527532/100812448/100803139/100782228/3989273	LOC100795446/LOC100797214/LOC100815070/LOC100783082/LOC100813657/LOC100780644/LOC100803036/LOC100527532/LOC100812448/LOC100803139/LOC100782228/atpE	12
BP	GO:1901361	organic cyclic compound catabolic process	11/1171	115/11944	0.580866	0.999995	100795446/100797214/100815070/100782577/100780644/100803036/100783361/100527532/100807959/100803139/100793947	LOC100795446/LOC100797214/LOC100815070/LOC100782577/LOC100780644/LOC100803036/LOC100783361/LOC100527532/LOC100807959/LOC100803139/LOC100793947	11
BP	GO:0034404	nucleobase-containing small molecule biosynthetic process	9/1171	94/11944	0.581142	0.999995	100795446/100797214/100815070/100780644/100803036/100527532/100812448/100803139/100793947	LOC100795446/LOC100797214/LOC100815070/LOC100780644/LOC100803036/LOC100527532/LOC100812448/LOC100803139/LOC100793947	9
BP	GO:0072525	pyridine-containing compound biosynthetic process	9/1171	94/11944	0.581142	0.999995	100795446/100797214/100815070/100780644/100803036/100527532/100803139/100806276/100780834	LOC100795446/LOC100797214/LOC100815070/LOC100780644/LOC100803036/LOC100527532/LOC100803139/LOC100806276/LOC100780834	9
BP	GO:0044255	cellular lipid metabolic process	21/1171	220/11944	0.585657	0.999995	100170693/100301901/100810048/100799226/100776247/102669768/100813372/100778349/100794273/100777192/100803679/100790627/100814637/100816382/100778487/100782393/100776916/100527266/100796558/100819364/100785983	FAT1/DXS1/LOC100810048/LOC100799226/LOC100776247/LOC102669768/LOC100813372/LOC100778349/LOC100794273/LOC100777192/LOC100803679/LOC100790627/LOC100814637/LOC100816382/LOC100778487/LOC100782393/LOC100776916/LOC100527266/LOC100796558/LOC100819364/LOC10078598	21
BP	GO:0008104	protein localization	24/1171	252/11944	0.591817	0.999995	100807264/100802469/100783780/100805636/100808498/100814417/100809471/100795147/100797621/100792778/100797752/100809703/100775613/102659568/100797267/100795105/100809022/100817566/100784925/100815455/100779276/100818353/100791060/100802600	LOC100807264/LOC100802469/LOC100783780/LOC100805636/LOC100808498/LOC100814417/LOC100809471/LOC100795147/LOC100797621/LOC100792778/LOC100797752/LOC100809703/LOC100775613/LOC102659568/LOC100797267/LOC100795105/LOC100809022/LOC100817566/LOC100784925/LOC10081	24
BP	GO:0019439	aromatic compound catabolic process	11/1171	116/11944	0.592738	0.999995	100795446/100797214/100815070/100782577/100780644/100803036/100783361/100527532/100807959/100803139/100793947	LOC100795446/LOC100797214/LOC100815070/LOC100782577/LOC100780644/LOC100803036/LOC100783361/LOC100527532/LOC100807959/LOC100803139/LOC100793947	11
BP	GO:0034613	cellular protein localization	18/1171	190/11944	0.597662	0.999995	100807264/100802469/100783780/100805636/100808498/100814417/100809471/100797621/100792778/100797752/100775613/100797267/100795105/100809022/100784925/100779276/100791060/100802600	LOC100807264/LOC100802469/LOC100783780/LOC100805636/LOC100808498/LOC100814417/LOC100809471/LOC100797621/LOC100792778/LOC100797752/LOC100775613/LOC100797267/LOC100795105/LOC100809022/LOC100784925/LOC100779276/LOC100791060/LOC100802600	18
BP	GO:0070727	cellular macromolecule localization	18/1171	190/11944	0.597662	0.999995	100807264/100802469/100783780/100805636/100808498/100814417/100809471/100797621/100792778/100797752/100775613/100797267/100795105/100809022/100784925/100779276/100791060/100802600	LOC100807264/LOC100802469/LOC100783780/LOC100805636/LOC100808498/LOC100814417/LOC100809471/LOC100797621/LOC100792778/LOC100797752/LOC100775613/LOC100797267/LOC100795105/LOC100809022/LOC100784925/LOC100779276/LOC100791060/LOC100802600	18
BP	GO:0006605	protein targeting	3/1171	31/11944	0.597723	0.999995	100783780/100805636/100792778	LOC100783780/LOC100805636/LOC100792778	3
BP	GO:0006163	purine nucleotide metabolic process	15/1171	159/11944	0.602358	0.999995	100784330/100795446/100797214/100815070/100783082/100813657/100811618/100780644/100803036/100527532/100812448/100787301/100803139/100782228/3989273	LOC100784330/LOC100795446/LOC100797214/LOC100815070/LOC100783082/LOC100813657/LOC100811618/LOC100780644/LOC100803036/LOC100527532/LOC100812448/LOC100787301/LOC100803139/LOC100782228/atpE	15
BP	GO:0015031	protein transport	22/1171	233/11944	0.607322	0.999995	100807264/100802469/100783780/100805636/100808498/100814417/100809471/100795147/100792778/100797752/100809703/102659568/100797267/100795105/100809022/100817566/100784925/100815455/100779276/100818353/100791060/100802600	LOC100807264/LOC100802469/LOC100783780/LOC100805636/LOC100808498/LOC100814417/LOC100809471/LOC100795147/LOC100792778/LOC100797752/LOC100809703/LOC102659568/LOC100797267/LOC100795105/LOC100809022/LOC100817566/LOC100784925/LOC100815455/LOC100779276/LOC10081	22
BP	GO:0015833	peptide transport	22/1171	233/11944	0.607322	0.999995	100807264/100802469/100783780/100805636/100808498/100814417/100809471/100795147/100792778/100797752/100809703/102659568/100797267/100795105/100809022/100817566/100784925/100815455/100779276/100818353/100791060/100802600	LOC100807264/LOC100802469/LOC100783780/LOC100805636/LOC100808498/LOC100814417/LOC100809471/LOC100795147/LOC100792778/LOC100797752/LOC100809703/LOC102659568/LOC100797267/LOC100795105/LOC100809022/LOC100817566/LOC100784925/LOC100815455/LOC100779276/LOC10081	22
BP	GO:0042886	amide transport	22/1171	233/11944	0.607322	0.999995	100807264/100802469/100783780/100805636/100808498/100814417/100809471/100795147/100792778/100797752/100809703/102659568/100797267/100795105/100809022/100817566/100784925/100815455/100779276/100818353/100791060/100802600	LOC100807264/LOC100802469/LOC100783780/LOC100805636/LOC100808498/LOC100814417/LOC100809471/LOC100795147/LOC100792778/LOC100797752/LOC100809703/LOC102659568/LOC100797267/LOC100795105/LOC100809022/LOC100817566/LOC100784925/LOC100815455/LOC100779276/LOC10081	22
BP	GO:0009123	nucleoside monophosphate metabolic process	12/1171	128/11944	0.609185	0.999995	100795446/100797214/100815070/100813657/100780644/100788658/100803036/100527532/100812448/100786329/100803139/3989273	LOC100795446/LOC100797214/LOC100815070/LOC100813657/LOC100780644/LOC100788658/LOC100803036/LOC100527532/LOC100812448/LOC100786329/LOC100803139/atpE	12
BP	GO:0072521	purine-containing compound metabolic process	15/1171	160/11944	0.612338	0.999995	100784330/100795446/100797214/100815070/100783082/100813657/100811618/100780644/100803036/100527532/100812448/100787301/100803139/100782228/3989273	LOC100784330/LOC100795446/LOC100797214/LOC100815070/LOC100783082/LOC100813657/LOC100811618/LOC100780644/LOC100803036/LOC100527532/LOC100812448/LOC100787301/LOC100803139/LOC100782228/atpE	15
BP	GO:0046434	organophosphate catabolic process	8/1171	86/11944	0.615901	0.999995	100795446/100797214/100815070/100780644/100803036/100527532/100803139/100793947	LOC100795446/LOC100797214/LOC100815070/LOC100780644/LOC100803036/LOC100527532/LOC100803139/LOC100793947	8
BP	GO:0006886	intracellular protein transport	16/1171	171/11944	0.616706	0.999995	100807264/100802469/100783780/100805636/100808498/100814417/100809471/100792778/100797752/100797267/100795105/100809022/100784925/100779276/100791060/100802600	LOC100807264/LOC100802469/LOC100783780/LOC100805636/LOC100808498/LOC100814417/LOC100809471/LOC100792778/LOC100797752/LOC100797267/LOC100795105/LOC100809022/LOC100784925/LOC100779276/LOC100791060/LOC100802600	16
BP	GO:0044272	sulfur compound biosynthetic process	3/1171	32/11944	0.619735	0.999995	100786478/100820316/100799139	LOC100786478/LOC100820316/LOC100799139	3
BP	GO:0000413	protein peptidyl-prolyl isomerization	5/1171	54/11944	0.621032	0.999995	100819150/100809682/100809134/100306275/100781538	CYP53/CYP60/CYP7/CYP11/CYP62	5
BP	GO:0018208	peptidyl-proline modification	5/1171	54/11944	0.621032	0.999995	100819150/100809682/100809134/100306275/100781538	CYP53/CYP60/CYP7/CYP11/CYP62	5
BP	GO:0006790	sulfur compound metabolic process	6/1171	65/11944	0.623386	0.999995	100786478/100820316/100782073/100799139/100819288/100797489	LOC100786478/LOC100820316/LOC100782073/LOC100799139/LOC100819288/LOC100797489	6
BP	GO:0009066	aspartate family amino acid metabolic process	2/1171	21/11944	0.624267	0.999995	100782073/100797489	LOC100782073/LOC100797489	2
BP	GO:0009084	glutamine family amino acid biosynthetic process	2/1171	21/11944	0.624267	0.999995	100815931/100819513	LOC100815931/LOC100819513	2
BP	GO:0016054	organic acid catabolic process	2/1171	21/11944	0.624267	0.999995	100799226/100790627	LOC100799226/LOC100790627	2
BP	GO:0017038	protein import	2/1171	21/11944	0.624267	0.999995	100808498/100797267	LOC100808498/LOC100797267	2
BP	GO:0046395	carboxylic acid catabolic process	2/1171	21/11944	0.624267	0.999995	100799226/100790627	LOC100799226/LOC100790627	2
BP	GO:0050790	regulation of catalytic activity	2/1171	21/11944	0.624267	0.999995	100783361/100783660	LOC100783361/LOC100783660	2
BP	GO:0033036	macromolecule localization	25/1171	267/11944	0.627487	0.999995	100807264/100802469/100783780/100805636/100808498/100814417/100809471/100795147/100797621/100792778/100797752/100809703/100775613/102659568/100797267/100806166/100795105/100809022/100817566/100784925/100815455/100779276/100818353/100791060/100802600	LOC100807264/LOC100802469/LOC100783780/LOC100805636/LOC100808498/LOC100814417/LOC100809471/LOC100795147/LOC100797621/LOC100792778/LOC100797752/LOC100809703/LOC100775613/LOC102659568/LOC100797267/LOC100806166/LOC100795105/LOC100809022/LOC100817566/LOC10078	25
BP	GO:0016053	organic acid biosynthetic process	23/1171	247/11944	0.635562	0.999995	100820316/100170693/100795446/100797214/100810048/102669768/100815070/100812918/100815931/100819513/100794273/100803679/100780644/100788658/100803036/100500425/100797019/100816382/100527532/100786329/100778487/100803139/100785983	LOC100820316/FAT1/LOC100795446/LOC100797214/LOC100810048/LOC102669768/LOC100815070/LOC100812918/LOC100815931/LOC100819513/LOC100794273/LOC100803679/LOC100780644/LOC100788658/LOC100803036/LOC100500425/LOC100797019/LOC100816382/LOC100527532/LOC100786329/LOC	23
BP	GO:0046394	carboxylic acid biosynthetic process	23/1171	247/11944	0.635562	0.999995	100820316/100170693/100795446/100797214/100810048/102669768/100815070/100812918/100815931/100819513/100794273/100803679/100780644/100788658/100803036/100500425/100797019/100816382/100527532/100786329/100778487/100803139/100785983	LOC100820316/FAT1/LOC100795446/LOC100797214/LOC100810048/LOC102669768/LOC100815070/LOC100812918/LOC100815931/LOC100819513/LOC100794273/LOC100803679/LOC100780644/LOC100788658/LOC100803036/LOC100500425/LOC100797019/LOC100816382/LOC100527532/LOC100786329/LOC	23
BP	GO:0006096	glycolytic process	7/1171	77/11944	0.640092	0.999995	100795446/100797214/100815070/100780644/100803036/100527532/100803139	LOC100795446/LOC100797214/LOC100815070/LOC100780644/LOC100803036/LOC100527532/LOC100803139	7
BP	GO:0006757	ATP generation from ADP	7/1171	77/11944	0.640092	0.999995	100795446/100797214/100815070/100780644/100803036/100527532/100803139	LOC100795446/LOC100797214/LOC100815070/LOC100780644/LOC100803036/LOC100527532/LOC100803139	7
BP	GO:0009135	purine nucleoside diphosphate metabolic process	7/1171	77/11944	0.640092	0.999995	100795446/100797214/100815070/100780644/100803036/100527532/100803139	LOC100795446/LOC100797214/LOC100815070/LOC100780644/LOC100803036/LOC100527532/LOC100803139	7
BP	GO:0009179	purine ribonucleoside diphosphate metabolic process	7/1171	77/11944	0.640092	0.999995	100795446/100797214/100815070/100780644/100803036/100527532/100803139	LOC100795446/LOC100797214/LOC100815070/LOC100780644/LOC100803036/LOC100527532/LOC100803139	7
BP	GO:0009185	ribonucleoside diphosphate metabolic process	7/1171	77/11944	0.640092	0.999995	100795446/100797214/100815070/100780644/100803036/100527532/100803139	LOC100795446/LOC100797214/LOC100815070/LOC100780644/LOC100803036/LOC100527532/LOC100803139	7
BP	GO:0042866	pyruvate biosynthetic process	7/1171	77/11944	0.640092	0.999995	100795446/100797214/100815070/100780644/100803036/100527532/100803139	LOC100795446/LOC100797214/LOC100815070/LOC100780644/LOC100803036/LOC100527532/LOC100803139	7
BP	GO:0046031	ADP metabolic process	7/1171	77/11944	0.640092	0.999995	100795446/100797214/100815070/100780644/100803036/100527532/100803139	LOC100795446/LOC100797214/LOC100815070/LOC100780644/LOC100803036/LOC100527532/LOC100803139	7
BP	GO:0006749	glutathione metabolic process	1/1171	10/11944	0.643803	0.999995	100819288	LOC100819288	1
BP	GO:0042451	purine nucleoside biosynthetic process	1/1171	10/11944	0.643803	0.999995	100812448	LOC100812448	1
BP	GO:0046129	purine ribonucleoside biosynthetic process	1/1171	10/11944	0.643803	0.999995	100812448	LOC100812448	1
BP	GO:0046836	glycolipid transport	1/1171	10/11944	0.643803	0.999995	100806166	LOC100806166	1
BP	GO:1901070	guanosine-containing compound biosynthetic process	1/1171	10/11944	0.643803	0.999995	100812448	LOC100812448	1
BP	GO:1901264	carbohydrate derivative transport	1/1171	10/11944	0.643803	0.999995	100806166	LOC100806166	1
BP	GO:0009127	purine nucleoside monophosphate biosynthetic process	10/1171	110/11944	0.647035	0.999995	100795446/100797214/100815070/100813657/100780644/100803036/100527532/100812448/100803139/3989273	LOC100795446/LOC100797214/LOC100815070/LOC100813657/LOC100780644/LOC100803036/LOC100527532/LOC100812448/LOC100803139/atpE	10
BP	GO:0009156	ribonucleoside monophosphate biosynthetic process	10/1171	110/11944	0.647035	0.999995	100795446/100797214/100815070/100813657/100780644/100803036/100527532/100812448/100803139/3989273	LOC100795446/LOC100797214/LOC100815070/LOC100813657/LOC100780644/LOC100803036/LOC100527532/LOC100812448/LOC100803139/atpE	10
BP	GO:0009168	purine ribonucleoside monophosphate biosynthetic process	10/1171	110/11944	0.647035	0.999995	100795446/100797214/100815070/100813657/100780644/100803036/100527532/100812448/100803139/3989273	LOC100795446/LOC100797214/LOC100815070/LOC100813657/LOC100780644/LOC100803036/LOC100527532/LOC100812448/LOC100803139/atpE	10
BP	GO:0006091	generation of precursor metabolites and energy	11/1171	121/11944	0.649644	0.999995	100795446/100814341/100797214/100820574/100796767/100815070/100780644/100803036/100819617/100527532/100803139	LOC100795446/LOC100814341/LOC100797214/LOC100820574/LOC100796767/LOC100815070/LOC100780644/LOC100803036/LOC100819617/LOC100527532/LOC100803139	11
BP	GO:0006414	translational elongation	2/1171	22/11944	0.64992	0.999995	100795680/100787125	EF1BGAMMA2/EF1BGAMMA3	2
BP	GO:0006721	terpenoid metabolic process	2/1171	22/11944	0.64992	0.999995	100301901/100814637	DXS1/LOC100814637	2
BP	GO:0016114	terpenoid biosynthetic process	2/1171	22/11944	0.64992	0.999995	100301901/100814637	DXS1/LOC100814637	2
BP	GO:0043414	macromolecule methylation	4/1171	45/11944	0.655749	0.999995	100786650/100804592/100819479/100784550	LOC100786650/LOC100804592/LOC100819479/LOC100784550	4
BP	GO:0006090	pyruvate metabolic process	7/1171	79/11944	0.667025	0.999995	100795446/100797214/100815070/100780644/100803036/100527532/100803139	LOC100795446/LOC100797214/LOC100815070/LOC100780644/LOC100803036/LOC100527532/LOC100803139	7
BP	GO:0009150	purine ribonucleotide metabolic process	14/1171	155/11944	0.667278	0.999995	100784330/100795446/100797214/100815070/100783082/100813657/100780644/100803036/100527532/100812448/100787301/100803139/100782228/3989273	LOC100784330/LOC100795446/LOC100797214/LOC100815070/LOC100783082/LOC100813657/LOC100780644/LOC100803036/LOC100527532/LOC100812448/LOC100787301/LOC100803139/LOC100782228/atpE	14
BP	GO:0009259	ribonucleotide metabolic process	14/1171	155/11944	0.667278	0.999995	100784330/100795446/100797214/100815070/100783082/100813657/100780644/100803036/100527532/100812448/100787301/100803139/100782228/3989273	LOC100784330/LOC100795446/LOC100797214/LOC100815070/LOC100783082/LOC100813657/LOC100780644/LOC100803036/LOC100527532/LOC100812448/LOC100787301/LOC100803139/LOC100782228/atpE	14
BP	GO:0006811	ion transport	43/1171	463/11944	0.671984	0.999995	100816704/100791239/100796502/100791174/100796449/100787215/100777170/100795735/100819085/100813657/100790349/100788625/100780744/100801093/100819748/100810218/100793387/100820395/100813638/100818774/100815543/100806160/100788008/100814670/100802964/10080	LOC100816704/LOC100791239/AMT1.2/LOC100791174/LOC100796449/LOC100787215/LOC100777170/LOC100795735/ALMT17/LOC100813657/LOC100790349/ALMT21/ALMT27/LOC100801093/ALMT2/LOC100810218/LOC100793387/LOC100820395/ALMT9/AMT1.1/LOC100815543/LOC100806160/LOC100788008/	43
BP	GO:0008202	steroid metabolic process	2/1171	23/11944	0.67416	0.999995	100818076/100793329	LOC100818076/LOC100793329	2
BP	GO:0045184	establishment of protein localization	22/1171	242/11944	0.678746	0.999995	100807264/100802469/100783780/100805636/100808498/100814417/100809471/100795147/100792778/100797752/100809703/102659568/100797267/100795105/100809022/100817566/100784925/100815455/100779276/100818353/100791060/100802600	LOC100807264/LOC100802469/LOC100783780/LOC100805636/LOC100808498/LOC100814417/LOC100809471/LOC100795147/LOC100792778/LOC100797752/LOC100809703/LOC102659568/LOC100797267/LOC100795105/LOC100809022/LOC100817566/LOC100784925/LOC100815455/LOC100779276/LOC10081	22
BP	GO:0006308	DNA catabolic process	1/1171	11/11944	0.678754	0.999995	100782577	LOC100782577	1
BP	GO:0006644	phospholipid metabolic process	7/1171	80/11944	0.680016	0.999995	100776247/100778349/100777192/100776916/100527266/100796558/100819364	LOC100776247/LOC100778349/LOC100777192/LOC100776916/LOC100527266/LOC100796558/LOC100819364	7
BP	GO:0072657	protein localization to membrane	3/1171	35/11944	0.680728	0.999995	100783780/100805636/100792778	LOC100783780/LOC100805636/LOC100792778	3
BP	GO:0090150	establishment of protein localization to membrane	3/1171	35/11944	0.680728	0.999995	100783780/100805636/100792778	LOC100783780/LOC100805636/LOC100792778	3
BP	GO:0015980	energy derivation by oxidation of organic compounds	2/1171	24/11944	0.697016	0.999995	100820574/100819617	LOC100820574/LOC100819617	2
BP	GO:0045333	cellular respiration	2/1171	24/11944	0.697016	0.999995	100820574/100819617	LOC100820574/LOC100819617	2
BP	GO:0051641	cellular localization	21/1171	234/11944	0.698966	0.999995	100807264/100802469/100783780/100805636/100808498/100814417/100809471/100797621/100792778/100797752/100775613/100797267/100818953/100796432/100784539/100795105/100809022/100784925/100779276/100791060/100802600	LOC100807264/LOC100802469/LOC100783780/LOC100805636/LOC100808498/LOC100814417/LOC100809471/LOC100797621/LOC100792778/LOC100797752/LOC100775613/LOC100797267/LOC100818953/LOC100796432/LOC100784539/LOC100795105/LOC100809022/LOC100784925/LOC100779276/LOC10079	21
BP	GO:0006754	ATP biosynthetic process	9/1171	104/11944	0.702185	0.999995	100795446/100797214/100815070/100813657/100780644/100803036/100527532/100803139/3989273	LOC100795446/LOC100797214/LOC100815070/LOC100813657/LOC100780644/LOC100803036/LOC100527532/LOC100803139/atpE	9
BP	GO:0051188	cofactor biosynthetic process	14/1171	159/11944	0.704019	0.999995	100795446/100797214/100781968/100815070/100783082/100780644/100803036/100500425/100527532/100803139/100806276/100782228/100780834/100799139	LOC100795446/LOC100797214/LOC100781968/LOC100815070/LOC100783082/LOC100780644/LOC100803036/LOC100500425/LOC100527532/LOC100803139/LOC100806276/LOC100782228/LOC100780834/LOC100799139	14
BP	GO:0006265	DNA topological change	1/1171	12/11944	0.710278	0.999995	100791541	LOC100791541	1
BP	GO:0006821	chloride transport	1/1171	12/11944	0.710278	0.999995	100777170	LOC100777170	1
BP	GO:0006869	lipid transport	1/1171	12/11944	0.710278	0.999995	100806166	LOC100806166	1
BP	GO:0009690	cytokinin metabolic process	1/1171	12/11944	0.710278	0.999995	100804431	LOC100804431	1
BP	GO:0010817	regulation of hormone levels	1/1171	12/11944	0.710278	0.999995	100804431	LOC100804431	1
BP	GO:0034754	cellular hormone metabolic process	1/1171	12/11944	0.710278	0.999995	100804431	LOC100804431	1
BP	GO:0042445	hormone metabolic process	1/1171	12/11944	0.710278	0.999995	100804431	LOC100804431	1
BP	GO:0015672	monovalent inorganic cation transport	9/1171	105/11944	0.712971	0.999995	100791174/100796449/100787215/100813657/100790349/100801093/100793387/100788008/3989273	LOC100791174/LOC100796449/LOC100787215/LOC100813657/LOC100790349/LOC100801093/LOC100793387/LOC100788008/atpE	9
BP	GO:0006643	membrane lipid metabolic process	3/1171	37/11944	0.717166	0.999995	100777192/100527266/100796558	LOC100777192/LOC100527266/LOC100796558	3
BP	GO:0000375	RNA splicing, via transesterification reactions	2/1171	25/11944	0.718527	0.999995	732608/100783576	LOC732608/LOC100783576	2
BP	GO:0000377	RNA splicing, via transesterification reactions with bulged adenosine as nucleophile	2/1171	25/11944	0.718527	0.999995	732608/100783576	LOC732608/LOC100783576	2
BP	GO:0000398	mRNA splicing, via spliceosome	2/1171	25/11944	0.718527	0.999995	732608/100783576	LOC732608/LOC100783576	2
BP	GO:0008272	sulfate transport	2/1171	25/11944	0.718527	0.999995	100775538/100804208	LOC100775538/LOC100804208	2
BP	GO:0009064	glutamine family amino acid metabolic process	2/1171	25/11944	0.718527	0.999995	100815931/100819513	LOC100815931/LOC100819513	2
BP	GO:0009119	ribonucleoside metabolic process	2/1171	25/11944	0.718527	0.999995	100812448/100787301	LOC100812448/LOC100787301	2
BP	GO:0015985	energy coupled proton transport, down electrochemical gradient	2/1171	25/11944	0.718527	0.999995	100813657/3989273	LOC100813657/atpE	2
BP	GO:0015986	ATP synthesis coupled proton transport	2/1171	25/11944	0.718527	0.999995	100813657/3989273	LOC100813657/atpE	2
BP	GO:0065009	regulation of molecular function	2/1171	25/11944	0.718527	0.999995	100783361/100783660	LOC100783361/LOC100783660	2
BP	GO:0072348	sulfur compound transport	2/1171	25/11944	0.718527	0.999995	100775538/100804208	LOC100775538/LOC100804208	2
BP	GO:0006325	chromatin organization	6/1171	73/11944	0.733266	0.999995	100786650/100804592/100819479/100784550/100800511/100805553	LOC100786650/LOC100804592/LOC100819479/LOC100784550/LOC100800511/LOC100805553	6
BP	GO:0000097	sulfur amino acid biosynthetic process	1/1171	13/11944	0.738711	0.999995	100820316	LOC100820316	1
BP	GO:0006165	nucleoside diphosphate phosphorylation	7/1171	85/11944	0.740032	0.999995	100795446/100797214/100815070/100780644/100803036/100527532/100803139	LOC100795446/LOC100797214/LOC100815070/LOC100780644/LOC100803036/LOC100527532/LOC100803139	7
BP	GO:0046939	nucleotide phosphorylation	7/1171	85/11944	0.740032	0.999995	100795446/100797214/100815070/100780644/100803036/100527532/100803139	LOC100795446/LOC100797214/LOC100815070/LOC100780644/LOC100803036/LOC100527532/LOC100803139	7
BP	GO:0006364	rRNA processing	3/1171	39/11944	0.750293	0.999995	100788688/100797625/100814656	LOC100788688/LOC100797625/LOC100814656	3
BP	GO:0016072	rRNA metabolic process	3/1171	39/11944	0.750293	0.999995	100788688/100797625/100814656	LOC100788688/LOC100797625/LOC100814656	3
BP	GO:0006629	lipid metabolic process	38/1171	426/11944	0.757197	0.999995	100809529/100818076/100170693/100301901/100810048/100799226/100776247/102669768/100793992/100783909/100813372/100818727/100778349/100781495/100794273/100777192/100803679/100790627/100814637/100816382/100819251/100775870/100778487/100781085/100782393/10077	LOC100809529/LOC100818076/FAT1/DXS1/LOC100810048/LOC100799226/LOC100776247/LOC102669768/SLD1.3/LOC100783909/LOC100813372/LOC100818727/LOC100778349/SLD1.6/LOC100794273/LOC100777192/LOC100803679/LOC100790627/LOC100814637/LOC100816382/LOC100819251/EDS1-2/LOC	38
BP	GO:0009163	nucleoside biosynthetic process	1/1171	14/11944	0.764356	0.999995	100812448	LOC100812448	1
BP	GO:0015977	carbon fixation	1/1171	14/11944	0.764356	0.999995	100820574	LOC100820574	1
BP	GO:0042455	ribonucleoside biosynthetic process	1/1171	14/11944	0.764356	0.999995	100812448	LOC100812448	1
BP	GO:1901659	glycosyl compound biosynthetic process	1/1171	14/11944	0.764356	0.999995	100812448	LOC100812448	1
BP	GO:0007165	signal transduction	44/1171	492/11944	0.765608	0.999995	100777119/100784383/547563/100787425/100795340/100820242/102663704/100820100/100791052/100499651/100804165/100818762/100793798/100791891/100527128/100820033/100780856/100305456/100526844/100801481/100790376/100778814/100794995/100797758/100789988/10079157	LOC100777119/LOC100784383/LOC547563/LOC100787425/LOC100795340/LOC100820242/LOC102663704/LOC100820100/LOC100791052/LOC100499651/LOC100804165/LOC100818762/LOC100793798/LOC100791891/LOC100527128/LOC100820033/LOC100780856/LOC100305456/LOC100526844/LOC10080148	44
BP	GO:0023052	signaling	44/1171	492/11944	0.765608	0.999995	100777119/100784383/547563/100787425/100795340/100820242/102663704/100820100/100791052/100499651/100804165/100818762/100793798/100791891/100527128/100820033/100780856/100305456/100526844/100801481/100790376/100778814/100794995/100797758/100789988/10079157	LOC100777119/LOC100784383/LOC547563/LOC100787425/LOC100795340/LOC100820242/LOC102663704/LOC100820100/LOC100791052/LOC100499651/LOC100804165/LOC100818762/LOC100793798/LOC100791891/LOC100527128/LOC100820033/LOC100780856/LOC100305456/LOC100526844/LOC10080148	44
BP	GO:0009132	nucleoside diphosphate metabolic process	7/1171	88/11944	0.772023	0.999995	100795446/100797214/100815070/100780644/100803036/100527532/100803139	LOC100795446/LOC100797214/LOC100815070/LOC100780644/LOC100803036/LOC100527532/LOC100803139	7
BP	GO:0009142	nucleoside triphosphate biosynthetic process	9/1171	112/11944	0.781223	0.999995	100795446/100797214/100815070/100813657/100780644/100803036/100527532/100803139/3989273	LOC100795446/LOC100797214/LOC100815070/LOC100813657/LOC100780644/LOC100803036/LOC100527532/LOC100803139/atpE	9
BP	GO:0009145	purine nucleoside triphosphate biosynthetic process	9/1171	112/11944	0.781223	0.999995	100795446/100797214/100815070/100813657/100780644/100803036/100527532/100803139/3989273	LOC100795446/LOC100797214/LOC100815070/LOC100813657/LOC100780644/LOC100803036/LOC100527532/LOC100803139/atpE	9
BP	GO:0009201	ribonucleoside triphosphate biosynthetic process	9/1171	112/11944	0.781223	0.999995	100795446/100797214/100815070/100813657/100780644/100803036/100527532/100803139/3989273	LOC100795446/LOC100797214/LOC100815070/LOC100813657/LOC100780644/LOC100803036/LOC100527532/LOC100803139/atpE	9
BP	GO:0009206	purine ribonucleoside triphosphate biosynthetic process	9/1171	112/11944	0.781223	0.999995	100795446/100797214/100815070/100813657/100780644/100803036/100527532/100803139/3989273	LOC100795446/LOC100797214/LOC100815070/LOC100813657/LOC100780644/LOC100803036/LOC100527532/LOC100803139/atpE	9
BP	GO:0009126	purine nucleoside monophosphate metabolic process	10/1171	124/11944	0.786072	0.999995	100795446/100797214/100815070/100813657/100780644/100803036/100527532/100812448/100803139/3989273	LOC100795446/LOC100797214/LOC100815070/LOC100813657/LOC100780644/LOC100803036/LOC100527532/LOC100812448/LOC100803139/atpE	10
BP	GO:0009161	ribonucleoside monophosphate metabolic process	10/1171	124/11944	0.786072	0.999995	100795446/100797214/100815070/100813657/100780644/100803036/100527532/100812448/100803139/3989273	LOC100795446/LOC100797214/LOC100815070/LOC100813657/LOC100780644/LOC100803036/LOC100527532/LOC100812448/LOC100803139/atpE	10
BP	GO:0009167	purine ribonucleoside monophosphate metabolic process	10/1171	124/11944	0.786072	0.999995	100795446/100797214/100815070/100813657/100780644/100803036/100527532/100812448/100803139/3989273	LOC100795446/LOC100797214/LOC100815070/LOC100813657/LOC100780644/LOC100803036/LOC100527532/LOC100812448/LOC100803139/atpE	10
BP	GO:0000280	nuclear division	1/1171	15/11944	0.787486	0.999995	100778812	LOC100778812	1
BP	GO:0010876	lipid localization	1/1171	15/11944	0.787486	0.999995	100806166	LOC100806166	1
BP	GO:0098813	nuclear chromosome segregation	1/1171	15/11944	0.787486	0.999995	100778812	LOC100778812	1
BP	GO:0042254	ribosome biogenesis	5/1171	66/11944	0.788111	0.999995	547816/100777482/100788688/100797625/100814656	LOC547816/LOC100777482/LOC100788688/LOC100797625/LOC100814656	5
BP	GO:0006575	cellular modified amino acid metabolic process	2/1171	29/11944	0.792053	0.999995	100500425/100819288	LOC100500425/LOC100819288	2
BP	GO:0007186	G-protein-coupled receptor signaling pathway	2/1171	29/11944	0.792053	0.999995	100527128/100818681	LOC100527128/LOC100818681	2
BP	GO:0010629	negative regulation of gene expression	2/1171	29/11944	0.792053	0.999995	100783361/102665742	LOC100783361/LOC102665742	2
BP	GO:0008654	phospholipid biosynthetic process	3/1171	42/11944	0.794057	0.999995	100777192/100527266/100796558	LOC100777192/LOC100527266/LOC100796558	3
BP	GO:0046907	intracellular transport	16/1171	194/11944	0.802023	0.999995	100807264/100802469/100783780/100805636/100808498/100814417/100809471/100792778/100797752/100797267/100795105/100809022/100784925/100779276/100791060/100802600	LOC100807264/LOC100802469/LOC100783780/LOC100805636/LOC100808498/LOC100814417/LOC100809471/LOC100792778/LOC100797752/LOC100797267/LOC100795105/LOC100809022/LOC100784925/LOC100779276/LOC100791060/LOC100802600	16
BP	GO:0051649	establishment of localization in cell	16/1171	194/11944	0.802023	0.999995	100807264/100802469/100783780/100805636/100808498/100814417/100809471/100792778/100797752/100797267/100795105/100809022/100784925/100779276/100791060/100802600	LOC100807264/LOC100802469/LOC100783780/LOC100805636/LOC100808498/LOC100814417/LOC100809471/LOC100792778/LOC100797752/LOC100797267/LOC100795105/LOC100809022/LOC100784925/LOC100779276/LOC100791060/LOC100802600	16
BP	GO:0016052	carbohydrate catabolic process	8/1171	103/11944	0.803546	0.999995	100795446/100797214/100815070/547683/100780644/100803036/100527532/100803139	LOC100795446/LOC100797214/LOC100815070/BMY2/LOC100780644/LOC100803036/LOC100527532/LOC100803139	8
BP	GO:1901607	alpha-amino acid biosynthetic process	6/1171	80/11944	0.809009	0.999995	100820316/100812918/100815931/100819513/100788658/100786329	LOC100820316/LOC100812918/LOC100815931/LOC100819513/LOC100788658/LOC100786329	6
BP	GO:0034660	ncRNA metabolic process	14/1171	173/11944	0.811976	0.999995	100194418/100819533/100781232/100777060/100788688/100812453/100798111/100797625/100809656/100814656/100784996/100777447/100791830/100787758	ARGS/LOC100819533/LOC100781232/LOC100777060/LOC100788688/LOC100812453/LOC100798111/LOC100797625/LOC100809656/LOC100814656/LOC100784996/LOC100777447/LOC100791830/LOC100787758	14
BP	GO:1901605	alpha-amino acid metabolic process	8/1171	104/11944	0.811993	0.999995	100820316/100812918/100815931/100819513/100788658/100782073/100786329/100797489	LOC100820316/LOC100812918/LOC100815931/LOC100819513/LOC100788658/LOC100782073/LOC100786329/LOC100797489	8
BP	GO:0008652	cellular amino acid biosynthetic process	7/1171	93/11944	0.818741	0.999995	100820316/100812918/100815931/100819513/100788658/100797019/100786329	LOC100820316/LOC100812918/LOC100815931/LOC100819513/LOC100788658/LOC100797019/LOC100786329	7
BP	GO:0009892	negative regulation of metabolic process	2/1171	31/11944	0.822037	0.999995	100783361/102665742	LOC100783361/LOC102665742	2
BP	GO:0010605	negative regulation of macromolecule metabolic process	2/1171	31/11944	0.822037	0.999995	100783361/102665742	LOC100783361/LOC102665742	2
BP	GO:0032259	methylation	4/1171	57/11944	0.823106	0.999995	100786650/100804592/100819479/100784550	LOC100786650/LOC100804592/LOC100819479/LOC100784550	4
BP	GO:0007059	chromosome segregation	1/1171	17/11944	0.827162	0.999995	100778812	LOC100778812	1
BP	GO:0016458	gene silencing	1/1171	17/11944	0.827162	0.999995	102665742	LOC102665742	1
BP	GO:0016485	protein processing	1/1171	17/11944	0.827162	0.999995	100783660	LOC100783660	1
BP	GO:0031047	gene silencing by RNA	1/1171	17/11944	0.827162	0.999995	102665742	LOC102665742	1
BP	GO:0022613	ribonucleoprotein complex biogenesis	5/1171	70/11944	0.829016	0.999995	547816/100777482/100788688/100797625/100814656	LOC547816/LOC100777482/LOC100788688/LOC100797625/LOC100814656	5
BP	GO:0046034	ATP metabolic process	9/1171	118/11944	0.829678	0.999995	100795446/100797214/100815070/100813657/100780644/100803036/100527532/100803139/3989273	LOC100795446/LOC100797214/LOC100815070/LOC100813657/LOC100780644/LOC100803036/LOC100527532/LOC100803139/atpE	9
BP	GO:0001522	pseudouridine synthesis	2/1171	32/11944	0.835524	0.999995	100806355/100780706	LOC100806355/LOC100780706	2
BP	GO:0044282	small molecule catabolic process	2/1171	32/11944	0.835524	0.999995	100799226/100790627	LOC100799226/LOC100790627	2
BP	GO:0051604	protein maturation	1/1171	18/11944	0.844132	0.999995	100783660	LOC100783660	1
BP	GO:0008380	RNA splicing	2/1171	33/11944	0.848079	0.999995	732608/100783576	LOC732608/LOC100783576	2
BP	GO:0000272	polysaccharide catabolic process	1/1171	19/11944	0.859436	0.999995	547683	BMY2	1
BP	GO:0006074	(1->3)-beta-D-glucan metabolic process	1/1171	19/11944	0.859436	0.999995	100811121	LOC100811121	1
BP	GO:0006075	(1->3)-beta-D-glucan biosynthetic process	1/1171	19/11944	0.859436	0.999995	100811121	LOC100811121	1
BP	GO:0006778	porphyrin-containing compound metabolic process	1/1171	19/11944	0.859436	0.999995	100807959	LOC100807959	1
BP	GO:0098655	cation transmembrane transport	7/1171	100/11944	0.871179	0.999995	100796449/100787215/100813657/100801093/100793387/100788008/3989273	LOC100796449/LOC100787215/LOC100813657/LOC100801093/LOC100793387/LOC100788008/atpE	7
BP	GO:0098660	inorganic ion transmembrane transport	7/1171	100/11944	0.871179	0.999995	100796449/100787215/100813657/100801093/100793387/100788008/3989273	LOC100796449/LOC100787215/LOC100813657/LOC100801093/LOC100793387/LOC100788008/atpE	7
BP	GO:0098662	inorganic cation transmembrane transport	7/1171	100/11944	0.871179	0.999995	100796449/100787215/100813657/100801093/100793387/100788008/3989273	LOC100796449/LOC100787215/LOC100813657/LOC100801093/LOC100793387/LOC100788008/atpE	7
BP	GO:0015698	inorganic anion transport	3/1171	49/11944	0.871711	0.999995	100777170/100775538/100804208	LOC100777170/LOC100775538/LOC100804208	3
BP	GO:0009073	aromatic amino acid family biosynthetic process	1/1171	20/11944	0.873239	0.999995	100797019	LOC100797019	1
BP	GO:0042221	response to chemical	14/1171	184/11944	0.874198	0.999995	100795338/100792122/100790644/100804628/111188139/100792588/100797729/100816310/100783792/100805257/100784187/100782284/100816063/100817780	LOC100795338/LOC100792122/LOC100790644/LOC100804628/LOC111188139/LOC100792588/LOC100797729/LOC100816310/LOC100783792/LOC100805257/LOC100784187/LOC100782284/LOC100816063/LOC100817780	14
BP	GO:0007017	microtubule-based process	10/1171	137/11944	0.875187	0.999995	100780424/100527224/102660848/100800246/100812813/100817066/100790593/100800184/100819897/100785855	LOC100780424/LOC100527224/LOC102660848/LOC100800246/LOC100812813/LOC100817066/LOC100790593/LOC100800184/LOC100819897/LOC100785855	10
BP	GO:0071554	cell wall organization or biogenesis	5/1171	76/11944	0.878102	0.999995	100817350/100779462/100527091/100784196/100775306	LOC100817350/LOC100779462/LOC100527091/LOC100784196/LOC100775306	5
BP	GO:0048193	Golgi vesicle transport	3/1171	50/11944	0.880386	0.999995	100817178/100797752/100793116	LOC100817178/LOC100797752/LOC100793116	3
BP	GO:0042398	cellular modified amino acid biosynthetic process	1/1171	21/11944	0.885688	0.999995	100500425	LOC100500425	1
BP	GO:0042440	pigment metabolic process	1/1171	21/11944	0.885688	0.999995	100807959	LOC100807959	1
BP	GO:0048285	organelle fission	1/1171	21/11944	0.885688	0.999995	100778812	LOC100778812	1
BP	GO:0009144	purine nucleoside triphosphate metabolic process	9/1171	127/11944	0.886251	0.999995	100795446/100797214/100815070/100813657/100780644/100803036/100527532/100803139/3989273	LOC100795446/LOC100797214/LOC100815070/LOC100813657/LOC100780644/LOC100803036/LOC100527532/LOC100803139/atpE	9
BP	GO:0009199	ribonucleoside triphosphate metabolic process	9/1171	127/11944	0.886251	0.999995	100795446/100797214/100815070/100813657/100780644/100803036/100527532/100803139/3989273	LOC100795446/LOC100797214/LOC100815070/LOC100813657/LOC100780644/LOC100803036/LOC100527532/LOC100803139/atpE	9
BP	GO:0009205	purine ribonucleoside triphosphate metabolic process	9/1171	127/11944	0.886251	0.999995	100795446/100797214/100815070/100813657/100780644/100803036/100527532/100803139/3989273	LOC100795446/LOC100797214/LOC100815070/LOC100813657/LOC100780644/LOC100803036/LOC100527532/LOC100803139/atpE	9
BP	GO:0006470	protein dephosphorylation	2/1171	37/11944	0.890023	0.999995	100775448/100804683	LOC100775448/LOC100804683	2
BP	GO:0016311	dephosphorylation	2/1171	37/11944	0.890023	0.999995	100775448/100804683	LOC100775448/LOC100804683	2
BP	GO:0009141	nucleoside triphosphate metabolic process	9/1171	129/11944	0.896458	0.999995	100795446/100797214/100815070/100813657/100780644/100803036/100527532/100803139/3989273	LOC100795446/LOC100797214/LOC100815070/LOC100813657/LOC100780644/LOC100803036/LOC100527532/LOC100803139/atpE	9
BP	GO:0016071	mRNA metabolic process	5/1171	80/11944	0.903698	0.999995	732608/100785904/100793149/100783361/100783576	LOC732608/LOC100785904/LOC100793149/LOC100783361/LOC100783576	5
BP	GO:0008033	tRNA processing	4/1171	67/11944	0.905248	0.999995	100788688/100797625/100814656/100784996	LOC100788688/LOC100797625/LOC100814656/LOC100784996	4
BP	GO:0006888	ER to Golgi vesicle-mediated transport	1/1171	23/11944	0.90704	0.999995	100797752	LOC100797752	1
BP	GO:0006413	translational initiation	2/1171	41/11944	0.920995	0.999995	100777906/100306612	LOC100777906/LOC100306612	2
BP	GO:0051276	chromosome organization	7/1171	110/11944	0.923807	0.999995	100786650/100804592/100791541/100819479/100784550/100800511/100805553	LOC100786650/LOC100804592/LOC100791541/LOC100819479/LOC100784550/LOC100800511/LOC100805553	7
BP	GO:0006397	mRNA processing	4/1171	71/11944	0.927227	0.999995	732608/100785904/100793149/100783576	LOC732608/LOC100785904/LOC100793149/LOC100783576	4
BP	GO:0006720	isoprenoid metabolic process	2/1171	42/11944	0.927342	0.999995	100301901/100814637	DXS1/LOC100814637	2
BP	GO:0008299	isoprenoid biosynthetic process	2/1171	42/11944	0.927342	0.999995	100301901/100814637	DXS1/LOC100814637	2
BP	GO:0006066	alcohol metabolic process	1/1171	27/11944	0.938531	0.999995	100801639	LOC100801639	1
BP	GO:0019751	polyol metabolic process	1/1171	27/11944	0.938531	0.999995	100801639	LOC100801639	1
BP	GO:0016192	vesicle-mediated transport	17/1171	239/11944	0.941588	0.999995	100802534/100818693/100777735/100802469/100814417/100817178/100797752/100780787/100809716/100799102/100793116/100818953/100796432/100784539/100793347/100779276/100802600	LOC100802534/LOC100818693/LOC100777735/LOC100802469/LOC100814417/LOC100817178/LOC100797752/LOC100780787/LOC100809716/LOC100799102/LOC100793116/LOC100818953/LOC100796432/LOC100784539/LOC100793347/LOC100779276/LOC100802600	17
BP	GO:0035556	intracellular signal transduction	18/1171	252/11944	0.943923	0.999995	100777119/100784383/100787425/100795340/100820242/102663704/100804165/100818762/100780856/100790376/100778814/100794995/100789988/100800216/100798055/100527366/100817378/100789747	LOC100777119/LOC100784383/LOC100787425/LOC100795340/LOC100820242/LOC102663704/LOC100804165/LOC100818762/LOC100780856/LOC100790376/LOC100778814/LOC100794995/LOC100789988/LOC100800216/LOC100798055/LOC100527366/LOC100817378/LOC100789747	18
BP	GO:0009733	response to auxin	2/1171	46/11944	0.948219	0.999995	111188139/100784187	LOC111188139/LOC100784187	2
BP	GO:0030001	metal ion transport	12/1171	181/11944	0.948811	0.999995	100791239/100791174/100796449/100795735/100790349/100801093/100793387/100788008/100817349/100804960/100808127/100778219	LOC100791239/LOC100791174/LOC100796449/LOC100795735/LOC100790349/LOC100801093/LOC100793387/LOC100788008/LOC100817349/LOC100804960/LOC100808127/LOC100778219	12
BP	GO:0006928	movement of cell or subcellular component	6/1171	107/11944	0.957884	0.999995	100780424/100800246/100812813/100817066/100819897/100785855	LOC100780424/LOC100800246/LOC100812813/LOC100817066/LOC100819897/LOC100785855	6
BP	GO:0007018	microtubule-based movement	6/1171	107/11944	0.957884	0.999995	100780424/100800246/100812813/100817066/100819897/100785855	LOC100780424/LOC100800246/LOC100812813/LOC100817066/LOC100819897/LOC100785855	6
BP	GO:0022402	cell cycle process	1/1171	31/11944	0.95936	0.999995	100778812	LOC100778812	1
BP	GO:0071103	DNA conformation change	2/1171	49/11944	0.959981	0.999995	100791541/100805553	LOC100791541/LOC100805553	2
BP	GO:0048519	negative regulation of biological process	2/1171	51/11944	0.966349	0.999995	100783361/102665742	LOC100783361/LOC102665742	2
BP	GO:0006334	nucleosome assembly	1/1171	33/11944	0.966957	0.999995	100805553	LOC100805553	1
BP	GO:0031497	chromatin assembly	1/1171	33/11944	0.966957	0.999995	100805553	LOC100805553	1
BP	GO:0034728	nucleosome organization	1/1171	33/11944	0.966957	0.999995	100805553	LOC100805553	1
BP	GO:1902600	proton transmembrane transport	3/1171	68/11944	0.968674	0.999995	100787215/100813657/3989273	LOC100787215/LOC100813657/atpE	3
BP	GO:0009719	response to endogenous stimulus	5/1171	98/11944	0.969349	0.999995	100790644/100804628/111188139/100784187/100817780	LOC100790644/LOC100804628/LOC111188139/LOC100784187/LOC100817780	5
BP	GO:0009725	response to hormone	5/1171	98/11944	0.969349	0.999995	100790644/100804628/111188139/100784187/100817780	LOC100790644/LOC100804628/LOC111188139/LOC100784187/LOC100817780	5
BP	GO:0010033	response to organic substance	5/1171	98/11944	0.969349	0.999995	100790644/100804628/111188139/100784187/100817780	LOC100790644/LOC100804628/LOC111188139/LOC100784187/LOC100817780	5
BP	GO:0006333	chromatin assembly or disassembly	1/1171	34/11944	0.970206	0.999995	100805553	LOC100805553	1
BP	GO:0009072	aromatic amino acid family metabolic process	1/1171	34/11944	0.970206	0.999995	100797019	LOC100797019	1
BP	GO:1901615	organic hydroxy compound metabolic process	1/1171	35/11944	0.973135	0.999995	100801639	LOC100801639	1
BP	GO:0044248	cellular catabolic process	17/1171	258/11944	0.974016	0.999995	100795446/100797214/100799226/100815070/100779462/100527091/100782577/100784196/100790627/100780644/100803036/100775306/100783361/100527532/100807959/100803139/100793947	LOC100795446/LOC100797214/LOC100799226/LOC100815070/LOC100779462/LOC100527091/LOC100782577/LOC100784196/LOC100790627/LOC100780644/LOC100803036/LOC100775306/LOC100783361/LOC100527532/LOC100807959/LOC100803139/LOC100793947	17
BP	GO:0015979	photosynthesis	4/1171	86/11944	0.974486	0.999995	100814341/100796767/100499718/100783530	LOC100814341/LOC100796767/LOC100499718/LOC100783530	4
BP	GO:0006323	DNA packaging	1/1171	37/11944	0.978159	0.999995	100805553	LOC100805553	1
BP	GO:0065004	protein-DNA complex assembly	1/1171	37/11944	0.978159	0.999995	100805553	LOC100805553	1
BP	GO:0071824	protein-DNA complex subunit organization	1/1171	37/11944	0.978159	0.999995	100805553	LOC100805553	1
BP	GO:0016579	protein deubiquitination	2/1171	57/11944	0.980123	0.999995	100792642/100798267	LOC100792642/LOC100798267	2
BP	GO:0070646	protein modification by small protein removal	2/1171	57/11944	0.980123	0.999995	100792642/100798267	LOC100792642/LOC100798267	2
BP	GO:0009451	RNA modification	2/1171	59/11944	0.983355	0.999995	100806355/100780706	LOC100806355/LOC100780706	2
BP	GO:0065008	regulation of biological quality	14/1171	231/11944	0.984588	0.999995	100820242/100811108/100797621/100775613/100804431/100816892/100819536/100788658/100305876/100791778/100809578/100786329/100779952/100170706	LOC100820242/LOC100811108/LOC100797621/LOC100775613/LOC100804431/LOC100816892/LOC100819536/LOC100788658/LOC100305876/LOC100791778/LOC100809578/LOC100786329/LOC100779952/PDIL-2	14
BP	GO:0007264	small GTPase mediated signal transduction	7/1171	138/11944	0.985534	0.999995	100778814/100794995/100789988/100800216/100527366/100817378/100789747	LOC100778814/LOC100794995/LOC100789988/LOC100800216/LOC100527366/LOC100817378/LOC100789747	7
BP	GO:0009308	amine metabolic process	1/1171	41/11944	0.985565	0.999995	100804431	LOC100804431	1
BP	GO:0015988	energy coupled proton transmembrane transport, against electrochemical gradient	1/1171	43/11944	0.988266	0.999995	100787215	LOC100787215	1
BP	GO:0015991	ATP hydrolysis coupled proton transport	1/1171	43/11944	0.988266	0.999995	100787215	LOC100787215	1
BP	GO:0042545	cell wall modification	1/1171	43/11944	0.988266	0.999995	100817350	LOC100817350	1
BP	GO:0090662	ATP hydrolysis coupled transmembrane transport	1/1171	43/11944	0.988266	0.999995	100787215	LOC100787215	1
BP	GO:0099131	ATP hydrolysis coupled ion transmembrane transport	1/1171	43/11944	0.988266	0.999995	100787215	LOC100787215	1
BP	GO:0099132	ATP hydrolysis coupled cation transmembrane transport	1/1171	43/11944	0.988266	0.999995	100787215	LOC100787215	1
BP	GO:0007049	cell cycle	2/1171	63/11944	0.98836	0.999995	100778812/102668318	LOC100778812/LOC102668318	2
BP	GO:0007010	cytoskeleton organization	1/1171	44/11944	0.98942	0.999995	100787208	LOC100787208	1
BP	GO:0045454	cell redox homeostasis	9/1171	172/11944	0.989977	0.999995	100820242/100811108/100816892/100819536/100305876/100791778/100809578/100779952/100170706	LOC100820242/LOC100811108/LOC100816892/LOC100819536/LOC100305876/LOC100791778/LOC100809578/LOC100779952/PDIL-2	9
BP	GO:0006457	protein folding	10/1171	186/11944	0.990092	0.999995	100781416/100500635/100819150/100809682/100809134/100306275/100781538/100812682/547851/100798944	LOC100781416/LOC100500635/CYP53/CYP60/CYP7/CYP11/CYP62/LOC100812682/LOC547851/LOC100798944	10
BP	GO:0006396	RNA processing	14/1171	240/11944	0.990295	0.999995	100802620/100783237/732608/100788688/100806355/100797625/100798218/100785904/100814656/100793149/100784996/100816982/100783576/100780706	LOC100802620/LOC100783237/LOC732608/LOC100788688/LOC100806355/LOC100797625/LOC100798218/LOC100785904/LOC100814656/LOC100793149/LOC100784996/LOC100816982/LOC100783576/LOC100780706	14
BP	GO:1901575	organic substance catabolic process	18/1171	293/11944	0.990835	0.999995	100795446/100797214/100799226/100815070/100779462/100527091/100782577/547683/100784196/100790627/100780644/100803036/100775306/100783361/100527532/100807959/100803139/100793947	LOC100795446/LOC100797214/LOC100799226/LOC100815070/LOC100779462/LOC100527091/LOC100782577/BMY2/LOC100784196/LOC100790627/LOC100780644/LOC100803036/LOC100775306/LOC100783361/LOC100527532/LOC100807959/LOC100803139/LOC100793947	18
BP	GO:0006812	cation transport	19/1171	309/11944	0.992145	0.999995	100791239/100796502/100791174/100796449/100787215/100795735/100813657/100790349/100801093/100793387/100818774/100788008/100817349/100804960/100810144/100808127/100781515/100778219/3989273	LOC100791239/AMT1.2/LOC100791174/LOC100796449/LOC100787215/LOC100795735/LOC100813657/LOC100790349/LOC100801093/LOC100793387/AMT1.1/LOC100788008/LOC100817349/LOC100804960/CDF1/LOC100808127/LOC100781515/LOC100778219/atpE	19
BP	GO:0034470	ncRNA processing	4/1171	102/11944	0.992305	0.999995	100788688/100797625/100814656/100784996	LOC100788688/LOC100797625/LOC100814656/LOC100784996	4
BP	GO:0019725	cellular homeostasis	9/1171	180/11944	0.993857	0.999995	100820242/100811108/100816892/100819536/100305876/100791778/100809578/100779952/100170706	LOC100820242/LOC100811108/LOC100816892/LOC100819536/LOC100305876/LOC100791778/LOC100809578/LOC100779952/PDIL-2	9
BP	GO:0009056	catabolic process	18/1171	304/11944	0.994669	0.999995	100795446/100797214/100799226/100815070/100779462/100527091/100782577/547683/100784196/100790627/100780644/100803036/100775306/100783361/100527532/100807959/100803139/100793947	LOC100795446/LOC100797214/LOC100799226/LOC100815070/LOC100779462/LOC100527091/LOC100782577/BMY2/LOC100784196/LOC100790627/LOC100780644/LOC100803036/LOC100775306/LOC100783361/LOC100527532/LOC100807959/LOC100803139/LOC100793947	18
BP	GO:0042592	homeostatic process	9/1171	183/11944	0.994907	0.999995	100820242/100811108/100816892/100819536/100305876/100791778/100809578/100779952/100170706	LOC100820242/LOC100811108/LOC100816892/LOC100819536/LOC100305876/LOC100791778/LOC100809578/LOC100779952/PDIL-2	9
BP	GO:0034622	cellular protein-containing complex assembly	3/1171	91/11944	0.99516	0.999995	100814341/100796767/100805553	LOC100814341/LOC100796767/LOC100805553	3
BP	GO:0006996	organelle organization	9/1171	188/11944	0.996289	0.999995	100787208/100778812/100786650/100804592/100791541/100819479/100784550/100800511/100805553	LOC100787208/LOC100778812/LOC100786650/LOC100804592/LOC100791541/LOC100819479/LOC100784550/LOC100800511/LOC100805553	9
BP	GO:0009057	macromolecule catabolic process	7/1171	159/11944	0.996399	0.999995	100779462/100527091/100782577/547683/100784196/100775306/100783361	LOC100779462/LOC100527091/LOC100782577/BMY2/LOC100784196/LOC100775306/LOC100783361	7
BP	GO:0045229	external encapsulating structure organization	1/1171	56/11944	0.99695	0.999995	100817350	LOC100817350	1
BP	GO:0071555	cell wall organization	1/1171	56/11944	0.99695	0.999995	100817350	LOC100817350	1
BP	GO:0065003	protein-containing complex assembly	3/1171	99/11944	0.997543	0.999995	100814341/100796767/100805553	LOC100814341/LOC100796767/LOC100805553	3
BP	GO:0006260	DNA replication	2/1171	81/11944	0.997753	0.999995	100802903/100780072	LOC100802903/LOC100780072	2
BP	GO:0006508	proteolysis	29/1171	477/11944	0.998831	0.999995	100783242/547880/100807680/100793808/100781698/100796650/100819201/547700/548001/100784181/100793064/100799658/100792642/100802398/100782143/100798267/100818360/100782377/100777892/100791283/100810927/100783660/100786104/100808412/100784026/100802878/1007	LOC100783242/SMEP1/LOC100807680/LOC100793808/LOC100781698/LOC100796650/LOC100819201/VPE2/MMP2/LOC100784181/LOC100793064/LOC100799658/LOC100792642/LOC100802398/LOC100782143/LOC100798267/LOC100818360/LOC100782377/LOC100777892/LOC100791283/LOC100810927/LOC10	29
BP	GO:1901565	organonitrogen compound catabolic process	5/1171	145/11944	0.99902	0.999995	100779462/100527091/100784196/100775306/100807959	LOC100779462/LOC100527091/LOC100784196/LOC100775306/LOC100807959	5
BP	GO:0044085	cellular component biogenesis	8/1171	206/11944	0.99961	0.999995	100814341/547816/100777482/100796767/100788688/100797625/100814656/100805553	LOC100814341/LOC547816/LOC100777482/LOC100796767/LOC100788688/LOC100797625/LOC100814656/LOC100805553	8
BP	GO:0043933	protein-containing complex subunit organization	3/1171	121/11944	0.999639	0.999995	100814341/100796767/100805553	LOC100814341/LOC100796767/LOC100805553	3
BP	GO:0022607	cellular component assembly	3/1171	137/11944	0.999914	0.999995	100814341/100796767/100805553	LOC100814341/LOC100796767/LOC100805553	3
BP	GO:0044265	cellular macromolecule catabolic process	2/1171	119/11944	0.999939	0.999995	100782577/100783361	LOC100782577/LOC100783361	2
BP	GO:0006281	DNA repair	1/1171	104/11944	0.999979	0.999995	100816973	LOC100816973	1
BP	GO:0006259	DNA metabolic process	6/1171	214/11944	0.999984	0.999995	100782577/100802903/100780072/100811600/100791541/100816973	LOC100782577/LOC100802903/LOC100780072/LOC100811600/LOC100791541/LOC100816973	6
BP	GO:0006974	cellular response to DNA damage stimulus	1/1171	108/11944	0.999986	0.999995	100816973	LOC100816973	1
BP	GO:0033554	cellular response to stress	1/1171	108/11944	0.999986	0.999995	100816973	LOC100816973	1
BP	GO:0071840	cellular component organization or biogenesis	17/1171	400/11944	0.999992	0.999995	100814341/547816/100817350/100777482/100796767/100787208/100778812/100788688/100797625/100814656/100786650/100804592/100791541/100819479/100784550/100800511/100805553	LOC100814341/LOC547816/LOC100817350/LOC100777482/LOC100796767/LOC100787208/LOC100778812/LOC100788688/LOC100797625/LOC100814656/LOC100786650/LOC100804592/LOC100791541/LOC100819479/LOC100784550/LOC100800511/LOC100805553	17
BP	GO:0016043	cellular component organization	12/1171	331/11944	0.999995	0.999995	100814341/100817350/100796767/100787208/100778812/100786650/100804592/100791541/100819479/100784550/100800511/100805553	LOC100814341/LOC100817350/LOC100796767/LOC100787208/LOC100778812/LOC100786650/LOC100804592/LOC100791541/LOC100819479/LOC100784550/LOC100800511/LOC100805553	12
CC	GO:0031012	extracellular matrix	6/357	18/4244	0.00263441	0.144893	547880/548001/100802398/100782143/100782377/100786104	SMEP1/MMP2/LOC100802398/LOC100782143/LOC100782377/LOC100786104	6
CC	GO:0044421	extracellular region part	6/357	18/4244	0.00263441	0.144893	547880/548001/100802398/100782143/100782377/100786104	SMEP1/MMP2/LOC100802398/LOC100782143/LOC100782377/LOC100786104	6
CC	GO:0031984	organelle subcompartment	9/357	54/4244	0.0342032	0.585831	100806815/100783780/100805636/100803270/100777232/100791591/100819421/100814056/100527266	LOC100806815/LOC100783780/LOC100805636/LOC100803270/LOC100777232/LOC100791591/LOC100819421/LOC100814056/LOC100527266	9
CC	GO:0005576	extracellular region	10/357	64/4244	0.0392769	0.585831	547880/100778237/548001/732603/100802398/100782143/100799673/100782377/100786104/100776165	SMEP1/LOC100778237/MMP2/XET1/LOC100802398/LOC100782143/LOC100799673/LOC100782377/LOC100786104/LOC100776165	10
CC	GO:0000145	exocyst	7/357	42/4244	0.0583955	0.585831	100802534/100818693/100777735/100809716/100799102/100796432/100784539	LOC100802534/LOC100818693/LOC100777735/LOC100809716/LOC100799102/LOC100796432/LOC100784539	7
CC	GO:0005938	cell cortex	7/357	42/4244	0.0583955	0.585831	100802534/100818693/100777735/100809716/100799102/100796432/100784539	LOC100802534/LOC100818693/LOC100777735/LOC100809716/LOC100799102/LOC100796432/LOC100784539	7
CC	GO:0044448	cell cortex part	7/357	42/4244	0.0583955	0.585831	100802534/100818693/100777735/100809716/100799102/100796432/100784539	LOC100802534/LOC100818693/LOC100777735/LOC100809716/LOC100799102/LOC100796432/LOC100784539	7
CC	GO:0099568	cytoplasmic region	7/357	42/4244	0.0583955	0.585831	100802534/100818693/100777735/100809716/100799102/100796432/100784539	LOC100802534/LOC100818693/LOC100777735/LOC100809716/LOC100799102/LOC100796432/LOC100784539	7
CC	GO:0030126	COPI vesicle coat	3/357	11/4244	0.0585831	0.585831	100802469/100814417/100802600	LOC100802469/LOC100814417/LOC100802600	3
CC	GO:0030137	COPI-coated vesicle	3/357	11/4244	0.0585831	0.585831	100802469/100814417/100802600	LOC100802469/LOC100814417/LOC100802600	3
CC	GO:0030663	COPI-coated vesicle membrane	3/357	11/4244	0.0585831	0.585831	100802469/100814417/100802600	LOC100802469/LOC100814417/LOC100802600	3
CC	GO:0005875	microtubule associated complex	4/357	20/4244	0.0813542	0.69121	100527224/102660848/100790593/100800184	LOC100527224/LOC102660848/LOC100790593/LOC100800184	4
CC	GO:0098791	Golgi subcompartment	3/357	13/4244	0.0896868	0.69121	100791591/100819421/100814056	LOC100791591/LOC100819421/LOC100814056	3
CC	GO:0012505	endomembrane system	18/357	155/4244	0.0978891	0.69121	100802469/100806815/100783780/100805636/100814417/100817178/100803270/100797752/100777232/100791591/100793116/100819421/100777616/100814056/547851/100817179/100527266/100802600	LOC100802469/LOC100806815/LOC100783780/LOC100805636/LOC100814417/LOC100817178/LOC100803270/LOC100797752/LOC100777232/LOC100791591/LOC100793116/LOC100819421/LOC100777616/LOC100814056/LOC547851/LOC100817179/LOC100527266/LOC100802600	18
CC	GO:0005783	endoplasmic reticulum	10/357	76/4244	0.102172	0.69121	100806815/100783780/100805636/100817178/100803270/100777232/100793116/547851/100817179/100527266	LOC100806815/LOC100783780/LOC100805636/LOC100817178/LOC100803270/LOC100777232/LOC100793116/LOC547851/LOC100817179/LOC100527266	10
CC	GO:0099023	tethering complex	7/357	48/4244	0.104143	0.69121	100802534/100818693/100777735/100809716/100799102/100796432/100784539	LOC100802534/LOC100818693/LOC100777735/LOC100809716/LOC100799102/LOC100796432/LOC100784539	7
CC	GO:0005789	endoplasmic reticulum membrane	6/357	41/4244	0.125675	0.69121	100806815/100783780/100805636/100803270/100777232/100527266	LOC100806815/LOC100783780/LOC100805636/LOC100803270/LOC100777232/LOC100527266	6
CC	GO:0042175	nuclear outer membrane-endoplasmic reticulum membrane network	6/357	41/4244	0.125675	0.69121	100806815/100783780/100805636/100803270/100777232/100527266	LOC100806815/LOC100783780/LOC100805636/LOC100803270/LOC100777232/LOC100527266	6
CC	GO:0044432	endoplasmic reticulum part	6/357	41/4244	0.125675	0.69121	100806815/100783780/100805636/100803270/100777232/100527266	LOC100806815/LOC100783780/LOC100805636/LOC100803270/LOC100777232/LOC100527266	6
CC	GO:0098827	endoplasmic reticulum subcompartment	6/357	41/4244	0.125675	0.69121	100806815/100783780/100805636/100803270/100777232/100527266	LOC100806815/LOC100783780/LOC100805636/LOC100803270/LOC100777232/LOC100527266	6
CC	GO:0016459	myosin complex	4/357	27/4244	0.187543	0.924093	100786893/100781736/100791070/100796413	LOC100786893/LOC100781736/LOC100791070/LOC100796413	4
CC	GO:0045261	proton-transporting ATP synthase complex, catalytic core F(1)	2/357	10/4244	0.203107	0.924093	100813657/3989273	LOC100813657/atpE	2
CC	GO:0005794	Golgi apparatus	6/357	48/4244	0.212905	0.924093	100802469/100814417/100791591/100819421/100814056/100802600	LOC100802469/LOC100814417/LOC100791591/LOC100819421/LOC100814056/LOC100802600	6
CC	GO:0044431	Golgi apparatus part	6/357	48/4244	0.212905	0.924093	100802469/100814417/100791591/100819421/100814056/100802600	LOC100802469/LOC100814417/LOC100791591/LOC100819421/LOC100814056/LOC100802600	6
CC	GO:0044430	cytoskeletal part	8/357	69/4244	0.220894	0.924093	100527224/102660848/100786893/100781736/100790593/100791070/100800184/100796413	LOC100527224/LOC102660848/LOC100786893/LOC100781736/LOC100790593/LOC100791070/LOC100800184/LOC100796413	8
CC	GO:0015630	microtubule cytoskeleton	4/357	29/4244	0.223606	0.924093	100527224/102660848/100790593/100800184	LOC100527224/LOC102660848/LOC100790593/LOC100800184	4
CC	GO:0000139	Golgi membrane	2/357	11/4244	0.235224	0.924093	100791591/100814056	LOC100791591/LOC100814056	2
CC	GO:0005681	spliceosomal complex	2/357	11/4244	0.235224	0.924093	732608/100783576	LOC732608/LOC100783576	2
CC	GO:0005856	cytoskeleton	8/357	73/4244	0.268883	0.963674	100527224/102660848/100786893/100781736/100790593/100791070/100800184/100796413	LOC100527224/LOC102660848/LOC100786893/LOC100781736/LOC100790593/LOC100791070/LOC100800184/LOC100796413	8
CC	GO:0005759	mitochondrial matrix	2/357	14/4244	0.332036	0.963674	100809454/100803348	LOC100809454/LOC100803348	2
CC	GO:0005798	Golgi-associated vesicle	4/357	36/4244	0.359187	0.963674	100802469/100814417/100797752/100802600	LOC100802469/LOC100814417/LOC100797752/LOC100802600	4
CC	GO:0012506	vesicle membrane	4/357	36/4244	0.359187	0.963674	100802469/100814417/100797752/100802600	LOC100802469/LOC100814417/LOC100797752/LOC100802600	4
CC	GO:0030120	vesicle coat	4/357	36/4244	0.359187	0.963674	100802469/100814417/100797752/100802600	LOC100802469/LOC100814417/LOC100797752/LOC100802600	4
CC	GO:0030135	coated vesicle	4/357	36/4244	0.359187	0.963674	100802469/100814417/100797752/100802600	LOC100802469/LOC100814417/LOC100797752/LOC100802600	4
CC	GO:0030659	cytoplasmic vesicle membrane	4/357	36/4244	0.359187	0.963674	100802469/100814417/100797752/100802600	LOC100802469/LOC100814417/LOC100797752/LOC100802600	4
CC	GO:0030660	Golgi-associated vesicle membrane	4/357	36/4244	0.359187	0.963674	100802469/100814417/100797752/100802600	LOC100802469/LOC100814417/LOC100797752/LOC100802600	4
CC	GO:0030662	coated vesicle membrane	4/357	36/4244	0.359187	0.963674	100802469/100814417/100797752/100802600	LOC100802469/LOC100814417/LOC100797752/LOC100802600	4
CC	GO:0031410	cytoplasmic vesicle	4/357	36/4244	0.359187	0.963674	100802469/100814417/100797752/100802600	LOC100802469/LOC100814417/LOC100797752/LOC100802600	4
CC	GO:0031982	vesicle	4/357	36/4244	0.359187	0.963674	100802469/100814417/100797752/100802600	LOC100802469/LOC100814417/LOC100797752/LOC100802600	4
CC	GO:0044433	cytoplasmic vesicle part	4/357	36/4244	0.359187	0.963674	100802469/100814417/100797752/100802600	LOC100802469/LOC100814417/LOC100797752/LOC100802600	4
CC	GO:0097708	intracellular vesicle	4/357	36/4244	0.359187	0.963674	100802469/100814417/100797752/100802600	LOC100802469/LOC100814417/LOC100797752/LOC100802600	4
CC	GO:0098588	bounding membrane of organelle	8/357	83/4244	0.398203	0.999966	100802469/100783780/100805636/100814417/100797752/100791591/100814056/100802600	LOC100802469/LOC100783780/LOC100805636/LOC100814417/LOC100797752/LOC100791591/LOC100814056/LOC100802600	8
CC	GO:0048046	apoplast	4/357	39/4244	0.418245	0.999966	100778237/732603/100799673/100776165	LOC100778237/XET1/LOC100799673/LOC100776165	4
CC	GO:0005777	peroxisome	2/357	17/4244	0.42516	0.999966	100799226/100790627	LOC100799226/LOC100790627	2
CC	GO:0042579	microbody	2/357	17/4244	0.42516	0.999966	100799226/100790627	LOC100799226/LOC100790627	2
CC	GO:0045259	proton-transporting ATP synthase complex	2/357	17/4244	0.42516	0.999966	100813657/3989273	LOC100813657/atpE	2
CC	GO:0015629	actin cytoskeleton	4/357	40/4244	0.437691	0.999966	100786893/100781736/100791070/100796413	LOC100786893/LOC100781736/LOC100791070/LOC100796413	4
CC	GO:0000159	protein phosphatase type 2A complex	2/357	19/4244	0.483388	0.999966	100797758/100795277	LOC100797758/LOC100795277	2
CC	GO:0008287	protein serine/threonine phosphatase complex	2/357	19/4244	0.483388	0.999966	100797758/100795277	LOC100797758/LOC100795277	2
CC	GO:1903293	phosphatase complex	2/357	19/4244	0.483388	0.999966	100797758/100795277	LOC100797758/LOC100795277	2
CC	GO:0030117	membrane coat	5/357	60/4244	0.577015	0.999966	100802469/100814417/100797752/100779276/100802600	LOC100802469/LOC100814417/LOC100797752/LOC100779276/LOC100802600	5
CC	GO:0048475	coated membrane	5/357	60/4244	0.577015	0.999966	100802469/100814417/100797752/100779276/100802600	LOC100802469/LOC100814417/LOC100797752/LOC100779276/LOC100802600	5
CC	GO:0005643	nuclear pore	1/357	10/4244	0.585076	0.999966	100777616	LOC100777616	1
CC	GO:0071944	cell periphery	14/357	172/4244	0.593943	0.999966	100802534/100817350/100818693/100777735/100778237/100527128/732603/100811121/100809716/100799102/100799673/100796432/100784539/100776165	LOC100802534/LOC100817350/LOC100818693/LOC100777735/LOC100778237/LOC100527128/XET1/LOC100811121/LOC100809716/LOC100799102/LOC100799673/LOC100796432/LOC100784539/LOC100776165	14
CC	GO:0000775	chromosome, centromeric region	1/357	11/4244	0.620062	0.999966	100778812	LOC100778812	1
CC	GO:0005635	nuclear envelope	1/357	12/4244	0.652105	0.999966	100777616	LOC100777616	1
CC	GO:0031090	organelle membrane	8/357	106/4244	0.679207	0.999966	100802469/100783780/100805636/100814417/100797752/100791591/100814056/100802600	LOC100802469/LOC100783780/LOC100805636/LOC100814417/LOC100797752/LOC100791591/LOC100814056/LOC100802600	8
CC	GO:0012507	ER to Golgi transport vesicle membrane	1/357	14/4244	0.70833	0.999966	100797752	LOC100797752	1
CC	GO:0030127	COPII vesicle coat	1/357	14/4244	0.70833	0.999966	100797752	LOC100797752	1
CC	GO:0030134	COPII-coated ER to Golgi transport vesicle	1/357	14/4244	0.70833	0.999966	100797752	LOC100797752	1
CC	GO:0098687	chromosomal region	1/357	14/4244	0.70833	0.999966	100778812	LOC100778812	1
CC	GO:0032040	small-subunit processome	1/357	15/4244	0.732947	0.999966	100813838	LOC100813838	1
CC	GO:0033178	proton-transporting two-sector ATPase complex, catalytic domain	2/357	31/4244	0.748662	0.999966	100813657/3989273	LOC100813657/atpE	2
CC	GO:0000228	nuclear chromosome	1/357	17/4244	0.776136	0.999966	100809967	LOC100809967	1
CC	GO:0048500	signal recognition particle	1/357	17/4244	0.776136	0.999966	100792778	LOC100792778	1
CC	GO:0000148	1,3-beta-D-glucan synthase complex	1/357	19/4244	0.812357	0.999966	100811121	LOC100811121	1
CC	GO:0005694	chromosome	5/357	80/4244	0.815606	0.999966	100809967/100782577/100778812/100791541/100805553	LOC100809967/LOC100782577/LOC100778812/LOC100791541/LOC100805553	5
CC	GO:0009522	photosystem I	1/357	20/4244	0.828212	0.999966	100499718	LOC100499718	1
CC	GO:0030684	preribosome	1/357	20/4244	0.828212	0.999966	100813838	LOC100813838	1
CC	GO:0098797	plasma membrane protein complex	2/357	39/4244	0.852393	0.999966	100527128/100811121	LOC100527128/LOC100811121	2
CC	GO:0098805	whole membrane	4/357	70/4244	0.852524	0.999966	100802469/100814417/100797752/100802600	LOC100802469/LOC100814417/LOC100797752/LOC100802600	4
CC	GO:0005618	cell wall	5/357	86/4244	0.861475	0.999966	100817350/100778237/732603/100799673/100776165	LOC100817350/LOC100778237/XET1/LOC100799673/LOC100776165	5
CC	GO:0030312	external encapsulating structure	5/357	86/4244	0.861475	0.999966	100817350/100778237/732603/100799673/100776165	LOC100817350/LOC100778237/XET1/LOC100799673/LOC100776165	5
CC	GO:0044459	plasma membrane part	2/357	41/4244	0.871376	0.999966	100527128/100811121	LOC100527128/LOC100811121	2
CC	GO:0016469	proton-transporting two-sector ATPase complex	3/357	58/4244	0.877689	0.999966	100787215/100813657/3989273	LOC100787215/LOC100813657/atpE	3
CC	GO:0000786	nucleosome	1/357	24/4244	0.879348	0.999966	100805553	LOC100805553	1
CC	GO:0019898	extrinsic component of membrane	2/357	42/4244	0.880003	0.999966	100527128/100783530	LOC100527128/LOC100783530	2
CC	GO:0030133	transport vesicle	1/357	25/4244	0.889554	0.999966	100797752	LOC100797752	1
CC	GO:0030658	transport vesicle membrane	1/357	25/4244	0.889554	0.999966	100797752	LOC100797752	1
CC	GO:0032993	protein-DNA complex	1/357	25/4244	0.889554	0.999966	100805553	LOC100805553	1
CC	GO:0005886	plasma membrane	2/357	44/4244	0.895678	0.999966	100527128/100811121	LOC100527128/LOC100811121	2
CC	GO:0000785	chromatin	1/357	26/4244	0.8989	0.999966	100805553	LOC100805553	1
CC	GO:0033177	proton-transporting two-sector ATPase complex, proton-transporting domain	1/357	27/4244	0.907457	0.999966	100787215	LOC100787215	1
CC	GO:0044815	DNA packaging complex	1/357	28/4244	0.915291	0.999966	100805553	LOC100805553	1
CC	GO:0044422	organelle part	29/357	434/4244	0.931613	0.999966	100802469/732608/100806815/100783780/100809967/100805636/100778812/100814417/100809454/100803270/100797752/100777232/100527224/100791591/102660848/100786893/100803348/100781736/100819421/100777616/100814056/100783576/100527266/100790593/100791070/10080018	LOC100802469/LOC732608/LOC100806815/LOC100783780/LOC100809967/LOC100805636/LOC100778812/LOC100814417/LOC100809454/LOC100803270/LOC100797752/LOC100777232/LOC100527224/LOC100791591/LOC102660848/LOC100786893/LOC100803348/LOC100781736/LOC100819421/LOC10077761	29
CC	GO:0044446	intracellular organelle part	29/357	434/4244	0.931613	0.999966	100802469/732608/100806815/100783780/100809967/100805636/100778812/100814417/100809454/100803270/100797752/100777232/100527224/100791591/102660848/100786893/100803348/100781736/100819421/100777616/100814056/100783576/100527266/100790593/100791070/10080018	LOC100802469/LOC732608/LOC100806815/LOC100783780/LOC100809967/LOC100805636/LOC100778812/LOC100814417/LOC100809454/LOC100803270/LOC100797752/LOC100777232/LOC100527224/LOC100791591/LOC102660848/LOC100786893/LOC100803348/LOC100781736/LOC100819421/LOC10077761	29
CC	GO:0005667	transcription factor complex	1/357	33/4244	0.945587	0.999966	100809283	LOC100809283	1
CC	GO:0098796	membrane protein complex	15/357	258/4244	0.958041	0.999966	100787215/100499718/100802469/100806815/100783780/100813657/100805636/100814417/100527128/100797752/100811121/100779276/100802600/100783530/3989273	LOC100787215/LOC100499718/LOC100802469/LOC100806815/LOC100783780/LOC100813657/LOC100805636/LOC100814417/LOC100527128/LOC100797752/LOC100811121/LOC100779276/LOC100802600/LOC100783530/atpE	15
CC	GO:0044427	chromosomal part	2/357	57/4244	0.959277	0.999966	100778812/100805553	LOC100778812/LOC100805553	2
CC	GO:0009654	photosystem II oxygen evolving complex	1/357	39/4244	0.968032	0.999966	100783530	LOC100783530	1
CC	GO:1990204	oxidoreductase complex	1/357	41/4244	0.97323	0.999966	100783530	LOC100783530	1
CC	GO:0044429	mitochondrial part	2/357	63/4244	0.974004	0.999966	100809454/100803348	LOC100809454/LOC100803348	2
CC	GO:0042651	thylakoid membrane	1/357	43/4244	0.977585	0.999966	100783530	LOC100783530	1
CC	GO:0009521	photosystem	2/357	72/4244	0.98692	0.999966	100499718/100783530	LOC100499718/LOC100783530	2
CC	GO:0009523	photosystem II	1/357	50/4244	0.987968	0.999966	100783530	LOC100783530	1
CC	GO:0034357	photosynthetic membrane	2/357	76/4244	0.990404	0.999966	100499718/100783530	LOC100499718/LOC100783530	2
CC	GO:0005739	mitochondrion	4/357	118/4244	0.991951	0.999966	100809454/100803348/100800581/100813633	LOC100809454/LOC100803348/LOC100800581/LOC100813633	4
CC	GO:0009579	thylakoid	2/357	80/4244	0.992978	0.999966	100499718/100783530	LOC100499718/LOC100783530	2
CC	GO:0044436	thylakoid part	2/357	80/4244	0.992978	0.999966	100499718/100783530	LOC100499718/LOC100783530	2
CC	GO:0031974	membrane-enclosed lumen	3/357	103/4244	0.99401	0.999966	100809967/100809454/100803348	LOC100809967/LOC100809454/LOC100803348	3
CC	GO:0043233	organelle lumen	3/357	103/4244	0.99401	0.999966	100809967/100809454/100803348	LOC100809967/LOC100809454/LOC100803348	3
CC	GO:0070013	intracellular organelle lumen	3/357	103/4244	0.99401	0.999966	100809967/100809454/100803348	LOC100809967/LOC100809454/LOC100803348	3
CC	GO:0031967	organelle envelope	1/357	61/4244	0.995483	0.999966	100777616	LOC100777616	1
CC	GO:0031975	envelope	1/357	61/4244	0.995483	0.999966	100777616	LOC100777616	1
CC	GO:1990234	transferase complex	2/357	90/4244	0.996814	0.999966	100806815/100811121	LOC100806815/LOC100811121	2
CC	GO:0044428	nuclear part	4/357	135/4244	0.997475	0.999966	732608/100809967/100777616/100783576	LOC732608/LOC100809967/LOC100777616/LOC100783576	4
CC	GO:0031981	nuclear lumen	1/357	89/4244	0.999632	0.999966	100809967	LOC100809967	1
CC	GO:1990904	ribonucleoprotein complex	19/357	441/4244	0.999866	0.999966	100782902/100779764/100792174/732608/100813838/100786828/100797105/100792778/100500072/100790071/100499714/100499737/100500186/100785758/100499935/100783576/100775333/100775496/100816734	LOC100782902/LOC100779764/LOC100792174/LOC732608/LOC100813838/LOC100786828/LOC100797105/LOC100792778/LOC100500072/LOC100790071/LOC100499714/LOC100499737/LOC100500186/LOC100785758/LOC100499935/LOC100783576/LOC100775333/LOC100775496/LOC100816734	19
CC	GO:0005840	ribosome	15/357	386/4244	0.999923	0.999966	100782902/100779764/100792174/100786828/100797105/100500072/100790071/100499714/100499737/100500186/100785758/100499935/100775333/100775496/100816734	LOC100782902/LOC100779764/LOC100792174/LOC100786828/LOC100797105/LOC100500072/LOC100790071/LOC100499714/LOC100499737/LOC100500186/LOC100785758/LOC100499935/LOC100775333/LOC100775496/LOC100816734	15
CC	GO:1902494	catalytic complex	6/357	236/4244	0.999966	0.999966	100806815/100527128/100811121/100797758/100783530/100795277	LOC100806815/LOC100527128/LOC100811121/LOC100797758/LOC100783530/LOC100795277	6
MF	GO:0020037	heme binding	64/1675	378/18337	9.42935e-07	0.000196104	100805047/100789249/100809483/100794610/100785414/100816377/100788276/100809563/100815706/100789782/100798918/100820620/100818985/100811727/100499623/100782181/100796528/100784757/606705/100777753/106794123/100783523/102665189/100811080/100806157/10077677	LOC100805047/LOC100789249/LOC100809483/LOC100794610/LOC100785414/LOC100816377/LOC100788276/LOC100809563/CYP93A3/LOC100789782/LOC100798918/LOC100820620/LOC100818985/LOC100811727/C4H/LOC100782181/CYP83E8/LOC100784757/IFS2/LOC100777753/LOC106794123/LOC100783	64
MF	GO:0046906	tetrapyrrole binding	64/1675	380/18337	1.13684e-06	0.000196104	100805047/100789249/100809483/100794610/100785414/100816377/100788276/100809563/100815706/100789782/100798918/100820620/100818985/100811727/100499623/100782181/100796528/100784757/606705/100777753/106794123/100783523/102665189/100811080/100806157/10077677	LOC100805047/LOC100789249/LOC100809483/LOC100794610/LOC100785414/LOC100816377/LOC100788276/LOC100809563/CYP93A3/LOC100789782/LOC100798918/LOC100820620/LOC100818985/LOC100811727/C4H/LOC100782181/CYP83E8/LOC100784757/IFS2/LOC100777753/LOC106794123/LOC100783	64
MF	GO:0016705	oxidoreductase activity, acting on paired donors, with incorporation or reduction of molecular oxygen	54/1675	308/18337	2.2409e-06	0.000257703	100805047/100809483/100794610/100777958/100785414/100816377/100788276/100809563/100815706/100798918/100818985/100811727/100499623/100782181/100796528/100784757/606705/100777753/106794123/102665189/100811080/100806157/100776770/100807192/121173309/10080023	LOC100805047/LOC100809483/LOC100794610/LOC100777958/LOC100785414/LOC100816377/LOC100788276/LOC100809563/CYP93A3/LOC100798918/LOC100818985/LOC100811727/C4H/LOC100782181/CYP83E8/LOC100784757/IFS2/LOC100777753/LOC106794123/LOC102665189/LOC100811080/CYP71A9/L	54
MF	GO:0004842	ubiquitin-protein transferase activity	27/1675	132/18337	5.19927e-05	0.00302631	100810176/100798446/100786235/100787419/100811293/100781596/100778547/100803199/100776303/100781196/100818972/100799032/100815075/100793534/100783336/100801699/100811783/100801545/100791627/100783271/100790182/100812184/100808281/100776142/100799969/10078	LOC100810176/LOC100798446/LOC100786235/LOC100787419/LOC100811293/LOC100781596/LOC100778547/LOC100803199/LOC100776303/LOC100781196/LOC100818972/LOC100799032/LOC100815075/LOC100793534/LOC100783336/LOC100801699/LOC100811783/LOC100801545/LOC100791627/LOC10078	27
MF	GO:0019787	ubiquitin-like protein transferase activity	27/1675	132/18337	5.19927e-05	0.00302631	100810176/100798446/100786235/100787419/100811293/100781596/100778547/100803199/100776303/100781196/100818972/100799032/100815075/100793534/100783336/100801699/100811783/100801545/100791627/100783271/100790182/100812184/100808281/100776142/100799969/10078	LOC100810176/LOC100798446/LOC100786235/LOC100787419/LOC100811293/LOC100781596/LOC100778547/LOC100803199/LOC100776303/LOC100781196/LOC100818972/LOC100799032/LOC100815075/LOC100793534/LOC100783336/LOC100801699/LOC100811783/LOC100801545/LOC100791627/LOC10078	27
MF	GO:0005506	iron ion binding	50/1675	310/18337	5.26315e-05	0.00302631	100805047/100809483/100794610/100785414/100816377/100788276/100809563/100815706/100798918/100818985/100811727/100499623/100782181/100796528/100784757/606705/100777753/106794123/102665189/100811080/100806157/100776770/100807192/121173309/100800236/10080568	LOC100805047/LOC100809483/LOC100794610/LOC100785414/LOC100816377/LOC100788276/LOC100809563/CYP93A3/LOC100798918/LOC100818985/LOC100811727/C4H/LOC100782181/CYP83E8/LOC100784757/IFS2/LOC100777753/LOC106794123/LOC102665189/LOC100811080/CYP71A9/LOC100776770/L	50
MF	GO:0008514	organic anion transmembrane transporter activity	10/1675	30/18337	0.000214255	0.0105597	100816704/100778352/100777154/100775892/100810218/100820395/100814670/100801170/100795501/100797541	LOC100816704/LOC100778352/LOC100777154/LOC100775892/LOC100810218/LOC100820395/LOC100814670/LOC100801170/LOC100795501/LOC100797541	10
MF	GO:0016746	transferase activity, transferring acyl groups	43/1675	291/18337	0.00111575	0.0481166	100795639/732628/100820316/100527026/100820075/100808937/100795426/100804605/100810048/100817507/102669768/100780758/100806561/100812918/100305374/100778785/100499624/100813488/100813372/100781418/100170734/100796017/100794273/100500612/100780213/10080090	LOC100795639/MS/LOC100820316/LOC100527026/LOC100820075/LOC100808937/LOC100795426/LOC100804605/LOC100810048/LOC100817507/LOC102669768/LOC100780758/LOC100806561/LOC100812918/LOC100305374/LOC100778785/LOC100499624/LOC100813488/LOC100813372/LOC100781418/LOC10	43
MF	GO:0001871	pattern binding	14/1675	67/18337	0.00256244	0.0884042	100786779/100784078/106794110/100798027/100785674/100811260/100819302/100817899/100305367/100783644/100818969/102665158/100808963/100775935	LOC100786779/LOC100784078/LOC106794110/LOC100798027/LOC100785674/LOC100811260/LOC100819302/LOC100817899/LOC100305367/LOC100783644/LOC100818969/LOC102665158/LOC100808963/LOC100775935	14
MF	GO:0030247	polysaccharide binding	14/1675	67/18337	0.00256244	0.0884042	100786779/100784078/106794110/100798027/100785674/100811260/100819302/100817899/100305367/100783644/100818969/102665158/100808963/100775935	LOC100786779/LOC100784078/LOC106794110/LOC100798027/LOC100785674/LOC100811260/LOC100819302/LOC100817899/LOC100305367/LOC100783644/LOC100818969/LOC102665158/LOC100808963/LOC100775935	14
MF	GO:0002161	aminoacyl-tRNA editing activity	5/1675	12/18337	0.00289438	0.0907784	100781232/100777060/100812453/100798111/100791830	LOC100781232/LOC100777060/LOC100812453/LOC100798111/LOC100791830	5
MF	GO:0004970	ionotropic glutamate receptor activity	7/1675	26/18337	0.00728762	0.124343	112997619/100818078/100807817/100811144/100796389/100800495/100799966	LOC112997619/LOC100818078/LOC100807817/LOC100811144/LOC100796389/LOC100800495/LOC100799966	7
MF	GO:0005230	extracellular ligand-gated ion channel activity	7/1675	26/18337	0.00728762	0.124343	112997619/100818078/100807817/100811144/100796389/100800495/100799966	LOC112997619/LOC100818078/LOC100807817/LOC100811144/LOC100796389/LOC100800495/LOC100799966	7
MF	GO:0005342	organic acid transmembrane transporter activity	7/1675	26/18337	0.00728762	0.124343	100816704/100810218/100820395/100814670/100801170/100795501/100797541	LOC100816704/LOC100810218/LOC100820395/LOC100814670/LOC100801170/LOC100795501/LOC100797541	7
MF	GO:0008066	glutamate receptor activity	7/1675	26/18337	0.00728762	0.124343	112997619/100818078/100807817/100811144/100796389/100800495/100799966	LOC112997619/LOC100818078/LOC100807817/LOC100811144/LOC100796389/LOC100800495/LOC100799966	7
MF	GO:0015171	amino acid transmembrane transporter activity	7/1675	26/18337	0.00728762	0.124343	100816704/100810218/100820395/100814670/100801170/100795501/100797541	LOC100816704/LOC100810218/LOC100820395/LOC100814670/LOC100801170/LOC100795501/LOC100797541	7
MF	GO:0022824	transmitter-gated ion channel activity	7/1675	26/18337	0.00728762	0.124343	112997619/100818078/100807817/100811144/100796389/100800495/100799966	LOC112997619/LOC100818078/LOC100807817/LOC100811144/LOC100796389/LOC100800495/LOC100799966	7
MF	GO:0022835	transmitter-gated channel activity	7/1675	26/18337	0.00728762	0.124343	112997619/100818078/100807817/100811144/100796389/100800495/100799966	LOC112997619/LOC100818078/LOC100807817/LOC100811144/LOC100796389/LOC100800495/LOC100799966	7
MF	GO:0030594	neurotransmitter receptor activity	7/1675	26/18337	0.00728762	0.124343	112997619/100818078/100807817/100811144/100796389/100800495/100799966	LOC112997619/LOC100818078/LOC100807817/LOC100811144/LOC100796389/LOC100800495/LOC100799966	7
MF	GO:0046943	carboxylic acid transmembrane transporter activity	7/1675	26/18337	0.00728762	0.124343	100816704/100810218/100820395/100814670/100801170/100795501/100797541	LOC100816704/LOC100810218/LOC100820395/LOC100814670/LOC100801170/LOC100795501/LOC100797541	7
MF	GO:0008171	O-methyltransferase activity	10/1675	46/18337	0.00756869	0.124343	100800911/106794104/100779260/100793053/106795493/100776621/100789402/100811247/100800021/100788873	LOC100800911/LOC106794104/LOC100779260/LOC100793053/IOMT2/SOMT-2/LOC100789402/LOC100811247/LOC100800021/LOC100788873	10
MF	GO:0038023	signaling receptor activity	11/1675	54/18337	0.00866562	0.124656	100787425/100795340/102663704/112997619/100818078/100807817/100811144/100790376/100796389/100800495/100799966	LOC100787425/LOC100795340/LOC102663704/LOC112997619/LOC100818078/LOC100807817/LOC100811144/LOC100790376/LOC100796389/LOC100800495/LOC100799966	11
MF	GO:0060089	molecular transducer activity	11/1675	54/18337	0.00866562	0.124656	100787425/100795340/102663704/112997619/100818078/100807817/100811144/100790376/100796389/100800495/100799966	LOC100787425/LOC100795340/LOC102663704/LOC112997619/LOC100818078/LOC100807817/LOC100811144/LOC100790376/LOC100796389/LOC100800495/LOC100799966	11
MF	GO:0015276	ligand-gated ion channel activity	7/1675	27/18337	0.00907763	0.124656	112997619/100818078/100807817/100811144/100796389/100800495/100799966	LOC112997619/LOC100818078/LOC100807817/LOC100811144/LOC100796389/LOC100800495/LOC100799966	7
MF	GO:0022834	ligand-gated channel activity	7/1675	27/18337	0.00907763	0.124656	112997619/100818078/100807817/100811144/100796389/100800495/100799966	LOC112997619/LOC100818078/LOC100807817/LOC100811144/LOC100796389/LOC100800495/LOC100799966	7
MF	GO:0046912	transferase activity, transferring acyl groups, acyl groups converted into alkyl on transfer	6/1675	21/18337	0.00939437	0.124656	732628/100812918/100499624/100781418/100800904/100775180	MS/LOC100812918/LOC100499624/LOC100781418/LOC100800904/LOC100775180	6
MF	GO:0050661	NADP binding	9/1675	41/18337	0.0103493	0.128448	100777958/100793462/100815985/100801945/100796169/100776057/100782247/100777511/100808651	LOC100777958/LOC100793462/LOC100815985/LOC100801945/LOC100796169/LOC100776057/LOC100782247/LOC100777511/LOC100808651	9
MF	GO:0004871	signal transducer activity	15/1675	86/18337	0.010673	0.128448	100787425/100795340/102663704/112997619/100818078/100807817/100527128/100780856/100811144/100790376/100796389/100800495/100799966/100798055/100818681	LOC100787425/LOC100795340/LOC102663704/LOC112997619/LOC100818078/LOC100807817/LOC100527128/LOC100780856/LOC100811144/LOC100790376/LOC100796389/LOC100800495/LOC100799966/LOC100798055/LOC100818681	15
MF	GO:0016616	oxidoreductase activity, acting on the CH-OH group of donors, NAD or NADP as acceptor	21/1675	135/18337	0.0108697	0.128448	100784330/100818076/100797606/100794313/100791166/100818856/100793462/100803740/100786103/100777867/547455/100795823/100801945/100796103/100793819/100799344/100818789/100782096/100819264/100778831/100793329	LOC100784330/LOC100818076/LOC100797606/LOC100794313/IDH/LOC100818856/LOC100793462/LOC100803740/LOC100786103/LOC100777867/GND/LOC100795823/LOC100801945/LOC100796103/LOC100793819/LOC100799344/LOC100818789/LOC100782096/LOC100819264/LOC100778831/LOC100793329	21
MF	GO:0004674	protein serine/threonine kinase activity	7/1675	28/18337	0.0111694	0.128448	100794112/100790436/100812814/100802437/100795006/100796972/100795087	LOC100794112/LOC100790436/LOC100812814/LOC100802437/LOC100795006/CRK46/LOC100795087	7
MF	GO:0016620	oxidoreductase activity, acting on the aldehyde or oxo group of donors, NAD or NADP as acceptor	6/1675	23/18337	0.0149303	0.16616	100815985/100783902/100776057/100782247/100777511/100807342	LOC100815985/LOC100783902/LOC100776057/LOC100782247/LOC100777511/LOC100807342	6
MF	GO:0004888	transmembrane signaling receptor activity	7/1675	30/18337	0.0163621	0.174513	112997619/100818078/100807817/100811144/100796389/100800495/100799966	LOC112997619/LOC100818078/LOC100807817/LOC100811144/LOC100796389/LOC100800495/LOC100799966	7
MF	GO:0016903	oxidoreductase activity, acting on the aldehyde or oxo group of donors	8/1675	37/18337	0.0166925	0.174513	100815985/100783902/100781680/100781250/100776057/100782247/100777511/100807342	LOC100815985/LOC100783902/LOC100781680/LOC100781250/LOC100776057/LOC100782247/LOC100777511/LOC100807342	8
MF	GO:0008509	anion transmembrane transporter activity	13/1675	75/18337	0.0175869	0.178455	100816704/100778352/100777170/100777154/100775892/100810218/100820395/100814670/100801170/100795501/100775538/100797541/100804208	LOC100816704/LOC100778352/LOC100777170/LOC100777154/LOC100775892/LOC100810218/LOC100820395/LOC100814670/LOC100801170/LOC100795501/LOC100775538/LOC100797541/LOC100804208	13
MF	GO:0016887	ATPase activity	30/1675	222/18337	0.0193432	0.190669	100806025/100777295/100820615/100819411/100796650/100799399/100779615/100798588/100787814/100811691/100813657/100803263/100786666/100784827/100795004/100819266/100785375/100806865/100790301/100809063/102663906/100791541/102669841/100810927/100788391/10081	LOC100806025/LOC100777295/LOC100820615/LOC100819411/LOC100796650/LOC100799399/LOC100779615/LOC100798588/LOC100787814/LOC100811691/LOC100813657/LOC100803263/LOC100786666/LOC100784827/LOC100795004/LOC100819266/LOC100785375/LOC100806865/LOC100790301/LOC10080	30
MF	GO:0022836	gated channel activity	8/1675	39/18337	0.0226256	0.210969	100777170/112997619/100818078/100807817/100811144/100796389/100800495/100799966	LOC100777170/LOC112997619/LOC100818078/LOC100807817/LOC100811144/LOC100796389/LOC100800495/LOC100799966	8
MF	GO:0022839	ion gated channel activity	8/1675	39/18337	0.0226256	0.210969	100777170/112997619/100818078/100807817/100811144/100796389/100800495/100799966	LOC100777170/LOC112997619/LOC100818078/LOC100807817/LOC100811144/LOC100796389/LOC100800495/LOC100799966	8
MF	GO:0004568	chitinase activity	4/1675	13/18337	0.0253415	0.224175	100779462/100527091/100784196/100775306	LOC100779462/LOC100527091/LOC100784196/LOC100775306	4
MF	GO:0016646	oxidoreductase activity, acting on the CH-NH group of donors, NAD or NADP as acceptor	4/1675	13/18337	0.0253415	0.224175	100788658/100782073/100786329/100797489	LOC100788658/LOC100782073/LOC100786329/LOC100797489	4
MF	GO:0005216	ion channel activity	13/1675	80/18337	0.0287299	0.230507	100777170/112997619/100818078/100807817/100811144/100815543/100806160/100802964/100796389/100800495/100811465/100799966/100820202	LOC100777170/LOC112997619/LOC100818078/LOC100807817/LOC100811144/LOC100815543/LOC100806160/LOC100802964/LOC100796389/LOC100800495/LOC100811465/LOC100799966/LOC100820202	13
MF	GO:0015267	channel activity	13/1675	80/18337	0.0287299	0.230507	100777170/112997619/100818078/100807817/100811144/100815543/100806160/100802964/100796389/100800495/100811465/100799966/100820202	LOC100777170/LOC112997619/LOC100818078/LOC100807817/LOC100811144/LOC100815543/LOC100806160/LOC100802964/LOC100796389/LOC100800495/LOC100811465/LOC100799966/LOC100820202	13
MF	GO:0022803	passive transmembrane transporter activity	13/1675	80/18337	0.0287299	0.230507	100777170/112997619/100818078/100807817/100811144/100815543/100806160/100802964/100796389/100800495/100811465/100799966/100820202	LOC100777170/LOC112997619/LOC100818078/LOC100807817/LOC100811144/LOC100815543/LOC100806160/LOC100802964/LOC100796389/LOC100800495/LOC100811465/LOC100799966/LOC100820202	13
MF	GO:0022838	substrate-specific channel activity	13/1675	80/18337	0.0287299	0.230507	100777170/112997619/100818078/100807817/100811144/100815543/100806160/100802964/100796389/100800495/100811465/100799966/100820202	LOC100777170/LOC112997619/LOC100818078/LOC100807817/LOC100811144/LOC100815543/LOC100806160/LOC100802964/LOC100796389/LOC100800495/LOC100811465/LOC100799966/LOC100820202	13
MF	GO:0004616	phosphogluconate dehydrogenase (decarboxylating) activity	4/1675	14/18337	0.0329715	0.247286	100803740/547455/100796103/100818789	LOC100803740/GND/LOC100796103/LOC100818789	4
MF	GO:0016843	amine-lyase activity	4/1675	14/18337	0.0329715	0.247286	100778397/100803331/100806445/100781971	LOC100778397/LOC100803331/LOC100806445/LOC100781971	4
MF	GO:0016844	strictosidine synthase activity	4/1675	14/18337	0.0329715	0.247286	100778397/100803331/100806445/100781971	LOC100778397/LOC100803331/LOC100806445/LOC100781971	4
MF	GO:0016747	transferase activity, transferring acyl groups other than amino-acyl groups	28/1675	218/18337	0.0412639	0.300265	100820316/100527026/100820075/100795426/100804605/100810048/102669768/100806561/100305374/100813372/100170734/100796017/100794273/100500612/100780213/100819383/100816382/100800190/100819144/100527055/100775546/100815354/100778487/100800511/100782393/10012	LOC100820316/LOC100527026/LOC100820075/LOC100795426/LOC100804605/LOC100810048/LOC102669768/LOC100806561/LOC100305374/LOC100813372/LOC100170734/LOC100796017/LOC100794273/LOC100500612/LOC100780213/LOC100819383/LOC100816382/LOC100800190/LOC100819144/LOC10052	28
MF	GO:0016614	oxidoreductase activity, acting on CH-OH group of donors	27/1675	209/18337	0.041776	0.300265	100784330/100818076/100797606/100794313/100791166/100818856/100793462/100803740/100786103/100777867/547455/100795823/100801945/100796103/100793819/100799344/100818789/100799814/100804431/100777594/100782096/732593/100819264/100778831/100782093/100793329/1	LOC100784330/LOC100818076/LOC100797606/LOC100794313/IDH/LOC100818856/LOC100793462/LOC100803740/LOC100786103/LOC100777867/GND/LOC100795823/LOC100801945/LOC100796103/LOC100793819/LOC100799344/LOC100818789/LOC100799814/LOC100804431/LOC100777594/LOC100782096/	27
MF	GO:0016840	carbon-nitrogen lyase activity	4/1675	16/18337	0.0518224	0.358019	100778397/100803331/100806445/100781971	LOC100778397/LOC100803331/LOC100806445/LOC100781971	4
MF	GO:0022804	active transmembrane transporter activity	28/1675	223/18337	0.0524858	0.358019	100795338/100778352/100792122/100791174/100777154/100799399/100811691/100813657/100792588/100797729/100775892/100784827/100795004/100819266/100816310/100783792/100805257/100790301/100782284/100791591/100816063/100809063/100814056/100788391/100781515/10081	LOC100795338/LOC100778352/LOC100792122/LOC100791174/LOC100777154/LOC100799399/LOC100811691/LOC100813657/LOC100792588/LOC100797729/LOC100775892/LOC100784827/LOC100795004/LOC100819266/LOC100816310/LOC100783792/LOC100805257/LOC100790301/LOC100782284/LOC10079	28
MF	GO:0015075	ion transmembrane transporter activity	42/1675	357/18337	0.053368	0.358019	100816704/100791239/100778352/100796502/100791174/100796449/100787215/100777170/112997619/100777154/100818078/100807817/100813657/100801093/100775892/100810218/100793387/100820395/100811144/100818774/100815543/100806160/100788008/100791591/100814670/10080	LOC100816704/LOC100791239/LOC100778352/AMT1.2/LOC100791174/LOC100796449/LOC100787215/LOC100777170/LOC112997619/LOC100777154/LOC100818078/LOC100807817/LOC100813657/LOC100801093/LOC100775892/LOC100810218/LOC100793387/LOC100820395/LOC100811144/AMT1.1/LOC1008	42
MF	GO:0015238	drug transmembrane transporter activity	12/1675	79/18337	0.05426	0.358019	100795338/100778352/100792122/100777154/100792588/100797729/100775892/100816310/100783792/100805257/100782284/100816063	LOC100795338/LOC100778352/LOC100792122/LOC100777154/LOC100792588/LOC100797729/LOC100775892/LOC100816310/LOC100783792/LOC100805257/LOC100782284/LOC100816063	12
MF	GO:0004576	oligosaccharyl transferase activity	3/1675	10/18337	0.0560377	0.358019	100780916/100817179/100782502	LOC100780916/LOC100817179/LOC100782502	3
MF	GO:0070566	adenylyltransferase activity	3/1675	10/18337	0.0560377	0.358019	100802620/100783237/100798218	LOC100802620/LOC100783237/LOC100798218	3
MF	GO:0016765	transferase activity, transferring alkyl or aryl (other than methyl) groups	9/1675	57/18337	0.0722975	0.453502	100812733/100819685/100812378/100810357/100791902/100806314/100797019/100811089/100799139	LOC100812733/VTE2-1/G2DT/LOC100810357/LOC100791902/LOC100806314/LOC100797019/LOC100811089/LOC100799139	9
MF	GO:0003924	GTPase activity	12/1675	83/18337	0.0737481	0.454341	100776983/100796371/100784487/100783780/100805636/100797652/100785014/100820166/100787058/100806907/547855/100818681	TUBB1/LOC100796371/LOC100784487/LOC100783780/LOC100805636/LOC100797652/LOC100785014/LOC100820166/LOC100787058/LOC100806907/LOC547855/LOC100818681	12
MF	GO:0030246	carbohydrate binding	26/1675	214/18337	0.0816838	0.47634	100775728/100786779/100784078/106794110/100792854/100798027/100785674/100780660/100811260/100819302/100782344/100807767/100817899/100305367/100802724/100783644/106795462/100790353/100781074/100818969/102665158/100808963/100775935/100814167/100780913/10080	LOC100775728/LOC100786779/LOC100784078/LOC106794110/LOC100792854/LOC100798027/LOC100785674/LOC100780660/LOC100811260/LOC100819302/LOC100782344/LOC100807767/LOC100817899/LOC100305367/LOC100802724/LOC100783644/LOC106795462/LOC100790353/LOC100781074/LOC10081	26
MF	GO:0017111	nucleoside-triphosphatase activity	53/1675	479/18337	0.0826187	0.47634	100806025/100777295/100820615/100776983/100819411/100796650/100799399/100779615/100805921/100796371/100780424/100798588/100787814/100784487/100783780/100811691/100813657/100805636/100797652/100785014/100803263/100786666/100784827/100820166/100795004/10081	LOC100806025/LOC100777295/LOC100820615/TUBB1/LOC100819411/LOC100796650/LOC100799399/LOC100779615/LOC100805921/LOC100796371/LOC100780424/LOC100798588/LOC100787814/LOC100784487/LOC100783780/LOC100811691/LOC100813657/LOC100805636/LOC100797652/LOC100785014/LO	53
MF	GO:0016462	pyrophosphatase activity	55/1675	499/18337	0.0826257	0.47634	100806025/100777295/100820615/100776983/100306101/100819411/100796650/100799399/100779615/100805921/100796371/100780424/100798588/100787814/100784487/100783780/100811691/100813657/100805636/100797652/100785014/100803263/100786666/100784827/100820166/10079	LOC100806025/LOC100777295/LOC100820615/TUBB1/LOC100306101/LOC100819411/LOC100796650/LOC100799399/LOC100779615/LOC100805921/LOC100796371/LOC100780424/LOC100798588/LOC100787814/LOC100784487/LOC100783780/LOC100811691/LOC100813657/LOC100805636/LOC100797652/LO	55
MF	GO:0016645	oxidoreductase activity, acting on the CH-NH group of donors	5/1675	26/18337	0.0828417	0.47634	100804431/100788658/100782073/100786329/100797489	LOC100804431/LOC100788658/LOC100782073/LOC100786329/LOC100797489	5
MF	GO:0004176	ATP-dependent peptidase activity	3/1675	12/18337	0.0896646	0.49102	100796650/100810927/100802878	LOC100796650/LOC100810927/LOC100802878	3
MF	GO:0015932	nucleobase-containing compound transmembrane transporter activity	3/1675	12/18337	0.0896646	0.49102	100778352/100777154/100775892	LOC100778352/LOC100777154/LOC100775892	3
MF	GO:1901505	carbohydrate derivative transmembrane transporter activity	3/1675	12/18337	0.0896646	0.49102	100778352/100777154/100775892	LOC100778352/LOC100777154/LOC100775892	3
MF	GO:0015291	secondary active transmembrane transporter activity	16/1675	124/18337	0.0998082	0.538029	100795338/100778352/100792122/100791174/100777154/100792588/100797729/100775892/100816310/100783792/100805257/100782284/100791591/100816063/100814056/100781515	LOC100795338/LOC100778352/LOC100792122/LOC100791174/LOC100777154/LOC100792588/LOC100797729/LOC100775892/LOC100816310/LOC100783792/LOC100805257/LOC100782284/LOC100791591/LOC100816063/LOC100814056/LOC100781515	16
MF	GO:0008536	Ran GTPase binding	4/1675	20/18337	0.10347	0.549184	100807264/100809471/100795105/100791060	LOC100807264/LOC100809471/LOC100795105/LOC100791060	4
MF	GO:0008374	O-acyltransferase activity	5/1675	28/18337	0.106712	0.55282	100820316/100813372/100800190/100782393/100806466	LOC100820316/LOC100813372/LOC100800190/LOC100782393/LOC100806466	5
MF	GO:0004332	fructose-bisphosphate aldolase activity	3/1675	13/18337	0.108962	0.55282	100795446/100815070/100527532	LOC100795446/LOC100815070/LOC100527532	3
MF	GO:0005086	ARF guanyl-nucleotide exchange factor activity	3/1675	13/18337	0.108962	0.55282	100778814/100794995/100789988	LOC100778814/LOC100794995/LOC100789988	3
MF	GO:0050662	coenzyme binding	49/1675	451/18337	0.115024	0.575118	100784330/100777958/100797606/100794313/100794584/100796771/100793462/547724/100803381/100815985/100796533/100816616/100795823/100801945/102667779/100776446/100790574/100783934/100804704/100793819/100799344/100793687/100789270/100799814/100780764/10080443	LOC100784330/LOC100777958/LOC100797606/LOC100794313/CGS1/CCR/LOC100793462/LOC547724/LOC100803381/LOC100815985/LOC100796533/LOC100816616/LOC100795823/LOC100801945/LOC102667779/LOC100776446/LOC100790574/LOC100783934/LOC100804704/LOC100793819/LOC100799344/LO	49
MF	GO:0035251	UDP-glucosyltransferase activity	11/1675	82/18337	0.12601	0.615532	100816849/100785532/100815825/100810720/100780817/100783162/100811121/100813168/100819730/100806543/100811899	LOC100816849/LOC100785532/LOC100815825/LOC100810720/LOC100780817/LOC100783162/LOC100811121/LOC100813168/LOC100819730/LOC100806543/LOC100811899	11
MF	GO:0015318	inorganic molecular entity transmembrane transporter activity	36/1675	324/18337	0.126675	0.615532	100816704/100791239/100791174/100796449/100787215/100777170/112997619/100818078/100807817/100813657/100801093/100810218/100793387/100820395/100811144/100815543/100806160/100788008/100791591/100814670/100802964/100801170/100817349/100795501/100775538/10079	LOC100816704/LOC100791239/LOC100791174/LOC100796449/LOC100787215/LOC100777170/LOC112997619/LOC100818078/LOC100807817/LOC100813657/LOC100801093/LOC100810218/LOC100793387/LOC100820395/LOC100811144/LOC100815543/LOC100806160/LOC100788008/LOC100791591/LOC10081	36
MF	GO:0042623	ATPase activity, coupled	16/1675	129/18337	0.128903	0.616516	100796650/100799399/100811691/100813657/100784827/100795004/100819266/100790301/100809063/100791541/100810927/100788391/100817486/100802878/100811245/3989273	LOC100796650/LOC100799399/LOC100811691/LOC100813657/LOC100784827/LOC100795004/LOC100819266/LOC100790301/LOC100809063/LOC100791541/LOC100810927/LOC100788391/LOC100817486/LOC100802878/LOC100811245/atpE	16
MF	GO:0042626	ATPase activity, coupled to transmembrane movement of substances	12/1675	92/18337	0.132238	0.616516	100799399/100811691/100813657/100784827/100795004/100819266/100790301/100809063/100788391/100817486/100811245/3989273	LOC100799399/LOC100811691/LOC100813657/LOC100784827/LOC100795004/LOC100819266/LOC100790301/LOC100809063/LOC100788391/LOC100817486/LOC100811245/atpE	12
MF	GO:0043492	ATPase activity, coupled to movement of substances	12/1675	92/18337	0.132238	0.616516	100799399/100811691/100813657/100784827/100795004/100819266/100790301/100809063/100788391/100817486/100811245/3989273	LOC100799399/LOC100811691/LOC100813657/LOC100784827/LOC100795004/LOC100819266/LOC100790301/LOC100809063/LOC100788391/LOC100817486/LOC100811245/atpE	12
MF	GO:0046527	glucosyltransferase activity	15/1675	122/18337	0.145413	0.6689	100816849/100785532/100815825/100810720/100778237/100780817/100783162/732603/100811121/100799673/100813168/100819730/100806543/100776165/100811899	LOC100816849/LOC100785532/LOC100815825/LOC100810720/LOC100778237/LOC100780817/LOC100783162/XET1/LOC100811121/LOC100799673/LOC100813168/LOC100819730/LOC100806543/LOC100776165/LOC100811899	15
MF	GO:0004470	malic enzyme activity	3/1675	15/18337	0.151658	0.670797	100795823/100799344/100782096	LOC100795823/LOC100799344/LOC100782096	3
MF	GO:0004471	malate dehydrogenase (decarboxylating) (NAD+) activity	3/1675	15/18337	0.151658	0.670797	100795823/100799344/100782096	LOC100795823/LOC100799344/LOC100782096	3
MF	GO:0016615	malate dehydrogenase activity	3/1675	15/18337	0.151658	0.670797	100795823/100799344/100782096	LOC100795823/LOC100799344/LOC100782096	3
MF	GO:0004553	hydrolase activity, hydrolyzing O-glycosyl compounds	44/1675	412/18337	0.155132	0.677474	100814818/100809047/100812823/547845/100818728/547954/100819189/100776357/100819911/100810929/100778237/100814788/100779462/100789211/100527091/547683/100805839/100784196/100814740/100810004/100798939/100776890/100790700/732603/100817238/100804105/1008156	LOC100814818/LOC100809047/LOC100812823/LOC547845/LOC100818728/HIUHase/LOC100819189/LOC100776357/LOC100819911/LOC100810929/LOC100778237/LOC100814788/LOC100779462/LOC100789211/LOC100527091/BMY2/LOC100805839/LOC100784196/LOC100814740/LOC100810004/LOC10079893	44
MF	GO:0015297	antiporter activity	14/1675	115/18337	0.164193	0.692178	100795338/100778352/100792122/100791174/100777154/100792588/100797729/100775892/100816310/100783792/100805257/100782284/100816063/100781515	LOC100795338/LOC100778352/LOC100792122/LOC100791174/LOC100777154/LOC100792588/LOC100797729/LOC100775892/LOC100816310/LOC100783792/LOC100805257/LOC100782284/LOC100816063/LOC100781515	14
MF	GO:0000155	phosphorelay sensor kinase activity	4/1675	24/18337	0.171073	0.692178	100787425/100795340/102663704/100790376	LOC100787425/LOC100795340/LOC102663704/LOC100790376	4
MF	GO:0004673	protein histidine kinase activity	4/1675	24/18337	0.171073	0.692178	100787425/100795340/102663704/100790376	LOC100787425/LOC100795340/LOC102663704/LOC100790376	4
MF	GO:0015079	potassium ion transmembrane transporter activity	4/1675	24/18337	0.171073	0.692178	100796449/100801093/100793387/100788008	LOC100796449/LOC100801093/LOC100793387/LOC100788008	4
MF	GO:0016775	phosphotransferase activity, nitrogenous group as acceptor	4/1675	24/18337	0.171073	0.692178	100787425/100795340/102663704/100790376	LOC100787425/LOC100795340/LOC102663704/LOC100790376	4
MF	GO:0016157	sucrose synthase activity	3/1675	16/18337	0.174697	0.692178	100813168/100819730/100806543	LOC100813168/LOC100819730/LOC100806543	3
MF	GO:0016872	intramolecular lyase activity	3/1675	16/18337	0.174697	0.692178	547602/778027/732547	CHI1A/CHI4B/CHI4A	3
MF	GO:0004222	metalloendopeptidase activity	9/1675	69/18337	0.175727	0.692178	547880/548001/100784181/100799658/100802398/100782143/100818360/100782377/100786104	SMEP1/MMP2/LOC100784181/LOC100799658/LOC100802398/LOC100782143/LOC100818360/LOC100782377/LOC100786104	9
MF	GO:0016758	transferase activity, transferring hexosyl groups	45/1675	429/18337	0.182595	0.692178	100792149/112999750/100784251/100776196/100816849/100785532/100795128/100815146/100816177/100815825/100778086/100810720/100783133/100778237/100788223/100807652/100810613/100780817/100783162/100780916/100776271/100786860/732603/100811121/100792811/10081680	LOC100792149/IF7GT3/LOC100784251/LOC100776196/LOC100816849/LOC100785532/LOC100795128/LOC100815146/LOC100816177/LOC100815825/LOC100778086/LOC100810720/LOC100783133/LOC100778237/LOC100788223/LOC100807652/LOC100810613/LOC100780817/LOC100783162/LOC100780916/U	45
MF	GO:0004812	aminoacyl-tRNA ligase activity	9/1675	70/18337	0.186465	0.692178	100194418/100819533/100781232/100777060/100812453/100798111/100809656/100777447/100791830	ARGS/LOC100819533/LOC100781232/LOC100777060/LOC100812453/LOC100798111/LOC100809656/LOC100777447/LOC100791830	9
MF	GO:0016875	ligase activity, forming carbon-oxygen bonds	9/1675	70/18337	0.186465	0.692178	100194418/100819533/100781232/100777060/100812453/100798111/100809656/100777447/100791830	ARGS/LOC100819533/LOC100781232/LOC100777060/LOC100812453/LOC100798111/LOC100809656/LOC100777447/LOC100791830	9
MF	GO:0004659	prenyltransferase activity	4/1675	25/18337	0.189928	0.692178	100819685/100812378/100791902/100806314	VTE2-1/G2DT/LOC100791902/LOC100806314	4
MF	GO:0004601	peroxidase activity	15/1675	128/18337	0.190465	0.692178	100789249/100789782/100820620/100783523/100804400/100800219/100775988/100812478/100813384/100775837/100791414/100814238/547499/548068/106796332	LOC100789249/LOC100789782/LOC100820620/LOC100783523/LOC100804400/LOC100800219/LOC100775988/LOC100812478/PER1/LOC100775837/LOC100791414/LOC100814238/LOC547499/Ep/LOC106796332	15
MF	GO:0015399	primary active transmembrane transporter activity	12/1675	99/18337	0.191239	0.692178	100799399/100811691/100813657/100784827/100795004/100819266/100790301/100809063/100788391/100817486/100811245/3989273	LOC100799399/LOC100811691/LOC100813657/LOC100784827/LOC100795004/LOC100819266/LOC100790301/LOC100809063/LOC100788391/LOC100817486/LOC100811245/atpE	12
MF	GO:0015405	P-P-bond-hydrolysis-driven transmembrane transporter activity	12/1675	99/18337	0.191239	0.692178	100799399/100811691/100813657/100784827/100795004/100819266/100790301/100809063/100788391/100817486/100811245/3989273	LOC100799399/LOC100811691/LOC100813657/LOC100784827/LOC100795004/LOC100819266/LOC100790301/LOC100809063/LOC100788391/LOC100817486/LOC100811245/atpE	12
MF	GO:0008237	metallopeptidase activity	10/1675	80/18337	0.192434	0.692178	547880/100811437/548001/100784181/100799658/100802398/100782143/100818360/100782377/100786104	SMEP1/LOC100811437/MMP2/LOC100784181/LOC100799658/LOC100802398/LOC100782143/LOC100818360/LOC100782377/LOC100786104	10
MF	GO:0030170	pyridoxal phosphate binding	11/1675	90/18337	0.197012	0.692178	100794584/547724/100796533/100776446/100790574/100808736/100803194/547795/100791933/100793020/100800262	CGS1/LOC547724/LOC100796533/LOC100776446/LOC100790574/LOC100808736/LOC100803194/GSA1/LOC100791933/LOC100793020/MMT1	11
MF	GO:0070279	vitamin B6 binding	11/1675	90/18337	0.197012	0.692178	100794584/547724/100796533/100776446/100790574/100808736/100803194/547795/100791933/100793020/100800262	CGS1/LOC547724/LOC100796533/LOC100776446/LOC100790574/LOC100808736/LOC100803194/GSA1/LOC100791933/LOC100793020/MMT1	11
MF	GO:0052689	carboxylic ester hydrolase activity	9/1675	71/18337	0.197484	0.692178	100817350/100781232/100777060/100812453/100798111/100526866/100807959/100791830/100816093	LOC100817350/LOC100781232/LOC100777060/LOC100812453/LOC100798111/LOC100526866/LOC100807959/LOC100791830/SDP1-3	9
MF	GO:0016832	aldehyde-lyase activity	3/1675	17/18337	0.198625	0.692178	100795446/100815070/100527532	LOC100795446/LOC100815070/LOC100527532	3
MF	GO:0016684	oxidoreductase activity, acting on peroxide as acceptor	15/1675	130/18337	0.206824	0.703925	100789249/100789782/100820620/100783523/100804400/100800219/100775988/100812478/100813384/100775837/100791414/100814238/547499/548068/106796332	LOC100789249/LOC100789782/LOC100820620/LOC100783523/LOC100804400/LOC100800219/LOC100775988/LOC100812478/PER1/LOC100775837/LOC100791414/LOC100814238/LOC547499/Ep/LOC106796332	15
MF	GO:0016759	cellulose synthase activity	6/1675	44/18337	0.209993	0.703925	100816849/100785532/100815825/100810720/100780817/100783162	LOC100816849/LOC100785532/LOC100815825/LOC100810720/LOC100780817/LOC100783162	6
MF	GO:0016760	cellulose synthase (UDP-forming) activity	6/1675	44/18337	0.209993	0.703925	100816849/100785532/100815825/100810720/100780817/100783162	LOC100816849/LOC100785532/LOC100815825/LOC100810720/LOC100780817/LOC100783162	6
MF	GO:0019842	vitamin binding	13/1675	111/18337	0.212328	0.703925	100794584/547724/100796533/100776446/100790574/100783934/100808736/100803194/547795/100791933/100778257/100793020/100800262	CGS1/LOC547724/LOC100796533/LOC100776446/LOC100790574/LOC100783934/LOC100808736/LOC100803194/GSA1/LOC100791933/LOC100778257/LOC100793020/MMT1	13
MF	GO:0140101	catalytic activity, acting on a tRNA	14/1675	121/18337	0.214024	0.703925	100194418/100819533/100815985/100781232/100777060/100812453/100798111/100809656/100776057/100782247/100777511/100526866/100777447/100791830	ARGS/LOC100819533/LOC100815985/LOC100781232/LOC100777060/LOC100812453/LOC100798111/LOC100809656/LOC100776057/LOC100782247/LOC100777511/LOC100526866/LOC100777447/LOC100791830	14
MF	GO:0051020	GTPase binding	7/1675	54/18337	0.220128	0.703925	100807264/100809471/100778814/100794995/100789988/100795105/100791060	LOC100807264/LOC100809471/LOC100778814/LOC100794995/LOC100789988/LOC100795105/LOC100791060	7
MF	GO:0004611	phosphoenolpyruvate carboxykinase activity	3/1675	18/18337	0.223268	0.703925	100791015/100820574/100781710	LOC100791015/LOC100820574/LOC100781710	3
MF	GO:0016278	lysine N-methyltransferase activity	4/1675	27/18337	0.229399	0.703925	100786650/100804592/100819479/100784550	LOC100786650/LOC100804592/LOC100819479/LOC100784550	4
MF	GO:0016279	protein-lysine N-methyltransferase activity	4/1675	27/18337	0.229399	0.703925	100786650/100804592/100819479/100784550	LOC100786650/LOC100804592/LOC100819479/LOC100784550	4
MF	GO:0018024	histone-lysine N-methyltransferase activity	4/1675	27/18337	0.229399	0.703925	100786650/100804592/100819479/100784550	LOC100786650/LOC100804592/LOC100819479/LOC100784550	4
MF	GO:0042054	histone methyltransferase activity	4/1675	27/18337	0.229399	0.703925	100786650/100804592/100819479/100784550	LOC100786650/LOC100804592/LOC100819479/LOC100784550	4
MF	GO:0004345	glucose-6-phosphate dehydrogenase activity	2/1675	10/18337	0.230561	0.703925	100793462/100801945	LOC100793462/LOC100801945	2
MF	GO:0008519	ammonium transmembrane transporter activity	2/1675	10/18337	0.230561	0.703925	100796502/100818774	AMT1.2/AMT1.1	2
MF	GO:0046923	ER retention sequence binding	2/1675	10/18337	0.230561	0.703925	100797621/100775613	LOC100797621/LOC100775613	2
MF	GO:0016830	carbon-carbon lyase activity	10/1675	84/18337	0.235559	0.712875	100791015/100795446/100786573/100820574/547724/100781710/100815070/100796533/100527532/100801046	LOC100791015/LOC100795446/LOC100786573/LOC100820574/LOC547724/LOC100781710/LOC100815070/LOC100796533/LOC100527532/LOC100801046	10
MF	GO:0016798	hydrolase activity, acting on glycosyl bonds	44/1675	433/18337	0.248705	0.743078	100814818/100809047/100812823/547845/100818728/547954/100819189/100776357/100819911/100810929/100778237/100814788/100779462/100789211/100527091/547683/100805839/100784196/100814740/100810004/100798939/100776890/100790700/732603/100817238/100804105/1008156	LOC100814818/LOC100809047/LOC100812823/LOC547845/LOC100818728/HIUHase/LOC100819189/LOC100776357/LOC100819911/LOC100810929/LOC100778237/LOC100814788/LOC100779462/LOC100789211/LOC100527091/BMY2/LOC100805839/LOC100784196/LOC100814740/LOC100810004/LOC10079893	44
MF	GO:0016709	oxidoreductase activity, acting on paired donors, with incorporation or reduction of molecular oxygen, NAD(P)H as one donor, and incorporation of one atom of oxygen	4/1675	28/18337	0.249847	0.743078	100777958/100796169/106798369/100808651	LOC100777958/LOC100796169/LOC106798369/LOC100808651	4
MF	GO:0016627	oxidoreductase activity, acting on the CH-CH group of donors	6/1675	47/18337	0.25614	0.755285	100818990/100799226/100804632/100790627/100814660/100785393	LOC100818990/LOC100799226/LOC100804632/LOC100790627/LOC100814660/LOC100785393	6
MF	GO:0008661	1-deoxy-D-xylulose-5-phosphate synthase activity	2/1675	11/18337	0.265803	0.770607	100301901/100814637	DXS1/LOC100814637	2
MF	GO:0016744	transferase activity, transferring aldehyde or ketonic groups	2/1675	11/18337	0.265803	0.770607	100301901/100814637	DXS1/LOC100814637	2
MF	GO:0004499	N,N-dimethylaniline monooxygenase activity	3/1675	20/18337	0.274047	0.781374	100777958/100796169/100808651	LOC100777958/LOC100796169/LOC100808651	3
MF	GO:0140103	catalytic activity, acting on a glycoprotein	3/1675	20/18337	0.274047	0.781374	100819421/100797025/100778832	LOC100819421/LOC100797025/LOC100778832	3
MF	GO:0016879	ligase activity, forming carbon-nitrogen bonds	6/1675	49/18337	0.288292	0.805084	100816167/100811618/100500425/100793465/100812448/100819563	LOC100816167/LOC100811618/LOC100500425/LOC100793465/LOC100812448/LOC100819563	6
MF	GO:0008170	N-methyltransferase activity	4/1675	30/18337	0.291752	0.805084	100786650/100804592/100819479/100784550	LOC100786650/LOC100804592/LOC100819479/LOC100784550	4
MF	GO:0008276	protein methyltransferase activity	4/1675	30/18337	0.291752	0.805084	100786650/100804592/100819479/100784550	LOC100786650/LOC100804592/LOC100819479/LOC100784550	4
MF	GO:0004743	pyruvate kinase activity	3/1675	21/18337	0.299882	0.805084	100797214/100780644/100803036	LOC100797214/LOC100780644/LOC100803036	3
MF	GO:0030955	potassium ion binding	3/1675	21/18337	0.299882	0.805084	100797214/100780644/100803036	LOC100797214/LOC100780644/LOC100803036	3
MF	GO:0031420	alkali metal ion binding	3/1675	21/18337	0.299882	0.805084	100797214/100780644/100803036	LOC100797214/LOC100780644/LOC100803036	3
MF	GO:0003995	acyl-CoA dehydrogenase activity	2/1675	12/18337	0.301031	0.805084	100799226/100790627	LOC100799226/LOC100790627	2
MF	GO:0060590	ATPase regulator activity	2/1675	12/18337	0.301031	0.805084	100812682/100798944	LOC100812682/LOC100798944	2
MF	GO:0016209	antioxidant activity	15/1675	141/18337	0.306523	0.813465	100789249/100789782/100820620/100783523/100804400/100800219/100775988/100812478/100813384/100775837/100791414/100814238/547499/548068/106796332	LOC100789249/LOC100789782/LOC100820620/LOC100783523/LOC100804400/LOC100800219/LOC100775988/LOC100812478/PER1/LOC100775837/LOC100791414/LOC100814238/LOC547499/Ep/LOC106796332	15
MF	GO:0008168	methyltransferase activity	31/1675	310/18337	0.324511	0.839882	100800911/106794104/100779260/100793053/106795493/100788688/100784891/100797625/100812530/100776621/100814656/100786650/100788658/100789198/100804592/100789402/100811247/100800021/100819479/100786329/100784550/100807160/100788873/100803105/100820623/10080	LOC100800911/LOC106794104/LOC100779260/LOC100793053/IOMT2/LOC100788688/LOC100784891/LOC100797625/LOC100812530/SOMT-2/LOC100814656/LOC100786650/LOC100788658/LOC100789198/LOC100804592/LOC100789402/LOC100811247/LOC100800021/LOC100819479/LOC100786329/LOC10078	31
MF	GO:0008194	UDP-glycosyltransferase activity	16/1675	154/18337	0.332228	0.839882	100816849/100785532/100815825/100810720/100788223/100780817/100783162/100811121/100813168/100819730/100819421/100806543/100796558/100811590/100811899/100778832	LOC100816849/LOC100785532/LOC100815825/LOC100810720/LOC100788223/LOC100780817/LOC100783162/LOC100811121/LOC100813168/LOC100819730/LOC100819421/LOC100806543/LOC100796558/LOC100811590/LOC100811899/LOC100778832	16
MF	GO:0003854	3-beta-hydroxy-delta5-steroid dehydrogenase activity	2/1675	13/18337	0.335953	0.839882	100818076/100793329	LOC100818076/LOC100793329	2
MF	GO:0016229	steroid dehydrogenase activity	2/1675	13/18337	0.335953	0.839882	100818076/100793329	LOC100818076/LOC100793329	2
MF	GO:0033764	steroid dehydrogenase activity, acting on the CH-OH group of donors, NAD or NADP as acceptor	2/1675	13/18337	0.335953	0.839882	100818076/100793329	LOC100818076/LOC100793329	2
MF	GO:0036442	proton-exporting ATPase activity	2/1675	13/18337	0.335953	0.839882	100813657/3989273	LOC100813657/atpE	2
MF	GO:0046933	proton-transporting ATP synthase activity, rotational mechanism	2/1675	13/18337	0.335953	0.839882	100813657/3989273	LOC100813657/atpE	2
MF	GO:0046961	proton-transporting ATPase activity, rotational mechanism	2/1675	13/18337	0.335953	0.839882	100813657/3989273	LOC100813657/atpE	2
MF	GO:0016874	ligase activity	16/1675	156/18337	0.351406	0.865585	100194418/100819533/100781232/100816167/100777060/100812453/100798111/100811618/100809656/100803679/100500425/100793465/100812448/100819563/100777447/100791830	ARGS/LOC100819533/LOC100781232/LOC100816167/LOC100777060/LOC100812453/LOC100798111/LOC100811618/LOC100809656/LOC100803679/LOC100500425/LOC100793465/LOC100812448/LOC100819563/LOC100777447/LOC100791830	16
MF	GO:0016160	amylase activity	3/1675	23/18337	0.351765	0.865585	547683/100817238/100815664	BMY2/LOC100817238/LOC100815664	3
MF	GO:0010181	FMN binding	4/1675	33/18337	0.355965	0.865585	100803381/100789270/100800640/100815844	LOC100803381/LOC100789270/LOC100800640/LOC100815844	4
MF	GO:0016829	lyase activity	21/1675	209/18337	0.35627	0.865585	100791015/100807954/100795446/100786573/100806463/100820574/547724/100807904/100781710/100778397/100815070/100796533/100803331/100806445/100819617/100527532/100800811/100801046/100788930/100781971/100777746	LOC100791015/LOC100807954/LOC100795446/LOC100786573/LOC100806463/LOC100820574/LOC547724/TPS14/LOC100781710/LOC100778397/LOC100815070/LOC100796533/LOC100803331/LOC100806445/LOC100819617/LOC100527532/LOC100800811/LOC100801046/LOC100788930/LOC100781971/LOC10	21
MF	GO:0005048	signal sequence binding	2/1675	14/18337	0.370331	0.875097	100797621/100775613	LOC100797621/LOC100775613	2
MF	GO:0016624	oxidoreductase activity, acting on the aldehyde or oxo group of donors, disulfide as acceptor	2/1675	14/18337	0.370331	0.875097	100781680/100781250	LOC100781680/LOC100781250	2
MF	GO:0016780	phosphotransferase activity, for other substituted phosphate groups	2/1675	14/18337	0.370331	0.875097	100793588/100782986	LOC100793588/LOC100782986	2
MF	GO:0042277	peptide binding	2/1675	14/18337	0.370331	0.875097	100797621/100775613	LOC100797621/LOC100775613	2
MF	GO:0004559	alpha-mannosidase activity	2/1675	15/18337	0.403973	0.941693	100819189/100789211	LOC100819189/LOC100789211	2
MF	GO:0015923	mannosidase activity	2/1675	15/18337	0.403973	0.941693	100819189/100789211	LOC100819189/LOC100789211	2
MF	GO:0000287	magnesium ion binding	10/1675	99/18337	0.418443	0.965837	100306101/100797214/100807904/100783934/100527417/100780644/100793588/100803036/100778257/100787758	LOC100306101/LOC100797214/TPS14/LOC100783934/LOC100527417/LOC100780644/LOC100793588/LOC100803036/LOC100778257/LOC100787758	10
MF	GO:0016741	transferase activity, transferring one-carbon groups	31/1675	325/18337	0.427498	0.965837	100800911/106794104/100779260/100793053/106795493/100788688/100784891/100797625/100812530/100776621/100814656/100786650/100788658/100789198/100804592/100789402/100811247/100800021/100819479/100786329/100784550/100807160/100788873/100803105/100820623/10080	LOC100800911/LOC106794104/LOC100779260/LOC100793053/IOMT2/LOC100788688/LOC100784891/LOC100797625/LOC100812530/SOMT-2/LOC100814656/LOC100786650/LOC100788658/LOC100789198/LOC100804592/LOC100789402/LOC100811247/LOC100800021/LOC100819479/LOC100786329/LOC10078	31
MF	GO:0005544	calcium-dependent phospholipid binding	2/1675	16/18337	0.436726	0.965837	100820062/100782110	LOC100820062/LOC100782110	2
MF	GO:0008483	transaminase activity	2/1675	16/18337	0.436726	0.965837	100790574/547795	LOC100790574/GSA1	2
MF	GO:0016769	transferase activity, transferring nitrogenous groups	2/1675	16/18337	0.436726	0.965837	100790574/547795	LOC100790574/GSA1	2
MF	GO:0030976	thiamine pyrophosphate binding	2/1675	16/18337	0.436726	0.965837	100783934/100778257	LOC100783934/LOC100778257	2
MF	GO:0043021	ribonucleoprotein complex binding	2/1675	16/18337	0.436726	0.965837	100783780/100805636	LOC100783780/LOC100805636	2
MF	GO:0050664	oxidoreductase activity, acting on NAD(P)H, oxygen as acceptor	2/1675	16/18337	0.436726	0.965837	100775988/100814238	LOC100775988/LOC100814238	2
MF	GO:0051287	NAD binding	7/1675	69/18337	0.444536	0.976847	100797606/100794313/100795823/100793819/100799344/100782096/100819264	LOC100797606/LOC100794313/LOC100795823/LOC100793819/LOC100799344/LOC100782096/LOC100819264	7
MF	GO:0016791	phosphatase activity	9/1675	92/18337	0.466377	0.999989	100812684/100775448/100804683/100799931/100814531/100786409/100785878/100793947/100803398	LOC100812684/LOC100775448/LOC100804683/LOC100799931/LOC100814531/ACP1/LOC100785878/LOC100793947/LOC100803398	9
MF	GO:0033218	amide binding	2/1675	17/18337	0.468473	0.999989	100797621/100775613	LOC100797621/LOC100775613	2
MF	GO:0003993	acid phosphatase activity	3/1675	28/18337	0.477739	0.999989	100799931/100814531/100803398	LOC100799931/LOC100814531/LOC100803398	3
MF	GO:0004497	monooxygenase activity	4/1675	39/18337	0.48264	0.999989	100777958/100796169/106798369/100808651	LOC100777958/LOC100796169/LOC106798369/LOC100808651	4
MF	GO:0016762	xyloglucan:xyloglucosyl transferase activity	4/1675	39/18337	0.48264	0.999989	100778237/732603/100799673/100776165	LOC100778237/XET1/LOC100799673/LOC100776165	4
MF	GO:0005516	calmodulin binding	5/1675	50/18337	0.485845	0.999989	100791934/100803029/100812605/100783489/100806598	LOC100791934/LOC100803029/LOC100812605/LOC100783489/LOC100806598	5
MF	GO:0016866	intramolecular transferase activity	5/1675	50/18337	0.485845	0.999989	100784882/100783948/100806355/100815848/100780706	LOC100784882/LOC100783948/LOC100806355/LOC100815848/LOC100780706	5
MF	GO:0015095	magnesium ion transmembrane transporter activity	2/1675	18/18337	0.499124	0.999989	100817349/100808127	LOC100817349/LOC100808127	2
MF	GO:0019829	cation-transporting ATPase activity	2/1675	18/18337	0.499124	0.999989	100813657/3989273	LOC100813657/atpE	2
MF	GO:0022853	active ion transmembrane transporter activity	2/1675	18/18337	0.499124	0.999989	100813657/3989273	LOC100813657/atpE	2
MF	GO:0042625	ATPase coupled ion transmembrane transporter activity	2/1675	18/18337	0.499124	0.999989	100813657/3989273	LOC100813657/atpE	2
MF	GO:0044769	ATPase activity, coupled to transmembrane movement of ions, rotational mechanism	2/1675	18/18337	0.499124	0.999989	100813657/3989273	LOC100813657/atpE	2
MF	GO:0017016	Ras GTPase binding	4/1675	41/18337	0.52279	0.999989	100807264/100809471/100795105/100791060	LOC100807264/LOC100809471/LOC100795105/LOC100791060	4
MF	GO:0031267	small GTPase binding	4/1675	41/18337	0.52279	0.999989	100807264/100809471/100795105/100791060	LOC100807264/LOC100809471/LOC100795105/LOC100791060	4
MF	GO:0004427	inorganic diphosphatase activity	2/1675	19/18337	0.528614	0.999989	100306101/100527417	LOC100306101/LOC100527417	2
MF	GO:0016679	oxidoreductase activity, acting on diphenols and related substances as donors	2/1675	19/18337	0.528614	0.999989	100798709/100799135	LOC100798709/LOC100799135	2
MF	GO:0051536	iron-sulfur cluster binding	9/1675	97/18337	0.531653	0.999989	100786478/100781968/100815931/100819513/100305886/100500583/100799135/100779022/100780834	LOC100786478/LOC100781968/LOC100815931/LOC100819513/LOC100305886/LOC100500583/LOC100799135/LOC100779022/LOC100780834	9
MF	GO:0051540	metal cluster binding	9/1675	97/18337	0.531653	0.999989	100786478/100781968/100815931/100819513/100305886/100500583/100799135/100779022/100780834	LOC100786478/LOC100781968/LOC100815931/LOC100819513/LOC100305886/LOC100500583/LOC100799135/LOC100779022/LOC100780834	9
MF	GO:0043531	ADP binding	23/1675	252/18337	0.533943	0.999989	547563/100776649/112997603/100811488/121175291/100793798/100791891/100820033/100305456/100780593/100776117/100805685/100812831/100798893/100818461/100806158/100775324/100784015/100527480/100817068/100788025/100813244/100792263	LOC547563/LOC100776649/LOC112997603/LOC100811488/LOC121175291/LOC100793798/LOC100791891/LOC100820033/LOC100305456/LOC100780593/LOC100776117/LOC100805685/LOC100812831/LOC100798893/RSV3/LOC100806158/LOC100775324/LOC100784015/LOC100527480/LOC100817068/LOC100	23
MF	GO:0046873	metal ion transmembrane transporter activity	7/1675	75/18337	0.534315	0.999989	100791239/100796449/100801093/100793387/100788008/100817349/100808127	LOC100791239/LOC100796449/LOC100801093/LOC100793387/LOC100788008/LOC100817349/LOC100808127	7
MF	GO:0003755	peptidyl-prolyl cis-trans isomerase activity	5/1675	54/18337	0.55582	0.999989	100819150/100809682/100809134/100306275/100781538	CYP53/CYP60/CYP7/CYP11/CYP62	5
MF	GO:0016859	cis-trans isomerase activity	5/1675	54/18337	0.55582	0.999989	100819150/100809682/100809134/100306275/100781538	CYP53/CYP60/CYP7/CYP11/CYP62	5
MF	GO:0044877	protein-containing complex binding	3/1675	32/18337	0.56971	0.999989	100783780/100805636/100818681	LOC100783780/LOC100805636/LOC100818681	3
MF	GO:0016831	carboxy-lyase activity	5/1675	55/18337	0.572571	0.999989	100791015/100820574/547724/100781710/100796533	LOC100791015/LOC100820574/LOC547724/LOC100781710/LOC100796533	5
MF	GO:0008757	S-adenosylmethionine-dependent methyltransferase activity	4/1675	44/18337	0.580029	0.999989	100786650/100804592/100819479/100784550	LOC100786650/LOC100804592/LOC100819479/LOC100784550	4
MF	GO:0016307	phosphatidylinositol phosphate kinase activity	2/1675	21/18337	0.583953	0.999989	100776916/100819364	LOC100776916/LOC100819364	2
MF	GO:0016638	oxidoreductase activity, acting on the CH-NH2 group of donors	2/1675	21/18337	0.583953	0.999989	100815931/100819513	LOC100815931/LOC100819513	2
MF	GO:0019899	enzyme binding	7/1675	79/18337	0.590811	0.999989	100807264/100809471/100778814/100794995/100789988/100795105/100791060	LOC100807264/LOC100809471/LOC100778814/LOC100794995/LOC100789988/LOC100795105/LOC100791060	7
MF	GO:0004252	serine-type endopeptidase activity	9/1675	102/18337	0.593853	0.999989	100793808/100796650/100819201/100793064/100777892/100810927/100784026/100802878/100799654	LOC100793808/LOC100796650/LOC100819201/LOC100793064/LOC100777892/LOC100810927/LOC100784026/LOC100802878/LOC100799654	9
MF	GO:0060589	nucleoside-triphosphatase regulator activity	5/1675	57/18337	0.60505	0.999989	100815114/100812682/100778302/100798944/100812303	LOC100815114/LOC100812682/LOC100778302/LOC100798944/LOC100812303	5
MF	GO:0003746	translation elongation factor activity	2/1675	22/18337	0.609766	0.999989	100795680/100787125	EF1BGAMMA2/EF1BGAMMA3	2
MF	GO:0008565	protein transporter activity	2/1675	22/18337	0.609766	0.999989	100808498/100797267	LOC100808498/LOC100797267	2
MF	GO:0005085	guanyl-nucleotide exchange factor activity	3/1675	34/18337	0.61176	0.999989	100778814/100794995/100789988	LOC100778814/LOC100794995/LOC100789988	3
MF	GO:0004045	aminoacyl-tRNA hydrolase activity	1/1675	10/18337	0.616398	0.999989	100526866	LOC100526866	1
MF	GO:0005092	GDP-dissociation inhibitor activity	1/1675	10/18337	0.616398	0.999989	100812303	LOC100812303	1
MF	GO:0005094	Rho GDP-dissociation inhibitor activity	1/1675	10/18337	0.616398	0.999989	100812303	LOC100812303	1
MF	GO:0017089	glycolipid transporter activity	1/1675	10/18337	0.616398	0.999989	100806166	LOC100806166	1
MF	GO:0033926	glycopeptide alpha-N-acetylgalactosaminidase activity	1/1675	10/18337	0.616398	0.999989	100797025	LOC100797025	1
MF	GO:0042132	fructose 1,6-bisphosphate 1-phosphatase activity	1/1675	10/18337	0.616398	0.999989	100812684	LOC100812684	1
MF	GO:0051861	glycolipid binding	1/1675	10/18337	0.616398	0.999989	100806166	LOC100806166	1
MF	GO:0008378	galactosyltransferase activity	3/1675	35/18337	0.63172	0.999989	100810613/100804402/100780913	LOC100810613/LOC100804402/LOC100780913	3
MF	GO:0016597	amino acid binding	3/1675	35/18337	0.63172	0.999989	100818506/100793819/100819264	LOC100818506/LOC100793819/LOC100819264	3
MF	GO:0004089	carbonate dehydratase activity	1/1675	11/18337	0.651457	0.999989	100807954	LOC100807954	1
MF	GO:0008417	fucosyltransferase activity	1/1675	11/18337	0.651457	0.999989	100792811	LOC100792811	1
MF	GO:0016846	carbon-sulfur lyase activity	1/1675	11/18337	0.651457	0.999989	100777746	LOC100777746	1
MF	GO:0016881	acid-amino acid ligase activity	1/1675	11/18337	0.651457	0.999989	100500425	LOC100500425	1
MF	GO:0019239	deaminase activity	1/1675	11/18337	0.651457	0.999989	100793831	LOC100793831	1
MF	GO:0015077	monovalent inorganic cation transmembrane transporter activity	11/1675	132/18337	0.669857	0.999989	100791174/100796449/100787215/100813657/100801093/100793387/100788008/100791591/100814056/100781515/3989273	LOC100791174/LOC100796449/LOC100787215/LOC100813657/LOC100801093/LOC100793387/LOC100788008/LOC100791591/LOC100814056/LOC100781515/atpE	11
MF	GO:0005507	copper ion binding	5/1675	62/18337	0.679671	0.999989	100799343/100808812/100815453/100812336/100786719	LOC100799343/LOC100808812/LOC100815453/LOC100812336/LOC100786719	5
MF	GO:0015116	sulfate transmembrane transporter activity	2/1675	25/18337	0.67981	0.999989	100775538/100804208	LOC100775538/LOC100804208	2
MF	GO:1901682	sulfur compound transmembrane transporter activity	2/1675	25/18337	0.67981	0.999989	100775538/100804208	LOC100775538/LOC100804208	2
MF	GO:0042578	phosphoric ester hydrolase activity	12/1675	145/18337	0.682661	0.999989	100812684/100775448/100804683/100799931/100819251/100814531/100781085/100786409/100785878/100793947/100789013/100803398	LOC100812684/LOC100775448/LOC100804683/LOC100799931/LOC100819251/LOC100814531/LOC100781085/ACP1/LOC100785878/LOC100793947/LOC100789013/LOC100803398	12
MF	GO:0003916	DNA topoisomerase activity	1/1675	12/18337	0.683314	0.999989	100791541	LOC100791541	1
MF	GO:0005244	voltage-gated ion channel activity	1/1675	12/18337	0.683314	0.999989	100777170	LOC100777170	1
MF	GO:0005247	voltage-gated chloride channel activity	1/1675	12/18337	0.683314	0.999989	100777170	LOC100777170	1
MF	GO:0005253	anion channel activity	1/1675	12/18337	0.683314	0.999989	100777170	LOC100777170	1
MF	GO:0005254	chloride channel activity	1/1675	12/18337	0.683314	0.999989	100777170	LOC100777170	1
MF	GO:0008308	voltage-gated anion channel activity	1/1675	12/18337	0.683314	0.999989	100777170	LOC100777170	1
MF	GO:0015108	chloride transmembrane transporter activity	1/1675	12/18337	0.683314	0.999989	100777170	LOC100777170	1
MF	GO:0016884	carbon-nitrogen ligase activity, with glutamine as amido-N-donor	1/1675	12/18337	0.683314	0.999989	100812448	LOC100812448	1
MF	GO:0019139	cytokinin dehydrogenase activity	1/1675	12/18337	0.683314	0.999989	100804431	LOC100804431	1
MF	GO:0019203	carbohydrate phosphatase activity	1/1675	12/18337	0.683314	0.999989	100812684	LOC100812684	1
MF	GO:0022832	voltage-gated channel activity	1/1675	12/18337	0.683314	0.999989	100777170	LOC100777170	1
MF	GO:0031683	G-protein beta/gamma-subunit complex binding	1/1675	12/18337	0.683314	0.999989	100818681	LOC100818681	1
MF	GO:0050308	sugar-phosphatase activity	1/1675	12/18337	0.683314	0.999989	100812684	LOC100812684	1
MF	GO:0016788	hydrolase activity, acting on ester bonds	38/1675	443/18337	0.683875	0.999989	100779094/100812684/100813744/100775448/100170693/100796378/100807950/100817350/100795716/100804683/100781232/100789421/100777060/100799931/100812453/100798111/100818460/100818107/100785904/100809397/100776321/100816982/100819251/100499873/100805805/10081	LOC100779094/LOC100812684/LOC100813744/LOC100775448/FAT1/LOC100796378/LOC100807950/LOC100817350/LOC100795716/LOC100804683/LOC100781232/LOC100789421/LOC100777060/LOC100799931/LOC100812453/LOC100798111/LOC100818460/LOC100818107/LOC100785904/LOC100809397/LOC	38
MF	GO:0031406	carboxylic acid binding	3/1675	38/18337	0.68724	0.999989	100818506/100793819/100819264	LOC100818506/LOC100793819/LOC100819264	3
MF	GO:0043177	organic acid binding	3/1675	38/18337	0.68724	0.999989	100818506/100793819/100819264	LOC100818506/LOC100793819/LOC100819264	3
MF	GO:0003684	damaged DNA binding	1/1675	13/18337	0.712261	0.999989	100816973	LOC100816973	1
MF	GO:0008964	phosphoenolpyruvate carboxylase activity	1/1675	13/18337	0.712261	0.999989	100820574	LOC100820574	1
MF	GO:0009982	pseudouridine synthase activity	2/1675	27/18337	0.720552	0.999989	100806355/100780706	LOC100806355/LOC100780706	2
MF	GO:1901681	sulfur compound binding	2/1675	27/18337	0.720552	0.999989	100783934/100778257	LOC100783934/LOC100778257	2
MF	GO:0008081	phosphoric diester hydrolase activity	3/1675	40/18337	0.72062	0.999989	100819251/100781085/100789013	LOC100819251/LOC100781085/LOC100789013	3
MF	GO:0016853	isomerase activity	16/1675	198/18337	0.732894	0.999989	100784882/100783948/547602/100806355/100819150/100809682/100809134/100805195/100815848/778027/100791541/100306275/100781538/100780706/732547/100809080	LOC100784882/LOC100783948/CHI1A/LOC100806355/CYP53/CYP60/CYP7/LOC100805195/LOC100815848/CHI4B/LOC100791541/CYP11/CYP62/LOC100780706/CHI4A/LOC100809080	16
MF	GO:0008236	serine-type peptidase activity	14/1675	175/18337	0.737191	0.999989	100783242/100807680/100793808/100781698/100796650/100819201/100793064/100777892/100810927/100808412/100784026/100802878/100799654/100803257	LOC100783242/LOC100807680/LOC100793808/LOC100781698/LOC100796650/LOC100819201/LOC100793064/LOC100777892/LOC100810927/LOC100808412/LOC100784026/LOC100802878/LOC100799654/LOC100803257	14
MF	GO:0017171	serine hydrolase activity	14/1675	175/18337	0.737191	0.999989	100783242/100807680/100793808/100781698/100796650/100819201/100793064/100777892/100810927/100808412/100784026/100802878/100799654/100803257	LOC100783242/LOC100807680/LOC100793808/LOC100781698/LOC100796650/LOC100819201/LOC100793064/LOC100777892/LOC100810927/LOC100808412/LOC100784026/LOC100802878/LOC100799654/LOC100803257	14
MF	GO:0016298	lipase activity	1/1675	14/18337	0.738563	0.999989	100816093	SDP1-3	1
MF	GO:0016682	oxidoreductase activity, acting on diphenols and related substances as donors, oxygen as acceptor	1/1675	14/18337	0.738563	0.999989	100798709	LOC100798709	1
MF	GO:0019207	kinase regulator activity	1/1675	14/18337	0.738563	0.999989	100784315	LOC100784315	1
MF	GO:0019887	protein kinase regulator activity	1/1675	14/18337	0.738563	0.999989	100784315	LOC100784315	1
MF	GO:0004175	endopeptidase activity	19/1675	234/18337	0.738577	0.999989	547880/100793808/100796650/100819201/548001/100784181/100793064/100784956/100799658/100802398/100782143/100818360/100782377/100777892/100810927/100786104/100784026/100802878/100799654	SMEP1/LOC100793808/LOC100796650/LOC100819201/MMP2/LOC100784181/LOC100793064/LOC100784956/LOC100799658/LOC100802398/LOC100782143/LOC100818360/LOC100782377/LOC100777892/LOC100810927/LOC100786104/LOC100784026/LOC100802878/LOC100799654	19
MF	GO:0003743	translation initiation factor activity	4/1675	54/18337	0.739105	0.999989	100777906/100799613/100306612/100802805	LOC100777906/LOC100799613/LOC100306612/LOC100802805	4
MF	GO:0004540	ribonuclease activity	3/1675	42/18337	0.751156	0.999989	100785904/100816982/100305644	LOC100785904/LOC100816982/LOC100305644	3
MF	GO:0051087	chaperone binding	2/1675	29/18337	0.75683	0.999989	100812682/100798944	LOC100812682/LOC100798944	2
MF	GO:0008324	cation transmembrane transporter activity	17/1675	214/18337	0.761881	0.999989	100791239/100796502/100791174/100796449/100787215/100813657/100801093/100793387/100818774/100788008/100791591/100817349/100810144/100808127/100814056/100781515/3989273	LOC100791239/AMT1.2/LOC100791174/LOC100796449/LOC100787215/LOC100813657/LOC100801093/LOC100793387/AMT1.1/LOC100788008/LOC100791591/LOC100817349/CDF1/LOC100808127/LOC100814056/LOC100781515/atpE	17
MF	GO:0048038	quinone binding	1/1675	15/18337	0.762462	0.999989	100776176	LOC100776176	1
MF	GO:0008138	protein tyrosine/serine/threonine phosphatase activity	2/1675	30/18337	0.773393	0.999989	100775448/100804683	LOC100775448/LOC100804683	2
MF	GO:0005543	phospholipid binding	4/1675	57/18337	0.776769	0.999989	100820062/100808393/100811262/100782110	LOC100820062/LOC100808393/LOC100811262/LOC100782110	4
MF	GO:0008289	lipid binding	10/1675	133/18337	0.783994	0.999989	100797992/100820062/100808393/100806401/100809556/100809075/100806166/100811262/100811873/100782110	LOC100797992/LOC100820062/LOC100808393/LOC100806401/LOC100809556/LOC100809075/LOC100806166/LOC100811262/LOC100811873/LOC100782110	10
MF	GO:0003887	DNA-directed DNA polymerase activity	1/1675	16/18337	0.784178	0.999989	100780072	LOC100780072	1
MF	GO:0010333	terpene synthase activity	1/1675	16/18337	0.784178	0.999989	100807904	TPS14	1
MF	GO:0016811	hydrolase activity, acting on carbon-nitrogen (but not peptide) bonds, in linear amides	1/1675	16/18337	0.784178	0.999989	100806375	LOC100806375	1
MF	GO:0001883	purine nucleoside binding	24/1675	301/18337	0.787199	0.999989	100785429/100804251/100788357/100783780/100784033/100805636/100788649/100785014/100781028/100797931/100792778/100778623/100807107/100820166/100811618/100813501/100783315/100800216/100791271/547855/100527366/100817378/100789747/100776891	LOC100785429/LOC100804251/LOC100788357/LOC100783780/LOC100784033/LOC100805636/LOC100788649/LOC100785014/LOC100781028/LOC100797931/LOC100792778/LOC100778623/LOC100807107/LOC100820166/LOC100811618/LOC100813501/LOC100783315/LOC100800216/LOC100791271/LOC54785	24
MF	GO:0005525	GTP binding	24/1675	301/18337	0.787199	0.999989	100785429/100804251/100788357/100783780/100784033/100805636/100788649/100785014/100781028/100797931/100792778/100778623/100807107/100820166/100811618/100813501/100783315/100800216/100791271/547855/100527366/100817378/100789747/100776891	LOC100785429/LOC100804251/LOC100788357/LOC100783780/LOC100784033/LOC100805636/LOC100788649/LOC100785014/LOC100781028/LOC100797931/LOC100792778/LOC100778623/LOC100807107/LOC100820166/LOC100811618/LOC100813501/LOC100783315/LOC100800216/LOC100791271/LOC54785	24
MF	GO:0032549	ribonucleoside binding	24/1675	301/18337	0.787199	0.999989	100785429/100804251/100788357/100783780/100784033/100805636/100788649/100785014/100781028/100797931/100792778/100778623/100807107/100820166/100811618/100813501/100783315/100800216/100791271/547855/100527366/100817378/100789747/100776891	LOC100785429/LOC100804251/LOC100788357/LOC100783780/LOC100784033/LOC100805636/LOC100788649/LOC100785014/LOC100781028/LOC100797931/LOC100792778/LOC100778623/LOC100807107/LOC100820166/LOC100811618/LOC100813501/LOC100783315/LOC100800216/LOC100791271/LOC54785	24
MF	GO:0032550	purine ribonucleoside binding	24/1675	301/18337	0.787199	0.999989	100785429/100804251/100788357/100783780/100784033/100805636/100788649/100785014/100781028/100797931/100792778/100778623/100807107/100820166/100811618/100813501/100783315/100800216/100791271/547855/100527366/100817378/100789747/100776891	LOC100785429/LOC100804251/LOC100788357/LOC100783780/LOC100784033/LOC100805636/LOC100788649/LOC100785014/LOC100781028/LOC100797931/LOC100792778/LOC100778623/LOC100807107/LOC100820166/LOC100811618/LOC100813501/LOC100783315/LOC100800216/LOC100791271/LOC54785	24
MF	GO:0032561	guanyl ribonucleotide binding	24/1675	301/18337	0.787199	0.999989	100785429/100804251/100788357/100783780/100784033/100805636/100788649/100785014/100781028/100797931/100792778/100778623/100807107/100820166/100811618/100813501/100783315/100800216/100791271/547855/100527366/100817378/100789747/100776891	LOC100785429/LOC100804251/LOC100788357/LOC100783780/LOC100784033/LOC100805636/LOC100788649/LOC100785014/LOC100781028/LOC100797931/LOC100792778/LOC100778623/LOC100807107/LOC100820166/LOC100811618/LOC100813501/LOC100783315/LOC100800216/LOC100791271/LOC54785	24
MF	GO:0015035	protein disulfide oxidoreductase activity	4/1675	58/18337	0.788326	0.999989	100820242/100811108/100305876/100779952	LOC100820242/LOC100811108/LOC100305876/LOC100779952	4
MF	GO:0019001	guanyl nucleotide binding	25/1675	313/18337	0.788371	0.999989	100785429/100804251/100788357/100783780/100784033/100805636/100788649/100785014/100781028/100797931/100792778/100778623/100807107/100820166/100811618/100813501/100783315/100800216/100791271/547855/100527366/100818681/100817378/100789747/100776891	LOC100785429/LOC100804251/LOC100788357/LOC100783780/LOC100784033/LOC100805636/LOC100788649/LOC100785014/LOC100781028/LOC100797931/LOC100792778/LOC100778623/LOC100807107/LOC100820166/LOC100811618/LOC100813501/LOC100783315/LOC100800216/LOC100791271/LOC54785	25
MF	GO:0016407	acetyltransferase activity	5/1675	71/18337	0.788538	0.999989	100820316/100795426/100796017/100527055/100800511	LOC100820316/LOC100795426/LOC100796017/LOC100527055/LOC100800511	5
MF	GO:0003774	motor activity	10/1675	134/18337	0.791645	0.999989	100780424/100786893/100781736/100800246/100812813/100817066/100791070/100819897/100785855/100796413	LOC100780424/LOC100786893/LOC100781736/LOC100800246/LOC100812813/LOC100817066/LOC100791070/LOC100819897/LOC100785855/LOC100796413	10
MF	GO:0015103	inorganic anion transmembrane transporter activity	3/1675	45/18337	0.791862	0.999989	100777170/100775538/100804208	LOC100777170/LOC100775538/LOC100804208	3
MF	GO:0030695	GTPase regulator activity	3/1675	45/18337	0.791862	0.999989	100815114/100778302/100812303	LOC100815114/LOC100778302/LOC100812303	3
MF	GO:0001882	nucleoside binding	24/1675	302/18337	0.79236	0.999989	100785429/100804251/100788357/100783780/100784033/100805636/100788649/100785014/100781028/100797931/100792778/100778623/100807107/100820166/100811618/100813501/100783315/100800216/100791271/547855/100527366/100817378/100789747/100776891	LOC100785429/LOC100804251/LOC100788357/LOC100783780/LOC100784033/LOC100805636/LOC100788649/LOC100785014/LOC100781028/LOC100797931/LOC100792778/LOC100778623/LOC100807107/LOC100820166/LOC100811618/LOC100813501/LOC100783315/LOC100800216/LOC100791271/LOC54785	24
MF	GO:0022890	inorganic cation transmembrane transporter activity	14/1675	183/18337	0.793602	0.999989	100791239/100791174/100796449/100787215/100813657/100801093/100793387/100788008/100791591/100817349/100808127/100814056/100781515/3989273	LOC100791239/LOC100791174/LOC100796449/LOC100787215/LOC100813657/LOC100801093/LOC100793387/LOC100788008/LOC100791591/LOC100817349/LOC100808127/LOC100814056/LOC100781515/atpE	14
MF	GO:0008312	7S RNA binding	1/1675	17/18337	0.80391	0.999989	100792778	LOC100792778	1
MF	GO:0008047	enzyme activator activity	3/1675	46/18337	0.804138	0.999989	100815114/100783361/100778302	LOC100815114/LOC100783361/LOC100778302	3
MF	GO:0035091	phosphatidylinositol binding	1/1675	18/18337	0.821838	0.999989	100811262	LOC100811262	1
MF	GO:0008135	translation factor activity, RNA binding	6/1675	88/18337	0.825904	0.999989	100777906/100795680/100799613/100306612/100787125/100802805	LOC100777906/EF1BGAMMA2/LOC100799613/LOC100306612/EF1BGAMMA3/LOC100802805	6
MF	GO:0015036	disulfide oxidoreductase activity	4/1675	62/18337	0.829825	0.999989	100820242/100811108/100305876/100779952	LOC100820242/LOC100811108/LOC100305876/LOC100779952	4
MF	GO:0004721	phosphoprotein phosphatase activity	2/1675	34/18337	0.830132	0.999989	100775448/100804683	LOC100775448/LOC100804683	2
MF	GO:0050660	flavin adenine dinucleotide binding	10/1675	140/18337	0.833415	0.999989	100777958/100799814/100804431/100796169/100777594/732593/100809578/100782093/106798369/100808651	LOC100777958/LOC100799814/LOC100804431/LOC100796169/LOC100777594/LOC732593/LOC100809578/LOC100782093/LOC106798369/LOC100808651	10
MF	GO:0003843	1,3-beta-D-glucan synthase activity	1/1675	19/18337	0.838128	0.999989	100811121	LOC100811121	1
MF	GO:0016161	beta-amylase activity	1/1675	19/18337	0.838128	0.999989	547683	BMY2	1
MF	GO:0016838	carbon-oxygen lyase activity, acting on phosphates	1/1675	19/18337	0.838128	0.999989	100807904	TPS14	1
MF	GO:0034061	DNA polymerase activity	1/1675	19/18337	0.838128	0.999989	100780072	LOC100780072	1
MF	GO:0051537	2 iron, 2 sulfur cluster binding	1/1675	19/18337	0.838128	0.999989	100799135	LOC100799135	1
MF	GO:0008080	N-acetyltransferase activity	4/1675	63/18337	0.839074	0.999989	100795426/100796017/100527055/100800511	LOC100795426/LOC100796017/LOC100527055/LOC100800511	4
MF	GO:0008375	acetylglucosaminyltransferase activity	4/1675	63/18337	0.839074	0.999989	100819421/100796558/100811590/100778832	LOC100819421/LOC100796558/LOC100811590/LOC100778832	4
MF	GO:0005096	GTPase activator activity	2/1675	35/18337	0.842157	0.999989	100815114/100778302	LOC100815114/LOC100778302	2
MF	GO:0015298	solute:cation antiporter activity	2/1675	35/18337	0.842157	0.999989	100791174/100781515	LOC100791174/LOC100781515	2
MF	GO:0015299	solute:proton antiporter activity	2/1675	35/18337	0.842157	0.999989	100791174/100781515	LOC100791174/LOC100781515	2
MF	GO:0030234	enzyme regulator activity	12/1675	167/18337	0.845215	0.999989	100305537/100815114/100817350/100791264/100306719/100305754/100784315/100783361/100812682/100778302/100798944/100812303	LOC100305537/LOC100815114/LOC100817350/LOC100791264/CIF1/LOC100305754/LOC100784315/LOC100783361/LOC100812682/LOC100778302/LOC100798944/LOC100812303	12
MF	GO:0098772	molecular function regulator	15/1675	207/18337	0.859146	0.999989	100305537/100815114/100817350/100791264/100306719/100305754/100778814/100784315/100794995/100789988/100783361/100812682/100778302/100798944/100812303	LOC100305537/LOC100815114/LOC100817350/LOC100791264/CIF1/LOC100305754/LOC100778814/LOC100784315/LOC100794995/LOC100789988/LOC100783361/LOC100812682/LOC100778302/LOC100798944/LOC100812303	15
MF	GO:0042393	histone binding	2/1675	37/18337	0.863915	0.999989	100786650/100804592	LOC100786650/LOC100804592	2
MF	GO:0016410	N-acyltransferase activity	4/1675	67/18337	0.871946	0.999989	100795426/100796017/100527055/100800511	LOC100795426/LOC100796017/LOC100527055/LOC100800511	4
MF	GO:0015078	proton transmembrane transporter activity	7/1675	108/18337	0.873952	0.999989	100791174/100787215/100813657/100791591/100814056/100781515/3989273	LOC100791174/LOC100787215/LOC100813657/LOC100791591/LOC100814056/LOC100781515/atpE	7
MF	GO:0004185	serine-type carboxypeptidase activity	3/1675	53/18337	0.873995	0.999989	100783242/100807680/100808412	LOC100783242/LOC100807680/LOC100808412	3
MF	GO:0003872	6-phosphofructokinase activity	1/1675	22/18337	0.878598	0.999989	100803139	LOC100803139	1
MF	GO:0004190	aspartic-type endopeptidase activity	1/1675	22/18337	0.878598	0.999989	100784956	LOC100784956	1
MF	GO:0004866	endopeptidase inhibitor activity	1/1675	22/18337	0.878598	0.999989	100305754	LOC100305754	1
MF	GO:0030414	peptidase inhibitor activity	1/1675	22/18337	0.878598	0.999989	100305754	LOC100305754	1
MF	GO:0061134	peptidase regulator activity	1/1675	22/18337	0.878598	0.999989	100305754	LOC100305754	1
MF	GO:0061135	endopeptidase regulator activity	1/1675	22/18337	0.878598	0.999989	100305754	LOC100305754	1
MF	GO:0070001	aspartic-type peptidase activity	1/1675	22/18337	0.878598	0.999989	100784956	LOC100784956	1
MF	GO:0003682	chromatin binding	2/1675	39/18337	0.882889	0.999989	100797667/100780436	LOC100797667/LOC100780436	2
MF	GO:0140098	catalytic activity, acting on RNA	17/1675	239/18337	0.889113	0.999989	100194418/100819533/100815985/100781232/100777060/100812453/100798111/100809656/100785904/100776057/100816982/100782247/100777511/100526866/100777447/100791830/100305644	ARGS/LOC100819533/LOC100815985/LOC100781232/LOC100777060/LOC100812453/LOC100798111/LOC100809656/LOC100785904/LOC100776057/LOC100816982/LOC100782247/LOC100777511/LOC100526866/LOC100777447/LOC100791830/LOC100305644	17
MF	GO:0016861	intramolecular oxidoreductase activity, interconverting aldoses and ketoses	1/1675	23/18337	0.889701	0.999989	100805195	LOC100805195	1
MF	GO:0005509	calcium ion binding	20/1675	278/18337	0.895124	0.999989	100784078/100820100/100819189/100820062/100798027/100789211/100527380/100527206/100798009/100817238/100815664/100778173/100812316/100794568/100808739/547851/100805954/100783530/100782110/548064	LOC100784078/LOC100820100/LOC100819189/LOC100820062/LOC100798027/LOC100789211/LOC100527380/LOC100527206/LOC100798009/LOC100817238/LOC100815664/LOC100778173/LOC100812316/LOC100794568/LOC100808739/LOC547851/LOC100805954/LOC100783530/LOC100782110/SCAM-5	20
MF	GO:0004180	carboxypeptidase activity	3/1675	57/18337	0.903124	0.999989	100783242/100807680/100808412	LOC100783242/LOC100807680/LOC100808412	3
MF	GO:0008094	DNA-dependent ATPase activity	1/1675	25/18337	0.908955	0.999989	100791541	LOC100791541	1
MF	GO:0070008	serine-type exopeptidase activity	3/1675	59/18337	0.915278	0.999989	100783242/100807680/100808412	LOC100783242/LOC100807680/LOC100808412	3
MF	GO:0008443	phosphofructokinase activity	1/1675	26/18337	0.917283	0.999989	100803139	LOC100803139	1
MF	GO:0019200	carbohydrate kinase activity	1/1675	26/18337	0.917283	0.999989	100803139	LOC100803139	1
MF	GO:0019843	rRNA binding	1/1675	26/18337	0.917283	0.999989	100500072	LOC100500072	1
MF	GO:0043565	sequence-specific DNA binding	30/1675	415/18337	0.930255	0.999989	778137/100127384/100127421/100127397/778139/547788/732586/100798673/100805312/100170702/100808533/100781155/732591/100780311/100788382/100804089/100499926/100500248/100812222/102667104/100500594/100793260/100816484/100794897/100101889/121175032/100787050/	BZIP105/WRKY36/WRKY19/WRKY62/BZIP110/SOYGBFA/WRKY53/BZIP104/LOC100805312/SBZ1/LOC100808533/LOC100781155/WRKY54/LOC100780311/LOC100788382/LOC100804089/LOC100499926/LOC100500248/LOC100812222/LOC102667104/HSF-10/LOC100793260/HSF-09/HSF-17/LOC100101889/LOC121	30
MF	GO:0045735	nutrient reservoir activity	1/1675	28/18337	0.931724	0.999989	100527866	GER2	1
MF	GO:0003777	microtubule motor activity	6/1675	107/18337	0.933726	0.999989	100780424/100800246/100812813/100817066/100819897/100785855	LOC100780424/LOC100800246/LOC100812813/LOC100817066/LOC100819897/LOC100785855	6
MF	GO:0004857	enzyme inhibitor activity	5/1675	93/18337	0.935073	0.999989	100305537/100817350/100791264/100306719/100305754	LOC100305537/LOC100817350/LOC100791264/CIF1/LOC100305754	5
MF	GO:0016651	oxidoreductase activity, acting on NAD(P)H	2/1675	47/18337	0.93677	0.999989	100775988/100814238	LOC100775988/LOC100814238	2
MF	GO:0008408	3'-5' exonuclease activity	1/1675	29/18337	0.93797	0.999989	100816982	LOC100816982	1
MF	GO:0016860	intramolecular oxidoreductase activity	1/1675	29/18337	0.93797	0.999989	100805195	LOC100805195	1
MF	GO:0016667	oxidoreductase activity, acting on a sulfur group of donors	4/1675	80/18337	0.941918	0.999989	100820242/100811108/100305876/100779952	LOC100820242/LOC100811108/LOC100305876/LOC100779952	4
MF	GO:0016702	oxidoreductase activity, acting on single donors with incorporation of molecular oxygen, incorporation of two atoms of oxygen	3/1675	66/18337	0.947648	0.999989	100795276/100811820/100806473	LOC100795276/LOC100811820/LOC100806473	3
MF	GO:0004521	endoribonuclease activity	1/1675	31/18337	0.948802	0.999989	100305644	LOC100305644	1
MF	GO:0051213	dioxygenase activity	3/1675	69/18337	0.95763	0.999989	100795276/100811820/100806473	LOC100795276/LOC100811820/LOC100806473	3
MF	GO:0008017	microtubule binding	6/1675	120/18337	0.968164	0.999989	100780424/100800246/100812813/100817066/100819897/100785855	LOC100780424/LOC100800246/LOC100812813/LOC100817066/LOC100819897/LOC100785855	6
MF	GO:0004527	exonuclease activity	1/1675	37/18337	0.971215	0.999989	100816982	LOC100816982	1
MF	GO:0009055	electron transfer activity	9/1675	166/18337	0.971934	0.999989	100789844/100820242/100811108/102661869/100305886/100500583/100305876/100799135/100779952	LOC100789844/LOC100820242/LOC100811108/LOC102661869/LOC100305886/LOC100500583/LOC100305876/LOC100799135/LOC100779952	9
MF	GO:0004518	nuclease activity	5/1675	107/18337	0.972107	0.999989	100807950/100785904/100816982/100305644/100812359	LOC100807950/LOC100785904/LOC100816982/LOC100305644/LOC100812359	5
MF	GO:0015631	tubulin binding	6/1675	124/18337	0.974844	0.999989	100780424/100800246/100812813/100817066/100819897/100785855	LOC100780424/LOC100800246/LOC100812813/LOC100817066/LOC100819897/LOC100785855	6
MF	GO:0008238	exopeptidase activity	3/1675	77/18337	0.976216	0.999989	100783242/100807680/100808412	LOC100783242/LOC100807680/LOC100808412	3
MF	GO:0000989	transcription factor activity, transcription factor binding	1/1675	40/18337	0.978418	0.999989	100800511	LOC100800511	1
MF	GO:0003712	transcription cofactor activity	1/1675	40/18337	0.978418	0.999989	100800511	LOC100800511	1
MF	GO:0003690	double-stranded DNA binding	2/1675	61/18337	0.979463	0.999989	100800581/100813633	LOC100800581/LOC100813633	2
MF	GO:0019783	ubiquitin-like protein-specific protease activity	2/1675	62/18337	0.981081	0.999989	100792642/100798267	LOC100792642/LOC100798267	2
MF	GO:0036459	thiol-dependent ubiquitinyl hydrolase activity	2/1675	62/18337	0.981081	0.999989	100792642/100798267	LOC100792642/LOC100798267	2
MF	GO:0101005	ubiquitinyl hydrolase activity	2/1675	62/18337	0.981081	0.999989	100792642/100798267	LOC100792642/LOC100798267	2
MF	GO:0016701	oxidoreductase activity, acting on single donors with incorporation of molecular oxygen	3/1675	82/18337	0.983565	0.999989	100795276/100811820/100806473	LOC100795276/LOC100811820/LOC100806473	3
MF	GO:0004519	endonuclease activity	1/1675	43/18337	0.983819	0.999989	100305644	LOC100305644	1
MF	GO:0030599	pectinesterase activity	1/1675	43/18337	0.983819	0.999989	100817350	LOC100817350	1
MF	GO:0003723	RNA binding	32/1675	487/18337	0.9842	0.999989	100777906/100802620/100795680/100783237/100778904/100805921/100799613/100811385/100804167/100306612/100818836/100788688/100787125/100806355/100797105/100792778/100797625/102659733/100798218/106795173/100500072/100785136/100814656/100499737/100816982/10080	LOC100777906/LOC100802620/EF1BGAMMA2/LOC100783237/LOC100778904/LOC100805921/LOC100799613/LOC100811385/LOC100804167/LOC100306612/LOC100818836/LOC100788688/EF1BGAMMA3/LOC100806355/LOC100797105/LOC100792778/LOC100797625/LOC102659733/LOC100798218/LOC106795173	32
MF	GO:0070011	peptidase activity, acting on L-amino acid peptides	29/1675	450/18337	0.98514	0.999989	100783242/547880/100807680/100793808/100811437/100781698/100796650/100819201/548001/100784181/100793064/100784956/100799658/100792642/100802398/100782143/100798267/100818360/100782377/100777892/100791283/100810927/100786104/100808412/100784026/100802878/1	LOC100783242/SMEP1/LOC100807680/LOC100793808/LOC100811437/LOC100781698/LOC100796650/LOC100819201/MMP2/LOC100784181/LOC100793064/LOC100784956/LOC100799658/LOC100792642/LOC100802398/LOC100782143/LOC100798267/LOC100818360/LOC100782377/LOC100777892/LOC1007912	29
MF	GO:0140097	catalytic activity, acting on DNA	2/1675	67/18337	0.987485	0.999989	100780072/100791541	LOC100780072/LOC100791541	2
MF	GO:0008233	peptidase activity	30/1675	471/18337	0.988867	0.999989	100783242/547880/100807680/100793808/100811437/100781698/100796650/100819201/547700/548001/100784181/100793064/100784956/100799658/100792642/100802398/100782143/100798267/100818360/100782377/100777892/100791283/100810927/100786104/100808412/100784026/1008	LOC100783242/SMEP1/LOC100807680/LOC100793808/LOC100811437/LOC100781698/LOC100796650/LOC100819201/VPE2/MMP2/LOC100784181/LOC100793064/LOC100784956/LOC100799658/LOC100792642/LOC100802398/LOC100782143/LOC100798267/LOC100818360/LOC100782377/LOC100777892/LOC10	30
MF	GO:0003779	actin binding	1/1675	48/18337	0.98999	0.999989	100787208	LOC100787208	1
MF	GO:0016810	hydrolase activity, acting on carbon-nitrogen (but not peptide) bonds	1/1675	48/18337	0.98999	0.999989	100806375	LOC100806375	1
MF	GO:0016835	carbon-oxygen lyase activity	2/1675	75/18337	0.993596	0.999989	100807954/100807904	LOC100807954/TPS14	2
MF	GO:0000988	transcription factor activity, protein binding	1/1675	53/18337	0.993808	0.999989	100800511	LOC100800511	1
MF	GO:0004386	helicase activity	1/1675	54/18337	0.994375	0.999989	100805921	LOC100805921	1
MF	GO:0008234	cysteine-type peptidase activity	4/1675	115/18337	0.994683	0.999989	100792642/100798267/100791283/100787154	LOC100792642/LOC100798267/LOC100791283/LOC100787154	4
MF	GO:0016836	hydro-lyase activity	1/1675	56/18337	0.995358	0.999989	100807954	LOC100807954	1
MF	GO:0016779	nucleotidyltransferase activity	6/1675	152/18337	0.995658	0.999989	100790220/100802620/100783237/100798218/100777120/100780072	LOC100790220/LOC100802620/LOC100783237/LOC100798218/GMP1/LOC100780072	6
MF	GO:0008092	cytoskeletal protein binding	7/1675	172/18337	0.996565	0.999989	100787208/100780424/100800246/100812813/100817066/100819897/100785855	LOC100787208/LOC100780424/LOC100800246/LOC100812813/LOC100817066/LOC100819897/LOC100785855	7
MF	GO:0051082	unfolded protein binding	1/1675	89/18337	0.999806	0.999989	547851	LOC547851	1
MF	GO:0005198	structural molecule activity	18/1675	423/18337	0.999965	0.999989	100782902/100779764/100792174/100802469/100814417/100786828/100797105/100500072/100790071/100499714/100499737/100500186/100785758/100499935/100775333/100802600/100775496/100816734	LOC100782902/LOC100779764/LOC100792174/LOC100802469/LOC100814417/LOC100786828/LOC100797105/LOC100500072/LOC100790071/LOC100499714/LOC100499737/LOC100500186/LOC100785758/LOC100499935/LOC100775333/LOC100802600/LOC100775496/LOC100816734	18
MF	GO:0046983	protein dimerization activity	22/1675	488/18337	0.999971	0.999989	100812802/106794104/100797629/100785696/100793053/100803833/106795631/106795493/100793349/106799409/100783462/106796315/100798452/100795896/100811777/100776621/100797351/100789402/100800021/100812682/100788873/100798944	LOC100812802/LOC106794104/LOC100797629/LOC100785696/LOC100793053/LOC100803833/LOC106795631/IOMT2/LOC100793349/LOC106799409/LOC100783462/LOC106796315/LOC100798452/LOC100795896/PIF4A/SOMT-2/LOC100797351/LOC100789402/LOC100800021/LOC100812682/LOC100788873/LO	22
MF	GO:0003735	structural constituent of ribosome	15/1675	394/18337	0.999989	0.999989	100782902/100779764/100792174/100786828/100797105/100500072/100790071/100499714/100499737/100500186/100785758/100499935/100775333/100775496/100816734	LOC100782902/LOC100779764/LOC100792174/LOC100786828/LOC100797105/LOC100500072/LOC100790071/LOC100499714/LOC100499737/LOC100500186/LOC100785758/LOC100499935/LOC100775333/LOC100775496/LOC100816734	15

## Sheet: B
Category	GOID	Description	GeneRatio	BgRatio	pvalue	padj	geneID	geneName	Count
BP	GO:0019725	cellular homeostasis	35/796	180/11944	7.27909e-09	2.32409e-06	547698/100809924/547988/100809536/100791149/547824/100780137/100814030/100778273/547476/100527118/100799978/100499871/100306601/100499879/100803391/100810000/100787041/100778024/100305773/100306506/100306454/102662845/100305984/100306555/100499776/1005005	LOC547698/LOC100809924/SFERH-2/LOC100809536/LOC100791149/H-1/LOC100780137/LOC100814030/LOC100778273/SFERH-3/LOC100527118/LOC100799978/LOC100499871/LOC100306601/LOC100499879/LOC100803391/LOC100810000/LOC100787041/LOC100778024/LOC100305773/LOC100306506/LOC1	35
BP	GO:0042592	homeostatic process	35/796	183/11944	1.13926e-08	2.32409e-06	547698/100809924/547988/100809536/100791149/547824/100780137/100814030/100778273/547476/100527118/100799978/100499871/100306601/100499879/100803391/100810000/100787041/100778024/100305773/100306506/100306454/102662845/100305984/100306555/100499776/1005005	LOC547698/LOC100809924/SFERH-2/LOC100809536/LOC100791149/H-1/LOC100780137/LOC100814030/LOC100778273/SFERH-3/LOC100527118/LOC100799978/LOC100499871/LOC100306601/LOC100499879/LOC100803391/LOC100810000/LOC100787041/LOC100778024/LOC100305773/LOC100306506/LOC1	35
BP	GO:0065008	regulation of biological quality	36/796	231/11944	1.44314e-06	0.000196267	547698/100809924/547988/100809536/100791149/547824/100780137/100814030/100778273/547476/100527118/100799978/100499871/100306601/100499879/100803391/100810000/100787041/100783374/100778024/100305773/100306506/100306454/102662845/100305984/100306555/1004997	LOC547698/LOC100809924/SFERH-2/LOC100809536/LOC100791149/H-1/LOC100780137/LOC100814030/LOC100778273/SFERH-3/LOC100527118/LOC100799978/LOC100499871/LOC100306601/LOC100499879/LOC100803391/LOC100810000/LOC100787041/LOC100783374/LOC100778024/LOC100305773/LOC1	36
BP	GO:0045454	cell redox homeostasis	29/796	172/11944	3.08976e-06	0.000315155	100809924/100809536/100791149/100780137/100814030/100527118/100799978/100499871/100306601/100499879/100803391/100787041/100778024/100305773/100306506/100306454/102662845/100305984/100306555/100499776/100500584/100500442/100500292/100500609/100813728/10081	LOC100809924/LOC100809536/LOC100791149/LOC100780137/LOC100814030/LOC100527118/LOC100799978/LOC100499871/LOC100306601/LOC100499879/LOC100803391/LOC100787041/LOC100778024/LOC100305773/LOC100306506/LOC100306454/LOC102662845/LOC100305984/LOC100306555/LOC10049	29
BP	GO:0008272	sulfate transport	9/796	25/11944	1.91668e-05	0.00130334	100787284/100817831/100787694/100791091/100797668/100781327/100804670/100819130/100777637	LOC100787284/LOC100817831/LOC100787694/LOC100791091/LOC100797668/LOC100781327/LOC100804670/LOC100819130/LOC100777637	9
BP	GO:0072348	sulfur compound transport	9/796	25/11944	1.91668e-05	0.00130334	100787284/100817831/100787694/100791091/100797668/100781327/100804670/100819130/100777637	LOC100787284/LOC100817831/LOC100787694/LOC100791091/LOC100797668/LOC100781327/LOC100804670/LOC100819130/LOC100777637	9
BP	GO:0015979	photosynthesis	15/796	86/11944	0.000505411	0.0294582	100800838/100785447/100499745/100306491/100807480/100805317/100787080/100780777/100305487/100305752/100500540/100805637/100306291/100813624/100814665	LOC100800838/LOC100785447/LOC100499745/LOC100306491/LOC100807480/LOC100805317/LOC100787080/LOC100780777/LOC100305487/LOC100305752/LOC100500540/LOC100805637/LOC100306291/LOC100813624/LOC100814665	15
BP	GO:0000272	polysaccharide catabolic process	6/796	19/11944	0.0010996	0.0560796	100781448/547931/100778885/100807365/100787580/100784912	LOC100781448/LOC547931/LOC100778885/LOC100807365/LOC100787580/LOC100784912	6
BP	GO:0015698	inorganic anion transport	10/796	49/11944	0.00124247	0.0563252	100787284/100817831/100787694/100791091/100797668/100781327/100804670/100819130/100777637/100780730	LOC100787284/LOC100817831/LOC100787694/LOC100791091/LOC100797668/LOC100781327/LOC100804670/LOC100819130/LOC100777637/LOC100780730	10
BP	GO:0006801	superoxide metabolic process	5/796	14/11944	0.00156565	0.0580712	100815376/100784752/100780008/100499991/100813221	LOC100815376/LOC100784752/LOC100780008/SOD1/LOC100813221	5
BP	GO:0072593	reactive oxygen species metabolic process	5/796	14/11944	0.00156565	0.0580712	100815376/100784752/100780008/100499991/100813221	LOC100815376/LOC100784752/LOC100780008/SOD1/LOC100813221	5
BP	GO:0008610	lipid biosynthetic process	21/796	172/11944	0.00514228	0.174838	100819908/100800820/100802778/100785541/100788028/100804395/100818067/100806325/100786607/100776450/100782638/548073/100790183/100796978/100805941/100795986/100794727/100793785/100816716/100799363/100813368	MIPS4/LOC100800820/BCH4/BCH2/LOC100788028/LOC100804395/LOC100818067/LOC100806325/LOC100786607/LOC100776450/LOC100782638/LOC548073/LOC100790183/LOC100796978/LOC100805941/LOC100795986/LOC100794727/LOC100793785/LOC100816716/LOC100799363/BCH5	21
BP	GO:0006820	anion transport	15/796	109/11944	0.00567781	0.178196	100787284/100817831/100809823/100787694/100791091/100797668/100781327/100777792/100804670/100819130/100777637/100780730/100793554/100815443/100811184	LOC100787284/LOC100817831/LOC100809823/LOC100787694/LOC100791091/LOC100797668/LOC100781327/ALMT10/LOC100804670/LOC100819130/LOC100777637/LOC100780730/LOC100793554/LOC100815443/LOC100811184	15
BP	GO:0032787	monocarboxylic acid metabolic process	19/796	167/11944	0.0154463	0.450149	100802778/100775844/100785541/100792394/100818383/100818915/100818067/100798677/100776450/100782638/100790183/100805941/100815278/100795986/100793785/100816716/100170753/100813368/547751	BCH4/LOC100775844/BCH2/LOC100792394/LOC100818383/LOC100818915/LOC100818067/LOC100798677/LOC100776450/LOC100782638/LOC100790183/LOC100805941/LOC100815278/LOC100795986/LOC100793785/LOC100816716/LOC100170753/BCH5/FBA	19
BP	GO:0006633	fatty acid biosynthetic process	9/796	60/11944	0.0171308	0.465957	100802778/100785541/100776450/100782638/100790183/100795986/100793785/100816716/100813368	BCH4/BCH2/LOC100776450/LOC100782638/LOC100790183/LOC100795986/LOC100793785/LOC100816716/BCH5	9
BP	GO:0016052	carbohydrate catabolic process	13/796	103/11944	0.0190789	0.486513	100781448/547931/100778885/100807365/100775844/100792394/100818383/100818915/100798677/100815278/100787580/547751/100784912	LOC100781448/LOC547931/LOC100778885/LOC100807365/LOC100775844/LOC100792394/LOC100818383/LOC100818915/LOC100798677/LOC100815278/LOC100787580/FBA/LOC100784912	13
BP	GO:0016053	organic acid biosynthetic process	25/796	247/11944	0.0239991	0.542841	100787759/100802778/100803630/100775844/100785541/100792394/100818383/100818915/100798677/547632/100776450/100789879/100782638/100790183/100817362/100787362/100815278/100795986/100781285/100793785/100816716/100777027/100806285/100813368/547751	LOC100787759/BCH4/LOC100803630/LOC100775844/BCH2/LOC100792394/LOC100818383/LOC100818915/LOC100798677/LOC547632/LOC100776450/LOC100789879/LOC100782638/LOC100790183/LOC100817362/PDH1/LOC100815278/LOC100795986/LOC100781285/LOC100793785/LOC100816716/LOC100777	25
BP	GO:0046394	carboxylic acid biosynthetic process	25/796	247/11944	0.0239991	0.542841	100787759/100802778/100803630/100775844/100785541/100792394/100818383/100818915/100798677/547632/100776450/100789879/100782638/100790183/100817362/100787362/100815278/100795986/100781285/100793785/100816716/100777027/100806285/100813368/547751	LOC100787759/BCH4/LOC100803630/LOC100775844/BCH2/LOC100792394/LOC100818383/LOC100818915/LOC100798677/LOC547632/LOC100776450/LOC100789879/LOC100782638/LOC100790183/LOC100817362/PDH1/LOC100815278/LOC100795986/LOC100781285/LOC100793785/LOC100816716/LOC100777	25
BP	GO:0006631	fatty acid metabolic process	10/796	75/11944	0.0265035	0.542841	100802778/100785541/100776450/100782638/100790183/100795986/100793785/100816716/100170753/100813368	BCH4/BCH2/LOC100776450/LOC100782638/LOC100790183/LOC100795986/LOC100793785/LOC100816716/LOC100170753/BCH5	10
BP	GO:0006066	alcohol metabolic process	5/796	27/11944	0.0307813	0.542841	100819908/100127409/100800820/100776901/100815816	MIPS4/ITPK3/LOC100800820/LOC100776901/LOC100815816	5
BP	GO:0019751	polyol metabolic process	5/796	27/11944	0.0307813	0.542841	100819908/100127409/100800820/100776901/100815816	MIPS4/ITPK3/LOC100800820/LOC100776901/LOC100815816	5
BP	GO:0044283	small molecule biosynthetic process	29/796	304/11944	0.0322694	0.542841	100819908/100787759/100800820/100802778/100803630/100775844/100785541/100819381/100792394/100818383/100818915/100798677/547632/100776450/100789879/100782638/100790183/100817362/100787362/100815278/100795986/100781285/100793785/100816716/100777027/10080628	MIPS4/LOC100787759/LOC100800820/BCH4/LOC100803630/LOC100775844/BCH2/LOC100819381/LOC100792394/LOC100818383/LOC100818915/LOC100798677/LOC547632/LOC100776450/LOC100789879/LOC100782638/LOC100790183/LOC100817362/PDH1/LOC100815278/LOC100795986/LOC100781285/LOC	29
BP	GO:0030001	metal ion transport	19/796	181/11944	0.0327016	0.542841	100810164/100808454/100820520/100782955/100780624/100786216/100797817/100800537/100800008/100783411/100527143/102666667/100817567/100789139/100527827/100802142/100796289/100306678/100814726	LOC100810164/LOC100808454/LOC100820520/LOC100782955/LOC100780624/LOC100786216/LOC100797817/LOC100800537/LOC100800008/LOC100783411/LOC100527143/LOC102666667/LOC100817567/LOC100789139/LOC100527827/LOC100802142/LOC100796289/LOC100306678/LOC100814726	19
BP	GO:0072330	monocarboxylic acid biosynthetic process	16/796	147/11944	0.0356348	0.542841	100802778/100775844/100785541/100792394/100818383/100818915/100798677/100776450/100782638/100790183/100815278/100795986/100793785/100816716/100813368/547751	BCH4/LOC100775844/BCH2/LOC100792394/LOC100818383/LOC100818915/LOC100798677/LOC100776450/LOC100782638/LOC100790183/LOC100815278/LOC100795986/LOC100793785/LOC100816716/BCH5/FBA	16
BP	GO:0044255	cellular lipid metabolic process	22/796	220/11944	0.0367367	0.542841	100819908/100800820/100782430/100802778/100785541/100788028/100804395/100818067/100806325/100786607/100776450/100782638/100790183/100805941/100795986/100794727/100793785/100816716/100170753/100808262/100813368/100806320	MIPS4/LOC100800820/LOC100782430/BCH4/BCH2/LOC100788028/LOC100804395/LOC100818067/LOC100806325/LOC100786607/LOC100776450/LOC100782638/LOC100790183/LOC100805941/LOC100795986/LOC100794727/LOC100793785/LOC100816716/LOC100170753/LOC100808262/BCH5/LOC100806320	22
BP	GO:0006811	ion transport	41/796	463/11944	0.0374154	0.542841	100787284/100817831/100809823/100787694/100810164/100791091/100808454/100820520/100782955/100780624/100797668/100786216/100527009/100797817/100526851/100800537/100781327/100800008/100777792/100804670/100783411/100527143/100819130/102666667/100812806/10081	LOC100787284/LOC100817831/LOC100809823/LOC100787694/LOC100810164/LOC100791091/LOC100808454/LOC100820520/LOC100782955/LOC100780624/LOC100797668/LOC100786216/LOC100527009/LOC100797817/LOC100526851/LOC100800537/LOC100781327/LOC100800008/ALMT10/LOC100804670/L	41
BP	GO:0006415	translational termination	4/796	20/11944	0.0403101	0.542841	100789553/100805037/113001159/100791217	LOC100789553/LOC100805037/LOC113001159/LOC100791217	4
BP	GO:0009073	aromatic amino acid family biosynthetic process	4/796	20/11944	0.0403101	0.542841	100787759/100787362/100781285/100806285	LOC100787759/PDH1/LOC100781285/LOC100806285	4
BP	GO:0006558	L-phenylalanine metabolic process	3/796	12/11944	0.0412453	0.542841	100787759/100781285/100779961	LOC100787759/LOC100781285/HGO2	3
BP	GO:0031124	mRNA 3'-end processing	3/796	12/11944	0.0412453	0.542841	100811481/100791216/100801770	LOC100811481/LOC100791216/LOC100801770	3
BP	GO:1902221	erythrose 4-phosphate/phosphoenolpyruvate family amino acid metabolic process	3/796	12/11944	0.0412453	0.542841	100787759/100781285/100779961	LOC100787759/LOC100781285/HGO2	3
BP	GO:0032268	regulation of cellular protein metabolic process	4/796	21/11944	0.0472574	0.562759	100804706/113001159/100527137/100787133	LOC100804706/LOC113001159/LOC100527137/LOC100787133	4
BP	GO:0005976	polysaccharide metabolic process	14/796	129/11944	0.0481959	0.562759	100781448/547931/100778885/100807365/100796374/100788506/100801567/100784191/100499905/100787580/100500469/100786906/100798759/100784912	LOC100781448/LOC547931/LOC100778885/LOC100807365/LOC100796374/LOC100788506/LOC100801567/LOC100784191/LOC100499905/LOC100787580/LOC100500469/LOC100786906/LOC100798759/LOC100784912	14
BP	GO:0009095	aromatic amino acid family biosynthetic process, prephenate pathway	3/796	13/11944	0.0510345	0.562759	100787759/100787362/100781285	LOC100787759/PDH1/LOC100781285	3
BP	GO:0019220	regulation of phosphate metabolic process	3/796	13/11944	0.0510345	0.562759	100804706/100527137/100787133	LOC100804706/LOC100527137/LOC100787133	3
BP	GO:0031399	regulation of protein modification process	3/796	13/11944	0.0510345	0.562759	100804706/100527137/100787133	LOC100804706/LOC100527137/LOC100787133	3
BP	GO:0051174	regulation of phosphorus metabolic process	3/796	13/11944	0.0510345	0.562759	100804706/100527137/100787133	LOC100804706/LOC100527137/LOC100787133	3
BP	GO:0006413	translational initiation	6/796	41/11944	0.0526194	0.564966	100787664/100499886/100791423/100780794/100805978/100818207	LOC100787664/LOC100499886/LOC100791423/LOC100780794/LOC100805978/LOC100818207	6
BP	GO:0000160	phosphorelay signal transduction system	10/796	86/11944	0.0593201	0.620579	100785796/100803462/100791698/100788079/100801334/100306589/100807543/100776599/100789894/100787544	PRR3A/PRR3B/LOC100791698/LOC100788079/LOC100801334/LOC100306589/LOC100807543/LOC100776599/LOC100789894/LOC100787544	10
BP	GO:0051726	regulation of cell cycle	5/796	33/11944	0.0653902	0.66698	100804706/547744/548057/100527137/100787133	LOC100804706/LOC547744/LOC548057/LOC100527137/LOC100787133	5
BP	GO:0006457	protein folding	18/796	186/11944	0.0707773	0.704321	100811234/100784477/100810243/100802428/100804554/547558/100808604/100816868/100777779/100776524/100778672/100306026/100794411/100500283/100786074/100786068/100527822/100798382	HSP90A1/HSP90A2/LOC100810243/LOC100802428/LOC100804554/PM37/LOC100808604/CYP55/LOC100777779/LOC100776524/LOC100778672/LOC100306026/LOC100794411/LOC100500283/LOC100786074/LOC100786068/LOC100527822/LOC100798382	18
BP	GO:0009072	aromatic amino acid family metabolic process	5/796	34/11944	0.0726553	0.704492	100787759/100787362/100781285/100806285/100779961	LOC100787759/PDH1/LOC100781285/LOC100806285/HGO2	5
BP	GO:0006090	pyruvate metabolic process	9/796	79/11944	0.0789372	0.704492	100775844/100792394/100818383/100818915/100818067/100798677/100805941/100815278/547751	LOC100775844/LOC100792394/LOC100818383/LOC100818915/LOC100818067/LOC100798677/LOC100805941/LOC100815278/FBA	9
BP	GO:1901615	organic hydroxy compound metabolic process	5/796	35/11944	0.0803422	0.704492	100819908/100127409/100800820/100776901/100815816	MIPS4/ITPK3/LOC100800820/LOC100776901/LOC100815816	5
BP	GO:0043624	cellular protein complex disassembly	4/796	25/11944	0.0811547	0.704492	100789553/100805037/113001159/100791217	LOC100789553/LOC100805037/LOC113001159/LOC100791217	4
BP	GO:0051246	regulation of protein metabolic process	4/796	25/11944	0.0811547	0.704492	100804706/113001159/100527137/100787133	LOC100804706/LOC113001159/LOC100527137/LOC100787133	4
BP	GO:0065009	regulation of molecular function	4/796	25/11944	0.0811547	0.704492	100803416/100804706/100527137/100787133	LOC100803416/LOC100804706/LOC100527137/LOC100787133	4
BP	GO:0016458	gene silencing	3/796	17/11944	0.0997849	0.812667	100792019/100804352/100791535	LOC100792019/LOC100804352/LOC100791535	3
BP	GO:0031047	gene silencing by RNA	3/796	17/11944	0.0997849	0.812667	100792019/100804352/100791535	LOC100792019/LOC100804352/LOC100791535	3
BP	GO:0022411	cellular component disassembly	4/796	27/11944	0.101583	0.812667	100789553/100805037/113001159/100791217	LOC100789553/LOC100805037/LOC113001159/LOC100791217	4
BP	GO:0032984	protein-containing complex disassembly	4/796	27/11944	0.101583	0.812667	100789553/100805037/113001159/100791217	LOC100789553/LOC100805037/LOC113001159/LOC100791217	4
BP	GO:0005992	trehalose biosynthetic process	4/796	28/11944	0.112599	0.872592	100775207/100808051/100782799/100819495	LOC100775207/LOC100808051/LOC100782799/LOC100819495	4
BP	GO:0006629	lipid metabolic process	35/796	426/11944	0.115344	0.872592	100819908/100800820/100782430/100802778/100804027/100785541/100788028/100804395/100819591/100819994/112998719/100806573/100818067/100806325/100786607/100776450/100795661/100795779/100782638/548073/100790183/100796978/100805941/100795986/100794727/547470/1	MIPS4/LOC100800820/LOC100782430/BCH4/LOC100804027/BCH2/LOC100788028/LOC100804395/LOC100819591/LOC100819994/LOC112998719/LOC100806573/LOC100818067/LOC100806325/LOC100786607/LOC100776450/LOC100795661/LOC100795779/LOC100782638/LOC548073/LOC100790183/LOC10079	35
BP	GO:0005991	trehalose metabolic process	4/796	29/11944	0.124117	0.872592	100775207/100808051/100782799/100819495	LOC100775207/LOC100808051/LOC100782799/LOC100819495	4
BP	GO:0007049	cell cycle	7/796	63/11944	0.124611	0.872592	100804706/547744/100805787/548057/100527137/100500313/100787133	LOC100804706/LOC547744/LOC100805787/LOC548057/LOC100527137/LOC100500313/LOC100787133	7
BP	GO:0009142	nucleoside triphosphate biosynthetic process	11/796	112/11944	0.126184	0.872592	100775844/100792394/100818383/100818915/100527009/100526851/100798677/100815278/3989297/100500470/547751	LOC100775844/LOC100792394/LOC100818383/LOC100818915/LOC100527009/LOC100526851/LOC100798677/LOC100815278/atpF/LOC100500470/FBA	11
BP	GO:0009145	purine nucleoside triphosphate biosynthetic process	11/796	112/11944	0.126184	0.872592	100775844/100792394/100818383/100818915/100527009/100526851/100798677/100815278/3989297/100500470/547751	LOC100775844/LOC100792394/LOC100818383/LOC100818915/LOC100527009/LOC100526851/LOC100798677/LOC100815278/atpF/LOC100500470/FBA	11
BP	GO:0009201	ribonucleoside triphosphate biosynthetic process	11/796	112/11944	0.126184	0.872592	100775844/100792394/100818383/100818915/100527009/100526851/100798677/100815278/3989297/100500470/547751	LOC100775844/LOC100792394/LOC100818383/LOC100818915/LOC100527009/LOC100526851/LOC100798677/LOC100815278/atpF/LOC100500470/FBA	11
BP	GO:0009206	purine ribonucleoside triphosphate biosynthetic process	11/796	112/11944	0.126184	0.872592	100775844/100792394/100818383/100818915/100527009/100526851/100798677/100815278/3989297/100500470/547751	LOC100775844/LOC100792394/LOC100818383/LOC100818915/LOC100527009/LOC100526851/LOC100798677/LOC100815278/atpF/LOC100500470/FBA	11
BP	GO:0006694	steroid biosynthetic process	3/796	19/11944	0.129105	0.877914	548073/100796978/100799363	LOC548073/LOC100796978/LOC100799363	3
BP	GO:0046351	disaccharide biosynthetic process	4/796	30/11944	0.13611	0.906401	100775207/100808051/100782799/100819495	LOC100775207/LOC100808051/LOC100782799/LOC100819495	4
BP	GO:0032957	inositol trisphosphate metabolic process	2/796	10/11944	0.139959	0.906401	100127409/100776901	ITPK3/LOC100776901	2
BP	GO:0043647	inositol phosphate metabolic process	2/796	10/11944	0.139959	0.906401	100127409/100776901	ITPK3/LOC100776901	2
BP	GO:0031123	RNA 3'-end processing	3/796	20/11944	0.144775	0.922939	100811481/100791216/100801770	LOC100811481/LOC100791216/LOC100801770	3
BP	GO:0006754	ATP biosynthetic process	10/796	104/11944	0.154448	0.969457	100775844/100792394/100818383/100818915/100527009/100526851/100798677/100815278/3989297/547751	LOC100775844/LOC100792394/LOC100818383/LOC100818915/LOC100527009/LOC100526851/LOC100798677/LOC100815278/atpF/FBA	10
BP	GO:0050790	regulation of catalytic activity	3/796	21/11944	0.161028	0.980024	100804706/100527137/100787133	LOC100804706/LOC100527137/LOC100787133	3
BP	GO:0034637	cellular carbohydrate biosynthetic process	10/796	105/11944	0.161225	0.980024	100819908/100800820/100775207/100796374/100808051/100788506/100782799/100500469/100819495/100798759	MIPS4/LOC100800820/LOC100775207/LOC100796374/LOC100808051/LOC100788506/LOC100782799/LOC100500469/LOC100819495/LOC100798759	10
BP	GO:0009396	folic acid-containing compound biosynthetic process	2/796	11/11944	0.163837	0.980024	100817362/100777027	LOC100817362/LOC100777027	2
BP	GO:0044262	cellular carbohydrate metabolic process	15/796	172/11944	0.172906	0.980024	100819908/100800820/100775207/100796374/100808051/100788506/100782799/100801567/100784191/100499905/100500469/100815816/100786906/100819495/100798759	MIPS4/LOC100800820/LOC100775207/LOC100796374/LOC100808051/LOC100788506/LOC100782799/LOC100801567/LOC100784191/LOC100499905/LOC100500469/LOC100815816/LOC100786906/LOC100819495/LOC100798759	15
BP	GO:0034404	nucleobase-containing small molecule biosynthetic process	9/796	94/11944	0.173619	0.980024	100775844/100819381/100792394/100818383/100818915/100798677/100815278/100500470/547751	LOC100775844/LOC100819381/LOC100792394/LOC100818383/LOC100818915/LOC100798677/LOC100815278/LOC100500470/FBA	9
BP	GO:0006812	cation transport	25/796	309/11944	0.181496	0.980024	100810164/100808454/100820520/100782955/100780624/100786216/100527009/100797817/100526851/100800537/100800008/100783411/100527143/102666667/100812806/100817567/100789139/100527827/100802142/100796289/100306678/3989297/102665255/100797536/100814726	LOC100810164/LOC100808454/LOC100820520/LOC100782955/LOC100780624/LOC100786216/LOC100527009/LOC100797817/LOC100526851/LOC100800537/LOC100800008/LOC100783411/LOC100527143/LOC102666667/LOC100812806/LOC100817567/LOC100789139/LOC100527827/LOC100802142/LOC10079	25
BP	GO:0008202	steroid metabolic process	3/796	23/11944	0.195016	0.980024	548073/100796978/100799363	LOC548073/LOC100796978/LOC100799363	3
BP	GO:0009127	purine nucleoside monophosphate biosynthetic process	10/796	110/11944	0.197194	0.980024	100775844/100792394/100818383/100818915/100527009/100526851/100798677/100815278/3989297/547751	LOC100775844/LOC100792394/LOC100818383/LOC100818915/LOC100527009/LOC100526851/LOC100798677/LOC100815278/atpF/FBA	10
BP	GO:0009156	ribonucleoside monophosphate biosynthetic process	10/796	110/11944	0.197194	0.980024	100775844/100792394/100818383/100818915/100527009/100526851/100798677/100815278/3989297/547751	LOC100775844/LOC100792394/LOC100818383/LOC100818915/LOC100527009/LOC100526851/LOC100798677/LOC100815278/atpF/FBA	10
BP	GO:0009168	purine ribonucleoside monophosphate biosynthetic process	10/796	110/11944	0.197194	0.980024	100775844/100792394/100818383/100818915/100527009/100526851/100798677/100815278/3989297/547751	LOC100775844/LOC100792394/LOC100818383/LOC100818915/LOC100527009/LOC100526851/LOC100798677/LOC100815278/atpF/FBA	10
BP	GO:0009312	oligosaccharide biosynthetic process	4/796	35/11944	0.202174	0.980024	100775207/100808051/100782799/100819495	LOC100775207/LOC100808051/LOC100782799/LOC100819495	4
BP	GO:0006165	nucleoside diphosphate phosphorylation	8/796	85/11944	0.204574	0.980024	100775844/100792394/100818383/100818915/100798677/100815278/100500470/547751	LOC100775844/LOC100792394/LOC100818383/LOC100818915/LOC100798677/LOC100815278/LOC100500470/FBA	8
BP	GO:0046939	nucleotide phosphorylation	8/796	85/11944	0.204574	0.980024	100775844/100792394/100818383/100818915/100798677/100815278/100500470/547751	LOC100775844/LOC100792394/LOC100818383/LOC100818915/LOC100798677/LOC100815278/LOC100500470/FBA	8
BP	GO:0009152	purine ribonucleotide biosynthetic process	11/796	125/11944	0.210943	0.980024	100775844/100792394/100818383/100818915/100527009/100526851/100798677/100815278/3989297/100500470/547751	LOC100775844/LOC100792394/LOC100818383/LOC100818915/LOC100527009/LOC100526851/LOC100798677/LOC100815278/atpF/LOC100500470/FBA	11
BP	GO:0009260	ribonucleotide biosynthetic process	11/796	125/11944	0.210943	0.980024	100775844/100792394/100818383/100818915/100527009/100526851/100798677/100815278/3989297/100500470/547751	LOC100775844/LOC100792394/LOC100818383/LOC100818915/LOC100527009/LOC100526851/LOC100798677/LOC100815278/atpF/LOC100500470/FBA	11
BP	GO:0046390	ribose phosphate biosynthetic process	11/796	125/11944	0.210943	0.980024	100775844/100792394/100818383/100818915/100527009/100526851/100798677/100815278/3989297/100500470/547751	LOC100775844/LOC100792394/LOC100818383/LOC100818915/LOC100527009/LOC100526851/LOC100798677/LOC100815278/atpF/LOC100500470/FBA	11
BP	GO:0019682	glyceraldehyde-3-phosphate metabolic process	2/796	13/11944	0.213323	0.980024	100818067/100805941	LOC100818067/LOC100805941	2
BP	GO:1901617	organic hydroxy compound biosynthetic process	2/796	13/11944	0.213323	0.980024	100819908/100800820	MIPS4/LOC100800820	2
BP	GO:0009144	purine nucleoside triphosphate metabolic process	11/796	127/11944	0.225759	0.980024	100775844/100792394/100818383/100818915/100527009/100526851/100798677/100815278/3989297/100500470/547751	LOC100775844/LOC100792394/LOC100818383/LOC100818915/LOC100527009/LOC100526851/LOC100798677/LOC100815278/atpF/LOC100500470/FBA	11
BP	GO:0009199	ribonucleoside triphosphate metabolic process	11/796	127/11944	0.225759	0.980024	100775844/100792394/100818383/100818915/100527009/100526851/100798677/100815278/3989297/100500470/547751	LOC100775844/LOC100792394/LOC100818383/LOC100818915/LOC100527009/LOC100526851/LOC100798677/LOC100815278/atpF/LOC100500470/FBA	11
BP	GO:0009205	purine ribonucleoside triphosphate metabolic process	11/796	127/11944	0.225759	0.980024	100775844/100792394/100818383/100818915/100527009/100526851/100798677/100815278/3989297/100500470/547751	LOC100775844/LOC100792394/LOC100818383/LOC100818915/LOC100527009/LOC100526851/LOC100798677/LOC100815278/atpF/LOC100500470/FBA	11
BP	GO:0009124	nucleoside monophosphate biosynthetic process	10/796	114/11944	0.22824	0.980024	100775844/100792394/100818383/100818915/100527009/100526851/100798677/100815278/3989297/547751	LOC100775844/LOC100792394/LOC100818383/LOC100818915/LOC100527009/LOC100526851/LOC100798677/LOC100815278/atpF/FBA	10
BP	GO:0015985	energy coupled proton transport, down electrochemical gradient	3/796	25/11944	0.230547	0.980024	100527009/100526851/3989297	LOC100527009/LOC100526851/atpF	3
BP	GO:0015986	ATP synthesis coupled proton transport	3/796	25/11944	0.230547	0.980024	100527009/100526851/3989297	LOC100527009/LOC100526851/atpF	3
BP	GO:0009132	nucleoside diphosphate metabolic process	8/796	88/11944	0.231601	0.980024	100775844/100792394/100818383/100818915/100798677/100815278/100500470/547751	LOC100775844/LOC100792394/LOC100818383/LOC100818915/LOC100798677/LOC100815278/LOC100500470/FBA	8
BP	GO:0006760	folic acid-containing compound metabolic process	2/796	14/11944	0.238571	0.980024	100817362/100777027	LOC100817362/LOC100777027	2
BP	GO:0009163	nucleoside biosynthetic process	2/796	14/11944	0.238571	0.980024	100819381/100500470	LOC100819381/LOC100500470	2
BP	GO:0042455	ribonucleoside biosynthetic process	2/796	14/11944	0.238571	0.980024	100819381/100500470	LOC100819381/LOC100500470	2
BP	GO:1901659	glycosyl compound biosynthetic process	2/796	14/11944	0.238571	0.980024	100819381/100500470	LOC100819381/LOC100500470	2
BP	GO:0006164	purine nucleotide biosynthetic process	11/796	129/11944	0.240974	0.980024	100775844/100792394/100818383/100818915/100527009/100526851/100798677/100815278/3989297/100500470/547751	LOC100775844/LOC100792394/LOC100818383/LOC100818915/LOC100527009/LOC100526851/LOC100798677/LOC100815278/atpF/LOC100500470/FBA	11
BP	GO:0009141	nucleoside triphosphate metabolic process	11/796	129/11944	0.240974	0.980024	100775844/100792394/100818383/100818915/100527009/100526851/100798677/100815278/3989297/100500470/547751	LOC100775844/LOC100792394/LOC100818383/LOC100818915/LOC100527009/LOC100526851/LOC100798677/LOC100815278/atpF/LOC100500470/FBA	11
BP	GO:0072522	purine-containing compound biosynthetic process	11/796	130/11944	0.248721	0.980024	100775844/100792394/100818383/100818915/100527009/100526851/100798677/100815278/3989297/100500470/547751	LOC100775844/LOC100792394/LOC100818383/LOC100818915/LOC100527009/LOC100526851/LOC100798677/LOC100815278/atpF/LOC100500470/FBA	11
BP	GO:0048519	negative regulation of biological process	5/796	51/11944	0.251332	0.980024	100792019/100804352/547744/100791535/548057	LOC100792019/LOC100804352/LOC547744/LOC100791535/LOC548057	5
BP	GO:0006096	glycolytic process	7/796	77/11944	0.252212	0.980024	100775844/100792394/100818383/100818915/100798677/100815278/547751	LOC100775844/LOC100792394/LOC100818383/LOC100818915/LOC100798677/LOC100815278/FBA	7
BP	GO:0006757	ATP generation from ADP	7/796	77/11944	0.252212	0.980024	100775844/100792394/100818383/100818915/100798677/100815278/547751	LOC100775844/LOC100792394/LOC100818383/LOC100818915/LOC100798677/LOC100815278/FBA	7
BP	GO:0009135	purine nucleoside diphosphate metabolic process	7/796	77/11944	0.252212	0.980024	100775844/100792394/100818383/100818915/100798677/100815278/547751	LOC100775844/LOC100792394/LOC100818383/LOC100818915/LOC100798677/LOC100815278/FBA	7
BP	GO:0009179	purine ribonucleoside diphosphate metabolic process	7/796	77/11944	0.252212	0.980024	100775844/100792394/100818383/100818915/100798677/100815278/547751	LOC100775844/LOC100792394/LOC100818383/LOC100818915/LOC100798677/LOC100815278/FBA	7
BP	GO:0009185	ribonucleoside diphosphate metabolic process	7/796	77/11944	0.252212	0.980024	100775844/100792394/100818383/100818915/100798677/100815278/547751	LOC100775844/LOC100792394/LOC100818383/LOC100818915/LOC100798677/LOC100815278/FBA	7
BP	GO:0042866	pyruvate biosynthetic process	7/796	77/11944	0.252212	0.980024	100775844/100792394/100818383/100818915/100798677/100815278/547751	LOC100775844/LOC100792394/LOC100818383/LOC100818915/LOC100798677/LOC100815278/FBA	7
BP	GO:0046031	ADP metabolic process	7/796	77/11944	0.252212	0.980024	100775844/100792394/100818383/100818915/100798677/100815278/547751	LOC100775844/LOC100792394/LOC100818383/LOC100818915/LOC100798677/LOC100815278/FBA	7
BP	GO:0046034	ATP metabolic process	10/796	118/11944	0.261007	1	100775844/100792394/100818383/100818915/100527009/100526851/100798677/100815278/3989297/547751	LOC100775844/LOC100792394/LOC100818383/LOC100818915/LOC100527009/LOC100526851/LOC100798677/LOC100815278/atpF/FBA	10
BP	GO:0045786	negative regulation of cell cycle	2/796	15/11944	0.263952	1	547744/548057	LOC547744/LOC548057	2
BP	GO:0019752	carboxylic acid metabolic process	32/796	430/11944	0.28166	1	100787759/100795577/100802778/100803630/100775844/100785541/100792394/100818383/100818915/100818067/100798677/547632/100776450/100789879/100782638/100790183/100817362/100787362/100805941/100815278/100795986/100781285/100793785/100801400/100816716/10017075	LOC100787759/LOC100795577/BCH4/LOC100803630/LOC100775844/BCH2/LOC100792394/LOC100818383/LOC100818915/LOC100818067/LOC100798677/LOC547632/LOC100776450/LOC100789879/LOC100782638/LOC100790183/LOC100817362/PDH1/LOC100805941/LOC100815278/LOC100795986/LOC100781	32
BP	GO:0009166	nucleotide catabolic process	7/796	80/11944	0.283646	1	100775844/100792394/100818383/100818915/100798677/100815278/547751	LOC100775844/LOC100792394/LOC100818383/LOC100818915/LOC100798677/LOC100815278/FBA	7
BP	GO:1901292	nucleoside phosphate catabolic process	7/796	80/11944	0.283646	1	100775844/100792394/100818383/100818915/100798677/100815278/547751	LOC100775844/LOC100792394/LOC100818383/LOC100818915/LOC100798677/LOC100815278/FBA	7
BP	GO:0016051	carbohydrate biosynthetic process	10/796	121/11944	0.286529	1	100819908/100800820/100775207/100796374/100808051/100788506/100782799/100500469/100819495/100798759	MIPS4/LOC100800820/LOC100775207/LOC100796374/LOC100808051/LOC100788506/LOC100782799/LOC100500469/LOC100819495/LOC100798759	10
BP	GO:0019684	photosynthesis, light reaction	2/796	16/11944	0.289335	1	100805317/100787080	LOC100805317/LOC100787080	2
BP	GO:0042559	pteridine-containing compound biosynthetic process	2/796	16/11944	0.289335	1	100817362/100777027	LOC100817362/LOC100777027	2
BP	GO:0009308	amine metabolic process	4/796	41/11944	0.290762	1	100803630/100783374/100798722/100817454	LOC100803630/LOC100783374/LOC100798722/LOC100817454	4
BP	GO:0010629	negative regulation of gene expression	3/796	29/11944	0.304315	1	100792019/100804352/100791535	LOC100792019/LOC100804352/LOC100791535	3
BP	GO:0043436	oxoacid metabolic process	32/796	435/11944	0.304578	1	100787759/100795577/100802778/100803630/100775844/100785541/100792394/100818383/100818915/100818067/100798677/547632/100776450/100789879/100782638/100790183/100817362/100787362/100805941/100815278/100795986/100781285/100793785/100801400/100816716/10017075	LOC100787759/LOC100795577/BCH4/LOC100803630/LOC100775844/BCH2/LOC100792394/LOC100818383/LOC100818915/LOC100818067/LOC100798677/LOC547632/LOC100776450/LOC100789879/LOC100782638/LOC100790183/LOC100817362/PDH1/LOC100805941/LOC100815278/LOC100795986/LOC100781	32
BP	GO:0006720	isoprenoid metabolic process	4/796	42/11944	0.306082	1	100788028/100818067/100786607/100805941	LOC100788028/LOC100818067/LOC100786607/LOC100805941	4
BP	GO:0008299	isoprenoid biosynthetic process	4/796	42/11944	0.306082	1	100788028/100818067/100786607/100805941	LOC100788028/LOC100818067/LOC100786607/LOC100805941	4
BP	GO:0008654	phospholipid biosynthetic process	4/796	42/11944	0.306082	1	100819908/100800820/100818067/100805941	MIPS4/LOC100800820/LOC100818067/LOC100805941	4
BP	GO:0006082	organic acid metabolic process	32/796	436/11944	0.309238	1	100787759/100795577/100802778/100803630/100775844/100785541/100792394/100818383/100818915/100818067/100798677/547632/100776450/100789879/100782638/100790183/100817362/100787362/100805941/100815278/100795986/100781285/100793785/100801400/100816716/10017075	LOC100787759/LOC100795577/BCH4/LOC100803630/LOC100775844/BCH2/LOC100792394/LOC100818383/LOC100818915/LOC100818067/LOC100798677/LOC547632/LOC100776450/LOC100789879/LOC100782638/LOC100790183/LOC100817362/PDH1/LOC100805941/LOC100815278/LOC100795986/LOC100781	32
BP	GO:0009126	purine nucleoside monophosphate metabolic process	10/796	124/11944	0.31271	1	100775844/100792394/100818383/100818915/100527009/100526851/100798677/100815278/3989297/547751	LOC100775844/LOC100792394/LOC100818383/LOC100818915/LOC100527009/LOC100526851/LOC100798677/LOC100815278/atpF/FBA	10
BP	GO:0009161	ribonucleoside monophosphate metabolic process	10/796	124/11944	0.31271	1	100775844/100792394/100818383/100818915/100527009/100526851/100798677/100815278/3989297/547751	LOC100775844/LOC100792394/LOC100818383/LOC100818915/LOC100527009/LOC100526851/LOC100798677/LOC100815278/atpF/FBA	10
BP	GO:0009167	purine ribonucleoside monophosphate metabolic process	10/796	124/11944	0.31271	1	100775844/100792394/100818383/100818915/100527009/100526851/100798677/100815278/3989297/547751	LOC100775844/LOC100792394/LOC100818383/LOC100818915/LOC100527009/LOC100526851/LOC100798677/LOC100815278/atpF/FBA	10
BP	GO:0009150	purine ribonucleotide metabolic process	12/796	155/11944	0.337913	1	100775844/100792394/100818383/100815480/100818915/100527009/100526851/100798677/100815278/3989297/100500470/547751	LOC100775844/LOC100792394/LOC100818383/LOC100815480/LOC100818915/LOC100527009/LOC100526851/LOC100798677/LOC100815278/atpF/LOC100500470/FBA	12
BP	GO:0009259	ribonucleotide metabolic process	12/796	155/11944	0.337913	1	100775844/100792394/100818383/100815480/100818915/100527009/100526851/100798677/100815278/3989297/100500470/547751	LOC100775844/LOC100792394/LOC100818383/LOC100815480/LOC100818915/LOC100527009/LOC100526851/LOC100798677/LOC100815278/atpF/LOC100500470/FBA	12
BP	GO:0016226	iron-sulfur cluster assembly	2/796	18/11944	0.339674	1	100806364/100527356	LOC100806364/LOC100527356	2
BP	GO:0031163	metallo-sulfur cluster assembly	2/796	18/11944	0.339674	1	100806364/100527356	LOC100806364/LOC100527356	2
BP	GO:0009892	negative regulation of metabolic process	3/796	31/11944	0.341696	1	100792019/100804352/100791535	LOC100792019/LOC100804352/LOC100791535	3
BP	GO:0010605	negative regulation of macromolecule metabolic process	3/796	31/11944	0.341696	1	100792019/100804352/100791535	LOC100792019/LOC100804352/LOC100791535	3
BP	GO:0009123	nucleoside monophosphate metabolic process	10/796	128/11944	0.3484	1	100775844/100792394/100818383/100818915/100527009/100526851/100798677/100815278/3989297/547751	LOC100775844/LOC100792394/LOC100818383/LOC100818915/LOC100527009/LOC100526851/LOC100798677/LOC100815278/atpF/FBA	10
BP	GO:0046434	organophosphate catabolic process	7/796	86/11944	0.348873	1	100775844/100792394/100818383/100818915/100798677/100815278/547751	LOC100775844/LOC100792394/LOC100818383/LOC100818915/LOC100798677/LOC100815278/FBA	7
BP	GO:0042546	cell wall biogenesis	2/796	19/11944	0.364447	1	100803929/100809919	LOC100803929/LOC100809919	2
BP	GO:0042558	pteridine-containing compound metabolic process	2/796	19/11944	0.364447	1	100817362/100777027	LOC100817362/LOC100777027	2
BP	GO:0090407	organophosphate biosynthetic process	16/796	216/11944	0.367377	1	100819908/100800820/100775844/100792394/100818383/100818915/100527009/100818067/100526851/100798677/100805941/100815278/3989297/100500470/100500313/547751	MIPS4/LOC100800820/LOC100775844/LOC100792394/LOC100818383/LOC100818915/LOC100527009/LOC100818067/LOC100526851/LOC100798677/LOC100805941/LOC100815278/atpF/LOC100500470/LOC100500313/FBA	16
BP	GO:0006163	purine nucleotide metabolic process	12/796	159/11944	0.370564	1	100775844/100792394/100818383/100815480/100818915/100527009/100526851/100798677/100815278/3989297/100500470/547751	LOC100775844/LOC100792394/LOC100818383/LOC100815480/LOC100818915/LOC100527009/LOC100526851/LOC100798677/LOC100815278/atpF/LOC100500470/FBA	12
BP	GO:0072521	purine-containing compound metabolic process	12/796	160/11944	0.378795	1	100775844/100792394/100818383/100815480/100818915/100527009/100526851/100798677/100815278/3989297/100500470/547751	LOC100775844/LOC100792394/LOC100818383/LOC100815480/LOC100818915/LOC100527009/LOC100526851/LOC100798677/LOC100815278/atpF/LOC100500470/FBA	12
BP	GO:0005984	disaccharide metabolic process	4/796	47/11944	0.383359	1	100775207/100808051/100782799/100819495	LOC100775207/LOC100808051/LOC100782799/LOC100819495	4
BP	GO:0009165	nucleotide biosynthetic process	12/796	161/11944	0.387046	1	100775844/100792394/100818383/100818915/100527009/100526851/100798677/100815278/3989297/100500470/100500313/547751	LOC100775844/LOC100792394/LOC100818383/LOC100818915/LOC100527009/LOC100526851/LOC100798677/LOC100815278/atpF/LOC100500470/LOC100500313/FBA	12
BP	GO:1901293	nucleoside phosphate biosynthetic process	12/796	161/11944	0.387046	1	100775844/100792394/100818383/100818915/100527009/100526851/100798677/100815278/3989297/100500470/100500313/547751	LOC100775844/LOC100792394/LOC100818383/LOC100818915/LOC100527009/LOC100526851/LOC100798677/LOC100815278/atpF/LOC100500470/LOC100500313/FBA	12
BP	GO:0006081	cellular aldehyde metabolic process	2/796	20/11944	0.388855	1	100818067/100805941	LOC100818067/LOC100805941	2
BP	GO:0019359	nicotinamide nucleotide biosynthetic process	7/796	90/11944	0.393256	1	100775844/100792394/100818383/100818915/100798677/100815278/547751	LOC100775844/LOC100792394/LOC100818383/LOC100818915/LOC100798677/LOC100815278/FBA	7
BP	GO:0019363	pyridine nucleotide biosynthetic process	7/796	90/11944	0.393256	1	100775844/100792394/100818383/100818915/100798677/100815278/547751	LOC100775844/LOC100792394/LOC100818383/LOC100818915/LOC100798677/LOC100815278/FBA	7
BP	GO:0007034	vacuolar transport	2/796	21/11944	0.412836	1	100789724/100775459	LOC100789724/LOC100775459	2
BP	GO:0042398	cellular modified amino acid biosynthetic process	2/796	21/11944	0.412836	1	100817362/100777027	LOC100817362/LOC100777027	2
BP	GO:0006091	generation of precursor metabolites and energy	9/796	121/11944	0.416636	1	100775844/100792394/100818383/100818915/100798677/100805317/100787080/100815278/547751	LOC100775844/LOC100792394/LOC100818383/LOC100818915/LOC100798677/LOC100805317/LOC100787080/LOC100815278/FBA	9
BP	GO:0019693	ribose phosphate metabolic process	12/796	166/11944	0.428461	1	100775844/100792394/100818383/100815480/100818915/100527009/100526851/100798677/100815278/3989297/100500470/547751	LOC100775844/LOC100792394/LOC100818383/LOC100815480/LOC100818915/LOC100527009/LOC100526851/LOC100798677/LOC100815278/atpF/LOC100500470/FBA	12
BP	GO:0072525	pyridine-containing compound biosynthetic process	7/796	94/11944	0.437663	1	100775844/100792394/100818383/100818915/100798677/100815278/547751	LOC100775844/LOC100792394/LOC100818383/LOC100818915/LOC100798677/LOC100815278/FBA	7
BP	GO:0006644	phospholipid metabolic process	6/796	80/11944	0.444123	1	100819908/100800820/100782430/100818067/100805941/100806320	MIPS4/LOC100800820/LOC100782430/LOC100818067/LOC100805941/LOC100806320	6
BP	GO:0006073	cellular glucan metabolic process	8/796	110/11944	0.452309	1	100796374/100788506/100801567/100784191/100499905/100500469/100786906/100798759	LOC100796374/LOC100788506/LOC100801567/LOC100784191/LOC100499905/LOC100500469/LOC100786906/LOC100798759	8
BP	GO:0044042	glucan metabolic process	8/796	110/11944	0.452309	1	100796374/100788506/100801567/100784191/100499905/100500469/100786906/100798759	LOC100796374/LOC100788506/LOC100801567/LOC100784191/LOC100499905/LOC100500469/LOC100786906/LOC100798759	8
BP	GO:0044264	cellular polysaccharide metabolic process	8/796	110/11944	0.452309	1	100796374/100788506/100801567/100784191/100499905/100500469/100786906/100798759	LOC100796374/LOC100788506/LOC100801567/LOC100784191/LOC100499905/LOC100500469/LOC100786906/LOC100798759	8
BP	GO:1901137	carbohydrate derivative biosynthetic process	17/796	243/11944	0.454105	1	100775844/100819381/100792394/100818383/100818915/100527009/100526851/100806325/100798677/100792032/100815278/100794727/100805850/3989297/100776912/100500470/547751	LOC100775844/LOC100819381/LOC100792394/LOC100818383/LOC100818915/LOC100527009/LOC100526851/LOC100806325/LOC100798677/LOC100792032/LOC100815278/LOC100794727/LOC100805850/atpF/LOC100776912/LOC100500470/FBA	17
BP	GO:0006221	pyrimidine nucleotide biosynthetic process	2/796	23/11944	0.459324	1	100500470/100500313	LOC100500470/LOC100500313	2
BP	GO:0009311	oligosaccharide metabolic process	4/796	52/11944	0.459562	1	100775207/100808051/100782799/100819495	LOC100775207/LOC100808051/LOC100782799/LOC100819495	4
BP	GO:0030243	cellulose metabolic process	4/796	52/11944	0.459562	1	100796374/100788506/100500469/100798759	LOC100796374/LOC100788506/LOC100500469/LOC100798759	4
BP	GO:0030244	cellulose biosynthetic process	4/796	52/11944	0.459562	1	100796374/100788506/100500469/100798759	LOC100796374/LOC100788506/LOC100500469/LOC100798759	4
BP	GO:0006310	DNA recombination	1/796	10/11944	0.498403	1	100816002	LOC100816002	1
BP	GO:0009147	pyrimidine nucleoside triphosphate metabolic process	1/796	10/11944	0.498403	1	100500470	LOC100500470	1
BP	GO:0009309	amine biosynthetic process	1/796	10/11944	0.498403	1	100803630	LOC100803630	1
BP	GO:0009891	positive regulation of biosynthetic process	1/796	10/11944	0.498403	1	113001159	LOC113001159	1
BP	GO:0010557	positive regulation of macromolecule biosynthetic process	1/796	10/11944	0.498403	1	113001159	LOC113001159	1
BP	GO:0010604	positive regulation of macromolecule metabolic process	1/796	10/11944	0.498403	1	113001159	LOC113001159	1
BP	GO:0010628	positive regulation of gene expression	1/796	10/11944	0.498403	1	113001159	LOC113001159	1
BP	GO:0031328	positive regulation of cellular biosynthetic process	1/796	10/11944	0.498403	1	113001159	LOC113001159	1
BP	GO:0042401	cellular biogenic amine biosynthetic process	1/796	10/11944	0.498403	1	100803630	LOC100803630	1
BP	GO:0042451	purine nucleoside biosynthetic process	1/796	10/11944	0.498403	1	100500470	LOC100500470	1
BP	GO:0043207	response to external biotic stimulus	1/796	10/11944	0.498403	1	100526916	LOC100526916	1
BP	GO:0046129	purine ribonucleoside biosynthetic process	1/796	10/11944	0.498403	1	100500470	LOC100500470	1
BP	GO:0051173	positive regulation of nitrogen compound metabolic process	1/796	10/11944	0.498403	1	113001159	LOC113001159	1
BP	GO:0051707	response to other organism	1/796	10/11944	0.498403	1	100526916	LOC100526916	1
BP	GO:0098542	defense response to other organism	1/796	10/11944	0.498403	1	100526916	LOC100526916	1
BP	GO:1901070	guanosine-containing compound biosynthetic process	1/796	10/11944	0.498403	1	100500470	LOC100500470	1
BP	GO:1901361	organic cyclic compound catabolic process	8/796	115/11944	0.503002	1	100775844/100792394/100818383/100818915/100798677/100815278/100779961/547751	LOC100775844/LOC100792394/LOC100818383/LOC100818915/LOC100798677/LOC100815278/HGO2/FBA	8
BP	GO:0006220	pyrimidine nucleotide metabolic process	2/796	25/11944	0.503595	1	100500470/100500313	LOC100500470/LOC100500313	2
BP	GO:0009119	ribonucleoside metabolic process	2/796	25/11944	0.503595	1	100819381/100500470	LOC100819381/LOC100500470	2
BP	GO:0019439	aromatic compound catabolic process	8/796	116/11944	0.512978	1	100775844/100792394/100818383/100818915/100798677/100815278/100779961/547751	LOC100775844/LOC100792394/LOC100818383/LOC100818915/LOC100798677/LOC100815278/HGO2/FBA	8
BP	GO:0019362	pyridine nucleotide metabolic process	7/796	101/11944	0.513843	1	100775844/100792394/100818383/100818915/100798677/100815278/547751	LOC100775844/LOC100792394/LOC100818383/LOC100818915/LOC100798677/LOC100815278/FBA	7
BP	GO:0046496	nicotinamide nucleotide metabolic process	7/796	101/11944	0.513843	1	100775844/100792394/100818383/100818915/100798677/100815278/547751	LOC100775844/LOC100792394/LOC100818383/LOC100818915/LOC100798677/LOC100815278/FBA	7
BP	GO:0035556	intracellular signal transduction	17/796	252/11944	0.515807	1	100780896/100785796/100803462/100791698/100808333/100499898/100788079/100780638/100801334/100306589/100813067/100807543/100500341/100795061/100776599/100789894/100787544	LOC100780896/PRR3A/PRR3B/LOC100791698/LOC100808333/LOC100499898/LOC100788079/LOC100780638/LOC100801334/LOC100306589/LOC100813067/LOC100807543/LOC100500341/LOC100795061/LOC100776599/LOC100789894/LOC100787544	17
BP	GO:0034655	nucleobase-containing compound catabolic process	7/796	102/11944	0.524451	1	100775844/100792394/100818383/100818915/100798677/100815278/547751	LOC100775844/LOC100792394/LOC100818383/LOC100818915/LOC100798677/LOC100815278/FBA	7
BP	GO:0048523	negative regulation of cellular process	2/796	26/11944	0.524833	1	547744/548057	LOC547744/LOC548057	2
BP	GO:0006213	pyrimidine nucleoside metabolic process	1/796	11/11944	0.53186	1	100500470	LOC100500470	1
BP	GO:0010035	response to inorganic substance	1/796	11/11944	0.53186	1	100816984	LOC100816984	1
BP	GO:0043631	RNA polyadenylation	1/796	11/11944	0.53186	1	100791216	LOC100791216	1
BP	GO:0046131	pyrimidine ribonucleoside metabolic process	1/796	11/11944	0.53186	1	100500470	LOC100500470	1
BP	GO:0006733	oxidoreduction coenzyme metabolic process	7/796	104/11944	0.545397	1	100775844/100792394/100818383/100818915/100798677/100815278/547751	LOC100775844/LOC100792394/LOC100818383/LOC100818915/LOC100798677/LOC100815278/FBA	7
BP	GO:0030258	lipid modification	2/796	27/11944	0.54545	1	100808262/100806320	LOC100808262/LOC100806320	2
BP	GO:0019637	organophosphate metabolic process	21/796	318/11944	0.55058	1	100819908/100127409/100800820/100782430/100775844/100792394/100818383/100815480/100818915/100527009/100818067/100776901/100526851/100798677/100805941/100815278/3989297/100500470/100500313/100806320/547751	MIPS4/ITPK3/LOC100800820/LOC100782430/LOC100775844/LOC100792394/LOC100818383/LOC100815480/LOC100818915/LOC100527009/LOC100818067/LOC100776901/LOC100526851/LOC100798677/LOC100805941/LOC100815278/atpF/LOC100500470/LOC100500313/LOC100806320/FBA	21
BP	GO:0017144	drug metabolic process	14/796	212/11944	0.554262	1	100787759/100803630/100775844/100792394/100818383/100818915/100527009/100526851/100798677/100815278/100781285/3989297/100779961/547751	LOC100787759/LOC100803630/LOC100775844/LOC100792394/LOC100818383/LOC100818915/LOC100527009/LOC100526851/LOC100798677/LOC100815278/LOC100781285/atpF/HGO2/FBA	14
BP	GO:0072524	pyridine-containing compound metabolic process	7/796	105/11944	0.555724	1	100775844/100792394/100818383/100818915/100798677/100815278/547751	LOC100775844/LOC100792394/LOC100818383/LOC100818915/LOC100798677/LOC100815278/FBA	7
BP	GO:0043933	protein-containing complex subunit organization	8/796	121/11944	0.561764	1	100804682/100789553/100805317/100805037/100787080/113001159/100527822/100791217	LOC100804682/LOC100789553/LOC100805317/LOC100805037/LOC100787080/LOC113001159/LOC100527822/LOC100791217	8
BP	GO:0009070	serine family amino acid biosynthetic process	1/796	12/11944	0.563087	1	547632	LOC547632	1
BP	GO:0009690	cytokinin metabolic process	1/796	12/11944	0.563087	1	100783374	LOC100783374	1
BP	GO:0009832	plant-type cell wall biogenesis	1/796	12/11944	0.563087	1	100803929	LOC100803929	1
BP	GO:0009893	positive regulation of metabolic process	1/796	12/11944	0.563087	1	113001159	LOC113001159	1
BP	GO:0010215	cellulose microfibril organization	1/796	12/11944	0.563087	1	100803929	LOC100803929	1
BP	GO:0010817	regulation of hormone levels	1/796	12/11944	0.563087	1	100783374	LOC100783374	1
BP	GO:0016049	cell growth	1/796	12/11944	0.563087	1	100803929	LOC100803929	1
BP	GO:0030198	extracellular matrix organization	1/796	12/11944	0.563087	1	100803929	LOC100803929	1
BP	GO:0031325	positive regulation of cellular metabolic process	1/796	12/11944	0.563087	1	113001159	LOC113001159	1
BP	GO:0034754	cellular hormone metabolic process	1/796	12/11944	0.563087	1	100783374	LOC100783374	1
BP	GO:0040007	growth	1/796	12/11944	0.563087	1	100803929	LOC100803929	1
BP	GO:0042445	hormone metabolic process	1/796	12/11944	0.563087	1	100783374	LOC100783374	1
BP	GO:0043062	extracellular structure organization	1/796	12/11944	0.563087	1	100803929	LOC100803929	1
BP	GO:0070726	cell wall assembly	1/796	12/11944	0.563087	1	100803929	LOC100803929	1
BP	GO:0071668	plant-type cell wall assembly	1/796	12/11944	0.563087	1	100803929	LOC100803929	1
BP	GO:0009247	glycolipid biosynthetic process	2/796	28/11944	0.565432	1	100806325/100794727	LOC100806325/LOC100794727	2
BP	GO:0046467	membrane lipid biosynthetic process	2/796	28/11944	0.565432	1	100806325/100794727	LOC100806325/LOC100794727	2
BP	GO:0009108	coenzyme biosynthetic process	9/796	138/11944	0.57621	1	100775844/100792394/100818383/100818915/100798677/100817362/100815278/100777027/547751	LOC100775844/LOC100792394/LOC100818383/LOC100818915/LOC100798677/LOC100817362/LOC100815278/LOC100777027/FBA	9
BP	GO:0006575	cellular modified amino acid metabolic process	2/796	29/11944	0.584774	1	100817362/100777027	LOC100817362/LOC100777027	2
BP	GO:0000097	sulfur amino acid biosynthetic process	1/796	13/11944	0.592234	1	547632	LOC547632	1
BP	GO:0009664	plant-type cell wall organization	1/796	13/11944	0.592234	1	100803929	LOC100803929	1
BP	GO:0043244	regulation of protein complex disassembly	1/796	13/11944	0.592234	1	113001159	LOC113001159	1
BP	GO:0071669	plant-type cell wall organization or biogenesis	1/796	13/11944	0.592234	1	100803929	LOC100803929	1
BP	GO:0008652	cellular amino acid biosynthetic process	6/796	93/11944	0.592706	1	100787759/547632/100789879/100787362/100781285/100806285	LOC100787759/LOC547632/LOC100789879/PDH1/LOC100781285/LOC100806285	6
BP	GO:0006664	glycolipid metabolic process	2/796	30/11944	0.603472	1	100806325/100794727	LOC100806325/LOC100794727	2
BP	GO:1903509	liposaccharide metabolic process	2/796	30/11944	0.603472	1	100806325/100794727	LOC100806325/LOC100794727	2
BP	GO:0006487	protein N-linked glycosylation	1/796	14/11944	0.619439	1	100805850	LOC100805850	1
BP	GO:1901606	alpha-amino acid catabolic process	1/796	14/11944	0.619439	1	100779961	HGO2	1
BP	GO:0009607	response to biotic stimulus	2/796	31/11944	0.621526	1	100500325/100526916	LOC100500325/LOC100526916	2
BP	GO:0022402	cell cycle process	2/796	31/11944	0.621526	1	547744/548057	LOC547744/LOC548057	2
BP	GO:0046700	heterocycle catabolic process	7/796	112/11944	0.624851	1	100775844/100792394/100818383/100818915/100798677/100815278/547751	LOC100775844/LOC100792394/LOC100818383/LOC100818915/LOC100798677/LOC100815278/FBA	7
BP	GO:0009117	nucleotide metabolic process	13/796	207/11944	0.629004	1	100775844/100792394/100818383/100815480/100818915/100527009/100526851/100798677/100815278/3989297/100500470/100500313/547751	LOC100775844/LOC100792394/LOC100818383/LOC100815480/LOC100818915/LOC100527009/LOC100526851/LOC100798677/LOC100815278/atpF/LOC100500470/LOC100500313/FBA	13
BP	GO:0044270	cellular nitrogen compound catabolic process	7/796	113/11944	0.634227	1	100775844/100792394/100818383/100818915/100798677/100815278/547751	LOC100775844/LOC100792394/LOC100818383/LOC100818915/LOC100798677/LOC100815278/FBA	7
BP	GO:0048522	positive regulation of cellular process	2/796	32/11944	0.638938	1	113001159/100500313	LOC113001159/LOC100500313	2
BP	GO:0009719	response to endogenous stimulus	6/796	98/11944	0.644019	1	100783436/100812909/100791442/100816054/100777789/100306049	LOC100783436/LOC100812909/LOC100791442/LOC100816054/LOC100777789/LOC100306049	6
BP	GO:0009725	response to hormone	6/796	98/11944	0.644019	1	100783436/100812909/100791442/100816054/100777789/100306049	LOC100783436/LOC100812909/LOC100791442/LOC100816054/LOC100777789/LOC100306049	6
BP	GO:0010033	response to organic substance	6/796	98/11944	0.644019	1	100783436/100812909/100791442/100816054/100777789/100306049	LOC100783436/LOC100812909/LOC100791442/LOC100816054/LOC100777789/LOC100306049	6
BP	GO:0009063	cellular amino acid catabolic process	1/796	15/11944	0.644831	1	100779961	HGO2	1
BP	GO:0015936	coenzyme A metabolic process	1/796	15/11944	0.644831	1	100815480	LOC100815480	1
BP	GO:0046834	lipid phosphorylation	1/796	15/11944	0.644831	1	100806320	LOC100806320	1
BP	GO:0046854	phosphatidylinositol phosphorylation	1/796	15/11944	0.644831	1	100806320	LOC100806320	1
BP	GO:0006732	coenzyme metabolic process	10/796	162/11944	0.645365	1	100775844/100792394/100818383/100815480/100818915/100798677/100817362/100815278/100777027/547751	LOC100775844/LOC100792394/LOC100818383/LOC100815480/LOC100818915/LOC100798677/LOC100817362/LOC100815278/LOC100777027/FBA	10
BP	GO:0006753	nucleoside phosphate metabolic process	13/796	210/11944	0.649639	1	100775844/100792394/100818383/100815480/100818915/100527009/100526851/100798677/100815278/3989297/100500470/100500313/547751	LOC100775844/LOC100792394/LOC100818383/LOC100815480/LOC100818915/LOC100527009/LOC100526851/LOC100798677/LOC100815278/atpF/LOC100500470/LOC100500313/FBA	13
BP	GO:0008380	RNA splicing	2/796	33/11944	0.655713	1	100807021/100776997	LOC100807021/LOC100776997	2
BP	GO:0072528	pyrimidine-containing compound biosynthetic process	2/796	33/11944	0.655713	1	100500470/100500313	LOC100500470/LOC100500313	2
BP	GO:0008033	tRNA processing	4/796	67/11944	0.661123	1	100819381/100807021/100808450/100783494	LOC100819381/LOC100807021/LOC100808450/LOC100783494	4
BP	GO:0000096	sulfur amino acid metabolic process	1/796	16/11944	0.668531	1	547632	LOC547632	1
BP	GO:0006298	mismatch repair	1/796	16/11944	0.668531	1	100797567	LOC100797567	1
BP	GO:0006835	dicarboxylic acid transport	1/796	16/11944	0.668531	1	100777792	ALMT10	1
BP	GO:0009069	serine family amino acid metabolic process	1/796	16/11944	0.668531	1	547632	LOC547632	1
BP	GO:0015740	C4-dicarboxylate transport	1/796	16/11944	0.668531	1	100777792	ALMT10	1
BP	GO:0015743	malate transport	1/796	16/11944	0.668531	1	100777792	ALMT10	1
BP	GO:0048518	positive regulation of biological process	2/796	34/11944	0.67186	1	113001159/100500313	LOC113001159/LOC100500313	2
BP	GO:0006352	DNA-templated transcription, initiation	3/796	53/11944	0.695296	1	100776369/100811515/100812580	LOC100776369/LOC100811515/SIG5B	3
BP	GO:0000271	polysaccharide biosynthetic process	4/796	71/11944	0.705366	1	100796374/100788506/100500469/100798759	LOC100796374/LOC100788506/LOC100500469/LOC100798759	4
BP	GO:0006397	mRNA processing	4/796	71/11944	0.705366	1	100811481/100791216/100776997/100801770	LOC100811481/LOC100791216/LOC100776997/LOC100801770	4
BP	GO:0009250	glucan biosynthetic process	4/796	71/11944	0.705366	1	100796374/100788506/100500469/100798759	LOC100796374/LOC100788506/LOC100500469/LOC100798759	4
BP	GO:0033692	cellular polysaccharide biosynthetic process	4/796	71/11944	0.705366	1	100796374/100788506/100500469/100798759	LOC100796374/LOC100788506/LOC100500469/LOC100798759	4
BP	GO:0051273	beta-glucan metabolic process	4/796	71/11944	0.705366	1	100796374/100788506/100500469/100798759	LOC100796374/LOC100788506/LOC100500469/LOC100798759	4
BP	GO:0051274	beta-glucan biosynthetic process	4/796	71/11944	0.705366	1	100796374/100788506/100500469/100798759	LOC100796374/LOC100788506/LOC100500469/LOC100798759	4
BP	GO:0006284	base-excision repair	1/796	18/11944	0.711297	1	100801163	LOC100801163	1
BP	GO:0042278	purine nucleoside metabolic process	1/796	18/11944	0.711297	1	100500470	LOC100500470	1
BP	GO:0046128	purine ribonucleoside metabolic process	1/796	18/11944	0.711297	1	100500470	LOC100500470	1
BP	GO:1901068	guanosine-containing compound metabolic process	1/796	18/11944	0.711297	1	100500470	LOC100500470	1
BP	GO:0006470	protein dephosphorylation	2/796	37/11944	0.716625	1	100786287/100805592	LOC100786287/LOC100805592	2
BP	GO:0006643	membrane lipid metabolic process	2/796	37/11944	0.716625	1	100806325/100794727	LOC100806325/LOC100794727	2
BP	GO:0016311	dephosphorylation	2/796	37/11944	0.716625	1	100786287/100805592	LOC100786287/LOC100805592	2
BP	GO:0072527	pyrimidine-containing compound metabolic process	2/796	38/11944	0.730363	1	100500470/100500313	LOC100500470/LOC100500313	2
BP	GO:0006576	cellular biogenic amine metabolic process	1/796	19/11944	0.730566	1	100803630	LOC100803630	1
BP	GO:0009605	response to external stimulus	1/796	19/11944	0.730566	1	100526916	LOC100526916	1
BP	GO:0044106	cellular amine metabolic process	1/796	19/11944	0.730566	1	100803630	LOC100803630	1
BP	GO:0072350	tricarboxylic acid metabolic process	1/796	19/11944	0.730566	1	100803630	LOC100803630	1
BP	GO:0006979	response to oxidative stress	6/796	108/11944	0.734134	1	553156/606508/100306570/100796737/100527034/100817030	APX1/APX2/LOC100306570/LOC100796737/LOC100527034/LOC100817030	6
BP	GO:0009057	macromolecule catabolic process	9/796	159/11944	0.740752	1	100781448/547931/100306117/100778885/100785379/100807365/100787580/100500511/100784912	LOC100781448/LOC547931/LOC100306117/LOC100778885/LOC100785379/LOC100807365/LOC100787580/LOC100500511/LOC100784912	9
BP	GO:0051188	cofactor biosynthetic process	9/796	159/11944	0.740752	1	100775844/100792394/100818383/100818915/100798677/100817362/100815278/100777027/547751	LOC100775844/LOC100792394/LOC100818383/LOC100818915/LOC100798677/LOC100817362/LOC100815278/LOC100777027/FBA	9
BP	GO:0042737	drug catabolic process	1/796	20/11944	0.748551	1	100779961	HGO2	1
BP	GO:0051186	cofactor metabolic process	12/796	211/11944	0.756217	1	100775844/100792394/100818383/100815480/100818915/100798677/100817362/100815278/100806364/100527356/100777027/547751	LOC100775844/LOC100792394/LOC100818383/LOC100815480/LOC100818915/LOC100798677/LOC100817362/LOC100815278/LOC100806364/LOC100527356/LOC100777027/FBA	12
BP	GO:1901575	organic substance catabolic process	17/796	293/11944	0.758639	1	100781448/547931/100306117/100778885/100785379/100807365/100775844/100792394/100818383/100818915/100798677/100815278/100787580/100500511/100779961/547751/100784912	LOC100781448/LOC547931/LOC100306117/LOC100778885/LOC100785379/LOC100807365/LOC100775844/LOC100792394/LOC100818383/LOC100818915/LOC100798677/LOC100815278/LOC100787580/LOC100500511/HGO2/FBA/LOC100784912	17
BP	GO:1901135	carbohydrate derivative metabolic process	20/796	342/11944	0.761129	1	100775844/100819381/100792394/100818383/100815480/100818915/100527009/100818067/100526851/100806325/100798677/100792032/100805941/100815278/100794727/100805850/3989297/100776912/100500470/547751	LOC100775844/LOC100819381/LOC100792394/LOC100818383/LOC100815480/LOC100818915/LOC100527009/LOC100818067/LOC100526851/LOC100806325/LOC100798677/LOC100792032/LOC100805941/LOC100815278/LOC100794727/LOC100805850/atpF/LOC100776912/LOC100500470/FBA	20
BP	GO:0006400	tRNA modification	1/796	21/11944	0.765337	1	100819381	LOC100819381	1
BP	GO:0016054	organic acid catabolic process	1/796	21/11944	0.765337	1	100779961	HGO2	1
BP	GO:0046395	carboxylic acid catabolic process	1/796	21/11944	0.765337	1	100779961	HGO2	1
BP	GO:0055086	nucleobase-containing small molecule metabolic process	14/796	248/11944	0.777905	1	100775844/100819381/100792394/100818383/100815480/100818915/100527009/100526851/100798677/100815278/3989297/100500470/100500313/547751	LOC100775844/LOC100819381/LOC100792394/LOC100818383/LOC100815480/LOC100818915/LOC100527009/LOC100526851/LOC100798677/LOC100815278/atpF/LOC100500470/LOC100500313/FBA	14
BP	GO:0070085	glycosylation	4/796	79/11944	0.780912	1	100792032/100805850/100808262/100776912	LOC100792032/LOC100805850/LOC100808262/LOC100776912	4
BP	GO:0006414	translational elongation	1/796	22/11944	0.781004	1	113001159	LOC113001159	1
BP	GO:0006721	terpenoid metabolic process	1/796	22/11944	0.781004	1	100786607	LOC100786607	1
BP	GO:0016114	terpenoid biosynthetic process	1/796	22/11944	0.781004	1	100786607	LOC100786607	1
BP	GO:0033865	nucleoside bisphosphate metabolic process	1/796	22/11944	0.781004	1	100815480	LOC100815480	1
BP	GO:0033875	ribonucleoside bisphosphate metabolic process	1/796	22/11944	0.781004	1	100815480	LOC100815480	1
BP	GO:0034032	purine nucleoside bisphosphate metabolic process	1/796	22/11944	0.781004	1	100815480	LOC100815480	1
BP	GO:0016071	mRNA metabolic process	4/796	80/11944	0.789178	1	100811481/100791216/100776997/100801770	LOC100811481/LOC100791216/LOC100776997/LOC100801770	4
BP	GO:1901607	alpha-amino acid biosynthetic process	4/796	80/11944	0.789178	1	100787759/547632/100787362/100781285	LOC100787759/LOC547632/PDH1/LOC100781285	4
BP	GO:0042221	response to chemical	10/796	184/11944	0.791011	1	100799559/100783436/100816984/100805918/100780766/100812909/100791442/100816054/100777789/100306049	LOC100799559/LOC100783436/LOC100816984/LOC100805918/LOC100780766/LOC100812909/LOC100791442/LOC100816054/LOC100777789/LOC100306049	10
BP	GO:0009966	regulation of signal transduction	1/796	23/11944	0.795625	1	100500313	LOC100500313	1
BP	GO:0010646	regulation of cell communication	1/796	23/11944	0.795625	1	100500313	LOC100500313	1
BP	GO:0023051	regulation of signaling	1/796	23/11944	0.795625	1	100500313	LOC100500313	1
BP	GO:0007010	cytoskeleton organization	2/796	44/11944	0.801359	1	100790323/100799164	LOC100790323/LOC100799164	2
BP	GO:0009056	catabolic process	17/796	304/11944	0.807583	1	100781448/547931/100306117/100778885/100785379/100807365/100775844/100792394/100818383/100818915/100798677/100815278/100787580/100500511/100779961/547751/100784912	LOC100781448/LOC547931/LOC100306117/LOC100778885/LOC100785379/LOC100807365/LOC100775844/LOC100792394/LOC100818383/LOC100818915/LOC100798677/LOC100815278/LOC100787580/LOC100500511/HGO2/FBA/LOC100784912	17
BP	GO:0051130	positive regulation of cellular component organization	1/796	24/11944	0.809272	1	113001159	LOC113001159	1
BP	GO:0022607	cellular component assembly	7/796	137/11944	0.815735	1	100804682/100803929/100805317/100787080/100806364/100527356/100527822	LOC100804682/LOC100803929/LOC100805317/LOC100787080/LOC100806364/LOC100527356/LOC100527822	7
BP	GO:0006790	sulfur compound metabolic process	3/796	65/11944	0.817196	1	547632/100806364/100527356	LOC547632/LOC100806364/LOC100527356	3
BP	GO:0009733	response to auxin	2/796	46/11944	0.821052	1	100783436/100306049	LOC100783436/LOC100306049	2
BP	GO:0000375	RNA splicing, via transesterification reactions	1/796	25/11944	0.822009	1	100776997	LOC100776997	1
BP	GO:0000377	RNA splicing, via transesterification reactions with bulged adenosine as nucleophile	1/796	25/11944	0.822009	1	100776997	LOC100776997	1
BP	GO:0000398	mRNA splicing, via spliceosome	1/796	25/11944	0.822009	1	100776997	LOC100776997	1
BP	GO:1901605	alpha-amino acid metabolic process	5/796	104/11944	0.831212	1	100787759/547632/100787362/100781285/100779961	LOC100787759/LOC547632/PDH1/LOC100781285/HGO2	5
BP	GO:1902600	proton transmembrane transport	3/796	68/11944	0.840275	1	100527009/100526851/3989297	LOC100527009/LOC100526851/atpF	3
BP	GO:0003333	amino acid transmembrane transport	1/796	27/11944	0.84499	1	100815443	LOC100815443	1
BP	GO:0006865	amino acid transport	1/796	27/11944	0.84499	1	100815443	LOC100815443	1
BP	GO:0015711	organic anion transport	2/796	49/11944	0.847314	1	100777792/100815443	ALMT10/LOC100815443	2
BP	GO:0015849	organic acid transport	2/796	49/11944	0.847314	1	100777792/100815443	ALMT10/LOC100815443	2
BP	GO:0046942	carboxylic acid transport	2/796	49/11944	0.847314	1	100777792/100815443	ALMT10/LOC100815443	2
BP	GO:0046486	glycerolipid metabolic process	3/796	69/11944	0.847388	1	100782430/100804395/100806320	LOC100782430/LOC100804395/LOC100806320	3
BP	GO:0034622	cellular protein-containing complex assembly	4/796	91/11944	0.864454	1	100804682/100805317/100787080/100527822	LOC100804682/LOC100805317/LOC100787080/LOC100527822	4
BP	GO:0009116	nucleoside metabolic process	2/796	52/11944	0.870024	1	100819381/100500470	LOC100819381/LOC100500470	2
BP	GO:1901657	glycosyl compound metabolic process	2/796	52/11944	0.870024	1	100819381/100500470	LOC100819381/LOC100500470	2
BP	GO:0006486	protein glycosylation	3/796	73/11944	0.873151	1	100792032/100805850/100776912	LOC100792032/LOC100805850/LOC100776912	3
BP	GO:0043413	macromolecule glycosylation	3/796	73/11944	0.873151	1	100792032/100805850/100776912	LOC100792032/LOC100805850/LOC100776912	3
BP	GO:0045017	glycerolipid biosynthetic process	1/796	31/11944	0.882442	1	100804395	LOC100804395	1
BP	GO:0048583	regulation of response to stimulus	1/796	31/11944	0.882442	1	100500313	LOC100500313	1
BP	GO:0006855	drug transmembrane transport	3/796	75/11944	0.88453	1	100799559/100805918/100780766	LOC100799559/LOC100805918/LOC100780766	3
BP	GO:0015893	drug transport	3/796	75/11944	0.88453	1	100799559/100805918/100780766	LOC100799559/LOC100805918/LOC100780766	3
BP	GO:0042493	response to drug	3/796	75/11944	0.88453	1	100799559/100805918/100780766	LOC100799559/LOC100805918/LOC100780766	3
BP	GO:0001522	pseudouridine synthesis	1/796	32/11944	0.890297	1	100791185	LOC100791185	1
BP	GO:0044272	sulfur compound biosynthetic process	1/796	32/11944	0.890297	1	547632	LOC547632	1
BP	GO:0044282	small molecule catabolic process	1/796	32/11944	0.890297	1	100779961	HGO2	1
BP	GO:0006950	response to stress	20/796	380/11944	0.89146	1	100811234/100784477/553156/100816984/606508/100500545/100306570/100784184/100810564/100816002/100306513/100796737/100786074/100527034/100797777/100797567/100801163/100500325/100526916/100817030	HSP90A1/HSP90A2/APX1/LOC100816984/APX2/LOC100500545/LOC100306570/LOC100784184/LOC100810564/LOC100816002/LOC100306513/LOC100796737/LOC100786074/LOC100527034/LOC100797777/LOC100797567/LOC100801163/LOC100500325/LOC100526916/LOC100817030	20
BP	GO:0006887	exocytosis	2/796	56/11944	0.895481	1	100788866/121174530	LOC100788866/LOC121174530	2
BP	GO:0032940	secretion by cell	2/796	56/11944	0.895481	1	100788866/121174530	LOC100788866/LOC121174530	2
BP	GO:0046903	secretion	2/796	56/11944	0.895481	1	100788866/121174530	LOC100788866/LOC121174530	2
BP	GO:0006334	nucleosome assembly	1/796	33/11944	0.897628	1	100804682	LOC100804682	1
BP	GO:0031497	chromatin assembly	1/796	33/11944	0.897628	1	100804682	LOC100804682	1
BP	GO:0034728	nucleosome organization	1/796	33/11944	0.897628	1	100804682	LOC100804682	1
BP	GO:0098656	anion transmembrane transport	1/796	33/11944	0.897628	1	100815443	LOC100815443	1
BP	GO:1903825	organic acid transmembrane transport	1/796	33/11944	0.897628	1	100815443	LOC100815443	1
BP	GO:1905039	carboxylic acid transmembrane transport	1/796	33/11944	0.897628	1	100815443	LOC100815443	1
BP	GO:0065003	protein-containing complex assembly	4/796	99/11944	0.90357	1	100804682/100805317/100787080/100527822	LOC100804682/LOC100805317/LOC100787080/LOC100527822	4
BP	GO:0006333	chromatin assembly or disassembly	1/796	34/11944	0.904469	1	100804682	LOC100804682	1
BP	GO:0006399	tRNA metabolic process	6/796	138/11944	0.904942	1	100819381/100807021/100801400/100808450/100783494/novel.1025	LOC100819381/LOC100807021/LOC100801400/LOC100808450/LOC100783494/-	6
BP	GO:0007264	small GTPase mediated signal transduction	6/796	138/11944	0.904942	1	100780896/100808333/100499898/100780638/100813067/100795061	LOC100780896/LOC100808333/LOC100499898/LOC100780638/LOC100813067/LOC100795061	6
BP	GO:0009100	glycoprotein metabolic process	3/796	80/11944	0.909086	1	100792032/100805850/100776912	LOC100792032/LOC100805850/LOC100776912	3
BP	GO:0009101	glycoprotein biosynthetic process	3/796	80/11944	0.909086	1	100792032/100805850/100776912	LOC100792032/LOC100805850/LOC100776912	3
BP	GO:0009451	RNA modification	2/796	59/11944	0.911442	1	100819381/100791185	LOC100819381/LOC100791185	2
BP	GO:0046488	phosphatidylinositol metabolic process	2/796	59/11944	0.911442	1	100782430/100806320	LOC100782430/LOC100806320	2
BP	GO:0007165	signal transduction	26/796	492/11944	0.914483	1	100806762/100780896/100785796/100803462/100805710/100791698/100808333/100499898/100788079/100780638/100815088/100801334/100306589/100813067/100780257/100807543/100820213/100799169/100500341/100795061/100776599/100784173/100817950/100789894/100500313/10078	LOC100806762/LOC100780896/PRR3A/PRR3B/LOC100805710/LOC100791698/LOC100808333/LOC100499898/LOC100788079/LOC100780638/LOC100815088/LOC100801334/LOC100306589/LOC100813067/LOC100780257/LOC100807543/LOC100820213/LOC100799169/LOC100500341/LOC100795061/LOC100776	26
BP	GO:0023052	signaling	26/796	492/11944	0.914483	1	100806762/100780896/100785796/100803462/100805710/100791698/100808333/100499898/100788079/100780638/100815088/100801334/100306589/100813067/100780257/100807543/100820213/100799169/100500341/100795061/100776599/100784173/100817950/100789894/100500313/10078	LOC100806762/LOC100780896/PRR3A/PRR3B/LOC100805710/LOC100791698/LOC100808333/LOC100499898/LOC100788079/LOC100780638/LOC100815088/LOC100801334/LOC100306589/LOC100813067/LOC100780257/LOC100807543/LOC100820213/LOC100799169/LOC100500341/LOC100795061/LOC100776	26
BP	GO:0034470	ncRNA processing	4/796	102/11944	0.915444	1	100819381/100807021/100808450/100783494	LOC100819381/LOC100807021/LOC100808450/LOC100783494	4
BP	GO:0006650	glycerophospholipid metabolic process	2/796	61/11944	0.920782	1	100782430/100806320	LOC100782430/LOC100806320	2
BP	GO:0006323	DNA packaging	1/796	37/11944	0.922373	1	100804682	LOC100804682	1
BP	GO:0065004	protein-DNA complex assembly	1/796	37/11944	0.922373	1	100804682	LOC100804682	1
BP	GO:0071824	protein-DNA complex subunit organization	1/796	37/11944	0.922373	1	100804682	LOC100804682	1
BP	GO:0006281	DNA repair	4/796	104/11944	0.922618	1	100816002/100797777/100797567/100801163	LOC100816002/LOC100797777/LOC100797567/LOC100801163	4
BP	GO:0016567	protein ubiquitination	4/796	105/11944	0.925995	1	100787869/100783749/100811153/100811969	LOC100787869/LOC100783749/LOC100811153/LOC100811969	4
BP	GO:0006396	RNA processing	11/796	240/11944	0.931282	1	100819381/100807021/100811481/100791216/100808450/100776997/100783494/100802288/100801770/100527745/100799177	LOC100819381/LOC100807021/LOC100811481/LOC100791216/LOC100808450/LOC100776997/LOC100783494/LOC100802288/LOC100801770/LOC100527745/LOC100799177	11
BP	GO:0006928	movement of cell or subcellular component	4/796	107/11944	0.932356	1	100783382/100811516/100777378/100788498	LOC100783382/LOC100811516/LOC100777378/LOC100788498	4
BP	GO:0007018	microtubule-based movement	4/796	107/11944	0.932356	1	100783382/100811516/100777378/100788498	LOC100783382/LOC100811516/LOC100777378/LOC100788498	4
BP	GO:0032446	protein modification by small protein conjugation	4/796	107/11944	0.932356	1	100787869/100783749/100811153/100811969	LOC100787869/LOC100783749/LOC100811153/LOC100811969	4
BP	GO:0051128	regulation of cellular component organization	1/796	39/11944	0.932406	1	113001159	LOC113001159	1
BP	GO:0006974	cellular response to DNA damage stimulus	4/796	108/11944	0.935347	1	100816002/100797777/100797567/100801163	LOC100816002/LOC100797777/LOC100797567/LOC100801163	4
BP	GO:0033554	cellular response to stress	4/796	108/11944	0.935347	1	100816002/100797777/100797567/100801163	LOC100816002/LOC100797777/LOC100797567/LOC100801163	4
BP	GO:0006418	tRNA aminoacylation for protein translation	2/796	68/11944	0.946667	1	100801400/novel.1025	LOC100801400/-	2
BP	GO:0006952	defense response	2/796	68/11944	0.946667	1	100500325/100526916	LOC100500325/LOC100526916	2
BP	GO:0006520	cellular amino acid metabolic process	9/796	211/11944	0.94731	1	100787759/547632/100789879/100787362/100781285/100801400/100806285/100779961/novel.1025	LOC100787759/LOC547632/LOC100789879/PDH1/LOC100781285/LOC100801400/LOC100806285/HGO2/-	9
BP	GO:0007017	microtubule-based process	5/796	137/11944	0.955491	1	100783382/100811516/100777378/100788498/100777142	LOC100783382/LOC100811516/LOC100777378/LOC100788498/LOC100777142	5
BP	GO:0043038	amino acid activation	2/796	73/11944	0.959986	1	100801400/novel.1025	LOC100801400/-	2
BP	GO:0043039	tRNA aminoacylation	2/796	73/11944	0.959986	1	100801400/novel.1025	LOC100801400/-	2
BP	GO:0071103	DNA conformation change	1/796	49/11944	0.966174	1	100804682	LOC100804682	1
BP	GO:0071554	cell wall organization or biogenesis	2/796	76/11944	0.966379	1	100803929/100809919	LOC100803929/LOC100809919	2
BP	GO:0098655	cation transmembrane transport	3/796	100/11944	0.966773	1	100527009/100526851/3989297	LOC100527009/LOC100526851/atpF	3
BP	GO:0098660	inorganic ion transmembrane transport	3/796	100/11944	0.966773	1	100527009/100526851/3989297	LOC100527009/LOC100526851/atpF	3
BP	GO:0098662	inorganic cation transmembrane transport	3/796	100/11944	0.966773	1	100527009/100526851/3989297	LOC100527009/LOC100526851/atpF	3
BP	GO:0048193	Golgi vesicle transport	1/796	50/11944	0.968438	1	100786246	LOC100786246	1
BP	GO:0044085	cellular component biogenesis	8/796	206/11944	0.968815	1	100804682/100803929/100805317/100787080/100806364/100527356/100527822/100809919	LOC100804682/LOC100803929/LOC100805317/LOC100787080/LOC100806364/LOC100527356/LOC100527822/LOC100809919	8
BP	GO:0015672	monovalent inorganic cation transport	3/796	105/11944	0.974435	1	100527009/100526851/3989297	LOC100527009/LOC100526851/atpF	3
BP	GO:0006260	DNA replication	2/796	81/11944	0.97491	1	100500251/100797777	LOC100500251/LOC100797777	2
BP	GO:0000413	protein peptidyl-prolyl isomerization	1/796	54/11944	0.976077	1	100816868	CYP55	1
BP	GO:0018208	peptidyl-proline modification	1/796	54/11944	0.976077	1	100816868	CYP55	1
BP	GO:0034660	ncRNA metabolic process	6/796	173/11944	0.977065	1	100819381/100807021/100801400/100808450/100783494/novel.1025	LOC100819381/LOC100807021/LOC100801400/LOC100808450/LOC100783494/-	6
BP	GO:0030163	protein catabolic process	3/796	108/11944	0.978194	1	100306117/100785379/100500511	LOC100306117/LOC100785379/LOC100500511	3
BP	GO:0045229	external encapsulating structure organization	1/796	56/11944	0.979173	1	100803929	LOC100803929	1
BP	GO:0071555	cell wall organization	1/796	56/11944	0.979173	1	100803929	LOC100803929	1
BP	GO:0034220	ion transmembrane transport	4/796	135/11944	0.982126	1	100527009/100526851/100815443/3989297	LOC100527009/LOC100526851/LOC100815443/atpF	4
BP	GO:0016043	cellular component organization	13/796	331/11944	0.988578	1	100804682/100789553/100790323/100803929/100805317/100805037/100787080/100806364/100527356/113001159/100527822/100799164/100791217	LOC100804682/LOC100789553/LOC100790323/LOC100803929/LOC100805317/LOC100805037/LOC100787080/LOC100806364/LOC100527356/LOC113001159/LOC100527822/LOC100799164/LOC100791217	13
BP	GO:1901565	organonitrogen compound catabolic process	4/796	145/11944	0.989192	1	100306117/100785379/100500511/100779961	LOC100306117/LOC100785379/LOC100500511/HGO2	4
BP	GO:0006508	proteolysis	20/796	477/11944	0.992561	1	100797798/100783864/100803335/100798355/100790006/100803824/100798023/100816354/100776104/100776647/100813025/100817537/100796815/100820194/100794342/100780538/100794807/100808547/100820468/547964	LOC100797798/LOC100783864/LOC100803335/LOC100798355/LOC100790006/LOC100803824/LOC100798023/LOC100816354/LOC100776104/LOC100776647/LOC100813025/LOC100817537/LOC100796815/LOC100820194/LOC100794342/LOC100780538/LOC100794807/LOC100808547/LOC100820468/VPE	20
BP	GO:0006325	chromatin organization	1/796	73/11944	0.993594	1	100804682	LOC100804682	1
BP	GO:0070647	protein modification by small protein conjugation or removal	4/796	164/11944	0.995975	1	100787869/100783749/100811153/100811969	LOC100787869/LOC100783749/LOC100811153/LOC100811969	4
BP	GO:0051704	multi-organism process	2/796	112/11944	0.996136	1	106794169/100526916	LOC106794169/LOC100526916	2
BP	GO:0044248	cellular catabolic process	8/796	258/11944	0.996426	1	100775844/100792394/100818383/100818915/100798677/100815278/100779961/547751	LOC100775844/LOC100792394/LOC100818383/LOC100818915/LOC100798677/LOC100815278/HGO2/FBA	8
BP	GO:0006259	DNA metabolic process	6/796	214/11944	0.996502	1	100816002/100500251/novel.901/100797777/100797567/100801163	LOC100816002/LOC100500251/-/LOC100797777/LOC100797567/LOC100801163	6
BP	GO:0018193	peptidyl-amino acid modification	1/796	87/11944	0.997577	1	100816868	CYP55	1
BP	GO:0071840	cellular component organization or biogenesis	14/796	400/11944	0.998184	1	100804682/100789553/100790323/100803929/100805317/100805037/100787080/100806364/100527356/113001159/100527822/100799164/100791217/100809919	LOC100804682/LOC100789553/LOC100790323/LOC100803929/LOC100805317/LOC100805037/LOC100787080/LOC100806364/LOC100527356/LOC113001159/LOC100527822/LOC100799164/LOC100791217/LOC100809919	14
BP	GO:0008037	cell recognition	1/796	102/11944	0.999146	1	106794169	LOC106794169	1
BP	GO:0009856	pollination	1/796	102/11944	0.999146	1	106794169	LOC106794169	1
BP	GO:0009875	pollen-pistil interaction	1/796	102/11944	0.999146	1	106794169	LOC106794169	1
BP	GO:0044706	multi-multicellular organism process	1/796	102/11944	0.999146	1	106794169	LOC106794169	1
BP	GO:0048544	recognition of pollen	1/796	102/11944	0.999146	1	106794169	LOC106794169	1
BP	GO:0000003	reproduction	1/796	105/11944	0.999307	1	106794169	LOC106794169	1
BP	GO:0022414	reproductive process	1/796	105/11944	0.999307	1	106794169	LOC106794169	1
BP	GO:0051276	chromosome organization	1/796	110/11944	0.999511	1	100804682	LOC100804682	1
BP	GO:0006996	organelle organization	3/796	188/11944	0.999775	1	100804682/100790323/100799164	LOC100804682/LOC100790323/LOC100799164	3
BP	GO:0032501	multicellular organismal process	1/796	127/11944	0.99985	1	106794169	LOC106794169	1
BP	GO:0016192	vesicle-mediated transport	4/796	239/11944	0.999939	1	100818056/100786246/100788866/121174530	LOC100818056/LOC100786246/LOC100788866/LOC121174530	4
BP	GO:0015031	protein transport	3/796	233/11944	0.999986	1	100812818/100818056/100500409	LOC100812818/LOC100818056/LOC100500409	3
BP	GO:0015833	peptide transport	3/796	233/11944	0.999986	1	100812818/100818056/100500409	LOC100812818/LOC100818056/LOC100500409	3
BP	GO:0042886	amide transport	3/796	233/11944	0.999986	1	100812818/100818056/100500409	LOC100812818/LOC100818056/LOC100500409	3
BP	GO:0071702	organic substance transport	5/796	301/11944	0.999991	1	100812818/100818056/100777792/100500409/100815443	LOC100812818/LOC100818056/ALMT10/LOC100500409/LOC100815443	5
BP	GO:0045184	establishment of protein localization	3/796	242/11944	0.999992	1	100812818/100818056/100500409	LOC100812818/LOC100818056/LOC100500409	3
BP	GO:0071705	nitrogen compound transport	4/796	275/11944	0.999993	1	100812818/100818056/100500409/100815443	LOC100812818/LOC100818056/LOC100500409/LOC100815443	4
BP	GO:0006886	intracellular protein transport	1/796	171/11944	0.999993	1	100818056	LOC100818056	1
BP	GO:0008104	protein localization	3/796	252/11944	0.999996	1	100812818/100818056/100500409	LOC100812818/LOC100818056/LOC100500409	3
BP	GO:0034613	cellular protein localization	1/796	190/11944	0.999998	1	100818056	LOC100818056	1
BP	GO:0070727	cellular macromolecule localization	1/796	190/11944	0.999998	1	100818056	LOC100818056	1
BP	GO:0033036	macromolecule localization	3/796	267/11944	0.999998	1	100812818/100818056/100500409	LOC100812818/LOC100818056/LOC100500409	3
BP	GO:0046907	intracellular transport	1/796	194/11944	0.999999	1	100818056	LOC100818056	1
BP	GO:0051649	establishment of localization in cell	1/796	194/11944	0.999999	1	100818056	LOC100818056	1
BP	GO:0051641	cellular localization	1/796	234/11944	1	1	100818056	LOC100818056	1
CC	GO:0009523	photosystem II	12/243	50/4244	1.63666e-05	0.00076064	100800838/100785447/100499745/100306491/100807480/100780777/100305487/100305752/100805637/100306291/100813624/100814665	LOC100800838/LOC100785447/LOC100499745/LOC100306491/LOC100807480/LOC100780777/LOC100305487/LOC100305752/LOC100805637/LOC100306291/LOC100813624/LOC100814665	12
CC	GO:0009579	thylakoid	15/243	80/4244	3.51064e-05	0.00076064	100800838/100785447/100499745/100306491/100807480/100780777/100305487/100500243/100305752/100500540/100306224/100805637/100306291/100813624/100814665	LOC100800838/LOC100785447/LOC100499745/LOC100306491/LOC100807480/LOC100780777/LOC100305487/LOC100500243/LOC100305752/LOC100500540/LOC100306224/LOC100805637/LOC100306291/LOC100813624/LOC100814665	15
CC	GO:0044436	thylakoid part	15/243	80/4244	3.51064e-05	0.00076064	100800838/100785447/100499745/100306491/100807480/100780777/100305487/100500243/100305752/100500540/100306224/100805637/100306291/100813624/100814665	LOC100800838/LOC100785447/LOC100499745/LOC100306491/LOC100807480/LOC100780777/LOC100305487/LOC100500243/LOC100305752/LOC100500540/LOC100306224/LOC100805637/LOC100306291/LOC100813624/LOC100814665	15
CC	GO:0009521	photosystem	13/243	72/4244	0.000175857	0.00285767	100800838/100785447/100499745/100306491/100807480/100780777/100305487/100305752/100500540/100805637/100306291/100813624/100814665	LOC100800838/LOC100785447/LOC100499745/LOC100306491/LOC100807480/LOC100780777/LOC100305487/LOC100305752/LOC100500540/LOC100805637/LOC100306291/LOC100813624/LOC100814665	13
CC	GO:0009654	photosystem II oxygen evolving complex	9/243	39/4244	0.000265599	0.00334069	100800838/100785447/100499745/100306491/100807480/100780777/100305752/100805637/100813624	LOC100800838/LOC100785447/LOC100499745/LOC100306491/LOC100807480/LOC100780777/LOC100305752/LOC100805637/LOC100813624	9
CC	GO:0034357	photosynthetic membrane	13/243	76/4244	0.000308371	0.00334069	100800838/100785447/100499745/100306491/100807480/100780777/100305487/100305752/100500540/100805637/100306291/100813624/100814665	LOC100800838/LOC100785447/LOC100499745/LOC100306491/LOC100807480/LOC100780777/LOC100305487/LOC100305752/LOC100500540/LOC100805637/LOC100306291/LOC100813624/LOC100814665	13
CC	GO:1990204	oxidoreductase complex	9/243	41/4244	0.000397003	0.00368646	100800838/100785447/100499745/100306491/100807480/100780777/100305752/100805637/100813624	LOC100800838/LOC100785447/LOC100499745/LOC100306491/LOC100807480/LOC100780777/LOC100305752/LOC100805637/LOC100813624	9
CC	GO:0042651	thylakoid membrane	9/243	43/4244	0.000577829	0.00469486	100800838/100785447/100499745/100306491/100807480/100780777/100305752/100805637/100813624	LOC100800838/LOC100785447/LOC100499745/LOC100306491/LOC100807480/LOC100780777/LOC100305752/LOC100805637/LOC100813624	9
CC	GO:0019898	extrinsic component of membrane	5/243	42/4244	0.0894724	0.646189	100800838/100785447/100807480/100805637/100813624	LOC100800838/LOC100785447/LOC100807480/LOC100805637/LOC100813624	5
CC	GO:0005576	extracellular region	6/243	64/4244	0.157702	0.999998	100792621/100801567/100784191/100499905/100786906/100170691	LOC100792621/LOC100801567/LOC100784191/LOC100499905/LOC100786906/BBI-1	6
CC	GO:0048046	apoplast	4/243	39/4244	0.181781	0.999998	100801567/100784191/100499905/100786906	LOC100801567/LOC100784191/LOC100499905/LOC100786906	4
CC	GO:0009507	chloroplast	2/243	15/4244	0.210712	0.999998	100805194/100795498	AOC6/AOC3	2
CC	GO:0009536	plastid	2/243	15/4244	0.210712	0.999998	100805194/100795498	AOC6/AOC3	2
CC	GO:0045259	proton-transporting ATP synthase complex	2/243	17/4244	0.25398	0.999998	100527009/3989297	LOC100527009/atpF	2
CC	GO:0033177	proton-transporting two-sector ATPase complex, proton-transporting domain	2/243	27/4244	0.463261	0.999998	100527009/3989297	LOC100527009/atpF	2
CC	GO:0000775	chromosome, centromeric region	1/243	11/4244	0.477625	0.999998	100805787	LOC100805787	1
CC	GO:0005635	nuclear envelope	1/243	12/4244	0.507612	0.999998	100784375	LOC100784375	1
CC	GO:0009538	photosystem I reaction center	1/243	12/4244	0.507612	0.999998	100500540	LOC100500540	1
CC	GO:0031300	intrinsic component of organelle membrane	1/243	12/4244	0.507612	0.999998	100784375	LOC100784375	1
CC	GO:0031301	integral component of organelle membrane	1/243	12/4244	0.507612	0.999998	100784375	LOC100784375	1
CC	GO:0098796	membrane protein complex	15/243	258/4244	0.51564	0.999998	100800838/100785447/100499745/100527009/100306491/100807480/100780777/100305487/100305752/100500540/100805637/100306291/100813624/100814665/3989297	LOC100800838/LOC100785447/LOC100499745/LOC100527009/LOC100306491/LOC100807480/LOC100780777/LOC100305487/LOC100305752/LOC100500540/LOC100805637/LOC100306291/LOC100813624/LOC100814665/atpF	15
CC	GO:0005618	cell wall	5/243	86/4244	0.552588	0.999998	100776104/100801567/100784191/100499905/100786906	LOC100776104/LOC100801567/LOC100784191/LOC100499905/LOC100786906	5
CC	GO:0030312	external encapsulating structure	5/243	86/4244	0.552588	0.999998	100776104/100801567/100784191/100499905/100786906	LOC100776104/LOC100801567/LOC100784191/LOC100499905/LOC100786906	5
CC	GO:0005759	mitochondrial matrix	1/243	14/4244	0.562541	0.999998	100780497	LOC100780497	1
CC	GO:0031225	anchored component of membrane	1/243	14/4244	0.562541	0.999998	100803929	LOC100803929	1
CC	GO:0098687	chromosomal region	1/243	14/4244	0.562541	0.999998	100805787	LOC100805787	1
CC	GO:0044427	chromosomal part	3/243	57/4244	0.642526	0.999998	100804682/100500251/100805787	LOC100804682/LOC100500251/LOC100805787	3
CC	GO:0005875	microtubule associated complex	1/243	20/4244	0.693325	0.999998	100777142	LOC100777142	1
CC	GO:0009522	photosystem I	1/243	20/4244	0.693325	0.999998	100500540	LOC100500540	1
CC	GO:0000145	exocyst	2/243	42/4244	0.703054	0.999998	100788866/121174530	LOC100788866/LOC121174530	2
CC	GO:0005938	cell cortex	2/243	42/4244	0.703054	0.999998	100788866/121174530	LOC100788866/LOC121174530	2
CC	GO:0044448	cell cortex part	2/243	42/4244	0.703054	0.999998	100788866/121174530	LOC100788866/LOC121174530	2
CC	GO:0099568	cytoplasmic region	2/243	42/4244	0.703054	0.999998	100788866/121174530	LOC100788866/LOC121174530	2
CC	GO:0019866	organelle inner membrane	1/243	22/4244	0.727599	0.999998	100784375	LOC100784375	1
CC	GO:0000786	nucleosome	1/243	24/4244	0.758056	0.999998	100804682	LOC100804682	1
CC	GO:0099023	tethering complex	2/243	48/4244	0.770704	0.999998	100788866/121174530	LOC100788866/LOC121174530	2
CC	GO:0032993	protein-DNA complex	1/243	25/4244	0.771988	0.999998	100804682	LOC100804682	1
CC	GO:0000785	chromatin	1/243	26/4244	0.785121	0.999998	100804682	LOC100804682	1
CC	GO:0044815	DNA packaging complex	1/243	28/4244	0.809169	0.999998	100804682	LOC100804682	1
CC	GO:0005783	endoplasmic reticulum	3/243	76/4244	0.81995	0.999998	100802428/100776524/100793743	LOC100802428/LOC100776524/LOC100793743	3
CC	GO:0015630	microtubule cytoskeleton	1/243	29/4244	0.820168	0.999998	100777142	LOC100777142	1
CC	GO:0005694	chromosome	3/243	80/4244	0.845951	0.999998	100804682/100500251/100805787	LOC100804682/LOC100500251/LOC100805787	3
CC	GO:0016469	proton-transporting two-sector ATPase complex	2/243	58/4244	0.853888	0.999998	100527009/3989297	LOC100527009/atpF	2
CC	GO:0071944	cell periphery	7/243	172/4244	0.872694	0.999998	100776104/100801567/100788866/100784191/100499905/100786906/121174530	LOC100776104/LOC100801567/LOC100788866/LOC100784191/LOC100499905/LOC100786906/LOC121174530	7
CC	GO:0019867	outer membrane	1/243	35/4244	0.874095	0.999998	100820409	LOC100820409	1
CC	GO:1902494	catalytic complex	9/243	236/4244	0.932963	0.999998	100800838/100785447/100499745/100306491/100807480/100780777/100305752/100805637/100813624	LOC100800838/LOC100785447/LOC100499745/LOC100306491/LOC100807480/LOC100780777/LOC100305752/LOC100805637/LOC100813624	9
CC	GO:0031967	organelle envelope	1/243	61/4244	0.973301	0.999998	100784375	LOC100784375	1
CC	GO:0031975	envelope	1/243	61/4244	0.973301	0.999998	100784375	LOC100784375	1
CC	GO:0005654	nucleoplasm	1/243	63/4244	0.976313	0.999998	100791216	LOC100791216	1
CC	GO:0044429	mitochondrial part	1/243	63/4244	0.976313	0.999998	100780497	LOC100780497	1
CC	GO:0044451	nucleoplasm part	1/243	63/4244	0.976313	0.999998	100791216	LOC100791216	1
CC	GO:0012505	endomembrane system	4/243	155/4244	0.981109	0.999998	100802428/100776524/100784375/100793743	LOC100802428/LOC100776524/LOC100784375/LOC100793743	4
CC	GO:0044430	cytoskeletal part	1/243	69/4244	0.983466	0.999998	100777142	LOC100777142	1
CC	GO:0031974	membrane-enclosed lumen	2/243	103/4244	0.984163	0.999998	100791216/100780497	LOC100791216/LOC100780497	2
CC	GO:0043233	organelle lumen	2/243	103/4244	0.984163	0.999998	100791216/100780497	LOC100791216/LOC100780497	2
CC	GO:0070013	intracellular organelle lumen	2/243	103/4244	0.984163	0.999998	100791216/100780497	LOC100791216/LOC100780497	2
CC	GO:0005856	cytoskeleton	1/243	73/4244	0.986993	0.999998	100777142	LOC100777142	1
CC	GO:0005739	mitochondrion	2/243	118/4244	0.992788	0.999998	100812333/100780497	LOC100812333/LOC100780497	2
CC	GO:0031981	nuclear lumen	1/243	89/4244	0.995031	0.999998	100791216	LOC100791216	1
CC	GO:0005840	ribosome	12/243	386/4244	0.995559	0.999998	100789205/100780245/100306424/100305649/100782305/100306308/100499656/100778569/102661178/100305741/100812464/15308530	LOC100789205/LOC100780245/LOC100306424/LOC100305649/LOC100782305/LOC100306308/LOC100499656/LOC100778569/LOC102661178/LOC100305741/LOC100812464/rps12	12
CC	GO:0044428	nuclear part	2/243	135/4244	0.997099	0.999998	100791216/100784375	LOC100791216/LOC100784375	2
CC	GO:0031090	organelle membrane	1/243	106/4244	0.99822	0.999998	100784375	LOC100784375	1
CC	GO:1990904	ribonucleoprotein complex	12/243	441/4244	0.999425	0.999998	100789205/100780245/100306424/100305649/100782305/100306308/100499656/100778569/102661178/100305741/100812464/15308530	LOC100789205/LOC100780245/LOC100306424/LOC100305649/LOC100782305/LOC100306308/LOC100499656/LOC100778569/LOC102661178/LOC100305741/LOC100812464/rps12	12
CC	GO:0044422	organelle part	7/243	434/4244	0.999998	0.999998	100804682/100500251/100791216/100784375/100780497/100805787/100777142	LOC100804682/LOC100500251/LOC100791216/LOC100784375/LOC100780497/LOC100805787/LOC100777142	7
CC	GO:0044446	intracellular organelle part	7/243	434/4244	0.999998	0.999998	100804682/100500251/100791216/100784375/100780497/100805787/100777142	LOC100804682/LOC100500251/LOC100791216/LOC100784375/LOC100780497/LOC100805787/LOC100777142	7
MF	GO:0016667	oxidoreductase activity, acting on a sulfur group of donors	18/1171	80/18337	2.20551e-06	0.000537431	100809924/100809536/100791149/100780137/100527118/100305558/100792638/100804748/100784622/100778024/100799071/102662845/100499893/100305984/100500442/100810320/100499748/100805215	LOC100809924/LOC100809536/LOC100791149/LOC100780137/LOC100527118/LOC100305558/LOC100792638/LOC100804748/LOC100784622/LOC100778024/LOC100799071/LOC102662845/LOC100499893/LOC100305984/LOC100500442/LOC100810320/LOC100499748/LOC100805215	18
MF	GO:0046983	protein dimerization activity	58/1171	488/18337	3.53573e-06	0.000537431	100778376/100815351/100786209/100797286/100799981/100790168/100796987/100809422/100806368/121175156/100788491/100783401/100819439/100790854/100804434/100778034/100778860/100787505/100801502/100801457/100785708/111828532/100807078/100808016/100803534/10078	LOC100778376/LOC100815351/LOC100786209/LOC100797286/NF-YC13/LOC100790168/NF-YC06/LOC100809422/LOC100806368/LOC121175156/LOC100788491/LOC100783401/LOC100819439/LOC100790854/LOC100804434/LOC100778034/LOC100778860/LOC100787505/LOC100801502/LOC100801457/LOC10	58
MF	GO:0008199	ferric iron binding	6/1171	10/18337	1.12523e-05	0.000597263	547698/547988/547824/100778273/547476/100810000	LOC547698/SFERH-2/H-1/LOC100778273/SFERH-3/LOC100810000	6
MF	GO:0043565	sequence-specific DNA binding	50/1171	415/18337	1.13493e-05	0.000597263	100794605/778143/100780835/100783826/547806/548004/100794264/100807323/100810698/100819313/778133/100783970/778127/100811798/100101862/100217340/100776805/100101871/100783832/547789/100101876/100810090/547858/100810841/780550/100499864/100787271/100796213	HSF-08/BZIP69/HSF-28/LOC100783826/STF2/BZIP36/LOC100794264/HSF-20/LOC100810698/LOC100819313/BZIP77/LOC100783970/BZIP46/LOC100811798/BZIP124/BZIP1/LOC100776805/BZIP38/HSF-25/GBF2/BZIP71/LOC100810090/LOC547858/LOC100810841/LOC780550/LOC100499864/LOC10078727	50
MF	GO:0016702	oxidoreductase activity, acting on single donors with incorporation of molecular oxygen, incorporation of two atoms of oxygen	15/1171	66/18337	1.34256e-05	0.000597263	100777166/100787202/100500632/100802459/100500592/100797626/100786646/100789210/100127400/100781523/121174926/106798389/100806214/100819405/100779961	LOC100777166/LOC100787202/LOC100500632/LOC100802459/LOC100500592/LOC100797626/LOC100786646/LOC100789210/LOX10/LOC100781523/LOC121174926/LOC106798389/LOC100806214/LOC100819405/HGO2	15
MF	GO:0015116	sulfate transmembrane transporter activity	9/1171	25/18337	1.37528e-05	0.000597263	100787284/100817831/100787694/100791091/100797668/100781327/100804670/100819130/100777637	LOC100787284/LOC100817831/LOC100787694/LOC100791091/LOC100797668/LOC100781327/LOC100804670/LOC100819130/LOC100777637	9
MF	GO:1901682	sulfur compound transmembrane transporter activity	9/1171	25/18337	1.37528e-05	0.000597263	100787284/100817831/100787694/100791091/100797668/100781327/100804670/100819130/100777637	LOC100787284/LOC100817831/LOC100787694/LOC100791091/LOC100797668/LOC100781327/LOC100804670/LOC100819130/LOC100777637	9
MF	GO:0051213	dioxygenase activity	15/1171	69/18337	2.36754e-05	0.000899666	100777166/100787202/100500632/100802459/100500592/100797626/100786646/100789210/100127400/100781523/121174926/106798389/100806214/100819405/100779961	LOC100777166/LOC100787202/LOC100500632/LOC100802459/LOC100500592/LOC100797626/LOC100786646/LOC100789210/LOX10/LOC100781523/LOC121174926/LOC106798389/LOC100806214/LOC100819405/HGO2	15
MF	GO:0016701	oxidoreductase activity, acting on single donors with incorporation of molecular oxygen	16/1171	82/18337	5.25968e-05	0.0017766	100777166/100787202/100500632/100802459/100500592/100797626/100786646/100789210/100127400/100781523/100812162/121174926/106798389/100806214/100819405/100779961	LOC100777166/LOC100787202/LOC100500632/LOC100802459/LOC100500592/LOC100797626/LOC100786646/LOC100789210/LOX10/LOC100781523/LOC100812162/LOC121174926/LOC106798389/LOC100806214/LOC100819405/HGO2	16
MF	GO:0004332	fructose-bisphosphate aldolase activity	6/1171	13/18337	7.78041e-05	0.00215022	100775844/100792394/100818383/100818915/100798677/547751	LOC100775844/LOC100792394/LOC100818383/LOC100818915/LOC100798677/FBA	6
MF	GO:0016671	oxidoreductase activity, acting on a sulfur group of donors, disulfide as acceptor	6/1171	13/18337	7.78041e-05	0.00215022	100305558/100792638/100804748/100784622/100799071/100499893	LOC100305558/LOC100792638/LOC100804748/LOC100784622/LOC100799071/LOC100499893	6
MF	GO:0015035	protein disulfide oxidoreductase activity	12/1171	58/18337	0.00025029	0.00634069	100809924/100809536/100791149/100780137/100527118/100778024/102662845/100305984/100500442/100810320/100499748/100805215	LOC100809924/LOC100809536/LOC100791149/LOC100780137/LOC100527118/LOC100778024/LOC102662845/LOC100305984/LOC100500442/LOC100810320/LOC100499748/LOC100805215	12
MF	GO:0005509	calcium ion binding	33/1171	278/18337	0.000439271	0.00909797	100791597/100817351/100306396/100500465/100802428/100796623/100783572/100778709/100806813/100800838/100809896/100785447/100816157/100818929/100527230/100796491/100815639/100807480/100800452/100776524/100792880/100792416/100799062/100795879/100805637/10079	LOC100791597/LOC100817351/LOC100306396/LOC100500465/LOC100802428/ANN11/LOC100783572/LOC100778709/LOC100806813/LOC100800838/LOC100809896/LOC100785447/LOC100816157/LOC100818929/LOC100527230/LOC100796491/LOC100815639/LOC100807480/LOC100800452/LOC100776524/LO	33
MF	GO:0015103	inorganic anion transmembrane transporter activity	10/1171	45/18337	0.000443521	0.00909797	100787284/100817831/100787694/100791091/100797668/100781327/100804670/100819130/100777637/100780730	LOC100787284/LOC100817831/LOC100787694/LOC100791091/LOC100797668/LOC100781327/LOC100804670/LOC100819130/LOC100777637/LOC100780730	10
MF	GO:0016832	aldehyde-lyase activity	6/1171	17/18337	0.000449554	0.00909797	100775844/100792394/100818383/100818915/100798677/547751	LOC100775844/LOC100792394/LOC100818383/LOC100818915/LOC100798677/FBA	6
MF	GO:0015036	disulfide oxidoreductase activity	12/1171	62/18337	0.00047884	0.00909797	100809924/100809536/100791149/100780137/100527118/100778024/102662845/100305984/100500442/100810320/100499748/100805215	LOC100809924/LOC100809536/LOC100791149/LOC100780137/LOC100527118/LOC100778024/LOC102662845/LOC100305984/LOC100500442/LOC100810320/LOC100499748/LOC100805215	12
MF	GO:0016161	beta-amylase activity	6/1171	19/18337	0.000882539	0.0157819	100781448/547931/100778885/100807365/100787580/100784912	LOC100781448/LOC547931/LOC100778885/LOC100807365/LOC100787580/LOC100784912	6
MF	GO:0016160	amylase activity	6/1171	23/18337	0.00263538	0.0445087	100781448/547931/100778885/100807365/100787580/100784912	LOC100781448/LOC547931/LOC100778885/LOC100807365/LOC100787580/LOC100784912	6
MF	GO:0004089	carbonate dehydratase activity	4/1171	11/18337	0.00379788	0.0607661	100781868/100782859/100811331/100500448	LOC100781868/LOC100782859/LOC100811331/LOC100500448	4
MF	GO:0051082	unfolded protein binding	13/1171	89/18337	0.00415808	0.0632028	100811234/100784477/100802428/100804554/547558/100808604/100777779/100776524/100778672/100777454/100786074/100527416/100786068	HSP90A1/HSP90A2/LOC100802428/LOC100804554/PM37/LOC100808604/LOC100777779/LOC100776524/LOC100778672/LOC100777454/LOC100786074/LOC100527416/LOC100786068	13
MF	GO:0008509	anion transmembrane transporter activity	11/1171	75/18337	0.00780013	0.112916	100787284/100817831/100787694/100791091/100797668/100781327/100804670/100819130/100777637/100780730/100815443	LOC100787284/LOC100817831/LOC100787694/LOC100791091/LOC100797668/LOC100781327/LOC100804670/LOC100819130/LOC100777637/LOC100780730/LOC100815443	11
MF	GO:0051087	chaperone binding	6/1171	29/18337	0.00893819	0.12351	121173982/100819022/100784184/100814935/100806922/102667357	LOC121173982/LOC100819022/LOC100784184/LOC100814935/LOC100806922/LOC102667357	6
MF	GO:0016758	transferase activity, transferring hexosyl groups	39/1171	429/18337	0.016683	0.220506	100810117/100776894/100804361/100796178/100816053/100776045/100796374/100788506/100806325/100778639/100792112/100805897/100791780/100801567/100789243/100792032/100800222/100787483/100807224/100794727/100787649/100784191/100499905/100802029/100500469/10081	LOC100810117/LOC100776894/LOC100804361/LOC100796178/LOC100816053/LOC100776045/LOC100796374/LOC100788506/LOC100806325/LOC100778639/SG-3/LOC100805897/LOC100791780/LOC100801567/LOC100789243/LOC100792032/LOC100800222/LOC100787483/LOC100807224/LOC100794727/LOC	39
MF	GO:0009055	electron transfer activity	18/1171	166/18337	0.0194006	0.243584	100811987/100809924/100809536/100791149/100780137/100527118/100808254/100778024/100795901/102662845/100305984/100500442/100810320/100786583/100499748/100805215/100305555/100811582	LOC100811987/LOC100809924/LOC100809536/LOC100791149/LOC100780137/LOC100527118/LOC100808254/LOC100778024/LOC100795901/LOC102662845/LOC100305984/LOC100500442/LOC100810320/LOC100786583/LOC100499748/LOC100805215/LOC100305555/LOC100811582	18
MF	GO:0016835	carbon-oxygen lyase activity	10/1171	75/18337	0.020516	0.243584	100782452/100787759/100781868/100782859/100820029/100801676/100811331/100500448/100781285/100806285	TPS3/LOC100787759/LOC100781868/LOC100782859/TPS20/LOC100801676/LOC100811331/LOC100500448/LOC100781285/LOC100806285	10
MF	GO:0046982	protein heterodimerization activity	14/1171	120/18337	0.0208329	0.243584	100799981/100796987/100778034/111828532/100803534/100784431/100499734/100820177/100500629/100789332/100778668/100799680/100779597/100779786	NF-YC13/NF-YC06/LOC100778034/LOC111828532/LOC100803534/LOC100784431/LOC100499734/LOC100820177/LOC100500629/LOC100789332/LOC100778668/LOC100799680/LOC100779597/LOC100779786	14
MF	GO:0008135	translation factor activity, RNA binding	11/1171	88/18337	0.0241459	0.271865	100787664/100789553/100805950/100499886/100791423/100805037/100780794/100805978/100818207/113001159/100791217	LOC100787664/LOC100789553/LOC100805950/LOC100499886/LOC100791423/LOC100805037/LOC100780794/LOC100805978/LOC100818207/LOC113001159/LOC100791217	11
MF	GO:0005506	iron ion binding	29/1171	310/18337	0.0253759	0.27551	547698/547988/100809902/547824/547475/100806350/100778273/547476/100802778/100785541/100796100/100778139/100801764/100810000/100792037/100782638/100797602/100790183/100789430/100801959/100806364/100527356/102668987/100793785/100813054/100816716/100785686/	LOC547698/SFERH-2/LOC100809902/H-1/SF3'H1/LOC100806350/LOC100778273/SFERH-3/BCH4/BCH2/LOC100796100/LOC100778139/CYP74A1/LOC100810000/LOC100792037/LOC100782638/LOC100797602/LOC100790183/LOC100789430/CYP72A67/LOC100806364/LOC100527356/LOC102668987/LOC100793	29
MF	GO:0071949	FAD binding	3/1171	11/18337	0.0291128	0.305183	100820171/100787671/100790765	LOC100820171/LOC100787671/LOC100790765	3
MF	GO:0003747	translation release factor activity	3/1171	12/18337	0.0370134	0.36297	100789553/100805037/100791217	LOC100789553/LOC100805037/LOC100791217	3
MF	GO:0008079	translation termination factor activity	3/1171	12/18337	0.0370134	0.36297	100789553/100805037/100791217	LOC100789553/LOC100805037/LOC100791217	3
MF	GO:0000990	transcription factor activity, core RNA polymerase binding	3/1171	13/18337	0.0458897	0.385346	100776369/100811515/100812580	LOC100776369/LOC100811515/SIG5B	3
MF	GO:0000996	promoter selection factor activity	3/1171	13/18337	0.0458897	0.385346	100776369/100811515/100812580	LOC100776369/LOC100811515/SIG5B	3
MF	GO:0016987	bacterial sigma factor activity	3/1171	13/18337	0.0458897	0.385346	100776369/100811515/100812580	LOC100776369/LOC100811515/SIG5B	3
MF	GO:0004866	endopeptidase inhibitor activity	4/1171	22/18337	0.0481683	0.385346	548091/100170690/548021/100170691	R1/KTI-3/KTI-2/BBI-1	4
MF	GO:0030414	peptidase inhibitor activity	4/1171	22/18337	0.0481683	0.385346	548091/100170690/548021/100170691	R1/KTI-3/KTI-2/BBI-1	4
MF	GO:0061134	peptidase regulator activity	4/1171	22/18337	0.0481683	0.385346	548091/100170690/548021/100170691	R1/KTI-3/KTI-2/BBI-1	4
MF	GO:0061135	endopeptidase regulator activity	4/1171	22/18337	0.0481683	0.385346	548091/100170690/548021/100170691	R1/KTI-3/KTI-2/BBI-1	4
MF	GO:0003743	translation initiation factor activity	7/1171	54/18337	0.0548893	0.427855	100787664/100805950/100499886/100791423/100780794/100805978/100818207	LOC100787664/LOC100805950/LOC100499886/LOC100791423/LOC100780794/LOC100805978/LOC100818207	7
MF	GO:0031072	heat shock protein binding	5/1171	33/18337	0.0564348	0.428904	100804554/547558/100808604/100777454/100527416	LOC100804554/PM37/LOC100808604/LOC100777454/LOC100527416	5
MF	GO:0050660	flavin adenine dinucleotide binding	14/1171	140/18337	0.063634	0.467031	100820171/100803041/100787700/100804406/100800329/100801058/100783374/100812619/100787671/100808450/100799990/100790765/100783494/100775353	LOC100820171/LOC100803041/LOC100787700/LOC100804406/LOC100800329/LOC100801058/LOC100783374/LOC100812619/LOC100787671/LOC100808450/LOC100799990/LOC100790765/LOC100783494/LOC100775353	14
MF	GO:0016836	hydro-lyase activity	7/1171	56/18337	0.064524	0.467031	100787759/100781868/100782859/100801676/100811331/100500448/100781285	LOC100787759/LOC100781868/LOC100782859/LOC100801676/LOC100811331/LOC100500448/LOC100781285	7
MF	GO:0016872	intramolecular lyase activity	3/1171	16/18337	0.0780287	0.551645	100819908/100800820/100804241	MIPS4/LOC100800820/CHI3A2	3
MF	GO:0008236	serine-type peptidase activity	16/1171	175/18337	0.09407	0.635495	100783864/100803335/100790006/100798023/100776104/100776647/100813025/100817537/100796815/100820194/100784671/100794342/100780538/100794807/100808547/100820468	LOC100783864/LOC100803335/LOC100790006/LOC100798023/LOC100776104/LOC100776647/LOC100813025/LOC100817537/LOC100796815/LOC100820194/LOC100784671/LOC100794342/LOC100780538/LOC100794807/LOC100808547/LOC100820468	16
MF	GO:0017171	serine hydrolase activity	16/1171	175/18337	0.09407	0.635495	100783864/100803335/100790006/100798023/100776104/100776647/100813025/100817537/100796815/100820194/100784671/100794342/100780538/100794807/100808547/100820468	LOC100783864/LOC100803335/LOC100790006/LOC100798023/LOC100776104/LOC100776647/LOC100813025/LOC100817537/LOC100796815/LOC100820194/LOC100784671/LOC100794342/LOC100780538/LOC100794807/LOC100808547/LOC100820468	16
MF	GO:0003993	acid phosphatase activity	4/1171	28/18337	0.100137	0.661773	100775839/100775672/100794124/100787977	LOC100775839/LOC100775672/LOC100794124/LOC100787977	4
MF	GO:0016655	oxidoreductase activity, acting on NAD(P)H, quinone or similar compound as acceptor	3/1171	18/18337	0.103587	0.669995	100811620/100777422/100786583	LOC100811620/LOC100777422/LOC100786583	3
MF	GO:0008375	acetylglucosaminyltransferase activity	7/1171	63/18337	0.105789	0.669995	100776045/100805897/100787649/100805850/100778808/100792706/100812712	LOC100776045/LOC100805897/LOC100787649/LOC100805850/LOC100778808/LOC100792706/LOC100812712	7
MF	GO:0004252	serine-type endopeptidase activity	10/1171	102/18337	0.116052	0.670162	100790006/100776104/100776647/100817537/100820194/100784671/100780538/100794807/100808547/100820468	LOC100790006/LOC100776104/LOC100776647/LOC100817537/LOC100820194/LOC100784671/LOC100780538/LOC100794807/LOC100808547/LOC100820468	10
MF	GO:0004427	inorganic diphosphatase activity	3/1171	19/18337	0.117446	0.670162	100784203/100798544/100787109	LOC100784203/LOC100798544/LOC100787109	3
MF	GO:0016838	carbon-oxygen lyase activity, acting on phosphates	3/1171	19/18337	0.117446	0.670162	100782452/100820029/100806285	TPS3/TPS20/LOC100806285	3
MF	GO:0051537	2 iron, 2 sulfur cluster binding	3/1171	19/18337	0.117446	0.670162	100783951/100812162/100306446	LOC100783951/LOC100812162/LOC100306446	3
MF	GO:0000988	transcription factor activity, protein binding	6/1171	53/18337	0.12042	0.670162	100776369/100811515/100812580/100807461/100820368/100807120	LOC100776369/LOC100811515/SIG5B/LOC100807461/LOC100820368/LOC100807120	6
MF	GO:0016829	lyase activity	18/1171	209/18337	0.120962	0.670162	100782452/100787759/100781868/100795577/100775844/100782859/100792394/100820029/100818383/100818915/100798677/100801676/100811331/100500448/100781285/100800615/100806285/547751	TPS3/LOC100787759/LOC100781868/LOC100795577/LOC100775844/LOC100782859/LOC100792394/TPS20/LOC100818383/LOC100818915/LOC100798677/LOC100801676/LOC100811331/LOC100500448/LOC100781285/LOC100800615/LOC100806285/FBA	18
MF	GO:0008131	primary amine oxidase activity	2/1171	10/18337	0.130448	0.670162	100798722/100817454	LOC100798722/LOC100817454	2
MF	GO:0047325	inositol tetrakisphosphate 1-kinase activity	2/1171	10/18337	0.130448	0.670162	100127409/100776901	ITPK3/LOC100776901	2
MF	GO:0051765	inositol tetrakisphosphate kinase activity	2/1171	10/18337	0.130448	0.670162	100127409/100776901	ITPK3/LOC100776901	2
MF	GO:0052725	inositol-1,3,4-trisphosphate 6-kinase activity	2/1171	10/18337	0.130448	0.670162	100127409/100776901	ITPK3/LOC100776901	2
MF	GO:0052726	inositol-1,3,4-trisphosphate 5-kinase activity	2/1171	10/18337	0.130448	0.670162	100127409/100776901	ITPK3/LOC100776901	2
MF	GO:0001871	pattern binding	7/1171	67/18337	0.134473	0.670162	100809236/100813531/100782716/102661206/100809880/100804678/100780774	LOC100809236/LOC100813531/LOC100782716/LOC102661206/LOC100809880/LOC100804678/LOC100780774	7
MF	GO:0030247	polysaccharide binding	7/1171	67/18337	0.134473	0.670162	100809236/100813531/100782716/102661206/100809880/100804678/100780774	LOC100809236/LOC100813531/LOC100782716/LOC102661206/LOC100809880/LOC100804678/LOC100780774	7
MF	GO:0016641	oxidoreductase activity, acting on the CH-NH2 group of donors, oxygen as acceptor	2/1171	11/18337	0.152966	0.72659	100798722/100817454	LOC100798722/LOC100817454	2
MF	GO:0019239	deaminase activity	2/1171	11/18337	0.152966	0.72659	100791357/100799177	LOC100791357/LOC100799177	2
MF	GO:0051766	inositol trisphosphate kinase activity	2/1171	11/18337	0.152966	0.72659	100127409/100776901	ITPK3/LOC100776901	2
MF	GO:0004602	glutathione peroxidase activity	2/1171	12/18337	0.176157	0.823872	100306570/100527034	LOC100306570/LOC100527034	2
MF	GO:0000287	magnesium ion binding	9/1171	99/18337	0.180789	0.832724	100782452/100784203/100127409/100820029/100776901/100798544/100816585/100787109/100775352	TPS3/LOC100784203/ITPK3/TPS20/LOC100776901/LOC100798544/LOC100816585/LOC100787109/LOC100775352	9
MF	GO:0003779	actin binding	5/1171	48/18337	0.19015	0.847747	100790323/100798645/100527688/100783309/100815707	LOC100790323/LOC100798645/LOC100527688/LOC100783309/LOC100815707	5
MF	GO:0000155	phosphorelay sensor kinase activity	3/1171	24/18337	0.195205	0.847747	100807543/100776599/100789894	LOC100807543/LOC100776599/LOC100789894	3
MF	GO:0004673	protein histidine kinase activity	3/1171	24/18337	0.195205	0.847747	100807543/100776599/100789894	LOC100807543/LOC100776599/LOC100789894	3
MF	GO:0016775	phosphotransferase activity, nitrogenous group as acceptor	3/1171	24/18337	0.195205	0.847747	100807543/100776599/100789894	LOC100807543/LOC100776599/LOC100789894	3
MF	GO:0004616	phosphogluconate dehydrogenase (decarboxylating) activity	2/1171	14/18337	0.223864	0.919656	100784239/100817216	LOC100784239/LOC100817216	2
MF	GO:0019207	kinase regulator activity	2/1171	14/18337	0.223864	0.919656	547744/548057	LOC547744/LOC548057	2
MF	GO:0019887	protein kinase regulator activity	2/1171	14/18337	0.223864	0.919656	547744/548057	LOC547744/LOC548057	2
MF	GO:2001070	starch binding	2/1171	14/18337	0.223864	0.919656	100809880/100780774	LOC100809880/LOC100780774	2
MF	GO:0016747	transferase activity, transferring acyl groups other than amino-acyl groups	17/1171	218/18337	0.230229	0.922631	100778626/100779814/100778647/100804027/100804395/100792864/100782113/100803418/100814459/547632/100779280/100808330/100809628/100816118/100807461/100802808/100807120	LOC100778626/LOC100779814/LOC100778647/LOC100804027/LOC100804395/LOC100792864/LOC100782113/LOC100803418/LOC100814459/LOC547632/LOC100779280/LOC100808330/LOC100809628/LOC100816118/LOC100807461/LOC100802808/LOC100807120	17
MF	GO:0004497	monooxygenase activity	4/1171	39/18337	0.236532	0.922631	100804406/100800329/100812162/100812619	LOC100804406/LOC100800329/LOC100812162/LOC100812619	4
MF	GO:0016762	xyloglucan:xyloglucosyl transferase activity	4/1171	39/18337	0.236532	0.922631	100801567/100784191/100499905/100786906	LOC100801567/LOC100784191/LOC100499905/LOC100786906	4
MF	GO:0004525	ribonuclease III activity	2/1171	15/18337	0.248083	0.922631	100802288/100527745	LOC100802288/LOC100527745	2
MF	GO:0016868	intramolecular transferase activity, phosphotransferases	2/1171	15/18337	0.248083	0.922631	100802730/novel.922	LOC100802730/-	2
MF	GO:0032296	double-stranded RNA-specific ribonuclease activity	2/1171	15/18337	0.248083	0.922631	100802288/100527745	LOC100802288/LOC100527745	2
MF	GO:0048038	quinone binding	2/1171	15/18337	0.248083	0.922631	100798722/100817454	LOC100798722/LOC100817454	2
MF	GO:0004185	serine-type carboxypeptidase activity	5/1171	53/18337	0.248868	0.922631	100783864/100803335/100798023/100796815/100794342	LOC100783864/LOC100803335/LOC100798023/LOC100796815/LOC100794342	5
MF	GO:0008374	O-acyltransferase activity	3/1171	28/18337	0.26412	0.940936	100804027/100804395/547632	LOC100804027/LOC100804395/LOC547632	3
MF	GO:0016709	oxidoreductase activity, acting on paired donors, with incorporation or reduction of molecular oxygen, NAD(P)H as one donor, and incorporation of one atom of oxygen	3/1171	28/18337	0.26412	0.940936	100804406/100800329/100812619	LOC100804406/LOC100800329/LOC100812619	3
MF	GO:0005544	calcium-dependent phospholipid binding	2/1171	16/18337	0.272376	0.940936	100796623/100815639	ANN11/LOC100815639	2
MF	GO:0008483	transaminase activity	2/1171	16/18337	0.272376	0.940936	100804017/100797583	LOC100804017/LOC100797583	2
MF	GO:0010333	terpene synthase activity	2/1171	16/18337	0.272376	0.940936	100782452/100820029	TPS3/TPS20	2
MF	GO:0016769	transferase activity, transferring nitrogenous groups	2/1171	16/18337	0.272376	0.940936	100804017/100797583	LOC100804017/LOC100797583	2
MF	GO:0051536	iron-sulfur cluster binding	8/1171	97/18337	0.278973	0.942309	100808254/100783951/732631/100812162/100775519/100806364/100527356/100306446	LOC100808254/LOC100783951/NIR/LOC100812162/LOC100775519/LOC100806364/LOC100527356/LOC100306446	8
MF	GO:0051540	metal cluster binding	8/1171	97/18337	0.278973	0.942309	100808254/100783951/732631/100812162/100775519/100806364/100527356/100306446	LOC100808254/LOC100783951/NIR/LOC100812162/LOC100775519/LOC100806364/LOC100527356/LOC100306446	8
MF	GO:0016830	carbon-carbon lyase activity	7/1171	84/18337	0.289157	0.965974	100795577/100775844/100792394/100818383/100818915/100798677/547751	LOC100795577/LOC100775844/LOC100792394/LOC100818383/LOC100818915/LOC100798677/FBA	7
MF	GO:0004180	carboxypeptidase activity	5/1171	57/18337	0.298704	0.976409	100783864/100803335/100798023/100796815/100794342	LOC100783864/LOC100803335/LOC100798023/LOC100796815/LOC100794342	5
MF	GO:0005543	phospholipid binding	5/1171	57/18337	0.298704	0.976409	100790491/100796623/100815639/100794092/102666597	LOC100790491/ANN11/LOC100815639/LOC100794092/LOC102666597	5
MF	GO:0016759	cellulose synthase activity	4/1171	44/18337	0.308675	0.98045	100796374/100788506/100500469/100798759	LOC100796374/LOC100788506/LOC100500469/LOC100798759	4
MF	GO:0016760	cellulose synthase (UDP-forming) activity	4/1171	44/18337	0.308675	0.98045	100796374/100788506/100500469/100798759	LOC100796374/LOC100788506/LOC100500469/LOC100798759	4
MF	GO:0042623	ATPase activity, coupled	10/1171	129/18337	0.309616	0.98045	100797798/100808752/100818615/100787314/100810510/100526851/100500251/100781010/100797777/100804798	LOC100797798/LOC100808752/LOC100818615/LOC100787314/LOC100810510/LOC100526851/LOC100500251/LOC100781010/LOC100797777/LOC100804798	10
MF	GO:0004521	endoribonuclease activity	3/1171	31/18337	0.317514	0.995032	100807021/100802288/100527745	LOC100807021/LOC100802288/LOC100527745	3
MF	GO:0035091	phosphatidylinositol binding	2/1171	18/18337	0.320767	0.995032	100790491/102666597	LOC100790491/LOC102666597	2
MF	GO:0070008	serine-type exopeptidase activity	5/1171	59/18337	0.324209	0.995552	100783864/100803335/100798023/100796815/100794342	LOC100783864/LOC100803335/LOC100798023/LOC100796815/LOC100794342	5
MF	GO:0008289	lipid binding	10/1171	133/18337	0.343631	0.999832	100790491/100796623/100797291/100820475/100815727/100815639/100813804/102659764/100794092/102666597	LOC100790491/ANN11/LOC100797291/LOC100820475/LOC100815727/LOC100815639/LOC100813804/LOC102659764/LOC100794092/LOC102666597	10
MF	GO:0016791	phosphatase activity	7/1171	92/18337	0.372836	0.999832	100775839/100775672/100786287/100816585/100805592/100794124/100787977	LOC100775839/LOC100775672/LOC100786287/LOC100816585/LOC100805592/LOC100794124/LOC100787977	7
MF	GO:0042626	ATPase activity, coupled to transmembrane movement of substances	7/1171	92/18337	0.372836	0.999832	100808752/100818615/100787314/100810510/100526851/100781010/100804798	LOC100808752/LOC100818615/LOC100787314/LOC100810510/LOC100526851/LOC100781010/LOC100804798	7
MF	GO:0043492	ATPase activity, coupled to movement of substances	7/1171	92/18337	0.372836	0.999832	100808752/100818615/100787314/100810510/100526851/100781010/100804798	LOC100808752/LOC100818615/LOC100787314/LOC100810510/LOC100526851/LOC100781010/LOC100804798	7
MF	GO:0004857	enzyme inhibitor activity	7/1171	93/18337	0.383456	0.999832	548091/100305900/100170690/547744/548021/100170691/548057	R1/LOC100305900/KTI-3/LOC547744/KTI-2/BBI-1/LOC548057	7
MF	GO:0016638	oxidoreductase activity, acting on the CH-NH2 group of donors	2/1171	21/18337	0.391618	0.999832	100798722/100817454	LOC100798722/LOC100817454	2
MF	GO:0030246	carbohydrate binding	15/1171	214/18337	0.392735	0.999832	100787552/100809236/100786420/100813531/100782716/102664810/102661206/732598/novel.644/100801977/100809880/100804678/100780774/100788455/100810362	LOC100787552/LOC100809236/LOC100786420/LOC100813531/LOC100782716/LOC102664810/LOC102661206/LOC732598/-/LOC100801977/LOC100809880/LOC100804678/LOC100780774/LOC100788455/LOC100810362	15
MF	GO:0008194	UDP-glycosyltransferase activity	11/1171	154/18337	0.39539	0.999832	100776045/100796374/100788506/100805897/100787649/100500469/100805850/100778808/100792706/100812712/100798759	LOC100776045/LOC100796374/LOC100788506/LOC100805897/LOC100787649/LOC100500469/LOC100805850/LOC100778808/LOC100792706/LOC100812712/LOC100798759	11
MF	GO:0016891	endoribonuclease activity, producing 5'-phosphomonoesters	2/1171	22/18337	0.414516	0.999832	100802288/100527745	LOC100802288/LOC100527745	2
MF	GO:0016893	endonuclease activity, active with either ribo- or deoxyribonucleic acids and producing 5'-phosphomonoesters	2/1171	22/18337	0.414516	0.999832	100802288/100527745	LOC100802288/LOC100527745	2
MF	GO:0015399	primary active transmembrane transporter activity	7/1171	99/18337	0.447075	0.999832	100808752/100818615/100787314/100810510/100526851/100781010/100804798	LOC100808752/LOC100818615/LOC100787314/LOC100810510/LOC100526851/LOC100781010/LOC100804798	7
MF	GO:0015405	P-P-bond-hydrolysis-driven transmembrane transporter activity	7/1171	99/18337	0.447075	0.999832	100808752/100818615/100787314/100810510/100526851/100781010/100804798	LOC100808752/LOC100818615/LOC100787314/LOC100810510/LOC100526851/LOC100781010/LOC100804798	7
MF	GO:0038023	signaling receptor activity	4/1171	54/18337	0.455524	0.999832	100785258/100807543/100776599/100789894	LOC100785258/LOC100807543/LOC100776599/LOC100789894	4
MF	GO:0060089	molecular transducer activity	4/1171	54/18337	0.455524	0.999832	100785258/100807543/100776599/100789894	LOC100785258/LOC100807543/LOC100776599/LOC100789894	4
MF	GO:0004871	signal transducer activity	6/1171	86/18337	0.472651	0.999832	100785258/100306589/100807543/100776599/100789894/100787544	LOC100785258/LOC100306589/LOC100807543/LOC100776599/LOC100789894/LOC100787544	6
MF	GO:0000989	transcription factor activity, transcription factor binding	3/1171	40/18337	0.474834	0.999832	100807461/100820368/100807120	LOC100807461/LOC100820368/LOC100807120	3
MF	GO:0003712	transcription cofactor activity	3/1171	40/18337	0.474834	0.999832	100807461/100820368/100807120	LOC100807461/LOC100820368/LOC100807120	3
MF	GO:0016407	acetyltransferase activity	5/1171	71/18337	0.477848	0.999832	547632/100808330/100816118/100807461/100807120	LOC547632/LOC100808330/LOC100816118/LOC100807461/LOC100807120	5
MF	GO:0008094	DNA-dependent ATPase activity	2/1171	25/18337	0.480422	0.999832	100500251/100797777	LOC100500251/LOC100797777	2
MF	GO:0003697	single-stranded DNA binding	1/1171	10/18337	0.483185	0.999832	100781288	LOC100781288	1
MF	GO:0010277	chlorophyllide a oxygenase [overall] activity	1/1171	10/18337	0.483185	0.999832	100812162	LOC100812162	1
MF	GO:0019104	DNA N-glycosylase activity	1/1171	10/18337	0.483185	0.999832	100801163	LOC100801163	1
MF	GO:0016853	isomerase activity	13/1171	198/18337	0.500064	0.999832	100819908/100805194/100795498/100802730/100800820/100804241/100799192/100816868/novel.922/102665567/102664810/100801977/100791185	MIPS4/AOC6/AOC3/LOC100802730/LOC100800820/CHI3A2/LOC100799192/CYP55/-/LOC102665567/LOC102664810/LOC100801977/LOC100791185	13
MF	GO:0016798	hydrolase activity, acting on glycosyl bonds	28/1171	433/18337	0.500967	0.999832	100781448/547931/100790658/100778885/100807365/547969/100819716/100037483/100792135/100793289/100801567/100806123/100796552/100803406/100784191/100499905/732598/100787580/100814337/100780405/100786906/100801163/100791916/100810985/100815300/100795698/1007	LOC100781448/LOC547931/LOC100790658/LOC100778885/LOC100807365/LOC547969/LOC100819716/CEL12/LOC100792135/LOC100793289/LOC100801567/LOC100806123/LOC100796552/LOC100803406/LOC100784191/LOC100499905/LOC732598/LOC100787580/LOC100814337/LOC100780405/LOC10078690	28
MF	GO:0016645	oxidoreductase activity, acting on the CH-NH group of donors	2/1171	26/18337	0.501359	0.999832	100783374/100817362	LOC100783374/LOC100817362	2
MF	GO:0004540	ribonuclease activity	3/1171	42/18337	0.507707	0.999832	100807021/100802288/100527745	LOC100807021/LOC100802288/LOC100527745	3
MF	GO:0050662	coenzyme binding	29/1171	451/18337	0.512615	0.999832	100137082/100806281/100795577/100811095/100820171/100803041/100787700/547712/100804406/100815480/100791514/100800329/100801058/100783374/100795966/100812619/100787671/100784239/100804017/100776237/102661178/100499892/100808450/100799990/100817216/10079076	LOC100137082/LOC100806281/LOC100795577/LOC100811095/LOC100820171/LOC100803041/LOC100787700/LOC547712/LOC100804406/LOC100815480/LOC100791514/LOC100800329/LOC100801058/LOC100783374/LOC100795966/LOC100812619/LOC100787671/LOC100784239/LOC100804017/LOC10077623	29
MF	GO:0003954	NADH dehydrogenase activity	1/1171	11/18337	0.516206	0.999832	100786583	LOC100786583	1
MF	GO:0008137	NADH dehydrogenase (ubiquinone) activity	1/1171	11/18337	0.516206	0.999832	100786583	LOC100786583	1
MF	GO:0008417	fucosyltransferase activity	1/1171	11/18337	0.516206	0.999832	100809919	LOC100809919	1
MF	GO:0008661	1-deoxy-D-xylulose-5-phosphate synthase activity	1/1171	11/18337	0.516206	0.999832	100786607	LOC100786607	1
MF	GO:0016703	oxidoreductase activity, acting on single donors with incorporation of molecular oxygen, incorporation of one atom of oxygen (internal monooxygenases or internal mixed function oxidases)	1/1171	11/18337	0.516206	0.999832	100812162	LOC100812162	1
MF	GO:0016744	transferase activity, transferring aldehyde or ketonic groups	1/1171	11/18337	0.516206	0.999832	100786607	LOC100786607	1
MF	GO:0016799	hydrolase activity, hydrolyzing N-glycosyl compounds	1/1171	11/18337	0.516206	0.999832	100801163	LOC100801163	1
MF	GO:0050136	NADH dehydrogenase (quinone) activity	1/1171	11/18337	0.516206	0.999832	100786583	LOC100786583	1
MF	GO:0046527	glucosyltransferase activity	8/1171	122/18337	0.52159	0.999832	100796374/100788506/100801567/100784191/100499905/100500469/100786906/100798759	LOC100796374/LOC100788506/LOC100801567/LOC100784191/LOC100499905/LOC100500469/LOC100786906/LOC100798759	8
MF	GO:1901681	sulfur compound binding	2/1171	27/18337	0.521744	0.999832	102661178/100499892	LOC102661178/LOC100499892	2
MF	GO:0004519	endonuclease activity	3/1171	43/18337	0.523734	0.999832	100807021/100802288/100527745	LOC100807021/LOC100802288/LOC100527745	3
MF	GO:0008092	cytoskeletal protein binding	11/1171	172/18337	0.542624	0.999832	100783382/100790323/100811516/100798645/100527688/100783309/100777378/100815707/100788498/100527822/100799164	LOC100783382/LOC100790323/LOC100811516/LOC100798645/LOC100527688/LOC100783309/LOC100777378/LOC100815707/LOC100788498/LOC100527822/LOC100799164	11
MF	GO:0004176	ATP-dependent peptidase activity	1/1171	12/18337	0.54712	0.999832	100797798	LOC100797798	1
MF	GO:0019139	cytokinin dehydrogenase activity	1/1171	12/18337	0.54712	0.999832	100783374	LOC100783374	1
MF	GO:0043022	ribosome binding	1/1171	12/18337	0.54712	0.999832	113001159	LOC113001159	1
MF	GO:0060590	ATPase regulator activity	1/1171	12/18337	0.54712	0.999832	100784184	LOC100784184	1
MF	GO:0008238	exopeptidase activity	5/1171	77/18337	0.550606	0.999832	100783864/100803335/100798023/100796815/100794342	LOC100783864/LOC100803335/LOC100798023/LOC100796815/LOC100794342	5
MF	GO:0004553	hydrolase activity, hydrolyzing O-glycosyl compounds	26/1171	412/18337	0.554605	0.999832	100781448/547931/100790658/100778885/100807365/547969/100819716/100037483/100792135/100793289/100801567/100806123/100796552/100803406/100784191/100499905/732598/100787580/100814337/100780405/100786906/100810985/100815300/100795698/100784912/100818529	LOC100781448/LOC547931/LOC100790658/LOC100778885/LOC100807365/LOC547969/LOC100819716/CEL12/LOC100792135/LOC100793289/LOC100801567/LOC100806123/LOC100796552/LOC100803406/LOC100784191/LOC100499905/LOC732598/LOC100787580/LOC100814337/LOC100780405/LOC10078690	26
MF	GO:0016887	ATPase activity	14/1171	222/18337	0.558996	0.999832	100815093/100797798/100796008/100808752/100813462/100818615/100787314/100781419/100810510/100526851/100500251/100781010/100797777/100804798	LOC100815093/LOC100797798/LOC100796008/LOC100808752/LOC100813462/LOC100818615/LOC100787314/LOC100781419/LOC100810510/LOC100526851/LOC100500251/LOC100781010/LOC100797777/LOC100804798	14
MF	GO:0005507	copper ion binding	4/1171	62/18337	0.565114	0.999832	100796699/100798722/100817454/100788318	LOC100796699/LOC100798722/LOC100817454/LOC100788318	4
MF	GO:0003854	3-beta-hydroxy-delta5-steroid dehydrogenase activity	1/1171	13/18337	0.57606	0.999832	100799363	LOC100799363	1
MF	GO:0016229	steroid dehydrogenase activity	1/1171	13/18337	0.57606	0.999832	100799363	LOC100799363	1
MF	GO:0016646	oxidoreductase activity, acting on the CH-NH group of donors, NAD or NADP as acceptor	1/1171	13/18337	0.57606	0.999832	100817362	LOC100817362	1
MF	GO:0016717	oxidoreductase activity, acting on paired donors, with oxidation of a pair of donors resulting in the reduction of molecular oxygen to two molecules of water	1/1171	13/18337	0.57606	0.999832	547470	FAD3C	1
MF	GO:0016776	phosphotransferase activity, phosphate group as acceptor	1/1171	13/18337	0.57606	0.999832	100500470	LOC100500470	1
MF	GO:0033764	steroid dehydrogenase activity, acting on the CH-OH group of donors, NAD or NADP as acceptor	1/1171	13/18337	0.57606	0.999832	100799363	LOC100799363	1
MF	GO:0046933	proton-transporting ATP synthase activity, rotational mechanism	1/1171	13/18337	0.57606	0.999832	100526851	LOC100526851	1
MF	GO:0008080	N-acetyltransferase activity	4/1171	63/18337	0.577952	0.999832	100808330/100816118/100807461/100807120	LOC100808330/LOC100816118/LOC100807461/LOC100807120	4
MF	GO:0008138	protein tyrosine/serine/threonine phosphatase activity	2/1171	30/18337	0.579454	0.999832	100786287/100805592	LOC100786287/LOC100805592	2
MF	GO:0016614	oxidoreductase activity, acting on CH-OH group of donors	13/1171	209/18337	0.580036	0.999832	100803041/100815480/100791514/100801058/100783374/100789879/100784239/100776237/100799990/100817216/100799363/100170753/100775353	LOC100803041/LOC100815480/LOC100791514/LOC100801058/LOC100783374/LOC100789879/LOC100784239/LOC100776237/LOC100799990/LOC100817216/LOC100799363/LOC100170753/LOC100775353	13
MF	GO:0016627	oxidoreductase activity, acting on the CH-CH group of donors	3/1171	47/18337	0.584819	0.999832	100787362/100808450/100783494	PDH1/LOC100808450/LOC100783494	3
MF	GO:0016651	oxidoreductase activity, acting on NAD(P)H	3/1171	47/18337	0.584819	0.999832	100811620/100777422/100786583	LOC100811620/LOC100777422/LOC100786583	3
MF	GO:0016746	transferase activity, transferring acyl groups	18/1171	291/18337	0.590769	0.999832	100778626/100779814/100778647/100804027/100788028/100804395/100792864/100782113/100803418/100814459/547632/100779280/100808330/100809628/100816118/100807461/100802808/100807120	LOC100778626/LOC100779814/LOC100778647/LOC100804027/LOC100788028/LOC100804395/LOC100792864/LOC100782113/LOC100803418/LOC100814459/LOC547632/LOC100779280/LOC100808330/LOC100809628/LOC100816118/LOC100807461/LOC100802808/LOC100807120	18
MF	GO:0016810	hydrolase activity, acting on carbon-nitrogen (but not peptide) bonds	3/1171	48/18337	0.599287	0.999832	100806607/100778110/100799177	LOC100806607/LOC100778110/LOC100799177	3
MF	GO:0004003	ATP-dependent DNA helicase activity	1/1171	14/18337	0.603152	0.999832	100797777	LOC100797777	1
MF	GO:0008026	ATP-dependent helicase activity	1/1171	14/18337	0.603152	0.999832	100797777	LOC100797777	1
MF	GO:0016780	phosphotransferase activity, for other substituted phosphate groups	1/1171	14/18337	0.603152	0.999832	100775352	LOC100775352	1
MF	GO:0070035	purine NTP-dependent helicase activity	1/1171	14/18337	0.603152	0.999832	100797777	LOC100797777	1
MF	GO:0016410	N-acyltransferase activity	4/1171	67/18337	0.627057	0.999832	100808330/100816118/100807461/100807120	LOC100808330/LOC100816118/LOC100807461/LOC100807120	4
MF	GO:0140097	catalytic activity, acting on DNA	4/1171	67/18337	0.627057	0.999832	102662234/100816002/100797777/100801163	LOC102662234/LOC100816002/LOC100797777/LOC100801163	4
MF	GO:0016866	intramolecular transferase activity	3/1171	50/18337	0.627213	0.999832	100802730/novel.922/100791185	LOC100802730/-/LOC100791185	3
MF	GO:0004470	malic enzyme activity	1/1171	15/18337	0.628514	0.999832	100791514	LOC100791514	1
MF	GO:0004471	malate dehydrogenase (decarboxylating) (NAD+) activity	1/1171	15/18337	0.628514	0.999832	100791514	LOC100791514	1
MF	GO:0016615	malate dehydrogenase activity	1/1171	15/18337	0.628514	0.999832	100791514	LOC100791514	1
MF	GO:0016616	oxidoreductase activity, acting on the CH-OH group of donors, NAD or NADP as acceptor	8/1171	135/18337	0.63746	0.999832	100815480/100791514/100789879/100784239/100776237/100817216/100799363/100170753	LOC100815480/LOC100791514/LOC100789879/LOC100784239/LOC100776237/LOC100817216/LOC100799363/LOC100170753	8
MF	GO:0004175	endopeptidase activity	14/1171	234/18337	0.63875	0.999832	100798355/100790006/100803824/100816354/100776104/100776647/100817537/100820194/100784671/100780538/100794807/100807599/100808547/100820468	LOC100798355/LOC100790006/LOC100803824/LOC100816354/LOC100776104/LOC100776647/LOC100817537/LOC100820194/LOC100784671/LOC100780538/LOC100794807/LOC100807599/LOC100808547/LOC100820468	14
MF	GO:0004721	phosphoprotein phosphatase activity	2/1171	34/18337	0.648182	0.999832	100786287/100805592	LOC100786287/LOC100805592	2
MF	GO:0051287	NAD binding	4/1171	69/18337	0.650197	0.999832	100791514/100784239/100776237/100817216	LOC100791514/LOC100784239/LOC100776237/LOC100817216	4
MF	GO:0016811	hydrolase activity, acting on carbon-nitrogen (but not peptide) bonds, in linear amides	1/1171	16/18337	0.652256	0.999832	100806607	LOC100806607	1
MF	GO:0030976	thiamine pyrophosphate binding	1/1171	16/18337	0.652256	0.999832	102661178	LOC102661178	1
MF	GO:0030983	mismatched DNA binding	1/1171	16/18337	0.652256	0.999832	100797567	LOC100797567	1
MF	GO:0043021	ribonucleoprotein complex binding	1/1171	16/18337	0.652256	0.999832	113001159	LOC113001159	1
MF	GO:0008378	galactosyltransferase activity	2/1171	35/18337	0.663906	0.999832	100792032/100776912	LOC100792032/LOC100776912	2
MF	GO:0016763	transferase activity, transferring pentosyl groups	1/1171	17/18337	0.674483	0.999832	100819381	LOC100819381	1
MF	GO:0019205	nucleobase-containing compound kinase activity	1/1171	17/18337	0.674483	0.999832	100500470	LOC100500470	1
MF	GO:0016209	antioxidant activity	8/1171	141/18337	0.685266	0.999832	553156/606508/100306570/100500610/100796737/100527034/100813221/100817030	APX1/APX2/LOC100306570/LOC100500610/LOC100796737/LOC100527034/LOC100813221/LOC100817030	8
MF	GO:0016705	oxidoreductase activity, acting on paired donors, with incorporation or reduction of molecular oxygen	18/1171	308/18337	0.686067	0.999832	100809902/547475/100806350/100804406/100796100/100778139/100801764/100800329/100812619/100792037/100797602/100789430/100801959/547470/102668987/100813054/100785686/100799221	LOC100809902/SF3'H1/LOC100806350/LOC100804406/LOC100796100/LOC100778139/CYP74A1/LOC100800329/LOC100812619/LOC100792037/LOC100797602/LOC100789430/CYP72A67/FAD3C/LOC102668987/LOC100813054/LOC100785686/LOC100799221	18
MF	GO:0019829	cation-transporting ATPase activity	1/1171	18/18337	0.695289	0.999832	100526851	LOC100526851	1
MF	GO:0022853	active ion transmembrane transporter activity	1/1171	18/18337	0.695289	0.999832	100526851	LOC100526851	1
MF	GO:0042625	ATPase coupled ion transmembrane transporter activity	1/1171	18/18337	0.695289	0.999832	100526851	LOC100526851	1
MF	GO:0044769	ATPase activity, coupled to transmembrane movement of ions, rotational mechanism	1/1171	18/18337	0.695289	0.999832	100526851	LOC100526851	1
MF	GO:0016765	transferase activity, transferring alkyl or aryl (other than methyl) groups	3/1171	57/18337	0.714105	0.999832	100803630/100789922/100801810	LOC100803630/LOC100789922/LOC100801810	3
MF	GO:0003678	DNA helicase activity	1/1171	19/18337	0.714767	0.999832	100797777	LOC100797777	1
MF	GO:0042578	phosphoric ester hydrolase activity	8/1171	145/18337	0.714849	0.999832	100775839/100775672/112998719/100786287/100816585/100805592/100794124/100787977	LOC100775839/LOC100775672/LOC112998719/LOC100786287/LOC100816585/LOC100805592/LOC100794124/LOC100787977	8
MF	GO:0004499	N,N-dimethylaniline monooxygenase activity	1/1171	20/18337	0.733001	0.999832	100812619	LOC100812619	1
MF	GO:0140103	catalytic activity, acting on a glycoprotein	1/1171	20/18337	0.733001	0.999832	100805850	LOC100805850	1
MF	GO:0005088	Ras guanyl-nucleotide exchange factor activity	1/1171	21/18337	0.75007	0.999832	100778067	LOC100778067	1
MF	GO:0005089	Rho guanyl-nucleotide exchange factor activity	1/1171	21/18337	0.75007	0.999832	100778067	LOC100778067	1
MF	GO:0016307	phosphatidylinositol phosphate kinase activity	1/1171	21/18337	0.75007	0.999832	100782430	LOC100782430	1
MF	GO:0017048	Rho GTPase binding	1/1171	21/18337	0.75007	0.999832	100778067	LOC100778067	1
MF	GO:0046912	transferase activity, transferring acyl groups, acyl groups converted into alkyl on transfer	1/1171	21/18337	0.75007	0.999832	100788028	LOC100788028	1
MF	GO:0019899	enzyme binding	4/1171	79/18337	0.751102	0.999832	100778067/100804706/100527137/100787133	LOC100778067/LOC100804706/LOC100527137/LOC100787133	4
MF	GO:0004650	polygalacturonase activity	2/1171	42/18337	0.758537	0.999832	100792135/100818529	LOC100792135/LOC100818529	2
MF	GO:0015075	ion transmembrane transporter activity	20/1171	357/18337	0.759968	0.999832	100787284/100817831/100787694/100791091/100797668/100786216/100527009/100526851/100781327/100785258/100804670/100819130/100812806/100777637/100780730/100815443/100798945/3989297/102665255/100797536	LOC100787284/LOC100817831/LOC100787694/LOC100791091/LOC100797668/LOC100786216/LOC100527009/LOC100526851/LOC100781327/LOC100785258/LOC100804670/LOC100819130/LOC100812806/LOC100777637/LOC100780730/LOC100815443/LOC100798945/atpF/LOC102665255/LOC100797536	20
MF	GO:0016779	nucleotidyltransferase activity	8/1171	152/18337	0.762041	0.999832	100814910/100790187/100796717/100526847/100793757/100789458/100809792/102661410	LOC100814910/LOC100790187/LOC100796717/LOC100526847/LOC100793757/LOC100789458/LOC100809792/LOC102661410	8
MF	GO:0015318	inorganic molecular entity transmembrane transporter activity	18/1171	324/18337	0.763145	0.999832	100787284/100817831/100787694/100791091/100797668/100786216/100527009/100526851/100781327/100785258/100804670/100819130/100777637/100780730/100815443/100798945/3989297/102665255	LOC100787284/LOC100817831/LOC100787694/LOC100791091/LOC100797668/LOC100786216/LOC100527009/LOC100526851/LOC100781327/LOC100785258/LOC100804670/LOC100819130/LOC100777637/LOC100780730/LOC100815443/LOC100798945/atpF/LOC102665255	18
MF	GO:0003746	translation elongation factor activity	1/1171	22/18337	0.766049	0.999832	113001159	LOC113001159	1
MF	GO:0003872	6-phosphofructokinase activity	1/1171	22/18337	0.766049	0.999832	100815278	LOC100815278	1
MF	GO:0004190	aspartic-type endopeptidase activity	1/1171	22/18337	0.766049	0.999832	100807599	LOC100807599	1
MF	GO:0008565	protein transporter activity	1/1171	22/18337	0.766049	0.999832	100500409	LOC100500409	1
MF	GO:0070001	aspartic-type peptidase activity	1/1171	22/18337	0.766049	0.999832	100807599	LOC100807599	1
MF	GO:0035251	UDP-glucosyltransferase activity	4/1171	82/18337	0.776598	0.999832	100796374/100788506/100500469/100798759	LOC100796374/LOC100788506/LOC100500469/LOC100798759	4
MF	GO:0140101	catalytic activity, acting on a tRNA	6/1171	121/18337	0.792432	0.999832	100819381/100807021/100801400/100808450/100783494/novel.1025	LOC100819381/LOC100807021/LOC100801400/LOC100808450/LOC100783494/-	6
MF	GO:0015631	tubulin binding	6/1171	124/18337	0.811157	0.999832	100783382/100811516/100777378/100788498/100527822/100799164	LOC100783382/LOC100811516/LOC100777378/LOC100788498/LOC100527822/LOC100799164	6
MF	GO:0004970	ionotropic glutamate receptor activity	1/1171	26/18337	0.820388	0.999832	100785258	LOC100785258	1
MF	GO:0005230	extracellular ligand-gated ion channel activity	1/1171	26/18337	0.820388	0.999832	100785258	LOC100785258	1
MF	GO:0005342	organic acid transmembrane transporter activity	1/1171	26/18337	0.820388	0.999832	100815443	LOC100815443	1
MF	GO:0008066	glutamate receptor activity	1/1171	26/18337	0.820388	0.999832	100785258	LOC100785258	1
MF	GO:0008443	phosphofructokinase activity	1/1171	26/18337	0.820388	0.999832	100815278	LOC100815278	1
MF	GO:0015171	amino acid transmembrane transporter activity	1/1171	26/18337	0.820388	0.999832	100815443	LOC100815443	1
MF	GO:0019200	carbohydrate kinase activity	1/1171	26/18337	0.820388	0.999832	100815278	LOC100815278	1
MF	GO:0022824	transmitter-gated ion channel activity	1/1171	26/18337	0.820388	0.999832	100785258	LOC100785258	1
MF	GO:0022835	transmitter-gated channel activity	1/1171	26/18337	0.820388	0.999832	100785258	LOC100785258	1
MF	GO:0030594	neurotransmitter receptor activity	1/1171	26/18337	0.820388	0.999832	100785258	LOC100785258	1
MF	GO:0046943	carboxylic acid transmembrane transporter activity	1/1171	26/18337	0.820388	0.999832	100815443	LOC100815443	1
MF	GO:0004518	nuclease activity	5/1171	107/18337	0.8211	0.999832	100807021/106795546/102662234/100802288/100527745	LOC100807021/LOC106795546/LOC102662234/LOC100802288/LOC100527745	5
MF	GO:0004222	metalloendopeptidase activity	3/1171	69/18337	0.825441	0.999832	100798355/100803824/100816354	LOC100798355/LOC100803824/LOC100816354	3
MF	GO:0009982	pseudouridine synthase activity	1/1171	27/18337	0.831874	0.999832	100791185	LOC100791185	1
MF	GO:0015276	ligand-gated ion channel activity	1/1171	27/18337	0.831874	0.999832	100785258	LOC100785258	1
MF	GO:0022834	ligand-gated channel activity	1/1171	27/18337	0.831874	0.999832	100785258	LOC100785258	1
MF	GO:0004601	peroxidase activity	6/1171	128/18337	0.834033	0.999832	553156/606508/100306570/100796737/100527034/100817030	APX1/APX2/LOC100306570/LOC100796737/LOC100527034/LOC100817030	6
MF	GO:0020037	heme binding	20/1171	378/18337	0.838055	0.999832	100809902/547475/100806350/553156/606508/100796100/100778139/100801764/732631/100792037/100797602/100789430/100775519/100801959/102668987/100796737/100813054/100785686/100817030/100799221	LOC100809902/SF3'H1/LOC100806350/APX1/APX2/LOC100796100/LOC100778139/CYP74A1/NIR/LOC100792037/LOC100797602/LOC100789430/LOC100775519/CYP72A67/LOC102668987/LOC100796737/LOC100813054/LOC100785686/LOC100817030/LOC100799221	20
MF	GO:0045735	nutrient reservoir activity	1/1171	28/18337	0.842626	0.999832	100302722	LOC100302722	1
MF	GO:0030234	enzyme regulator activity	8/1171	167/18337	0.843716	0.999832	548091/100305900/100170690/100784184/547744/548021/100170691/548057	R1/LOC100305900/KTI-3/LOC100784184/LOC547744/KTI-2/BBI-1/LOC548057	8
MF	GO:0046906	tetrapyrrole binding	20/1171	380/18337	0.844386	0.999832	100809902/547475/100806350/553156/606508/100796100/100778139/100801764/732631/100792037/100797602/100789430/100775519/100801959/102668987/100796737/100813054/100785686/100817030/100799221	LOC100809902/SF3'H1/LOC100806350/APX1/APX2/LOC100796100/LOC100778139/CYP74A1/NIR/LOC100792037/LOC100797602/LOC100789430/LOC100775519/CYP72A67/LOC102668987/LOC100796737/LOC100813054/LOC100785686/LOC100817030/LOC100799221	20
MF	GO:0016684	oxidoreductase activity, acting on peroxide as acceptor	6/1171	130/18337	0.844608	0.999832	553156/606508/100306570/100796737/100527034/100817030	APX1/APX2/LOC100306570/LOC100796737/LOC100527034/LOC100817030	6
MF	GO:0022804	active transmembrane transporter activity	11/1171	223/18337	0.849886	0.999832	100799559/100808752/100818615/100787314/100810510/100526851/100805918/100780766/100781010/102665255/100804798	LOC100799559/LOC100808752/LOC100818615/LOC100787314/LOC100810510/LOC100526851/LOC100805918/LOC100780766/LOC100781010/LOC102665255/LOC100804798	11
MF	GO:0034062	5'-3' RNA polymerase activity	3/1171	73/18337	0.853244	0.999832	100526847/100789458/100809792	LOC100526847/LOC100789458/LOC100809792	3
MF	GO:0097747	RNA polymerase activity	3/1171	73/18337	0.853244	0.999832	100526847/100789458/100809792	LOC100526847/LOC100789458/LOC100809792	3
MF	GO:0098772	molecular function regulator	10/1171	207/18337	0.858125	0.999832	548091/100792621/100778067/100305900/100170690/100784184/547744/548021/100170691/548057	R1/LOC100792621/LOC100778067/LOC100305900/KTI-3/LOC100784184/LOC547744/KTI-2/BBI-1/LOC548057	10
MF	GO:0004888	transmembrane signaling receptor activity	1/1171	30/18337	0.862114	0.999832	100785258	LOC100785258	1
MF	GO:0008514	organic anion transmembrane transporter activity	1/1171	30/18337	0.862114	0.999832	100815443	LOC100815443	1
MF	GO:0044877	protein-containing complex binding	1/1171	32/18337	0.87919	0.999832	113001159	LOC113001159	1
MF	GO:0010181	FMN binding	1/1171	33/18337	0.886918	0.999832	547712	LOC547712	1
MF	GO:0015238	drug transmembrane transporter activity	3/1171	79/18337	0.887686	0.999832	100799559/100805918/100780766	LOC100799559/LOC100805918/LOC100780766	3
MF	GO:0008017	microtubule binding	5/1171	120/18337	0.888203	0.999832	100783382/100811516/100777378/100788498/100799164	LOC100783382/LOC100811516/LOC100777378/LOC100788498/LOC100799164	5
MF	GO:0008237	metallopeptidase activity	3/1171	80/18337	0.892667	0.999832	100798355/100803824/100816354	LOC100798355/LOC100803824/LOC100816354	3
MF	GO:0005085	guanyl-nucleotide exchange factor activity	1/1171	34/18337	0.894153	0.999832	100778067	LOC100778067	1
MF	GO:0015298	solute:cation antiporter activity	1/1171	35/18337	0.900925	0.999832	102665255	LOC102665255	1
MF	GO:0015299	solute:proton antiporter activity	1/1171	35/18337	0.900925	0.999832	102665255	LOC102665255	1
MF	GO:0140098	catalytic activity, acting on RNA	11/1171	239/18337	0.902825	0.999832	100819381/100807021/100526847/100801400/100808450/100783494/100802288/100789458/100809792/novel.1025/100527745	LOC100819381/LOC100807021/LOC100526847/LOC100801400/LOC100808450/LOC100783494/LOC100802288/LOC100789458/LOC100809792/-/LOC100527745	11
MF	GO:0003690	double-stranded DNA binding	2/1171	61/18337	0.908208	0.999832	100812333/100797567	LOC100812333/LOC100797567	2
MF	GO:0004527	exonuclease activity	1/1171	37/18337	0.913197	0.999832	102662234	LOC102662234	1
MF	GO:0003777	microtubule motor activity	4/1171	107/18337	0.916798	0.999832	100783382/100811516/100777378/100788498	LOC100783382/LOC100811516/LOC100777378/LOC100788498	4
MF	GO:0015078	proton transmembrane transporter activity	4/1171	108/18337	0.920243	0.999832	100527009/100526851/3989297/102665255	LOC100527009/LOC100526851/atpF/LOC102665255	4
MF	GO:0022836	gated channel activity	1/1171	39/18337	0.923951	0.999832	100785258	LOC100785258	1
MF	GO:0022839	ion gated channel activity	1/1171	39/18337	0.923951	0.999832	100785258	LOC100785258	1
MF	GO:0003723	RNA binding	24/1171	487/18337	0.927749	0.999832	100787664/100789553/100805950/121173656/100499886/100785482/100499656/100791423/100805037/100797476/100780794/100816137/100785531/100805978/100791216/100818207/100780131/113001159/100802288/100791185/100806721/100791217/100527745/100799177	LOC100787664/LOC100789553/LOC100805950/LOC121173656/LOC100499886/LOC100785482/LOC100499656/LOC100791423/LOC100805037/LOC100797476/LOC100780794/LOC100816137/LOC100785531/LOC100805978/LOC100791216/LOC100818207/LOC100780131/LOC113001159/LOC100802288/LOC10079	24
MF	GO:0008081	phosphoric diester hydrolase activity	1/1171	40/18337	0.928818	0.999832	112998719	LOC112998719	1
MF	GO:0003899	DNA-directed 5'-3' RNA polymerase activity	2/1171	66/18337	0.929707	0.999832	100526847/100809792	LOC100526847/LOC100809792	2
MF	GO:0019842	vitamin binding	4/1171	111/18337	0.929823	0.999832	100795577/100804017/102661178/100797583	LOC100795577/LOC100804017/LOC102661178/LOC100797583	4
MF	GO:0030170	pyridoxal phosphate binding	3/1171	90/18337	0.932559	0.999832	100795577/100804017/100797583	LOC100795577/LOC100804017/LOC100797583	3
MF	GO:0070279	vitamin B6 binding	3/1171	90/18337	0.932559	0.999832	100795577/100804017/100797583	LOC100795577/LOC100804017/LOC100797583	3
MF	GO:0017016	Ras GTPase binding	1/1171	41/18337	0.933374	0.999832	100778067	LOC100778067	1
MF	GO:0031267	small GTPase binding	1/1171	41/18337	0.933374	0.999832	100778067	LOC100778067	1
MF	GO:0050661	NADP binding	1/1171	41/18337	0.933374	0.999832	100812619	LOC100812619	1
MF	GO:0015297	antiporter activity	4/1171	115/18337	0.940978	0.999832	100799559/100805918/100780766/102665255	LOC100799559/LOC100805918/LOC100780766/LOC102665255	4
MF	GO:0004812	aminoacyl-tRNA ligase activity	2/1171	70/18337	0.943382	0.999832	100801400/novel.1025	LOC100801400/-	2
MF	GO:0016875	ligase activity, forming carbon-oxygen bonds	2/1171	70/18337	0.943382	0.999832	100801400/novel.1025	LOC100801400/-	2
MF	GO:0070011	peptidase activity, acting on L-amino acid peptides	21/1171	450/18337	0.951441	0.999832	100797798/100783864/100803335/100798355/100790006/100803824/100798023/100816354/100776104/100776647/100813025/100817537/100796815/100820194/100784671/100794342/100780538/100794807/100807599/100808547/100820468	LOC100797798/LOC100783864/LOC100803335/LOC100798355/LOC100790006/LOC100803824/LOC100798023/LOC100816354/LOC100776104/LOC100776647/LOC100813025/LOC100817537/LOC100796815/LOC100820194/LOC100784671/LOC100794342/LOC100780538/LOC100794807/LOC100807599/LOC10080	21
MF	GO:0008047	enzyme activator activity	1/1171	46/18337	0.952137	0.999832	100784184	LOC100784184	1
MF	GO:0008233	peptidase activity	22/1171	471/18337	0.954525	0.999832	100797798/100783864/100803335/100798355/100790006/100803824/100798023/100816354/100776104/100776647/100813025/100817537/100796815/100820194/100784671/100794342/100780538/100794807/100807599/100808547/100820468/547964	LOC100797798/LOC100783864/LOC100803335/LOC100798355/LOC100790006/LOC100803824/LOC100798023/LOC100816354/LOC100776104/LOC100776647/LOC100813025/LOC100817537/LOC100796815/LOC100820194/LOC100784671/LOC100794342/LOC100780538/LOC100794807/LOC100807599/LOC10080	22
MF	GO:0015291	secondary active transmembrane transporter activity	4/1171	124/18337	0.960403	0.999832	100799559/100805918/100780766/102665255	LOC100799559/LOC100805918/LOC100780766/LOC102665255	4
MF	GO:0016879	ligase activity, forming carbon-nitrogen bonds	1/1171	49/18337	0.960754	0.999832	100777027	LOC100777027	1
MF	GO:0016462	pyrophosphatase activity	23/1171	499/18337	0.964073	0.999832	100784203/100815093/100797798/100796008/100808752/100813462/100783382/100818615/100811516/100787314/100781419/100810510/100526851/100798544/100819408/100777378/100787109/100500251/100781010/100788498/100797777/547844/100804798	LOC100784203/LOC100815093/LOC100797798/LOC100796008/LOC100808752/LOC100813462/LOC100783382/LOC100818615/LOC100811516/LOC100787314/LOC100781419/LOC100810510/LOC100526851/LOC100798544/LOC100819408/LOC100777378/LOC100787109/LOC100500251/LOC100781010/LOC10078	23
MF	GO:0005216	ion channel activity	2/1171	80/18337	0.96735	0.999832	100785258/100798945	LOC100785258/LOC100798945	2
MF	GO:0015267	channel activity	2/1171	80/18337	0.96735	0.999832	100785258/100798945	LOC100785258/LOC100798945	2
MF	GO:0022803	passive transmembrane transporter activity	2/1171	80/18337	0.96735	0.999832	100785258/100798945	LOC100785258/LOC100798945	2
MF	GO:0022838	substrate-specific channel activity	2/1171	80/18337	0.96735	0.999832	100785258/100798945	LOC100785258/LOC100798945	2
MF	GO:0003755	peptidyl-prolyl cis-trans isomerase activity	1/1171	54/18337	0.97181	0.999832	100816868	CYP55	1
MF	GO:0004386	helicase activity	1/1171	54/18337	0.97181	0.999832	100797777	LOC100797777	1
MF	GO:0016859	cis-trans isomerase activity	1/1171	54/18337	0.97181	0.999832	100816868	CYP55	1
MF	GO:0051020	GTPase binding	1/1171	54/18337	0.97181	0.999832	100778067	LOC100778067	1
MF	GO:0003924	GTPase activity	2/1171	83/18337	0.972385	0.999832	100819408/547844	LOC100819408/TUBB3	2
MF	GO:0004842	ubiquitin-protein transferase activity	4/1171	132/18337	0.972513	0.999832	100787869/100783749/100811153/100811969	LOC100787869/LOC100783749/LOC100811153/LOC100811969	4
MF	GO:0015077	monovalent inorganic cation transmembrane transporter activity	4/1171	132/18337	0.972513	0.999832	100527009/100526851/3989297/102665255	LOC100527009/LOC100526851/atpF/LOC102665255	4
MF	GO:0019787	ubiquitin-like protein transferase activity	4/1171	132/18337	0.972513	0.999832	100787869/100783749/100811153/100811969	LOC100787869/LOC100783749/LOC100811153/LOC100811969	4
MF	GO:0016831	carboxy-lyase activity	1/1171	55/18337	0.973616	0.999832	100795577	LOC100795577	1
MF	GO:0003774	motor activity	4/1171	134/18337	0.974945	0.999832	100783382/100811516/100777378/100788498	LOC100783382/LOC100811516/LOC100777378/LOC100788498	4
MF	GO:0060589	nucleoside-triphosphatase regulator activity	1/1171	57/18337	0.976888	0.999832	100784184	LOC100784184	1
MF	GO:0008324	cation transmembrane transporter activity	7/1171	214/18337	0.985503	0.999832	100786216/100527009/100526851/100812806/3989297/102665255/100797536	LOC100786216/LOC100527009/LOC100526851/LOC100812806/atpF/LOC102665255/LOC100797536	7
MF	GO:0017111	nucleoside-triphosphatase activity	20/1171	479/18337	0.986407	0.999832	100815093/100797798/100796008/100808752/100813462/100783382/100818615/100811516/100787314/100781419/100810510/100526851/100819408/100777378/100500251/100781010/100788498/100797777/547844/100804798	LOC100815093/LOC100797798/LOC100796008/LOC100808752/LOC100813462/LOC100783382/LOC100818615/LOC100811516/LOC100787314/LOC100781419/LOC100810510/LOC100526851/LOC100819408/LOC100777378/LOC100500251/LOC100781010/LOC100788498/LOC100797777/TUBB3/LOC100804798	20
MF	GO:0016874	ligase activity	4/1171	156/18337	0.991245	0.999832	100816002/100801400/100777027/novel.1025	LOC100816002/LOC100801400/LOC100777027/-	4
MF	GO:0022890	inorganic cation transmembrane transporter activity	5/1171	183/18337	0.992312	0.999832	100786216/100527009/100526851/3989297/102665255	LOC100786216/LOC100527009/LOC100526851/atpF/LOC102665255	5
MF	GO:0046873	metal ion transmembrane transporter activity	1/1171	75/18337	0.992984	0.999832	100786216	LOC100786216	1
MF	GO:0016788	hydrolase activity, acting on ester bonds	17/1171	443/18337	0.993238	0.999832	100775839/100775672/100807021/106795546/102662234/112998719/100776450/100786287/100816585/100795986/100805592/100794124/100802288/100787977/100808367/100786332/100527745	LOC100775839/LOC100775672/LOC100807021/LOC106795546/LOC102662234/LOC112998719/LOC100776450/LOC100786287/LOC100816585/LOC100795986/LOC100805592/LOC100794124/LOC100802288/LOC100787977/LOC100808367/LOC100786332/LOC100527745	17
MF	GO:0003735	structural constituent of ribosome	12/1171	394/18337	0.999116	0.999832	100789205/100780245/100306424/100305649/100782305/100306308/100499656/100778569/102661178/100305741/100812464/15308530	LOC100789205/LOC100780245/LOC100306424/LOC100305649/LOC100782305/LOC100306308/LOC100499656/LOC100778569/LOC102661178/LOC100305741/LOC100812464/rps12	12
MF	GO:0016741	transferase activity, transferring one-carbon groups	8/1171	325/18337	0.999689	0.999832	100810763/548073/100796978/100788375/100798873/100785497/100819297/100780134	LOC100810763/LOC548073/LOC100796978/LOC100788375/LOC100798873/LOC100785497/LOC100819297/LOC100780134	8
MF	GO:0001883	purine nucleoside binding	7/1171	301/18337	0.999701	0.999832	100780896/100808333/100499898/100780638/100499890/100813067/100795061	LOC100780896/LOC100808333/LOC100499898/LOC100780638/LOC100499890/LOC100813067/LOC100795061	7
MF	GO:0005525	GTP binding	7/1171	301/18337	0.999701	0.999832	100780896/100808333/100499898/100780638/100499890/100813067/100795061	LOC100780896/LOC100808333/LOC100499898/LOC100780638/LOC100499890/LOC100813067/LOC100795061	7
MF	GO:0032549	ribonucleoside binding	7/1171	301/18337	0.999701	0.999832	100780896/100808333/100499898/100780638/100499890/100813067/100795061	LOC100780896/LOC100808333/LOC100499898/LOC100780638/LOC100499890/LOC100813067/LOC100795061	7
MF	GO:0032550	purine ribonucleoside binding	7/1171	301/18337	0.999701	0.999832	100780896/100808333/100499898/100780638/100499890/100813067/100795061	LOC100780896/LOC100808333/LOC100499898/LOC100780638/LOC100499890/LOC100813067/LOC100795061	7
MF	GO:0032561	guanyl ribonucleotide binding	7/1171	301/18337	0.999701	0.999832	100780896/100808333/100499898/100780638/100499890/100813067/100795061	LOC100780896/LOC100808333/LOC100499898/LOC100780638/LOC100499890/LOC100813067/LOC100795061	7
MF	GO:0001882	nucleoside binding	7/1171	302/18337	0.999715	0.999832	100780896/100808333/100499898/100780638/100499890/100813067/100795061	LOC100780896/LOC100808333/LOC100499898/LOC100780638/LOC100499890/LOC100813067/LOC100795061	7
MF	GO:0005198	structural molecule activity	12/1171	423/18337	0.999731	0.999832	100789205/100780245/100306424/100305649/100782305/100306308/100499656/100778569/102661178/100305741/100812464/15308530	LOC100789205/LOC100780245/LOC100306424/LOC100305649/LOC100782305/LOC100306308/LOC100499656/LOC100778569/LOC102661178/LOC100305741/LOC100812464/rps12	12
MF	GO:0043531	ADP binding	5/1171	252/18337	0.999745	0.999832	113001040/100780257/100820213/113001153/100817950	LOC113001040/LOC100780257/LOC100820213/LOC113001153/LOC100817950	5
MF	GO:0008168	methyltransferase activity	7/1171	310/18337	0.999806	0.999832	100810763/548073/100796978/100788375/100798873/100785497/100819297	LOC100810763/LOC548073/LOC100796978/LOC100788375/LOC100798873/LOC100785497/LOC100819297	7
MF	GO:0019001	guanyl nucleotide binding	7/1171	313/18337	0.999832	0.999832	100780896/100808333/100499898/100780638/100499890/100813067/100795061	LOC100780896/LOC100808333/LOC100499898/LOC100780638/LOC100499890/LOC100813067/LOC100795061	7

## Sheet: C
KEGGID	Description	GeneRatio	BgRatio	pvalue	padj	geneID	geneName	keggID	Count
gmx04016	MAPK signaling pathway - plant	59/759	276/8379	1.98515e-10	2.44174e-08	547505/100805418/100820247/100804481/100780775/100819226/100798037/100792229/100775868/100810273/100818629/100787425/100127421/100802569/100817575/100127397/100795340/100785936/100791051/102663704/100787732/100806949/100780576/100813603/100804400/10080841	GRR1/LOC100805418/LOC100820247/LOC100804481/LOC100780775/LOC100819226/LOC100798037/LOC100792229/LOC100775868/LOC100810273/LOC100818629/LOC100787425/WRKY19/LOC100802569/LOC100817575/WRKY62/LOC100795340/LOC100785936/LOC100791051/LOC102663704/LOC100787732/LO	gmx:547505/gmx:100805418/gmx:100820247/gmx:100804481/gmx:100780775/gmx:100820247/gmx:100798037/gmx:100792229/gmx:100775868/gmx:100810273/gmx:100818629/gmx:100787425/gmx:100127421/gmx:100802569/gmx:100817575/gmx:100127397/gmx:100795340/gmx:100785936/gmx:10	59
gmx00020	Citrate cycle (TCA cycle)	27/759	98/8379	8.76269e-08	5.38905e-06	100811955/100791015/100499625/100791166/100817577/100812287/100786103/100781710/100780758/100777867/100810088/100499624/100818180/100813488/100781680/100781418/100794803/100781250/100800904/100819617/100800280/100809578/100775180/100778831/100815484/10077	LOC100811955/LOC100791015/LOC100499625/IDH/LOC100817577/LOC100812287/LOC100786103/LOC100781710/LOC100780758/LOC100777867/LOC100810088/LOC100499624/LOC100818180/LOC100813488/LOC100781680/LOC100781418/LOC100794803/LOC100781250/LOC100800904/LOC100819617/LOC1	gmx:100811955/gmx:100791015/gmx:100499625/gmx:100791166/gmx:100817577/gmx:100812287/gmx:100786103/gmx:100781710/gmx:100780758/gmx:100777867/gmx:100810088/gmx:100499624/gmx:100818180/gmx:100813488/gmx:100781680/gmx:100781418/gmx:100794803/gmx:100781250/gmx	27
gmx00940	Phenylpropanoid biosynthesis	45/759	244/8379	2.53977e-06	0.00010413	100789249/100808944/100800911/100820075/100789782/100820620/100818985/100499623/106794104/100796771/547944/100787872/100783523/100811080/100806561/100779260/100302735/100793053/100803857/100814740/100785661/100800219/100819383/100819192/100784449/10081247	LOC100789249/LOC100808944/LOC100800911/LOC100820075/LOC100789782/LOC100820620/LOC100818985/C4H/LOC106794104/CCR/4CL2/PAL3.1/LOC100783523/LOC100811080/LOC100806561/LOC100779260/PAL2.1/LOC100793053/PAL2.3/LOC100814740/LOC100785661/LOC100800219/LOC100819383/	gmx:100789249/gmx:100808944/gmx:100800911/gmx:100820075/gmx:100789782/gmx:100820620/gmx:100818985/gmx:100499623/gmx:106794104/gmx:100796771/gmx:547944/gmx:100787872/gmx:100783523/gmx:100811080/gmx:100806561/gmx:100779260/gmx:100302735/gmx:100793053/gmx:10	45
gmx00941	Flavonoid biosynthesis	22/759	84/8379	3.46199e-06	0.000106456	100800911/100820075/100818985/100499623/547602/100811080/100806561/100779260/100782897/106799718/114827817/100776621/100819383/100170701/100779588/547911/778027/100811247/100778253/100778531/100790997/732547	LOC100800911/LOC100820075/LOC100818985/C4H/CHI1A/LOC100811080/LOC100806561/LOC100779260/CHS7/CHS5/CHS2/SOMT-2/LOC100819383/CHS8/LOC100779588/CHR1/CHI4B/LOC100811247/LOC100778253/LOC100778531/CHS9/CHI4A	gmx:100800911/gmx:100820075/gmx:100818985/gmx:100499623/gmx:547602/gmx:100811080/gmx:100806561/gmx:100779260/gmx:100782897/gmx:106799718/gmx:111828534/gmx:100776621/gmx:100819383/gmx:100170701/gmx:100779588/gmx:547911/gmx:778027/gmx:100811247/gmx:10077825	22
gmx00943	Isoflavonoid biosynthesis	11/759	32/8379	6.829e-05	0.00167993	100811727/606705/121173309/106795493/100793687/547489/100037450/100800021/100782889/100776878/100127365	LOC100811727/IFS2/LOC121173309/IOMT2/LOC100793687/HIDH/IFS1/LOC100800021/LOC100782889/CYP93A1/AT133	gmx:100811727/gmx:606705/gmx:606705/gmx:100807589/gmx:100793687/gmx:547489/gmx:100037450/gmx:100800021/gmx:100811727/gmx:100776878/gmx:100127365	11
gmx03008	Ribosome biogenesis in eukaryotes	28/759	156/8379	0.000318662	0.00653257	100813528/100784033/100813838/100788688/100788649/100806355/100781028/100797625/100805559/100797494/100784315/100814656/100820428/100815506/100783829/102663906/100792757/100798087/102669841/100819679/100806023/100800955/100793629/100776641/100780706/10077	LOC100813528/LOC100784033/LOC100813838/LOC100788688/LOC100788649/LOC100806355/LOC100781028/LOC100797625/LOC100805559/LOC100797494/LOC100784315/LOC100814656/LOC100820428/LOC100815506/LOC100783829/LOC102663906/LOC100792757/LOC100798087/LOC102669841/LOC10081	gmx:100819679/gmx:100784033/gmx:100782798/gmx:100788688/gmx:100788649/gmx:100806355/gmx:100781028/gmx:100797625/gmx:100306226/gmx:100797494/gmx:100784315/gmx:100814656/gmx:100820428/gmx:100815506/gmx:100799026/gmx:102663906/gmx:100792757/gmx:100798087/gmx	28
gmx01200	Carbon metabolism	67/759	500/8379	0.000602183	0.0105812	100811955/100791015/732628/100499625/100812684/100820316/100797606/100794313/100795446/100791166/100817577/100789257/100793462/100807267/100797214/100803740/100799226/100820574/100786103/100781710/100780758/100815070/100777867/100783902/547455/100810088/1	LOC100811955/LOC100791015/MS/LOC100499625/LOC100812684/LOC100820316/LOC100797606/LOC100794313/LOC100795446/IDH/LOC100817577/LOC100789257/LOC100793462/LOC100807267/LOC100797214/LOC100803740/LOC100799226/LOC100820574/LOC100786103/LOC100781710/LOC100780758/L	gmx:100811955/gmx:100791015/gmx:732628/gmx:100499625/gmx:100812684/gmx:100820316/gmx:100797606/gmx:100797606/gmx:100795446/gmx:100791166/gmx:100817577/gmx:100789257/gmx:100793462/gmx:100807267/gmx:100797214/gmx:100803740/gmx:100799226/gmx:100820574/gmx:10	67
gmx00565	Ether lipid metabolism	11/759	44/8379	0.00148118	0.0227731	100786241/100813744/100796378/100794849/100809417/100789421/100778962/100782187/100780514/100816093/100796914	LOC100786241/LOC100813744/LOC100796378/LOC100794849/LOC100809417/LOC100789421/LOC100778962/LOC100782187/LOC100780514/SDP1-3/PLDZ	gmx:100786241/gmx:100813744/gmx:100796378/gmx:100794849/gmx:100786241/gmx:100789421/gmx:100778962/gmx:100782187/gmx:100780514/gmx:100816093/gmx:100796914	11
gmx00480	Glutathione metabolism	25/759	158/8379	0.00400688	0.0547607	100816962/100791166/547586/100793462/100803740/100786103/547577/100527381/547455/100816011/100801945/548030/100796103/547580/100818789/547587/100500680/547582/100790506/547583/100819783/547578/548031/100791741/100819288	GSTL1/IDH/GSTU62/LOC100793462/LOC100803740/LOC100786103/GSTU27/GSTU4/GND/LOC100816011/LOC100801945/LOC548030/LOC100796103/GSTU41/LOC100818789/GSTU9/GSTU58/GSTU13/LOC100790506/LOC547583/LOC100819783/LOC547578/LOC548031/LOC100791741/LOC100819288	gmx:100816962/gmx:100791166/gmx:547586/gmx:100793462/gmx:100803740/gmx:100786103/gmx:547577/gmx:100527381/gmx:547455/gmx:100816011/gmx:100801945/gmx:548030/gmx:100796103/gmx:547580/gmx:100818789/gmx:547587/gmx:100500680/gmx:547582/gmx:100790506/gmx:547583	25
gmx00513	Various types of N-glycan biosynthesis	13/759	65/8379	0.00487336	0.0599423	100814818/100819189/100806815/100789211/100803270/100780916/100790700/100792811/100819421/100817179/100782502/100789238/100780913	LOC100814818/LOC100819189/LOC100806815/LOC100789211/LOC100803270/LOC100780916/LOC100790700/LOC100792811/LOC100819421/LOC100817179/LOC100782502/LOC100789238/LOC100780913	gmx:100814818/gmx:100819189/gmx:100806815/gmx:100789211/gmx:100806848/gmx:100780916/gmx:100790700/gmx:100792811/gmx:100819421/gmx:100817179/gmx:100782502/gmx:100789238/gmx:100780913	13
gmx00360	Phenylalanine metabolism	10/759	47/8379	0.00825673	0.0923253	100787872/100101901/100302735/100776446/100803857/100170725/100811101/100787902/100784856/100788438	PAL3.1/HPPD/PAL2.1/LOC100776446/PAL2.3/LOC100170725/PAL1.1/PAL1.3/LOC100784856/PAL1.2	gmx:100787872/gmx:100101901/gmx:100302735/gmx:100776446/gmx:100803857/gmx:100170725/gmx:100811101/gmx:100787902/gmx:100101901/gmx:100788438	10
gmx00945	Stilbenoid, diarylheptanoid and gingerol biosynthesis	9/759	41/8379	0.00972304	0.0996612	100800911/100820075/100818985/100499623/100811080/100806561/100779260/100819383/100811247	LOC100800911/LOC100820075/LOC100818985/C4H/LOC100811080/LOC100806561/LOC100779260/LOC100819383/LOC100811247	gmx:100800911/gmx:100820075/gmx:100818985/gmx:100499623/gmx:100811080/gmx:100806561/gmx:100779260/gmx:100819383/gmx:100811247	9
gmx01210	2-Oxocarboxylic acid metabolism	15/759	88/8379	0.0119696	0.108505	100811955/100499625/100791166/100786103/100812918/100777867/100810088/100499624/100783934/100781418/100796017/100794803/100814676/100775180/100778831	LOC100811955/LOC100499625/IDH/LOC100786103/LOC100812918/LOC100777867/LOC100810088/LOC100499624/LOC100783934/LOC100781418/LOC100796017/LOC100794803/LOC100814676/LOC100775180/LOC100778831	gmx:100811955/gmx:100499625/gmx:100791166/gmx:100786103/gmx:100812918/gmx:100777867/gmx:100810088/gmx:100499624/gmx:100783934/gmx:100781418/gmx:100777694/gmx:100794803/gmx:100814676/gmx:100775180/gmx:100778831	15
gmx04712	Circadian rhythm - plant	17/759	105/8379	0.0128483	0.108505	100812253/100777119/100784383/100301889/100233233/100802144/100813528/100782897/106799718/114827817/100784315/100170701/102669954/100793561/100819679/100811759/100790997	LOC100812253/LOC100777119/LOC100784383/FKF1/CRY1a/LOC100802144/LOC100813528/CHS7/CHS5/CHS2/LOC100784315/CHS8/LOC102669954/ELF3A/LOC100819679/CRY2B/CHS9	gmx:100812253/gmx:100777119/gmx:100784383/gmx:100301889/gmx:100233233/gmx:100802144/gmx:100819679/gmx:100782897/gmx:106799718/gmx:111828534/gmx:100784315/gmx:100170701/gmx:102659557/gmx:100793561/gmx:100819679/gmx:100811759/gmx:100790997	17
gmx00130	Ubiquinone and other terpenoid-quinone biosynthesis	15/759	89/8379	0.0132323	0.108505	100808944/113001484/100818985/100499623/547944/100819685/100812378/100101901/100791902/100819192/547492/100784856/100807101/121174327/547930	LOC100808944/LOC113001484/LOC100818985/C4H/4CL2/VTE2-1/G2DT/HPPD/LOC100791902/LOC100819192/4CL3/LOC100784856/LOC100807101/LOC121174327/4CL4	gmx:100808944/gmx:100777517/gmx:100818985/gmx:100499623/gmx:547944/gmx:100819685/gmx:100812378/gmx:100101901/gmx:100791902/gmx:100819192/gmx:547492/gmx:100101901/gmx:100807101/gmx:100777517/gmx:547930	15
gmx00600	Sphingolipid metabolism	8/759	37/8379	0.0158131	0.121563	547845/100805656/100789635/100803194/100804733/100789771/100798935/100816467	LOC547845/LOC100805656/LOC100789635/LOC100803194/LOC100804733/LOC100789771/LOC100798935/LOC100816467	gmx:547845/gmx:100805656/gmx:100789635/gmx:100803194/gmx:100804733/gmx:100789771/gmx:100798935/gmx:100816467	8
gmx00410	beta-Alanine metabolism	15/759	94/8379	0.0211656	0.153139	100782019/100818990/100799226/547724/100796533/100791090/100811255/100804632/100782576/100802178/100790627/100500425/100170725/100786773/100783032	ALDH2B2/LOC100818990/LOC100799226/LOC547724/LOC100796533/LOC100791090/LOC100811255/LOC100804632/LOC100782576/LOC100802178/LOC100790627/LOC100500425/LOC100170725/ALDH2B1/LOC100783032	gmx:100782019/gmx:100818990/gmx:100799226/gmx:547724/gmx:100796533/gmx:100791090/gmx:100811255/gmx:100804632/gmx:100782576/gmx:547626/gmx:100790627/gmx:100500425/gmx:100170725/gmx:100786773/gmx:100783032	15
gmx04075	Plant hormone signal transduction	56/759	479/8379	0.0265327	0.181235	547505/100805418/100820247/100804481/100780775/100819226/100798037/100792229/100775868/100810273/100818629/100787425/100802569/100795340/100785936/100791051/100779171/102663704/100787732/100806949/100780576/100804400/100804165/100808416/100777079/10080409	GRR1/LOC100805418/LOC100820247/LOC100804481/LOC100780775/LOC100819226/LOC100798037/LOC100792229/LOC100775868/LOC100810273/LOC100818629/LOC100787425/LOC100802569/LOC100795340/LOC100785936/LOC100791051/LOC100779171/LOC102663704/LOC100787732/LOC100806949/LOC	gmx:547505/gmx:100805418/gmx:100820247/gmx:100804481/gmx:100780775/gmx:100820247/gmx:100798037/gmx:100792229/gmx:100775868/gmx:100810273/gmx:100818629/gmx:100787425/gmx:100802569/gmx:100795340/gmx:100785936/gmx:100791051/gmx:100779171/gmx:100805023/gmx:10	56
gmx00270	Cysteine and methionine metabolism	25/759	187/8379	0.030629	0.181235	100820316/100794584/100814810/100818856/100790622/100799463/100784455/100807564/100777697/100811127/100800253/100806420/100793819/100101909/100808736/100792063/100795286/100796909/100797667/100790506/100819264/100780155/100793020/100779355/100799139	LOC100820316/CGS1/LOC100814810/LOC100818856/LOC100790622/LOC100799463/LOC100784455/LOC100807564/LOC100777697/LOC100811127/LOC100800253/LOC100806420/LOC100793819/OAS-TL7/LOC100808736/LOC100792063/LOC100795286/LOC100796909/LOC100797667/LOC100790506/LOC10081	gmx:100820316/gmx:100794584/gmx:100814810/gmx:100818856/gmx:100790622/gmx:100799463/gmx:100784455/gmx:100807564/gmx:100818359/gmx:100811127/gmx:100800253/gmx:100806420/gmx:100793819/gmx:100101909/gmx:100808736/gmx:100792063/gmx:100795286/gmx:100796909/gmx	25
gmx00073	Cutin, suberine and wax biosynthesis	6/759	27/8379	0.030764	0.181235	100527026/100792429/100799842/100818199/100775546/100795510	LOC100527026/LOC100792429/LOC100799842/LOC100818199/LOC100775546/CYP77A3	gmx:100527026/gmx:100792719/gmx:100799842/gmx:100818199/gmx:100775546/gmx:100795510	6
gmx00564	Glycerophospholipid metabolism	23/759	169/8379	0.0309425	0.181235	100795639/100786241/100784929/100813744/100808937/100796378/100794849/100817507/100809417/100789421/100778962/100782187/100780514/100786745/100800190/100781085/100785499/100816093/100777014/100796914/100804449/100804928/547866	LOC100795639/LOC100786241/LOC100784929/LOC100813744/LOC100808937/LOC100796378/LOC100794849/LOC100817507/LOC100809417/LOC100789421/LOC100778962/LOC100782187/LOC100780514/LOC100786745/LOC100800190/LOC100781085/LOC100785499/SDP1-3/LOC100777014/PLDZ/LOC100804	gmx:100795639/gmx:100786241/gmx:100784929/gmx:100813744/gmx:100808937/gmx:100796378/gmx:100794849/gmx:100817507/gmx:100786241/gmx:100789421/gmx:100778962/gmx:100782187/gmx:100780514/gmx:100794517/gmx:100800190/gmx:100781085/gmx:100785499/gmx:100816093/gmx	23
gmx00640	Propanoate metabolism	11/759	66/8379	0.0336245	0.187992	100818856/100789257/100799226/100778785/100780213/100802178/100790627/100780597/100170725/100809578/100815484	LOC100818856/LOC100789257/LOC100799226/LOC100778785/LOC100780213/LOC100802178/LOC100790627/LOC100780597/LOC100170725/LOC100809578/LOC100815484	gmx:100818856/gmx:100789257/gmx:100799226/gmx:100778785/gmx:100780213/gmx:547626/gmx:100790627/gmx:100780597/gmx:100170725/gmx:100809578/gmx:100815484	11
gmx00514	Other types of O-glycan biosynthesis	6/759	28/8379	0.0362587	0.193905	100783788/100780346/100820233/100776740/100802215/100819032	LOC100783788/LOC100780346/LOC100820233/LOC100776740/LOC100802215/LOC100819032	gmx:100783788/gmx:100780346/gmx:100820233/gmx:100776740/gmx:100802215/gmx:100819032	6
gmx00730	Thiamine metabolism	8/759	44/8379	0.0415724	0.213058	100786478/100788953/100301901/100794288/100784319/100777619/100814637/100813450	LOC100786478/LOC100788953/DXS1/LOC100794288/LOC100784319/LOC100777619/LOC100814637/LOC100813450	gmx:100786478/gmx:100788953/gmx:100301901/gmx:100794288/gmx:100784319/gmx:100777619/gmx:100814637/gmx:100788250	8
gmx01230	Biosynthesis of amino acids	48/759	417/8379	0.047788	0.235117	100811955/100499625/100820316/100794584/100795446/100791166/100807267/100797214/100805303/100806463/100786103/100815070/100812918/100777867/100783902/100815931/100810088/100499624/100776446/100783934/100806420/100781418/100799472/100796017/100812989/10079	LOC100811955/LOC100499625/LOC100820316/CGS1/LOC100795446/IDH/LOC100807267/LOC100797214/LOC100805303/LOC100806463/LOC100786103/LOC100815070/LOC100812918/LOC100777867/LOC100783902/LOC100815931/LOC100810088/LOC100499624/LOC100776446/LOC100783934/LOC100806420	gmx:100811955/gmx:100499625/gmx:100820316/gmx:100794584/gmx:100795446/gmx:100791166/gmx:100807267/gmx:100797214/gmx:100805303/gmx:100806463/gmx:100786103/gmx:100815070/gmx:100812918/gmx:100777867/gmx:100783902/gmx:100815931/gmx:100810088/gmx:100499624/gmx	48
gmx00620	Pyruvate metabolism	24/759	187/8379	0.050583	0.239297	100791015/732628/100782019/100817577/100818856/100789257/100797214/100820574/100781710/100780758/100812918/100795823/100799344/100780213/100781250/100780644/100803036/100819617/100800280/100782096/100809578/100778218/100786773/100780826	LOC100791015/MS/ALDH2B2/LOC100817577/LOC100818856/LOC100789257/LOC100797214/LOC100820574/LOC100781710/LOC100780758/LOC100812918/LOC100795823/LOC100799344/LOC100780213/LOC100781250/LOC100780644/LOC100803036/LOC100819617/LOC100800280/LOC100782096/LOC1008095	gmx:100791015/gmx:732628/gmx:100782019/gmx:100817577/gmx:100818856/gmx:100789257/gmx:100797214/gmx:100820574/gmx:100781710/gmx:100780758/gmx:100812918/gmx:100795823/gmx:100799344/gmx:100780213/gmx:100781250/gmx:100780644/gmx:100803036/gmx:100819617/gmx:10	24
gmx00860	Porphyrin and chlorophyll metabolism	13/759	90/8379	0.0610323	0.269516	100804565/100812733/100815985/100810357/100790574/100791244/100806314/100809656/100776057/100782247/547795/100777511/100807959	LOC100804565/LOC100812733/LOC100815985/LOC100810357/LOC100790574/LOC100791244/LOC100806314/LOC100809656/LOC100776057/LOC100782247/GSA1/LOC100777511/LOC100807959	gmx:100804565/gmx:100812733/gmx:100815985/gmx:100810357/gmx:100790574/gmx:100791244/gmx:100806314/gmx:100809656/gmx:100776057/gmx:100782247/gmx:547795/gmx:100777511/gmx:100807959	13
gmx00603	Glycosphingolipid biosynthesis - globo and isoglobo series	4/759	17/8379	0.0613532	0.269516	100814818/547845/100790700/100812965	LOC100814818/LOC547845/LOC100790700/LOC100812965	gmx:100814818/gmx:547845/gmx:100790700/gmx:100812965	4
gmx00062	Fatty acid elongation	7/759	41/8379	0.0728601	0.309027	100810048/102669768/100794273/100816382/100778487/100785393/100785983	LOC100810048/LOC102669768/LOC100794273/LOC100816382/LOC100778487/LOC100785393/LOC100785983	gmx:100810048/gmx:100777403/gmx:100794273/gmx:100816382/gmx:100778487/gmx:100785393/gmx:100785983	7
gmx00750	Vitamin B6 metabolism	5/759	26/8379	0.0803573	0.321163	100805303/100795286/100786409/100785878/100779355	LOC100805303/LOC100795286/ACP1/LOC100785878/LOC100779355	gmx:100805303/gmx:100795286/gmx:100786409/gmx:100785878/gmx:100779355	5
gmx00910	Nitrogen metabolism	7/759	42/8379	0.0809435	0.321163	100807954/100815931/100803196/732634/100787888/102660002/100819340	LOC100807954/LOC100815931/LOC100803196/INR2/LOC100787888/LOC102660002/LOC100819340	gmx:100807954/gmx:100815931/gmx:100803196/gmx:732634/gmx:100787888/gmx:102660002/gmx:100819340	7
gmx00500	Starch and sucrose metabolism	31/759	269/8379	0.0956272	0.363959	100776791/100783003/100790220/100789206/100795250/100810498/100818822/547681/100797320/100814952/100814788/100775779/547683/100814192/100812116/100783175/100814740/100814548/100811463/100817238/100800847/100815664/100812031/100818536/100784723/100813168/1	LOC100776791/LOC100783003/LOC100790220/LOC100789206/LOC100795250/LOC100810498/LOC100818822/CWINV/LOC100797320/LOC100814952/LOC100814788/LOC100775779/BMY2/LOC100814192/LOC100812116/LOC100783175/LOC100814740/LOC100814548/LOC100811463/LOC100817238/LOC1008008	gmx:100776791/gmx:100783003/gmx:100790220/gmx:100810498/gmx:100795250/gmx:100810498/gmx:100818822/gmx:547681/gmx:100797320/gmx:100814952/gmx:100814788/gmx:100775779/gmx:547683/gmx:100814192/gmx:100812116/gmx:100783175/gmx:100814740/gmx:100814548/gmx:10081	31
gmx00071	Fatty acid degradation	13/759	97/8379	0.0976476	0.363959	100782019/100301904/100799226/100803677/100779735/100170734/100780213/100802178/100790627/100170725/100786773/100798341/100819938	ALDH2B2/LOC100301904/LOC100799226/LOC100803677/LOC100779735/LOC100170734/LOC100780213/LOC100802178/LOC100790627/LOC100170725/ALDH2B1/LOC100798341/LOC100819938	gmx:100782019/gmx:100301904/gmx:100799226/gmx:100803677/gmx:100779735/gmx:100170734/gmx:100780213/gmx:547626/gmx:100790627/gmx:100170725/gmx:100786773/gmx:100798341/gmx:100819938	13
gmx00770	Pantothenate and CoA biosynthesis	7/759	46/8379	0.118184	0.427053	100818990/100783082/100783934/100804632/100793588/100500425/100782228	LOC100818990/LOC100783082/LOC100783934/LOC100804632/LOC100793588/LOC100500425/LOC100782228	gmx:100818990/gmx:100783082/gmx:100783934/gmx:100804632/gmx:100793588/gmx:100500425/gmx:100782228	7
gmx00310	Lysine degradation	9/759	64/8379	0.121519	0.427053	100782019/100813488/100780213/100786650/100804592/100170725/100809578/100786773/100811246	ALDH2B2/LOC100813488/LOC100780213/LOC100786650/LOC100804592/LOC100170725/LOC100809578/ALDH2B1/LOC100811246	gmx:100782019/gmx:100813488/gmx:100780213/gmx:100805932/gmx:100804592/gmx:100170725/gmx:100809578/gmx:100786773/gmx:100811246	9
gmx00430	Taurine and hypotaurine metabolism	3/759	14/8379	0.127191	0.434568	547724/100796533/100819288	LOC547724/LOC100796533/LOC100819288	gmx:547724/gmx:100796533/gmx:100819288	3
gmx00510	N-Glycan biosynthesis	11/759	84/8379	0.135924	0.451854	100819189/100806815/100789211/100803270/100780916/100819421/100817179/100782502/100789238/100814660/100778832	LOC100819189/LOC100806815/LOC100789211/LOC100803270/LOC100780916/LOC100819421/LOC100817179/LOC100782502/LOC100789238/LOC100814660/LOC100778832	gmx:100819189/gmx:100806815/gmx:100789211/gmx:100806848/gmx:100780916/gmx:100819421/gmx:100817179/gmx:100782502/gmx:100789238/gmx:100814660/gmx:100778832	11
gmx00944	Flavone and flavonol biosynthesis	3/759	15/8379	0.148833	0.481749	100779588/100778531/100127365	LOC100779588/LOC100778531/AT133	gmx:100779588/gmx:100778531/gmx:100127365	3
gmx00920	Sulfur metabolism	8/759	60/8379	0.172575	0.544274	100820316/100794584/100794235/100776247/100806420/100778349/100101909/100819536	LOC100820316/CGS1/LOC100794235/LOC100776247/LOC100806420/LOC100778349/OAS-TL7/LOC100819536	gmx:100820316/gmx:100794584/gmx:100794235/gmx:100776247/gmx:100806420/gmx:100778349/gmx:100101909/gmx:100819536	8
gmx00240	Pyrimidine metabolism	13/759	109/8379	0.185718	0.562015	100818990/100816167/100780748/100804632/100788720/100788658/100793465/100779772/100804389/100786329/100819563/100786073/100797877	LOC100818990/LOC100816167/LOC100780748/LOC100804632/LOC100788720/LOC100788658/LOC100793465/LOC100779772/LOC100804389/LOC100786329/LOC100819563/LOC100786073/LOC100797877	gmx:100818990/gmx:100816167/gmx:100780748/gmx:100804632/gmx:100788720/gmx:100788658/gmx:100793465/gmx:100779772/gmx:100804389/gmx:100786329/gmx:100819563/gmx:100786073/gmx:100797877	13
gmx00520	Amino sugar and nucleotide sugar metabolism	26/759	239/8379	0.187338	0.562015	100790220/100784882/100783948/100814818/100803483/100818728/100783060/100816616/100810929/100779462/100527091/102667779/100814192/100783175/100793412/100780764/100798939/100790700/100805195/100777120/100815848/100804105/100775306/100776147/100796995/10079	LOC100790220/LOC100784882/LOC100783948/LOC100814818/LOC100803483/LOC100818728/LOC100783060/LOC100816616/LOC100810929/LOC100779462/LOC100527091/LOC102667779/LOC100814192/LOC100783175/LOC100793412/LOC100780764/LOC100798939/LOC100790700/LOC100805195/GMP1/LOC	gmx:100790220/gmx:100784882/gmx:100783948/gmx:100814818/gmx:100803483/gmx:100818728/gmx:100783060/gmx:100816616/gmx:100810929/gmx:106796344/gmx:100527091/gmx:102667779/gmx:100814192/gmx:100783175/gmx:100793412/gmx:100780764/gmx:100798939/gmx:100790700/gmx	26
[truncated: 82 more rows]

## Sheet: D
KEGGID	Description	GeneRatio	BgRatio	pvalue	padj	geneID	geneName	keggID	Count
[truncated: 108 more rows]

## Sheet: E
Category	GOID	Description	GeneRatio	BgRatio	pvalue	padj	geneID	geneName	Count
[truncated: 1,113 more rows]

## Sheet: F
Category	GOID	Description	GeneRatio	BgRatio	pvalue	padj	geneID	geneName	Count
[truncated: 1,078 more rows]

[truncated: 2 more sheets: G, H]
