# Supplementary material for: Comparative transcriptome profiling reveals the importance of GmSWEET15 in soybean susceptibility to Sclerotinia sclerotiorum
Source: Front Microbiol. 2023 Jan 26;14:1119016. doi: 10.3389/fmicb.2023.1119016 (PMC9909833; doi:10.3389/fmicb.2023.1119016)
Supplement: Supplementary file 13 [file Table_7.XLS]

## Sheet: A
Category	GOID	Description	GeneRatio	BgRatio	pvalue	padj	geneID	geneName	Count	Up	Up_Gene_id	Down	Down_Gene_id
BP	GO:0016567	protein ubiquitination	14/538	99/11478	0.000200901	0.0387002	100783749/100811153/100800966/548086/100790182/100787869/100811258/100795913/100810176/100809839/100781196/100795816/100795263/100809123	LOC100783749/LOC100811153/LOC100800966/13-1-1/LOC100790182/LOC100787869/LOC100811258/LOC100795913/LOC100810176/LOC100809839/LOC100781196/LOC100795816/PUB8/LOC100809123	14	2	100810176/100781196	12	100783749/100811153/100800966/548086/100790182/100787869/100811258/100795913/100809839/100795816/100795263/100809123
BP	GO:0032446	protein modification by small protein conjugation	14/538	101/11478	0.000248876	0.0387002	100783749/100811153/100800966/548086/100790182/100787869/100811258/100795913/100810176/100809839/100781196/100795816/100795263/100809123	LOC100783749/LOC100811153/LOC100800966/13-1-1/LOC100790182/LOC100787869/LOC100811258/LOC100795913/LOC100810176/LOC100809839/LOC100781196/LOC100795816/PUB8/LOC100809123	14	2	100810176/100781196	12	100783749/100811153/100800966/548086/100790182/100787869/100811258/100795913/100809839/100795816/100795263/100809123
BP	GO:0006022	aminoglycan metabolic process	5/538	19/11478	0.00149307	0.154782	100785397/100789310/100790409/100799642/547572	LOC100785397/LOC100789310/LOC100790409/LOC100799642/CHIA1	5	0		5	100785397/100789310/100790409/100799642/547572
BP	GO:0006487	protein N-linked glycosylation	4/538	14/11478	0.00328004	0.255023	100787062/100805850/100780085/100816069	LOC100787062/LOC100805850/LOC100780085/LOC100816069	4	0		4	100787062/100805850/100780085/100816069
BP	GO:0000272	polysaccharide catabolic process	4/538	18/11478	0.00863971	0.340221	100786079/100818063/547683/100781423	LOC100786079/LOC100818063/BMY2/LOC100781423	4	4	100786079/100818063/547683/100781423	0
BP	GO:0070647	protein modification by small protein conjugation or removal	14/538	158/11478	0.0164039	0.340221	100783749/100811153/100800966/548086/100790182/100787869/100811258/100795913/100810176/100809839/100781196/100795816/100795263/100809123	LOC100783749/LOC100811153/LOC100800966/13-1-1/LOC100790182/LOC100787869/LOC100811258/LOC100795913/LOC100810176/LOC100809839/LOC100781196/LOC100795816/PUB8/LOC100809123	14	2	100810176/100781196	12	100783749/100811153/100800966/548086/100790182/100787869/100811258/100795913/100809839/100795816/100795263/100809123
BP	GO:0006026	aminoglycan catabolic process	3/538	12/11478	0.0164094	0.340221	100785397/100799642/547572	LOC100785397/LOC100799642/CHIA1	3	0		3	100785397/100799642/547572
BP	GO:0006030	chitin metabolic process	3/538	12/11478	0.0164094	0.340221	100785397/100799642/547572	LOC100785397/LOC100799642/CHIA1	3	0		3	100785397/100799642/547572
BP	GO:0006032	chitin catabolic process	3/538	12/11478	0.0164094	0.340221	100785397/100799642/547572	LOC100785397/LOC100799642/CHIA1	3	0		3	100785397/100799642/547572
BP	GO:0006040	amino sugar metabolic process	3/538	12/11478	0.0164094	0.340221	100785397/100799642/547572	LOC100785397/LOC100799642/CHIA1	3	0		3	100785397/100799642/547572
BP	GO:0016998	cell wall macromolecule catabolic process	3/538	12/11478	0.0164094	0.340221	100785397/100799642/547572	LOC100785397/LOC100799642/CHIA1	3	0		3	100785397/100799642/547572
BP	GO:0044036	cell wall macromolecule metabolic process	3/538	12/11478	0.0164094	0.340221	100785397/100799642/547572	LOC100785397/LOC100799642/CHIA1	3	0		3	100785397/100799642/547572
BP	GO:0046348	amino sugar catabolic process	3/538	12/11478	0.0164094	0.340221	100785397/100799642/547572	LOC100785397/LOC100799642/CHIA1	3	0		3	100785397/100799642/547572
BP	GO:1901071	glucosamine-containing compound metabolic process	3/538	12/11478	0.0164094	0.340221	100785397/100799642/547572	LOC100785397/LOC100799642/CHIA1	3	0		3	100785397/100799642/547572
BP	GO:1901072	glucosamine-containing compound catabolic process	3/538	12/11478	0.0164094	0.340221	100785397/100799642/547572	LOC100785397/LOC100799642/CHIA1	3	0		3	100785397/100799642/547572
BP	GO:0051704	multi-organism process	10/538	103/11478	0.0223922	0.435248	100816469/100526916/100794112/102660295/100812007/100819820/100812814/100797074/106794169/100786566	LOC100816469/LOC100526916/LOC100794112/LOC102660295/LOC100812007/LOC100819820/LOC100812814/LOC100797074/LOC106794169/LOC100786566	10	1	100816469	9	100526916/100794112/102660295/100812007/100819820/100812814/100797074/106794169/100786566
BP	GO:0071554	cell wall organization or biogenesis	7/538	64/11478	0.0295292	0.540212	100785397/100803929/100815926/100817350/100787812/100799642/547572	LOC100785397/LOC100803929/LOC100815926/LOC100817350/LOC100787812/LOC100799642/CHIA1	7	1	100817350	6	100785397/100803929/100815926/100787812/100799642/547572
BP	GO:0042737	drug catabolic process	3/538	19/11478	0.0567593	0.755386	100785397/100799642/547572	LOC100785397/LOC100799642/CHIA1	3	0		3	100785397/100799642/547572
BP	GO:0042546	cell wall biogenesis	3/538	20/11478	0.0645339	0.755386	100803929/100815926/100787812	LOC100803929/LOC100815926/LOC100787812	3	0		3	100803929/100815926/100787812
BP	GO:0015696	ammonium transport	2/538	10/11478	0.0769017	0.755386	100790119/100783281	AMT2.1/AMT2.2	2	0		2	100790119/100783281
BP	GO:0008037	cell recognition	8/538	96/11478	0.0807524	0.755386	100816469/100794112/102660295/100812007/100819820/100812814/106794169/100786566	LOC100816469/LOC100794112/LOC102660295/LOC100812007/LOC100819820/LOC100812814/LOC106794169/LOC100786566	8	1	100816469	7	100794112/102660295/100812007/100819820/100812814/106794169/100786566
BP	GO:0009856	pollination	8/538	96/11478	0.0807524	0.755386	100816469/100794112/102660295/100812007/100819820/100812814/106794169/100786566	LOC100816469/LOC100794112/LOC102660295/LOC100812007/LOC100819820/LOC100812814/LOC106794169/LOC100786566	8	1	100816469	7	100794112/102660295/100812007/100819820/100812814/106794169/100786566
BP	GO:0009875	pollen-pistil interaction	8/538	96/11478	0.0807524	0.755386	100816469/100794112/102660295/100812007/100819820/100812814/106794169/100786566	LOC100816469/LOC100794112/LOC102660295/LOC100812007/LOC100819820/LOC100812814/LOC106794169/LOC100786566	8	1	100816469	7	100794112/102660295/100812007/100819820/100812814/106794169/100786566
BP	GO:0044706	multi-multicellular organism process	8/538	96/11478	0.0807524	0.755386	100816469/100794112/102660295/100812007/100819820/100812814/106794169/100786566	LOC100816469/LOC100794112/LOC102660295/LOC100812007/LOC100819820/LOC100812814/LOC106794169/LOC100786566	8	1	100816469	7	100794112/102660295/100812007/100819820/100812814/106794169/100786566
BP	GO:0048544	recognition of pollen	8/538	96/11478	0.0807524	0.755386	100816469/100794112/102660295/100812007/100819820/100812814/106794169/100786566	LOC100816469/LOC100794112/LOC102660295/LOC100812007/LOC100819820/LOC100812814/LOC106794169/LOC100786566	8	1	100816469	7	100794112/102660295/100812007/100819820/100812814/106794169/100786566
BP	GO:0000003	reproduction	8/538	99/11478	0.0926382	0.755386	100816469/100794112/102660295/100812007/100819820/100812814/106794169/100786566	LOC100816469/LOC100794112/LOC102660295/LOC100812007/LOC100819820/LOC100812814/LOC106794169/LOC100786566	8	1	100816469	7	100794112/102660295/100812007/100819820/100812814/106794169/100786566
BP	GO:0022414	reproductive process	8/538	99/11478	0.0926382	0.755386	100816469/100794112/102660295/100812007/100819820/100812814/106794169/100786566	LOC100816469/LOC100794112/LOC102660295/LOC100812007/LOC100819820/LOC100812814/LOC106794169/LOC100786566	8	1	100816469	7	100794112/102660295/100812007/100819820/100812814/106794169/100786566
BP	GO:0042221	response to chemical	13/538	185/11478	0.094719	0.755386	100780766/100808119/100811560/100796005/100816621/100800053/100790437/100500512/100793298/100795345/100805257/106795483/100776885	LOC100780766/LOC100808119/LOC100811560/LOC100796005/LOC100816621/LOC100800053/LOC100790437/LOC100500512/LOC100793298/LOC100795345/LOC100805257/LOC106795483/LOC100776885	13	8	100780766/100808119/100816621/100800053/100790437/100793298/100795345/100805257	5	100811560/100796005/100500512/106795483/100776885
BP	GO:0009607	response to biotic stimulus	3/538	24/11478	0.100045	0.755386	100500325/100526916/100797074	LOC100500325/LOC100526916/LOC100797074	3	0		3	100500325/100526916/100797074
BP	GO:1901136	carbohydrate derivative catabolic process	3/538	24/11478	0.100045	0.755386	100785397/100799642/547572	LOC100785397/LOC100799642/CHIA1	3	0		3	100785397/100799642/547572
BP	GO:0009733	response to auxin	5/538	53/11478	0.101382	0.755386	100796005/100500512/100795345/106795483/100776885	LOC100796005/LOC100500512/LOC100795345/LOC106795483/LOC100776885	5	1	100795345	4	100796005/100500512/106795483/100776885
BP	GO:0009664	plant-type cell wall organization	2/538	12/11478	0.106109	0.755386	100803929/100815926	LOC100803929/LOC100815926	2	0		2	100803929/100815926
BP	GO:0009832	plant-type cell wall biogenesis	2/538	12/11478	0.106109	0.755386	100803929/100815926	LOC100803929/LOC100815926	2	0		2	100803929/100815926
BP	GO:0010215	cellulose microfibril organization	2/538	12/11478	0.106109	0.755386	100803929/100815926	LOC100803929/LOC100815926	2	0		2	100803929/100815926
BP	GO:0016049	cell growth	2/538	12/11478	0.106109	0.755386	100803929/100815926	LOC100803929/LOC100815926	2	0		2	100803929/100815926
BP	GO:0030198	extracellular matrix organization	2/538	12/11478	0.106109	0.755386	100803929/100815926	LOC100803929/LOC100815926	2	0		2	100803929/100815926
BP	GO:0040007	growth	2/538	12/11478	0.106109	0.755386	100803929/100815926	LOC100803929/LOC100815926	2	0		2	100803929/100815926
BP	GO:0043062	extracellular structure organization	2/538	12/11478	0.106109	0.755386	100803929/100815926	LOC100803929/LOC100815926	2	0		2	100803929/100815926
BP	GO:0070726	cell wall assembly	2/538	12/11478	0.106109	0.755386	100803929/100815926	LOC100803929/LOC100815926	2	0		2	100803929/100815926
BP	GO:0071668	plant-type cell wall assembly	2/538	12/11478	0.106109	0.755386	100803929/100815926	LOC100803929/LOC100815926	2	0		2	100803929/100815926
BP	GO:0071669	plant-type cell wall organization or biogenesis	2/538	12/11478	0.106109	0.755386	100803929/100815926	LOC100803929/LOC100815926	2	0		2	100803929/100815926
BP	GO:0006855	drug transmembrane transport	6/538	70/11478	0.109255	0.755386	100780766/100811560/100800053/100790437/100793298/100805257	LOC100780766/LOC100811560/LOC100800053/LOC100790437/LOC100793298/LOC100805257	6	5	100780766/100800053/100790437/100793298/100805257	1	100811560
BP	GO:0015893	drug transport	6/538	70/11478	0.109255	0.755386	100780766/100811560/100800053/100790437/100793298/100805257	LOC100780766/LOC100811560/LOC100800053/LOC100790437/LOC100793298/LOC100805257	6	5	100780766/100800053/100790437/100793298/100805257	1	100811560
BP	GO:0042493	response to drug	6/538	70/11478	0.109255	0.755386	100780766/100811560/100800053/100790437/100793298/100805257	LOC100780766/LOC100811560/LOC100800053/LOC100790437/LOC100793298/LOC100805257	6	5	100780766/100800053/100790437/100793298/100805257	1	100811560
BP	GO:0006887	exocytosis	5/538	55/11478	0.114158	0.755386	100808078/100798477/100810548/100810579/100786852	LOC100808078/LOC100798477/LOC100810548/LOC100810579/LOC100786852	5	0		5	100808078/100798477/100810548/100810579/100786852
BP	GO:0032940	secretion by cell	5/538	55/11478	0.114158	0.755386	100808078/100798477/100810548/100810579/100786852	LOC100808078/LOC100798477/LOC100810548/LOC100810579/LOC100786852	5	0		5	100808078/100798477/100810548/100810579/100786852
BP	GO:0046903	secretion	5/538	55/11478	0.114158	0.755386	100808078/100798477/100810548/100810579/100786852	LOC100808078/LOC100798477/LOC100810548/LOC100810579/LOC100786852	5	0		5	100808078/100798477/100810548/100810579/100786852
BP	GO:1901617	organic hydroxy compound biosynthetic process	2/538	13/11478	0.121656	0.788227	100800820/100819908	LOC100800820/MIPS4	2	2	100800820/100819908	0
BP	GO:0006950	response to stress	21/538	346/11478	0.135516	0.860109	100788183/100811234/100784477/100194423/100819568/100500325/100784184/100816427/100526916/100306570/100805759/100500036/100802257/100803213/100786074/100817540/100797074/100804400/100775568/110008578/100811944	LOC100788183/HSP90A1/HSP90A2/HSP90-1/HSP90-2/LOC100500325/LOC100784184/LOC100816427/LOC100526916/LOC100306570/LOC100805759/LOC100500036/LOC100802257/LOC100803213/LOC100786074/LOC100817540/LOC100797074/LOC100804400/LOC100775568/LOC110008578/LOC100811944	21	3	100306570/100500036/100804400	18	100788183/100811234/100784477/100194423/100819568/100500325/100784184/100816427/100526916/100805759/100802257/100803213/100786074/100817540/100797074/100775568/110008578/100811944
BP	GO:0009100	glycoprotein metabolic process	6/538	78/11478	0.158402	0.965944	100787062/100789310/100805850/100790409/100780085/100816069	LOC100787062/LOC100789310/LOC100805850/LOC100790409/LOC100780085/LOC100816069	6	0		6	100787062/100789310/100805850/100790409/100780085/100816069
BP	GO:0009101	glycoprotein biosynthetic process	6/538	78/11478	0.158402	0.965944	100787062/100789310/100805850/100790409/100780085/100816069	LOC100787062/LOC100789310/LOC100805850/LOC100790409/LOC100780085/LOC100816069	6	0		6	100787062/100789310/100805850/100790409/100780085/100816069
BP	GO:0009605	response to external stimulus	2/538	16/11478	0.171025	0.999999	100526916/100797074	LOC100526916/LOC100797074	2	0		2	100526916/100797074
BP	GO:0016226	iron-sulfur cluster assembly	2/538	18/11478	0.205475	0.999999	121174486/100802432	LOC121174486/LOC100802432	2	1	121174486	1	100802432
BP	GO:0031163	metallo-sulfur cluster assembly	2/538	18/11478	0.205475	0.999999	121174486/100802432	LOC121174486/LOC100802432	2	1	121174486	1	100802432
BP	GO:0009719	response to endogenous stimulus	7/538	104/11478	0.21505	0.999999	100808119/100796005/100816621/100500512/100795345/106795483/100776885	LOC100808119/LOC100796005/LOC100816621/LOC100500512/LOC100795345/LOC106795483/LOC100776885	7	3	100808119/100816621/100795345	4	100796005/100500512/106795483/100776885
BP	GO:0009725	response to hormone	7/538	104/11478	0.21505	0.999999	100808119/100796005/100816621/100500512/100795345/106795483/100776885	LOC100808119/LOC100796005/LOC100816621/LOC100500512/LOC100795345/LOC106795483/LOC100776885	7	3	100808119/100816621/100795345	4	100796005/100500512/106795483/100776885
BP	GO:0010033	response to organic substance	7/538	104/11478	0.21505	0.999999	100808119/100796005/100816621/100500512/100795345/106795483/100776885	LOC100808119/LOC100796005/LOC100816621/LOC100500512/LOC100795345/LOC106795483/LOC100776885	7	3	100808119/100816621/100795345	4	100796005/100500512/106795483/100776885
BP	GO:0032501	multicellular organismal process	8/538	124/11478	0.225823	0.999999	100816469/100794112/102660295/100812007/100819820/100812814/106794169/100786566	LOC100816469/LOC100794112/LOC102660295/LOC100812007/LOC100819820/LOC100812814/LOC106794169/LOC100786566	8	1	100816469	7	100794112/102660295/100812007/100819820/100812814/106794169/100786566
BP	GO:0006400	tRNA modification	2/538	20/11478	0.240575	0.999999	100790551/100819664	LOC100790551/LOC100819664	2	1	100819664	1	100790551
BP	GO:0006952	defense response	4/538	59/11478	0.298913	0.999999	100500325/100526916/100797074/100811944	LOC100500325/LOC100526916/LOC100797074/LOC100811944	4	0		4	100500325/100526916/100797074/100811944
BP	GO:0009451	RNA modification	4/538	59/11478	0.298913	0.999999	100791132/100790551/102660668/100819664	LOC100791132/LOC100790551/LOC102660668/LOC100819664	4	3	100791132/102660668/100819664	1	100790551
BP	GO:0030001	metal ion transport	10/538	175/11478	0.305488	0.999999	100306678/100797817/100810164/100783411/100817349/100793876/100306170/100800008/100798164/100782955	LOC100306678/LOC100797817/LOC100810164/LOC100783411/LOC100817349/LOC100793876/LOC100306170/LOC100800008/LOC100798164/LOC100782955	10	1	100817349	9	100306678/100797817/100810164/100783411/100793876/100306170/100800008/100798164/100782955
BP	GO:0008654	phospholipid biosynthetic process	3/538	43/11478	0.327555	0.999999	100800820/100819908/100796558	LOC100800820/MIPS4/LOC100796558	3	3	100800820/100819908/100796558	0
BP	GO:0045229	external encapsulating structure organization	3/538	44/11478	0.34057	0.999999	100803929/100815926/100817350	LOC100803929/LOC100815926/LOC100817350	3	1	100817350	2	100803929/100815926
BP	GO:0071555	cell wall organization	3/538	44/11478	0.34057	0.999999	100803929/100815926/100817350	LOC100803929/LOC100815926/LOC100817350	3	1	100817350	2	100803929/100815926
BP	GO:0006066	alcohol metabolic process	2/538	26/11478	0.34604	0.999999	100800820/100819908	LOC100800820/MIPS4	2	2	100800820/100819908	0
BP	GO:0019751	polyol metabolic process	2/538	26/11478	0.34604	0.999999	100800820/100819908	LOC100800820/MIPS4	2	2	100800820/100819908	0
BP	GO:0015979	photosynthesis	5/538	85/11478	0.367905	0.999999	100785563/100306223/100526966/100500540/100305808	LOC100785563/LOC100306223/LOC100526966/LOC100500540/LOC100305808	5	0		5	100785563/100306223/100526966/100500540/100305808
BP	GO:0005992	trehalose biosynthetic process	2/538	28/11478	0.380315	0.999999	100789206/100775779	LOC100789206/LOC100775779	2	2	100789206/100775779	0
BP	GO:0009690	cytokinin metabolic process	1/538	10/11478	0.381375	0.999999	100800722	LOC100800722	1	0		1	100800722
BP	GO:0010817	regulation of hormone levels	1/538	10/11478	0.381375	0.999999	100800722	LOC100800722	1	0		1	100800722
BP	GO:0034754	cellular hormone metabolic process	1/538	10/11478	0.381375	0.999999	100800722	LOC100800722	1	0		1	100800722
BP	GO:0042445	hormone metabolic process	1/538	10/11478	0.381375	0.999999	100800722	LOC100800722	1	0		1	100800722
BP	GO:0005991	trehalose metabolic process	2/538	29/11478	0.397168	0.999999	100789206/100775779	LOC100789206/LOC100775779	2	2	100789206/100775779	0
BP	GO:0006098	pentose-phosphate shunt	1/538	11/11478	0.410397	0.999999	100795150	LOC100795150	1	0		1	100795150
BP	GO:0042168	heme metabolic process	1/538	11/11478	0.410397	0.999999	100813423	LOC100813423	1	0		1	100813423
BP	GO:0051156	glucose 6-phosphate metabolic process	1/538	11/11478	0.410397	0.999999	100795150	LOC100795150	1	0		1	100795150
BP	GO:0046351	disaccharide biosynthetic process	2/538	30/11478	0.413807	0.999999	100789206/100775779	LOC100789206/LOC100775779	2	2	100789206/100775779	0
BP	GO:0006486	protein glycosylation	4/538	71/11478	0.427737	0.999999	100787062/100805850/100780085/100816069	LOC100787062/LOC100805850/LOC100780085/LOC100816069	4	0		4	100787062/100805850/100780085/100816069
BP	GO:0043413	macromolecule glycosylation	4/538	71/11478	0.427737	0.999999	100787062/100805850/100780085/100816069	LOC100787062/LOC100805850/LOC100780085/LOC100816069	4	0		4	100787062/100805850/100780085/100816069
BP	GO:0006558	L-phenylalanine metabolic process	1/538	12/11478	0.43806	0.999999	100781285	LOC100781285	1	0		1	100781285
BP	GO:1902221	erythrose 4-phosphate/phosphoenolpyruvate family amino acid metabolic process	1/538	12/11478	0.43806	0.999999	100781285	LOC100781285	1	0		1	100781285
BP	GO:0045017	glycerolipid biosynthetic process	2/538	32/11478	0.446372	0.999999	100798444/100796558	LOC100798444/LOC100796558	2	1	100796558	1	100798444
BP	GO:0001522	pseudouridine synthesis	2/538	33/11478	0.462271	0.999999	100791132/102660668	LOC100791132/LOC102660668	2	2	100791132/102660668	0
BP	GO:1901615	organic hydroxy compound metabolic process	2/538	33/11478	0.462271	0.999999	100800820/100819908	LOC100800820/MIPS4	2	2	100800820/100819908	0
BP	GO:0007165	signal transduction	23/538	474/11478	0.462779	0.999999	547562/100807994/100820033/100778550/100499653/113001952/112997598/novel.957/100306152/100793122/100796843/100813640/100817950/100815088/100815486/100817520/102666185/100819165/547638/100799871/121173697/100785433/100499827	LOC547562/LOC100807994/LOC100820033/LOC100778550/LOC100499653/LOC113001952/LOC112997598/-/LOC100306152/LOC100793122/LOC100796843/LOC100813640/LOC100817950/LOC100815088/LOC100815486/LOC100817520/LOC102666185/LOC100819165/KR3/LOC100799871/LOC121173697/LOC10	23	3	100820033/102666185/100499827	20	547562/100807994/100778550/100499653/113001952/112997598/novel.957/100306152/100793122/100796843/100813640/100817950/100815088/100815486/100817520/100819165/547638/100799871/121173697/100785433
BP	GO:0023052	signaling	23/538	474/11478	0.462779	0.999999	547562/100807994/100820033/100778550/100499653/113001952/112997598/novel.957/100306152/100793122/100796843/100813640/100817950/100815088/100815486/100817520/102666185/100819165/547638/100799871/121173697/100785433/100499827	LOC547562/LOC100807994/LOC100820033/LOC100778550/LOC100499653/LOC113001952/LOC112997598/-/LOC100306152/LOC100793122/LOC100796843/LOC100813640/LOC100817950/LOC100815088/LOC100815486/LOC100817520/LOC102666185/LOC100819165/KR3/LOC100799871/LOC121173697/LOC10	23	3	100820033/102666185/100499827	20	547562/100807994/100778550/100499653/113001952/112997598/novel.957/100306152/100793122/100796843/100813640/100817950/100815088/100815486/100817520/100819165/547638/100799871/121173697/100785433
BP	GO:0009095	aromatic amino acid family biosynthetic process, prephenate pathway	1/538	13/11478	0.464427	0.999999	100781285	LOC100781285	1	0		1	100781285
BP	GO:0009163	nucleoside biosynthetic process	1/538	13/11478	0.464427	0.999999	100819664	LOC100819664	1	1	100819664	0
BP	GO:0019682	glyceraldehyde-3-phosphate metabolic process	1/538	13/11478	0.464427	0.999999	100795150	LOC100795150	1	0		1	100795150
BP	GO:0042455	ribonucleoside biosynthetic process	1/538	13/11478	0.464427	0.999999	100819664	LOC100819664	1	1	100819664	0
BP	GO:1901659	glycosyl compound biosynthetic process	1/538	13/11478	0.464427	0.999999	100819664	LOC100819664	1	1	100819664	0
BP	GO:0022607	cellular component assembly	7/538	138/11478	0.470669	0.999999	100797171/100803929/121174486/100792189/100802432/100787503/100815926	LOC100797171/LOC100803929/LOC121174486/LOC100792189/LOC100802432/LOC100787503/LOC100815926	7	1	121174486	6	100797171/100803929/100792189/100802432/100787503/100815926
BP	GO:0006779	porphyrin-containing compound biosynthetic process	1/538	14/11478	0.489559	0.999999	100813423	LOC100813423	1	0		1	100813423
BP	GO:0070085	glycosylation	4/538	77/11478	0.490241	0.999999	100787062/100805850/100780085/100816069	LOC100787062/LOC100805850/LOC100780085/LOC100816069	4	0		4	100787062/100805850/100780085/100816069
BP	GO:0009312	oligosaccharide biosynthetic process	2/538	35/11478	0.493247	0.999999	100789206/100775779	LOC100789206/LOC100775779	2	2	100789206/100775779	0
BP	GO:0016052	carbohydrate catabolic process	5/538	99/11478	0.497671	0.999999	100786079/100818063/547683/100781423/100795446	LOC100786079/LOC100818063/BMY2/LOC100781423/LOC100795446	5	5	100786079/100818063/547683/100781423/100795446	0
BP	GO:0046148	pigment biosynthetic process	1/538	16/11478	0.536346	0.999999	100813423	LOC100813423	1	0		1	100813423
BP	GO:0006812	cation transport	14/538	299/11478	0.541098	0.999999	100790119/100783281/100306678/100797817/100778868/100810164/100783411/100817349/100793876/100306170/100797879/100800008/100798164/100782955	AMT2.1/AMT2.2/LOC100306678/LOC100797817/LOC100778868/LOC100810164/LOC100783411/LOC100817349/LOC100793876/LOC100306170/LOC100797879/LOC100800008/LOC100798164/LOC100782955	14	3	100778868/100817349/100797879	11	100790119/100783281/100306678/100797817/100810164/100783411/100793876/100306170/100800008/100798164/100782955
BP	GO:0034637	cellular carbohydrate biosynthetic process	5/538	105/11478	0.550326	0.999999	100800820/100819908/100789206/100775779/100783948	LOC100800820/MIPS4/LOC100789206/LOC100775779/LOC100783948	5	4	100800820/100819908/100789206/100775779	1	100783948
BP	GO:0008610	lipid biosynthetic process	8/538	171/11478	0.553597	0.999999	100800820/100819908/100798444/100817534/100815846/100815887/112998589/100796558	LOC100800820/MIPS4/LOC100798444/LOC100817534/LOC100815846/LOC100815887/LOC112998589/LOC100796558	8	4	100800820/100819908/112998589/100796558	4	100798444/100817534/100815846/100815887
BP	GO:0015693	magnesium ion transport	1/538	17/11478	0.558109	0.999999	100817349	LOC100817349	1	1	100817349	0
BP	GO:0005976	polysaccharide metabolic process	6/538	128/11478	0.559009	0.999999	100786079/100818063/547683/100781423/100782104/100783948	LOC100786079/LOC100818063/BMY2/LOC100781423/LOC100782104/LOC100783948	6	4	100786079/100818063/547683/100781423	2	100782104/100783948
BP	GO:0000160	phosphorelay signal transduction system	4/538	85/11478	0.568769	0.999999	100306152/100796843/100819165/100499827	LOC100306152/LOC100796843/LOC100819165/LOC100499827	4	1	100499827	3	100306152/100796843/100819165
BP	GO:0006979	response to oxidative stress	4/538	85/11478	0.568769	0.999999	100306570/100500036/100817540/100804400	LOC100306570/LOC100500036/LOC100817540/LOC100804400	4	3	100306570/100500036/100804400	1	100817540
BP	GO:0006694	steroid biosynthetic process	1/538	18/11478	0.578852	0.999999	100817534	LOC100817534	1	0		1	100817534
BP	GO:0006739	NADP metabolic process	1/538	18/11478	0.578852	0.999999	100795150	LOC100795150	1	0		1	100795150
BP	GO:0009067	aspartate family amino acid biosynthetic process	1/538	18/11478	0.578852	0.999999	547894	AS2	1	1	547894	0
BP	GO:0070838	divalent metal ion transport	1/538	18/11478	0.578852	0.999999	100817349	LOC100817349	1	1	100817349	0
BP	GO:0072511	divalent inorganic cation transport	1/538	18/11478	0.578852	0.999999	100817349	LOC100817349	1	1	100817349	0
BP	GO:0006413	translational initiation	2/538	41/11478	0.57908	0.999999	100791863/100796565	LOC100791863/LOC100796565	2	0		2	100791863/100796565
BP	GO:0008033	tRNA processing	3/538	64/11478	0.582767	0.999999	100790551/100784996/100819664	LOC100790551/LOC100784996/LOC100819664	3	2	100784996/100819664	1	100790551
BP	GO:0006778	porphyrin-containing compound metabolic process	1/538	19/11478	0.598623	0.999999	100813423	LOC100813423	1	0		1	100813423
BP	GO:0009073	aromatic amino acid family biosynthetic process	1/538	19/11478	0.598623	0.999999	100781285	LOC100781285	1	0		1	100781285
BP	GO:0009057	macromolecule catabolic process	7/538	157/11478	0.608191	0.999999	100786079/100785397/100818063/547683/100781423/100799642/547572	LOC100786079/LOC100785397/LOC100818063/BMY2/LOC100781423/LOC100799642/CHIA1	7	4	100786079/100818063/547683/100781423	3	100785397/100799642/547572
BP	GO:0006081	cellular aldehyde metabolic process	1/538	20/11478	0.617468	0.999999	100795150	LOC100795150	1	0		1	100795150
BP	GO:0009066	aspartate family amino acid metabolic process	1/538	20/11478	0.617468	0.999999	547894	AS2	1	1	547894	0
BP	GO:0005984	disaccharide metabolic process	2/538	45/11478	0.630115	0.999999	100789206/100775779	LOC100789206/LOC100775779	2	2	100789206/100775779	0
BP	GO:0008202	steroid metabolic process	1/538	21/11478	0.635429	0.999999	100817534	LOC100817534	1	0		1	100817534
BP	GO:0009064	glutamine family amino acid metabolic process	1/538	21/11478	0.635429	0.999999	547881	GH	1	0		1	547881
BP	GO:0042440	pigment metabolic process	1/538	21/11478	0.635429	0.999999	100813423	LOC100813423	1	0		1	100813423
BP	GO:0006457	protein folding	8/538	185/11478	0.642979	0.999999	100818805/100811234/100784477/100194423/100819568/100786074/100778672/100527937	LOC100818805/HSP90A1/HSP90A2/HSP90-1/HSP90-2/LOC100786074/LOC100778672/LOC100527937	8	1	100527937	7	100818805/100811234/100784477/100194423/100819568/100786074/100778672
BP	GO:0044085	cellular component biogenesis	9/538	208/11478	0.64513	0.999999	100797171/100803929/121174486/100792189/100802432/102660668/100787503/100815926/100787812	LOC100797171/LOC100803929/LOC121174486/LOC100792189/LOC100802432/LOC102660668/LOC100787503/LOC100815926/LOC100787812	9	2	121174486/102660668	7	100797171/100803929/100792189/100802432/100787503/100815926/100787812
BP	GO:0006497	protein lipidation	1/538	22/11478	0.652549	0.999999	100796558	LOC100796558	1	1	100796558	0
BP	GO:0006506	GPI anchor biosynthetic process	1/538	22/11478	0.652549	0.999999	100796558	LOC100796558	1	1	100796558	0
BP	GO:0006661	phosphatidylinositol biosynthetic process	1/538	22/11478	0.652549	0.999999	100796558	LOC100796558	1	1	100796558	0
BP	GO:0006721	terpenoid metabolic process	1/538	22/11478	0.652549	0.999999	112998589	LOC112998589	1	1	112998589	0
BP	GO:0016114	terpenoid biosynthetic process	1/538	22/11478	0.652549	0.999999	112998589	LOC112998589	1	1	112998589	0
BP	GO:0042157	lipoprotein metabolic process	1/538	22/11478	0.652549	0.999999	100796558	LOC100796558	1	1	100796558	0
BP	GO:0042158	lipoprotein biosynthetic process	1/538	22/11478	0.652549	0.999999	100796558	LOC100796558	1	1	100796558	0
BP	GO:0016051	carbohydrate biosynthetic process	5/538	120/11478	0.668725	0.999999	100800820/100819908/100789206/100775779/100783948	LOC100800820/MIPS4/LOC100789206/LOC100775779/LOC100783948	5	4	100800820/100819908/100789206/100775779	1	100783948
BP	GO:0045454	cell redox homeostasis	7/538	167/11478	0.672424	0.999999	100306716/100799978/100527118/100775994/100791149/100810320/100809924	LOC100306716/LOC100799978/LOC100527118/LOC100775994/LOC100791149/LOC100810320/LOC100809924	7	0		7	100306716/100799978/100527118/100775994/100791149/100810320/100809924
BP	GO:1901137	carbohydrate derivative biosynthetic process	10/538	238/11478	0.683982	0.999999	100787062/100789310/100805850/100790409/100780085/100816069/100797879/100796558/100819664/100795446	LOC100787062/LOC100789310/LOC100805850/LOC100790409/LOC100780085/LOC100816069/LOC100797879/LOC100796558/LOC100819664/LOC100795446	10	4	100797879/100796558/100819664/100795446	6	100787062/100789310/100805850/100790409/100780085/100816069
BP	GO:0006505	GPI anchor metabolic process	1/538	24/11478	0.684418	0.999999	100796558	LOC100796558	1	1	100796558	0
BP	GO:0009119	ribonucleoside metabolic process	1/538	24/11478	0.684418	0.999999	100819664	LOC100819664	1	1	100819664	0
BP	GO:0046474	glycerophospholipid biosynthetic process	1/538	24/11478	0.684418	0.999999	100796558	LOC100796558	1	1	100796558	0
BP	GO:0009311	oligosaccharide metabolic process	2/538	50/11478	0.686967	0.999999	100789206/100775779	LOC100789206/LOC100775779	2	2	100789206/100775779	0
BP	GO:0008272	sulfate transport	1/538	25/11478	0.699241	0.999999	100791091	LOC100791091	1	0		1	100791091
BP	GO:0015985	energy coupled proton transport, down electrochemical gradient	1/538	25/11478	0.699241	0.999999	100797879	LOC100797879	1	1	100797879	0
BP	GO:0015986	ATP synthesis coupled proton transport	1/538	25/11478	0.699241	0.999999	100797879	LOC100797879	1	1	100797879	0
BP	GO:0072348	sulfur compound transport	1/538	25/11478	0.699241	0.999999	100791091	LOC100791091	1	0		1	100791091
BP	GO:1901135	carbohydrate derivative metabolic process	14/538	335/11478	0.709611	0.999999	100787062/100785397/100789310/100805850/100790409/100780085/100816069/100795150/100797879/100796558/100819664/100799642/547572/100795446	LOC100787062/LOC100785397/LOC100789310/LOC100805850/LOC100790409/LOC100780085/LOC100816069/LOC100795150/LOC100797879/LOC100796558/LOC100819664/LOC100799642/CHIA1/LOC100795446	14	4	100797879/100796558/100819664/100795446	10	100787062/100785397/100789310/100805850/100790409/100780085/100816069/100795150/100799642/547572
BP	GO:0019725	cellular homeostasis	7/538	175/11478	0.71883	0.999999	100306716/100799978/100527118/100775994/100791149/100810320/100809924	LOC100306716/LOC100799978/LOC100527118/LOC100775994/LOC100791149/LOC100810320/LOC100809924	7	0		7	100306716/100799978/100527118/100775994/100791149/100810320/100809924
BP	GO:0003333	amino acid transmembrane transport	1/538	27/11478	0.726835	0.999999	100794445	LOC100794445	1	1	100794445	0
BP	GO:0006865	amino acid transport	1/538	27/11478	0.726835	0.999999	100794445	LOC100794445	1	1	100794445	0
BP	GO:0042592	homeostatic process	7/538	178/11478	0.735037	0.999999	100306716/100799978/100527118/100775994/100791149/100810320/100809924	LOC100306716/LOC100799978/LOC100527118/LOC100775994/LOC100791149/LOC100810320/LOC100809924	7	0		7	100306716/100799978/100527118/100775994/100791149/100810320/100809924
BP	GO:0006644	phospholipid metabolic process	3/538	82/11478	0.746075	0.999999	100800820/100819908/100796558	LOC100800820/MIPS4/LOC100796558	3	3	100800820/100819908/100796558	0
BP	GO:0009247	glycolipid biosynthetic process	1/538	29/11478	0.751901	0.999999	100796558	LOC100796558	1	1	100796558	0
BP	GO:0046467	membrane lipid biosynthetic process	1/538	29/11478	0.751901	0.999999	100796558	LOC100796558	1	1	100796558	0
BP	GO:0006629	lipid metabolic process	17/538	416/11478	0.755518	0.999999	112998719/100800820/100809557/100305351/100499626/100819994/100819908/100786628/100798444/100817534/100807834/100815846/100802114/100815887/112998589/100796558/100781085	LOC112998719/LOC100800820/LOC100809557/FAD7-1/FAD7-2/LOC100819994/MIPS4/LOC100786628/LOC100798444/LOC100817534/LOC100807834/LOC100815846/LOC100802114/LOC100815887/LOC112998589/LOC100796558/LOC100781085	17	4	100800820/100819908/112998589/100796558	13	112998719/100809557/100305351/100499626/100819994/100786628/100798444/100817534/100807834/100815846/100802114/100815887/100781085
BP	GO:0006633	fatty acid biosynthetic process	2/538	58/11478	0.762821	0.999999	100815846/100815887	LOC100815846/LOC100815887	2	0		2	100815846/100815887
BP	GO:0007186	G-protein-coupled receptor signaling pathway	1/538	30/11478	0.763559	0.999999	112997598	LOC112997598	1	0		1	112997598
BP	GO:0048583	regulation of response to stimulus	1/538	30/11478	0.763559	0.999999	100797074	LOC100797074	1	0		1	100797074
BP	GO:0006664	glycolipid metabolic process	1/538	31/11478	0.774671	0.999999	100796558	LOC100796558	1	1	100796558	0
BP	GO:0033014	tetrapyrrole biosynthetic process	1/538	31/11478	0.774671	0.999999	100813423	LOC100813423	1	0		1	100813423
BP	GO:1903509	liposaccharide metabolic process	1/538	31/11478	0.774671	0.999999	100796558	LOC100796558	1	1	100796558	0
BP	GO:0042545	cell wall modification	1/538	32/11478	0.785261	0.999999	100817350	LOC100817350	1	1	100817350	0
BP	GO:0006811	ion transport	18/538	451/11478	0.793197	0.999999	100790119/100783281/100306678/100797817/100778868/100810164/100794445/100783411/100816236/100817349/100798945/100793876/100306170/100791091/100797879/100800008/100798164/100782955	AMT2.1/AMT2.2/LOC100306678/LOC100797817/LOC100778868/LOC100810164/LOC100794445/LOC100783411/LOC100816236/LOC100817349/LOC100798945/LOC100793876/LOC100306170/LOC100791091/LOC100797879/LOC100800008/LOC100798164/LOC100782955	18	5	100778868/100794445/100817349/100798945/100797879	13	100790119/100783281/100306678/100797817/100810164/100783411/100816236/100793876/100306170/100791091/100800008/100798164/100782955
BP	GO:0009072	aromatic amino acid family metabolic process	1/538	33/11478	0.795355	0.999999	100781285	LOC100781285	1	0		1	100781285
BP	GO:0098656	anion transmembrane transport	1/538	33/11478	0.795355	0.999999	100794445	LOC100794445	1	1	100794445	0
BP	GO:1903825	organic acid transmembrane transport	1/538	33/11478	0.795355	0.999999	100794445	LOC100794445	1	1	100794445	0
BP	GO:1905039	carboxylic acid transmembrane transport	1/538	33/11478	0.795355	0.999999	100794445	LOC100794445	1	1	100794445	0
BP	GO:0006790	sulfur compound metabolic process	2/538	63/11478	0.801697	0.999999	121174486/100802432	LOC121174486/LOC100802432	2	1	121174486	1	100802432
BP	GO:0044262	cellular carbohydrate metabolic process	6/538	169/11478	0.810066	0.999999	100800820/100819908/100782104/100789206/100775779/100783948	LOC100800820/MIPS4/LOC100782104/LOC100789206/LOC100775779/LOC100783948	6	4	100800820/100819908/100789206/100775779	2	100782104/100783948
BP	GO:0033013	tetrapyrrole metabolic process	1/538	36/11478	0.822881	0.999999	100813423	LOC100813423	1	0		1	100813423
BP	GO:0065008	regulation of biological quality	8/538	223/11478	0.826867	0.999999	100306716/100799978/100527118/100775994/100800722/100791149/100810320/100809924	LOC100306716/LOC100799978/LOC100527118/LOC100775994/LOC100800722/LOC100791149/LOC100810320/LOC100809924	8	0		8	100306716/100799978/100527118/100775994/100800722/100791149/100810320/100809924
BP	GO:0009308	amine metabolic process	1/538	37/11478	0.831209	0.999999	100800722	LOC100800722	1	0		1	100800722
BP	GO:0006643	membrane lipid metabolic process	1/538	38/11478	0.839146	0.999999	100796558	LOC100796558	1	1	100796558	0
BP	GO:1901605	alpha-amino acid metabolic process	3/538	97/11478	0.839401	0.999999	547881/100781285/547894	GH/LOC100781285/AS2	3	1	547894	2	547881/100781285
BP	GO:0034470	ncRNA processing	3/538	99/11478	0.849295	0.999999	100790551/100784996/100819664	LOC100790551/LOC100784996/LOC100819664	3	2	100784996/100819664	1	100790551
BP	GO:0046486	glycerolipid metabolic process	2/538	71/11478	0.852207	0.999999	100798444/100796558	LOC100798444/LOC100796558	2	1	100796558	1	100798444
BP	GO:0065003	protein-containing complex assembly	3/538	100/11478	0.85404	0.999999	100797171/100792189/100787503	LOC100797171/LOC100792189/LOC100787503	3	0		3	100797171/100792189/100787503
BP	GO:0006631	fatty acid metabolic process	2/538	73/11478	0.862858	0.999999	100815846/100815887	LOC100815846/LOC100815887	2	0		2	100815846/100815887
BP	GO:1901607	alpha-amino acid biosynthetic process	2/538	75/11478	0.872801	0.999999	100781285/547894	LOC100781285/AS2	2	1	547894	1	100781285
BP	GO:0006720	isoprenoid metabolic process	1/538	43/11478	0.873581	0.999999	112998589	LOC112998589	1	1	112998589	0
BP	GO:0008299	isoprenoid biosynthetic process	1/538	43/11478	0.873581	0.999999	112998589	LOC112998589	1	1	112998589	0
BP	GO:0007010	cytoskeleton organization	1/538	45/11478	0.885197	0.999999	100804225	LOC100804225	1	1	100804225	0
BP	GO:0044255	cellular lipid metabolic process	7/538	221/11478	0.898772	0.999999	100800820/100819908/100798444/100815846/100815887/112998589/100796558	LOC100800820/MIPS4/LOC100798444/LOC100815846/LOC100815887/LOC112998589/LOC100796558	7	4	100800820/100819908/112998589/100796558	3	100798444/100815846/100815887
BP	GO:0015698	inorganic anion transport	1/538	48/11478	0.900655	0.999999	100791091	LOC100791091	1	0		1	100791091
BP	GO:0072330	monocarboxylic acid biosynthetic process	4/538	143/11478	0.908138	0.999999	547894/100815846/100815887/100795446	AS2/LOC100815846/LOC100815887/LOC100795446	4	2	547894/100795446	2	100815846/100815887
BP	GO:0009116	nucleoside metabolic process	1/538	51/11478	0.914034	0.999999	100819664	LOC100819664	1	1	100819664	0
BP	GO:0015711	organic anion transport	1/538	51/11478	0.914034	0.999999	100794445	LOC100794445	1	1	100794445	0
BP	GO:0015849	organic acid transport	1/538	51/11478	0.914034	0.999999	100794445	LOC100794445	1	1	100794445	0
BP	GO:0030243	cellulose metabolic process	1/538	51/11478	0.914034	0.999999	100783948	LOC100783948	1	0		1	100783948
BP	GO:0030244	cellulose biosynthetic process	1/538	51/11478	0.914034	0.999999	100783948	LOC100783948	1	0		1	100783948
BP	GO:0046942	carboxylic acid transport	1/538	51/11478	0.914034	0.999999	100794445	LOC100794445	1	1	100794445	0
BP	GO:1901657	glycosyl compound metabolic process	1/538	51/11478	0.914034	0.999999	100819664	LOC100819664	1	1	100819664	0
BP	GO:0006352	DNA-templated transcription, initiation	1/538	52/11478	0.918081	0.999999	100810845	LOC100810845	1	0		1	100810845
BP	GO:0008652	cellular amino acid biosynthetic process	2/538	87/11478	0.919752	0.999999	100781285/547894	LOC100781285/AS2	2	1	547894	1	100781285
BP	GO:0017144	drug metabolic process	6/538	207/11478	0.927451	0.999999	100785397/100781285/100797879/100799642/547572/100795446	LOC100785397/LOC100781285/LOC100797879/LOC100799642/CHIA1/LOC100795446	6	2	100797879/100795446	4	100785397/100781285/100799642/547572
BP	GO:0032259	methylation	1/538	55/11478	0.929118	0.999999	100800317	LOC100800317	1	1	100800317	0
BP	GO:0043933	protein-containing complex subunit organization	3/538	122/11478	0.929947	0.999999	100797171/100792189/100787503	LOC100797171/LOC100792189/LOC100787503	3	0		3	100797171/100792189/100787503
BP	GO:0051186	cofactor metabolic process	6/538	209/11478	0.931304	0.999999	100813423/121174486/100802432/100795150/100781968/100795446	LOC100813423/LOC121174486/LOC100802432/LOC100795150/LOC100781968/LOC100795446	6	2	121174486/100795446	4	100813423/100802432/100795150/100781968
BP	GO:0034404	nucleobase-containing small molecule biosynthetic process	2/538	91/11478	0.931385	0.999999	100819664/100795446	LOC100819664/LOC100795446	2	2	100819664/100795446	0
BP	GO:0090407	organophosphate biosynthetic process	6/538	213/11478	0.938473	0.999999	100800820/100819908/100781968/100797879/100796558/100795446	LOC100800820/MIPS4/LOC100781968/LOC100797879/LOC100796558/LOC100795446	6	5	100800820/100819908/100797879/100796558/100795446	1	100781968
BP	GO:0046488	phosphatidylinositol metabolic process	1/538	61/11478	0.946936	0.999999	100796558	LOC100796558	1	1	100796558	0
BP	GO:0019362	pyridine nucleotide metabolic process	2/538	99/11478	0.950036	0.999999	100795150/100795446	LOC100795150/LOC100795446	2	1	100795446	1	100795150
BP	GO:0046496	nicotinamide nucleotide metabolic process	2/538	99/11478	0.950036	0.999999	100795150/100795446	LOC100795150/LOC100795446	2	1	100795446	1	100795150
BP	GO:0032787	monocarboxylic acid metabolic process	4/538	163/11478	0.951094	0.999999	547894/100815846/100815887/100795446	AS2/LOC100815846/LOC100815887/LOC100795446	4	2	547894/100795446	2	100815846/100815887
BP	GO:0006650	glycerophospholipid metabolic process	1/538	63/11478	0.951819	0.999999	100796558	LOC100796558	1	1	100796558	0
BP	GO:0006399	tRNA metabolic process	3/538	135/11478	0.955642	0.999999	100790551/100784996/100819664	LOC100790551/LOC100784996/LOC100819664	3	2	100784996/100819664	1	100790551
BP	GO:0006733	oxidoreduction coenzyme metabolic process	2/538	102/11478	0.955696	0.999999	100795150/100795446	LOC100795150/LOC100795446	2	1	100795446	1	100795150
BP	GO:0006754	ATP biosynthetic process	2/538	102/11478	0.955696	0.999999	100797879/100795446	LOC100797879/LOC100795446	2	2	100797879/100795446	0
BP	GO:0072524	pyridine-containing compound metabolic process	2/538	103/11478	0.957442	0.999999	100795150/100795446	LOC100795150/LOC100795446	2	1	100795446	1	100795150
BP	GO:0042254	ribosome biogenesis	1/538	66/11478	0.958316	0.999999	102660668	LOC102660668	1	1	102660668	0
BP	GO:1902600	proton transmembrane transport	1/538	68/11478	0.962154	0.999999	100797879	LOC100797879	1	1	100797879	0
BP	GO:1901575	organic substance catabolic process	8/538	288/11478	0.963595	0.999999	100786079/100785397/100818063/547683/100781423/100799642/547572/100795446	LOC100786079/LOC100785397/LOC100818063/BMY2/LOC100781423/LOC100799642/CHIA1/LOC100795446	8	5	100786079/100818063/547683/100781423/100795446	3	100785397/100799642/547572
BP	GO:0016043	cellular component organization	9/538	317/11478	0.964897	0.999999	100797171/100803929/121174486/100792189/100802432/100787503/100815926/100817350/100804225	LOC100797171/LOC100803929/LOC121174486/LOC100792189/LOC100802432/LOC100787503/LOC100815926/LOC100817350/LOC100804225	9	3	121174486/100817350/100804225	6	100797171/100803929/100792189/100802432/100787503/100815926
BP	GO:0009127	purine nucleoside monophosphate biosynthetic process	2/538	108/11478	0.96523	0.999999	100797879/100795446	LOC100797879/LOC100795446	2	2	100797879/100795446	0
BP	GO:0009156	ribonucleoside monophosphate biosynthetic process	2/538	108/11478	0.96523	0.999999	100797879/100795446	LOC100797879/LOC100795446	2	2	100797879/100795446	0
BP	GO:0009168	purine ribonucleoside monophosphate biosynthetic process	2/538	108/11478	0.96523	0.999999	100797879/100795446	LOC100797879/LOC100795446	2	2	100797879/100795446	0
BP	GO:0022613	ribonucleoprotein complex biogenesis	1/538	70/11478	0.965639	0.999999	102660668	LOC102660668	1	1	102660668	0
BP	GO:0009142	nucleoside triphosphate biosynthetic process	2/538	109/11478	0.966614	0.999999	100797879/100795446	LOC100797879/LOC100795446	2	2	100797879/100795446	0
BP	GO:0009145	purine nucleoside triphosphate biosynthetic process	2/538	109/11478	0.966614	0.999999	100797879/100795446	LOC100797879/LOC100795446	2	2	100797879/100795446	0
BP	GO:0009201	ribonucleoside triphosphate biosynthetic process	2/538	109/11478	0.966614	0.999999	100797879/100795446	LOC100797879/LOC100795446	2	2	100797879/100795446	0
BP	GO:0009206	purine ribonucleoside triphosphate biosynthetic process	2/538	109/11478	0.966614	0.999999	100797879/100795446	LOC100797879/LOC100795446	2	2	100797879/100795446	0
BP	GO:0000271	polysaccharide biosynthetic process	1/538	71/11478	0.96726	0.999999	100783948	LOC100783948	1	0		1	100783948
BP	GO:0009250	glucan biosynthetic process	1/538	71/11478	0.96726	0.999999	100783948	LOC100783948	1	0		1	100783948
BP	GO:0033692	cellular polysaccharide biosynthetic process	1/538	71/11478	0.96726	0.999999	100783948	LOC100783948	1	0		1	100783948
BP	GO:0051273	beta-glucan metabolic process	1/538	71/11478	0.96726	0.999999	100783948	LOC100783948	1	0		1	100783948
BP	GO:0051274	beta-glucan biosynthetic process	1/538	71/11478	0.96726	0.999999	100783948	LOC100783948	1	0		1	100783948
BP	GO:0044283	small molecule biosynthetic process	8/538	292/11478	0.967283	0.999999	100800820/100819908/100781285/547894/100815846/100815887/100819664/100795446	LOC100800820/MIPS4/LOC100781285/AS2/LOC100815846/LOC100815887/LOC100819664/LOC100795446	8	5	100800820/100819908/547894/100819664/100795446	3	100781285/100815846/100815887
BP	GO:1901565	organonitrogen compound catabolic process	3/538	144/11478	0.967943	0.999999	100785397/100799642/547572	LOC100785397/LOC100799642/CHIA1	3	0		3	100785397/100799642/547572
BP	GO:0006073	cellular glucan metabolic process	2/538	110/11478	0.967945	0.999999	100782104/100783948	LOC100782104/LOC100783948	2	0		2	100782104/100783948
BP	GO:0006820	anion transport	2/538	110/11478	0.967945	0.999999	100794445/100791091	LOC100794445/LOC100791091	2	1	100794445	1	100791091
BP	GO:0044042	glucan metabolic process	2/538	110/11478	0.967945	0.999999	100782104/100783948	LOC100782104/LOC100783948	2	0		2	100782104/100783948
BP	GO:0044264	cellular polysaccharide metabolic process	2/538	110/11478	0.967945	0.999999	100782104/100783948	LOC100782104/LOC100783948	2	0		2	100782104/100783948
BP	GO:0009124	nucleoside monophosphate biosynthetic process	2/538	111/11478	0.969225	0.999999	100797879/100795446	LOC100797879/LOC100795446	2	2	100797879/100795446	0
BP	GO:0009056	catabolic process	8/538	299/11478	0.972932	0.999999	100786079/100785397/100818063/547683/100781423/100799642/547572/100795446	LOC100786079/LOC100785397/LOC100818063/BMY2/LOC100781423/LOC100799642/CHIA1/LOC100795446	8	5	100786079/100818063/547683/100781423/100795446	3	100785397/100799642/547572
BP	GO:0006096	glycolytic process	1/538	75/11478	0.973014	0.999999	100795446	LOC100795446	1	1	100795446	0
BP	GO:0006757	ATP generation from ADP	1/538	75/11478	0.973014	0.999999	100795446	LOC100795446	1	1	100795446	0
BP	GO:0009135	purine nucleoside diphosphate metabolic process	1/538	75/11478	0.973014	0.999999	100795446	LOC100795446	1	1	100795446	0
BP	GO:0009179	purine ribonucleoside diphosphate metabolic process	1/538	75/11478	0.973014	0.999999	100795446	LOC100795446	1	1	100795446	0
BP	GO:0009185	ribonucleoside diphosphate metabolic process	1/538	75/11478	0.973014	0.999999	100795446	LOC100795446	1	1	100795446	0
BP	GO:0042866	pyruvate biosynthetic process	1/538	75/11478	0.973014	0.999999	100795446	LOC100795446	1	1	100795446	0
BP	GO:0046031	ADP metabolic process	1/538	75/11478	0.973014	0.999999	100795446	LOC100795446	1	1	100795446	0
BP	GO:0046034	ATP metabolic process	2/538	116/11478	0.974921	0.999999	100797879/100795446	LOC100797879/LOC100795446	2	2	100797879/100795446	0
BP	GO:0006090	pyruvate metabolic process	1/538	77/11478	0.9755	0.999999	100795446	LOC100795446	1	1	100795446	0
BP	GO:0071840	cellular component organization or biogenesis	11/538	387/11478	0.976123	0.999999	100797171/100803929/121174486/100792189/100802432/102660668/100787503/100815926/100817350/100787812/100804225	LOC100797171/LOC100803929/LOC121174486/LOC100792189/LOC100802432/LOC102660668/LOC100787503/LOC100815926/LOC100817350/LOC100787812/LOC100804225	11	4	121174486/102660668/100817350/100804225	7	100797171/100803929/100792189/100802432/100787503/100815926/100787812
BP	GO:0009166	nucleotide catabolic process	1/538	78/11478	0.976656	0.999999	100795446	LOC100795446	1	1	100795446	0
BP	GO:1901292	nucleoside phosphate catabolic process	1/538	78/11478	0.976656	0.999999	100795446	LOC100795446	1	1	100795446	0
BP	GO:0006260	DNA replication	1/538	80/11478	0.978808	0.999999	100795599	LOC100795599	1	1	100795599	0
BP	GO:0051188	cofactor biosynthetic process	3/538	157/11478	0.980158	0.999999	100813423/100781968/100795446	LOC100813423/LOC100781968/LOC100795446	3	1	100795446	2	100813423/100781968
BP	GO:0009126	purine nucleoside monophosphate metabolic process	2/538	122/11478	0.98042	0.999999	100797879/100795446	LOC100797879/LOC100795446	2	2	100797879/100795446	0
BP	GO:0009152	purine ribonucleotide biosynthetic process	2/538	122/11478	0.98042	0.999999	100797879/100795446	LOC100797879/LOC100795446	2	2	100797879/100795446	0
BP	GO:0009161	ribonucleoside monophosphate metabolic process	2/538	122/11478	0.98042	0.999999	100797879/100795446	LOC100797879/LOC100795446	2	2	100797879/100795446	0
BP	GO:0009167	purine ribonucleoside monophosphate metabolic process	2/538	122/11478	0.98042	0.999999	100797879/100795446	LOC100797879/LOC100795446	2	2	100797879/100795446	0
BP	GO:0009260	ribonucleotide biosynthetic process	2/538	122/11478	0.98042	0.999999	100797879/100795446	LOC100797879/LOC100795446	2	2	100797879/100795446	0
BP	GO:0046390	ribose phosphate biosynthetic process	2/538	122/11478	0.98042	0.999999	100797879/100795446	LOC100797879/LOC100795446	2	2	100797879/100795446	0
BP	GO:0006165	nucleoside diphosphate phosphorylation	1/538	82/11478	0.980761	0.999999	100795446	LOC100795446	1	1	100795446	0
BP	GO:0046939	nucleotide phosphorylation	1/538	82/11478	0.980761	0.999999	100795446	LOC100795446	1	1	100795446	0
BP	GO:0009144	purine nucleoside triphosphate metabolic process	2/538	124/11478	0.981978	0.999999	100797879/100795446	LOC100797879/LOC100795446	2	2	100797879/100795446	0
BP	GO:0009199	ribonucleoside triphosphate metabolic process	2/538	124/11478	0.981978	0.999999	100797879/100795446	LOC100797879/LOC100795446	2	2	100797879/100795446	0
BP	GO:0009205	purine ribonucleoside triphosphate metabolic process	2/538	124/11478	0.981978	0.999999	100797879/100795446	LOC100797879/LOC100795446	2	2	100797879/100795446	0
BP	GO:0006732	coenzyme metabolic process	3/538	160/11478	0.982267	0.999999	100795150/100781968/100795446	LOC100795150/LOC100781968/LOC100795446	3	1	100795446	2	100795150/100781968
BP	GO:0046434	organophosphate catabolic process	1/538	84/11478	0.982535	0.999999	100795446	LOC100795446	1	1	100795446	0
BP	GO:0009123	nucleoside monophosphate metabolic process	2/538	125/11478	0.982712	0.999999	100797879/100795446	LOC100797879/LOC100795446	2	2	100797879/100795446	0
BP	GO:0009141	nucleoside triphosphate metabolic process	2/538	125/11478	0.982712	0.999999	100797879/100795446	LOC100797879/LOC100795446	2	2	100797879/100795446	0
BP	GO:0009132	nucleoside diphosphate metabolic process	1/538	85/11478	0.983359	0.999999	100795446	LOC100795446	1	1	100795446	0
BP	GO:0006164	purine nucleotide biosynthetic process	2/538	126/11478	0.983416	0.999999	100797879/100795446	LOC100797879/LOC100795446	2	2	100797879/100795446	0
BP	GO:0072522	purine-containing compound biosynthetic process	2/538	127/11478	0.984093	0.999999	100797879/100795446	LOC100797879/LOC100795446	2	2	100797879/100795446	0
BP	GO:0019693	ribose phosphate metabolic process	3/538	163/11478	0.98416	0.999999	100795150/100797879/100795446	LOC100795150/LOC100797879/LOC100795446	3	2	100797879/100795446	1	100795150
BP	GO:0019359	nicotinamide nucleotide biosynthetic process	1/538	88/11478	0.985607	0.999999	100795446	LOC100795446	1	1	100795446	0
BP	GO:0019363	pyridine nucleotide biosynthetic process	1/538	88/11478	0.985607	0.999999	100795446	LOC100795446	1	1	100795446	0
BP	GO:0006396	RNA processing	5/538	235/11478	0.987338	0.999999	100790551/100784996/100527214/100527745/100819664	LOC100790551/LOC100784996/LOC100527214/LOC100527745/LOC100819664	5	3	100784996/100527214/100819664	2	100790551/100527745
BP	GO:0016192	vesicle-mediated transport	5/538	236/11478	0.987752	0.999999	100808078/100798477/100810548/100810579/100786852	LOC100808078/LOC100798477/LOC100810548/LOC100810579/LOC100786852	5	0		5	100808078/100798477/100810548/100810579/100786852
BP	GO:0034660	ncRNA metabolic process	3/538	170/11478	0.987855	0.999999	100790551/100784996/100819664	LOC100790551/LOC100784996/LOC100819664	3	2	100784996/100819664	1	100790551
BP	GO:0072525	pyridine-containing compound biosynthetic process	1/538	92/11478	0.98814	0.999999	100795446	LOC100795446	1	1	100795446	0
BP	GO:0016053	organic acid biosynthetic process	5/538	237/11478	0.988154	0.999999	100781285/547894/100815846/100815887/100795446	LOC100781285/AS2/LOC100815846/LOC100815887/LOC100795446	5	2	547894/100795446	3	100781285/100815846/100815887
BP	GO:0046394	carboxylic acid biosynthetic process	5/538	237/11478	0.988154	0.999999	100781285/547894/100815846/100815887/100795446	LOC100781285/AS2/LOC100815846/LOC100815887/LOC100795446	5	2	547894/100795446	3	100781285/100815846/100815887
BP	GO:0009108	coenzyme biosynthetic process	2/538	136/11478	0.98909	0.999999	100781968/100795446	LOC100781968/LOC100795446	2	1	100795446	1	100781968
BP	GO:0034220	ion transmembrane transport	2/538	136/11478	0.98909	0.999999	100794445/100797879	LOC100794445/LOC100797879	2	2	100794445/100797879	0
BP	GO:0035556	intracellular signal transduction	5/538	244/11478	0.990637	0.999999	100306152/100796843/100819165/100799871/100499827	LOC100306152/LOC100796843/LOC100819165/LOC100799871/LOC100499827	5	1	100499827	4	100306152/100796843/100819165/100799871
BP	GO:0034655	nucleobase-containing compound catabolic process	1/538	100/11478	0.991949	0.999999	100795446	LOC100795446	1	1	100795446	0
BP	GO:0098655	cation transmembrane transport	1/538	101/11478	0.99233	0.999999	100797879	LOC100797879	1	1	100797879	0
BP	GO:0098660	inorganic ion transmembrane transport	1/538	101/11478	0.99233	0.999999	100797879	LOC100797879	1	1	100797879	0
BP	GO:0098662	inorganic cation transmembrane transport	1/538	101/11478	0.99233	0.999999	100797879	LOC100797879	1	1	100797879	0
BP	GO:0019637	organophosphate metabolic process	7/538	315/11478	0.992855	0.999999	100800820/100819908/100795150/100781968/100797879/100796558/100795446	LOC100800820/MIPS4/LOC100795150/LOC100781968/LOC100797879/LOC100796558/LOC100795446	7	5	100800820/100819908/100797879/100796558/100795446	2	100795150/100781968
BP	GO:0015672	monovalent inorganic cation transport	1/538	106/11478	0.99398	0.999999	100797879	LOC100797879	1	1	100797879	0
BP	GO:0009150	purine ribonucleotide metabolic process	2/538	152/11478	0.994468	0.999999	100797879/100795446	LOC100797879/LOC100795446	2	2	100797879/100795446	0
BP	GO:0009259	ribonucleotide metabolic process	2/538	152/11478	0.994468	0.999999	100797879/100795446	LOC100797879/LOC100795446	2	2	100797879/100795446	0
BP	GO:0046700	heterocycle catabolic process	1/538	110/11478	0.995041	0.999999	100795446	LOC100795446	1	1	100795446	0
BP	GO:0044270	cellular nitrogen compound catabolic process	1/538	111/11478	0.995276	0.999999	100795446	LOC100795446	1	1	100795446	0
BP	GO:0006163	purine nucleotide metabolic process	2/538	156/11478	0.995339	0.999999	100797879/100795446	LOC100797879/LOC100795446	2	2	100797879/100795446	0
BP	GO:0009165	nucleotide biosynthetic process	2/538	157/11478	0.995535	0.999999	100797879/100795446	LOC100797879/LOC100795446	2	2	100797879/100795446	0
BP	GO:0072521	purine-containing compound metabolic process	2/538	157/11478	0.995535	0.999999	100797879/100795446	LOC100797879/LOC100795446	2	2	100797879/100795446	0
BP	GO:1901293	nucleoside phosphate biosynthetic process	2/538	157/11478	0.995535	0.999999	100797879/100795446	LOC100797879/LOC100795446	2	2	100797879/100795446	0
BP	GO:1901361	organic cyclic compound catabolic process	1/538	113/11478	0.995712	0.999999	100795446	LOC100795446	1	1	100795446	0
BP	GO:0019439	aromatic compound catabolic process	1/538	114/11478	0.995915	0.999999	100795446	LOC100795446	1	1	100795446	0
BP	GO:0006520	cellular amino acid metabolic process	3/538	202/11478	0.996513	0.999999	547881/100781285/547894	GH/LOC100781285/AS2	3	1	547894	2	547881/100781285
BP	GO:0009117	nucleotide metabolic process	3/538	202/11478	0.996513	0.999999	100795150/100797879/100795446	LOC100795150/LOC100797879/LOC100795446	3	2	100797879/100795446	1	100795150
BP	GO:0006091	generation of precursor metabolites and energy	1/538	119/11478	0.996795	0.999999	100795446	LOC100795446	1	1	100795446	0
BP	GO:0006753	nucleoside phosphate metabolic process	3/538	205/11478	0.996906	0.999999	100795150/100797879/100795446	LOC100795150/LOC100797879/LOC100795446	3	2	100797879/100795446	1	100795150
BP	GO:0055086	nucleobase-containing small molecule metabolic process	4/538	243/11478	0.997083	0.999999	100795150/100797879/100819664/100795446	LOC100795150/LOC100797879/LOC100819664/LOC100795446	4	3	100797879/100819664/100795446	1	100795150
BP	GO:0044248	cellular catabolic process	4/538	254/11478	0.998075	0.999999	100785397/100799642/547572/100795446	LOC100785397/LOC100799642/CHIA1/LOC100795446	4	1	100795446	3	100785397/100799642/547572
BP	GO:0007017	microtubule-based process	1/538	131/11478	0.99821	0.999999	100527224	LOC100527224	1	1	100527224	0
BP	GO:0007264	small GTPase mediated signal transduction	1/538	131/11478	0.99821	0.999999	100799871	LOC100799871	1	0		1	100799871
BP	GO:0071705	nitrogen compound transport	4/538	276/11478	0.999174	0.999999	100790119/100810665/100783281/100794445	AMT2.1/LOC100810665/AMT2.2/LOC100794445	4	1	100794445	3	100790119/100810665/100783281
BP	GO:0006259	DNA metabolic process	2/538	210/11478	0.999561	0.999999	100795599/100811600	LOC100795599/LOC100811600	2	2	100795599/100811600	0
BP	GO:0006996	organelle organization	1/538	185/11478	0.999871	0.999999	100804225	LOC100804225	1	1	100804225	0
BP	GO:0019752	carboxylic acid metabolic process	6/538	414/11478	0.99993	0.999999	547881/100781285/547894/100815846/100815887/100795446	GH/LOC100781285/AS2/LOC100815846/LOC100815887/LOC100795446	6	2	547894/100795446	4	547881/100781285/100815846/100815887
BP	GO:0043436	oxoacid metabolic process	6/538	419/11478	0.999942	0.999999	547881/100781285/547894/100815846/100815887/100795446	GH/LOC100781285/AS2/LOC100815846/LOC100815887/LOC100795446	6	2	547894/100795446	4	547881/100781285/100815846/100815887
BP	GO:0006082	organic acid metabolic process	6/538	420/11478	0.999944	0.999999	547881/100781285/547894/100815846/100815887/100795446	GH/LOC100781285/AS2/LOC100815846/LOC100815887/LOC100795446	6	2	547894/100795446	4	547881/100781285/100815846/100815887
BP	GO:0015031	protein transport	1/538	234/11478	0.999988	0.999999	100810665	LOC100810665	1	0		1	100810665
BP	GO:0015833	peptide transport	1/538	234/11478	0.999988	0.999999	100810665	LOC100810665	1	0		1	100810665
BP	GO:0042886	amide transport	1/538	234/11478	0.999988	0.999999	100810665	LOC100810665	1	0		1	100810665
BP	GO:0045184	establishment of protein localization	1/538	244/11478	0.999993	0.999999	100810665	LOC100810665	1	0		1	100810665
BP	GO:0071702	organic substance transport	2/538	304/11478	0.999994	0.999999	100810665/100794445	LOC100810665/LOC100794445	2	1	100794445	1	100810665
BP	GO:0008104	protein localization	1/538	254/11478	0.999996	0.999999	100810665	LOC100810665	1	0		1	100810665
BP	GO:0033036	macromolecule localization	1/538	269/11478	0.999998	0.999999	100810665	LOC100810665	1	0		1	100810665
BP	GO:0006508	proteolysis	4/538	454/11478	0.999999	0.999999	100803218/100820468/100787154/100795826	LOC100803218/LOC100820468/LOC100787154/LOC100795826	4	2	100820468/100787154	2	100803218/100795826
CC	GO:0000145	exocyst	5/123	41/4145	0.00675545	0.0729791	100808078/100798477/100810548/100810579/100786852	LOC100808078/LOC100798477/LOC100810548/LOC100810579/LOC100786852	5	0		5	100808078/100798477/100810548/100810579/100786852
CC	GO:0005938	cell cortex	5/123	41/4145	0.00675545	0.0729791	100808078/100798477/100810548/100810579/100786852	LOC100808078/LOC100798477/LOC100810548/LOC100810579/LOC100786852	5	0		5	100808078/100798477/100810548/100810579/100786852
CC	GO:0044448	cell cortex part	5/123	41/4145	0.00675545	0.0729791	100808078/100798477/100810548/100810579/100786852	LOC100808078/LOC100798477/LOC100810548/LOC100810579/LOC100786852	5	0		5	100808078/100798477/100810548/100810579/100786852
CC	GO:0099568	cytoplasmic region	5/123	41/4145	0.00675545	0.0729791	100808078/100798477/100810548/100810579/100786852	LOC100808078/LOC100798477/LOC100810548/LOC100810579/LOC100786852	5	0		5	100808078/100798477/100810548/100810579/100786852
CC	GO:0009507	chloroplast	3/123	15/4145	0.00893621	0.0729791	100805194/100306223/100526966	AOC6/LOC100306223/LOC100526966	3	0		3	100805194/100306223/100526966
CC	GO:0009536	plastid	3/123	15/4145	0.00893621	0.0729791	100805194/100306223/100526966	AOC6/LOC100306223/LOC100526966	3	0		3	100805194/100306223/100526966
CC	GO:0099023	tethering complex	5/123	47/4145	0.0120088	0.0840619	100808078/100798477/100810548/100810579/100786852	LOC100808078/LOC100798477/LOC100810548/LOC100810579/LOC100786852	5	0		5	100808078/100798477/100810548/100810579/100786852
CC	GO:0009521	photosystem	5/123	72/4145	0.0612676	0.342906	100785563/100306223/100526966/100500540/100305808	LOC100785563/LOC100306223/LOC100526966/LOC100500540/LOC100305808	5	0		5	100785563/100306223/100526966/100500540/100305808
CC	GO:0031225	anchored component of membrane	2/123	14/4145	0.0629828	0.342906	100803929/100815926	LOC100803929/LOC100815926	2	0		2	100803929/100815926
CC	GO:0034357	photosynthetic membrane	5/123	75/4145	0.0705421	0.343195	100785563/100306223/100526966/100500540/100305808	LOC100785563/LOC100306223/LOC100526966/LOC100500540/LOC100305808	5	0		5	100785563/100306223/100526966/100500540/100305808
CC	GO:0009579	thylakoid	5/123	79/4145	0.0840478	0.343195	100785563/100306223/100526966/100500540/100305808	LOC100785563/LOC100306223/LOC100526966/LOC100500540/LOC100305808	5	0		5	100785563/100306223/100526966/100500540/100305808
CC	GO:0044436	thylakoid part	5/123	79/4145	0.0840478	0.343195	100785563/100306223/100526966/100500540/100305808	LOC100785563/LOC100306223/LOC100526966/LOC100500540/LOC100305808	5	0		5	100785563/100306223/100526966/100500540/100305808
CC	GO:0009522	photosystem I	2/123	20/4145	0.11735	0.44232	100785563/100500540	LOC100785563/LOC100500540	2	0		2	100785563/100500540
CC	GO:0009523	photosystem II	3/123	50/4145	0.184257	0.6449	100306223/100526966/100305808	LOC100306223/LOC100526966/LOC100305808	3	0		3	100306223/100526966/100305808
CC	GO:0071944	cell periphery	7/123	162/4145	0.204181	0.66699	100808078/100798477/100810548/100810579/100782104/100786852/100817350	LOC100808078/LOC100798477/LOC100810548/LOC100810579/LOC100782104/LOC100786852/LOC100817350	7	1	100817350	6	100808078/100798477/100810548/100810579/100782104/100786852
CC	GO:0044454	nuclear chromosome part	1/123	10/4145	0.260342	0.750398	100795599	LOC100795599	1	1	100795599	0
CC	GO:0045261	proton-transporting ATP synthase complex, catalytic core F(1)	1/123	10/4145	0.260342	0.750398	100797879	LOC100797879	1	1	100797879	0
CC	GO:0009538	photosystem I reaction center	1/123	12/4145	0.303697	0.794826	100500540	LOC100500540	1	0		1	100500540
CC	GO:0031012	extracellular matrix	1/123	13/4145	0.324419	0.794826	100803218	LOC100803218	1	0		1	100803218
CC	GO:0044421	extracellular region part	1/123	13/4145	0.324419	0.794826	100803218	LOC100803218	1	0		1	100803218
CC	GO:0005759	mitochondrial matrix	1/123	14/4145	0.344529	0.803902	100818815	LOC100818815	1	1	100818815	0
CC	GO:0000228	nuclear chromosome	1/123	17/4145	0.401366	0.855085	100795599	LOC100795599	1	1	100795599	0
CC	GO:0045259	proton-transporting ATP synthase complex	1/123	17/4145	0.401366	0.855085	100797879	LOC100797879	1	1	100797879	0
CC	GO:0005875	microtubule associated complex	1/123	19/4145	0.436514	0.891215	100527224	LOC100527224	1	1	100527224	0
CC	GO:0005576	extracellular region	2/123	59/4145	0.527397	0.999472	100803218/100782104	LOC100803218/LOC100782104	2	0		2	100803218/100782104
CC	GO:0016459	myosin complex	1/123	27/4145	0.557775	0.999472	100812525	LOC100812525	1	0		1	100812525
CC	GO:0015630	microtubule cytoskeleton	1/123	29/4145	0.583801	0.999472	100527224	LOC100527224	1	1	100527224	0
CC	GO:0033178	proton-transporting two-sector ATPase complex, catalytic domain	1/123	31/4145	0.608307	0.999472	100797879	LOC100797879	1	1	100797879	0
CC	GO:0044430	cytoskeletal part	2/123	69/4145	0.613165	0.999472	100527224/100812525	LOC100527224/LOC100812525	2	1	100527224	1	100812525
CC	GO:0005856	cytoskeleton	2/123	73/4145	0.64402	0.999472	100527224/100812525	LOC100527224/LOC100812525	2	1	100527224	1	100812525
CC	GO:0005618	cell wall	2/123	75/4145	0.658712	0.999472	100782104/100817350	LOC100782104/LOC100817350	2	1	100817350	1	100782104
CC	GO:0030312	external encapsulating structure	2/123	75/4145	0.658712	0.999472	100782104/100817350	LOC100782104/LOC100817350	2	1	100817350	1	100782104
CC	GO:0048046	apoplast	1/123	39/4145	0.692819	0.999472	100782104	LOC100782104	1	0		1	100782104
CC	GO:0015629	actin cytoskeleton	1/123	40/4145	0.702021	0.999472	100812525	LOC100812525	1	0		1	100812525
CC	GO:0098796	membrane protein complex	6/123	261/4145	0.79731	0.999472	100785563/100306223/100526966/100500540/100797879/100305808	LOC100785563/LOC100306223/LOC100526966/LOC100500540/LOC100797879/LOC100305808	6	1	100797879	5	100785563/100306223/100526966/100500540/100305808
CC	GO:0044427	chromosomal part	1/123	55/4145	0.811347	0.999472	100795599	LOC100795599	1	1	100795599	0
CC	GO:0031974	membrane-enclosed lumen	2/123	103/4145	0.817223	0.999472	100795599/100818815	LOC100795599/LOC100818815	2	2	100795599/100818815	0
CC	GO:0043233	organelle lumen	2/123	103/4145	0.817223	0.999472	100795599/100818815	LOC100795599/LOC100818815	2	2	100795599/100818815	0
CC	GO:0070013	intracellular organelle lumen	2/123	103/4145	0.817223	0.999472	100795599/100818815	LOC100795599/LOC100818815	2	2	100795599/100818815	0
CC	GO:0016469	proton-transporting two-sector ATPase complex	1/123	58/4145	0.827865	0.999472	100797879	LOC100797879	1	1	100797879	0
CC	GO:0044429	mitochondrial part	1/123	61/4145	0.842947	0.999472	100818815	LOC100818815	1	1	100818815	0
CC	GO:0005694	chromosome	1/123	78/4145	0.906713	0.999472	100795599	LOC100795599	1	1	100795599	0
CC	GO:0031981	nuclear lumen	1/123	89/4145	0.933484	0.999472	100795599	LOC100795599	1	1	100795599	0
CC	GO:0005739	mitochondrion	1/123	115/4145	0.970207	0.999472	100818815	LOC100818815	1	1	100818815	0
CC	GO:0044428	nuclear part	1/123	134/4145	0.98349	0.999472	100795599	LOC100795599	1	1	100795599	0
CC	GO:0005840	ribosome	4/123	387/4145	0.997788	0.999472	100500013/100789419/100779884/100787561	LOC100500013/LOC100789419/LOC100779884/LOC100787561	4	0		4	100500013/100789419/100779884/100787561
CC	GO:0044422	organelle part	4/123	430/4145	0.999274	0.999472	100527224/100812525/100795599/100818815	LOC100527224/LOC100812525/LOC100795599/LOC100818815	4	3	100527224/100795599/100818815	1	100812525
CC	GO:0044446	intracellular organelle part	4/123	430/4145	0.999274	0.999472	100527224/100812525/100795599/100818815	LOC100527224/LOC100812525/LOC100795599/LOC100818815	4	3	100527224/100795599/100818815	1	100812525
CC	GO:1990904	ribonucleoprotein complex	4/123	442/4145	0.999472	0.999472	100500013/100789419/100779884/100787561	LOC100500013/LOC100789419/LOC100779884/LOC100787561	4	0		4	100500013/100789419/100779884/100787561
MF	GO:0043565	sequence-specific DNA binding	50/737	401/17665	4.1322e-12	9.33877e-10	100808242/100127370/100815760/100127385/100127396/732587/100127391/100101871/102666898/100790050/100170682/100817440/100127393/100812267/100792833/778137/100127362/100812027/100783832/100810841/100780835/100802124/100805895/547565/100778162/100794605/1001	LOC100808242/WRKY12/LOC100815760/WRKY39/WRKY61/WRKY13/WRKY47/BZIP38/LOC102666898/LOC100790050/WRKY57/HSF-18/WRKY49/HSF-32/LOC100792833/BZIP105/BZIP37/LOC100812027/HSF-25/LOC100810841/HSF-28/LOC100802124/LOC100805895/HDL57/WRKY76/HSF-08/WRKY55/BZIP3/HSF-19	50	5	778137/547565/102667104/100816452/100499926	45	100808242/100127370/100815760/100127385/100127396/732587/100127391/100101871/102666898/100790050/100170682/100817440/100127393/100812267/100792833/100127362/100812027/100783832/100810841/100780835/100802124/100805895/100778162/100794605/100127428/10078763
MF	GO:0016702	oxidoreductase activity, acting on single donors with incorporation of molecular oxygen, incorporation of two atoms of oxygen	13/737	65/17665	2.30472e-06	0.000260434	106798389/100806214/121174926/547856/100781523/100802459/100800451/100800269/100781331/100127399/100777166/100802887/100803358	LOC106798389/LOC100806214/LOC121174926/VLXC/LOC100781523/LOC100802459/LOC100800451/LOC100800269/LOC100781331/LOX9/LOC100777166/LOC100802887/LOC100803358	13	0		13	106798389/100806214/121174926/547856/100781523/100802459/100800451/100800269/100781331/100127399/100777166/100802887/100803358
MF	GO:0051213	dioxygenase activity	13/737	68/17665	3.92294e-06	0.000295528	106798389/100806214/121174926/547856/100781523/100802459/100800451/100800269/100781331/100127399/100777166/100802887/100803358	LOC106798389/LOC100806214/LOC121174926/VLXC/LOC100781523/LOC100802459/LOC100800451/LOC100800269/LOC100781331/LOX9/LOC100777166/LOC100802887/LOC100803358	13	0		13	106798389/100806214/121174926/547856/100781523/100802459/100800451/100800269/100781331/100127399/100777166/100802887/100803358
MF	GO:0016701	oxidoreductase activity, acting on single donors with incorporation of molecular oxygen	13/737	80/17665	2.48622e-05	0.00140472	106798389/100806214/121174926/547856/100781523/100802459/100800451/100800269/100781331/100127399/100777166/100802887/100803358	LOC106798389/LOC100806214/LOC121174926/VLXC/LOC100781523/LOC100802459/LOC100800451/LOC100800269/LOC100781331/LOX9/LOC100777166/LOC100802887/LOC100803358	13	0		13	106798389/100806214/121174926/547856/100781523/100802459/100800451/100800269/100781331/100127399/100777166/100802887/100803358
MF	GO:0043531	ADP binding	23/737	239/17665	0.00017523	0.00792041	100816134/547562/106798041/100807994/100809435/100800632/100820033/100778550/100499653/113001952/novel.957/100776884/100793122/100813640/100817950/113001153/100815486/102660573/547638/100805529/121173697/100785433/100783190	LOC100816134/LOC547562/LOC106798041/LOC100807994/LOC100809435/LOC100800632/LOC100820033/LOC100778550/LOC100499653/LOC113001952/-/LOC100776884/LOC100793122/LOC100813640/LOC100817950/LOC113001153/LOC100815486/LOC102660573/KR3/LOC100805529/LOC121173697/LOC10	23	3	106798041/100820033/100783190	20	100816134/547562/100807994/100809435/100800632/100778550/100499653/113001952/novel.957/100776884/100793122/100813640/100817950/113001153/100815486/102660573/547638/100805529/121173697/100785433
MF	GO:0001871	pattern binding	10/737	63/17665	0.000259112	0.00836563	100801993/100809236/100782716/100792548/106795446/100813531/102661831/100800873/100794505/100305367	LOC100801993/LOC100809236/LOC100782716/LOC100792548/LOC106795446/LOC100813531/LOC102661831/LOC100800873/LOC100794505/LOC100305367	10	0		10	100801993/100809236/100782716/100792548/106795446/100813531/102661831/100800873/100794505/100305367
MF	GO:0030247	polysaccharide binding	10/737	63/17665	0.000259112	0.00836563	100801993/100809236/100782716/100792548/106795446/100813531/102661831/100800873/100794505/100305367	LOC100801993/LOC100809236/LOC100782716/LOC100792548/LOC106795446/LOC100813531/LOC102661831/LOC100800873/LOC100794505/LOC100305367	10	0		10	100801993/100809236/100782716/100792548/106795446/100813531/102661831/100800873/100794505/100305367
MF	GO:0004842	ubiquitin-protein transferase activity	14/737	127/17665	0.000846813	0.0212644	100783749/100811153/100800966/548086/100790182/100787869/100811258/100795913/100810176/100809839/100781196/100795816/100795263/100809123	LOC100783749/LOC100811153/LOC100800966/13-1-1/LOC100790182/LOC100787869/LOC100811258/LOC100795913/LOC100810176/LOC100809839/LOC100781196/LOC100795816/PUB8/LOC100809123	14	2	100810176/100781196	12	100783749/100811153/100800966/548086/100790182/100787869/100811258/100795913/100809839/100795816/100795263/100809123
MF	GO:0019787	ubiquitin-like protein transferase activity	14/737	127/17665	0.000846813	0.0212644	100783749/100811153/100800966/548086/100790182/100787869/100811258/100795913/100810176/100809839/100781196/100795816/100795263/100809123	LOC100783749/LOC100811153/LOC100800966/13-1-1/LOC100790182/LOC100787869/LOC100811258/LOC100795913/LOC100810176/LOC100809839/LOC100781196/LOC100795816/PUB8/LOC100809123	14	2	100810176/100781196	12	100783749/100811153/100800966/548086/100790182/100787869/100811258/100795913/100809839/100795816/100795263/100809123
MF	GO:0051087	chaperone binding	6/737	29/17665	0.0010778	0.023546	100784184/121173982/102668563/100806922/102667357/100775568	LOC100784184/LOC121173982/BAG6A/LOC100806922/LOC102667357/LOC100775568	6	2	102668563/100806922	4	100784184/121173982/102667357/100775568
MF	GO:0140103	catalytic activity, acting on a glycoprotein	5/737	20/17665	0.00114605	0.023546	100787062/100805850/100780085/100816069/100791877	LOC100787062/LOC100805850/LOC100780085/LOC100816069/LOC100791877	5	0		5	100787062/100805850/100780085/100816069/100791877
MF	GO:0016161	beta-amylase activity	4/737	18/17665	0.00575936	0.108468	100786079/100818063/547683/100781423	LOC100786079/LOC100818063/BMY2/LOC100781423	4	4	100786079/100818063/547683/100781423	0
MF	GO:0004568	chitinase activity	3/737	12/17665	0.0119977	0.171093	100785397/100799642/547572	LOC100785397/LOC100799642/CHIA1	3	0		3	100785397/100799642/547572
MF	GO:0016682	oxidoreductase activity, acting on diphenols and related substances as donors, oxygen as acceptor	3/737	12/17665	0.0119977	0.171093	548077/100037474/100798709	AOX3/LOC100037474/LOC100798709	3	2	100037474/100798709	1	548077
MF	GO:0016160	amylase activity	4/737	22/17665	0.0120659	0.171093	100786079/100818063/547683/100781423	LOC100786079/LOC100818063/BMY2/LOC100781423	4	4	100786079/100818063/547683/100781423	0
MF	GO:0015036	disulfide oxidoreductase activity	7/737	60/17665	0.0121128	0.171093	100306716/100527118/100775994/100809224/100791149/100810320/100809924	LOC100306716/LOC100527118/LOC100775994/LOC100809224/LOC100791149/LOC100810320/LOC100809924	7	0		7	100306716/100527118/100775994/100809224/100791149/100810320/100809924
MF	GO:0008375	acetylglucosaminyltransferase activity	7/737	62/17665	0.0143669	0.190995	100787062/100810724/100805850/100780085/100816069/100796558/100779041	LOC100787062/LOC100810724/LOC100805850/LOC100780085/LOC100816069/LOC100796558/LOC100779041	7	1	100796558	6	100787062/100810724/100805850/100780085/100816069/100779041
MF	GO:0016667	oxidoreductase activity, acting on a sulfur group of donors	8/737	78/17665	0.0158644	0.199186	100306716/100527118/100775994/100809224/100527085/100791149/100810320/100809924	LOC100306716/LOC100527118/LOC100775994/LOC100809224/LOC100527085/LOC100791149/LOC100810320/LOC100809924	8	0		8	100306716/100527118/100775994/100809224/100527085/100791149/100810320/100809924
MF	GO:0004674	protein serine/threonine kinase activity	4/737	27/17665	0.0245765	0.292331	100794112/100812571/100819820/100812814	LOC100794112/LOC100812571/LOC100819820/LOC100812814	4	1	100812571	3	100794112/100819820/100812814
MF	GO:0015035	protein disulfide oxidoreductase activity	6/737	56/17665	0.0286063	0.323251	100306716/100527118/100775994/100791149/100810320/100809924	LOC100306716/LOC100527118/LOC100775994/LOC100791149/LOC100810320/LOC100809924	6	0		6	100306716/100527118/100775994/100791149/100810320/100809924
MF	GO:0005509	calcium ion binding	18/737	266/17665	0.0304331	0.326425	100306396/100527230/100500465/100796491/112998383/100808399/100796623/100791597/111240476/100527035/100817249/106795446/100786354/102661831/100814475/100815639/100816157/100527380	LOC100306396/LOC100527230/LOC100500465/LOC100796491/LOC112998383/LOC100808399/ANN11/LOC100791597/LOC111240476/LOC100527035/LOC100817249/LOC106795446/LOC100786354/LOC102661831/LOC100814475/LOC100815639/LOC100816157/LOC100527380	18	2	100786354/100527380	16	100306396/100527230/100500465/100796491/112998383/100808399/100796623/100791597/111240476/100527035/100817249/106795446/102661831/100814475/100815639/100816157
MF	GO:0016679	oxidoreductase activity, acting on diphenols and related substances as donors	3/737	17/17665	0.0317759	0.326425	548077/100037474/100798709	AOX3/LOC100037474/LOC100798709	3	2	100037474/100798709	1	548077
MF	GO:0030246	carbohydrate binding	14/737	203/17665	0.0455203	0.447287	100801993/100809236/100782716/100305427/100792548/106795446/100813531/100802293/102661831/100800873/100791358/100794505/100305367/100801977	LOC100801993/LOC100809236/LOC100782716/LOC100305427/LOC100792548/LOC106795446/LOC100813531/LOC100802293/LOC102661831/LOC100800873/LOC100791358/LOC100794505/LOC100305367/LOC100801977	14	0		14	100801993/100809236/100782716/100305427/100792548/106795446/100813531/100802293/102661831/100800873/100791358/100794505/100305367/100801977
MF	GO:0016747	transferase activity, transferring acyl groups other than amino-acyl groups	14/737	207/17665	0.0520262	0.489913	100787907/100780358/100819144/100792864/100814826/100798444/100814097/100807120/100815887/100814459/100799333/100782933/100815354/100789881	LOC100787907/LOC100780358/LOC100819144/LOC100792864/IMAT1/LOC100798444/LOC100814097/LOC100807120/LOC100815887/LOC100814459/TAP1/LOC100782933/LOC100815354/LOC100789881	14	4	100814826/100799333/100782933/100815354	10	100787907/100780358/100819144/100792864/100798444/100814097/100807120/100815887/100814459/100789881
MF	GO:0005516	calmodulin binding	5/737	50/17665	0.0564853	0.49874	100788183/100816427/100805759/100802257/100803213	LOC100788183/LOC100816427/LOC100805759/LOC100802257/LOC100803213	5	0		5	100788183/100816427/100805759/100802257/100803213
MF	GO:0016705	oxidoreductase activity, acting on paired donors, with incorporation or reduction of molecular oxygen	17/737	268/17665	0.0573771	0.49874	100305351/100499626/100803409/100795308/100780770/100812619/100805047/100795125/547475/100795314/100795027/100804509/100037482/100801764/100777999/100809929/100780780	FAD7-1/FAD7-2/LOC100803409/LOC100795308/CYP97C10/LOC100812619/LOC100805047/CYP90A15/SF3'H1/LOC100795314/LOC100795027/LOC100804509/AOS2/CYP74A1/LOC100777999/LOC100809929/LOC100780780	17	7	100780770/100812619/100805047/547475/100804509/100809929/100780780	10	100305351/100499626/100803409/100795308/100795125/100795314/100795027/100037482/100801764/100777999
MF	GO:0008519	ammonium transmembrane transporter activity	2/737	10/17665	0.0626391	0.524312	100790119/100783281	AMT2.1/AMT2.2	2	0		2	100790119/100783281
MF	GO:0050660	flavin adenine dinucleotide binding	9/737	123/17665	0.0720299	0.555654	100775893/100794253/100812619/100788233/100800722/100795027/100775353/100778208/100778575	LOC100775893/LOC100794253/LOC100812619/LOC100788233/LOC100800722/LOC100795027/LOC100775353/LOC100778208/LOC100778575	9	2	100794253/100812619	7	100775893/100788233/100800722/100795027/100775353/100778208/100778575
MF	GO:0051082	unfolded protein binding	7/737	88/17665	0.0745144	0.555654	100818805/100811234/100784477/100194423/100819568/100786074/100778672	LOC100818805/HSP90A1/HSP90A2/HSP90-1/HSP90-2/LOC100786074/LOC100778672	7	0		7	100818805/100811234/100784477/100194423/100819568/100786074/100778672
MF	GO:0031406	carboxylic acid binding	4/737	39/17665	0.0782084	0.555654	100793459/100818506/100499724/100780903	LOC100793459/LOC100818506/LOC100499724/LOC100780903	4	1	100818506	3	100793459/100499724/100780903
MF	GO:0043177	organic acid binding	4/737	39/17665	0.0782084	0.555654	100793459/100818506/100499724/100780903	LOC100793459/LOC100818506/LOC100499724/LOC100780903	4	1	100818506	3	100793459/100499724/100780903
MF	GO:0015297	antiporter activity	8/737	107/17665	0.0786767	0.555654	100778868/100780766/100811560/100800053/100790437/100793298/novel.574/100805257	LOC100778868/LOC100780766/LOC100811560/LOC100800053/LOC100790437/LOC100793298/-/LOC100805257	8	7	100778868/100780766/100800053/100790437/100793298/novel.574/100805257	1	100811560
MF	GO:0004602	glutathione peroxidase activity	2/737	12/17665	0.0869958	0.569374	100306570/100500036	LOC100306570/LOC100500036	2	2	100306570/100500036	0
MF	GO:0060590	ATPase regulator activity	2/737	12/17665	0.0869958	0.569374	100784184/100775568	LOC100784184/LOC100775568	2	0		2	100784184/100775568
MF	GO:0015238	drug transmembrane transporter activity	6/737	74/17665	0.0881774	0.569374	100780766/100811560/100800053/100790437/100793298/100805257	LOC100780766/LOC100811560/LOC100800053/LOC100790437/LOC100793298/LOC100805257	6	5	100780766/100800053/100790437/100793298/100805257	1	100811560
MF	GO:0016717	oxidoreductase activity, acting on paired donors, with oxidation of a pair of donors resulting in the reduction of molecular oxygen to two molecules of water	2/737	13/17665	0.100064	0.62818	100305351/100499626	FAD7-1/FAD7-2	2	0		2	100305351/100499626
MF	GO:0015291	secondary active transmembrane transporter activity	8/737	116/17665	0.111943	0.683761	100778868/100780766/100811560/100800053/100790437/100793298/novel.574/100805257	LOC100778868/LOC100780766/LOC100811560/LOC100800053/LOC100790437/LOC100793298/-/LOC100805257	8	7	100778868/100780766/100800053/100790437/100793298/novel.574/100805257	1	100811560
MF	GO:0046983	protein dimerization activity	25/737	465/17665	0.117578	0.699281	100812951/100803916/100800801/100776289/100812802/100819853/100816551/100805348/100778860/100784724/100811777/100806078/100803534/100784431/100811485/100817061/100790168/100305705/100815874/100783462/100791810/100789126/100811049/100794682/100782374	LOC100812951/LOC100803916/LOC100800801/LOC100776289/LOC100812802/LOC100819853/LOC100816551/LOC100805348/LOC100778860/PIF3/PIF4A/LOC100806078/LOC100803534/LOC100784431/LOC100811485/LOC100817061/LOC100790168/LOC100305705/LOC100815874/LOC100783462/LOC1007918	25	8	100800801/100812802/100816551/100778860/100305705/100783462/100789126/100811049	17	100812951/100803916/100776289/100819853/100805348/100784724/100811777/100806078/100803534/100784431/100811485/100817061/100790168/100815874/100791810/100794682/100782374
MF	GO:0004525	ribonuclease III activity	2/737	15/17665	0.127635	0.721137	100527214/100527745	LOC100527214/LOC100527745	2	1	100527214	1	100527745
MF	GO:0032296	double-stranded RNA-specific ribonuclease activity	2/737	15/17665	0.127635	0.721137	100527214/100527745	LOC100527214/LOC100527745	2	1	100527214	1	100527745
MF	GO:0005544	calcium-dependent phospholipid binding	2/737	16/17665	0.142013	0.764167	100796623/100815639	ANN11/LOC100815639	2	0		2	100796623/100815639
MF	GO:0016872	intramolecular lyase activity	2/737	16/17665	0.142013	0.764167	100800820/100819908	LOC100800820/MIPS4	2	2	100800820/100819908	0
MF	GO:0010333	terpene synthase activity	2/737	17/17665	0.156712	0.804928	100782452/100783015	TPS3/TPS5	2	0		2	100782452/100783015
MF	GO:0050664	oxidoreductase activity, acting on NAD(P)H, oxygen as acceptor	2/737	17/17665	0.156712	0.804928	100812342/100799682	LOC100812342/LOC100799682	2	0		2	100812342/100799682
MF	GO:0051537	2 iron, 2 sulfur cluster binding	2/737	19/17665	0.186865	0.907655	100783951/100306446	LOC100783951/LOC100306446	2	0		2	100783951/100306446
MF	GO:0016746	transferase activity, transferring acyl groups	15/737	278/17665	0.186938	0.907655	100776695/100787907/100780358/100819144/100792864/100814826/100798444/100814097/100807120/100815887/100814459/100799333/100782933/100815354/100789881	LOC100776695/LOC100787907/LOC100780358/LOC100819144/LOC100792864/IMAT1/LOC100798444/LOC100814097/LOC100807120/LOC100815887/LOC100814459/TAP1/LOC100782933/LOC100815354/LOC100789881	15	4	100814826/100799333/100782933/100815354	11	100776695/100787907/100780358/100819144/100792864/100798444/100814097/100807120/100815887/100814459/100789881
MF	GO:0016597	amino acid binding	3/737	36/17665	0.18876	0.907655	100793459/100818506/100780903	LOC100793459/LOC100818506/LOC100780903	3	1	100818506	2	100793459/100780903
MF	GO:0016838	carbon-oxygen lyase activity, acting on phosphates	2/737	20/17665	0.202228	0.952157	100782452/100783015	TPS3/TPS5	2	0		2	100782452/100783015
MF	GO:0016891	endoribonuclease activity, producing 5'-phosphomonoesters	2/737	21/17665	0.217726	0.984122	100527214/100527745	LOC100527214/LOC100527745	2	1	100527214	1	100527745
MF	GO:0016893	endonuclease activity, active with either ribo- or deoxyribonucleic acids and producing 5'-phosphomonoesters	2/737	21/17665	0.217726	0.984122	100527214/100527745	LOC100527214/LOC100527745	2	1	100527214	1	100527745
MF	GO:0009055	electron transfer activity	9/737	162/17665	0.235926	0.999997	100306716/100527118/100775994/100805802/100807820/100791149/100810320/100306522/100809924	LOC100306716/LOC100527118/LOC100775994/LOC100805802/LOC100807820/LOC100791149/LOC100810320/LOC100306522/LOC100809924	9	0		9	100306716/100527118/100775994/100805802/100807820/100791149/100810320/100306522/100809924
MF	GO:0016709	oxidoreductase activity, acting on paired donors, with incorporation or reduction of molecular oxygen, NAD(P)H as one donor, and incorporation of one atom of oxygen	2/737	23/17665	0.248978	0.999997	100812619/100795027	LOC100812619/LOC100795027	2	1	100812619	1	100795027
MF	GO:0005506	iron ion binding	14/737	273/17665	0.25129	0.999997	100803409/100795308/100780770/100805047/100795125/547475/100815846/100795314/100804509/100037482/100801764/100777999/100809929/100780780	LOC100803409/LOC100795308/CYP97C10/LOC100805047/CYP90A15/SF3'H1/LOC100815846/LOC100795314/LOC100804509/AOS2/CYP74A1/LOC100777999/LOC100809929/LOC100780780	14	6	100780770/100805047/547475/100804509/100809929/100780780	8	100803409/100795308/100795125/100815846/100795314/100037482/100801764/100777999
MF	GO:0004970	ionotropic glutamate receptor activity	2/737	24/17665	0.264664	0.999997	100818619/100778941	LOC100818619/LOC100778941	2	0		2	100818619/100778941
MF	GO:0005230	extracellular ligand-gated ion channel activity	2/737	24/17665	0.264664	0.999997	100818619/100778941	LOC100818619/LOC100778941	2	0		2	100818619/100778941
MF	GO:0008066	glutamate receptor activity	2/737	24/17665	0.264664	0.999997	100818619/100778941	LOC100818619/LOC100778941	2	0		2	100818619/100778941
MF	GO:0022824	transmitter-gated ion channel activity	2/737	24/17665	0.264664	0.999997	100818619/100778941	LOC100818619/LOC100778941	2	0		2	100818619/100778941
MF	GO:0022835	transmitter-gated channel activity	2/737	24/17665	0.264664	0.999997	100818619/100778941	LOC100818619/LOC100778941	2	0		2	100818619/100778941
MF	GO:0030594	neurotransmitter receptor activity	2/737	24/17665	0.264664	0.999997	100818619/100778941	LOC100818619/LOC100778941	2	0		2	100818619/100778941
MF	GO:0022804	active transmembrane transporter activity	11/737	212/17665	0.27201	0.999997	100778868/100787314/100780766/100811560/100800053/100790437/100793298/novel.574/100797879/100805257/100819045	LOC100778868/LOC100787314/LOC100780766/LOC100811560/LOC100800053/LOC100790437/LOC100793298/-/LOC100797879/LOC100805257/LOC100819045	11	9	100778868/100787314/100780766/100800053/100790437/100793298/novel.574/100797879/100805257	2	100811560/100819045
MF	GO:0015276	ligand-gated ion channel activity	2/737	25/17665	0.280351	0.999997	100818619/100778941	LOC100818619/LOC100778941	2	0		2	100818619/100778941
MF	GO:0022834	ligand-gated channel activity	2/737	25/17665	0.280351	0.999997	100818619/100778941	LOC100818619/LOC100778941	2	0		2	100818619/100778941
MF	GO:0004601	peroxidase activity	6/737	106/17665	0.281421	0.999997	100306570/100500036/100812342/100799682/100817540/100804400	LOC100306570/LOC100500036/LOC100812342/LOC100799682/LOC100817540/LOC100804400	6	3	100306570/100500036/100804400	3	100812342/100799682/100817540
MF	GO:0016684	oxidoreductase activity, acting on peroxide as acceptor	6/737	108/17665	0.295936	0.999997	100306570/100500036/100812342/100799682/100817540/100804400	LOC100306570/LOC100500036/LOC100812342/LOC100799682/LOC100817540/LOC100804400	6	3	100306570/100500036/100804400	3	100812342/100799682/100817540
MF	GO:0004521	endoribonuclease activity	2/737	27/17665	0.311618	0.999997	100527214/100527745	LOC100527214/LOC100527745	2	1	100527214	1	100527745
MF	GO:0016651	oxidoreductase activity, acting on NAD(P)H	3/737	47/17665	0.312437	0.999997	100809224/100812342/100799682	LOC100809224/LOC100812342/LOC100799682	3	0		3	100809224/100812342/100799682
MF	GO:0004888	transmembrane signaling receptor activity	2/737	28/17665	0.32715	0.999997	100818619/100778941	LOC100818619/LOC100778941	2	0		2	100818619/100778941
MF	GO:0019139	cytokinin dehydrogenase activity	1/737	10/17665	0.347062	0.999997	100800722	LOC100800722	1	0		1	100800722
MF	GO:0033926	glycopeptide alpha-N-acetylgalactosaminidase activity	1/737	10/17665	0.347062	0.999997	100791877	LOC100791877	1	0		1	100791877
MF	GO:0020037	heme binding	15/737	320/17665	0.358942	0.999997	100803409/100795308/100780770/100805047/100795125/547475/100795314/100817540/100804400/100804509/100037482/100801764/100777999/100809929/100780780	LOC100803409/LOC100795308/CYP97C10/LOC100805047/CYP90A15/SF3'H1/LOC100795314/LOC100817540/LOC100804400/LOC100804509/AOS2/CYP74A1/LOC100777999/LOC100809929/LOC100780780	15	7	100780770/100805047/547475/100804400/100804509/100809929/100780780	8	100803409/100795308/100795125/100795314/100817540/100037482/100801764/100777999
MF	GO:0046906	tetrapyrrole binding	15/737	322/17665	0.367925	0.999997	100803409/100795308/100780770/100805047/100795125/547475/100795314/100817540/100804400/100804509/100037482/100801764/100777999/100809929/100780780	LOC100803409/LOC100795308/CYP97C10/LOC100805047/CYP90A15/SF3'H1/LOC100795314/LOC100817540/LOC100804400/LOC100804509/AOS2/CYP74A1/LOC100777999/LOC100809929/LOC100780780	15	7	100780770/100805047/547475/100804400/100804509/100809929/100780780	8	100803409/100795308/100795125/100795314/100817540/100037482/100801764/100777999
MF	GO:0005216	ion channel activity	4/737	74/17665	0.372739	0.999997	100816236/100798945/100818619/100778941	LOC100816236/LOC100798945/LOC100818619/LOC100778941	4	1	100798945	3	100816236/100818619/100778941
MF	GO:0015267	channel activity	4/737	74/17665	0.372739	0.999997	100816236/100798945/100818619/100778941	LOC100816236/LOC100798945/LOC100818619/LOC100778941	4	1	100798945	3	100816236/100818619/100778941
MF	GO:0022803	passive transmembrane transporter activity	4/737	74/17665	0.372739	0.999997	100816236/100798945/100818619/100778941	LOC100816236/LOC100798945/LOC100818619/LOC100778941	4	1	100798945	3	100816236/100818619/100778941
MF	GO:0022838	substrate-specific channel activity	4/737	74/17665	0.372739	0.999997	100816236/100798945/100818619/100778941	LOC100816236/LOC100798945/LOC100818619/LOC100778941	4	1	100798945	3	100816236/100818619/100778941
MF	GO:0071949	FAD binding	1/737	11/17665	0.374319	0.999997	100794253	LOC100794253	1	1	100794253	0
MF	GO:0016209	antioxidant activity	6/737	119/17665	0.377654	0.999997	100306570/100500036/100812342/100799682/100817540/100804400	LOC100306570/LOC100500036/LOC100812342/LOC100799682/LOC100817540/LOC100804400	6	3	100306570/100500036/100804400	3	100812342/100799682/100817540
MF	GO:0051536	iron-sulfur cluster binding	5/737	97/17665	0.380501	0.999997	121174486/100783951/100802432/100306446/100781968	LOC121174486/LOC100783951/LOC100802432/LOC100306446/LOC100781968	5	1	121174486	4	100783951/100802432/100306446/100781968
MF	GO:0051540	metal cluster binding	5/737	97/17665	0.380501	0.999997	121174486/100783951/100802432/100306446/100781968	LOC121174486/LOC100783951/LOC100802432/LOC100306446/LOC100781968	5	1	121174486	4	100783951/100802432/100306446/100781968
MF	GO:0008417	fucosyltransferase activity	1/737	12/17665	0.400439	0.999997	100787812	LOC100787812	1	0		1	100787812
MF	GO:0016884	carbon-nitrogen ligase activity, with glutamine as amido-N-donor	1/737	12/17665	0.400439	0.999997	547894	AS2	1	1	547894	0
MF	GO:0031683	G-protein beta/gamma-subunit complex binding	1/737	12/17665	0.400439	0.999997	112997598	LOC112997598	1	0		1	112997598
MF	GO:0005543	phospholipid binding	3/737	55/17665	0.404297	0.999997	100796623/100804881/100815639	ANN11/LOC100804881/LOC100815639	3	0		3	100796623/100804881/100815639
MF	GO:0004497	monooxygenase activity	2/737	34/17665	0.41772	0.999997	100812619/100795027	LOC100812619/LOC100795027	2	1	100812619	1	100795027
MF	GO:0004332	fructose-bisphosphate aldolase activity	1/737	13/17665	0.42547	0.999997	100795446	LOC100795446	1	1	100795446	0
MF	GO:0016671	oxidoreductase activity, acting on a sulfur group of donors, disulfide as acceptor	1/737	13/17665	0.42547	0.999997	100527085	LOC100527085	1	0		1	100527085
MF	GO:0036442	proton-exporting ATPase activity	1/737	13/17665	0.42547	0.999997	100797879	LOC100797879	1	1	100797879	0
MF	GO:0046933	proton-transporting ATP synthase activity, rotational mechanism	1/737	13/17665	0.42547	0.999997	100797879	LOC100797879	1	1	100797879	0
MF	GO:0046961	proton-transporting ATPase activity, rotational mechanism	1/737	13/17665	0.42547	0.999997	100797879	LOC100797879	1	1	100797879	0
MF	GO:0008194	UDP-glycosyltransferase activity	7/737	150/17665	0.4361	0.999997	100787062/100810724/100805850/100780085/100816069/100796558/100779041	LOC100787062/LOC100810724/LOC100805850/LOC100780085/LOC100816069/LOC100796558/LOC100779041	7	1	100796558	6	100787062/100810724/100805850/100780085/100816069/100779041
MF	GO:0022836	gated channel activity	2/737	36/17665	0.446561	0.999997	100818619/100778941	LOC100818619/LOC100778941	2	0		2	100818619/100778941
MF	GO:0022839	ion gated channel activity	2/737	36/17665	0.446561	0.999997	100818619/100778941	LOC100818619/LOC100778941	2	0		2	100818619/100778941
MF	GO:0008289	lipid binding	6/737	129/17665	0.452374	0.999997	100785446/100802806/100796623/100804881/100815639/100809075	LOC100785446/LOC100802806/ANN11/LOC100804881/LOC100815639/LOC100809075	6	1	100809075	5	100785446/100802806/100796623/100804881/100815639
MF	GO:0004857	enzyme inhibitor activity	4/737	83/17665	0.457678	0.999997	548091/100306719/100305900/100817350	R1/CIF1/LOC100305900/LOC100817350	4	2	100306719/100817350	2	548091/100305900
MF	GO:0004553	hydrolase activity, hydrolyzing O-glycosyl compounds	17/737	392/17665	0.470267	0.999997	100786079/100785397/100789310/100794508/100818063/547683/100819282/100781423/100809047/100819911/100803406/547969/100782104/100791877/100817108/100799642/547572	LOC100786079/LOC100785397/LOC100789310/LOC100794508/LOC100818063/BMY2/SWEET50/LOC100781423/LOC100809047/LOC100819911/LOC100803406/LOC547969/LOC100782104/LOC100791877/LOC100817108/LOC100799642/CHIA1	17	7	100786079/100818063/547683/100819282/100781423/100819911/100817108	10	100785397/100789310/100794508/100809047/100803406/547969/100782104/100791877/100799642/547572
MF	GO:0004499	N,N-dimethylaniline monooxygenase activity	1/737	15/17665	0.472445	0.999997	100812619	LOC100812619	1	1	100812619	0
MF	GO:0004540	ribonuclease activity	2/737	38/17665	0.474582	0.999997	100527214/100527745	LOC100527214/LOC100527745	2	1	100527214	1	100527745
MF	GO:0008081	phosphoric diester hydrolase activity	2/737	38/17665	0.474582	0.999997	112998719/100781085	LOC112998719/LOC100781085	2	0		2	112998719/100781085
MF	GO:0004519	endonuclease activity	2/737	39/17665	0.488267	0.999997	100527214/100527745	LOC100527214/LOC100527745	2	1	100527214	1	100527745
MF	GO:0008483	transaminase activity	1/737	16/17665	0.494474	0.999997	100170738	LOC100170738	1	1	100170738	0
MF	GO:0016763	transferase activity, transferring pentosyl groups	1/737	16/17665	0.494474	0.999997	100819664	LOC100819664	1	1	100819664	0
MF	GO:0016769	transferase activity, transferring nitrogenous groups	1/737	16/17665	0.494474	0.999997	100170738	LOC100170738	1	1	100170738	0
MF	GO:0008171	O-methyltransferase activity	2/737	40/17665	0.501726	0.999997	100800801/100819853	LOC100800801/LOC100819853	2	1	100800801	1	100819853
MF	GO:0015095	magnesium ion transmembrane transporter activity	1/737	17/17665	0.515584	0.999997	100817349	LOC100817349	1	1	100817349	0
MF	GO:0016832	aldehyde-lyase activity	1/737	17/17665	0.515584	0.999997	100795446	LOC100795446	1	1	100795446	0
MF	GO:0033218	amide binding	1/737	17/17665	0.515584	0.999997	100499724	LOC100499724	1	0		1	100499724
MF	GO:0019829	cation-transporting ATPase activity	1/737	18/17665	0.535814	0.999997	100797879	LOC100797879	1	1	100797879	0
MF	GO:0022853	active ion transmembrane transporter activity	1/737	18/17665	0.535814	0.999997	100797879	LOC100797879	1	1	100797879	0
MF	GO:0042625	ATPase coupled ion transmembrane transporter activity	1/737	18/17665	0.535814	0.999997	100797879	LOC100797879	1	1	100797879	0
MF	GO:0044769	ATPase activity, coupled to transmembrane movement of ions, rotational mechanism	1/737	18/17665	0.535814	0.999997	100797879	LOC100797879	1	1	100797879	0
MF	GO:0016798	hydrolase activity, acting on glycosyl bonds	17/737	414/17665	0.562256	0.999997	100786079/100785397/100789310/100794508/100818063/547683/100819282/100781423/100809047/100819911/100803406/547969/100782104/100791877/100817108/100799642/547572	LOC100786079/LOC100785397/LOC100789310/LOC100794508/LOC100818063/BMY2/SWEET50/LOC100781423/LOC100809047/LOC100819911/LOC100803406/LOC547969/LOC100782104/LOC100791877/LOC100817108/LOC100799642/CHIA1	17	7	100786079/100818063/547683/100819282/100781423/100819911/100817108	10	100785397/100789310/100794508/100809047/100803406/547969/100782104/100791877/100799642/547572
MF	GO:0045735	nutrient reservoir activity	1/737	20/17665	0.573777	0.999997	100302722	LOC100302722	1	0		1	100302722
MF	GO:0008047	enzyme activator activity	2/737	46/17665	0.577518	0.999997	100784184/100775568	LOC100784184/LOC100775568	2	0		2	100784184/100775568
MF	GO:0016835	carbon-oxygen lyase activity	3/737	73/17665	0.592343	0.999997	100781285/100782452/100783015	LOC100781285/TPS3/TPS5	3	0		3	100781285/100782452/100783015
MF	GO:0019842	vitamin binding	4/737	101/17665	0.61256	0.999997	547976/100037458/100499724/100170738	ACS1/ACS/LOC100499724/LOC100170738	4	1	100170738	3	547976/100037458/100499724
MF	GO:0004866	endopeptidase inhibitor activity	1/737	23/17665	0.624988	0.999997	548091	R1	1	0		1	548091
MF	GO:0016645	oxidoreductase activity, acting on the CH-NH group of donors	1/737	23/17665	0.624988	0.999997	100800722	LOC100800722	1	0		1	100800722
MF	GO:0016861	intramolecular oxidoreductase activity, interconverting aldoses and ketoses	1/737	23/17665	0.624988	0.999997	100795150	LOC100795150	1	0		1	100795150
MF	GO:0030414	peptidase inhibitor activity	1/737	23/17665	0.624988	0.999997	548091	R1	1	0		1	548091
MF	GO:0061134	peptidase regulator activity	1/737	23/17665	0.624988	0.999997	548091	R1	1	0		1	548091
MF	GO:0061135	endopeptidase regulator activity	1/737	23/17665	0.624988	0.999997	548091	R1	1	0		1	548091
MF	GO:0016866	intramolecular transferase activity	2/737	51/17665	0.633966	0.999997	100791132/100783948	LOC100791132/LOC100783948	2	1	100791132	1	100783948
MF	GO:0030234	enzyme regulator activity	6/737	157/17665	0.643955	0.999997	100784184/548091/100306719/100305900/100775568/100817350	LOC100784184/R1/CIF1/LOC100305900/LOC100775568/LOC100817350	6	2	100306719/100817350	4	100784184/548091/100305900/100775568
MF	GO:0030170	pyridoxal phosphate binding	3/737	80/17665	0.654317	0.999997	547976/100037458/100170738	ACS1/ACS/LOC100170738	3	1	100170738	2	547976/100037458
MF	GO:0070279	vitamin B6 binding	3/737	80/17665	0.654317	0.999997	547976/100037458/100170738	ACS1/ACS/LOC100170738	3	1	100170738	2	547976/100037458
MF	GO:0038023	signaling receptor activity	2/737	53/17665	0.654834	0.999997	100818619/100778941	LOC100818619/LOC100778941	2	0		2	100818619/100778941
MF	GO:0060089	molecular transducer activity	2/737	53/17665	0.654834	0.999997	100818619/100778941	LOC100818619/LOC100778941	2	0		2	100818619/100778941
MF	GO:0004659	prenyltransferase activity	1/737	25/17665	0.655667	0.999997	100812378	G2DT	1	1	100812378	0
MF	GO:0015116	sulfate transmembrane transporter activity	1/737	25/17665	0.655667	0.999997	100791091	LOC100791091	1	0		1	100791091
MF	GO:1901682	sulfur compound transmembrane transporter activity	1/737	25/17665	0.655667	0.999997	100791091	LOC100791091	1	0		1	100791091
MF	GO:0003743	translation initiation factor activity	2/737	54/17665	0.664906	0.999997	100791863/100796565	LOC100791863/LOC100796565	2	0		2	100791863/100796565
MF	GO:0005342	organic acid transmembrane transporter activity	1/737	26/17665	0.670053	0.999997	100794445	LOC100794445	1	1	100794445	0
MF	GO:0015171	amino acid transmembrane transporter activity	1/737	26/17665	0.670053	0.999997	100794445	LOC100794445	1	1	100794445	0
MF	GO:0046943	carboxylic acid transmembrane transporter activity	1/737	26/17665	0.670053	0.999997	100794445	LOC100794445	1	1	100794445	0
MF	GO:0003993	acid phosphatase activity	1/737	27/17665	0.683839	0.999997	100803398	LOC100803398	1	1	100803398	0
MF	GO:0016887	ATPase activity	8/737	217/17665	0.688862	0.999997	100820615/100787314/100792991/100797879/100794774/100819045/100776279/100790545	LOC100820615/LOC100787314/LOC100792991/LOC100797879/LOC100794774/LOC100819045/LOC100776279/LOC100790545	8	6	100787314/100792991/100797879/100794774/100776279/100790545	2	100820615/100819045
MF	GO:0060589	nucleoside-triphosphatase regulator activity	2/737	57/17665	0.693704	0.999997	100784184/100775568	LOC100784184/LOC100775568	2	0		2	100784184/100775568
MF	GO:0003924	GTPase activity	3/737	85/17665	0.694265	0.999997	112997598/100797652/100776983	LOC112997598/LOC100797652/TUBB1	3	2	100797652/100776983	1	112997598
MF	GO:0004871	signal transducer activity	3/737	85/17665	0.694265	0.999997	112997598/100818619/100778941	LOC112997598/LOC100818619/LOC100778941	3	0		3	112997598/100818619/100778941
MF	GO:0008374	O-acyltransferase activity	1/737	28/17665	0.69705	0.999997	100798444	LOC100798444	1	0		1	100798444
MF	GO:0009982	pseudouridine synthase activity	1/737	28/17665	0.69705	0.999997	100791132	LOC100791132	1	1	100791132	0
MF	GO:0016860	intramolecular oxidoreductase activity	1/737	28/17665	0.69705	0.999997	100795150	LOC100795150	1	0		1	100795150
MF	GO:0016614	oxidoreductase activity, acting on CH-OH group of donors	7/737	196/17665	0.714627	0.999997	100775893/100803962/100788233/100800722/100775353/100778208/100778575	LOC100775893/LOC100803962/LOC100788233/LOC100800722/LOC100775353/LOC100778208/LOC100778575	7	0		7	100775893/100803962/100788233/100800722/100775353/100778208/100778575
MF	GO:0046982	protein heterodimerization activity	4/737	116/17665	0.718489	0.999997	100803534/100784431/100305705/100782374	LOC100803534/LOC100784431/LOC100305705/LOC100782374	4	1	100305705	3	100803534/100784431/100782374
MF	GO:0016853	isomerase activity	7/737	197/17665	0.719528	0.999997	100805194/100800820/100819908/100791132/100795150/100801977/100783948	AOC6/LOC100800820/MIPS4/LOC100791132/LOC100795150/LOC100801977/LOC100783948	7	3	100800820/100819908/100791132	4	100805194/100795150/100801977/100783948
MF	GO:0008514	organic anion transmembrane transporter activity	1/737	30/17665	0.72184	0.999997	100794445	LOC100794445	1	1	100794445	0
MF	GO:0042626	ATPase activity, coupled to transmembrane movement of substances	3/737	89/17665	0.723638	0.999997	100787314/100797879/100819045	LOC100787314/LOC100797879/LOC100819045	3	2	100787314/100797879	1	100819045
MF	GO:0043492	ATPase activity, coupled to movement of substances	3/737	89/17665	0.723638	0.999997	100787314/100797879/100819045	LOC100787314/LOC100797879/LOC100819045	3	2	100787314/100797879	1	100819045
MF	GO:0004252	serine-type endopeptidase activity	3/737	91/17665	0.737476	0.999997	100784671/100820468/100795826	LOC100784671/LOC100820468/LOC100795826	3	1	100820468	2	100784671/100795826
MF	GO:0015298	solute:cation antiporter activity	1/737	32/17665	0.744605	0.999997	100778868	LOC100778868	1	1	100778868	0
MF	GO:0015299	solute:proton antiporter activity	1/737	32/17665	0.744605	0.999997	100778868	LOC100778868	1	1	100778868	0
MF	GO:0030599	pectinesterase activity	1/737	32/17665	0.744605	0.999997	100817350	LOC100817350	1	1	100817350	0
MF	GO:0044877	protein-containing complex binding	1/737	32/17665	0.744605	0.999997	112997598	LOC112997598	1	0		1	112997598
MF	GO:0008080	N-acetyltransferase activity	2/737	63/17665	0.745157	0.999997	100807120/100799333	LOC100807120/TAP1	2	1	100799333	1	100807120
MF	GO:0050662	coenzyme binding	15/737	416/17665	0.755075	0.999997	100775893/100803962/547976/100794253/100037458/100812619/100811095/100788233/100800722/100789519/100795027/100170738/100775353/100778208/100778575	LOC100775893/LOC100803962/ACS1/LOC100794253/ACS/LOC100812619/LOC100811095/LOC100788233/LOC100800722/LOC100789519/LOC100795027/LOC100170738/LOC100775353/LOC100778208/LOC100778575	15	3	100794253/100812619/100170738	12	100775893/100803962/547976/100037458/100811095/100788233/100800722/100789519/100795027/100775353/100778208/100778575
MF	GO:0031072	heat shock protein binding	1/737	33/17665	0.755279	0.999997	100818805	LOC100818805	1	0		1	100818805
MF	GO:0015399	primary active transmembrane transporter activity	3/737	96/17665	0.76967	0.999997	100787314/100797879/100819045	LOC100787314/LOC100797879/LOC100819045	3	2	100787314/100797879	1	100819045
MF	GO:0015405	P-P-bond-hydrolysis-driven transmembrane transporter activity	3/737	96/17665	0.76967	0.999997	100787314/100797879/100819045	LOC100787314/LOC100797879/LOC100819045	3	2	100787314/100797879	1	100819045
MF	GO:0016410	N-acyltransferase activity	2/737	67/17665	0.775193	0.999997	100807120/100799333	LOC100807120/TAP1	2	1	100799333	1	100807120
MF	GO:0004527	exonuclease activity	1/737	35/17665	0.775311	0.999997	102662234	LOC102662234	1	0		1	102662234
MF	GO:0050661	NADP binding	1/737	36/17665	0.784703	0.999997	100812619	LOC100812619	1	1	100812619	0
MF	GO:0004518	nuclease activity	3/737	100/17665	0.793042	0.999997	102662234/100527214/100527745	LOC102662234/LOC100527214/LOC100527745	3	1	100527214	2	102662234/100527745
MF	GO:0016407	acetyltransferase activity	2/737	71/17665	0.802088	0.999997	100807120/100799333	LOC100807120/TAP1	2	1	100799333	1	100807120
MF	GO:0016762	xyloglucan:xyloglucosyl transferase activity	1/737	39/17665	0.810594	0.999997	100782104	LOC100782104	1	0		1	100782104
MF	GO:0000989	transcription factor activity, transcription factor binding	1/737	40/17665	0.818514	0.999997	100807120	LOC100807120	1	0		1	100807120
MF	GO:0003712	transcription cofactor activity	1/737	40/17665	0.818514	0.999997	100807120	LOC100807120	1	0		1	100807120
MF	GO:0008509	anion transmembrane transporter activity	2/737	74/17665	0.820346	0.999997	100794445/100791091	LOC100794445/LOC100791091	2	1	100794445	1	100791091
MF	GO:0098772	molecular function regulator	6/737	195/17665	0.82815	0.999997	100784184/548091/100306719/100305900/100775568/100817350	LOC100784184/R1/CIF1/LOC100305900/LOC100775568/LOC100817350	6	2	100306719/100817350	4	100784184/548091/100305900/100775568
MF	GO:0016829	lyase activity	6/737	199/17665	0.842132	0.999997	100813423/100781285/100782452/112998589/100783015/100795446	LOC100813423/LOC100781285/TPS3/LOC112998589/TPS5/LOC100795446	6	2	112998589/100795446	4	100813423/100781285/100782452/100783015
MF	GO:0015103	inorganic anion transmembrane transporter activity	1/737	44/17665	0.84702	0.999997	100791091	LOC100791091	1	0		1	100791091
MF	GO:0015075	ion transmembrane transporter activity	11/737	347/17665	0.861798	0.999997	100790119/100783281/100778868/100794445/100816236/100817349/100798945/100791091/100818619/100797879/100778941	AMT2.1/AMT2.2/LOC100778868/LOC100794445/LOC100816236/LOC100817349/LOC100798945/LOC100791091/LOC100818619/LOC100797879/LOC100778941	11	5	100778868/100794445/100817349/100798945/100797879	6	100790119/100783281/100816236/100791091/100818619/100778941
MF	GO:0016879	ligase activity, forming carbon-nitrogen bonds	1/737	47/17665	0.865425	0.999997	547894	AS2	1	1	547894	0
MF	GO:0008135	translation factor activity, RNA binding	2/737	88/17665	0.887014	0.999997	100791863/100796565	LOC100791863/LOC100796565	2	0		2	100791863/100796565
MF	GO:0000988	transcription factor activity, protein binding	1/737	53/17665	0.895865	0.999997	100807120	LOC100807120	1	0		1	100807120
MF	GO:0016836	hydro-lyase activity	1/737	53/17665	0.895865	0.999997	100781285	LOC100781285	1	0		1	100781285
MF	GO:0042623	ATPase activity, coupled	3/737	126/17665	0.901126	0.999997	100787314/100797879/100819045	LOC100787314/LOC100797879/LOC100819045	3	2	100787314/100797879	1	100819045
MF	GO:0004386	helicase activity	1/737	55/17665	0.904398	0.999997	100815173	LOC100815173	1	0		1	100815173
MF	GO:0005507	copper ion binding	1/737	55/17665	0.904398	0.999997	100796699	LOC100796699	1	0		1	100796699
MF	GO:0016765	transferase activity, transferring alkyl or aryl (other than methyl) groups	1/737	56/17665	0.908399	0.999997	100812378	G2DT	1	1	100812378	0
MF	GO:0015318	inorganic molecular entity transmembrane transporter activity	9/737	315/17665	0.913191	0.999997	100778868/100794445/100816236/100817349/100798945/100791091/100818619/100797879/100778941	LOC100778868/LOC100794445/LOC100816236/LOC100817349/LOC100798945/LOC100791091/LOC100818619/LOC100797879/LOC100778941	9	5	100778868/100794445/100817349/100798945/100797879	4	100816236/100791091/100818619/100778941
MF	GO:0000287	magnesium ion binding	2/737	96/17665	0.913979	0.999997	100782452/100783015	TPS3/TPS5	2	0		2	100782452/100783015
MF	GO:0052689	carboxylic ester hydrolase activity	1/737	59/17665	0.919426	0.999997	100817350	LOC100817350	1	1	100817350	0
MF	GO:0004222	metalloendopeptidase activity	1/737	63/17665	0.932095	0.999997	100803218	LOC100803218	1	0		1	100803218
MF	GO:0016758	transferase activity, transferring hexosyl groups	12/737	416/17665	0.933659	0.999997	100787062/100810724/100805850/100795128/112999750/100780085/100816069/100782104/100796558/100787812/100779041/100784697	LOC100787062/LOC100810724/LOC100805850/LOC100795128/IF7GT3/LOC100780085/LOC100816069/LOC100782104/LOC100796558/LOC100787812/LOC100779041/LOC100784697	12	3	100795128/112999750/100796558	9	100787062/100810724/100805850/100780085/100816069/100782104/100787812/100779041/100784697
MF	GO:0015078	proton transmembrane transporter activity	2/737	105/17665	0.937056	0.999997	100778868/100797879	LOC100778868/LOC100797879	2	2	100778868/100797879	0
MF	GO:0042578	phosphoric ester hydrolase activity	3/737	143/17665	0.940989	0.999997	112998719/100803398/100781085	LOC112998719/LOC100803398/LOC100781085	3	1	100803398	2	112998719/100781085
MF	GO:0008324	cation transmembrane transporter activity	5/737	210/17665	0.941314	0.999997	100790119/100783281/100778868/100817349/100797879	AMT2.1/AMT2.2/LOC100778868/LOC100817349/LOC100797879	5	3	100778868/100817349/100797879	2	100790119/100783281
MF	GO:0051287	NAD binding	1/737	67/17665	0.942774	0.999997	100803962	LOC100803962	1	0		1	100803962
MF	GO:0140097	catalytic activity, acting on DNA	1/737	70/17665	0.949667	0.999997	102662234	LOC102662234	1	0		1	102662234
MF	GO:0016779	nucleotidyltransferase activity	3/737	149/17665	0.951068	0.999997	778158/100808375/100790220	USP1/LOC100808375/LOC100790220	3	1	778158	2	100808375/100790220
MF	GO:0008237	metallopeptidase activity	1/737	74/17665	0.957586	0.999997	100803218	LOC100803218	1	0		1	100803218
MF	GO:0046873	metal ion transmembrane transporter activity	1/737	75/17665	0.959363	0.999997	100817349	LOC100817349	1	1	100817349	0
MF	GO:0017111	nucleoside-triphosphatase activity	13/737	471/17665	0.959583	0.999997	112997598/100797652/100820615/100787314/100815173/100776983/100792991/100812525/100797879/100794774/100819045/100776279/100790545	LOC112997598/LOC100797652/LOC100820615/LOC100787314/LOC100815173/TUBB1/LOC100792991/LOC100812525/LOC100797879/LOC100794774/LOC100819045/LOC100776279/LOC100790545	13	8	100797652/100787314/100776983/100792991/100797879/100794774/100776279/100790545	5	112997598/100820615/100815173/100812525/100819045
MF	GO:0008168	methyltransferase activity	7/737	292/17665	0.962743	0.999997	100800801/100819853/100817534/100170650/100800317/100811015/100807160	LOC100800801/LOC100819853/LOC100817534/SABATH2/LOC100800317/LOC100811015/LOC100807160	7	3	100800801/100800317/100807160	4	100819853/100817534/100170650/100811015
MF	GO:0016830	carbon-carbon lyase activity	1/737	79/17665	0.965758	0.999997	100795446	LOC100795446	1	1	100795446	0
MF	GO:0008236	serine-type peptidase activity	3/737	163/17665	0.968678	0.999997	100784671/100820468/100795826	LOC100784671/LOC100820468/LOC100795826	3	1	100820468	2	100784671/100795826
MF	GO:0017171	serine hydrolase activity	3/737	163/17665	0.968678	0.999997	100784671/100820468/100795826	LOC100784671/LOC100820468/LOC100795826	3	1	100820468	2	100784671/100795826
MF	GO:0016462	pyrophosphatase activity	13/737	490/17665	0.972343	0.999997	112997598/100797652/100820615/100787314/100815173/100776983/100792991/100812525/100797879/100794774/100819045/100776279/100790545	LOC112997598/LOC100797652/LOC100820615/LOC100787314/LOC100815173/TUBB1/LOC100792991/LOC100812525/LOC100797879/LOC100794774/LOC100819045/LOC100776279/LOC100790545	13	8	100797652/100787314/100776983/100792991/100797879/100794774/100776279/100790545	5	112997598/100820615/100815173/100812525/100819045
MF	GO:0015077	monovalent inorganic cation transmembrane transporter activity	2/737	130/17665	0.974223	0.999997	100778868/100797879	LOC100778868/LOC100797879	2	2	100778868/100797879	0
MF	GO:0016741	transferase activity, transferring one-carbon groups	7/737	308/17665	0.974998	0.999997	100800801/100819853/100817534/100170650/100800317/100811015/100807160	LOC100800801/LOC100819853/LOC100817534/SABATH2/LOC100800317/LOC100811015/LOC100807160	7	3	100800801/100800317/100807160	4	100819853/100817534/100170650/100811015
MF	GO:0016791	phosphatase activity	1/737	92/17665	0.980377	0.999997	100803398	LOC100803398	1	1	100803398	0
MF	GO:0004175	endopeptidase activity	4/737	217/17665	0.981867	0.999997	100803218/100784671/100820468/100795826	LOC100803218/LOC100784671/LOC100820468/LOC100795826	4	1	100820468	3	100803218/100784671/100795826
MF	GO:0022890	inorganic cation transmembrane transporter activity	3/737	180/17665	0.982052	0.999997	100778868/100817349/100797879	LOC100778868/LOC100817349/LOC100797879	3	3	100778868/100817349/100797879	0
MF	GO:0008234	cysteine-type peptidase activity	1/737	108/17665	0.990116	0.999997	100787154	LOC100787154	1	1	100787154	0
MF	GO:0008017	microtubule binding	1/737	113/17665	0.992024	0.999997	100804225	LOC100804225	1	1	100804225	0
MF	GO:0015631	tubulin binding	1/737	117/17665	0.993282	0.999997	100804225	LOC100804225	1	1	100804225	0
MF	GO:0046527	glucosyltransferase activity	1/737	120/17665	0.994093	0.999997	100782104	LOC100782104	1	0		1	100782104
MF	GO:0140101	catalytic activity, acting on a tRNA	1/737	120/17665	0.994093	0.999997	100819664	LOC100819664	1	1	100819664	0
MF	GO:0003774	motor activity	1/737	128/17665	0.99581	0.999997	100812525	LOC100812525	1	0		1	100812525
MF	GO:0016788	hydrolase activity, acting on ester bonds	8/737	411/17665	0.995998	0.999997	112998719/102662234/100793645/100527214/100803398/100527745/100817350/100781085	LOC112998719/LOC102662234/LOC100793645/LOC100527214/LOC100803398/LOC100527745/LOC100817350/LOC100781085	8	3	100527214/100803398/100817350	5	112998719/102662234/100793645/100527745/100781085
MF	GO:0016616	oxidoreductase activity, acting on the CH-OH group of donors, NAD or NADP as acceptor	1/737	134/17665	0.996762	0.999997	100803962	LOC100803962	1	0		1	100803962
MF	GO:0140098	catalytic activity, acting on RNA	3/737	232/17665	0.996986	0.999997	100527214/100527745/100819664	LOC100527214/LOC100527745/LOC100819664	3	2	100527214/100819664	1	100527745
MF	GO:0016874	ligase activity	1/737	155/17665	0.998687	0.999997	547894	AS2	1	1	547894	0
MF	GO:0008092	cytoskeletal protein binding	1/737	164/17665	0.999108	0.999997	100804225	LOC100804225	1	1	100804225	0
MF	GO:0070011	peptidase activity, acting on L-amino acid peptides	5/737	425/17665	0.999928	0.999997	100803218/100784671/100820468/100787154/100795826	LOC100803218/LOC100784671/LOC100820468/LOC100787154/LOC100795826	5	2	100820468/100787154	3	100803218/100784671/100795826
MF	GO:0003735	structural constituent of ribosome	4/737	395/17665	0.999957	0.999997	100500013/100789419/100779884/100787561	LOC100500013/LOC100789419/LOC100779884/LOC100787561	4	0		4	100500013/100789419/100779884/100787561
MF	GO:0008233	peptidase activity	5/737	446/17665	0.999965	0.999997	100803218/100784671/100820468/100787154/100795826	LOC100803218/LOC100784671/LOC100820468/LOC100787154/LOC100795826	5	2	100820468/100787154	3	100803218/100784671/100795826
MF	GO:0019001	guanyl nucleotide binding	2/737	305/17665	0.999971	0.999997	112997598/100799871	LOC112997598/LOC100799871	2	0		2	112997598/100799871
MF	GO:0005198	structural molecule activity	4/737	423/17665	0.999984	0.999997	100500013/100789419/100779884/100787561	LOC100500013/LOC100789419/LOC100779884/LOC100787561	4	0		4	100500013/100789419/100779884/100787561
MF	GO:0003723	RNA binding	5/737	480/17665	0.99999	0.999997	100791132/100791863/100527214/100796565/100527745	LOC100791132/LOC100791863/LOC100527214/LOC100796565/LOC100527745	5	2	100791132/100527214	3	100791863/100796565/100527745
MF	GO:0001883	purine nucleoside binding	1/737	293/17665	0.999997	0.999997	100799871	LOC100799871	1	0		1	100799871
MF	GO:0005525	GTP binding	1/737	293/17665	0.999997	0.999997	100799871	LOC100799871	1	0		1	100799871
MF	GO:0032549	ribonucleoside binding	1/737	293/17665	0.999997	0.999997	100799871	LOC100799871	1	0		1	100799871
MF	GO:0032550	purine ribonucleoside binding	1/737	293/17665	0.999997	0.999997	100799871	LOC100799871	1	0		1	100799871
MF	GO:0032561	guanyl ribonucleotide binding	1/737	293/17665	0.999997	0.999997	100799871	LOC100799871	1	0		1	100799871
MF	GO:0001882	nucleoside binding	1/737	294/17665	0.999997	0.999997	100799871	LOC100799871	1	0		1	100799871

## Sheet: B
KEGGID	Description	GeneRatio	BgRatio	pvalue	padj	geneID	geneName	keggID	Count	Up	Up_Gene_id	Down	Down_Gene_id
gmx04016	MAPK signaling pathway - plant	35/253	260/8157	1.05342e-13	9.48074e-12	100527230/100127385/102666898/100781388/100127393/100796161/100820247/100792833/100807302/547505/100776289/100801339/100802487/547976/100805378/100037458/547530/100785773/100776356/100805418/102667104/100819226/100788199/100127367/100784397/100812342/1008	LOC100527230/WRKY39/LOC102666898/LOC100781388/WRKY49/LOC100796161/LOC100820247/LOC100792833/LOC100807302/GRR1/LOC100776289/LOC100801339/LOC100802487/ACS1/LOC100805378/ACS/MAPK1/LOC100785773/LOC100776356/LOC100805418/LOC102667104/LOC100819226/LOC100788199/	gmx:100527230/gmx:100127385/gmx:102666898/gmx:100781388/gmx:100127393/gmx:100796161/gmx:100820247/gmx:100792833/gmx:100807302/gmx:547505/gmx:100790168/gmx:100801339/gmx:100802487/gmx:547976/gmx:100805378/gmx:100037458/gmx:547530/gmx:100785773/gmx:10077635	35	8	100820247/547505/100805378/100805418/102667104/100819226/100788199/100804400	27	100527230/100127385/102666898/100781388/100127393/100796161/100792833/100807302/100776289/100801339/100802487/547976/100037458/547530/100785773/100776356/100127367/100784397/100812342/100815829/100790168/100799682/100776837/100799642/100798164/547572/1007
gmx04626	Plant-pathogen interaction	36/253	334/8157	3.71231e-11	1.67054e-09	100527230/100127385/100785778/102666898/100796491/112998383/100127393/100811234/100792833/100784477/100194423/100808399/100817460/100819568/100800489/100801339/100791597/111240476/100817249/547530/100786354/102667104/100816236/100814475/100777554/10012736	LOC100527230/WRKY39/LOC100785778/LOC102666898/LOC100796491/LOC112998383/WRKY49/HSP90A1/LOC100792833/HSP90A2/HSP90-1/LOC100808399/LOC100817460/HSP90-2/LOC100800489/LOC100801339/LOC100791597/LOC111240476/LOC100817249/MAPK1/LOC100786354/LOC102667104/LOC10081	gmx:100527230/gmx:100127385/gmx:100799057/gmx:102666898/gmx:100796491/gmx:112998383/gmx:100127393/gmx:100811234/gmx:100792833/gmx:100784477/gmx:100194423/gmx:100808399/gmx:100808383/gmx:100819568/gmx:100800489/gmx:100801339/gmx:100791597/gmx:111240476/gmx	36	3	100786354/102667104/100798945	33	100527230/100127385/100785778/102666898/100796491/112998383/100127393/100811234/100792833/100784477/100194423/100808399/100817460/100819568/100800489/100801339/100791597/111240476/100817249/547530/100816236/100814475/100777554/100127367/100784397/10081234
gmx00591	Linoleic acid metabolism	12/253	44/8157	5.33513e-09	1.60054e-07	106798389/100777501/100806214/547856/100802459/100800451/100800269/100781331/100127399/100802887/100500260/100803358	LOC106798389/LOC100777501/LOC100806214/VLXC/LOC100802459/LOC100800451/LOC100800269/LOC100781331/LOX9/LOC100802887/LOC100500260/LOC100803358	gmx:100101853/gmx:100101853/gmx:100101853/gmx:547856/gmx:100802459/gmx:100800451/gmx:100101853/gmx:100101853/gmx:100127399/gmx:100802887/gmx:100500260/gmx:100803358	12	0		12	106798389/100777501/100806214/547856/100802459/100800451/100800269/100781331/100127399/100802887/100500260/100803358
gmx04075	Plant hormone signal transduction	34/253	471/8157	3.0056e-06	6.76259e-05	100781388/100796161/100820247/100807302/547505/100306152/100776289/100784249/100808119/100805378/100796843/100776356/100805418/100811777/100796005/100799875/100819226/100810762/100527777/100788199/100782104/100819165/100790168/547949/100780752/100306655/1	LOC100781388/LOC100796161/LOC100820247/LOC100807302/GRR1/LOC100306152/LOC100776289/LOC100784249/LOC100808119/LOC100805378/LOC100796843/LOC100776356/LOC100805418/PIF4A/LOC100796005/LOC100799875/LOC100819226/LOC100810762/LOC100527777/LOC100788199/LOC1007821	gmx:100781388/gmx:100796161/gmx:100820247/gmx:100807302/gmx:547505/gmx:100306152/gmx:100790168/gmx:100784249/gmx:100808119/gmx:100805378/gmx:100796843/gmx:100776356/gmx:100805418/gmx:100811777/gmx:100796005/gmx:100799875/gmx:100820247/gmx:100810762/gmx:10	34	11	100820247/547505/100808119/100805378/100805418/100819226/100788199/100804400/100795345/100783294/100499827	23	100781388/100796161/100807302/100306152/100776289/100784249/100796843/100776356/100811777/100796005/100799875/100810762/100527777/100782104/100819165/100790168/547949/100780752/100306655/100776488/100527510/100776885/100306332
gmx00590	Arachidonic acid metabolism	4/253	29/8157	0.0116593	0.209868	100306570/100500036/100775694/100500260	LOC100306570/LOC100500036/LOC100775694/LOC100500260	gmx:100306570/gmx:100500036/gmx:100775694/gmx:100500260	4	3	100306570/100500036/100775694	1	100500260
gmx04141	Protein processing in endoplasmic reticulum	18/253	357/8157	0.0286031	0.387085	100816111/100812707/100787543/100818805/100786373/100811234/100784477/100194423/100819568/547852/100777678/102667285/100526919/102663230/100802108/100811966/100527855/100785491	LOC100816111/LOC100812707/LOC100787543/LOC100818805/LOC100786373/HSP90A1/HSP90A2/HSP90-1/HSP90-2/HSP23.9/LOC100777678/LOC102667285/LOC100526919/LOC102663230/LOC100802108/LOC100811966/HSP6834-A/LOC100785491	gmx:100816111/gmx:100812707/gmx:100787543/gmx:100818805/gmx:100786373/gmx:100811234/gmx:100784477/gmx:100194423/gmx:100819568/gmx:547852/gmx:100777678/gmx:100788687/gmx:100526919/gmx:102663230/gmx:100802108/gmx:100811966/gmx:100527855/gmx:100785491	18	5	100786373/100777678/102667285/102663230/100527855	13	100816111/100812707/100787543/100818805/100811234/100784477/100194423/100819568/547852/100526919/100802108/100811966/100785491
gmx00941	Flavonoid biosynthesis	6/253	76/8157	0.0301066	0.387085	100786297/547475/100775264/100790997/100777999/100814459	LOC100786297/SF3'H1/CHS13/CHS9/LOC100777999/LOC100814459	gmx:100802888/gmx:547475/gmx:100775264/gmx:100790997/gmx:100777999/gmx:100814459	6	2	547475/100775264	4	100786297/100790997/100777999/100814459
gmx00909	Sesquiterpenoid and triterpenoid biosynthesis	3/253	24/8157	0.0369051	0.415182	100781065/100795027/100783015	LOC100781065/LOC100795027/TPS5	gmx:100781065/gmx:100795027/gmx:100783015	3	0		3	100781065/100795027/100783015
gmx00330	Arginine and proline metabolism	7/253	108/8157	0.0502686	0.482563	100805097/100785056/100784362/100792085/100788570/100816594/121173756	LOC100805097/LOC100785056/LOC100784362/LOC100792085/ALDH2B7/ALDH3H3/LOC121173756	gmx:100805097/gmx:100785056/gmx:100784362/gmx:100792085/gmx:100811501/gmx:100816594/gmx:100806579	7	1	100816594	6	100805097/100785056/100784362/100792085/100788570/121173756
gmx00520	Amino sugar and nucleotide sugar metabolism	12/253	230/8157	0.0540504	0.482563	100818861/100803962/778158/100811095/100808375/100789909/100817108/100799642/100787499/547572/100790220/100783948	LOC100818861/LOC100803962/USP1/LOC100811095/LOC100808375/LOC100789909/LOC100817108/LOC100799642/LOC100787499/CHIA1/LOC100790220/LOC100783948	gmx:100818861/gmx:100803962/gmx:778158/gmx:100811095/gmx:100808375/gmx:100789909/gmx:100817108/gmx:100799642/gmx:100781643/gmx:547572/gmx:100790220/gmx:100783948	12	2	778158/100817108	10	100818861/100803962/100811095/100808375/100789909/100799642/100787499/547572/100790220/100783948
gmx00195	Photosynthesis	7/253	112/8157	0.0589799	0.482563	100785563/100306223/100305746/100526966/100500540/100797879/3989288	LOC100785563/LOC100306223/LOC100305746/LOC100526966/LOC100500540/LOC100797879/psbM	gmx:100785563/gmx:100306223/gmx:100305746/gmx:100526966/gmx:100500540/gmx:100797879/gmx:3989288	7	1	100797879	6	100785563/100306223/100305746/100526966/100500540/3989288
gmx00944	Flavone and flavonol biosynthesis	2/253	14/8157	0.0682413	0.51181	547475/100777999	SF3'H1/LOC100777999	gmx:547475/gmx:100777999	2	1	547475	1	100777999
gmx00480	Glutathione metabolism	8/253	152/8157	0.0999801	0.597089	100527851/100793027/100778704/100306570/100500036/100792085/novel.3/100807613	HSP26-A/LOC100793027/LOC100778704/LOC100306570/LOC100500036/LOC100792085/-/GSTU24	gmx:100527851/gmx:100793027/gmx:100778704/gmx:100306570/gmx:100500036/gmx:100792085/gmx:100500281/gmx:100807613	8	2	100306570/100500036	6	100527851/100793027/100778704/100792085/novel.3/100807613
gmx00510	N-Glycan biosynthesis	5/253	82/8157	0.11049	0.597089	100787062/100805850/100780085/100816069/106794596	LOC100787062/LOC100805850/LOC100780085/LOC100816069/LOC106794596	gmx:100787062/gmx:100805850/gmx:100780085/gmx:100816069/gmx:100775914	5	0		5	100787062/100805850/100780085/100816069/106794596
gmx00053	Ascorbate and aldarate metabolism	5/253	83/8157	0.11478	0.597089	100803962/778158/100788570/100816594/100817184	LOC100803962/USP1/ALDH2B7/ALDH3H3/LOC100817184	gmx:100803962/gmx:778158/gmx:100811501/gmx:100816594/gmx:100819919	5	3	778158/100816594/100817184	2	100803962/100788570
gmx00073	Cutin, suberine and wax biosynthesis	2/253	19/8157	0.116048	0.597089	100795308/100799842	LOC100795308/LOC100799842	gmx:100795308/gmx:100799842	2	1	100799842	1	100795308
gmx04122	Sulfur relay system	2/253	19/8157	0.116048	0.597089	100790551/100781968	LOC100790551/LOC100781968	gmx:100306072/gmx:100781968	2	0		2	100790551/100781968
gmx00908	Zeatin biosynthesis	3/253	39/8157	0.119418	0.597089	100800722/102667860/100784697	LOC100800722/LOC102667860/LOC100784697	gmx:100800722/gmx:112997714/gmx:100784697	3	0		3	100800722/102667860/100784697
gmx00903	Limonene and pinene degradation	2/253	21/8157	0.13699	0.648899	100788570/100816594	ALDH2B7/ALDH3H3	gmx:100811501/gmx:100816594	2	1	100816594	1	100788570
gmx00730	Thiamine metabolism	3/253	44/8157	0.155184	0.69833	100784111/547462/100788953	LOC100784111/SC-03/LOC100788953	gmx:100784111/gmx:547462/gmx:100788953	3	2	547462/100788953	1	100784111
gmx00943	Isoflavonoid biosynthesis	2/253	27/8157	0.203635	0.87272	100819853/100804509	LOC100819853/LOC100804509	gmx:100819853/gmx:100804509	2	1	100804509	1	100819853
gmx00950	Isoquinoline alkaloid biosynthesis	2/253	29/8157	0.22662	0.92708	100037474/100798709	LOC100037474/LOC100798709	gmx:100037474/gmx:100798709	2	2	100037474/100798709	0
gmx00592	alpha-Linolenic acid metabolism	4/253	84/8157	0.263293	0.999895	100805194/100500260/100037482/100801764	AOC6/LOC100500260/AOS2/CYP74A1	gmx:100805194/gmx:100500260/gmx:100037482/gmx:100801764	4	0		4	100805194/100500260/100037482/100801764
gmx00906	Carotenoid biosynthesis	3/253	59/8157	0.276465	0.999895	100780770/100777166/100814399	CYP97C10/LOC100777166/LOC100814399	gmx:100780770/gmx:100814399/gmx:100814399	3	1	100780770	2	100777166/100814399
gmx00945	Stilbenoid, diarylheptanoid and gingerol biosynthesis	2/253	40/8157	0.353547	0.999895	100786297/100814459	LOC100786297/LOC100814459	gmx:100802888/gmx:100814459	2	0		2	100786297/100814459
gmx00380	Tryptophan metabolism	3/253	70/8157	0.370412	0.999895	100788570/100816594/100799333	ALDH2B7/ALDH3H3/TAP1	gmx:100811501/gmx:100816594/gmx:100799333	3	2	100816594/100799333	1	100788570
gmx00400	Phenylalanine, tyrosine and tryptophan biosynthesis	3/253	70/8157	0.370412	0.999895	100170686/100781285/100788604	TSB/LOC100781285/LOC100788604	gmx:100170686/gmx:100781285/gmx:100788604	3	0		3	100170686/100781285/100788604
gmx02010	ABC transporters	2/253	45/8157	0.409197	0.999895	100787314/100819045	LOC100787314/LOC100819045	gmx:100787314/gmx:100819045	2	1	100787314	1	100819045
gmx00905	Brassinosteroid biosynthesis	1/253	17/8157	0.415011	0.999895	100795125	CYP90A15	gmx:100795125	1	0		1	100795125
gmx00340	Histidine metabolism	2/253	46/8157	0.420054	0.999895	100788570/100816594	ALDH2B7/ALDH3H3	gmx:100811501/gmx:100816594	2	1	100816594	1	100788570
gmx03420	Nucleotide excision repair	4/253	108/8157	0.432306	0.999895	100306396/100500465/100527035/100526919	LOC100306396/LOC100500465/LOC100527035/LOC100526919	gmx:100306396/gmx:100500465/gmx:100527035/gmx:100526919	4	0		4	100306396/100500465/100527035/100526919
gmx00561	Glycerolipid metabolism	5/253	143/8157	0.457579	0.999895	100776695/100527582/100776407/100788570/100816594	LOC100776695/LOC100527582/LOC100776407/ALDH2B7/ALDH3H3	gmx:100776695/gmx:100527582/gmx:100776407/gmx:100811501/gmx:100816594	5	3	100527582/100776407/100816594	2	100776695/100788570
gmx00270	Cysteine and methionine metabolism	6/253	175/8157	0.460587	0.999895	547976/100037458/100792085/100815336/100170738/100780155	ACS1/ACS/LOC100792085/LOC100815336/LOC100170738/LOC100780155	gmx:547976/gmx:100037458/gmx:100792085/gmx:100815336/gmx:100170738/gmx:100819184	6	1	100170738	5	547976/100037458/100792085/100815336/100780155
gmx00790	Folate biosynthesis	2/253	51/8157	0.472732	0.999895	547881/100781968	GH/LOC100781968	gmx:547881/gmx:100781968	2	0		2	547881/100781968
gmx00100	Steroid biosynthesis	2/253	53/8157	0.492989	0.999895	100817534/100795027	LOC100817534/LOC100795027	gmx:100817534/gmx:100795027	2	0		2	100817534/100795027
gmx00410	beta-Alanine metabolism	3/253	87/8157	0.509577	0.999895	100785056/100788570/100816594	LOC100785056/ALDH2B7/ALDH3H3	gmx:100785056/gmx:100811501/gmx:100816594	3	1	100816594	2	100785056/100788570
gmx00250	Alanine, aspartate and glutamate metabolism	3/253	89/8157	0.524936	0.999895	547894/100170738/121173756	AS2/LOC100170738/LOC121173756	gmx:547894/gmx:100170738/gmx:100806579	3	2	547894/100170738	1	121173756
gmx00071	Fatty acid degradation	3/253	90/8157	0.532516	0.999895	100790536/100788570/100816594	LOC100790536/ALDH2B7/ALDH3H3	gmx:100790536/gmx:100811501/gmx:100816594	3	1	100816594	2	100790536/100788570
gmx00780	Biotin metabolism	1/253	25/8157	0.545641	0.999895	100809416	LOC100809416	gmx:100809416	1	0		1	100809416
gmx00052	Galactose metabolism	3/253	95/8157	0.569374	0.999895	100815922/100785506/778158	STS/LOC100785506/USP1	gmx:100815922/gmx:100785506/gmx:778158	3	3	100815922/100785506/778158	0
gmx00904	Diterpenoid biosynthesis	1/253	27/8157	0.573474	0.999895	100776755	GA3OX3	gmx:100776755	1	1	100776755	0
gmx00310	Lysine degradation	2/253	62/8157	0.577815	0.999895	100788570/100816594	ALDH2B7/ALDH3H3	gmx:100811501/gmx:100816594	2	1	100816594	1	100788570
gmx00280	Valine, leucine and isoleucine degradation	3/253	98/8157	0.590615	0.999895	100788570/100170738/100816594	ALDH2B7/LOC100170738/ALDH3H3	gmx:100811501/gmx:100170738/gmx:100816594	3	2	100170738/100816594	1	100788570
gmx04712	Circadian rhythm - plant	3/253	99/8157	0.597545	0.999895	100775264/100790997/102667089	CHS13/CHS9/LOC102667089	gmx:100775264/gmx:100790997/gmx:100808627	3	1	100775264	2	100790997/102667089
gmx00350	Tyrosine metabolism	2/253	65/8157	0.603696	0.999895	100037474/100798709	LOC100037474/LOC100798709	gmx:100037474/gmx:100798709	2	2	100037474/100798709	0
gmx00061	Fatty acid biosynthesis	2/253	69/8157	0.636318	0.999895	100809416/100790536	LOC100809416/LOC100790536	gmx:100809416/gmx:100790536	2	0		2	100809416/100790536
gmx00910	Nitrogen metabolism	1/253	34/8157	0.658177	0.999895	100787888	LOC100787888	gmx:100787888	1	0		1	100787888
gmx00196	Photosynthesis - antenna proteins	1/253	36/8157	0.67914	0.999895	100793702	LOC100793702	gmx:100793702	1	0		1	100793702
gmx00260	Glycine, serine and threonine metabolism	3/253	113/8157	0.686342	0.999895	100170686/100170738/100802260	TSB/LOC100170738/LOC100802260	gmx:100170686/gmx:100170738/gmx:100802260	3	1	100170738	2	100170686/100802260
gmx00740	Riboflavin metabolism	1/253	37/8157	0.689136	0.999895	100793835	LOC100793835	gmx:100793835	1	0		1	100793835
gmx00062	Fatty acid elongation	1/253	38/8157	0.698821	0.999895	100815887	LOC100815887	gmx:100815887	1	0		1	100815887
gmx00500	Starch and sucrose metabolism	7/253	262/8157	0.709862	0.999895	100786079/100818063/547683/100781423/100789206/100775779/100790220	LOC100786079/LOC100818063/BMY2/LOC100781423/LOC100789206/LOC100775779/LOC100790220	gmx:100786079/gmx:100818063/gmx:547683/gmx:100781423/gmx:100810498/gmx:100775779/gmx:100790220	7	6	100786079/100818063/547683/100781423/100789206/100775779	1	100790220
gmx00563	Glycosylphosphatidylinositol (GPI)-anchor biosynthesis	1/253	43/8157	0.742923	0.999895	100796558	LOC100796558	gmx:100796558	1	1	100796558	0
gmx00760	Nicotinate and nicotinamide metabolism	1/253	43/8157	0.742923	0.999895	100786323	LOC100786323	gmx:100786323	1	0		1	100786323
gmx00565	Ether lipid metabolism	1/253	44/8157	0.750938	0.999895	100500260	LOC100500260	gmx:100500260	1	0		1	100500260
gmx00040	Pentose and glucuronate interconversions	2/253	87/8157	0.757532	0.999895	100803962/778158	LOC100803962/USP1	gmx:100803962/gmx:778158	2	1	778158	1	100803962
gmx00860	Porphyrin and chlorophyll metabolism	2/253	90/8157	0.77396	0.999895	100813423/100804565	LOC100813423/LOC100804565	gmx:100813423/gmx:100804565	2	1	100804565	1	100813423
gmx00900	Terpenoid backbone biosynthesis	2/253	97/8157	0.808566	0.999895	100782452/112998589	TPS3/LOC112998589	gmx:100782452/gmx:112998589	2	1	112998589	1	100782452
gmx00920	Sulfur metabolism	1/253	59/8157	0.84521	0.999895	100799978	LOC100799978	gmx:100799978	1	0		1	100799978
gmx00030	Pentose phosphate pathway	2/253	109/8157	0.857054	0.999895	100795150/100795446	LOC100795150/LOC100795446	gmx:100795150/gmx:100795446	2	1	100795446	1	100795150
gmx00513	Various types of N-glycan biosynthesis	1/253	63/8157	0.86367	0.999895	106794596	LOC106794596	gmx:100775914	1	0		1	106794596
gmx01212	Fatty acid metabolism	2/253	112/8157	0.86729	0.999895	100809416/100790536	LOC100809416/LOC100790536	gmx:100809416/gmx:100790536	2	0		2	100809416/100790536
gmx00051	Fructose and mannose metabolism	2/253	120/8157	0.891391	0.999895	100808375/100795446	LOC100808375/LOC100795446	gmx:100808375/gmx:100795446	2	1	100795446	1	100808375
gmx00940	Phenylpropanoid biosynthesis	4/253	208/8157	0.891649	0.999895	100786297/100817540/100775353/100814459	LOC100786297/LOC100817540/LOC100775353/LOC100814459	gmx:100802888/gmx:100817540/gmx:100775353/gmx:100814459	4	0		4	100786297/100817540/100775353/100814459
gmx00564	Glycerophospholipid metabolism	3/253	166/8157	0.893547	0.999895	100776695/100500260/100781085	LOC100776695/LOC100500260/LOC100781085	gmx:100776695/gmx:100500260/gmx:100781085	3	0		3	100776695/100500260/100781085
gmx04130	SNARE interactions in vesicular transport	1/253	71/8157	0.894267	0.999895	100809258	LOC100809258	gmx:100809258	1	0		1	100809258
gmx00010	Glycolysis / Gluconeogenesis	5/253	258/8157	0.907646	0.999895	100788570/100801977/100816594/100802260/100795446	ALDH2B7/LOC100801977/ALDH3H3/LOC100802260/LOC100795446	gmx:100811501/gmx:100801977/gmx:100816594/gmx:100802260/gmx:100795446	5	2	100816594/100795446	3	100788570/100801977/100802260
gmx00562	Inositol phosphate metabolism	2/253	127/8157	0.90909	0.999895	100800820/100819908	LOC100800820/MIPS4	gmx:100800820/gmx:100819908	2	2	100800820/100819908	0
gmx03020	RNA polymerase	1/253	76/8157	0.909809	0.999895	102659406	LOC102659406	gmx:100804975	1	0		1	102659406
gmx00710	Carbon fixation in photosynthetic organisms	2/253	136/8157	0.927901	0.999895	100795150/100795446	LOC100795150/LOC100795446	gmx:100795150/gmx:100795446	2	1	100795446	1	100795150
gmx00130	Ubiquinone and other terpenoid-quinone biosynthesis	1/253	84/8157	0.93008	0.999895	100812378	G2DT	gmx:100812378	1	1	100812378	0
gmx04146	Peroxisome	2/253	139/8157	0.933312	0.999895	100790536/100820349	LOC100790536/LOC100820349	gmx:100790536/gmx:100820349	2	0		2	100790536/100820349
gmx01230	Biosynthesis of amino acids	8/253	407/8157	0.941924	0.999895	100170686/100784362/100781285/547894/100795150/100788604/100802260/100795446	TSB/LOC100784362/LOC100781285/AS2/LOC100795150/LOC100788604/LOC100802260/LOC100795446	gmx:100170686/gmx:100784362/gmx:100781285/gmx:547894/gmx:100795150/gmx:100788604/gmx:100802260/gmx:100795446	8	2	547894/100795446	6	100170686/100784362/100781285/100795150/100788604/100802260
gmx03022	Basal transcription factors	1/253	90/8157	0.942243	0.999895	100810845	LOC100810845	gmx:100810845	1	0		1	100810845
gmx04145	Phagosome	2/253	146/8157	0.944484	0.999895	100797652/100776983	LOC100797652/TUBB1	gmx:100797652/gmx:100776983	2	2	100797652/100776983	0
gmx00970	Aminoacyl-tRNA biosynthesis	1/253	92/8157	0.945809	0.999895	102669516	LOC102669516	gmx:100812345	1	0		1	102669516
gmx03060	Protein export	1/253	93/8157	0.947509	0.999895	100777545	LOC100777545	gmx:100777545	1	0		1	100777545
gmx00020	Citrate cycle (TCA cycle)	1/253	98/8157	0.955244	0.999895	100802169	LOC100802169	gmx:100802169	1	1	100802169	0
gmx04120	Ubiquitin mediated proteolysis	3/253	208/8157	0.959461	0.999895	100815545/100777678/100526919	LOC100815545/LOC100777678/LOC100526919	gmx:100815545/gmx:100777678/gmx:100526919	3	1	100777678	2	100815545/100526919
gmx00240	Pyrimidine metabolism	1/253	107/8157	0.966418	0.999895	100306684	LOC100306684	gmx:100306684	1	0		1	100306684
gmx04070	Phosphatidylinositol signaling system	1/253	117/8157	0.975602	0.999895	100527230	LOC100527230	gmx:100527230	1	0		1	100527230
gmx03040	Spliceosome	5/253	328/8157	0.97749	0.999895	100816111/100812707/100787543/100815173/102664726	LOC100816111/LOC100812707/LOC100787543/LOC100815173/LOC102664726	gmx:100816111/gmx:100812707/gmx:100787543/gmx:100815173/gmx:100797503	5	1	102664726	4	100816111/100812707/100787543/100815173
gmx00620	Pyruvate metabolism	2/253	185/8157	0.980588	0.999895	100788570/100816594	ALDH2B7/ALDH3H3	gmx:100811501/gmx:100816594	2	1	100816594	1	100788570
gmx03013	RNA transport	4/253	288/8157	0.980728	0.999895	100791863/100784996/100796565/100795256	LOC100791863/LOC100784996/LOC100796565/LOC100795256	gmx:100791863/gmx:100784996/gmx:100796565/gmx:100795256	4	1	100784996	3	100791863/100796565/100795256
gmx03018	RNA degradation	2/253	193/8157	0.984434	0.999895	100811298/100500357	LOC100811298/LOC100500357	gmx:100811298/gmx:100500357	2	0		2	100811298/100500357
gmx04144	Endocytosis	4/253	299/8157	0.985074	0.999895	100816111/100812707/100787543/100810665	LOC100816111/LOC100812707/LOC100787543/LOC100810665	gmx:100816111/gmx:100812707/gmx:100787543/gmx:100810665	4	0		4	100816111/100812707/100787543/100810665
gmx00190	Oxidative phosphorylation	2/253	225/8157	0.993656	0.999895	100802169/100797879	LOC100802169/LOC100797879	gmx:100802169/gmx:100797879	2	2	100802169/100797879	0
gmx00230	Purine metabolism	1/253	189/8157	0.997584	0.999895	100784111	LOC100784111	gmx:100784111	1	0		1	100784111
gmx03015	mRNA surveillance pathway	1/253	214/8157	0.998923	0.999895	100806670	LOC100806670	gmx:100816915	1	1	100806670	0
gmx01200	Carbon metabolism	4/253	492/8157	0.999895	0.999895	100802169/100795150/100802260/100795446	LOC100802169/LOC100795150/LOC100802260/LOC100795446	gmx:100802169/gmx:100795150/gmx:100802260/gmx:100795446	4	2	100802169/100795446	2	100795150/100802260

## Sheet: C
Category	GOID	Description	GeneRatio	BgRatio	pvalue	padj	geneID	geneName	Count
BP	GO:0042254	ribosome biogenesis	32/2342	66/12163	7.42953e-08	4.16797e-05	100814656/100814855/100788688/100797625/100799823/100792176/100812533/547816/100819167/100781093/100819628/100789137/100777482/100818497/100803648/100784007/100798946/100788981/100800352/100500145/100790741/100784758/100817724/100776352/102668105/10030546	LOC100814656/LOC100814855/LOC100788688/LOC100797625/LOC100799823/LOC100792176/LOC100812533/LOC547816/LOC100819167/LOC100781093/LOC100819628/LOC100789137/LOC100777482/LOC100818497/LOC100803648/LOC100784007/LOC100798946/LOC100788981/LOC100800352/LOC10050014	32
BP	GO:0022613	ribonucleoprotein complex biogenesis	32/2342	70/12163	4.10308e-07	0.000115092	100814656/100814855/100788688/100797625/100799823/100792176/100812533/547816/100819167/100781093/100819628/100789137/100777482/100818497/100803648/100784007/100798946/100788981/100800352/100500145/100790741/100784758/100817724/100776352/102668105/10030546	LOC100814656/LOC100814855/LOC100788688/LOC100797625/LOC100799823/LOC100792176/LOC100812533/LOC547816/LOC100819167/LOC100781093/LOC100819628/LOC100789137/LOC100777482/LOC100818497/LOC100803648/LOC100784007/LOC100798946/LOC100788981/LOC100800352/LOC10050014	32
BP	GO:0016567	protein ubiquitination	43/2342	109/12163	7.58166e-07	0.000141777	100787869/100811153/100800966/100809123/100811969/548086/100811258/100783749/100795816/100795913/100809839/100784832/100778012/100790182/100799627/100801033/100817070/100778547/100787128/100816935/100795263/100797201/100810963/100815247/100785141/10080589	LOC100787869/LOC100811153/LOC100800966/LOC100809123/LOC100811969/13-1-1/LOC100811258/LOC100783749/LOC100795816/LOC100795913/LOC100809839/LOC100784832/LOC100778012/LOC100790182/LOC100799627/LOC100801033/LOC100817070/LOC100778547/LOC100787128/LOC100816935/P	43
BP	GO:0032446	protein modification by small protein conjugation	43/2342	111/12163	1.35214e-06	0.000189638	100787869/100811153/100800966/100809123/100811969/548086/100811258/100783749/100795816/100795913/100809839/100784832/100778012/100790182/100799627/100801033/100817070/100778547/100787128/100816935/100795263/100797201/100810963/100815247/100785141/10080589	LOC100787869/LOC100811153/LOC100800966/LOC100809123/LOC100811969/13-1-1/LOC100811258/LOC100783749/LOC100795816/LOC100795913/LOC100809839/LOC100784832/LOC100778012/LOC100790182/LOC100799627/LOC100801033/LOC100817070/LOC100778547/LOC100787128/LOC100816935/P	43
BP	GO:0070647	protein modification by small protein conjugation or removal	55/2342	168/12163	2.09233e-05	0.00186799	100787869/100811153/100800966/100809123/100811969/548086/100811258/100786678/100783749/100795816/100795913/100810577/100809839/100784832/100778012/100790182/100807315/100799627/100801033/100817070/100778547/100810922/100787128/100816935/100795263/10079720	LOC100787869/LOC100811153/LOC100800966/LOC100809123/LOC100811969/13-1-1/LOC100811258/LOC100786678/LOC100783749/LOC100795816/LOC100795913/LOC100810577/LOC100809839/LOC100784832/LOC100778012/LOC100790182/LOC100807315/LOC100799627/LOC100801033/LOC100817070/L	55
BP	GO:0015031	protein transport	72/2342	238/12163	2.6638e-05	0.00186799	100802224/100791801/100795105/100812818/100799045/100813263/100797752/100786715/100306385/100810125/100789362/100777657/100776485/100779212/100809703/100791472/100818132/100814149/100798372/100789135/100795147/100819858/100796673/100791547/100791083/10081	LOC100802224/LOC100791801/LOC100795105/LOC100812818/LOC100799045/LOC100813263/LOC100797752/LOC100786715/LOC100306385/LOC100810125/LOC100789362/LOC100777657/LOC100776485/LOC100779212/LOC100809703/LOC100791472/LOC100818132/LOC100814149/LOC100798372/LOC10078	72
BP	GO:0015833	peptide transport	72/2342	238/12163	2.6638e-05	0.00186799	100802224/100791801/100795105/100812818/100799045/100813263/100797752/100786715/100306385/100810125/100789362/100777657/100776485/100779212/100809703/100791472/100818132/100814149/100798372/100789135/100795147/100819858/100796673/100791547/100791083/10081	LOC100802224/LOC100791801/LOC100795105/LOC100812818/LOC100799045/LOC100813263/LOC100797752/LOC100786715/LOC100306385/LOC100810125/LOC100789362/LOC100777657/LOC100776485/LOC100779212/LOC100809703/LOC100791472/LOC100818132/LOC100814149/LOC100798372/LOC10078	72
BP	GO:0042886	amide transport	72/2342	238/12163	2.6638e-05	0.00186799	100802224/100791801/100795105/100812818/100799045/100813263/100797752/100786715/100306385/100810125/100789362/100777657/100776485/100779212/100809703/100791472/100818132/100814149/100798372/100789135/100795147/100819858/100796673/100791547/100791083/10081	LOC100802224/LOC100791801/LOC100795105/LOC100812818/LOC100799045/LOC100813263/LOC100797752/LOC100786715/LOC100306385/LOC100810125/LOC100789362/LOC100777657/LOC100776485/LOC100779212/LOC100809703/LOC100791472/LOC100818132/LOC100814149/LOC100798372/LOC10078	72
BP	GO:0071702	organic substance transport	88/2342	306/12163	3.11607e-05	0.00194235	100814056/100802224/100791801/100795105/100807258/100812818/100799045/100813263/100797752/100786715/100306385/100815055/100810125/100789362/100801109/100777657/100776485/100779212/100809703/100791472/100818132/100814149/100798372/100789135/100795147/10081	LOC100814056/LOC100802224/LOC100791801/LOC100795105/ALMT13/LOC100812818/LOC100799045/LOC100813263/LOC100797752/LOC100786715/LOC100306385/LOC100815055/LOC100810125/LOC100789362/LOC100801109/LOC100777657/LOC100776485/LOC100779212/LOC100809703/LOC100791472/L	88
BP	GO:0045184	establishment of protein localization	74/2342	248/12163	3.46322e-05	0.00194286	100802224/100791801/100795105/100812818/100799045/100813263/100797752/100786715/100306385/100810125/100789362/100777657/100776485/100779212/100809703/100791472/100818132/100814149/100798372/100789135/100795147/100819858/100796673/100791547/100791083/10081	LOC100802224/LOC100791801/LOC100795105/LOC100812818/LOC100799045/LOC100813263/LOC100797752/LOC100786715/LOC100306385/LOC100810125/LOC100789362/LOC100777657/LOC100776485/LOC100779212/LOC100809703/LOC100791472/LOC100818132/LOC100814149/LOC100798372/LOC10078	74
BP	GO:0071705	nitrogen compound transport	81/2342	280/12163	5.07178e-05	0.00258661	100802224/100791801/100795105/100812818/100799045/100813263/100797752/100786715/100306385/100810125/100789362/100801109/100783281/100777657/100776485/100779212/100809703/100791472/100818132/100814149/100798372/100789135/100795147/100815443/100819858/10079	LOC100802224/LOC100791801/LOC100795105/LOC100812818/LOC100799045/LOC100813263/LOC100797752/LOC100786715/LOC100306385/LOC100810125/LOC100789362/LOC100801109/AMT2.2/LOC100777657/LOC100776485/LOC100779212/LOC100809703/LOC100791472/LOC100818132/LOC100814149/L	81
BP	GO:0008104	protein localization	75/2342	258/12163	7.97708e-05	0.00372928	100802224/100791801/100795105/100812818/100799045/100813263/100797752/100786715/100306385/100810125/100789362/100777657/100776485/100779212/100809703/100791472/100818132/100814149/100798372/100789135/100795147/100819858/100796673/100791547/100791083/10081	LOC100802224/LOC100791801/LOC100795105/LOC100812818/LOC100799045/LOC100813263/LOC100797752/LOC100786715/LOC100306385/LOC100810125/LOC100789362/LOC100777657/LOC100776485/LOC100779212/LOC100809703/LOC100791472/LOC100818132/LOC100814149/LOC100798372/LOC10078	75
BP	GO:0009607	response to biotic stimulus	16/2342	32/12163	8.74219e-05	0.00377259	100797074/100101844/100306363/547915/547916/100791036/100306414/100527073/100305867/100527097/100527307/100526916/100808820/100527731/100500525/100306656	LOC100797074/LOC100101844/LOC100306363/PR-10/H4/LOC100791036/LOC100306414/PR10/LOC100305867/LOC100527097/LOC100527307/LOC100526916/LOC100808820/LOC100527731/LOC100500525/LOC100306656	16
BP	GO:0033036	macromolecule localization	78/2342	274/12163	0.000123915	0.00496546	100802224/100791801/100795105/100812818/100799045/100813263/100797752/100786715/100306385/100810125/100789362/100813191/100777657/100776485/100779212/100809703/100791472/100818132/100814149/100798372/100789135/100795147/100819858/100796673/100791547/10079	LOC100802224/LOC100791801/LOC100795105/LOC100812818/LOC100799045/LOC100813263/LOC100797752/LOC100786715/LOC100306385/LOC100810125/LOC100789362/LOC100813191/LOC100777657/LOC100776485/LOC100779212/LOC100809703/LOC100791472/LOC100818132/LOC100814149/LOC10079	78
BP	GO:0051641	cellular localization	66/2342	236/12163	0.000672444	0.0251494	100802224/100791801/100795105/100813263/100797752/100786715/100810125/100789362/100816975/100776485/100779212/100791472/100818132/100814149/100789135/100791669/100819858/100792796/100796673/100791083/100792778/100809471/100784608/100798273/100813940/10078	LOC100802224/LOC100791801/LOC100795105/LOC100813263/LOC100797752/LOC100786715/LOC100810125/LOC100789362/LOC100816975/LOC100776485/LOC100779212/LOC100791472/LOC100818132/LOC100814149/LOC100789135/LOC100791669/LOC100819858/LOC100792796/LOC100796673/LOC10079	66
BP	GO:0006886	intracellular protein transport	51/2342	173/12163	0.000733283	0.0257107	100802224/100791801/100795105/100813263/100797752/100786715/100810125/100789362/100776485/100779212/100791472/100818132/100814149/100789135/100819858/100791083/100792778/100809471/100784608/100798273/100813940/100802164/100807007/100807264/100780020/10080	LOC100802224/LOC100791801/LOC100795105/LOC100813263/LOC100797752/LOC100786715/LOC100810125/LOC100789362/LOC100776485/LOC100779212/LOC100791472/LOC100818132/LOC100814149/LOC100789135/LOC100819858/LOC100791083/LOC100792778/LOC100809471/LOC100784608/LOC10079	51
BP	GO:0051704	multi-organism process	36/2342	114/12163	0.00111071	0.0345493	106794169/100797074/100786846/102660295/113002415/100807167/100810583/100807333/100306414/100786180/100812007/100811896/100786566/100795819/106794291/102668647/102662509/100808940/100803275/100816469/100802962/100811148/100808408/106798964/100526916/10078	LOC106794169/LOC100797074/LOC100786846/LOC102660295/LOC113002415/LOC100807167/LOC100810583/LOC100807333/LOC100306414/LOC100786180/LOC100812007/LOC100811896/LOC100786566/LOC100795819/LOC106794291/LOC102668647/LOC102662509/LOC100808940/LOC100803275/LOC10081	36
BP	GO:0006364	rRNA processing	16/2342	39/12163	0.00139961	0.0345493	100814656/100788688/100797625/100781093/100789137/100818497/100803648/100784007/100798946/100790741/100784758/100817724/102668105/100811431/100794686/100779255	LOC100814656/LOC100788688/LOC100797625/LOC100781093/LOC100789137/LOC100818497/LOC100803648/LOC100784007/LOC100798946/LOC100790741/LOC100784758/LOC100817724/LOC102668105/LOC100811431/LOC100794686/LOC100779255	16
BP	GO:0016072	rRNA metabolic process	16/2342	39/12163	0.00139961	0.0345493	100814656/100788688/100797625/100781093/100789137/100818497/100803648/100784007/100798946/100790741/100784758/100817724/102668105/100811431/100794686/100779255	LOC100814656/LOC100788688/LOC100797625/LOC100781093/LOC100789137/LOC100818497/LOC100803648/LOC100784007/LOC100798946/LOC100790741/LOC100784758/LOC100817724/LOC102668105/LOC100811431/LOC100794686/LOC100779255	16
BP	GO:0009100	glycoprotein metabolic process	27/2342	80/12163	0.00151042	0.0345493	100776313/100779142/100791990/100780913/100790409/100776715/100777477/100781217/100787062/100805850/100817203/100793793/100810421/100798450/100792811/100811899/100806815/100789310/100792300/100782502/100817179/100814638/100782548/100816069/100816777/10078	LOC100776313/LOC100779142/LOC100791990/LOC100780913/LOC100790409/LOC100776715/LOC100777477/LOC100781217/LOC100787062/LOC100805850/LOC100817203/LOC100793793/LOC100810421/LOC100798450/LOC100792811/LOC100811899/LOC100806815/LOC100789310/LOC100792300/LOC10078	27
BP	GO:0009101	glycoprotein biosynthetic process	27/2342	80/12163	0.00151042	0.0345493	100776313/100779142/100791990/100780913/100790409/100776715/100777477/100781217/100787062/100805850/100817203/100793793/100810421/100798450/100792811/100811899/100806815/100789310/100792300/100782502/100817179/100814638/100782548/100816069/100816777/10078	LOC100776313/LOC100779142/LOC100791990/LOC100780913/LOC100790409/LOC100776715/LOC100777477/LOC100781217/LOC100787062/LOC100805850/LOC100817203/LOC100793793/LOC100810421/LOC100798450/LOC100792811/LOC100811899/LOC100806815/LOC100789310/LOC100792300/LOC10078	27
BP	GO:0008037	cell recognition	33/2342	104/12163	0.00160122	0.0345493	106794169/100786846/102660295/113002415/100807167/100810583/100807333/100786180/100812007/100811896/100786566/100795819/106794291/102668647/102662509/100808940/100803275/100816469/100802962/100811148/100808408/106798964/100782811/100810407/100775518/11299	LOC106794169/LOC100786846/LOC102660295/LOC113002415/LOC100807167/LOC100810583/LOC100807333/LOC100786180/LOC100812007/LOC100811896/LOC100786566/LOC100795819/LOC106794291/LOC102668647/LOC102662509/LOC100808940/LOC100803275/LOC100816469/LOC100802962/LOC10081	33
BP	GO:0009856	pollination	33/2342	104/12163	0.00160122	0.0345493	106794169/100786846/102660295/113002415/100807167/100810583/100807333/100786180/100812007/100811896/100786566/100795819/106794291/102668647/102662509/100808940/100803275/100816469/100802962/100811148/100808408/106798964/100782811/100810407/100775518/11299	LOC106794169/LOC100786846/LOC102660295/LOC113002415/LOC100807167/LOC100810583/LOC100807333/LOC100786180/LOC100812007/LOC100811896/LOC100786566/LOC100795819/LOC106794291/LOC102668647/LOC102662509/LOC100808940/LOC100803275/LOC100816469/LOC100802962/LOC10081	33
BP	GO:0009875	pollen-pistil interaction	33/2342	104/12163	0.00160122	0.0345493	106794169/100786846/102660295/113002415/100807167/100810583/100807333/100786180/100812007/100811896/100786566/100795819/106794291/102668647/102662509/100808940/100803275/100816469/100802962/100811148/100808408/106798964/100782811/100810407/100775518/11299	LOC106794169/LOC100786846/LOC102660295/LOC113002415/LOC100807167/LOC100810583/LOC100807333/LOC100786180/LOC100812007/LOC100811896/LOC100786566/LOC100795819/LOC106794291/LOC102668647/LOC102662509/LOC100808940/LOC100803275/LOC100816469/LOC100802962/LOC10081	33
BP	GO:0044706	multi-multicellular organism process	33/2342	104/12163	0.00160122	0.0345493	106794169/100786846/102660295/113002415/100807167/100810583/100807333/100786180/100812007/100811896/100786566/100795819/106794291/102668647/102662509/100808940/100803275/100816469/100802962/100811148/100808408/106798964/100782811/100810407/100775518/11299	LOC106794169/LOC100786846/LOC102660295/LOC113002415/LOC100807167/LOC100810583/LOC100807333/LOC100786180/LOC100812007/LOC100811896/LOC100786566/LOC100795819/LOC106794291/LOC102668647/LOC102662509/LOC100808940/LOC100803275/LOC100816469/LOC100802962/LOC10081	33
BP	GO:0048544	recognition of pollen	33/2342	104/12163	0.00160122	0.0345493	106794169/100786846/102660295/113002415/100807167/100810583/100807333/100786180/100812007/100811896/100786566/100795819/106794291/102668647/102662509/100808940/100803275/100816469/100802962/100811148/100808408/106798964/100782811/100810407/100775518/11299	LOC106794169/LOC100786846/LOC102660295/LOC113002415/LOC100807167/LOC100810583/LOC100807333/LOC100786180/LOC100812007/LOC100811896/LOC100786566/LOC100795819/LOC106794291/LOC102668647/LOC102662509/LOC100808940/LOC100803275/LOC100816469/LOC100802962/LOC10081	33
BP	GO:0034613	cellular protein localization	54/2342	193/12163	0.00195259	0.0391215	100802224/100791801/100795105/100813263/100797752/100786715/100810125/100789362/100776485/100779212/100791472/100818132/100814149/100789135/100819858/100791083/100792778/100809471/100784608/100798273/100813940/100780011/100817052/100802164/100807007/10080	LOC100802224/LOC100791801/LOC100795105/LOC100813263/LOC100797752/LOC100786715/LOC100810125/LOC100789362/LOC100776485/LOC100779212/LOC100791472/LOC100818132/LOC100814149/LOC100789135/LOC100819858/LOC100791083/LOC100792778/LOC100809471/LOC100784608/LOC10079	54
BP	GO:0070727	cellular macromolecule localization	54/2342	193/12163	0.00195259	0.0391215	100802224/100791801/100795105/100813263/100797752/100786715/100810125/100789362/100776485/100779212/100791472/100818132/100814149/100789135/100819858/100791083/100792778/100809471/100784608/100798273/100813940/100780011/100817052/100802164/100807007/10080	LOC100802224/LOC100791801/LOC100795105/LOC100813263/LOC100797752/LOC100786715/LOC100810125/LOC100789362/LOC100776485/LOC100779212/LOC100791472/LOC100818132/LOC100814149/LOC100789135/LOC100819858/LOC100791083/LOC100792778/LOC100809471/LOC100784608/LOC10079	54
BP	GO:0046907	intracellular transport	54/2342	195/12163	0.00249524	0.0466609	100802224/100791801/100795105/100813263/100797752/100786715/100810125/100789362/100816975/100776485/100779212/100791472/100818132/100814149/100789135/100819858/100791083/100792778/100809471/100784608/100798273/100813940/100802164/100807007/100807264/10078	LOC100802224/LOC100791801/LOC100795105/LOC100813263/LOC100797752/LOC100786715/LOC100810125/LOC100789362/LOC100816975/LOC100776485/LOC100779212/LOC100791472/LOC100818132/LOC100814149/LOC100789135/LOC100819858/LOC100791083/LOC100792778/LOC100809471/LOC10078	54
BP	GO:0051649	establishment of localization in cell	54/2342	195/12163	0.00249524	0.0466609	100802224/100791801/100795105/100813263/100797752/100786715/100810125/100789362/100816975/100776485/100779212/100791472/100818132/100814149/100789135/100819858/100791083/100792778/100809471/100784608/100798273/100813940/100802164/100807007/100807264/10078	LOC100802224/LOC100791801/LOC100795105/LOC100813263/LOC100797752/LOC100786715/LOC100810125/LOC100789362/LOC100816975/LOC100776485/LOC100779212/LOC100791472/LOC100818132/LOC100814149/LOC100789135/LOC100819858/LOC100791083/LOC100792778/LOC100809471/LOC10078	54
BP	GO:0000003	reproduction	33/2342	107/12163	0.00269027	0.0471638	106794169/100786846/102660295/113002415/100807167/100810583/100807333/100786180/100812007/100811896/100786566/100795819/106794291/102668647/102662509/100808940/100803275/100816469/100802962/100811148/100808408/106798964/100782811/100810407/100775518/11299	LOC106794169/LOC100786846/LOC102660295/LOC113002415/LOC100807167/LOC100810583/LOC100807333/LOC100786180/LOC100812007/LOC100811896/LOC100786566/LOC100795819/LOC106794291/LOC102668647/LOC102662509/LOC100808940/LOC100803275/LOC100816469/LOC100802962/LOC10081	33
BP	GO:0022414	reproductive process	33/2342	107/12163	0.00269027	0.0471638	106794169/100786846/102660295/113002415/100807167/100810583/100807333/100786180/100812007/100811896/100786566/100795819/106794291/102668647/102662509/100808940/100803275/100816469/100802962/100811148/100808408/106798964/100782811/100810407/100775518/11299	LOC106794169/LOC100786846/LOC102660295/LOC113002415/LOC100807167/LOC100810583/LOC100807333/LOC100786180/LOC100812007/LOC100811896/LOC100786566/LOC100795819/LOC106794291/LOC102668647/LOC102662509/LOC100808940/LOC100803275/LOC100816469/LOC100802962/LOC10081	33
BP	GO:0006073	cellular glucan metabolic process	34/2342	112/12163	0.00311763	0.0493767	100792604/100809983/100786644/100801634/100815848/100813410/100784882/100783948/100778340/100806786/100777959/100801567/100499905/100782104/100809371/100819680/100815825/100811121/100794515/547479/100819146/100784191/102661404/100778993/100800547/10081147	LOC100792604/LOC100809983/LOC100786644/LOC100801634/LOC100815848/LOC100813410/LOC100784882/LOC100783948/LOC100778340/LOC100806786/LOC100777959/LOC100801567/LOC100499905/LOC100782104/LOC100809371/LOC100819680/LOC100815825/LOC100811121/LOC100794515/19-1-5/L	34
BP	GO:0044042	glucan metabolic process	34/2342	112/12163	0.00311763	0.0493767	100792604/100809983/100786644/100801634/100815848/100813410/100784882/100783948/100778340/100806786/100777959/100801567/100499905/100782104/100809371/100819680/100815825/100811121/100794515/547479/100819146/100784191/102661404/100778993/100800547/10081147	LOC100792604/LOC100809983/LOC100786644/LOC100801634/LOC100815848/LOC100813410/LOC100784882/LOC100783948/LOC100778340/LOC100806786/LOC100777959/LOC100801567/LOC100499905/LOC100782104/LOC100809371/LOC100819680/LOC100815825/LOC100811121/LOC100794515/19-1-5/L	34
BP	GO:0044264	cellular polysaccharide metabolic process	34/2342	112/12163	0.00311763	0.0493767	100792604/100809983/100786644/100801634/100815848/100813410/100784882/100783948/100778340/100806786/100777959/100801567/100499905/100782104/100809371/100819680/100815825/100811121/100794515/547479/100819146/100784191/102661404/100778993/100800547/10081147	LOC100792604/LOC100809983/LOC100786644/LOC100801634/LOC100815848/LOC100813410/LOC100784882/LOC100783948/LOC100778340/LOC100806786/LOC100777959/LOC100801567/LOC100499905/LOC100782104/LOC100809371/LOC100819680/LOC100815825/LOC100811121/LOC100794515/19-1-5/L	34
BP	GO:0006952	defense response	23/2342	68/12163	0.00316856	0.0493767	100797074/100101844/100306363/547915/547916/100791036/100776714/100306414/100527073/100305867/547603/100527097/100775859/100787826/100527307/100526916/100808820/100817285/100792763/100527731/100500525/100802892/100306656	LOC100797074/LOC100101844/LOC100306363/PR-10/H4/LOC100791036/LOC100776714/LOC100306414/PR10/LOC100305867/LOC547603/LOC100527097/LOC100775859/LOC100787826/LOC100527307/LOC100526916/LOC100808820/LOC100817285/LOC100792763/LOC100527731/LOC100500525/LOC1008028	23
BP	GO:0019682	glyceraldehyde-3-phosphate metabolic process	7/2342	13/12163	0.00559774	0.0848739	100796103/547455/100805941/100795150/100799034/100803740/100790894	LOC100796103/GND/LOC100805941/LOC100795150/LOC100799034/LOC100803740/LOC100790894	7
BP	GO:0006732	coenzyme metabolic process	45/2342	164/12163	0.00650629	0.0960533	547752/100780834/100778363/100811084/100786303/100790033/100809646/100527532/100808841/100808162/100801466/100783082/100815480/100783089/100796103/100803036/100795344/547689/100802732/547455/100500425/100802271/100799223/100795320/100787663/100795150/1007	LOC547752/LOC100780834/LOC100778363/LOC100811084/LOC100786303/LOC100790033/LOC100809646/LOC100527532/LOC100808841/LOC100808162/LOC100801466/LOC100783082/LOC100815480/LOC100783089/LOC100796103/LOC100803036/LOC100795344/PK3/LOC100802732/GND/LOC100500425/LOC	45
BP	GO:1901135	carbohydrate derivative metabolic process	85/2342	344/12163	0.00676523	0.0973153	547752/100777103/100778363/100811084/100790033/100776313/100793093/100809646/100527532/100808162/100801466/100779142/100783082/100815480/100783089/100527091/100796103/100305792/100803036/100795344/100791990/100797879/547689/100802732/547455/100780913/1008	LOC547752/LOC100777103/LOC100778363/LOC100811084/LOC100790033/LOC100776313/LOC100793093/LOC100809646/LOC100527532/LOC100808162/LOC100801466/LOC100779142/LOC100783082/LOC100815480/LOC100783089/LOC100527091/LOC100796103/LOC100305792/LOC100803036/LOC10079534	85
BP	GO:0006022	aminoglycan metabolic process	9/2342	20/12163	0.00768867	0.107834	100776313/100527091/100790409/100779462/100781217/100776582/547572/100789310/100784196	LOC100776313/LOC100527091/LOC100790409/LOC100779462/LOC100781217/LOC100776582/CHIA1/LOC100789310/LOC100784196	9
BP	GO:0006486	protein glycosylation	23/2342	73/12163	0.00840502	0.112267	100779142/100791990/100780913/100776715/100777477/100787062/100805850/100817203/100793793/100810421/100798450/100792811/100811899/100806815/100792300/100782502/100817179/100814638/100782548/100816069/100816777/100788539/732652	LOC100779142/LOC100791990/LOC100780913/LOC100776715/LOC100777477/LOC100787062/LOC100805850/LOC100817203/LOC100793793/LOC100810421/LOC100798450/LOC100792811/LOC100811899/LOC100806815/LOC100792300/LOC100782502/LOC100817179/LOC100814638/LOC100782548/LOC10081	23
BP	GO:0043413	macromolecule glycosylation	23/2342	73/12163	0.00840502	0.112267	100779142/100791990/100780913/100776715/100777477/100787062/100805850/100817203/100793793/100810421/100798450/100792811/100811899/100806815/100792300/100782502/100817179/100814638/100782548/100816069/100816777/100788539/732652	LOC100779142/LOC100791990/LOC100780913/LOC100776715/LOC100777477/LOC100787062/LOC100805850/LOC100817203/LOC100793793/LOC100810421/LOC100798450/LOC100792811/LOC100811899/LOC100806815/LOC100792300/LOC100782502/LOC100817179/LOC100814638/LOC100782548/LOC10081	23
BP	GO:0032501	multicellular organismal process	36/2342	128/12163	0.00929153	0.119731	106794169/100786846/102660295/113002415/100781022/100807167/100810583/100807333/100786180/100812007/100811840/100811896/100786566/100795819/106794291/102668647/102662509/100808940/100793457/100803275/100816469/100802962/100811148/100808408/106798964/10078	LOC106794169/LOC100786846/LOC102660295/LOC113002415/LOC100781022/LOC100807167/LOC100810583/LOC100807333/LOC100786180/LOC100812007/LOC100811840/LOC100811896/LOC100786566/LOC100795819/LOC106794291/LOC102668647/LOC102662509/LOC100808940/LOC100793457/LOC10080	36
BP	GO:0006098	pentose-phosphate shunt	6/2342	11/12163	0.00960411	0.119731	100796103/547455/100795150/100799034/100803740/100790894	LOC100796103/GND/LOC100795150/LOC100799034/LOC100803740/LOC100790894	6
BP	GO:0051156	glucose 6-phosphate metabolic process	6/2342	11/12163	0.00960411	0.119731	100796103/547455/100795150/100799034/100803740/100790894	LOC100796103/GND/LOC100795150/LOC100799034/LOC100803740/LOC100790894	6
BP	GO:0022406	membrane docking	9/2342	21/12163	0.0111918	0.128135	100791669/100792796/100796673/100783306/100820430/100802965/100778770/100796432/100784539	LOC100791669/LOC100792796/LOC100796673/LOC100783306/LOC100820430/LOC100802965/LOC100778770/LOC100796432/LOC100784539	9
BP	GO:0048278	vesicle docking	9/2342	21/12163	0.0111918	0.128135	100791669/100792796/100796673/100783306/100820430/100802965/100778770/100796432/100784539	LOC100791669/LOC100792796/LOC100796673/LOC100783306/LOC100820430/LOC100802965/LOC100778770/LOC100796432/LOC100784539	9
BP	GO:0051640	organelle localization	9/2342	21/12163	0.0111918	0.128135	100791669/100792796/100796673/100783306/100820430/100802965/100778770/100796432/100784539	LOC100791669/LOC100792796/LOC100796673/LOC100783306/LOC100820430/LOC100802965/LOC100778770/LOC100796432/LOC100784539	9
BP	GO:0140056	organelle localization by membrane tethering	9/2342	21/12163	0.0111918	0.128135	100791669/100792796/100796673/100783306/100820430/100802965/100778770/100796432/100784539	LOC100791669/LOC100792796/LOC100796673/LOC100783306/LOC100820430/LOC100802965/LOC100778770/LOC100796432/LOC100784539	9
BP	GO:0006739	NADP metabolic process	8/2342	18/12163	0.0129243	0.139433	100796103/547455/100795150/100799034/100806276/100813625/100803740/100790894	LOC100796103/GND/LOC100795150/LOC100799034/LOC100806276/LOC100813625/LOC100803740/LOC100790894	8
BP	GO:0006904	vesicle docking involved in exocytosis	8/2342	18/12163	0.0129243	0.139433	100791669/100792796/100796673/100783306/100802965/100778770/100796432/100784539	LOC100791669/LOC100792796/LOC100796673/LOC100783306/LOC100802965/LOC100778770/LOC100796432/LOC100784539	8
BP	GO:0140029	exocytic process	8/2342	18/12163	0.0129243	0.139433	100791669/100792796/100796673/100783306/100802965/100778770/100796432/100784539	LOC100791669/LOC100792796/LOC100796673/LOC100783306/LOC100802965/LOC100778770/LOC100796432/LOC100784539	8
BP	GO:0005976	polysaccharide metabolic process	36/2342	131/12163	0.0135179	0.143086	100792604/100781448/100809983/100778885/100786644/100801634/100815848/100813410/100784882/100783948/100778340/100806786/100777959/100801567/100499905/100782104/100809371/100819680/100815825/100811121/100794515/547479/100819146/100784191/102661404/10077899	LOC100792604/LOC100781448/LOC100809983/LOC100778885/LOC100786644/LOC100801634/LOC100815848/LOC100813410/LOC100784882/LOC100783948/LOC100778340/LOC100806786/LOC100777959/LOC100801567/LOC100499905/LOC100782104/LOC100809371/LOC100819680/LOC100815825/LOC10081	36
BP	GO:0007186	G-protein-coupled receptor signaling pathway	11/2342	29/12163	0.0148803	0.154589	112997598/100801004/100816144/100817198/100791124/100811680/100781223/100797649/100803926/100817090/100527128	LOC112997598/DGK9/DGK8/DGK4/LOC100791124/DGK7/LOC100781223/DGK2/LOC100803926/LOC100817090/LOC100527128	11
BP	GO:0019362	pyridine nucleotide metabolic process	29/2342	102/12163	0.0156983	0.157263	547752/100780834/100778363/100811084/100809646/100527532/100801466/100783089/100796103/100803036/100795344/547689/100802732/547455/100802271/100799223/100787663/100795150/100799034/100806276/100794539/100776597/100799747/100809327/100813625/100803740/1007	LOC547752/LOC100780834/LOC100778363/LOC100811084/LOC100809646/LOC100527532/LOC100801466/LOC100783089/LOC100796103/LOC100803036/LOC100795344/PK3/LOC100802732/GND/LOC100802271/LOC100799223/LOC100787663/LOC100795150/LOC100799034/LOC100806276/LOC100794539/LOC	29
BP	GO:0046496	nicotinamide nucleotide metabolic process	29/2342	102/12163	0.0156983	0.157263	547752/100780834/100778363/100811084/100809646/100527532/100801466/100783089/100796103/100803036/100795344/547689/100802732/547455/100802271/100799223/100787663/100795150/100799034/100806276/100794539/100776597/100799747/100809327/100813625/100803740/1007	LOC547752/LOC100780834/LOC100778363/LOC100811084/LOC100809646/LOC100527532/LOC100801466/LOC100783089/LOC100796103/LOC100803036/LOC100795344/PK3/LOC100802732/GND/LOC100802271/LOC100799223/LOC100787663/LOC100795150/LOC100799034/LOC100806276/LOC100794539/LOC	29
BP	GO:0016192	vesicle-mediated transport	60/2342	241/12163	0.0174762	0.172002	100802224/100791801/100808078/100500127/100813263/100797752/100796741/100786715/100789362/100789318/100795552/100818132/100814149/100791669/100810579/100804314/100792796/100796673/100790368/100799102/100791083/100789613/100777370/100784608/100796477/10050	LOC100802224/LOC100791801/LOC100808078/LOC100500127/LOC100813263/LOC100797752/LOC100796741/LOC100786715/LOC100789362/LOC100789318/LOC100795552/LOC100818132/LOC100814149/LOC100791669/LOC100810579/LOC100804314/LOC100792796/LOC100796673/LOC100790368/LOC10079	60
BP	GO:0044272	sulfur compound biosynthetic process	12/2342	34/12163	0.0206075	0.199325	100786303/547643/100802039/100795320/100787994/100777770/100820392/100820316/100777009/606507/100799139/100807833	LOC100786303/LOC547643/LOC100802039/LOC100795320/LOC100787994/LOC100777770/LOC100820392/LOC100820316/LOC100777009/SAT1/LOC100799139/LOC100807833	12
BP	GO:0070085	glycosylation	23/2342	79/12163	0.0222675	0.21173	100779142/100791990/100780913/100776715/100777477/100787062/100805850/100817203/100793793/100810421/100798450/100792811/100811899/100806815/100792300/100782502/100817179/100814638/100782548/100816069/100816777/100788539/732652	LOC100779142/LOC100791990/LOC100780913/LOC100776715/LOC100777477/LOC100787062/LOC100805850/LOC100817203/LOC100793793/LOC100810421/LOC100798450/LOC100792811/LOC100811899/LOC100806815/LOC100792300/LOC100782502/LOC100817179/LOC100814638/LOC100782548/LOC10081	23
BP	GO:0006733	oxidoreduction coenzyme metabolic process	29/2342	105/12163	0.0231758	0.216694	547752/100780834/100778363/100811084/100809646/100527532/100801466/100783089/100796103/100803036/100795344/547689/100802732/547455/100802271/100799223/100787663/100795150/100799034/100806276/100794539/100776597/100799747/100809327/100813625/100803740/1007	LOC547752/LOC100780834/LOC100778363/LOC100811084/LOC100809646/LOC100527532/LOC100801466/LOC100783089/LOC100796103/LOC100803036/LOC100795344/PK3/LOC100802732/GND/LOC100802271/LOC100799223/LOC100787663/LOC100795150/LOC100799034/LOC100806276/LOC100794539/LOC	29
BP	GO:0072524	pyridine-containing compound metabolic process	29/2342	106/12163	0.0262068	0.241017	547752/100780834/100778363/100811084/100809646/100527532/100801466/100783089/100796103/100803036/100795344/547689/100802732/547455/100802271/100799223/100787663/100795150/100799034/100806276/100794539/100776597/100799747/100809327/100813625/100803740/1007	LOC547752/LOC100780834/LOC100778363/LOC100811084/LOC100809646/LOC100527532/LOC100801466/LOC100783089/LOC100796103/LOC100803036/LOC100795344/PK3/LOC100802732/GND/LOC100802271/LOC100799223/LOC100787663/LOC100795150/LOC100799034/LOC100806276/LOC100794539/LOC	29
BP	GO:0007205	protein kinase C-activating G protein-coupled receptor signaling pathway	5/2342	10/12163	0.0280656	0.253948	100801004/100816144/100817198/100811680/100797649	DGK9/DGK8/DGK4/DGK7/DGK2	5
BP	GO:0044262	cellular carbohydrate metabolic process	44/2342	174/12163	0.0293648	0.261486	100806761/100792604/100809983/100786644/100801634/100815848/100813410/100784882/100783948/100778340/100806786/100777959/100801567/100499905/100796915/100810498/100782104/100809371/100819680/100815825/100811121/100794515/547479/100819146/100784191/10081495	LOC100806761/LOC100792604/LOC100809983/LOC100786644/LOC100801634/LOC100815848/LOC100813410/LOC100784882/LOC100783948/LOC100778340/LOC100806786/LOC100777959/LOC100801567/LOC100499905/LOC100796915/LOC100810498/LOC100782104/LOC100809371/LOC100819680/LOC10081	44
BP	GO:0000096	sulfur amino acid metabolic process	7/2342	17/12163	0.0310417	0.2721	547643/100797489/100802039/100820316/100782073/606507/100807833	LOC547643/LOC100797489/LOC100802039/LOC100820316/LOC100782073/SAT1/LOC100807833	7
BP	GO:0006950	response to stress	91/2342	398/12163	0.0385937	0.333093	100811234/100784477/100817540/100812478/100813250/100306430/100819568/100527297/100805479/100797074/100101844/100800219/100306363/547915/100802244/100778051/100799162/112997600/547916/100791036/100807627/100790279/100194423/100784184/100815671/100782549/1	HSP90A1/HSP90A2/LOC100817540/LOC100812478/LOC100813250/LOC100306430/HSP90-2/LOC100527297/LOC100805479/LOC100797074/LOC100101844/LOC100800219/LOC100306363/PR-10/LOC100802244/LOC100778051/LOC100799162/LOC112997600/H4/LOC100791036/LOC100807627/LOC100790279/H	91
BP	GO:0009108	coenzyme biosynthetic process	36/2342	142/12163	0.0437354	0.371751	547752/100780834/100778363/100811084/100786303/100809646/100527532/100808841/100808162/100801466/100783082/100783089/100803036/100795344/547689/100802732/100500425/100802271/100799223/100795320/100787663/100787994/100777770/100820392/100777009/100806276/1	LOC547752/LOC100780834/LOC100778363/LOC100811084/LOC100786303/LOC100809646/LOC100527532/LOC100808841/LOC100808162/LOC100801466/LOC100783082/LOC100783089/LOC100803036/LOC100795344/PK3/LOC100802732/LOC100500425/LOC100802271/LOC100799223/LOC100795320/LOC1007	36
BP	GO:1901136	carbohydrate derivative catabolic process	9/2342	26/12163	0.0478138	0.390245	100527091/100810501/100779462/100776582/100783615/547572/100787103/100796897/100784196	LOC100527091/LOC100810501/LOC100779462/LOC100776582/LOC100783615/CHIA1/LOC100787103/LOC100796897/LOC100784196	9
BP	GO:1901137	carbohydrate derivative biosynthetic process	58/2342	245/12163	0.048104	0.390245	547752/100778363/100811084/100776313/100809646/100527532/100808162/100801466/100779142/100783082/100783089/100803036/100795344/100791990/100797879/547689/100802732/100780913/100819664/100802271/732605/100790409/100794993/100776715/100777477/100787663/1007	LOC547752/LOC100778363/LOC100811084/LOC100776313/LOC100809646/LOC100527532/LOC100808162/LOC100801466/LOC100779142/LOC100783082/LOC100783089/LOC100803036/LOC100795344/LOC100791990/LOC100797879/PK3/LOC100802732/LOC100780913/LOC100819664/LOC100802271/PMM/LOC	58
BP	GO:0006887	exocytosis	17/2342	59/12163	0.0493893	0.390245	100808078/100791669/100810579/100792796/100796673/100799102/100777476/100783306/100820430/100802965/100778770/100796432/100784539/100816335/102669093/100803694/100786852	LOC100808078/LOC100791669/LOC100810579/LOC100792796/LOC100796673/LOC100799102/LOC100777476/LOC100783306/LOC100820430/LOC100802965/LOC100778770/LOC100796432/LOC100784539/LOC100816335/LOC102669093/LOC100803694/LOC100786852	17
BP	GO:0032940	secretion by cell	17/2342	59/12163	0.0493893	0.390245	100808078/100791669/100810579/100792796/100796673/100799102/100777476/100783306/100820430/100802965/100778770/100796432/100784539/100816335/102669093/100803694/100786852	LOC100808078/LOC100791669/LOC100810579/LOC100792796/LOC100796673/LOC100799102/LOC100777476/LOC100783306/LOC100820430/LOC100802965/LOC100778770/LOC100796432/LOC100784539/LOC100816335/LOC102669093/LOC100803694/LOC100786852	17
BP	GO:0046903	secretion	17/2342	59/12163	0.0493893	0.390245	100808078/100791669/100810579/100792796/100796673/100799102/100777476/100783306/100820430/100802965/100778770/100796432/100784539/100816335/102669093/100803694/100786852	LOC100808078/LOC100791669/LOC100810579/LOC100792796/LOC100796673/LOC100799102/LOC100777476/LOC100783306/LOC100820430/LOC100802965/LOC100778770/LOC100796432/LOC100784539/LOC100816335/LOC102669093/LOC100803694/LOC100786852	17
BP	GO:0034637	cellular carbohydrate biosynthetic process	27/2342	104/12163	0.0566975	0.441768	100792604/100809983/100786644/100815848/100813410/100784882/100783948/100806786/100777959/100796915/100810498/100809371/100815825/100811121/100794515/100819146/100814952/100819495/100811473/100808120/100788017/100799726/100813901/100785139/100788641/10078	LOC100792604/LOC100809983/LOC100786644/LOC100815848/LOC100813410/LOC100784882/LOC100783948/LOC100806786/LOC100777959/LOC100796915/LOC100810498/LOC100809371/LOC100815825/LOC100811121/LOC100794515/LOC100819146/LOC100814952/LOC100819495/LOC100811473/LOC10080	27
BP	GO:0006979	response to oxidative stress	31/2342	123/12163	0.0620058	0.476511	100817540/100812478/100813250/100527297/100800219/100802244/100778051/100799162/112997600/100790279/100815671/100782549/100784258/100795412/100789782/100306570/100796311/100777191/100777733/100813384/100815142/606508/100790910/547499/100794600/100803619/1	LOC100817540/LOC100812478/LOC100813250/LOC100527297/LOC100800219/LOC100802244/LOC100778051/LOC100799162/LOC112997600/LOC100790279/LOC100815671/LOC100782549/LOC100784258/LOC100795412/LOC100789782/LOC100306570/LOC100796311/LOC100777191/LOC100777733/PER1/LOC	31
BP	GO:0006081	cellular aldehyde metabolic process	7/2342	20/12163	0.0730308	0.532082	100796103/547455/100805941/100795150/100799034/100803740/100790894	LOC100796103/GND/LOC100805941/LOC100795150/LOC100799034/LOC100803740/LOC100790894	7
BP	GO:0009073	aromatic amino acid family biosynthetic process	7/2342	20/12163	0.0730308	0.532082	100814518/732570/100809567/100797019/100797636/100781285/100784846	LOC100814518/LOC732570/LOC100809567/LOC100797019/LOC100797636/LOC100781285/LOC100784846	7
BP	GO:0042737	drug catabolic process	7/2342	20/12163	0.0730308	0.532082	100779961/100527091/100779462/100795673/100776582/547572/100784196	HGO2/LOC100527091/LOC100779462/LOC100795673/LOC100776582/CHIA1/LOC100784196	7
BP	GO:0043648	dicarboxylic acid metabolic process	7/2342	20/12163	0.0730308	0.532082	100815931/100809905/100808361/100819513/100791341/100797299/100793028	LOC100815931/LOC100809905/LOC100808361/LOC100819513/LOC100791341/LOC100797299/LOC100793028	7
BP	GO:0051186	cofactor metabolic process	50/2342	214/12163	0.0758045	0.540012	547752/100780834/100778363/100811084/100786303/100790033/100809646/121174486/100527532/100808490/100808841/100808162/100801466/100783082/100815480/100783089/100796103/100803036/100795344/547689/100802732/547455/100500425/100802271/100799223/100795320/1007	LOC547752/LOC100780834/LOC100778363/LOC100811084/LOC100786303/LOC100790033/LOC100809646/LOC121174486/LOC100527532/LOC100808490/LOC100808841/LOC100808162/LOC100801466/LOC100783082/LOC100815480/LOC100783089/LOC100796103/LOC100803036/LOC100795344/PK3/LOC1008	50
BP	GO:0034470	ncRNA processing	26/2342	103/12163	0.0806611	0.540012	100814656/100788688/100797625/100781093/100306072/100789137/100818497/100803648/100819664/100784007/100798946/100790741/100784758/100777825/100817724/102668105/100804441/100784996/100782474/100811431/100794686/100791745/100800256/100779255/100789809/10079	LOC100814656/LOC100788688/LOC100797625/LOC100781093/LOC100306072/LOC100789137/LOC100818497/LOC100803648/LOC100819664/LOC100784007/LOC100798946/LOC100790741/LOC100784758/LOC100777825/LOC100817724/LOC102668105/LOC100804441/LOC100784996/LOC100782474/LOC10081	26
BP	GO:0009166	nucleotide catabolic process	21/2342	81/12163	0.086146	0.540012	547752/100778363/100811084/100809646/100527532/100801466/100783089/100803036/100795344/547689/100802732/100810501/100802271/100787663/100783615/100794539/100776597/100799747/100809327/100798766/100803925	LOC547752/LOC100778363/LOC100811084/LOC100809646/LOC100527532/LOC100801466/LOC100783089/LOC100803036/LOC100795344/PK3/LOC100802732/LOC100810501/LOC100802271/LOC100787663/LOC100783615/LOC100794539/LOC100776597/LOC100799747/LOC100809327/LOC100798766/LOC1008	21
BP	GO:1901292	nucleoside phosphate catabolic process	21/2342	81/12163	0.086146	0.540012	547752/100778363/100811084/100809646/100527532/100801466/100783089/100803036/100795344/547689/100802732/100810501/100802271/100787663/100783615/100794539/100776597/100799747/100809327/100798766/100803925	LOC547752/LOC100778363/LOC100811084/LOC100809646/LOC100527532/LOC100801466/LOC100783089/LOC100803036/LOC100795344/PK3/LOC100802732/LOC100810501/LOC100802271/LOC100787663/LOC100783615/LOC100794539/LOC100776597/LOC100799747/LOC100809327/LOC100798766/LOC1008	21
BP	GO:0006026	aminoglycan catabolic process	5/2342	13/12163	0.086633	0.540012	100527091/100779462/100776582/547572/100784196	LOC100527091/LOC100779462/LOC100776582/CHIA1/LOC100784196	5
BP	GO:0006030	chitin metabolic process	5/2342	13/12163	0.086633	0.540012	100527091/100779462/100776582/547572/100784196	LOC100527091/LOC100779462/LOC100776582/CHIA1/LOC100784196	5
BP	GO:0006032	chitin catabolic process	5/2342	13/12163	0.086633	0.540012	100527091/100779462/100776582/547572/100784196	LOC100527091/LOC100779462/LOC100776582/CHIA1/LOC100784196	5
BP	GO:0006040	amino sugar metabolic process	5/2342	13/12163	0.086633	0.540012	100527091/100779462/100776582/547572/100784196	LOC100527091/LOC100779462/LOC100776582/CHIA1/LOC100784196	5
BP	GO:0016998	cell wall macromolecule catabolic process	5/2342	13/12163	0.086633	0.540012	100527091/100779462/100776582/547572/100784196	LOC100527091/LOC100779462/LOC100776582/CHIA1/LOC100784196	5
BP	GO:0044036	cell wall macromolecule metabolic process	5/2342	13/12163	0.086633	0.540012	100527091/100779462/100776582/547572/100784196	LOC100527091/LOC100779462/LOC100776582/CHIA1/LOC100784196	5
BP	GO:0046348	amino sugar catabolic process	5/2342	13/12163	0.086633	0.540012	100527091/100779462/100776582/547572/100784196	LOC100527091/LOC100779462/LOC100776582/CHIA1/LOC100784196	5
BP	GO:1901071	glucosamine-containing compound metabolic process	5/2342	13/12163	0.086633	0.540012	100527091/100779462/100776582/547572/100784196	LOC100527091/LOC100779462/LOC100776582/CHIA1/LOC100784196	5
BP	GO:1901072	glucosamine-containing compound catabolic process	5/2342	13/12163	0.086633	0.540012	100527091/100779462/100776582/547572/100784196	LOC100527091/LOC100779462/LOC100776582/CHIA1/LOC100784196	5
BP	GO:0034404	nucleobase-containing small molecule biosynthetic process	24/2342	95/12163	0.0898216	0.553736	547752/100778363/100811084/100809646/100527532/100801466/100783089/100803036/100795344/547689/100802732/100819664/100810501/100802271/100794993/100787663/100783615/100794539/100776597/100799747/100809327/100798766/100812448/100803925	LOC547752/LOC100778363/LOC100811084/LOC100809646/LOC100527532/LOC100801466/LOC100783089/LOC100803036/LOC100795344/PK3/LOC100802732/LOC100819664/LOC100810501/LOC100802271/LOC100794993/LOC100787663/LOC100783615/LOC100794539/LOC100776597/LOC100799747/LOC1008	24
BP	GO:0019359	nicotinamide nucleotide biosynthetic process	23/2342	91/12163	0.0948427	0.572116	547752/100780834/100778363/100811084/100809646/100527532/100801466/100783089/100803036/100795344/547689/100802732/100802271/100799223/100787663/100806276/100794539/100776597/100799747/100809327/100813625/100798766/100803925	LOC547752/LOC100780834/LOC100778363/LOC100811084/LOC100809646/LOC100527532/LOC100801466/LOC100783089/LOC100803036/LOC100795344/PK3/LOC100802732/LOC100802271/LOC100799223/LOC100787663/LOC100806276/LOC100794539/LOC100776597/LOC100799747/LOC100809327/LOC1008	23
BP	GO:0019363	pyridine nucleotide biosynthetic process	23/2342	91/12163	0.0948427	0.572116	547752/100780834/100778363/100811084/100809646/100527532/100801466/100783089/100803036/100795344/547689/100802732/100802271/100799223/100787663/100806276/100794539/100776597/100799747/100809327/100813625/100798766/100803925	LOC547752/LOC100780834/LOC100778363/LOC100811084/LOC100809646/LOC100527532/LOC100801466/LOC100783089/LOC100803036/LOC100795344/PK3/LOC100802732/LOC100802271/LOC100799223/LOC100787663/LOC100806276/LOC100794539/LOC100776597/LOC100799747/LOC100809327/LOC1008	23
BP	GO:0034660	ncRNA metabolic process	41/2342	175/12163	0.0965012	0.575927	100814656/100809656/100788688/100797625/100781093/100306072/100798111/100789137/100818497/100790605/100803648/100819664/100811577/100806082/100784007/100781350/100798946/100806939/100790741/100784758/100777825/100809106/100809292/100817724/102668105/10081	LOC100814656/LOC100809656/LOC100788688/LOC100797625/LOC100781093/LOC100306072/LOC100798111/LOC100789137/LOC100818497/LOC100790605/LOC100803648/LOC100819664/LOC100811577/LOC100806082/LOC100784007/LOC100781350/LOC100798946/LOC100806939/LOC100790741/LOC10078	41
BP	GO:0016051	carbohydrate biosynthetic process	29/2342	120/12163	0.106783	0.603976	100792604/100809983/100786644/100815848/100813410/106797819/100784882/100783948/100806786/100777959/100796915/100810498/100809371/100815825/100811121/100794515/100819146/100814952/100819495/100811473/100808120/100788017/100799726/100813901/100785139/10078	LOC100792604/LOC100809983/LOC100786644/LOC100815848/LOC100813410/LOC106797819/LOC100784882/LOC100783948/LOC100806786/LOC100777959/LOC100796915/LOC100810498/LOC100809371/LOC100815825/LOC100811121/LOC100794515/LOC100819146/LOC100814952/LOC100819495/LOC10081	29
BP	GO:0046351	disaccharide biosynthetic process	9/2342	30/12163	0.106899	0.603976	100796915/100810498/100814952/100819495/100799726/100785139/100788641/100783008/100792915	LOC100796915/LOC100810498/LOC100814952/LOC100819495/LOC100799726/LOC100785139/LOC100788641/LOC100783008/LOC100792915	9
BP	GO:0046434	organophosphate catabolic process	22/2342	88/12163	0.11038	0.603976	547752/100778363/100811084/100809646/100527532/100801466/100783089/100803036/100795344/547689/100802732/100810501/100802271/100787663/100783615/100794539/100776597/100799747/100809327/100796897/100798766/100803925	LOC547752/LOC100778363/LOC100811084/LOC100809646/LOC100527532/LOC100801466/LOC100783089/LOC100803036/LOC100795344/PK3/LOC100802732/LOC100810501/LOC100802271/LOC100787663/LOC100783615/LOC100794539/LOC100776597/LOC100799747/LOC100809327/LOC100796897/LOC1007	22
BP	GO:0051188	cofactor biosynthetic process	38/2342	163/12163	0.112295	0.603976	547752/100780834/100778363/100811084/100786303/100809646/100527532/100808841/100808162/100801466/100783082/100783089/100803036/100795344/547689/100802732/100500425/100802271/100799223/100795320/100787663/100784443/100787994/100777770/100820392/100777009/1	LOC547752/LOC100780834/LOC100778363/LOC100811084/LOC100786303/LOC100809646/LOC100527532/LOC100808841/LOC100808162/LOC100801466/LOC100783082/LOC100783089/LOC100803036/LOC100795344/PK3/LOC100802732/LOC100500425/LOC100802271/LOC100799223/LOC100795320/LOC1007	38
BP	GO:0000271	polysaccharide biosynthetic process	18/2342	70/12163	0.112995	0.603976	100792604/100809983/100786644/100815848/100813410/100784882/100783948/100806786/100777959/100809371/100815825/100811121/100794515/100819146/100811473/100808120/100788017/100813901	LOC100792604/LOC100809983/LOC100786644/LOC100815848/LOC100813410/LOC100784882/LOC100783948/LOC100806786/LOC100777959/LOC100809371/LOC100815825/LOC100811121/LOC100794515/LOC100819146/LOC100811473/LOC100808120/LOC100788017/LOC100813901	18
BP	GO:0009250	glucan biosynthetic process	18/2342	70/12163	0.112995	0.603976	100792604/100809983/100786644/100815848/100813410/100784882/100783948/100806786/100777959/100809371/100815825/100811121/100794515/100819146/100811473/100808120/100788017/100813901	LOC100792604/LOC100809983/LOC100786644/LOC100815848/LOC100813410/LOC100784882/LOC100783948/LOC100806786/LOC100777959/LOC100809371/LOC100815825/LOC100811121/LOC100794515/LOC100819146/LOC100811473/LOC100808120/LOC100788017/LOC100813901	18
BP	GO:0033692	cellular polysaccharide biosynthetic process	18/2342	70/12163	0.112995	0.603976	100792604/100809983/100786644/100815848/100813410/100784882/100783948/100806786/100777959/100809371/100815825/100811121/100794515/100819146/100811473/100808120/100788017/100813901	LOC100792604/LOC100809983/LOC100786644/LOC100815848/LOC100813410/LOC100784882/LOC100783948/LOC100806786/LOC100777959/LOC100809371/LOC100815825/LOC100811121/LOC100794515/LOC100819146/LOC100811473/LOC100808120/LOC100788017/LOC100813901	18
BP	GO:0051273	beta-glucan metabolic process	18/2342	70/12163	0.112995	0.603976	100792604/100809983/100786644/100815848/100813410/100784882/100783948/100806786/100777959/100809371/100815825/100811121/100794515/100819146/100811473/100808120/100788017/100813901	LOC100792604/LOC100809983/LOC100786644/LOC100815848/LOC100813410/LOC100784882/LOC100783948/LOC100806786/LOC100777959/LOC100809371/LOC100815825/LOC100811121/LOC100794515/LOC100819146/LOC100811473/LOC100808120/LOC100788017/LOC100813901	18
BP	GO:0051274	beta-glucan biosynthetic process	18/2342	70/12163	0.112995	0.603976	100792604/100809983/100786644/100815848/100813410/100784882/100783948/100806786/100777959/100809371/100815825/100811121/100794515/100819146/100811473/100808120/100788017/100813901	LOC100792604/LOC100809983/LOC100786644/LOC100815848/LOC100813410/LOC100784882/LOC100783948/LOC100806786/LOC100777959/LOC100809371/LOC100815825/LOC100811121/LOC100794515/LOC100819146/LOC100811473/LOC100808120/LOC100788017/LOC100813901	18
BP	GO:0006006	glucose metabolic process	7/2342	22/12163	0.113575	0.603976	100793694/100817852/100793462/100815891/100820155/100794734/100777507	LOC100793694/G6PDH/LOC100793462/LOC100815891/LOC100820155/LOC100794734/LOC100777507	7
BP	GO:0000097	sulfur amino acid biosynthetic process	5/2342	14/12163	0.114231	0.603976	547643/100802039/100820316/606507/100807833	LOC547643/LOC100802039/LOC100820316/SAT1/LOC100807833	5
BP	GO:0006074	(1->3)-beta-D-glucan metabolic process	6/2342	18/12163	0.115197	0.603976	100813410/100777959/100809371/100811121/100811473/100808120	LOC100813410/LOC100777959/LOC100809371/LOC100811121/LOC100811473/LOC100808120	6
BP	GO:0006075	(1->3)-beta-D-glucan biosynthetic process	6/2342	18/12163	0.115197	0.603976	100813410/100777959/100809371/100811121/100811473/100808120	LOC100813410/LOC100777959/LOC100809371/LOC100811121/LOC100811473/LOC100808120	6
BP	GO:0009312	oligosaccharide biosynthetic process	10/2342	35/12163	0.120326	0.625028	106797819/100796915/100810498/100814952/100819495/100799726/100785139/100788641/100783008/100792915	LOC106797819/LOC100796915/LOC100810498/LOC100814952/LOC100819495/LOC100799726/LOC100785139/LOC100788641/LOC100783008/LOC100792915	10
BP	GO:0006090	pyruvate metabolic process	20/2342	80/12163	0.123548	0.635873	547752/100778363/100811084/100809646/100527532/100801466/100783089/100803036/100795344/547689/100802732/100802271/100787663/100805941/100794539/100776597/100799747/100809327/100798766/100803925	LOC547752/LOC100778363/LOC100811084/LOC100809646/LOC100527532/LOC100801466/LOC100783089/LOC100803036/LOC100795344/PK3/LOC100802732/LOC100802271/LOC100787663/LOC100805941/LOC100794539/LOC100776597/LOC100799747/LOC100809327/LOC100798766/LOC100803925	20
BP	GO:0072525	pyridine-containing compound biosynthetic process	23/2342	95/12163	0.136695	0.690963	547752/100780834/100778363/100811084/100809646/100527532/100801466/100783089/100803036/100795344/547689/100802732/100802271/100799223/100787663/100806276/100794539/100776597/100799747/100809327/100813625/100798766/100803925	LOC547752/LOC100780834/LOC100778363/LOC100811084/LOC100809646/LOC100527532/LOC100801466/LOC100783089/LOC100803036/LOC100795344/PK3/LOC100802732/LOC100802271/LOC100799223/LOC100787663/LOC100806276/LOC100794539/LOC100776597/LOC100799747/LOC100809327/LOC1008	23
BP	GO:0055086	nucleobase-containing small molecule metabolic process	55/2342	248/12163	0.136715	0.690963	547752/100780834/100777103/100778363/100811084/100790033/100793093/100809646/100527532/100808162/100801466/100783082/100815480/100783089/100796103/100305792/100803036/100795344/100797879/547689/100802732/547455/100819664/100810501/100802271/732605/1007949	LOC547752/LOC100780834/LOC100777103/LOC100778363/LOC100811084/LOC100790033/LOC100793093/LOC100809646/LOC100527532/LOC100808162/LOC100801466/LOC100783082/LOC100815480/LOC100783089/LOC100796103/LOC100305792/LOC100803036/LOC100795344/LOC100797879/PK3/LOC1008	55
BP	GO:0015936	coenzyme A metabolic process	5/2342	15/12163	0.145435	0.728476	100790033/100808162/100783082/100815480/100811237	LOC100790033/LOC100808162/LOC100783082/LOC100815480/LOC100811237	5
BP	GO:0005992	trehalose biosynthetic process	8/2342	28/12163	0.155229	0.731717	100810498/100814952/100819495/100799726/100785139/100788641/100783008/100792915	LOC100810498/LOC100814952/LOC100819495/LOC100799726/LOC100785139/LOC100788641/LOC100783008/LOC100792915	8
BP	GO:0006096	glycolytic process	19/2342	78/12163	0.157702	0.731717	547752/100778363/100811084/100809646/100527532/100801466/100783089/100803036/100795344/547689/100802732/100802271/100787663/100794539/100776597/100799747/100809327/100798766/100803925	LOC547752/LOC100778363/LOC100811084/LOC100809646/LOC100527532/LOC100801466/LOC100783089/LOC100803036/LOC100795344/PK3/LOC100802732/LOC100802271/LOC100787663/LOC100794539/LOC100776597/LOC100799747/LOC100809327/LOC100798766/LOC100803925	19
BP	GO:0006757	ATP generation from ADP	19/2342	78/12163	0.157702	0.731717	547752/100778363/100811084/100809646/100527532/100801466/100783089/100803036/100795344/547689/100802732/100802271/100787663/100794539/100776597/100799747/100809327/100798766/100803925	LOC547752/LOC100778363/LOC100811084/LOC100809646/LOC100527532/LOC100801466/LOC100783089/LOC100803036/LOC100795344/PK3/LOC100802732/LOC100802271/LOC100787663/LOC100794539/LOC100776597/LOC100799747/LOC100809327/LOC100798766/LOC100803925	19
BP	GO:0009135	purine nucleoside diphosphate metabolic process	19/2342	78/12163	0.157702	0.731717	547752/100778363/100811084/100809646/100527532/100801466/100783089/100803036/100795344/547689/100802732/100802271/100787663/100794539/100776597/100799747/100809327/100798766/100803925	LOC547752/LOC100778363/LOC100811084/LOC100809646/LOC100527532/LOC100801466/LOC100783089/LOC100803036/LOC100795344/PK3/LOC100802732/LOC100802271/LOC100787663/LOC100794539/LOC100776597/LOC100799747/LOC100809327/LOC100798766/LOC100803925	19
BP	GO:0009179	purine ribonucleoside diphosphate metabolic process	19/2342	78/12163	0.157702	0.731717	547752/100778363/100811084/100809646/100527532/100801466/100783089/100803036/100795344/547689/100802732/100802271/100787663/100794539/100776597/100799747/100809327/100798766/100803925	LOC547752/LOC100778363/LOC100811084/LOC100809646/LOC100527532/LOC100801466/LOC100783089/LOC100803036/LOC100795344/PK3/LOC100802732/LOC100802271/LOC100787663/LOC100794539/LOC100776597/LOC100799747/LOC100809327/LOC100798766/LOC100803925	19
BP	GO:0009185	ribonucleoside diphosphate metabolic process	19/2342	78/12163	0.157702	0.731717	547752/100778363/100811084/100809646/100527532/100801466/100783089/100803036/100795344/547689/100802732/100802271/100787663/100794539/100776597/100799747/100809327/100798766/100803925	LOC547752/LOC100778363/LOC100811084/LOC100809646/LOC100527532/LOC100801466/LOC100783089/LOC100803036/LOC100795344/PK3/LOC100802732/LOC100802271/LOC100787663/LOC100794539/LOC100776597/LOC100799747/LOC100809327/LOC100798766/LOC100803925	19
BP	GO:0042866	pyruvate biosynthetic process	19/2342	78/12163	0.157702	0.731717	547752/100778363/100811084/100809646/100527532/100801466/100783089/100803036/100795344/547689/100802732/100802271/100787663/100794539/100776597/100799747/100809327/100798766/100803925	LOC547752/LOC100778363/LOC100811084/LOC100809646/LOC100527532/LOC100801466/LOC100783089/LOC100803036/LOC100795344/PK3/LOC100802732/LOC100802271/LOC100787663/LOC100794539/LOC100776597/LOC100799747/LOC100809327/LOC100798766/LOC100803925	19
BP	GO:0046031	ADP metabolic process	19/2342	78/12163	0.157702	0.731717	547752/100778363/100811084/100809646/100527532/100801466/100783089/100803036/100795344/547689/100802732/100802271/100787663/100794539/100776597/100799747/100809327/100798766/100803925	LOC547752/LOC100778363/LOC100811084/LOC100809646/LOC100527532/LOC100801466/LOC100783089/LOC100803036/LOC100795344/PK3/LOC100802732/LOC100802271/LOC100787663/LOC100794539/LOC100776597/LOC100799747/LOC100809327/LOC100798766/LOC100803925	19
BP	GO:0009117	nucleotide metabolic process	46/2342	207/12163	0.157821	0.731717	547752/100780834/100778363/100811084/100790033/100809646/100527532/100808162/100801466/100783082/100815480/100783089/100796103/100803036/100795344/100797879/547689/100802732/547455/100810501/100802271/100794993/100799223/100787663/100795150/100799034/1007	LOC547752/LOC100780834/LOC100778363/LOC100811084/LOC100790033/LOC100809646/LOC100527532/LOC100808162/LOC100801466/LOC100783082/LOC100815480/LOC100783089/LOC100796103/LOC100803036/LOC100795344/LOC100797879/PK3/LOC100802732/GND/LOC100810501/LOC100802271/LOC	46
BP	GO:0005991	trehalose metabolic process	8/2342	29/12163	0.1803	0.829084	100810498/100814952/100819495/100799726/100785139/100788641/100783008/100792915	LOC100810498/LOC100814952/LOC100819495/LOC100799726/LOC100785139/LOC100788641/LOC100783008/LOC100792915	8
BP	GO:0006753	nucleoside phosphate metabolic process	46/2342	210/12163	0.184653	0.834422	547752/100780834/100778363/100811084/100790033/100809646/100527532/100808162/100801466/100783082/100815480/100783089/100796103/100803036/100795344/100797879/547689/100802732/547455/100810501/100802271/100794993/100799223/100787663/100795150/100799034/1007	LOC547752/LOC100780834/LOC100778363/LOC100811084/LOC100790033/LOC100809646/LOC100527532/LOC100808162/LOC100801466/LOC100783082/LOC100815480/LOC100783089/LOC100796103/LOC100803036/LOC100795344/LOC100797879/PK3/LOC100802732/GND/LOC100810501/LOC100802271/LOC	46
BP	GO:0006558	L-phenylalanine metabolic process	4/2342	12/12163	0.185923	0.834422	100779961/100797636/100781285/100784846	HGO2/LOC100797636/LOC100781285/LOC100784846	4
BP	GO:1902221	erythrose 4-phosphate/phosphoenolpyruvate family amino acid metabolic process	4/2342	12/12163	0.185923	0.834422	100779961/100797636/100781285/100784846	HGO2/LOC100797636/LOC100781285/LOC100784846	4
BP	GO:0034655	nucleobase-containing compound catabolic process	24/2342	104/12163	0.190942	0.850148	547752/100778363/100811084/100809646/100527532/100801466/100783089/100803036/100795344/547689/100802732/100810501/100802271/100787663/102661034/100783615/100782577/100794539/100776597/100799747/100809327/100787103/100798766/100803925	LOC547752/LOC100778363/LOC100811084/LOC100809646/LOC100527532/LOC100801466/LOC100783089/LOC100803036/LOC100795344/PK3/LOC100802732/LOC100810501/LOC100802271/LOC100787663/LOC102661034/LOC100783615/LOC100782577/LOC100794539/LOC100776597/LOC100799747/LOC1008	24
BP	GO:0006790	sulfur compound metabolic process	16/2342	67/12163	0.206446	0.911939	100786303/121174486/547643/100797489/100802039/100795320/100787994/100777770/100820392/100820316/100777009/100782073/606507/100797040/100799139/100807833	LOC100786303/LOC121174486/LOC547643/LOC100797489/LOC100802039/LOC100795320/LOC100787994/LOC100777770/LOC100820392/LOC100820316/LOC100777009/LOC100782073/SAT1/LOC100797040/LOC100799139/LOC100807833	16
BP	GO:0007265	Ras protein signal transduction	4/2342	13/12163	0.230052	0.966574	100782540/100802024/100798955/100794995	LOC100782540/LOC100802024/LOC100798955/LOC100794995	4
BP	GO:0032011	ARF protein signal transduction	4/2342	13/12163	0.230052	0.966574	100782540/100802024/100798955/100794995	LOC100782540/LOC100802024/LOC100798955/LOC100794995	4
BP	GO:0032012	regulation of ARF protein signal transduction	4/2342	13/12163	0.230052	0.966574	100782540/100802024/100798955/100794995	LOC100782540/LOC100802024/LOC100798955/LOC100794995	4
BP	GO:0046578	regulation of Ras protein signal transduction	4/2342	13/12163	0.230052	0.966574	100782540/100802024/100798955/100794995	LOC100782540/LOC100802024/LOC100798955/LOC100794995	4
BP	GO:0051056	regulation of small GTPase mediated signal transduction	4/2342	13/12163	0.230052	0.966574	100782540/100802024/100798955/100794995	LOC100782540/LOC100802024/LOC100798955/LOC100794995	4
BP	GO:1902531	regulation of intracellular signal transduction	4/2342	13/12163	0.230052	0.966574	100782540/100802024/100798955/100794995	LOC100782540/LOC100802024/LOC100798955/LOC100794995	4
BP	GO:0006721	terpenoid metabolic process	6/2342	22/12163	0.237767	0.966574	100814637/100799481/100798930/100776569/100801743/100306378	LOC100814637/LOC100799481/LOC100798930/LOC100776569/LOC100801743/LOC100306378	6
BP	GO:0016114	terpenoid biosynthetic process	6/2342	22/12163	0.237767	0.966574	100814637/100799481/100798930/100776569/100801743/100306378	LOC100814637/LOC100799481/LOC100798930/LOC100776569/LOC100801743/LOC100306378	6
BP	GO:0033865	nucleoside bisphosphate metabolic process	6/2342	22/12163	0.237767	0.966574	100790033/100808162/100783082/100815480/100789399/100811237	LOC100790033/LOC100808162/LOC100783082/LOC100815480/LOC100789399/LOC100811237	6
BP	GO:0033875	ribonucleoside bisphosphate metabolic process	6/2342	22/12163	0.237767	0.966574	100790033/100808162/100783082/100815480/100789399/100811237	LOC100790033/LOC100808162/LOC100783082/LOC100815480/LOC100789399/LOC100811237	6
BP	GO:0034032	purine nucleoside bisphosphate metabolic process	6/2342	22/12163	0.237767	0.966574	100790033/100808162/100783082/100815480/100789399/100811237	LOC100790033/LOC100808162/LOC100783082/LOC100815480/LOC100789399/LOC100811237	6
BP	GO:0044085	cellular component biogenesis	44/2342	206/12163	0.244247	0.985775	100803929/121174486/100814656/100814855/100788688/100797625/100799823/100792176/100810307/100812533/547816/100819167/100815926/100781093/100819628/100789137/100777482/100818497/100803648/100809531/100784007/100798946/100788981/100800352/100500145/10079074	LOC100803929/LOC121174486/LOC100814656/LOC100814855/LOC100788688/LOC100797625/LOC100799823/LOC100792176/LOC100810307/LOC100812533/LOC547816/LOC100819167/LOC100815926/LOC100781093/LOC100819628/LOC100789137/LOC100777482/LOC100818497/LOC100803648/LOC10080953	44
BP	GO:1901361	organic cyclic compound catabolic process	26/2342	118/12163	0.252896	1	547752/100779961/100778363/100811084/100809646/100527532/100808490/100801466/100783089/100803036/100795344/547689/100802732/100810501/100802271/100787663/102661034/100783615/100782577/100794539/100776597/100799747/100809327/100787103/100798766/100803925	LOC547752/HGO2/LOC100778363/LOC100811084/LOC100809646/LOC100527532/LOC100808490/LOC100801466/LOC100783089/LOC100803036/LOC100795344/PK3/LOC100802732/LOC100810501/LOC100802271/LOC100787663/LOC102661034/LOC100783615/LOC100782577/LOC100794539/LOC100776597/LO	26
BP	GO:0017144	drug metabolic process	45/2342	212/12163	0.255742	1	547752/100779961/100778363/100811084/100809646/100527532/100801466/100783089/100527091/100820574/100803036/100795344/100797879/100819617/547689/100802732/547981/100802271/100779462/100795673/121172625/100787663/100787994/100776582/547572/100797636/1007777	LOC547752/HGO2/LOC100778363/LOC100811084/LOC100809646/LOC100527532/LOC100801466/LOC100783089/LOC100527091/LOC100820574/LOC100803036/LOC100795344/LOC100797879/LOC100819617/PK3/LOC100802732/SAMDC/LOC100802271/LOC100779462/LOC100795673/LOC121172625/LOC100787	45
BP	GO:0016052	carbohydrate catabolic process	23/2342	104/12163	0.263222	1	547752/100778363/100811084/100781448/100809646/100527532/100801466/100783089/100778885/100820155/100803036/100795344/547689/100802732/100794734/100802271/100787663/100794539/100776597/100799747/100809327/100798766/100803925	LOC547752/LOC100778363/LOC100811084/LOC100781448/LOC100809646/LOC100527532/LOC100801466/LOC100783089/LOC100778885/LOC100820155/LOC100803036/LOC100795344/PK3/LOC100802732/LOC100794734/LOC100802271/LOC100787663/LOC100794539/LOC100776597/LOC100799747/LOC1008	23
BP	GO:0019439	aromatic compound catabolic process	26/2342	119/12163	0.267959	1	547752/100779961/100778363/100811084/100809646/100527532/100808490/100801466/100783089/100803036/100795344/547689/100802732/100810501/100802271/100787663/102661034/100783615/100782577/100794539/100776597/100799747/100809327/100787103/100798766/100803925	LOC547752/HGO2/LOC100778363/LOC100811084/LOC100809646/LOC100527532/LOC100808490/LOC100801466/LOC100783089/LOC100803036/LOC100795344/PK3/LOC100802732/LOC100810501/LOC100802271/LOC100787663/LOC102661034/LOC100783615/LOC100782577/LOC100794539/LOC100776597/LO	26
BP	GO:0006487	protein N-linked glycosylation	4/2342	14/12163	0.27638	1	100787062/100805850/100806815/100816069	LOC100787062/LOC100805850/LOC100806815/LOC100816069	4
BP	GO:0046700	heterocycle catabolic process	25/2342	115/12163	0.282251	1	547752/100778363/100811084/100809646/100527532/100808490/100801466/100783089/100803036/100795344/547689/100802732/100810501/100802271/100787663/102661034/100783615/100782577/100794539/100776597/100799747/100809327/100787103/100798766/100803925	LOC547752/LOC100778363/LOC100811084/LOC100809646/LOC100527532/LOC100808490/LOC100801466/LOC100783089/LOC100803036/LOC100795344/PK3/LOC100802732/LOC100810501/LOC100802271/LOC100787663/LOC102661034/LOC100783615/LOC100782577/LOC100794539/LOC100776597/LOC1007	25
BP	GO:0006165	nucleoside diphosphate phosphorylation	19/2342	86/12163	0.290413	1	547752/100778363/100811084/100809646/100527532/100801466/100783089/100803036/100795344/547689/100802732/100802271/100787663/100794539/100776597/100799747/100809327/100798766/100803925	LOC547752/LOC100778363/LOC100811084/LOC100809646/LOC100527532/LOC100801466/LOC100783089/LOC100803036/LOC100795344/PK3/LOC100802732/LOC100802271/LOC100787663/LOC100794539/LOC100776597/LOC100799747/LOC100809327/LOC100798766/LOC100803925	19
BP	GO:0046939	nucleotide phosphorylation	19/2342	86/12163	0.290413	1	547752/100778363/100811084/100809646/100527532/100801466/100783089/100803036/100795344/547689/100802732/100802271/100787663/100794539/100776597/100799747/100809327/100798766/100803925	LOC547752/LOC100778363/LOC100811084/LOC100809646/LOC100527532/LOC100801466/LOC100783089/LOC100803036/LOC100795344/PK3/LOC100802732/LOC100802271/LOC100787663/LOC100794539/LOC100776597/LOC100799747/LOC100809327/LOC100798766/LOC100803925	19
BP	GO:0030243	cellulose metabolic process	12/2342	52/12163	0.29123	1	100792604/100809983/100786644/100815848/100784882/100783948/100806786/100815825/100794515/100819146/100788017/100813901	LOC100792604/LOC100809983/LOC100786644/LOC100815848/LOC100784882/LOC100783948/LOC100806786/LOC100815825/LOC100794515/LOC100819146/LOC100788017/LOC100813901	12
BP	GO:0030244	cellulose biosynthetic process	12/2342	52/12163	0.29123	1	100792604/100809983/100786644/100815848/100784882/100783948/100806786/100815825/100794515/100819146/100788017/100813901	LOC100792604/LOC100809983/LOC100786644/LOC100815848/LOC100784882/LOC100783948/LOC100806786/LOC100815825/LOC100794515/LOC100819146/LOC100788017/LOC100813901	12
BP	GO:0044270	cellular nitrogen compound catabolic process	25/2342	116/12163	0.298284	1	547752/100778363/100811084/100809646/100527532/100808490/100801466/100783089/100803036/100795344/547689/100802732/100810501/100802271/100787663/102661034/100783615/100782577/100794539/100776597/100799747/100809327/100787103/100798766/100803925	LOC547752/LOC100778363/LOC100811084/LOC100809646/LOC100527532/LOC100808490/LOC100801466/LOC100783089/LOC100803036/LOC100795344/PK3/LOC100802732/LOC100810501/LOC100802271/LOC100787663/LOC102661034/LOC100783615/LOC100782577/LOC100794539/LOC100776597/LOC1007	25
BP	GO:0006606	protein import into nucleus	3/2342	10/12163	0.29979	1	100789135/100780020/100792804	LOC100789135/LOC100780020/LOC100792804	3
BP	GO:0034504	protein localization to nucleus	3/2342	10/12163	0.29979	1	100789135/100780020/100792804	LOC100789135/LOC100780020/LOC100792804	3
BP	GO:0043207	response to external biotic stimulus	3/2342	10/12163	0.29979	1	100797074/100306414/100526916	LOC100797074/LOC100306414/LOC100526916	3
BP	GO:0051170	import into nucleus	3/2342	10/12163	0.29979	1	100789135/100780020/100792804	LOC100789135/LOC100780020/LOC100792804	3
BP	GO:0051707	response to other organism	3/2342	10/12163	0.29979	1	100797074/100306414/100526916	LOC100797074/LOC100306414/LOC100526916	3
BP	GO:0098542	defense response to other organism	3/2342	10/12163	0.29979	1	100797074/100306414/100526916	LOC100797074/LOC100306414/LOC100526916	3
BP	GO:0019693	ribose phosphate metabolic process	35/2342	166/12163	0.302468	1	547752/100778363/100811084/100790033/100809646/100527532/100808162/100801466/100783082/100815480/100783089/100796103/100803036/100795344/100797879/547689/100802732/547455/100802271/100794993/100787663/100795150/100799034/100789399/100794539/100776597/1007	LOC547752/LOC100778363/LOC100811084/LOC100790033/LOC100809646/LOC100527532/LOC100808162/LOC100801466/LOC100783082/LOC100815480/LOC100783089/LOC100796103/LOC100803036/LOC100795344/LOC100797879/PK3/LOC100802732/GND/LOC100802271/LOC100794993/LOC100787663/LOC	35
BP	GO:0009072	aromatic amino acid family metabolic process	8/2342	34/12163	0.325838	1	100779961/100814518/732570/100809567/100797019/100797636/100781285/100784846	HGO2/LOC100814518/LOC732570/LOC100809567/LOC100797019/LOC100797636/LOC100781285/LOC100784846	8
BP	GO:0015711	organic anion transport	11/2342	49/12163	0.338112	1	100807258/100801109/100815443/100306167/100784461/100814670/100810157/100794163/100796724/100816567/100785573	ALMT13/LOC100801109/LOC100815443/LOC100306167/ALMT11/LOC100814670/ALMT14/LOC100794163/LOC100796724/LOC100816567/LOC100785573	11
BP	GO:0015849	organic acid transport	11/2342	49/12163	0.338112	1	100807258/100801109/100815443/100306167/100784461/100814670/100810157/100794163/100796724/100816567/100785573	ALMT13/LOC100801109/LOC100815443/LOC100306167/ALMT11/LOC100814670/ALMT14/LOC100794163/LOC100796724/LOC100816567/LOC100785573	11
BP	GO:0046942	carboxylic acid transport	11/2342	49/12163	0.338112	1	100807258/100801109/100815443/100306167/100784461/100814670/100810157/100794163/100796724/100816567/100785573	ALMT13/LOC100801109/LOC100815443/LOC100306167/ALMT11/LOC100814670/ALMT14/LOC100794163/LOC100796724/LOC100816567/LOC100785573	11
BP	GO:0006418	tRNA aminoacylation for protein translation	15/2342	69/12163	0.345272	1	100809656/100798111/100790605/100811577/100806082/100781350/100806939/100809106/100809292/100812652/100777060/100816763/100812332/100791830/100776379	LOC100809656/LOC100798111/LOC100790605/LOC100811577/LOC100806082/LOC100781350/LOC100806939/LOC100809106/LOC100809292/LOC100812652/LOC100777060/LOC100816763/LOC100812332/LOC100791830/LOC100776379	15
BP	GO:0008272	sulfate transport	6/2342	25/12163	0.346955	1	100806204/100810196/100794754/100780331/100804208/100804670	LOC100806204/LOC100810196/LOC100794754/LOC100780331/LOC100804208/LOC100804670	6
BP	GO:0072348	sulfur compound transport	6/2342	25/12163	0.346955	1	100806204/100810196/100794754/100780331/100804208/100804670	LOC100806204/LOC100810196/LOC100794754/LOC100780331/LOC100804208/LOC100804670	6
BP	GO:0009132	nucleoside diphosphate metabolic process	19/2342	89/12163	0.347884	1	547752/100778363/100811084/100809646/100527532/100801466/100783089/100803036/100795344/547689/100802732/100802271/100787663/100794539/100776597/100799747/100809327/100798766/100803925	LOC547752/LOC100778363/LOC100811084/LOC100809646/LOC100527532/LOC100801466/LOC100783089/LOC100803036/LOC100795344/PK3/LOC100802732/LOC100802271/LOC100787663/LOC100794539/LOC100776597/LOC100799747/LOC100809327/LOC100798766/LOC100803925	19
BP	GO:0009124	nucleoside monophosphate biosynthetic process	24/2342	114/12163	0.348194	1	547752/100778363/100811084/100809646/100527532/100801466/100783089/100803036/100795344/100797879/547689/100802732/100802271/100794993/100787663/100794539/100776597/100799747/100809327/3989297/100788658/100798766/100812448/100803925	LOC547752/LOC100778363/LOC100811084/LOC100809646/LOC100527532/LOC100801466/LOC100783089/LOC100803036/LOC100795344/LOC100797879/PK3/LOC100802732/LOC100802271/LOC100794993/LOC100787663/LOC100794539/LOC100776597/LOC100799747/LOC100809327/atpF/LOC100788658/LO	24
BP	GO:0006913	nucleocytoplasmic transport	3/2342	11/12163	0.357859	1	100789135/100780020/100792804	LOC100789135/LOC100780020/LOC100792804	3
BP	GO:0010035	response to inorganic substance	3/2342	11/12163	0.357859	1	547627/547495/100808418	PCS1/PM12/LOC100808418	3
BP	GO:0051169	nuclear transport	3/2342	11/12163	0.357859	1	100789135/100780020/100792804	LOC100789135/LOC100780020/LOC100792804	3
BP	GO:0032787	monocarboxylic acid metabolic process	35/2342	170/12163	0.358299	1	547752/100785541/100778363/100811084/100809646/100527532/100808841/547625/100798079/100801466/100783089/100803036/100795344/547689/100802732/100500425/100802271/100807972/100817884/100803679/100787663/100805941/100785983/100170693/100777319/100794539/1007	LOC547752/BCH2/LOC100778363/LOC100811084/LOC100809646/LOC100527532/LOC100808841/ACX1%3B1/LOC100798079/LOC100801466/LOC100783089/LOC100803036/LOC100795344/PK3/LOC100802732/LOC100500425/LOC100802271/LOC100807972/LOC100817884/LOC100803679/LOC100787663/LOC100	35
BP	GO:0072594	establishment of protein localization to organelle	9/2342	40/12163	0.360597	1	100810125/100779212/100791472/100789135/100819858/100792778/100780020/100792804/100783780	LOC100810125/LOC100779212/LOC100791472/LOC100789135/LOC100819858/LOC100792778/LOC100780020/LOC100792804/LOC100783780	9
BP	GO:0009127	purine nucleoside monophosphate biosynthetic process	23/2342	110/12163	0.366094	1	547752/100778363/100811084/100809646/100527532/100801466/100783089/100803036/100795344/100797879/547689/100802732/100802271/100794993/100787663/100794539/100776597/100799747/100809327/3989297/100798766/100812448/100803925	LOC547752/LOC100778363/LOC100811084/LOC100809646/LOC100527532/LOC100801466/LOC100783089/LOC100803036/LOC100795344/LOC100797879/PK3/LOC100802732/LOC100802271/LOC100794993/LOC100787663/LOC100794539/LOC100776597/LOC100799747/LOC100809327/atpF/LOC100798766/LO	23
BP	GO:0009156	ribonucleoside monophosphate biosynthetic process	23/2342	110/12163	0.366094	1	547752/100778363/100811084/100809646/100527532/100801466/100783089/100803036/100795344/100797879/547689/100802732/100802271/100794993/100787663/100794539/100776597/100799747/100809327/3989297/100798766/100812448/100803925	LOC547752/LOC100778363/LOC100811084/LOC100809646/LOC100527532/LOC100801466/LOC100783089/LOC100803036/LOC100795344/LOC100797879/PK3/LOC100802732/LOC100802271/LOC100794993/LOC100787663/LOC100794539/LOC100776597/LOC100799747/LOC100809327/atpF/LOC100798766/LO	23
BP	GO:0009168	purine ribonucleoside monophosphate biosynthetic process	23/2342	110/12163	0.366094	1	547752/100778363/100811084/100809646/100527532/100801466/100783089/100803036/100795344/100797879/547689/100802732/100802271/100794993/100787663/100794539/100776597/100799747/100809327/3989297/100798766/100812448/100803925	LOC547752/LOC100778363/LOC100811084/LOC100809646/LOC100527532/LOC100801466/LOC100783089/LOC100803036/LOC100795344/LOC100797879/PK3/LOC100802732/LOC100802271/LOC100794993/LOC100787663/LOC100794539/LOC100776597/LOC100799747/LOC100809327/atpF/LOC100798766/LO	23
BP	GO:0009060	aerobic respiration	4/2342	16/12163	0.372062	1	100820574/100819617/547769/15308534	LOC100820574/LOC100819617/PEPC16/cox1	4
BP	GO:0072330	monocarboxylic acid biosynthetic process	31/2342	151/12163	0.376501	1	547752/100785541/100778363/100811084/100809646/100527532/100808841/100801466/100783089/100803036/100795344/547689/100802732/100500425/100802271/100807972/100817884/100803679/100787663/100785983/100170693/100794539/100776597/100782027/100799747/100809327/1	LOC547752/BCH2/LOC100778363/LOC100811084/LOC100809646/LOC100527532/LOC100808841/LOC100801466/LOC100783089/LOC100803036/LOC100795344/PK3/LOC100802732/LOC100500425/LOC100802271/LOC100807972/LOC100817884/LOC100803679/LOC100787663/LOC100785983/FAT1/LOC1007945	31
BP	GO:0007034	vacuolar transport	5/2342	21/12163	0.379872	1	100791887/100306343/100526885/100789724/100797244	LOC100791887/LOC100306343/LOC100526885/LOC100789724/LOC100797244	5
BP	GO:0009066	aspartate family amino acid metabolic process	5/2342	21/12163	0.379872	1	547643/100797489/100802039/100782073/100807833	LOC547643/LOC100797489/LOC100802039/LOC100782073/LOC100807833	5
BP	GO:0003333	amino acid transmembrane transport	6/2342	26/12163	0.384568	1	100801109/100815443/100814670/100794163/100816567/100785573	LOC100801109/LOC100815443/LOC100814670/LOC100794163/LOC100816567/LOC100785573	6
BP	GO:0006865	amino acid transport	6/2342	26/12163	0.384568	1	100801109/100815443/100814670/100794163/100816567/100785573	LOC100801109/LOC100815443/LOC100814670/LOC100794163/LOC100816567/LOC100785573	6
BP	GO:0071804	cellular potassium ion transport	6/2342	26/12163	0.384568	1	100814313/100788190/100776628/100777998/100783944/100793141	LOC100814313/LOC100788190/LOC100776628/LOC100777998/LOC100783944/LOC100793141	6
BP	GO:0071805	potassium ion transmembrane transport	6/2342	26/12163	0.384568	1	100814313/100788190/100776628/100777998/100783944/100793141	LOC100814313/LOC100788190/LOC100776628/LOC100777998/LOC100783944/LOC100793141	6
BP	GO:0019725	cellular homeostasis	37/2342	182/12163	0.38476	1	547824/100809924/547698/100810192/100306716/100791149/100783766/100037471/100788687/100170705/100306680/100778900/100818445/100037470/100527572/100820242/100781497/100819536/100811253/100775994/100810111/100170706/100792834/547523/100781748/100810320/1001	H-1/LOC100809924/LOC547698/LOC100810192/LOC100306716/LOC100791149/LOC100783766/LOC100037471/LOC100788687/LOC100170705/LOC100306680/LOC100778900/LOC100818445/LOC100037470/LOC100527572/LOC100820242/LOC100781497/LOC100819536/LOC100811253/LOC100775994/LOC1008	37
BP	GO:0008652	cellular amino acid biosynthetic process	19/2342	91/12163	0.387486	1	100815931/100814518/732570/100809905/547643/100819513/100809567/100802039/100800577/100793061/100797019/100797636/100820316/100809547/606507/100781285/100788658/100784846/100807833	LOC100815931/LOC100814518/LOC732570/LOC100809905/LOC547643/LOC100819513/LOC100809567/LOC100802039/LOC100800577/LOC100793061/LOC100797019/LOC100797636/LOC100820316/LOC100809547/SAT1/LOC100781285/LOC100788658/LOC100784846/LOC100807833	19
BP	GO:0009165	nucleotide biosynthetic process	33/2342	162/12163	0.389496	1	547752/100780834/100778363/100811084/100809646/100527532/100808162/100801466/100783082/100783089/100803036/100795344/100797879/547689/100802732/100802271/100794993/100799223/100787663/100806276/100794730/100794539/100776597/100799747/100809327/100813625/3	LOC547752/LOC100780834/LOC100778363/LOC100811084/LOC100809646/LOC100527532/LOC100808162/LOC100801466/LOC100783082/LOC100783089/LOC100803036/LOC100795344/LOC100797879/PK3/LOC100802732/LOC100802271/LOC100794993/LOC100799223/LOC100787663/LOC100806276/LOC1007	33
BP	GO:1901293	nucleoside phosphate biosynthetic process	33/2342	162/12163	0.389496	1	547752/100780834/100778363/100811084/100809646/100527532/100808162/100801466/100783082/100783089/100803036/100795344/100797879/547689/100802732/100802271/100794993/100799223/100787663/100806276/100794730/100794539/100776597/100799747/100809327/100813625/3	LOC547752/LOC100780834/LOC100778363/LOC100811084/LOC100809646/LOC100527532/LOC100808162/LOC100801466/LOC100783082/LOC100783089/LOC100803036/LOC100795344/LOC100797879/PK3/LOC100802732/LOC100802271/LOC100794993/LOC100799223/LOC100787663/LOC100806276/LOC1007	33
BP	GO:0043436	oxoacid metabolic process	87/2342	438/12163	0.3906	1	100815931/547752/100779961/100785541/100814518/100778363/100811084/732570/100809905/100809646/547643/100809656/100527532/100808361/100797489/100808841/547625/100798079/100819513/100801466/100791341/100783089/100820574/100809567/100803036/100785163/1007972	LOC100815931/LOC547752/HGO2/BCH2/LOC100814518/LOC100778363/LOC100811084/LOC732570/LOC100809905/LOC100809646/LOC547643/LOC100809656/LOC100527532/LOC100808361/LOC100797489/LOC100808841/ACX1%3B1/LOC100798079/LOC100819513/LOC100801466/LOC100791341/LOC10078308	87
BP	GO:0019752	carboxylic acid metabolic process	86/2342	433/12163	0.391772	1	100815931/547752/100779961/100785541/100814518/100778363/100811084/732570/100809905/100809646/547643/100809656/100527532/100808361/100797489/100808841/547625/100798079/100819513/100801466/100791341/100783089/100820574/100809567/100803036/100785163/1007972	LOC100815931/LOC547752/HGO2/BCH2/LOC100814518/LOC100778363/LOC100811084/LOC732570/LOC100809905/LOC100809646/LOC547643/LOC100809656/LOC100527532/LOC100808361/LOC100797489/LOC100808841/ACX1%3B1/LOC100798079/LOC100819513/LOC100801466/LOC100791341/LOC10078308	86
BP	GO:0016053	organic acid biosynthetic process	50/2342	249/12163	0.394606	1	100815931/547752/100785541/100814518/100778363/100811084/732570/100809905/100809646/547643/100527532/100808841/100819513/100801466/100783089/100809567/100803036/100795344/100802039/547689/100802732/100500425/100802271/100807972/100817884/100803679/1008005	LOC100815931/LOC547752/BCH2/LOC100814518/LOC100778363/LOC100811084/LOC732570/LOC100809905/LOC100809646/LOC547643/LOC100527532/LOC100808841/LOC100819513/LOC100801466/LOC100783089/LOC100809567/LOC100803036/LOC100795344/LOC100802039/PK3/LOC100802732/LOC10050	50
BP	GO:0046394	carboxylic acid biosynthetic process	50/2342	249/12163	0.394606	1	100815931/547752/100785541/100814518/100778363/100811084/732570/100809905/100809646/547643/100527532/100808841/100819513/100801466/100783089/100809567/100803036/100795344/100802039/547689/100802732/100500425/100802271/100807972/100817884/100803679/1008005	LOC100815931/LOC547752/BCH2/LOC100814518/LOC100778363/LOC100811084/LOC732570/LOC100809905/LOC100809646/LOC547643/LOC100527532/LOC100808841/LOC100819513/LOC100801466/LOC100783089/LOC100809567/LOC100803036/LOC100795344/LOC100802039/PK3/LOC100802732/LOC10050	50
BP	GO:0006082	organic acid metabolic process	87/2342	439/12163	0.399802	1	100815931/547752/100779961/100785541/100814518/100778363/100811084/732570/100809905/100809646/547643/100809656/100527532/100808361/100797489/100808841/547625/100798079/100819513/100801466/100791341/100783089/100820574/100809567/100803036/100785163/1007972	LOC100815931/LOC547752/HGO2/BCH2/LOC100814518/LOC100778363/LOC100811084/LOC732570/LOC100809905/LOC100809646/LOC547643/LOC100809656/LOC100527532/LOC100808361/LOC100797489/LOC100808841/ACX1%3B1/LOC100798079/LOC100819513/LOC100801466/LOC100791341/LOC10078308	87
BP	GO:0045454	cell redox homeostasis	35/2342	174/12163	0.416294	1	100809924/100810192/100306716/100791149/100783766/100037471/100788687/100170705/100306680/100778900/100818445/100037470/100527572/100820242/100781497/100819536/100811253/100775994/100810111/100170706/100792834/547523/100781748/100810320/100137076/10049996	LOC100809924/LOC100810192/LOC100306716/LOC100791149/LOC100783766/LOC100037471/LOC100788687/LOC100170705/LOC100306680/LOC100778900/LOC100818445/LOC100037470/LOC100527572/LOC100820242/LOC100781497/LOC100819536/LOC100811253/LOC100775994/LOC100810111/PDIL-2/L	35
BP	GO:0016579	protein deubiquitination	12/2342	57/12163	0.416943	1	100786678/100810577/100807315/100810922/100806936/100795674/100794462/100793079/100782303/100815856/100808015/100787737	LOC100786678/LOC100810577/LOC100807315/LOC100810922/LOC100806936/LOC100795674/LOC100794462/LOC100793079/LOC100782303/LOC100815856/LOC100808015/LOC100787737	12
BP	GO:0070646	protein modification by small protein removal	12/2342	57/12163	0.416943	1	100786678/100810577/100807315/100810922/100806936/100795674/100794462/100793079/100782303/100815856/100808015/100787737	LOC100786678/LOC100810577/LOC100807315/LOC100810922/LOC100806936/LOC100795674/LOC100794462/LOC100793079/LOC100782303/LOC100815856/LOC100808015/LOC100787737	12
BP	GO:0009116	nucleoside metabolic process	11/2342	52/12163	0.418193	1	100777103/100793093/100305792/100819664/100794993/100037484/100789399/100797406/100787103/100810609/100812448	LOC100777103/LOC100793093/LOC100305792/LOC100819664/LOC100794993/LOC100037484/LOC100789399/LOC100797406/LOC100787103/LOC100810609/LOC100812448	11
BP	GO:0009311	oligosaccharide metabolic process	11/2342	52/12163	0.418193	1	100806761/106797819/100796915/100810498/100814952/100819495/100799726/100785139/100788641/100783008/100792915	LOC100806761/LOC106797819/LOC100796915/LOC100810498/LOC100814952/LOC100819495/LOC100799726/LOC100785139/LOC100788641/LOC100783008/LOC100792915	11
BP	GO:1901657	glycosyl compound metabolic process	11/2342	52/12163	0.418193	1	100777103/100793093/100305792/100819664/100794993/100037484/100789399/100797406/100787103/100810609/100812448	LOC100777103/LOC100793093/LOC100305792/LOC100819664/LOC100794993/LOC100037484/LOC100789399/LOC100797406/LOC100787103/LOC100810609/LOC100812448	11
BP	GO:0005984	disaccharide metabolic process	10/2342	47/12163	0.419369	1	100806761/100796915/100810498/100814952/100819495/100799726/100785139/100788641/100783008/100792915	LOC100806761/LOC100796915/LOC100810498/LOC100814952/LOC100819495/LOC100799726/LOC100785139/LOC100788641/LOC100783008/LOC100792915	10
BP	GO:0006835	dicarboxylic acid transport	4/2342	17/12163	0.419832	1	100807258/100784461/100810157/100796724	ALMT13/ALMT11/ALMT14/LOC100796724	4
BP	GO:0009069	serine family amino acid metabolic process	4/2342	17/12163	0.419832	1	100795673/100820316/606507/100788658	LOC100795673/LOC100820316/SAT1/LOC100788658	4
BP	GO:0015740	C4-dicarboxylate transport	4/2342	17/12163	0.419832	1	100807258/100784461/100810157/100796724	ALMT13/ALMT11/ALMT14/LOC100796724	4
BP	GO:0015743	malate transport	4/2342	17/12163	0.419832	1	100807258/100784461/100810157/100796724	ALMT13/ALMT11/ALMT14/LOC100796724	4
BP	GO:0016042	lipid catabolic process	4/2342	17/12163	0.419832	1	547625/100807086/100796283/100800164	ACX1%3B1/LOC100807086/LOC100796283/LOC100800164	4
BP	GO:0006605	protein targeting	7/2342	32/12163	0.421962	1	100810125/100779212/100791472/100819858/100792778/100783780/100306386	LOC100810125/LOC100779212/LOC100791472/LOC100819858/LOC100792778/LOC100783780/LOC100306386	7
BP	GO:0006813	potassium ion transport	7/2342	32/12163	0.421962	1	100814313/100788190/100776628/100777998/100783944/100793141/100798822	LOC100814313/LOC100788190/LOC100776628/LOC100777998/LOC100783944/LOC100793141/LOC100798822	7
BP	GO:0098656	anion transmembrane transport	7/2342	32/12163	0.421962	1	100801109/100815443/100306167/100814670/100794163/100816567/100785573	LOC100801109/LOC100815443/LOC100306167/LOC100814670/LOC100794163/LOC100816567/LOC100785573	7
BP	GO:1903825	organic acid transmembrane transport	7/2342	32/12163	0.421962	1	100801109/100815443/100306167/100814670/100794163/100816567/100785573	LOC100801109/LOC100815443/LOC100306167/LOC100814670/LOC100794163/LOC100816567/LOC100785573	7
BP	GO:1905039	carboxylic acid transmembrane transport	7/2342	32/12163	0.421962	1	100801109/100815443/100306167/100814670/100794163/100816567/100785573	LOC100801109/LOC100815443/LOC100306167/LOC100814670/LOC100794163/LOC100816567/LOC100785573	7
BP	GO:0006820	anion transport	22/2342	109/12163	0.440743	1	100811184/100806204/100810196/100787263/100807258/100794754/100787412/100799378/100780331/100801109/100804208/100815443/100306167/100784461/100814670/100810157/100794163/100796724/778094/100816567/100804670/100785573	LOC100811184/LOC100806204/LOC100810196/LOC100787263/ALMT13/LOC100794754/LOC100787412/LOC100799378/LOC100780331/LOC100801109/LOC100804208/LOC100815443/LOC100306167/ALMT11/LOC100814670/ALMT14/LOC100794163/LOC100796724/CLC1/LOC100816567/LOC100804670/LOC10078	22
BP	GO:0042592	homeostatic process	37/2342	186/12163	0.441669	1	547824/100809924/547698/100810192/100306716/100791149/100783766/100037471/100788687/100170705/100306680/100778900/100818445/100037470/100527572/100820242/100781497/100819536/100811253/100775994/100810111/100170706/100792834/547523/100781748/100810320/1001	H-1/LOC100809924/LOC547698/LOC100810192/LOC100306716/LOC100791149/LOC100783766/LOC100037471/LOC100788687/LOC100170705/LOC100306680/LOC100778900/LOC100818445/LOC100037470/LOC100527572/LOC100820242/LOC100781497/LOC100819536/LOC100811253/LOC100775994/LOC1008	37
BP	GO:0006754	ATP biosynthetic process	21/2342	104/12163	0.443001	1	547752/100778363/100811084/100809646/100527532/100801466/100783089/100803036/100795344/100797879/547689/100802732/100802271/100787663/100794539/100776597/100799747/100809327/3989297/100798766/100803925	LOC547752/LOC100778363/LOC100811084/LOC100809646/LOC100527532/LOC100801466/LOC100783089/LOC100803036/LOC100795344/LOC100797879/PK3/LOC100802732/LOC100802271/LOC100787663/LOC100794539/LOC100776597/LOC100799747/LOC100809327/atpF/LOC100798766/LOC100803925	21
BP	GO:0006399	tRNA metabolic process	28/2342	140/12163	0.444999	1	100814656/100809656/100788688/100797625/100306072/100798111/100789137/100790605/100819664/100811577/100806082/100781350/100806939/100777825/100809106/100809292/100812652/100784996/100777060/100816763/100812332/100782474/100791830/100776379/100791745/10080	LOC100814656/LOC100809656/LOC100788688/LOC100797625/LOC100306072/LOC100798111/LOC100789137/LOC100790605/LOC100819664/LOC100811577/LOC100806082/LOC100781350/LOC100806939/LOC100777825/LOC100809106/LOC100809292/LOC100812652/LOC100784996/LOC100777060/LOC10081	28
BP	GO:0006720	isoprenoid metabolic process	9/2342	43/12163	0.450327	1	100814637/100799481/100798930/100805941/100776569/100780374/100801743/100306378/102661282	LOC100814637/LOC100799481/LOC100798930/LOC100805941/LOC100776569/LOC100780374/LOC100801743/LOC100306378/LOC102661282	9
BP	GO:0008299	isoprenoid biosynthetic process	9/2342	43/12163	0.450327	1	100814637/100799481/100798930/100805941/100776569/100780374/100801743/100306378/102661282	LOC100814637/LOC100799481/LOC100798930/LOC100805941/LOC100776569/LOC100780374/LOC100801743/LOC100306378/LOC102661282	9
BP	GO:0043038	amino acid activation	15/2342	74/12163	0.458505	1	100809656/100798111/100790605/100811577/100806082/100781350/100806939/100809106/100809292/100812652/100777060/100816763/100812332/100791830/100776379	LOC100809656/LOC100798111/LOC100790605/LOC100811577/LOC100806082/LOC100781350/LOC100806939/LOC100809106/LOC100809292/LOC100812652/LOC100777060/LOC100816763/LOC100812332/LOC100791830/LOC100776379	15
BP	GO:0043039	tRNA aminoacylation	15/2342	74/12163	0.458505	1	100809656/100798111/100790605/100811577/100806082/100781350/100806939/100809106/100809292/100812652/100777060/100816763/100812332/100791830/100776379	LOC100809656/LOC100798111/LOC100790605/LOC100811577/LOC100806082/LOC100781350/LOC100806939/LOC100809106/LOC100809292/LOC100812652/LOC100777060/LOC100816763/LOC100812332/LOC100791830/LOC100776379	15
BP	GO:0006888	ER to Golgi vesicle-mediated transport	5/2342	23/12163	0.462918	1	100813263/100797752/100791083/100813940/100804134	LOC100813263/LOC100797752/LOC100791083/LOC100813940/LOC100804134	5
BP	GO:0009064	glutamine family amino acid metabolic process	5/2342	23/12163	0.462918	1	100815931/100809905/100819513/100809547/100785626	LOC100815931/LOC100809905/LOC100819513/LOC100809547/LOC100785626	5
BP	GO:0017038	protein import	5/2342	23/12163	0.462918	1	100779212/100789135/100819858/100780020/100792804	LOC100779212/LOC100789135/LOC100819858/LOC100780020/LOC100792804	5
BP	GO:0009152	purine ribonucleotide biosynthetic process	25/2342	126/12163	0.469323	1	547752/100778363/100811084/100809646/100527532/100808162/100801466/100783082/100783089/100803036/100795344/100797879/547689/100802732/100802271/100794993/100787663/100794539/100776597/100799747/100809327/3989297/100798766/100812448/100803925	LOC547752/LOC100778363/LOC100811084/LOC100809646/LOC100527532/LOC100808162/LOC100801466/LOC100783082/LOC100783089/LOC100803036/LOC100795344/LOC100797879/PK3/LOC100802732/LOC100802271/LOC100794993/LOC100787663/LOC100794539/LOC100776597/LOC100799747/LOC1008	25
BP	GO:0009260	ribonucleotide biosynthetic process	25/2342	126/12163	0.469323	1	547752/100778363/100811084/100809646/100527532/100808162/100801466/100783082/100783089/100803036/100795344/100797879/547689/100802732/100802271/100794993/100787663/100794539/100776597/100799747/100809327/3989297/100798766/100812448/100803925	LOC547752/LOC100778363/LOC100811084/LOC100809646/LOC100527532/LOC100808162/LOC100801466/LOC100783082/LOC100783089/LOC100803036/LOC100795344/LOC100797879/PK3/LOC100802732/LOC100802271/LOC100794993/LOC100787663/LOC100794539/LOC100776597/LOC100799747/LOC1008	25
BP	GO:0046390	ribose phosphate biosynthetic process	25/2342	126/12163	0.469323	1	547752/100778363/100811084/100809646/100527532/100808162/100801466/100783082/100783089/100803036/100795344/100797879/547689/100802732/100802271/100794993/100787663/100794539/100776597/100799747/100809327/3989297/100798766/100812448/100803925	LOC547752/LOC100778363/LOC100811084/LOC100809646/LOC100527532/LOC100808162/LOC100801466/LOC100783082/LOC100783089/LOC100803036/LOC100795344/LOC100797879/PK3/LOC100802732/LOC100802271/LOC100794993/LOC100787663/LOC100794539/LOC100776597/LOC100799747/LOC1008	25
BP	GO:0009070	serine family amino acid biosynthetic process	3/2342	13/12163	0.470706	1	100820316/606507/100788658	LOC100820316/SAT1/LOC100788658	3
BP	GO:0009095	aromatic amino acid family biosynthetic process, prephenate pathway	3/2342	13/12163	0.470706	1	100797636/100781285/100784846	LOC100797636/LOC100781285/LOC100784846	3
BP	GO:0019318	hexose metabolic process	7/2342	34/12163	0.490009	1	100793694/100817852/100793462/100815891/100820155/100794734/100777507	LOC100793694/G6PDH/LOC100793462/LOC100815891/LOC100820155/LOC100794734/LOC100777507	7
BP	GO:0006520	cellular amino acid metabolic process	41/2342	211/12163	0.502036	1	100815931/100779961/100814518/732570/100809905/547643/100809656/100797489/100819513/100809567/100798111/100802039/100790605/100811577/100806082/100781350/100806939/100795673/100800577/100793061/100797019/100809106/100809292/100797636/100812652/100777060/1	LOC100815931/HGO2/LOC100814518/LOC732570/LOC100809905/LOC547643/LOC100809656/LOC100797489/LOC100819513/LOC100809567/LOC100798111/LOC100802039/LOC100790605/LOC100811577/LOC100806082/LOC100781350/LOC100806939/LOC100795673/LOC100800577/LOC100793061/LOC100797	41
BP	GO:0009084	glutamine family amino acid biosynthetic process	4/2342	19/12163	0.512063	1	100815931/100809905/100819513/100809547	LOC100815931/LOC100809905/LOC100819513/LOC100809547	4
BP	GO:0009605	response to external stimulus	4/2342	19/12163	0.512063	1	100797074/100807627/100306414/100526916	LOC100797074/LOC100807627/LOC100306414/LOC100526916	4
BP	GO:0015693	magnesium ion transport	4/2342	19/12163	0.512063	1	100803982/100778788/100788141/100820218	LOC100803982/LOC100778788/LOC100788141/LOC100820218	4
BP	GO:0044283	small molecule biosynthetic process	59/2342	306/12163	0.51893	1	100815931/547752/100785541/100814518/100778363/100811084/732570/100809905/100809646/547643/100527532/100808841/100819513/100801466/100783089/100809567/100803036/100795344/100802039/547689/100802732/100819664/100500425/100810501/100802271/100807972/1008178	LOC100815931/LOC547752/BCH2/LOC100814518/LOC100778363/LOC100811084/LOC732570/LOC100809905/LOC100809646/LOC547643/LOC100527532/LOC100808841/LOC100819513/LOC100801466/LOC100783089/LOC100809567/LOC100803036/LOC100795344/LOC100802039/PK3/LOC100802732/LOC10081	59
BP	GO:0006839	mitochondrial transport	3/2342	14/12163	0.523704	1	100779212/100819858/100306167	LOC100779212/LOC100819858/LOC100306167	3
BP	GO:0009163	nucleoside biosynthetic process	3/2342	14/12163	0.523704	1	100819664/100794993/100812448	LOC100819664/LOC100794993/LOC100812448	3
BP	GO:0015977	carbon fixation	3/2342	14/12163	0.523704	1	100820574/547769/3989271	LOC100820574/PEPC16/rbcL	3
BP	GO:0042455	ribonucleoside biosynthetic process	3/2342	14/12163	0.523704	1	100819664/100794993/100812448	LOC100819664/LOC100794993/LOC100812448	3
BP	GO:1901659	glycosyl compound biosynthetic process	3/2342	14/12163	0.523704	1	100819664/100794993/100812448	LOC100819664/LOC100794993/LOC100812448	3
BP	GO:0006164	purine nucleotide biosynthetic process	25/2342	130/12163	0.538445	1	547752/100778363/100811084/100809646/100527532/100808162/100801466/100783082/100783089/100803036/100795344/100797879/547689/100802732/100802271/100794993/100787663/100794539/100776597/100799747/100809327/3989297/100798766/100812448/100803925	LOC547752/LOC100778363/LOC100811084/LOC100809646/LOC100527532/LOC100808162/LOC100801466/LOC100783082/LOC100783089/LOC100803036/LOC100795344/LOC100797879/PK3/LOC100802732/LOC100802271/LOC100794993/LOC100787663/LOC100794539/LOC100776597/LOC100799747/LOC1008	25
BP	GO:0009119	ribonucleoside metabolic process	5/2342	25/12163	0.542311	1	100819664/100794993/100789399/100787103/100812448	LOC100819664/LOC100794993/LOC100789399/LOC100787103/LOC100812448	5
BP	GO:0006413	translational initiation	8/2342	41/12163	0.546108	1	100796565/100792481/100499636/100787664/100781892/100306622/100780198/100777129	LOC100796565/LOC100792481/LOC100499636/LOC100787664/LOC100781892/LOC100306622/LOC100780198/LOC100777129	8
BP	GO:0072522	purine-containing compound biosynthetic process	25/2342	131/12163	0.555383	1	547752/100778363/100811084/100809646/100527532/100808162/100801466/100783082/100783089/100803036/100795344/100797879/547689/100802732/100802271/100794993/100787663/100794539/100776597/100799747/100809327/3989297/100798766/100812448/100803925	LOC547752/LOC100778363/LOC100811084/LOC100809646/LOC100527532/LOC100808162/LOC100801466/LOC100783082/LOC100783089/LOC100803036/LOC100795344/LOC100797879/PK3/LOC100802732/LOC100802271/LOC100794993/LOC100787663/LOC100794539/LOC100776597/LOC100799747/LOC1008	25
BP	GO:0070838	divalent metal ion transport	4/2342	20/12163	0.555585	1	100803982/100778788/100788141/100820218	LOC100803982/LOC100778788/LOC100788141/LOC100820218	4
BP	GO:0072511	divalent inorganic cation transport	4/2342	20/12163	0.555585	1	100803982/100778788/100788141/100820218	LOC100803982/LOC100778788/LOC100788141/LOC100820218	4
BP	GO:0065008	regulation of biological quality	45/2342	236/12163	0.556022	1	547824/100809924/547698/100810192/100306716/100791149/100783766/100037471/100788687/100170705/100306680/100813191/100778900/100818445/100037470/100527572/100795673/100820242/100781497/100808619/100819536/100811253/100775994/100810111/100170706/100800722/1	H-1/LOC100809924/LOC547698/LOC100810192/LOC100306716/LOC100791149/LOC100783766/LOC100037471/LOC100788687/LOC100170705/LOC100306680/LOC100813191/LOC100778900/LOC100818445/LOC100037470/LOC100527572/LOC100795673/LOC100820242/LOC100781497/LOC100808619/LOC1008	45
BP	GO:0033365	protein localization to organelle	10/2342	52/12163	0.557646	1	100810125/100779212/100791472/100789135/100819858/100792778/100780011/100780020/100792804/100783780	LOC100810125/LOC100779212/LOC100791472/LOC100789135/LOC100819858/LOC100792778/LOC100780011/LOC100780020/LOC100792804/LOC100783780	10
BP	GO:0008033	tRNA processing	13/2342	68/12163	0.56044	1	100814656/100788688/100797625/100306072/100789137/100819664/100777825/100784996/100782474/100791745/100800256/100789809/100799520	LOC100814656/LOC100788688/LOC100797625/LOC100306072/LOC100789137/LOC100819664/LOC100777825/LOC100784996/LOC100782474/LOC100791745/LOC100800256/LOC100789809/LOC100799520	13
BP	GO:0006091	generation of precursor metabolites and energy	23/2342	121/12163	0.564435	1	547752/100778363/100811084/100809646/100527532/100801466/100783089/100820574/100803036/100795344/100819617/547689/100802732/100802271/100787663/547769/100794539/100776597/100799747/100809327/15308534/100798766/100803925	LOC547752/LOC100778363/LOC100811084/LOC100809646/LOC100527532/LOC100801466/LOC100783089/LOC100820574/LOC100803036/LOC100795344/LOC100819617/PK3/LOC100802732/LOC100802271/LOC100787663/PEPC16/LOC100794539/LOC100776597/LOC100799747/LOC100809327/cox1/LOC10079	23
BP	GO:0048583	regulation of response to stimulus	6/2342	31/12163	0.566463	1	100797074/100306414/100782540/100802024/100798955/100794995	LOC100797074/LOC100306414/LOC100782540/LOC100802024/LOC100798955/LOC100794995	6
BP	GO:0006099	tricarboxylic acid cycle	3/2342	15/12163	0.573631	1	100820574/100819617/547769	LOC100820574/LOC100819617/PEPC16	3
BP	GO:0006101	citrate metabolic process	3/2342	15/12163	0.573631	1	100820574/100819617/547769	LOC100820574/LOC100819617/PEPC16	3
BP	GO:0016999	antibiotic metabolic process	3/2342	15/12163	0.573631	1	100820574/100819617/547769	LOC100820574/LOC100819617/PEPC16	3
BP	GO:0072657	protein localization to membrane	7/2342	37/12163	0.586742	1	100810125/100791472/100819858/100792778/100817052/100783780/100792907	LOC100810125/LOC100791472/LOC100819858/LOC100792778/LOC100817052/LOC100783780/LOC100792907	7
BP	GO:0090150	establishment of protein localization to membrane	7/2342	37/12163	0.586742	1	100810125/100791472/100819858/100792778/100817052/100783780/100792907	LOC100810125/LOC100791472/LOC100819858/LOC100792778/LOC100817052/LOC100783780/LOC100792907	7
BP	GO:0009142	nucleoside triphosphate biosynthetic process	21/2342	112/12163	0.592302	1	547752/100778363/100811084/100809646/100527532/100801466/100783089/100803036/100795344/100797879/547689/100802732/100802271/100787663/100794539/100776597/100799747/100809327/3989297/100798766/100803925	LOC547752/LOC100778363/LOC100811084/LOC100809646/LOC100527532/LOC100801466/LOC100783089/LOC100803036/LOC100795344/LOC100797879/PK3/LOC100802732/LOC100802271/LOC100787663/LOC100794539/LOC100776597/LOC100799747/LOC100809327/atpF/LOC100798766/LOC100803925	21
BP	GO:0009145	purine nucleoside triphosphate biosynthetic process	21/2342	112/12163	0.592302	1	547752/100778363/100811084/100809646/100527532/100801466/100783089/100803036/100795344/100797879/547689/100802732/100802271/100787663/100794539/100776597/100799747/100809327/3989297/100798766/100803925	LOC547752/LOC100778363/LOC100811084/LOC100809646/LOC100527532/LOC100801466/LOC100783089/LOC100803036/LOC100795344/LOC100797879/PK3/LOC100802732/LOC100802271/LOC100787663/LOC100794539/LOC100776597/LOC100799747/LOC100809327/atpF/LOC100798766/LOC100803925	21
BP	GO:0009201	ribonucleoside triphosphate biosynthetic process	21/2342	112/12163	0.592302	1	547752/100778363/100811084/100809646/100527532/100801466/100783089/100803036/100795344/100797879/547689/100802732/100802271/100787663/100794539/100776597/100799747/100809327/3989297/100798766/100803925	LOC547752/LOC100778363/LOC100811084/LOC100809646/LOC100527532/LOC100801466/LOC100783089/LOC100803036/LOC100795344/LOC100797879/PK3/LOC100802732/LOC100802271/LOC100787663/LOC100794539/LOC100776597/LOC100799747/LOC100809327/atpF/LOC100798766/LOC100803925	21
BP	GO:0009206	purine ribonucleoside triphosphate biosynthetic process	21/2342	112/12163	0.592302	1	547752/100778363/100811084/100809646/100527532/100801466/100783089/100803036/100795344/100797879/547689/100802732/100802271/100787663/100794539/100776597/100799747/100809327/3989297/100798766/100803925	LOC547752/LOC100778363/LOC100811084/LOC100809646/LOC100527532/LOC100801466/LOC100783089/LOC100803036/LOC100795344/LOC100797879/PK3/LOC100802732/LOC100802271/LOC100787663/LOC100794539/LOC100776597/LOC100799747/LOC100809327/atpF/LOC100798766/LOC100803925	21
BP	GO:0009123	nucleoside monophosphate metabolic process	24/2342	128/12163	0.59362	1	547752/100778363/100811084/100809646/100527532/100801466/100783089/100803036/100795344/100797879/547689/100802732/100802271/100794993/100787663/100794539/100776597/100799747/100809327/3989297/100788658/100798766/100812448/100803925	LOC547752/LOC100778363/LOC100811084/LOC100809646/LOC100527532/LOC100801466/LOC100783089/LOC100803036/LOC100795344/LOC100797879/PK3/LOC100802732/LOC100802271/LOC100794993/LOC100787663/LOC100794539/LOC100776597/LOC100799747/LOC100809327/atpF/LOC100788658/LO	24
BP	GO:0044282	small molecule catabolic process	6/2342	32/12163	0.599809	1	100779961/547625/100820155/100794734/100795673/100787103	HGO2/ACX1%3B1/LOC100820155/LOC100794734/LOC100795673/LOC100787103	6
BP	GO:0009150	purine ribonucleotide metabolic process	29/2342	155/12163	0.601248	1	547752/100778363/100811084/100790033/100809646/100527532/100808162/100801466/100783082/100815480/100783089/100803036/100795344/100797879/547689/100802732/100802271/100794993/100787663/100789399/100794539/100776597/100799747/100809327/100811237/3989297/100	LOC547752/LOC100778363/LOC100811084/LOC100790033/LOC100809646/LOC100527532/LOC100808162/LOC100801466/LOC100783082/LOC100815480/LOC100783089/LOC100803036/LOC100795344/LOC100797879/PK3/LOC100802732/LOC100802271/LOC100794993/LOC100787663/LOC100789399/LOC1007	29
BP	GO:0009259	ribonucleotide metabolic process	29/2342	155/12163	0.601248	1	547752/100778363/100811084/100790033/100809646/100527532/100808162/100801466/100783082/100815480/100783089/100803036/100795344/100797879/547689/100802732/100802271/100794993/100787663/100789399/100794539/100776597/100799747/100809327/100811237/3989297/100	LOC547752/LOC100778363/LOC100811084/LOC100790033/LOC100809646/LOC100527532/LOC100808162/LOC100801466/LOC100783082/LOC100815480/LOC100783089/LOC100803036/LOC100795344/LOC100797879/PK3/LOC100802732/LOC100802271/LOC100794993/LOC100787663/LOC100789399/LOC1007	29
BP	GO:0009309	amine biosynthetic process	2/2342	10/12163	0.601374	1	547981/121172625	SAMDC/LOC121172625	2
BP	GO:0042401	cellular biogenic amine biosynthetic process	2/2342	10/12163	0.601374	1	547981/121172625	SAMDC/LOC121172625	2
BP	GO:0042451	purine nucleoside biosynthetic process	2/2342	10/12163	0.601374	1	100794993/100812448	LOC100794993/LOC100812448	2
BP	GO:0046129	purine ribonucleoside biosynthetic process	2/2342	10/12163	0.601374	1	100794993/100812448	LOC100794993/LOC100812448	2
BP	GO:0051205	protein insertion into membrane	2/2342	10/12163	0.601374	1	100817052/100792907	LOC100817052/LOC100792907	2
BP	GO:0071826	ribonucleoprotein complex subunit organization	2/2342	10/12163	0.601374	1	100800352/100813909	LOC100800352/LOC100813909	2
BP	GO:1901070	guanosine-containing compound biosynthetic process	2/2342	10/12163	0.601374	1	100794993/100812448	LOC100794993/LOC100812448	2
BP	GO:1901605	alpha-amino acid metabolic process	19/2342	102/12163	0.603976	1	100815931/100779961/100809905/547643/100797489/100819513/100802039/100795673/100800577/100797636/100820316/100782073/100809547/606507/100781285/100788658/100784846/100807833/100785626	LOC100815931/HGO2/LOC100809905/LOC547643/LOC100797489/LOC100819513/LOC100802039/LOC100795673/LOC100800577/LOC100797636/LOC100820316/LOC100782073/LOC100809547/SAT1/LOC100781285/LOC100788658/LOC100784846/LOC100807833/LOC100785626	19
BP	GO:0009126	purine nucleoside monophosphate metabolic process	23/2342	124/12163	0.615583	1	547752/100778363/100811084/100809646/100527532/100801466/100783089/100803036/100795344/100797879/547689/100802732/100802271/100794993/100787663/100794539/100776597/100799747/100809327/3989297/100798766/100812448/100803925	LOC547752/LOC100778363/LOC100811084/LOC100809646/LOC100527532/LOC100801466/LOC100783089/LOC100803036/LOC100795344/LOC100797879/PK3/LOC100802732/LOC100802271/LOC100794993/LOC100787663/LOC100794539/LOC100776597/LOC100799747/LOC100809327/atpF/LOC100798766/LO	23
BP	GO:0009161	ribonucleoside monophosphate metabolic process	23/2342	124/12163	0.615583	1	547752/100778363/100811084/100809646/100527532/100801466/100783089/100803036/100795344/100797879/547689/100802732/100802271/100794993/100787663/100794539/100776597/100799747/100809327/3989297/100798766/100812448/100803925	LOC547752/LOC100778363/LOC100811084/LOC100809646/LOC100527532/LOC100801466/LOC100783089/LOC100803036/LOC100795344/LOC100797879/PK3/LOC100802732/LOC100802271/LOC100794993/LOC100787663/LOC100794539/LOC100776597/LOC100799747/LOC100809327/atpF/LOC100798766/LO	23
BP	GO:0009167	purine ribonucleoside monophosphate metabolic process	23/2342	124/12163	0.615583	1	547752/100778363/100811084/100809646/100527532/100801466/100783089/100803036/100795344/100797879/547689/100802732/100802271/100794993/100787663/100794539/100776597/100799747/100809327/3989297/100798766/100812448/100803925	LOC547752/LOC100778363/LOC100811084/LOC100809646/LOC100527532/LOC100801466/LOC100783089/LOC100803036/LOC100795344/LOC100797879/PK3/LOC100802732/LOC100802271/LOC100794993/LOC100787663/LOC100794539/LOC100776597/LOC100799747/LOC100809327/atpF/LOC100798766/LO	23
BP	GO:0015698	inorganic anion transport	9/2342	49/12163	0.619924	1	100806204/100810196/100787263/100794754/100799378/100780331/100804208/778094/100804670	LOC100806204/LOC100810196/LOC100787263/LOC100794754/LOC100799378/LOC100780331/LOC100804208/CLC1/LOC100804670	9
BP	GO:0006289	nucleotide-excision repair	3/2342	16/12163	0.620147	1	102665503/100819019/100804038	LOC102665503/LOC100819019/LOC100804038	3
BP	GO:0010876	lipid localization	3/2342	16/12163	0.620147	1	100813191/100817452/100813626	LOC100813191/LOC100817452/LOC100813626	3
BP	GO:0015988	energy coupled proton transmembrane transport, against electrochemical gradient	8/2342	44/12163	0.631962	1	100776037/100800799/100787215/106794127/100812380/100499818/100804255/100803728	LOC100776037/LOC100800799/LOC100787215/LOC106794127/LOC100812380/LOC100499818/LOC100804255/LOC100803728	8
BP	GO:0015991	ATP hydrolysis coupled proton transport	8/2342	44/12163	0.631962	1	100776037/100800799/100787215/106794127/100812380/100499818/100804255/100803728	LOC100776037/LOC100800799/LOC100787215/LOC106794127/LOC100812380/LOC100499818/LOC100804255/LOC100803728	8
BP	GO:0090662	ATP hydrolysis coupled transmembrane transport	8/2342	44/12163	0.631962	1	100776037/100800799/100787215/106794127/100812380/100499818/100804255/100803728	LOC100776037/LOC100800799/LOC100787215/LOC106794127/LOC100812380/LOC100499818/LOC100804255/LOC100803728	8
BP	GO:0099131	ATP hydrolysis coupled ion transmembrane transport	8/2342	44/12163	0.631962	1	100776037/100800799/100787215/106794127/100812380/100499818/100804255/100803728	LOC100776037/LOC100800799/LOC100787215/LOC106794127/LOC100812380/LOC100499818/LOC100804255/LOC100803728	8
BP	GO:0099132	ATP hydrolysis coupled cation transmembrane transport	8/2342	44/12163	0.631962	1	100776037/100800799/100787215/106794127/100812380/100499818/100804255/100803728	LOC100776037/LOC100800799/LOC100787215/LOC106794127/LOC100812380/LOC100499818/LOC100804255/LOC100803728	8
BP	GO:0006612	protein targeting to membrane	4/2342	22/12163	0.635877	1	100810125/100791472/100792778/100783780	LOC100810125/LOC100791472/LOC100792778/LOC100783780	4
BP	GO:0006613	cotranslational protein targeting to membrane	4/2342	22/12163	0.635877	1	100810125/100791472/100792778/100783780	LOC100810125/LOC100791472/LOC100792778/LOC100783780	4
BP	GO:0006614	SRP-dependent cotranslational protein targeting to membrane	4/2342	22/12163	0.635877	1	100810125/100791472/100792778/100783780	LOC100810125/LOC100791472/LOC100792778/LOC100783780	4
BP	GO:0045047	protein targeting to ER	4/2342	22/12163	0.635877	1	100810125/100791472/100792778/100783780	LOC100810125/LOC100791472/LOC100792778/LOC100783780	4
BP	GO:0072599	establishment of protein localization to endoplasmic reticulum	4/2342	22/12163	0.635877	1	100810125/100791472/100792778/100783780	LOC100810125/LOC100791472/LOC100792778/LOC100783780	4
BP	GO:0006308	DNA catabolic process	2/2342	11/12163	0.655489	1	102661034/100782577	LOC102661034/LOC100782577	2
BP	GO:0015696	ammonium transport	2/2342	11/12163	0.655489	1	100783281/100790119	AMT2.2/AMT2.1	2
BP	GO:0042168	heme metabolic process	2/2342	11/12163	0.655489	1	100784443/100813423	LOC100784443/LOC100813423	2
BP	GO:0006163	purine nucleotide metabolic process	29/2342	159/12163	0.659622	1	547752/100778363/100811084/100790033/100809646/100527532/100808162/100801466/100783082/100815480/100783089/100803036/100795344/100797879/547689/100802732/100802271/100794993/100787663/100789399/100794539/100776597/100799747/100809327/100811237/3989297/100	LOC547752/LOC100778363/LOC100811084/LOC100790033/LOC100809646/LOC100527532/LOC100808162/LOC100801466/LOC100783082/LOC100815480/LOC100783089/LOC100803036/LOC100795344/LOC100797879/PK3/LOC100802732/LOC100802271/LOC100794993/LOC100787663/LOC100789399/LOC1007	29
BP	GO:1901607	alpha-amino acid biosynthetic process	14/2342	78/12163	0.660242	1	100815931/100809905/547643/100819513/100802039/100800577/100797636/100820316/100809547/606507/100781285/100788658/100784846/100807833	LOC100815931/LOC100809905/LOC547643/LOC100819513/LOC100802039/LOC100800577/LOC100797636/LOC100820316/LOC100809547/SAT1/LOC100781285/LOC100788658/LOC100784846/LOC100807833	14
BP	GO:0090407	organophosphate biosynthetic process	40/2342	218/12163	0.660909	1	547752/100780834/100778363/100811084/100786303/100809646/100527532/100808162/100801466/100783082/100783089/100803036/100795344/100797879/547689/100802732/100802271/100794993/100799223/100795320/100787663/100805941/100806276/100797111/100794730/100794539/1	LOC547752/LOC100780834/LOC100778363/LOC100811084/LOC100786303/LOC100809646/LOC100527532/LOC100808162/LOC100801466/LOC100783082/LOC100783089/LOC100803036/LOC100795344/LOC100797879/PK3/LOC100802732/LOC100802271/LOC100794993/LOC100799223/LOC100795320/LOC1007	40
BP	GO:0061024	membrane organization	3/2342	17/12163	0.663071	1	100819858/100817052/100792907	LOC100819858/LOC100817052/LOC100792907	3
BP	GO:0009966	regulation of signal transduction	4/2342	23/12163	0.672289	1	100782540/100802024/100798955/100794995	LOC100782540/LOC100802024/LOC100798955/LOC100794995	4
BP	GO:0010646	regulation of cell communication	4/2342	23/12163	0.672289	1	100782540/100802024/100798955/100794995	LOC100782540/LOC100802024/LOC100798955/LOC100794995	4
BP	GO:0015980	energy derivation by oxidation of organic compounds	4/2342	23/12163	0.672289	1	100820574/100819617/547769/15308534	LOC100820574/LOC100819617/PEPC16/cox1	4
BP	GO:0023051	regulation of signaling	4/2342	23/12163	0.672289	1	100782540/100802024/100798955/100794995	LOC100782540/LOC100802024/LOC100798955/LOC100794995	4
BP	GO:0045333	cellular respiration	4/2342	23/12163	0.672289	1	100820574/100819617/547769/15308534	LOC100820574/LOC100819617/PEPC16/cox1	4
BP	GO:0005996	monosaccharide metabolic process	7/2342	40/12163	0.673411	1	100793694/100817852/100793462/100815891/100820155/100794734/100777507	LOC100793694/G6PDH/LOC100793462/LOC100815891/LOC100820155/LOC100794734/LOC100777507	7
BP	GO:0072521	purine-containing compound metabolic process	29/2342	160/12163	0.673538	1	547752/100778363/100811084/100790033/100809646/100527532/100808162/100801466/100783082/100815480/100783089/100803036/100795344/100797879/547689/100802732/100802271/100794993/100787663/100789399/100794539/100776597/100799747/100809327/100811237/3989297/100	LOC547752/LOC100778363/LOC100811084/LOC100790033/LOC100809646/LOC100527532/LOC100808162/LOC100801466/LOC100783082/LOC100815480/LOC100783089/LOC100803036/LOC100795344/LOC100797879/PK3/LOC100802732/LOC100802271/LOC100794993/LOC100787663/LOC100789399/LOC1007	29
BP	GO:0046034	ATP metabolic process	21/2342	118/12163	0.692644	1	547752/100778363/100811084/100809646/100527532/100801466/100783089/100803036/100795344/100797879/547689/100802732/100802271/100787663/100794539/100776597/100799747/100809327/3989297/100798766/100803925	LOC547752/LOC100778363/LOC100811084/LOC100809646/LOC100527532/LOC100801466/LOC100783089/LOC100803036/LOC100795344/LOC100797879/PK3/LOC100802732/LOC100802271/LOC100787663/LOC100794539/LOC100776597/LOC100799747/LOC100809327/atpF/LOC100798766/LOC100803925	21
BP	GO:0042278	purine nucleoside metabolic process	3/2342	18/12163	0.702351	1	100794993/100789399/100812448	LOC100794993/LOC100789399/LOC100812448	3
BP	GO:0046128	purine ribonucleoside metabolic process	3/2342	18/12163	0.702351	1	100794993/100789399/100812448	LOC100794993/LOC100789399/LOC100812448	3
BP	GO:0072350	tricarboxylic acid metabolic process	3/2342	18/12163	0.702351	1	100820574/100819617/547769	LOC100820574/LOC100819617/PEPC16	3
BP	GO:1901068	guanosine-containing compound metabolic process	3/2342	18/12163	0.702351	1	100794993/100789399/100812448	LOC100794993/LOC100789399/LOC100812448	3
BP	GO:0006869	lipid transport	2/2342	12/12163	0.703552	1	100817452/100813626	LOC100817452/LOC100813626	2
BP	GO:0070925	organelle assembly	2/2342	12/12163	0.703552	1	100800352/100813909	LOC100800352/LOC100813909	2
BP	GO:0015672	monovalent inorganic cation transport	19/2342	108/12163	0.707213	1	100790349/100797879/100814313/100776037/100788190/100802110/100776628/100800799/100777998/100783944/100793141/100787215/106794127/100812380/3989297/100798822/100499818/100804255/100803728	LOC100790349/LOC100797879/LOC100814313/LOC100776037/LOC100788190/LOC100802110/LOC100776628/LOC100800799/LOC100777998/LOC100783944/LOC100793141/LOC100787215/LOC106794127/LOC100812380/atpF/LOC100798822/LOC100499818/LOC100804255/LOC100803728	19
BP	GO:0034220	ion transmembrane transport	24/2342	136/12163	0.716632	1	100797879/100801109/100814313/100776037/100788190/100815443/100306167/100776628/100800799/100777998/100783944/100814670/100801036/100793141/100787215/106794127/100812380/100794163/3989297/100499818/100804255/100816567/100803728/100785573	LOC100797879/LOC100801109/LOC100814313/LOC100776037/LOC100788190/LOC100815443/LOC100306167/LOC100776628/LOC100800799/LOC100777998/LOC100783944/LOC100814670/LOC100801036/LOC100793141/LOC100787215/LOC106794127/LOC100812380/LOC100794163/atpF/LOC100499818/LOC	24
BP	GO:0006631	fatty acid metabolic process	13/2342	76/12163	0.727027	1	100785541/547625/100798079/100807972/100817884/100803679/100785983/100170693/100777319/100782027/100794273/100820173/100795462	BCH2/ACX1%3B1/LOC100798079/LOC100807972/LOC100817884/LOC100803679/LOC100785983/FAT1/LOC100777319/LOC100782027/LOC100794273/LOC100820173/LOC100795462	13
BP	GO:0071554	cell wall organization or biogenesis	14/2342	82/12163	0.734331	1	100803929/100775246/100527091/100815926/100779462/100812850/100776582/547572/100789650/102665411/100819252/100810853/100784196/100800971	LOC100803929/LOC100775246/LOC100527091/LOC100815926/LOC100779462/LOC100812850/LOC100776582/CHIA1/LOC100789650/LOC102665411/LOC100819252/LOC100810853/LOC100784196/LOC100800971	14
BP	GO:0006325	chromatin organization	12/2342	71/12163	0.737987	1	100810307/100809531/100784550/100819479/547812/100791510/100814442/100809750/100787114/100783783/100782649/100809207	LOC100810307/LOC100809531/LOC100784550/LOC100819479/SNAP-1/LOC100791510/LOC100814442/LOC100809750/LOC100787114/LOC100783783/LOC100782649/LOC100809207	12
BP	GO:0009067	aspartate family amino acid biosynthetic process	3/2342	19/12163	0.73803	1	547643/100802039/100807833	LOC547643/LOC100802039/LOC100807833	3
BP	GO:0006771	riboflavin metabolic process	2/2342	13/12163	0.745888	1	100782332/100798694	LOC100782332/LOC100798694	2
BP	GO:0007005	mitochondrion organization	2/2342	13/12163	0.745888	1	100779212/100819858	LOC100779212/LOC100819858	2
BP	GO:0007015	actin filament organization	2/2342	13/12163	0.745888	1	100785640/100527736	LOC100785640/LOC100527736	2
BP	GO:0008064	regulation of actin polymerization or depolymerization	2/2342	13/12163	0.745888	1	100785640/100527736	LOC100785640/LOC100527736	2
BP	GO:0008154	actin polymerization or depolymerization	2/2342	13/12163	0.745888	1	100785640/100527736	LOC100785640/LOC100527736	2
BP	GO:0009231	riboflavin biosynthetic process	2/2342	13/12163	0.745888	1	100782332/100798694	LOC100782332/LOC100798694	2
BP	GO:0009690	cytokinin metabolic process	2/2342	13/12163	0.745888	1	100808619/100800722	LOC100808619/LOC100800722	2
BP	GO:0009832	plant-type cell wall biogenesis	2/2342	13/12163	0.745888	1	100803929/100815926	LOC100803929/LOC100815926	2
BP	GO:0010215	cellulose microfibril organization	2/2342	13/12163	0.745888	1	100803929/100815926	LOC100803929/LOC100815926	2
BP	GO:0010817	regulation of hormone levels	2/2342	13/12163	0.745888	1	100808619/100800722	LOC100808619/LOC100800722	2
BP	GO:0016049	cell growth	2/2342	13/12163	0.745888	1	100803929/100815926	LOC100803929/LOC100815926	2
BP	GO:0030029	actin filament-based process	2/2342	13/12163	0.745888	1	100785640/100527736	LOC100785640/LOC100527736	2
BP	GO:0030036	actin cytoskeleton organization	2/2342	13/12163	0.745888	1	100785640/100527736	LOC100785640/LOC100527736	2
BP	GO:0030041	actin filament polymerization	2/2342	13/12163	0.745888	1	100785640/100527736	LOC100785640/LOC100527736	2
BP	GO:0030198	extracellular matrix organization	2/2342	13/12163	0.745888	1	100803929/100815926	LOC100803929/LOC100815926	2
BP	GO:0030832	regulation of actin filament length	2/2342	13/12163	0.745888	1	100785640/100527736	LOC100785640/LOC100527736	2
BP	GO:0030833	regulation of actin filament polymerization	2/2342	13/12163	0.745888	1	100785640/100527736	LOC100785640/LOC100527736	2
BP	GO:0032535	regulation of cellular component size	2/2342	13/12163	0.745888	1	100785640/100527736	LOC100785640/LOC100527736	2
BP	GO:0032956	regulation of actin cytoskeleton organization	2/2342	13/12163	0.745888	1	100785640/100527736	LOC100785640/LOC100527736	2
BP	GO:0032970	regulation of actin filament-based process	2/2342	13/12163	0.745888	1	100785640/100527736	LOC100785640/LOC100527736	2
BP	GO:0034754	cellular hormone metabolic process	2/2342	13/12163	0.745888	1	100808619/100800722	LOC100808619/LOC100800722	2
BP	GO:0040007	growth	2/2342	13/12163	0.745888	1	100803929/100815926	LOC100803929/LOC100815926	2
BP	GO:0042445	hormone metabolic process	2/2342	13/12163	0.745888	1	100808619/100800722	LOC100808619/LOC100800722	2
BP	GO:0042726	flavin-containing compound metabolic process	2/2342	13/12163	0.745888	1	100782332/100798694	LOC100782332/LOC100798694	2
BP	GO:0042727	flavin-containing compound biosynthetic process	2/2342	13/12163	0.745888	1	100782332/100798694	LOC100782332/LOC100798694	2
BP	GO:0043062	extracellular structure organization	2/2342	13/12163	0.745888	1	100803929/100815926	LOC100803929/LOC100815926	2
BP	GO:0070726	cell wall assembly	2/2342	13/12163	0.745888	1	100803929/100815926	LOC100803929/LOC100815926	2
BP	GO:0071668	plant-type cell wall assembly	2/2342	13/12163	0.745888	1	100803929/100815926	LOC100803929/LOC100815926	2
BP	GO:0090066	regulation of anatomical structure size	2/2342	13/12163	0.745888	1	100785640/100527736	LOC100785640/LOC100527736	2
BP	GO:0110053	regulation of actin filament organization	2/2342	13/12163	0.745888	1	100785640/100527736	LOC100785640/LOC100527736	2
BP	GO:0070972	protein localization to endoplasmic reticulum	5/2342	32/12163	0.765454	1	100810125/100791472/100792778/100780011/100783780	LOC100810125/LOC100791472/LOC100792778/LOC100780011/LOC100783780	5
BP	GO:0006766	vitamin metabolic process	4/2342	26/12163	0.76592	1	100808841/100500425/100782332/100798694	LOC100808841/LOC100500425/LOC100782332/LOC100798694	4
BP	GO:0006767	water-soluble vitamin metabolic process	4/2342	26/12163	0.76592	1	100808841/100500425/100782332/100798694	LOC100808841/LOC100500425/LOC100782332/LOC100798694	4
BP	GO:0009110	vitamin biosynthetic process	4/2342	26/12163	0.76592	1	100808841/100500425/100782332/100798694	LOC100808841/LOC100500425/LOC100782332/LOC100798694	4
BP	GO:0042364	water-soluble vitamin biosynthetic process	4/2342	26/12163	0.76592	1	100808841/100500425/100782332/100798694	LOC100808841/LOC100500425/LOC100782332/LOC100798694	4
BP	GO:0006643	membrane lipid metabolic process	6/2342	38/12163	0.766994	1	100777599/100817476/100797111/547469/100787107/100784776	LOC100777599/LOC100817476/LOC100797111/MGD1/LOC100787107/LOC100784776	6
BP	GO:0072527	pyrimidine-containing compound metabolic process	6/2342	38/12163	0.766994	1	100786303/100795320/100787103/100782126/100788658/100816167	LOC100786303/LOC100795320/LOC100787103/LOC100782126/LOC100788658/LOC100816167	6
BP	GO:0009141	nucleoside triphosphate metabolic process	22/2342	129/12163	0.770203	1	547752/100778363/100811084/100809646/100527532/100801466/100783089/100803036/100795344/100797879/547689/100802732/100802271/100787663/100794539/100776597/100799747/100809327/100782126/3989297/100798766/100803925	LOC547752/LOC100778363/LOC100811084/LOC100809646/LOC100527532/LOC100801466/LOC100783089/LOC100803036/LOC100795344/LOC100797879/PK3/LOC100802732/LOC100802271/LOC100787663/LOC100794539/LOC100776597/LOC100799747/LOC100809327/LOC100782126/atpF/LOC100798766/LO	22
BP	GO:0006778	porphyrin-containing compound metabolic process	3/2342	20/12163	0.770226	1	100808490/100784443/100813423	LOC100808490/LOC100784443/LOC100813423	3
BP	GO:0048193	Golgi vesicle transport	8/2342	50/12163	0.772998	1	100813263/100797752/100790368/100791083/100777370/100813940/100804134/100800191	LOC100813263/LOC100797752/LOC100790368/LOC100791083/LOC100777370/LOC100813940/LOC100804134/LOC100800191	8
BP	GO:0006633	fatty acid biosynthetic process	10/2342	62/12163	0.780675	1	100785541/100807972/100817884/100803679/100785983/100170693/100782027/100794273/100820173/100795462	BCH2/LOC100807972/LOC100817884/LOC100803679/LOC100785983/FAT1/LOC100782027/LOC100794273/LOC100820173/LOC100795462	10
BP	GO:0006779	porphyrin-containing compound biosynthetic process	2/2342	14/12163	0.782918	1	100784443/100813423	LOC100784443/LOC100813423	2
BP	GO:0009664	plant-type cell wall organization	2/2342	14/12163	0.782918	1	100803929/100815926	LOC100803929/LOC100815926	2
BP	GO:0051235	maintenance of location	2/2342	14/12163	0.782918	1	100813191/100780011	LOC100813191/LOC100780011	2
BP	GO:0071669	plant-type cell wall organization or biogenesis	2/2342	14/12163	0.782918	1	100803929/100815926	LOC100803929/LOC100815926	2
BP	GO:1901606	alpha-amino acid catabolic process	2/2342	14/12163	0.782918	1	100779961/100795673	HGO2/LOC100795673	2
BP	GO:0098655	cation transmembrane transport	17/2342	102/12163	0.782967	1	100797879/100814313/100776037/100788190/100776628/100800799/100777998/100783944/100801036/100793141/100787215/106794127/100812380/3989297/100499818/100804255/100803728	LOC100797879/LOC100814313/LOC100776037/LOC100788190/LOC100776628/LOC100800799/LOC100777998/LOC100783944/LOC100801036/LOC100793141/LOC100787215/LOC106794127/LOC100812380/atpF/LOC100499818/LOC100804255/LOC100803728	17
BP	GO:0098660	inorganic ion transmembrane transport	17/2342	102/12163	0.782967	1	100797879/100814313/100776037/100788190/100776628/100800799/100777998/100783944/100801036/100793141/100787215/106794127/100812380/3989297/100499818/100804255/100803728	LOC100797879/LOC100814313/LOC100776037/LOC100788190/LOC100776628/LOC100800799/LOC100777998/LOC100783944/LOC100801036/LOC100793141/LOC100787215/LOC106794127/LOC100812380/atpF/LOC100499818/LOC100804255/LOC100803728	17
BP	GO:0098662	inorganic cation transmembrane transport	17/2342	102/12163	0.782967	1	100797879/100814313/100776037/100788190/100776628/100800799/100777998/100783944/100801036/100793141/100787215/106794127/100812380/3989297/100499818/100804255/100803728	LOC100797879/LOC100814313/LOC100776037/LOC100788190/LOC100776628/LOC100800799/LOC100777998/LOC100783944/LOC100801036/LOC100793141/LOC100787215/LOC106794127/LOC100812380/atpF/LOC100499818/LOC100804255/LOC100803728	17
BP	GO:0006811	ion transport	86/2342	479/12163	0.785768	1	100790349/100781973/100811184/100806204/100778868/100816746/100810155/100820520/100810239/100819491/100810196/100819572/100787263/100807258/100794754/100787412/100799378/100797879/100780331/100801109/100783281/100814313/100780371/100795205/100811356/10080	LOC100790349/LOC100781973/LOC100811184/LOC100806204/LOC100778868/LOC100816746/LOC100810155/LOC100820520/LOC100810239/LOC100819491/LOC100810196/LOC100819572/LOC100787263/ALMT13/LOC100794754/LOC100787412/LOC100799378/LOC100797879/LOC100780331/LOC100801109/A	86
BP	GO:0016054	organic acid catabolic process	3/2342	21/12163	0.799109	1	100779961/547625/100795673	HGO2/ACX1%3B1/LOC100795673	3
BP	GO:0046395	carboxylic acid catabolic process	3/2342	21/12163	0.799109	1	100779961/547625/100795673	HGO2/ACX1%3B1/LOC100795673	3
BP	GO:1901575	organic substance catabolic process	52/2342	298/12163	0.808217	1	547752/100779961/100778363/100811084/100781448/100809646/100527532/100808490/547625/100801466/100783089/100778885/100527091/100820155/100803036/100795344/100819784/100793682/547689/100802732/100781022/100799919/100810501/100794734/100802271/100807086/1007	LOC547752/HGO2/LOC100778363/LOC100811084/LOC100781448/LOC100809646/LOC100527532/LOC100808490/ACX1%3B1/LOC100801466/LOC100783089/LOC100778885/LOC100527091/LOC100820155/LOC100803036/LOC100795344/LOC100819784/LOC100793682/PK3/LOC100802732/LOC100781022/LOC100	52
BP	GO:0019637	organophosphate metabolic process	56/2342	320/12163	0.809398	1	547752/100780834/100778363/100811084/100786303/100790033/100809646/100527532/100808162/100801466/100783082/100815480/100783089/100796103/100803036/100795344/100797879/547689/100802732/547455/100810501/100802271/100794993/100799223/100795320/100787663/1008	LOC547752/LOC100780834/LOC100778363/LOC100811084/LOC100786303/LOC100790033/LOC100809646/LOC100527532/LOC100808162/LOC100801466/LOC100783082/LOC100815480/LOC100783089/LOC100796103/LOC100803036/LOC100795344/LOC100797879/PK3/LOC100802732/GND/LOC100810501/LOC	56
BP	GO:0009144	purine nucleoside triphosphate metabolic process	21/2342	127/12163	0.813323	1	547752/100778363/100811084/100809646/100527532/100801466/100783089/100803036/100795344/100797879/547689/100802732/100802271/100787663/100794539/100776597/100799747/100809327/3989297/100798766/100803925	LOC547752/LOC100778363/LOC100811084/LOC100809646/LOC100527532/LOC100801466/LOC100783089/LOC100803036/LOC100795344/LOC100797879/PK3/LOC100802732/LOC100802271/LOC100787663/LOC100794539/LOC100776597/LOC100799747/LOC100809327/atpF/LOC100798766/LOC100803925	21
BP	GO:0009199	ribonucleoside triphosphate metabolic process	21/2342	127/12163	0.813323	1	547752/100778363/100811084/100809646/100527532/100801466/100783089/100803036/100795344/100797879/547689/100802732/100802271/100787663/100794539/100776597/100799747/100809327/3989297/100798766/100803925	LOC547752/LOC100778363/LOC100811084/LOC100809646/LOC100527532/LOC100801466/LOC100783089/LOC100803036/LOC100795344/LOC100797879/PK3/LOC100802732/LOC100802271/LOC100787663/LOC100794539/LOC100776597/LOC100799747/LOC100809327/atpF/LOC100798766/LOC100803925	21
BP	GO:0009205	purine ribonucleoside triphosphate metabolic process	21/2342	127/12163	0.813323	1	547752/100778363/100811084/100809646/100527532/100801466/100783089/100803036/100795344/100797879/547689/100802732/100802271/100787663/100794539/100776597/100799747/100809327/3989297/100798766/100803925	LOC547752/LOC100778363/LOC100811084/LOC100809646/LOC100527532/LOC100801466/LOC100783089/LOC100803036/LOC100795344/LOC100797879/PK3/LOC100802732/LOC100802271/LOC100787663/LOC100794539/LOC100776597/LOC100799747/LOC100809327/atpF/LOC100798766/LOC100803925	21
BP	GO:0009063	cellular amino acid catabolic process	2/2342	15/12163	0.815117	1	100779961/100795673	HGO2/LOC100795673	2
BP	GO:0006855	drug transmembrane transport	12/2342	76/12163	0.81864	1	100800053/100816063/100793298/100795338/100792122/100797729/100500204/100788960/100788647/100811560/100782284/100798475	LOC100800053/LOC100816063/LOC100793298/LOC100795338/LOC100792122/LOC100797729/LOC100500204/LOC100788960/LOC100788647/LOC100811560/LOC100782284/LOC100798475	12
BP	GO:0015893	drug transport	12/2342	76/12163	0.81864	1	100800053/100816063/100793298/100795338/100792122/100797729/100500204/100788960/100788647/100811560/100782284/100798475	LOC100800053/LOC100816063/LOC100793298/LOC100795338/LOC100792122/LOC100797729/LOC100500204/LOC100788960/LOC100788647/LOC100811560/LOC100782284/LOC100798475	12
BP	GO:0042493	response to drug	12/2342	76/12163	0.81864	1	100800053/100816063/100793298/100795338/100792122/100797729/100500204/100788960/100788647/100811560/100782284/100798475	LOC100800053/LOC100816063/LOC100793298/LOC100795338/LOC100792122/LOC100797729/LOC100500204/LOC100788960/LOC100788647/LOC100811560/LOC100782284/LOC100798475	12
BP	GO:0042440	pigment metabolic process	3/2342	22/12163	0.824882	1	100808490/100784443/100813423	LOC100808490/LOC100784443/LOC100813423	3
BP	GO:0044248	cellular catabolic process	45/2342	262/12163	0.826567	1	547752/100779961/100778363/100811084/100809646/100527532/100808490/547625/100801466/100783089/100527091/100803036/100795344/100819784/100793682/547689/100802732/100781022/100799919/100810501/100802271/100779462/100795673/100787663/102661034/100779441/1007	LOC547752/HGO2/LOC100778363/LOC100811084/LOC100809646/LOC100527532/LOC100808490/ACX1%3B1/LOC100801466/LOC100783089/LOC100527091/LOC100803036/LOC100795344/LOC100819784/LOC100793682/PK3/LOC100802732/LOC100781022/LOC100799919/LOC100810501/LOC100802271/LOC100	45
BP	GO:0046148	pigment biosynthetic process	2/2342	16/12163	0.842969	1	100784443/100813423	LOC100784443/LOC100813423	2
BP	GO:0042545	cell wall modification	7/2342	48/12163	0.84332	1	100775246/100812850/100789650/102665411/100819252/100810853/100800971	LOC100775246/LOC100812850/LOC100789650/LOC102665411/LOC100819252/LOC100810853/LOC100800971	7
BP	GO:0009056	catabolic process	53/2342	309/12163	0.847023	1	547752/100779961/100778363/100811084/100781448/100809646/100527532/100808490/547625/100801466/100783089/100778885/100527091/100820155/100803036/100795344/100819784/100793682/547689/100802732/100781022/100799919/100810501/100794734/100802271/100807086/1007	LOC547752/HGO2/LOC100778363/LOC100811084/LOC100781448/LOC100809646/LOC100527532/LOC100808490/ACX1%3B1/LOC100801466/LOC100783089/LOC100778885/LOC100527091/LOC100820155/LOC100803036/LOC100795344/LOC100819784/LOC100793682/PK3/LOC100802732/LOC100781022/LOC100	53
BP	GO:0030001	metal ion transport	32/2342	193/12163	0.851799	1	100790349/100820520/100810239/100819572/100814313/100803982/547617/100788190/100802110/100778788/100788141/100776628/100777998/100783944/100306170/100776617/100527826/100801036/100793141/100816893/100127402/100788541/100798822/100820218/100798164/12117436	LOC100790349/LOC100820520/LOC100810239/LOC100819572/LOC100814313/LOC100803982/CCS/LOC100788190/LOC100802110/LOC100778788/LOC100788141/LOC100776628/LOC100777998/LOC100783944/LOC100306170/LOC100776617/LOC100527826/LOC100801036/LOC100793141/LOC100816893/HMA8	32
BP	GO:0018205	peptidyl-lysine modification	4/2342	30/12163	0.856545	1	100784550/100819479/100787114/100809207	LOC100784550/LOC100819479/LOC100787114/LOC100809207	4
BP	GO:0033013	tetrapyrrole metabolic process	5/2342	37/12163	0.866262	1	100808490/100784443/100813423/100776057/100777511	LOC100808490/LOC100784443/LOC100813423/LOC100776057/LOC100777511	5
BP	GO:0007275	multicellular organism development	3/2342	24/12163	0.86801	1	100781022/100811840/100793457	LOC100781022/LOC100811840/LOC100793457	3
BP	GO:0032502	developmental process	3/2342	24/12163	0.86801	1	100781022/100811840/100793457	LOC100781022/LOC100811840/LOC100793457	3
BP	GO:0048856	anatomical structure development	3/2342	24/12163	0.86801	1	100781022/100811840/100793457	LOC100781022/LOC100811840/LOC100793457	3
BP	GO:1902600	proton transmembrane transport	10/2342	68/12163	0.868225	1	100797879/100776037/100800799/100787215/106794127/100812380/3989297/100499818/100804255/100803728	LOC100797879/LOC100776037/LOC100800799/LOC100787215/LOC106794127/LOC100812380/atpF/LOC100499818/LOC100804255/LOC100803728	10
BP	GO:0045229	external encapsulating structure organization	9/2342	62/12163	0.868805	1	100803929/100775246/100815926/100812850/100789650/102665411/100819252/100810853/100800971	LOC100803929/LOC100775246/LOC100815926/LOC100812850/LOC100789650/LOC102665411/LOC100819252/LOC100810853/LOC100800971	9
BP	GO:0071555	cell wall organization	9/2342	62/12163	0.868805	1	100803929/100775246/100815926/100812850/100789650/102665411/100819252/100810853/100800971	LOC100803929/LOC100775246/LOC100815926/LOC100812850/LOC100789650/LOC102665411/LOC100819252/LOC100810853/LOC100800971	9
BP	GO:0033014	tetrapyrrole biosynthetic process	4/2342	31/12163	0.873875	1	100784443/100813423/100776057/100777511	LOC100784443/LOC100813423/LOC100776057/LOC100777511	4
BP	GO:0006621	protein retention in ER lumen	1/2342	10/12163	0.882303	1	100780011	LOC100780011	1
BP	GO:0006749	glutathione metabolic process	1/2342	10/12163	0.882303	1	100797040	LOC100797040	1
BP	GO:0006914	autophagy	1/2342	10/12163	0.882303	1	100818104	LOC100818104	1
BP	GO:0009147	pyrimidine nucleoside triphosphate metabolic process	1/2342	10/12163	0.882303	1	100782126	LOC100782126	1
BP	GO:0032507	maintenance of protein location in cell	1/2342	10/12163	0.882303	1	100780011	LOC100780011	1
BP	GO:0032957	inositol trisphosphate metabolic process	1/2342	10/12163	0.882303	1	100815703	LOC100815703	1
BP	GO:0035437	maintenance of protein localization in endoplasmic reticulum	1/2342	10/12163	0.882303	1	100780011	LOC100780011	1
BP	GO:0043647	inositol phosphate metabolic process	1/2342	10/12163	0.882303	1	100815703	LOC100815703	1
BP	GO:0045185	maintenance of protein location	1/2342	10/12163	0.882303	1	100780011	LOC100780011	1
BP	GO:0046836	glycolipid transport	1/2342	10/12163	0.882303	1	100813626	LOC100813626	1
BP	GO:0051052	regulation of DNA metabolic process	1/2342	10/12163	0.882303	1	548079	LOC548079	1
BP	GO:0051651	maintenance of location in cell	1/2342	10/12163	0.882303	1	100780011	LOC100780011	1
BP	GO:0061919	process utilizing autophagic mechanism	1/2342	10/12163	0.882303	1	100818104	LOC100818104	1
BP	GO:0072595	maintenance of protein localization in organelle	1/2342	10/12163	0.882303	1	100780011	LOC100780011	1
BP	GO:1901264	carbohydrate derivative transport	1/2342	10/12163	0.882303	1	100813626	LOC100813626	1
BP	GO:0006220	pyrimidine nucleotide metabolic process	3/2342	25/12163	0.885835	1	100782126/100788658/100816167	LOC100782126/LOC100788658/LOC100816167	3
BP	GO:0005985	sucrose metabolic process	2/2342	18/12163	0.887531	1	100806761/100796915	LOC100806761/LOC100796915	2
BP	GO:0006334	nucleosome assembly	4/2342	32/12163	0.889364	1	100810307/100809531/547812/100783783	LOC100810307/LOC100809531/SNAP-1/LOC100783783	4
BP	GO:0031497	chromatin assembly	4/2342	32/12163	0.889364	1	100810307/100809531/547812/100783783	LOC100810307/LOC100809531/SNAP-1/LOC100783783	4
BP	GO:0034728	nucleosome organization	4/2342	32/12163	0.889364	1	100810307/100809531/547812/100783783	LOC100810307/LOC100809531/SNAP-1/LOC100783783	4
BP	GO:0007264	small GTPase mediated signal transduction	22/2342	141/12163	0.889878	1	100305599/100813605/100306147/100499740/100818694/100791620/100780896/100782540/100799871/547654/547803/100305642/100802024/100817598/100798955/100788413/100305680/100810011/100794995/100818462/100809676/100818801	LOC100305599/LOC100813605/LOC100306147/LOC100499740/LOC100818694/LOC100791620/LOC100780896/LOC100782540/LOC100799871/LOC547654/SRA2/LOC100305642/LOC100802024/LOC100817598/LOC100798955/LOC100788413/LOC100305680/LOC100810011/LOC100794995/LOC100818462/LOC100	22
BP	GO:0071840	cellular component organization or biogenesis	69/2342	406/12163	0.893606	1	100803929/100775246/121174486/100814656/100814855/100808499/100788688/100797625/100799823/100792176/100810307/100812533/547816/100819167/100815926/100781093/100819628/100789137/100777482/100818497/100779212/100803648/100809531/100784550/100788765/10078400	LOC100803929/LOC100775246/LOC121174486/LOC100814656/LOC100814855/LOC100808499/LOC100788688/LOC100797625/LOC100799823/LOC100792176/LOC100810307/LOC100812533/LOC547816/LOC100819167/LOC100815926/LOC100781093/LOC100819628/LOC100789137/LOC100777482/LOC10081849	69
BP	GO:0006333	chromatin assembly or disassembly	4/2342	33/12163	0.903161	1	100810307/100809531/547812/100783783	LOC100810307/LOC100809531/SNAP-1/LOC100783783	4
BP	GO:0016569	covalent chromatin modification	4/2342	33/12163	0.903161	1	100784550/100819479/100787114/100809207	LOC100784550/LOC100819479/LOC100787114/LOC100809207	4
BP	GO:0016570	histone modification	4/2342	33/12163	0.903161	1	100784550/100819479/100787114/100809207	LOC100784550/LOC100819479/LOC100787114/LOC100809207	4
BP	GO:0072528	pyrimidine-containing compound biosynthetic process	4/2342	33/12163	0.903161	1	100786303/100795320/100788658/100816167	LOC100786303/LOC100795320/LOC100788658/LOC100816167	4
BP	GO:0006094	gluconeogenesis	1/2342	11/12163	0.904984	1	100777507	LOC100777507	1
BP	GO:0006213	pyrimidine nucleoside metabolic process	1/2342	11/12163	0.904984	1	100787103	LOC100787103	1
BP	GO:0019319	hexose biosynthetic process	1/2342	11/12163	0.904984	1	100777507	LOC100777507	1
BP	GO:0043631	RNA polyadenylation	1/2342	11/12163	0.904984	1	100783237	LOC100783237	1
BP	GO:0046131	pyrimidine ribonucleoside metabolic process	1/2342	11/12163	0.904984	1	100787103	LOC100787103	1
BP	GO:0046364	monosaccharide biosynthetic process	1/2342	11/12163	0.904984	1	100777507	LOC100777507	1
BP	GO:0000272	polysaccharide catabolic process	2/2342	19/12163	0.90512	1	100781448/100778885	LOC100781448/LOC100778885	2
BP	GO:0006367	transcription initiation from RNA polymerase II promoter	2/2342	19/12163	0.90512	1	100788089/100792075	LOC100788089/LOC100792075	2
BP	GO:0006576	cellular biogenic amine metabolic process	2/2342	19/12163	0.90512	1	547981/121172625	SAMDC/LOC121172625	2
BP	GO:0006694	steroid biosynthetic process	2/2342	19/12163	0.90512	1	100790333/100819104	LOC100790333/LOC100819104	2
BP	GO:0044106	cellular amine metabolic process	2/2342	19/12163	0.90512	1	547981/121172625	SAMDC/LOC121172625	2
BP	GO:0009733	response to auxin	6/2342	47/12163	0.911937	1	100793034/100789525/100526867/100796005/100793967/100784187	LOC100793034/LOC100789525/LOC100526867/LOC100796005/LOC100793967/LOC100784187	6
BP	GO:0031123	RNA 3'-end processing	2/2342	20/12163	0.920108	1	100804441/100783237	LOC100804441/LOC100783237	2
BP	GO:0042546	cell wall biogenesis	2/2342	20/12163	0.920108	1	100803929/100815926	LOC100803929/LOC100815926	2
BP	GO:0006457	protein folding	29/2342	187/12163	0.922754	1	100811234/100784477/100812682/100819568/100798944/100810595/100820360/100802236/547851/100785901/100799701/100778677/100194423/100812236/100807416/100808604/100784630/100818805/100815834/100807885/100781538/100806710/100798135/100792856/100781572/10080017	HSP90A1/HSP90A2/LOC100812682/HSP90-2/LOC100798944/LOC100810595/CYP32/LOC100802236/LOC547851/LOC100785901/LOC100799701/LOC100778677/HSP90-1/LOC100812236/LOC100807416/LOC100808604/LOC100784630/LOC100818805/LOC100815834/LOC100807885/CYP62/LOC100806710/LOC100	29
BP	GO:0000105	histidine biosynthetic process	1/2342	12/12163	0.923296	1	100800577	LOC100800577	1
BP	GO:0006265	DNA topological change	1/2342	12/12163	0.923296	1	100796974	LOC100796974	1
BP	GO:0006541	glutamine metabolic process	1/2342	12/12163	0.923296	1	100785626	LOC100785626	1
BP	GO:0006547	histidine metabolic process	1/2342	12/12163	0.923296	1	100800577	LOC100800577	1
BP	GO:0006821	chloride transport	1/2342	12/12163	0.923296	1	778094	CLC1	1
BP	GO:0052803	imidazole-containing compound metabolic process	1/2342	12/12163	0.923296	1	100800577	LOC100800577	1
BP	GO:0006479	protein methylation	4/2342	35/12163	0.926259	1	100784550/100819479/100815240/100782245	LOC100784550/LOC100819479/LOC100815240/LOC100782245	4
BP	GO:0008213	protein alkylation	4/2342	35/12163	0.926259	1	100784550/100819479/100815240/100782245	LOC100784550/LOC100819479/LOC100815240/LOC100782245	4
BP	GO:0006400	tRNA modification	2/2342	21/12163	0.932845	1	100306072/100819664	LOC100306072/LOC100819664	2
BP	GO:0032271	regulation of protein polymerization	2/2342	21/12163	0.932845	1	100785640/100527736	LOC100785640/LOC100527736	2
BP	GO:0043254	regulation of protein complex assembly	2/2342	21/12163	0.932845	1	100785640/100527736	LOC100785640/LOC100527736	2
BP	GO:0051258	protein polymerization	2/2342	21/12163	0.932845	1	100785640/100527736	LOC100785640/LOC100527736	2
BP	GO:0051493	regulation of cytoskeleton organization	2/2342	21/12163	0.932845	1	100785640/100527736	LOC100785640/LOC100527736	2
BP	GO:0097435	supramolecular fiber organization	2/2342	21/12163	0.932845	1	100785640/100527736	LOC100785640/LOC100527736	2
BP	GO:1902903	regulation of supramolecular fiber organization	2/2342	21/12163	0.932845	1	100785640/100527736	LOC100785640/LOC100527736	2
BP	GO:0032259	methylation	7/2342	56/12163	0.933908	1	100784550/100790741/100784758/100819479/100815240/novel.512/100782245	LOC100784550/LOC100790741/LOC100784758/LOC100819479/LOC100815240/-/LOC100782245	7
BP	GO:0006323	DNA packaging	4/2342	36/12163	0.935836	1	100810307/100809531/547812/100783783	LOC100810307/LOC100809531/SNAP-1/LOC100783783	4
BP	GO:0065004	protein-DNA complex assembly	4/2342	36/12163	0.935836	1	100810307/100809531/547812/100783783	LOC100810307/LOC100809531/SNAP-1/LOC100783783	4
BP	GO:0071824	protein-DNA complex subunit organization	4/2342	36/12163	0.935836	1	100810307/100809531/547812/100783783	LOC100810307/LOC100809531/SNAP-1/LOC100783783	4
BP	GO:0006575	cellular modified amino acid metabolic process	3/2342	29/12163	0.937448	1	100808841/100500425/100797040	LOC100808841/LOC100500425/LOC100797040	3
BP	GO:0009247	glycolipid biosynthetic process	3/2342	29/12163	0.937448	1	100797111/547469/100784776	LOC100797111/MGD1/LOC100784776	3
BP	GO:0046467	membrane lipid biosynthetic process	3/2342	29/12163	0.937448	1	100797111/547469/100784776	LOC100797111/MGD1/LOC100784776	3
BP	GO:0043244	regulation of protein complex disassembly	1/2342	13/12163	0.93808	1	100785640	LOC100785640	1
BP	GO:1901617	organic hydroxy compound biosynthetic process	1/2342	13/12163	0.93808	1	100810992	LOC100810992	1
BP	GO:0006812	cation transport	52/2342	323/12163	0.93946	1	100790349/100778868/100816746/100810155/100820520/100810239/100819572/100797879/100783281/100814313/100803982/100776037/547617/100788190/100790119/732573/100802110/100778788/100799476/100788141/100776628/100800799/100777998/100783944/100306170/100776617/1	LOC100790349/LOC100778868/LOC100816746/LOC100810155/LOC100820520/LOC100810239/LOC100819572/LOC100797879/AMT2.2/LOC100814313/LOC100803982/LOC100776037/CCS/LOC100788190/AMT2.1/NHX1/LOC100802110/LOC100778788/LOC100799476/LOC100788141/LOC100776628/LOC10080079	52
BP	GO:0006414	translational elongation	2/2342	22/12163	0.943641	1	100795680/100787125	EF1BGAMMA2/EF1BGAMMA3	2
BP	GO:0006497	protein lipidation	2/2342	22/12163	0.943641	1	100797111/100784776	LOC100797111/LOC100784776	2
BP	GO:0006506	GPI anchor biosynthetic process	2/2342	22/12163	0.943641	1	100797111/100784776	LOC100797111/LOC100784776	2
BP	GO:0006661	phosphatidylinositol biosynthetic process	2/2342	22/12163	0.943641	1	100797111/100784776	LOC100797111/LOC100784776	2
BP	GO:0042157	lipoprotein metabolic process	2/2342	22/12163	0.943641	1	100797111/100784776	LOC100797111/LOC100784776	2
BP	GO:0042158	lipoprotein biosynthetic process	2/2342	22/12163	0.943641	1	100797111/100784776	LOC100797111/LOC100784776	2
BP	GO:0042398	cellular modified amino acid biosynthetic process	2/2342	22/12163	0.943641	1	100808841/100500425	LOC100808841/LOC100500425	2
BP	GO:0008610	lipid biosynthetic process	26/2342	175/12163	0.947012	1	100785541/100814637/100802957/100799481/100798930/100807972/100817884/100803679/100805941/100785983/100170693/100776569/100780374/100801743/100306378/100797111/100790333/100782027/547469/100794273/100819104/100820173/100798168/100795462/100784776/10266128	BCH2/LOC100814637/LOC100802957/LOC100799481/LOC100798930/LOC100807972/LOC100817884/LOC100803679/LOC100805941/LOC100785983/FAT1/LOC100776569/LOC100780374/LOC100801743/LOC100306378/LOC100797111/LOC100790333/LOC100782027/MGD1/LOC100794273/LOC100819104/LOC100	26
BP	GO:0006801	superoxide metabolic process	1/2342	14/12163	0.950016	1	547617	CCS	1
BP	GO:0072593	reactive oxygen species metabolic process	1/2342	14/12163	0.950016	1	547617	CCS	1
BP	GO:0006221	pyrimidine nucleotide biosynthetic process	2/2342	23/12163	0.952771	1	100788658/100816167	LOC100788658/LOC100816167	2
BP	GO:0008202	steroid metabolic process	2/2342	23/12163	0.952771	1	100790333/100819104	LOC100790333/LOC100819104	2
BP	GO:0044087	regulation of cellular component biogenesis	2/2342	23/12163	0.952771	1	100785640/100527736	LOC100785640/LOC100527736	2
BP	GO:0006664	glycolipid metabolic process	3/2342	31/12163	0.954212	1	100797111/547469/100784776	LOC100797111/MGD1/LOC100784776	3
BP	GO:0045017	glycerolipid biosynthetic process	3/2342	31/12163	0.954212	1	100802957/100797111/100784776	LOC100802957/LOC100797111/LOC100784776	3
BP	GO:1903509	liposaccharide metabolic process	3/2342	31/12163	0.954212	1	100797111/547469/100784776	LOC100797111/MGD1/LOC100784776	3
BP	GO:0006505	GPI anchor metabolic process	2/2342	24/12163	0.960477	1	100797111/100784776	LOC100797111/LOC100784776	2
BP	GO:0015985	energy coupled proton transport, down electrochemical gradient	2/2342	24/12163	0.960477	1	100797879/3989297	LOC100797879/atpF	2
BP	GO:0015986	ATP synthesis coupled proton transport	2/2342	24/12163	0.960477	1	100797879/3989297	LOC100797879/atpF	2
BP	GO:0016571	histone methylation	2/2342	24/12163	0.960477	1	100784550/100819479	LOC100784550/LOC100819479	2
BP	GO:0018022	peptidyl-lysine methylation	2/2342	24/12163	0.960477	1	100784550/100819479	LOC100784550/LOC100819479	2
BP	GO:0034968	histone lysine methylation	2/2342	24/12163	0.960477	1	100784550/100819479	LOC100784550/LOC100819479	2
BP	GO:0046474	glycerophospholipid biosynthetic process	2/2342	24/12163	0.960477	1	100797111/100784776	LOC100797111/LOC100784776	2
BP	GO:0010638	positive regulation of organelle organization	1/2342	16/12163	0.96743	1	100527736	LOC100527736	1
BP	GO:0031334	positive regulation of protein complex assembly	1/2342	16/12163	0.96743	1	100527736	LOC100527736	1
BP	GO:0032273	positive regulation of protein polymerization	1/2342	16/12163	0.96743	1	100527736	LOC100527736	1
BP	GO:0042559	pteridine-containing compound biosynthetic process	1/2342	16/12163	0.96743	1	100810992	LOC100810992	1
BP	GO:0044089	positive regulation of cellular component biogenesis	1/2342	16/12163	0.96743	1	100527736	LOC100527736	1
BP	GO:0051495	positive regulation of cytoskeleton organization	1/2342	16/12163	0.96743	1	100527736	LOC100527736	1
BP	GO:1902905	positive regulation of supramolecular fiber organization	1/2342	16/12163	0.96743	1	100527736	LOC100527736	1
BP	GO:0071103	DNA conformation change	5/2342	48/12163	0.967526	1	100810307/100809531/547812/100783783/100796974	LOC100810307/LOC100809531/SNAP-1/LOC100783783/LOC100796974	5
BP	GO:0000160	phosphorelay signal transduction system	11/2342	89/12163	0.969083	1	100778707/100796843/100306152/100795697/100819165/100101891/100305640/100801594/100796072/100818762/100499827	LOC100778707/LOC100796843/LOC100306152/LOC100795697/LOC100819165/ETR2/LOC100305640/LOC100801594/LOC100796072/LOC100818762/LOC100499827	11
BP	GO:0051276	chromosome organization	14/2342	109/12163	0.971202	1	100810307/100809531/100784550/100819479/547812/100791510/100814442/100788674/100809750/100787114/100783783/100782649/100809207/100796974	LOC100810307/LOC100809531/LOC100784550/LOC100819479/SNAP-1/LOC100791510/LOC100814442/LOC100788674/LOC100809750/LOC100787114/LOC100783783/LOC100782649/LOC100809207/LOC100796974	14
BP	GO:0001522	pseudouridine synthesis	3/2342	34/12163	0.97166	1	100799823/100788981/100795469	LOC100799823/LOC100788981/LOC100795469	3
BP	GO:1901565	organonitrogen compound catabolic process	20/2342	147/12163	0.972245	1	100779961/100808490/100527091/100819784/100793682/100781022/100799919/100779462/100795673/100779441/100776582/547572/100793457/100787103/100819019/100803896/100784196/100777384/100804038/100807536	HGO2/LOC100808490/LOC100527091/LOC100819784/LOC100793682/LOC100781022/LOC100799919/LOC100779462/LOC100795673/LOC100779441/LOC100776582/CHIA1/LOC100793457/LOC100787103/LOC100819019/LOC100803896/LOC100784196/LOC100777384/LOC100804038/LOC100807536	20
BP	GO:0009308	amine metabolic process	4/2342	42/12163	0.973113	1	547981/100808619/121172625/100800722	SAMDC/LOC100808619/LOC121172625/LOC100800722	4
BP	GO:0016485	protein processing	1/2342	17/12163	0.97371	1	100306631	LOC100306631	1
BP	GO:0006629	lipid metabolic process	69/2342	437/12163	0.975515	1	100807834/100798253/100785541/100814637/100778514/100819591/547625/100802957/100777599/100798079/100799481/100783649/100798930/100817476/100807972/100807086/100817884/100803679/100818519/100776229/100788345/100805941/100785983/100305351/100798507/10081726	LOC100807834/LOC100798253/BCH2/LOC100814637/LOC100778514/LOC100819591/ACX1%3B1/LOC100802957/LOC100777599/LOC100798079/LOC100799481/LOC100783649/LOC100798930/LOC100817476/LOC100807972/LOC100807086/LOC100817884/LOC100803679/LOC100818519/LOC100776229/LOC1007	69
BP	GO:0006511	ubiquitin-dependent protein catabolic process	10/2342	85/12163	0.976682	1	100793682/100781022/100799919/100779441/100793457/100819019/100803896/100777384/100804038/100807536	LOC100793682/LOC100781022/LOC100799919/LOC100779441/LOC100793457/LOC100819019/LOC100803896/LOC100777384/LOC100804038/LOC100807536	10
BP	GO:0019941	modification-dependent protein catabolic process	10/2342	85/12163	0.976682	1	100793682/100781022/100799919/100779441/100793457/100819019/100803896/100777384/100804038/100807536	LOC100793682/LOC100781022/LOC100799919/LOC100779441/LOC100793457/LOC100819019/LOC100803896/LOC100777384/LOC100804038/LOC100807536	10
BP	GO:0043632	modification-dependent macromolecule catabolic process	10/2342	85/12163	0.976682	1	100793682/100781022/100799919/100779441/100793457/100819019/100803896/100777384/100804038/100807536	LOC100793682/LOC100781022/LOC100799919/LOC100779441/LOC100793457/LOC100819019/LOC100803896/LOC100777384/LOC100804038/LOC100807536	10
BP	GO:0008654	phospholipid biosynthetic process	4/2342	43/12163	0.976862	1	100805941/100797111/100798168/100784776	LOC100805941/LOC100797111/LOC100798168/LOC100784776	4
BP	GO:0006066	alcohol metabolic process	2/2342	27/12163	0.977007	1	100815703/100810992	LOC100815703/LOC100810992	2
BP	GO:0019751	polyol metabolic process	2/2342	27/12163	0.977007	1	100815703/100810992	LOC100815703/LOC100810992	2
BP	GO:0006284	base-excision repair	1/2342	18/12163	0.978779	1	100813424	LOC100813424	1
BP	GO:0016226	iron-sulfur cluster assembly	1/2342	18/12163	0.978779	1	121174486	LOC121174486	1
BP	GO:0031163	metallo-sulfur cluster assembly	1/2342	18/12163	0.978779	1	121174486	LOC121174486	1
BP	GO:0042558	pteridine-containing compound metabolic process	1/2342	18/12163	0.978779	1	100810992	LOC100810992	1
BP	GO:0051604	protein maturation	1/2342	18/12163	0.978779	1	100306631	LOC100306631	1
BP	GO:0006396	RNA processing	35/2342	242/12163	0.979724	1	100814656/100788688/100797625/100797745/100781093/100306072/100789137/100816982/100818497/100803648/100819664/100784007/100798946/102661527/100790741/100784758/100777825/100817724/100788389/102668105/100804441/100784996/100782474/100786213/100783237/10079	LOC100814656/LOC100788688/LOC100797625/LOC100797745/LOC100781093/LOC100306072/LOC100789137/LOC100816982/LOC100818497/LOC100803648/LOC100819664/LOC100784007/LOC100798946/LOC102661527/LOC100790741/LOC100784758/LOC100777825/LOC100817724/LOC100788389/LOC10266	35
BP	GO:0007010	cytoskeleton organization	4/2342	44/12163	0.980116	1	100808499/100788765/100785640/100527736	LOC100808499/LOC100788765/LOC100785640/LOC100527736	4
BP	GO:0043414	macromolecule methylation	4/2342	44/12163	0.980116	1	100784550/100819479/100815240/100782245	LOC100784550/LOC100819479/LOC100815240/LOC100782245	4
BP	GO:0033043	regulation of organelle organization	2/2342	29/12163	0.984062	1	100785640/100527736	LOC100785640/LOC100527736	2
BP	GO:0044255	cellular lipid metabolic process	31/2342	222/12163	0.985087	1	100785541/100814637/547625/100802957/100777599/100798079/100799481/100798930/100817476/100807972/100817884/100803679/100805941/100785983/100170693/100777319/100776569/100780374/100801743/100306378/100797111/100782027/547469/100794273/100820173/100809696/1	BCH2/LOC100814637/ACX1%3B1/LOC100802957/LOC100777599/LOC100798079/LOC100799481/LOC100798930/LOC100817476/LOC100807972/LOC100817884/LOC100803679/LOC100805941/LOC100785983/FAT1/LOC100777319/LOC100776569/LOC100780374/LOC100801743/LOC100306378/LOC100797111/LO	31
BP	GO:0035556	intracellular signal transduction	37/2342	260/12163	0.986891	1	100305599/100813605/100306147/100778707/100499740/100818694/100791620/100780896/100820242/100796843/100782540/100799871/547654/100306152/100795697/547803/100810111/100305642/100819165/100802024/100817598/100798955/100788413/100101891/100305680/100810011/1	LOC100305599/LOC100813605/LOC100306147/LOC100778707/LOC100499740/LOC100818694/LOC100791620/LOC100780896/LOC100820242/LOC100796843/LOC100782540/LOC100799871/LOC547654/LOC100306152/LOC100795697/SRA2/LOC100810111/LOC100305642/LOC100819165/LOC100802024/LOC100	37
BP	GO:0034622	cellular protein-containing complex assembly	10/2342	90/12163	0.986897	1	100810307/100809531/100800352/547812/121172629/100806496/100813909/100783783/100785640/100527736	LOC100810307/LOC100809531/LOC100800352/SNAP-1/LOC121172629/LOC100806496/LOC100813909/LOC100783783/LOC100785640/LOC100527736	10
BP	GO:0065003	protein-containing complex assembly	11/2342	98/12163	0.988599	1	100810307/100809531/100800352/547812/121172629/100806496/100813909/100783783/100787503/100785640/100527736	LOC100810307/LOC100809531/LOC100800352/SNAP-1/LOC121172629/LOC100806496/LOC100813909/LOC100783783/LOC100787503/LOC100785640/LOC100527736	11
BP	GO:0044257	cellular protein catabolic process	11/2342	101/12163	0.99197	1	100819784/100793682/100781022/100799919/100779441/100793457/100819019/100803896/100777384/100804038/100807536	LOC100819784/LOC100793682/LOC100781022/LOC100799919/LOC100779441/LOC100793457/LOC100819019/LOC100803896/LOC100777384/LOC100804038/LOC100807536	11
BP	GO:0051603	proteolysis involved in cellular protein catabolic process	11/2342	101/12163	0.99197	1	100819784/100793682/100781022/100799919/100779441/100793457/100819019/100803896/100777384/100804038/100807536	LOC100819784/LOC100793682/LOC100781022/LOC100799919/LOC100779441/LOC100793457/LOC100819019/LOC100803896/LOC100777384/LOC100804038/LOC100807536	11
BP	GO:0009057	macromolecule catabolic process	20/2342	161/12163	0.992299	1	100781448/100778885/100527091/100819784/100793682/100781022/100799919/100779462/102661034/100779441/100776582/547572/100782577/100793457/100819019/100803896/100784196/100777384/100804038/100807536	LOC100781448/LOC100778885/LOC100527091/LOC100819784/LOC100793682/LOC100781022/LOC100799919/LOC100779462/LOC102661034/LOC100779441/LOC100776582/CHIA1/LOC100782577/LOC100793457/LOC100819019/LOC100803896/LOC100784196/LOC100777384/LOC100804038/LOC100807536	20
BP	GO:0006996	organelle organization	24/2342	188/12163	0.993279	1	100808499/100810307/100779212/100809531/100784550/100788765/100800352/100819858/100819479/547812/100804817/100791510/100814442/100788674/100809750/100813909/100787114/100783783/100782649/100809207/100796974/100785640/100527736/100527413	LOC100808499/LOC100810307/LOC100779212/LOC100809531/LOC100784550/LOC100788765/LOC100800352/LOC100819858/LOC100819479/SNAP-1/LOC100804817/LOC100791510/LOC100814442/LOC100788674/LOC100809750/LOC100813909/LOC100787114/LOC100783783/LOC100782649/LOC100809207/L	24
BP	GO:0051130	positive regulation of cellular component organization	1/2342	24/12163	0.994133	1	100527736	LOC100527736	1
BP	GO:1901615	organic hydroxy compound metabolic process	2/2342	35/12163	0.994801	1	100815703/100810992	LOC100815703/LOC100810992	2
BP	GO:0006928	movement of cell or subcellular component	11/2342	105/12163	0.995032	1	100809643/100812720/100820012/100819897/100779873/100812813/novel.45/100811516/100804944/100800014/100775562	LOC100809643/LOC100812720/LOC100820012/LOC100819897/LOC100779873/LOC100812813/-/LOC100811516/LOC100804944/LOC100800014/LOC100775562	11
BP	GO:0007018	microtubule-based movement	11/2342	105/12163	0.995032	1	100809643/100812720/100820012/100819897/100779873/100812813/novel.45/100811516/100804944/100800014/100775562	LOC100809643/LOC100812720/LOC100820012/LOC100819897/LOC100779873/LOC100812813/-/LOC100811516/LOC100804944/LOC100800014/LOC100775562	11
BP	GO:0042221	response to chemical	23/2342	185/12163	0.995103	1	100800053/100816063/100793298/100793034/100795763/100795338/100789525/100792122/100797729/547627/100500204/100526867/100796005/100788960/100788647/100811560/100782284/100780892/547495/100798475/100793967/100784187/100808418	LOC100800053/LOC100816063/LOC100793298/LOC100793034/LOC100795763/LOC100795338/LOC100789525/LOC100792122/LOC100797729/PCS1/LOC100500204/LOC100526867/LOC100796005/LOC100788960/LOC100788647/LOC100811560/LOC100782284/LOC100780892/PM12/LOC100798475/LOC10079396	23
BP	GO:0009451	RNA modification	5/2342	61/12163	0.995127	1	100799823/100306072/100819664/100788981/100795469	LOC100799823/LOC100306072/LOC100819664/LOC100788981/LOC100795469	5
BP	GO:0006352	DNA-templated transcription, initiation	4/2342	53/12163	0.995175	1	100788089/100792075/100804848/100810845	LOC100788089/LOC100792075/LOC100804848/LOC100810845	4
BP	GO:0043624	cellular protein complex disassembly	1/2342	25/12163	0.995265	1	100785640	LOC100785640	1
BP	GO:0000413	protein peptidyl-prolyl isomerization	4/2342	54/12163	0.995898	1	100820360/100781538/100800178/100803839	CYP32/CYP62/CYP31/CYP8	4
BP	GO:0018208	peptidyl-proline modification	4/2342	54/12163	0.995898	1	100820360/100781538/100800178/100803839	CYP32/CYP62/CYP31/CYP8	4
BP	GO:0044265	cellular macromolecule catabolic process	13/2342	121/12163	0.996141	1	100819784/100793682/100781022/100799919/102661034/100779441/100782577/100793457/100819019/100803896/100777384/100804038/100807536	LOC100819784/LOC100793682/LOC100781022/LOC100799919/LOC102661034/LOC100779441/LOC100782577/LOC100793457/LOC100819019/LOC100803896/LOC100777384/LOC100804038/LOC100807536	13
BP	GO:0000375	RNA splicing, via transesterification reactions	1/2342	26/12163	0.996179	1	100780423	LOC100780423	1
BP	GO:0000377	RNA splicing, via transesterification reactions with bulged adenosine as nucleophile	1/2342	26/12163	0.996179	1	100780423	LOC100780423	1
BP	GO:0000398	mRNA splicing, via spliceosome	1/2342	26/12163	0.996179	1	100780423	LOC100780423	1
BP	GO:0048523	negative regulation of cellular process	1/2342	26/12163	0.996179	1	100785640	LOC100785640	1
BP	GO:0018193	peptidyl-amino acid modification	8/2342	86/12163	0.996417	1	100820360/100784550/100819479/100781538/100787114/100809207/100800178/100803839	CYP32/LOC100784550/LOC100819479/CYP62/LOC100787114/LOC100809207/CYP31/CYP8	8
BP	GO:0006470	protein dephosphorylation	2/2342	37/12163	0.996442	1	100782633/100775448	LOC100782633/LOC100775448	2
BP	GO:0016311	dephosphorylation	2/2342	37/12163	0.996442	1	100782633/100775448	LOC100782633/LOC100775448	2
BP	GO:0022411	cellular component disassembly	1/2342	27/12163	0.996916	1	100785640	LOC100785640	1
BP	GO:0030258	lipid modification	1/2342	27/12163	0.996916	1	547625	ACX1%3B1	1
BP	GO:0032984	protein-containing complex disassembly	1/2342	27/12163	0.996916	1	100785640	LOC100785640	1
BP	GO:0030163	protein catabolic process	11/2342	109/12163	0.996968	1	100819784/100793682/100781022/100799919/100779441/100793457/100819019/100803896/100777384/100804038/100807536	LOC100819784/LOC100793682/LOC100781022/LOC100799919/LOC100779441/LOC100793457/LOC100819019/LOC100803896/LOC100777384/LOC100804038/LOC100807536	11
BP	GO:0051128	regulation of cellular component organization	2/2342	39/12163	0.99757	1	100785640/100527736	LOC100785640/LOC100527736	2
BP	GO:0007017	microtubule-based process	14/2342	135/12163	0.998327	1	100809643/100812720/100820012/100790593/100819897/100779873/100812813/novel.45/100811516/102660848/100804944/100800014/100800184/100775562	LOC100809643/LOC100812720/LOC100820012/LOC100790593/LOC100819897/LOC100779873/LOC100812813/-/LOC100811516/LOC102660848/LOC100804944/LOC100800014/LOC100800184/LOC100775562	14
BP	GO:0006366	transcription by RNA polymerase II	2/2342	41/12163	0.998345	1	100788089/100792075	LOC100788089/LOC100792075	2
BP	GO:0022607	cellular component assembly	14/2342	137/12163	0.998685	1	100803929/121174486/100810307/100815926/100809531/100800352/547812/121172629/100806496/100813909/100783783/100787503/100785640/100527736	LOC100803929/LOC121174486/LOC100810307/LOC100815926/LOC100809531/LOC100800352/SNAP-1/LOC121172629/LOC100806496/LOC100813909/LOC100783783/LOC100787503/LOC100785640/LOC100527736	14
BP	GO:0048522	positive regulation of cellular process	1/2342	32/12163	0.998945	1	100527736	LOC100527736	1
BP	GO:0048518	positive regulation of biological process	1/2342	33/12163	0.999148	1	100527736	LOC100527736	1
BP	GO:0043933	protein-containing complex subunit organization	11/2342	120/12163	0.999268	1	100810307/100809531/100800352/547812/121172629/100806496/100813909/100783783/100787503/100785640/100527736	LOC100810307/LOC100809531/LOC100800352/SNAP-1/LOC121172629/LOC100806496/LOC100813909/LOC100783783/LOC100787503/LOC100785640/LOC100527736	11
BP	GO:0008380	RNA splicing	1/2342	34/12163	0.999313	1	100780423	LOC100780423	1
BP	GO:0009719	response to endogenous stimulus	8/2342	98/12163	0.999341	1	100793034/100795763/100789525/100526867/100796005/100780892/100793967/100784187	LOC100793034/LOC100795763/LOC100789525/LOC100526867/LOC100796005/LOC100780892/LOC100793967/LOC100784187	8
BP	GO:0009725	response to hormone	8/2342	98/12163	0.999341	1	100793034/100795763/100789525/100526867/100796005/100780892/100793967/100784187	LOC100793034/LOC100795763/LOC100789525/LOC100526867/LOC100796005/LOC100780892/LOC100793967/LOC100784187	8
BP	GO:0010033	response to organic substance	8/2342	98/12163	0.999341	1	100793034/100795763/100789525/100526867/100796005/100780892/100793967/100784187	LOC100793034/LOC100795763/LOC100789525/LOC100526867/LOC100796005/LOC100780892/LOC100793967/LOC100784187	8
BP	GO:0046486	glycerolipid metabolic process	4/2342	69/12163	0.999673	1	100802957/100797111/100809696/100784776	LOC100802957/LOC100797111/LOC100809696/LOC100784776	4
BP	GO:0046488	phosphatidylinositol metabolic process	3/2342	60/12163	0.999697	1	100797111/100809696/100784776	LOC100797111/LOC100809696/LOC100784776	3
BP	GO:0006650	glycerophospholipid metabolic process	3/2342	62/12163	0.999791	1	100797111/100809696/100784776	LOC100797111/LOC100809696/LOC100784776	3
BP	GO:0006644	phospholipid metabolic process	5/2342	81/12163	0.999805	1	100805941/100797111/100809696/100798168/100784776	LOC100805941/LOC100797111/LOC100809696/LOC100798168/LOC100784776	5
BP	GO:0006397	mRNA processing	4/2342	72/12163	0.999807	1	100797745/102661527/100788389/100780423	LOC100797745/LOC102661527/LOC100788389/LOC100780423	4
BP	GO:0016043	cellular component organization	39/2342	337/12163	0.999955	1	100803929/100775246/121174486/100808499/100810307/100815926/100779212/100809531/100784550/100788765/100800352/100812850/100819858/100819479/547812/100804817/121172629/100791510/100789650/100817052/100814442/100806496/100788674/100809750/100813909/10078711	LOC100803929/LOC100775246/LOC121174486/LOC100808499/LOC100810307/LOC100815926/LOC100779212/LOC100809531/LOC100784550/LOC100788765/LOC100800352/LOC100812850/LOC100819858/LOC100819479/SNAP-1/LOC100804817/LOC121172629/LOC100791510/LOC100789650/LOC100817052/L	39
BP	GO:0016071	mRNA metabolic process	4/2342	81/12163	0.999961	1	100797745/102661527/100788389/100780423	LOC100797745/LOC102661527/LOC100788389/LOC100780423	4
BP	GO:0006260	DNA replication	4/2342	84/12163	0.999977	1	100791639/548079/100500251/100788329	LOC100791639/LOC548079/LOC100500251/LOC100788329	4
BP	GO:0007049	cell cycle	2/2342	63/12163	0.999978	1	100789533/100816217	LOC100789533/LOC100816217	2
BP	GO:0006281	DNA repair	6/2342	105/12163	0.999985	1	100807627/102665503/100819019/100778409/100804038/100813424	LOC100807627/LOC102665503/LOC100819019/LOC100778409/LOC100804038/LOC100813424	6
BP	GO:0048519	negative regulation of biological process	1/2342	52/12163	0.999986	1	100785640	LOC100785640	1
BP	GO:0006974	cellular response to DNA damage stimulus	6/2342	109/12163	0.999992	1	100807627/102665503/100819019/100778409/100804038/100813424	LOC100807627/LOC102665503/LOC100819019/LOC100778409/LOC100804038/LOC100813424	6
BP	GO:0033554	cellular response to stress	6/2342	109/12163	0.999992	1	100807627/102665503/100819019/100778409/100804038/100813424	LOC100807627/LOC102665503/LOC100819019/LOC100778409/LOC100804038/LOC100813424	6
BP	GO:0006508	proteolysis	49/2342	485/12163	1	1	100780069/100803135/100790247/100819784/100793682/100786678/100802878/100781022/100799919/100781379/100810927/100810577/100806332/100807315/100782198/100813842/100799900/100779441/100817009/100812000/100810922/100776544/100805596/121174048/100306631/10079	LOC100780069/LOC100803135/LOC100790247/LOC100819784/LOC100793682/LOC100786678/LOC100802878/LOC100781022/LOC100799919/LOC100781379/LOC100810927/LOC100810577/LOC100806332/LOC100807315/LOC100782198/LOC100813842/LOC100799900/LOC100779441/LOC100817009/LOC10081	49
BP	GO:0006259	DNA metabolic process	13/2342	216/12163	1	1	100807627/102661034/102665503/100791639/100782577/548079/100819019/100778409/100500251/100796974/100804038/100788329/100813424	LOC100807627/LOC102661034/LOC102665503/LOC100791639/LOC100782577/LOC548079/LOC100819019/LOC100778409/LOC100500251/LOC100796974/LOC100804038/LOC100788329/LOC100813424	13
CC	GO:0005840	ribosome	161/810	387/4317	3.92138e-28	5.137e-26	100796712/100777933/100785807/100808747/100306174/100305706/100499784/100527680/100805519/100499781/100818292/100813273/100806820/100305583/100794617/100306624/100499922/100306009/100527754/100800781/100780604/100819132/100306474/100305587/100818730/10078	LOC100796712/LOC100777933/LOC100785807/LOC100808747/LOC100306174/LOC100305706/LOC100499784/LOC100527680/LOC100805519/LOC100499781/LOC100818292/LOC100813273/LOC100806820/LOC100305583/LOC100794617/LOC100306624/LOC100499922/LOC100306009/LOC100527754/LOC10080	161
CC	GO:1990904	ribonucleoprotein complex	172/810	444/4317	9.78124e-26	6.40671e-24	100796712/100777933/100785807/100808747/100306174/100305706/100499784/100527680/100805519/100499781/100818292/100813273/100806820/100305583/100794617/100306624/100499922/100306009/100527754/100800781/100780604/100819132/100306474/100305587/100818730/10078	LOC100796712/LOC100777933/LOC100785807/LOC100808747/LOC100306174/LOC100305706/LOC100499784/LOC100527680/LOC100805519/LOC100499781/LOC100818292/LOC100813273/LOC100806820/LOC100305583/LOC100794617/LOC100306624/LOC100499922/LOC100306009/LOC100527754/LOC10080	172
CC	GO:0030117	membrane coat	26/810	60/4317	9.03828e-06	0.000296004	100802224/100791801/100813263/100797752/100786715/100789362/100818132/100814149/100791083/100784608/100798273/100813940/100802164/100807007/100818117/100804134/100809730/100793930/100815780/100788673/100804239/100802600/100820255/547986/100778853/10081957	LOC100802224/LOC100791801/LOC100813263/LOC100797752/LOC100786715/LOC100789362/LOC100818132/LOC100814149/LOC100791083/LOC100784608/LOC100798273/LOC100813940/LOC100802164/LOC100807007/LOC100818117/LOC100804134/LOC100809730/LOC100793930/LOC100815780/LOC10078	26
CC	GO:0048475	coated membrane	26/810	60/4317	9.03828e-06	0.000296004	100802224/100791801/100813263/100797752/100786715/100789362/100818132/100814149/100791083/100784608/100798273/100813940/100802164/100807007/100818117/100804134/100809730/100793930/100815780/100788673/100804239/100802600/100820255/547986/100778853/10081957	LOC100802224/LOC100791801/LOC100813263/LOC100797752/LOC100786715/LOC100789362/LOC100818132/LOC100814149/LOC100791083/LOC100784608/LOC100798273/LOC100813940/LOC100802164/LOC100807007/LOC100818117/LOC100804134/LOC100809730/LOC100793930/LOC100815780/LOC10078	26
CC	GO:0005798	Golgi-associated vesicle	17/810	36/4317	8.90955e-05	0.000778101	100802224/100791801/100813263/100797752/100786715/100789362/100814149/100791083/100784608/100813940/100818117/100804134/100788673/100802600/100820255/547986/100778853	LOC100802224/LOC100791801/LOC100813263/LOC100797752/LOC100786715/LOC100789362/LOC100814149/LOC100791083/LOC100784608/LOC100813940/LOC100818117/LOC100804134/LOC100788673/LOC100802600/LOC100820255/LOC547986/LOC100778853	17
CC	GO:0012506	vesicle membrane	17/810	36/4317	8.90955e-05	0.000778101	100802224/100791801/100813263/100797752/100786715/100789362/100814149/100791083/100784608/100813940/100818117/100804134/100788673/100802600/100820255/547986/100778853	LOC100802224/LOC100791801/LOC100813263/LOC100797752/LOC100786715/LOC100789362/LOC100814149/LOC100791083/LOC100784608/LOC100813940/LOC100818117/LOC100804134/LOC100788673/LOC100802600/LOC100820255/LOC547986/LOC100778853	17
CC	GO:0030120	vesicle coat	17/810	36/4317	8.90955e-05	0.000778101	100802224/100791801/100813263/100797752/100786715/100789362/100814149/100791083/100784608/100813940/100818117/100804134/100788673/100802600/100820255/547986/100778853	LOC100802224/LOC100791801/LOC100813263/LOC100797752/LOC100786715/LOC100789362/LOC100814149/LOC100791083/LOC100784608/LOC100813940/LOC100818117/LOC100804134/LOC100788673/LOC100802600/LOC100820255/LOC547986/LOC100778853	17
CC	GO:0030135	coated vesicle	17/810	36/4317	8.90955e-05	0.000778101	100802224/100791801/100813263/100797752/100786715/100789362/100814149/100791083/100784608/100813940/100818117/100804134/100788673/100802600/100820255/547986/100778853	LOC100802224/LOC100791801/LOC100813263/LOC100797752/LOC100786715/LOC100789362/LOC100814149/LOC100791083/LOC100784608/LOC100813940/LOC100818117/LOC100804134/LOC100788673/LOC100802600/LOC100820255/LOC547986/LOC100778853	17
CC	GO:0030659	cytoplasmic vesicle membrane	17/810	36/4317	8.90955e-05	0.000778101	100802224/100791801/100813263/100797752/100786715/100789362/100814149/100791083/100784608/100813940/100818117/100804134/100788673/100802600/100820255/547986/100778853	LOC100802224/LOC100791801/LOC100813263/LOC100797752/LOC100786715/LOC100789362/LOC100814149/LOC100791083/LOC100784608/LOC100813940/LOC100818117/LOC100804134/LOC100788673/LOC100802600/LOC100820255/LOC547986/LOC100778853	17
CC	GO:0030660	Golgi-associated vesicle membrane	17/810	36/4317	8.90955e-05	0.000778101	100802224/100791801/100813263/100797752/100786715/100789362/100814149/100791083/100784608/100813940/100818117/100804134/100788673/100802600/100820255/547986/100778853	LOC100802224/LOC100791801/LOC100813263/LOC100797752/LOC100786715/LOC100789362/LOC100814149/LOC100791083/LOC100784608/LOC100813940/LOC100818117/LOC100804134/LOC100788673/LOC100802600/LOC100820255/LOC547986/LOC100778853	17
CC	GO:0030662	coated vesicle membrane	17/810	36/4317	8.90955e-05	0.000778101	100802224/100791801/100813263/100797752/100786715/100789362/100814149/100791083/100784608/100813940/100818117/100804134/100788673/100802600/100820255/547986/100778853	LOC100802224/LOC100791801/LOC100813263/LOC100797752/LOC100786715/LOC100789362/LOC100814149/LOC100791083/LOC100784608/LOC100813940/LOC100818117/LOC100804134/LOC100788673/LOC100802600/LOC100820255/LOC547986/LOC100778853	17
CC	GO:0031410	cytoplasmic vesicle	17/810	36/4317	8.90955e-05	0.000778101	100802224/100791801/100813263/100797752/100786715/100789362/100814149/100791083/100784608/100813940/100818117/100804134/100788673/100802600/100820255/547986/100778853	LOC100802224/LOC100791801/LOC100813263/LOC100797752/LOC100786715/LOC100789362/LOC100814149/LOC100791083/LOC100784608/LOC100813940/LOC100818117/LOC100804134/LOC100788673/LOC100802600/LOC100820255/LOC547986/LOC100778853	17
CC	GO:0031982	vesicle	17/810	36/4317	8.90955e-05	0.000778101	100802224/100791801/100813263/100797752/100786715/100789362/100814149/100791083/100784608/100813940/100818117/100804134/100788673/100802600/100820255/547986/100778853	LOC100802224/LOC100791801/LOC100813263/LOC100797752/LOC100786715/LOC100789362/LOC100814149/LOC100791083/LOC100784608/LOC100813940/LOC100818117/LOC100804134/LOC100788673/LOC100802600/LOC100820255/LOC547986/LOC100778853	17
CC	GO:0044433	cytoplasmic vesicle part	17/810	36/4317	8.90955e-05	0.000778101	100802224/100791801/100813263/100797752/100786715/100789362/100814149/100791083/100784608/100813940/100818117/100804134/100788673/100802600/100820255/547986/100778853	LOC100802224/LOC100791801/LOC100813263/LOC100797752/LOC100786715/LOC100789362/LOC100814149/LOC100791083/LOC100784608/LOC100813940/LOC100818117/LOC100804134/LOC100788673/LOC100802600/LOC100820255/LOC547986/LOC100778853	17
CC	GO:0097708	intracellular vesicle	17/810	36/4317	8.90955e-05	0.000778101	100802224/100791801/100813263/100797752/100786715/100789362/100814149/100791083/100784608/100813940/100818117/100804134/100788673/100802600/100820255/547986/100778853	LOC100802224/LOC100791801/LOC100813263/LOC100797752/LOC100786715/LOC100789362/LOC100814149/LOC100791083/LOC100784608/LOC100813940/LOC100818117/LOC100804134/LOC100788673/LOC100802600/LOC100820255/LOC547986/LOC100778853	17
CC	GO:0012505	endomembrane system	48/810	156/4317	0.000160458	0.00131375	100037471/100814056/100802224/100791801/100810595/100802236/547851/100785901/100798225/100820543/100813263/100797752/100786715/100815055/100789362/100777232/106797819/100776485/100037470/100814149/100791083/100791591/100784608/100804817/100817203/10081394	LOC100037471/LOC100814056/LOC100802224/LOC100791801/LOC100810595/LOC100802236/LOC547851/LOC100785901/LOC100798225/LOC100820543/LOC100813263/LOC100797752/LOC100786715/LOC100815055/LOC100789362/LOC100777232/LOC106797819/LOC100776485/LOC100037470/LOC10081414	48
CC	GO:0098588	bounding membrane of organelle	29/810	83/4317	0.000318187	0.00245191	100814056/100802224/100816352/100818855/100791801/100794992/100813263/100797752/100786715/100791475/100815055/100789362/100790578/100790270/100814149/100819858/100777928/100791083/100791591/100784608/100813940/100818117/100804134/100783780/100788673/10080	LOC100814056/LOC100802224/LOC100816352/LOC100818855/LOC100791801/LOC100794992/LOC100813263/LOC100797752/LOC100786715/RSDV1-LIKE/LOC100815055/LOC100789362/LOC100790578/LOC100790270/LOC100814149/LOC100819858/LOC100777928/LOC100791083/LOC100791591/LOC1007846	29
CC	GO:0098805	whole membrane	25/810	70/4317	0.00055861	0.00390381	100802224/100816352/100818855/100791801/100794992/100813263/100797752/100786715/100791475/100789362/100790578/100790270/100814149/100819858/100777928/100791083/100784608/100813940/100818117/100804134/100788673/100802600/100820255/547986/100778853	LOC100802224/LOC100816352/LOC100818855/LOC100791801/LOC100794992/LOC100813263/LOC100797752/LOC100786715/RSDV1-LIKE/LOC100789362/LOC100790578/LOC100790270/LOC100814149/LOC100819858/LOC100777928/LOC100791083/LOC100784608/LOC100813940/LOC100818117/LOC1008041	25
CC	GO:0005794	Golgi apparatus	19/810	48/4317	0.000596002	0.00390381	100814056/100802224/100791801/100786715/100815055/100789362/106797819/100776485/100814149/100791591/100784608/100818117/100811682/100788776/100788673/100802600/100820255/547986/100778853	LOC100814056/LOC100802224/LOC100791801/LOC100786715/LOC100815055/LOC100789362/LOC106797819/LOC100776485/LOC100814149/LOC100791591/LOC100784608/LOC100818117/LOC100811682/LOC100788776/LOC100788673/LOC100802600/LOC100820255/LOC547986/LOC100778853	19
CC	GO:0044431	Golgi apparatus part	19/810	48/4317	0.000596002	0.00390381	100814056/100802224/100791801/100786715/100815055/100789362/106797819/100776485/100814149/100791591/100784608/100818117/100811682/100788776/100788673/100802600/100820255/547986/100778853	LOC100814056/LOC100802224/LOC100791801/LOC100786715/LOC100815055/LOC100789362/LOC106797819/LOC100776485/LOC100814149/LOC100791591/LOC100784608/LOC100818117/LOC100811682/LOC100788776/LOC100788673/LOC100802600/LOC100820255/LOC547986/LOC100778853	19
CC	GO:0030118	clathrin coat	11/810	22/4317	0.000884361	0.00551673	100802224/100786715/100798273/100802164/100807007/100818117/100809730/100793930/100788673/100820255/547986	LOC100802224/LOC100786715/LOC100798273/LOC100802164/LOC100807007/LOC100818117/LOC100809730/LOC100793930/LOC100788673/LOC100820255/LOC547986	11
CC	GO:0048046	apoplast	16/810	42/4317	0.00254796	0.015172	100801634/100778340/100801567/100499905/100782104/100819680/547479/100784191/102661404/100778993/100800547/100787440/100527891/100800720/100785313/100800017	LOC100801634/LOC100778340/LOC100801567/LOC100499905/LOC100782104/LOC100819680/19-1-5/LOC100784191/LOC102661404/LOC100778993/LOC100800547/LOC100787440/LOC100527891/LOC100800720/LOC100785313/LOC100800017	16
CC	GO:0030133	transport vesicle	11/810	25/4317	0.0032287	0.0176233	100802224/100813263/100797752/100786715/100791083/100813940/100818117/100804134/100788673/100820255/547986	LOC100802224/LOC100813263/LOC100797752/LOC100786715/LOC100791083/LOC100813940/LOC100818117/LOC100804134/LOC100788673/LOC100820255/LOC547986	11
CC	GO:0030658	transport vesicle membrane	11/810	25/4317	0.0032287	0.0176233	100802224/100813263/100797752/100786715/100791083/100813940/100818117/100804134/100788673/100820255/547986	LOC100802224/LOC100813263/LOC100797752/LOC100786715/LOC100791083/LOC100813940/LOC100818117/LOC100804134/LOC100788673/LOC100820255/LOC547986	11
CC	GO:0071944	cell periphery	49/810	182/4317	0.00367345	0.0192489	100775246/100802224/100808078/100801634/100786715/100813410/100778340/100812850/100810579/100777959/100796673/100801567/100499905/100799102/100777476/121172629/100782104/100809371/100789650/100819680/100818117/100806496/100811121/547479/100784191/10078867	LOC100775246/LOC100802224/LOC100808078/LOC100801634/LOC100786715/LOC100813410/LOC100778340/LOC100812850/LOC100810579/LOC100777959/LOC100796673/LOC100801567/LOC100499905/LOC100799102/LOC100777476/LOC121172629/LOC100782104/LOC100809371/LOC100789650/LOC10081	49
CC	GO:0031090	organelle membrane	31/810	106/4317	0.00535999	0.0270061	100814056/100802224/100816352/100818855/100791801/100794992/100813263/100797752/100786715/100791475/100815055/100789362/100779212/100790578/100790270/100814149/100819858/100306167/100777928/100791083/100791591/100784608/100813940/100818117/100804134/10078	LOC100814056/LOC100802224/LOC100816352/LOC100818855/LOC100791801/LOC100794992/LOC100813263/LOC100797752/LOC100786715/RSDV1-LIKE/LOC100815055/LOC100789362/LOC100779212/LOC100790578/LOC100790270/LOC100814149/LOC100819858/LOC100306167/LOC100777928/LOC1007910	31
CC	GO:0005783	endoplasmic reticulum	24/810	77/4317	0.00572993	0.0278008	100037471/100810595/100802236/547851/100785901/100798225/100820543/100777232/100037470/100804817/100817203/100797111/100806815/100306631/100783780/100817179/100790767/100814638/100783071/100820199/100499801/100784776/100527413/100526943	LOC100037471/LOC100810595/LOC100802236/LOC547851/LOC100785901/LOC100798225/LOC100820543/LOC100777232/LOC100037470/LOC100804817/LOC100817203/LOC100797111/LOC100806815/LOC100306631/LOC100783780/LOC100817179/LOC100790767/LOC100814638/LOC100783071/LOC10082019	24
CC	GO:0005905	clathrin-coated pit	6/810	11/4317	0.00837338	0.0288661	100802224/100786715/100818117/100788673/100820255/547986	LOC100802224/LOC100786715/LOC100818117/LOC100788673/LOC100820255/LOC547986	6
CC	GO:0012510	trans-Golgi network transport vesicle membrane	6/810	11/4317	0.00837338	0.0288661	100802224/100786715/100818117/100788673/100820255/547986	LOC100802224/LOC100786715/LOC100818117/LOC100788673/LOC100820255/LOC547986	6
CC	GO:0030125	clathrin vesicle coat	6/810	11/4317	0.00837338	0.0288661	100802224/100786715/100818117/100788673/100820255/547986	LOC100802224/LOC100786715/LOC100818117/LOC100788673/LOC100820255/LOC547986	6
CC	GO:0030126	COPI vesicle coat	6/810	11/4317	0.00837338	0.0288661	100791801/100789362/100814149/100784608/100802600/100778853	LOC100791801/LOC100789362/LOC100814149/LOC100784608/LOC100802600/LOC100778853	6
CC	GO:0030130	clathrin coat of trans-Golgi network vesicle	6/810	11/4317	0.00837338	0.0288661	100802224/100786715/100818117/100788673/100820255/547986	LOC100802224/LOC100786715/LOC100818117/LOC100788673/LOC100820255/LOC547986	6
CC	GO:0030132	clathrin coat of coated pit	6/810	11/4317	0.00837338	0.0288661	100802224/100786715/100818117/100788673/100820255/547986	LOC100802224/LOC100786715/LOC100818117/LOC100788673/LOC100820255/LOC547986	6
CC	GO:0030136	clathrin-coated vesicle	6/810	11/4317	0.00837338	0.0288661	100802224/100786715/100818117/100788673/100820255/547986	LOC100802224/LOC100786715/LOC100818117/LOC100788673/LOC100820255/LOC547986	6
CC	GO:0030137	COPI-coated vesicle	6/810	11/4317	0.00837338	0.0288661	100791801/100789362/100814149/100784608/100802600/100778853	LOC100791801/LOC100789362/LOC100814149/LOC100784608/LOC100802600/LOC100778853	6
CC	GO:0030140	trans-Golgi network transport vesicle	6/810	11/4317	0.00837338	0.0288661	100802224/100786715/100818117/100788673/100820255/547986	LOC100802224/LOC100786715/LOC100818117/LOC100788673/LOC100820255/LOC547986	6
CC	GO:0030663	COPI-coated vesicle membrane	6/810	11/4317	0.00837338	0.0288661	100791801/100789362/100814149/100784608/100802600/100778853	LOC100791801/LOC100789362/LOC100814149/LOC100784608/LOC100802600/LOC100778853	6
CC	GO:0030665	clathrin-coated vesicle membrane	6/810	11/4317	0.00837338	0.0288661	100802224/100786715/100818117/100788673/100820255/547986	LOC100802224/LOC100786715/LOC100818117/LOC100788673/LOC100820255/LOC547986	6
CC	GO:0005886	plasma membrane	15/810	43/4317	0.00887144	0.0297989	100802224/100786715/100813410/100777959/121172629/100809371/100818117/100806496/100811121/100788673/100820255/547986/100811473/100808120/100527128	LOC100802224/LOC100786715/LOC100813410/LOC100777959/LOC121172629/LOC100809371/LOC100818117/LOC100806496/LOC100811121/LOC100788673/LOC100820255/LOC547986/LOC100811473/LOC100808120/LOC100527128	15
CC	GO:0098797	plasma membrane protein complex	13/810	38/4317	0.0171102	0.0560361	100802224/100786715/100813410/100777959/100809371/100818117/100811121/100788673/100820255/547986/100811473/100808120/100527128	LOC100802224/LOC100786715/LOC100813410/LOC100777959/LOC100809371/LOC100818117/LOC100811121/LOC100788673/LOC100820255/LOC547986/LOC100811473/LOC100808120/LOC100527128	13
CC	GO:0005576	extracellular region	20/810	68/4317	0.0214245	0.0684539	100170691/100780113/100801634/100778340/100801567/100499905/100782104/100819680/547479/100803218/100784191/102661404/100778993/100800547/100800220/100787440/100527891/100800720/100785313/100800017	BBI-1/LOC100780113/LOC100801634/LOC100778340/LOC100801567/LOC100499905/LOC100782104/LOC100819680/19-1-5/LOC100803218/LOC100784191/LOC102661404/LOC100778993/LOC100800547/LOC100800220/LOC100787440/LOC100527891/LOC100800720/LOC100785313/LOC100800017	20
CC	GO:0044459	plasma membrane part	13/810	40/4317	0.0264216	0.0824102	100802224/100786715/100813410/100777959/100809371/100818117/100811121/100788673/100820255/547986/100811473/100808120/100527128	LOC100802224/LOC100786715/LOC100813410/LOC100777959/LOC100809371/LOC100818117/LOC100811121/LOC100788673/LOC100820255/LOC547986/LOC100811473/LOC100808120/LOC100527128	13
CC	GO:0000015	phosphopyruvate hydratase complex	5/810	11/4317	0.0391334	0.116511	547752/100811084/100809646/100787663/100803925	LOC547752/LOC100811084/LOC100809646/LOC100787663/LOC100803925	5
CC	GO:0030131	clathrin adaptor complex	5/810	11/4317	0.0391334	0.116511	100798273/100802164/100807007/100809730/100793930	LOC100798273/LOC100802164/LOC100807007/LOC100809730/LOC100793930	5
CC	GO:0030119	AP-type membrane coat adaptor complex	5/810	12/4317	0.0569973	0.165925	100798273/100802164/100807007/100809730/100793930	LOC100798273/LOC100802164/LOC100807007/LOC100809730/LOC100793930	5
CC	GO:0030684	preribosome	7/810	20/4317	0.0646185	0.176898	100781093/100784007/100798946/100817724/100820144/100811431/100794686	LOC100781093/LOC100784007/LOC100798946/LOC100817724/LOC100820144/LOC100811431/LOC100794686	7
CC	GO:0005741	mitochondrial outer membrane	8/810	24/4317	0.0648174	0.176898	100816352/100818855/100794992/100791475/100790578/100790270/100819858/100777928	LOC100816352/LOC100818855/LOC100794992/RSDV1-LIKE/LOC100790578/LOC100790270/LOC100819858/LOC100777928	8
CC	GO:0031968	organelle outer membrane	8/810	24/4317	0.0648174	0.176898	100816352/100818855/100794992/100791475/100790578/100790270/100819858/100777928	LOC100816352/LOC100818855/LOC100794992/RSDV1-LIKE/LOC100790578/LOC100790270/LOC100819858/LOC100777928	8
CC	GO:0044429	mitochondrial part	17/810	63/4317	0.0685418	0.183244	100816352/100818855/100801050/100794992/100791475/100779212/100790578/100790270/100819858/100306167/100777928/100803348/100809454/100790011/100527520/100784023/100812176	LOC100816352/LOC100818855/LOC100801050/LOC100794992/RSDV1-LIKE/LOC100779212/LOC100790578/LOC100790270/LOC100819858/LOC100306167/LOC100777928/LOC100803348/LOC100809454/LOC100790011/LOC100527520/LOC100784023/LOC100812176	17
CC	GO:0005829	cytosol	5/810	13/4317	0.0787826	0.202363	547752/100811084/100809646/100787663/100803925	LOC547752/LOC100811084/LOC100809646/LOC100787663/LOC100803925	5
CC	GO:0044445	cytosolic part	5/810	13/4317	0.0787826	0.202363	547752/100811084/100809646/100787663/100803925	LOC547752/LOC100811084/LOC100809646/LOC100787663/LOC100803925	5
CC	GO:0005618	cell wall	23/810	94/4317	0.099579	0.23572	100775246/100801634/100778340/100812850/100801567/100499905/100782104/100789650/100819680/547479/100784191/102661404/102665411/100778993/100800547/100787440/100819252/100810853/100527891/100800720/100785313/100800971/100800017	LOC100775246/LOC100801634/LOC100778340/LOC100812850/LOC100801567/LOC100499905/LOC100782104/LOC100789650/LOC100819680/19-1-5/LOC100784191/LOC102661404/LOC102665411/LOC100778993/LOC100800547/LOC100787440/LOC100819252/LOC100810853/LOC100527891/LOC100800720/L	23
CC	GO:0030312	external encapsulating structure	23/810	94/4317	0.099579	0.23572	100775246/100801634/100778340/100812850/100801567/100499905/100782104/100789650/100819680/547479/100784191/102661404/102665411/100778993/100800547/100787440/100819252/100810853/100527891/100800720/100785313/100800971/100800017	LOC100775246/LOC100801634/LOC100778340/LOC100812850/LOC100801567/LOC100499905/LOC100782104/LOC100789650/LOC100819680/19-1-5/LOC100784191/LOC102661404/LOC102665411/LOC100778993/LOC100800547/LOC100787440/LOC100819252/LOC100810853/LOC100527891/LOC100800720/L	23
CC	GO:0000148	1,3-beta-D-glucan synthase complex	6/810	18/4317	0.104071	0.23572	100813410/100777959/100809371/100811121/100811473/100808120	LOC100813410/LOC100777959/LOC100809371/LOC100811121/LOC100811473/LOC100808120	6
CC	GO:0005759	mitochondrial matrix	5/810	14/4317	0.104365	0.23572	100803348/100809454/100790011/100784023/100812176	LOC100803348/LOC100809454/LOC100790011/LOC100784023/LOC100812176	5
CC	GO:0012507	ER to Golgi transport vesicle membrane	5/810	14/4317	0.104365	0.23572	100813263/100797752/100791083/100813940/100804134	LOC100813263/LOC100797752/LOC100791083/LOC100813940/LOC100804134	5
CC	GO:0030127	COPII vesicle coat	5/810	14/4317	0.104365	0.23572	100813263/100797752/100791083/100813940/100804134	LOC100813263/LOC100797752/LOC100791083/LOC100813940/LOC100804134	5
CC	GO:0030134	COPII-coated ER to Golgi transport vesicle	5/810	14/4317	0.104365	0.23572	100813263/100797752/100791083/100813940/100804134	LOC100813263/LOC100797752/LOC100791083/LOC100813940/LOC100804134	5
CC	GO:0016459	myosin complex	8/810	27/4317	0.11723	0.26029	100812525/100786418/100817933/100781736/100810423/100796845/100791070/100786893	LOC100812525/LOC100786418/LOC100817933/LOC100781736/LOC100810423/LOC100796845/LOC100791070/LOC100786893	8
CC	GO:0032040	small-subunit processome	5/810	15/4317	0.133479	0.291077	100784007/100798946/100820144/100811431/100794686	LOC100784007/LOC100798946/LOC100820144/LOC100811431/LOC100794686	5
CC	GO:0031984	organelle subcompartment	14/810	55/4317	0.13554	0.291077	100814056/100820543/100815055/100777232/106797819/100791591/100804817/100797111/100806815/100306631/100783780/100499801/100784776/100527413	LOC100814056/LOC100820543/LOC100815055/LOC100777232/LOC106797819/LOC100791591/LOC100804817/LOC100797111/LOC100806815/LOC100306631/LOC100783780/DAD1/LOC100784776/LOC100527413	14
CC	GO:0005740	mitochondrial envelope	12/810	49/4317	0.194914	0.41161	100816352/100818855/100801050/100794992/100791475/100779212/100790578/100790270/100819858/100306167/100777928/100527520	LOC100816352/LOC100818855/LOC100801050/LOC100794992/RSDV1-LIKE/LOC100779212/LOC100790578/LOC100790270/LOC100819858/LOC100306167/LOC100777928/LOC100527520	12
CC	GO:0015629	actin cytoskeleton	10/810	40/4317	0.204252	0.41161	100812525/100786418/100817933/100781736/100810423/100796845/100791070/100786893/100785640/100527736	LOC100812525/LOC100786418/LOC100817933/LOC100781736/LOC100810423/LOC100796845/LOC100791070/LOC100786893/LOC100785640/LOC100527736	10
CC	GO:0000145	exocyst	11/810	45/4317	0.210518	0.41161	100808078/100810579/100796673/100799102/100777476/100796432/100784539/100816335/102669093/100803694/100786852	LOC100808078/LOC100810579/LOC100796673/LOC100799102/LOC100777476/LOC100796432/LOC100784539/LOC100816335/LOC102669093/LOC100803694/LOC100786852	11
CC	GO:0005938	cell cortex	11/810	45/4317	0.210518	0.41161	100808078/100810579/100796673/100799102/100777476/100796432/100784539/100816335/102669093/100803694/100786852	LOC100808078/LOC100810579/LOC100796673/LOC100799102/LOC100777476/LOC100796432/LOC100784539/LOC100816335/LOC102669093/LOC100803694/LOC100786852	11
CC	GO:0044448	cell cortex part	11/810	45/4317	0.210518	0.41161	100808078/100810579/100796673/100799102/100777476/100796432/100784539/100816335/102669093/100803694/100786852	LOC100808078/LOC100810579/LOC100796673/LOC100799102/LOC100777476/LOC100796432/LOC100784539/LOC100816335/LOC102669093/LOC100803694/LOC100786852	11
CC	GO:0099568	cytoplasmic region	11/810	45/4317	0.210518	0.41161	100808078/100810579/100796673/100799102/100777476/100796432/100784539/100816335/102669093/100803694/100786852	LOC100808078/LOC100810579/LOC100796673/LOC100799102/LOC100777476/LOC100796432/LOC100784539/LOC100816335/LOC102669093/LOC100803694/LOC100786852	11
CC	GO:0098791	Golgi subcompartment	4/810	13/4317	0.215389	0.414941	100814056/100815055/106797819/100791591	LOC100814056/LOC100815055/LOC106797819/LOC100791591	4
CC	GO:0099023	tethering complex	12/810	51/4317	0.237143	0.450227	100808078/100810579/100796673/100799102/100777476/100788776/100796432/100784539/100816335/102669093/100803694/100786852	LOC100808078/LOC100810579/LOC100796673/LOC100799102/LOC100777476/LOC100788776/LOC100796432/LOC100784539/LOC100816335/LOC102669093/LOC100803694/LOC100786852	12
CC	GO:0005789	endoplasmic reticulum membrane	10/810	42/4317	0.252446	0.453019	100820543/100777232/100804817/100797111/100806815/100306631/100783780/100499801/100784776/100527413	LOC100820543/LOC100777232/LOC100804817/LOC100797111/LOC100806815/LOC100306631/LOC100783780/DAD1/LOC100784776/LOC100527413	10
CC	GO:0042175	nuclear outer membrane-endoplasmic reticulum membrane network	10/810	42/4317	0.252446	0.453019	100820543/100777232/100804817/100797111/100806815/100306631/100783780/100499801/100784776/100527413	LOC100820543/LOC100777232/LOC100804817/LOC100797111/LOC100806815/LOC100306631/LOC100783780/DAD1/LOC100784776/LOC100527413	10
CC	GO:0044432	endoplasmic reticulum part	10/810	42/4317	0.252446	0.453019	100820543/100777232/100804817/100797111/100806815/100306631/100783780/100499801/100784776/100527413	LOC100820543/LOC100777232/LOC100804817/LOC100797111/LOC100806815/LOC100306631/LOC100783780/DAD1/LOC100784776/LOC100527413	10
CC	GO:0098827	endoplasmic reticulum subcompartment	10/810	42/4317	0.252446	0.453019	100820543/100777232/100804817/100797111/100806815/100306631/100783780/100499801/100784776/100527413	LOC100820543/LOC100777232/LOC100804817/LOC100797111/LOC100806815/LOC100306631/LOC100783780/DAD1/LOC100784776/LOC100527413	10
CC	GO:0019867	outer membrane	8/810	35/4317	0.329135	0.577708	100816352/100818855/100794992/100791475/100790578/100790270/100819858/100777928	LOC100816352/LOC100818855/LOC100794992/RSDV1-LIKE/LOC100790578/LOC100790270/LOC100819858/LOC100777928	8
CC	GO:0031966	mitochondrial membrane	10/810	45/4317	0.330749	0.577708	100816352/100818855/100794992/100791475/100779212/100790578/100790270/100819858/100306167/100777928	LOC100816352/LOC100818855/LOC100794992/RSDV1-LIKE/LOC100779212/LOC100790578/LOC100790270/LOC100819858/LOC100306167/LOC100777928	10
CC	GO:0000139	Golgi membrane	3/810	11/4317	0.341527	0.588685	100814056/100815055/100791591	LOC100814056/LOC100815055/LOC100791591	3
CC	GO:0098796	membrane protein complex	51/810	258/4317	0.360502	0.613322	100802224/100791801/100813263/100797752/100786715/100797879/100789362/100813410/100779212/100818132/100814149/100776037/100777959/100819858/100791083/100784608/100798273/100813940/100809371/100802164/100807007/100818117/100804134/100800799/100797111/10080	LOC100802224/LOC100791801/LOC100813263/LOC100797752/LOC100786715/LOC100797879/LOC100789362/LOC100813410/LOC100779212/LOC100818132/LOC100814149/LOC100776037/LOC100777959/LOC100819858/LOC100791083/LOC100784608/LOC100798273/LOC100813940/LOC100809371/LOC10080	51
CC	GO:0033177	proton-transporting two-sector ATPase complex, proton-transporting domain	6/810	27/4317	0.396192	0.665399	100776037/100800799/100787215/100812380/3989297/100804255	LOC100776037/LOC100800799/LOC100787215/LOC100812380/atpF/LOC100804255	6
CC	GO:0033176	proton-transporting V-type ATPase complex	3/810	13/4317	0.452242	0.749921	100776037/100800799/100803728	LOC100776037/LOC100800799/LOC100803728	3
CC	GO:0031967	organelle envelope	12/810	61/4317	0.479349	0.775243	100816352/100818855/100801050/100794992/100791475/100779212/100790578/100790270/100819858/100306167/100777928/100527520	LOC100816352/LOC100818855/LOC100801050/LOC100794992/RSDV1-LIKE/LOC100779212/LOC100790578/LOC100790270/LOC100819858/LOC100306167/LOC100777928/LOC100527520	12
CC	GO:0031975	envelope	12/810	61/4317	0.479349	0.775243	100816352/100818855/100801050/100794992/100791475/100779212/100790578/100790270/100819858/100306167/100777928/100527520	LOC100816352/LOC100818855/LOC100801050/LOC100794992/RSDV1-LIKE/LOC100779212/LOC100790578/LOC100790270/LOC100819858/LOC100306167/LOC100777928/LOC100527520	12
CC	GO:0044430	cytoskeletal part	13/810	69/4317	0.542766	0.864717	100812525/100786418/100790593/100817933/100781736/100810423/100796845/102660848/100791070/100786893/100800184/100785640/100527736	LOC100812525/LOC100786418/LOC100790593/LOC100817933/LOC100781736/LOC100810423/LOC100796845/LOC102660848/LOC100791070/LOC100786893/LOC100800184/LOC100785640/LOC100527736	13
CC	GO:0009507	chloroplast	3/810	15/4317	0.554475	0.864717	100795498/100805194/100803666	AOC3/AOC6/AOC4	3
CC	GO:0009536	plastid	3/810	15/4317	0.554475	0.864717	100795498/100805194/100803666	AOC3/AOC6/AOC4	3
CC	GO:0030176	integral component of endoplasmic reticulum membrane	2/810	10/4317	0.58595	0.882292	100797111/100784776	LOC100797111/LOC100784776	2
CC	GO:0031227	intrinsic component of endoplasmic reticulum membrane	2/810	10/4317	0.58595	0.882292	100797111/100784776	LOC100797111/LOC100784776	2
CC	GO:0042765	GPI-anchor transamidase complex	2/810	10/4317	0.58595	0.882292	100797111/100784776	LOC100797111/LOC100784776	2
CC	GO:0005856	cytoskeleton	13/810	73/4317	0.631008	0.939341	100812525/100786418/100790593/100817933/100781736/100810423/100796845/102660848/100791070/100786893/100800184/100785640/100527736	LOC100812525/LOC100786418/LOC100790593/LOC100817933/LOC100781736/LOC100810423/LOC100796845/LOC102660848/LOC100791070/LOC100786893/LOC100800184/LOC100785640/LOC100527736	13
CC	GO:0048500	signal recognition particle	3/810	18/4317	0.684265	1	100810125/100791472/100792778	LOC100810125/LOC100791472/LOC100792778	3
CC	GO:0016469	proton-transporting two-sector ATPase complex	10/810	59/4317	0.691944	1	100797879/100776037/100800799/100787215/106794127/100812380/3989297/100499818/100804255/100803728	LOC100797879/LOC100776037/LOC100800799/LOC100787215/LOC106794127/LOC100812380/atpF/LOC100499818/LOC100804255/LOC100803728	10
CC	GO:0005875	microtubule associated complex	3/810	20/4317	0.753755	1	100790593/102660848/100800184	LOC100790593/LOC102660848/LOC100800184	3
CC	GO:0098798	mitochondrial protein complex	3/810	21/4317	0.783596	1	100779212/100819858/100812176	LOC100779212/LOC100819858/LOC100812176	3
CC	GO:0031225	anchored component of membrane	2/810	15/4317	0.802766	1	100803929/100815926	LOC100803929/LOC100815926	2
CC	GO:0005739	mitochondrion	19/810	118/4317	0.806423	1	100816352/100818855/100801050/100794992/100791475/100779212/100790578/100790270/100819858/100306167/100777928/100803348/100794661/100809454/100777030/100790011/100527520/100784023/100812176	LOC100816352/LOC100818855/LOC100801050/LOC100794992/RSDV1-LIKE/LOC100779212/LOC100790578/LOC100790270/LOC100819858/LOC100306167/LOC100777928/LOC100803348/LOC100794661/LOC100809454/LOC100777030/LOC100790011/LOC100527520/LOC100784023/LOC100812176	19
CC	GO:0045259	proton-transporting ATP synthase complex	2/810	17/4317	0.85653	1	100797879/3989297	LOC100797879/atpF	2
CC	GO:0044422	organelle part	74/810	436/4317	0.859175	1	100814056/100802224/100816352/100814855/100818855/100791801/100801050/100820543/100812525/100794992/100813263/100781093/100797752/100819628/100786715/100791475/100786418/100815055/100790593/100789362/100777232/106797819/100776485/100779212/100790578/10079	LOC100814056/LOC100802224/LOC100816352/LOC100814855/LOC100818855/LOC100791801/LOC100801050/LOC100820543/LOC100812525/LOC100794992/LOC100813263/LOC100781093/LOC100797752/LOC100819628/LOC100786715/RSDV1-LIKE/LOC100786418/LOC100815055/LOC100790593/LOC1007893	74
CC	GO:0044446	intracellular organelle part	74/810	436/4317	0.859175	1	100814056/100802224/100816352/100814855/100818855/100791801/100801050/100820543/100812525/100794992/100813263/100781093/100797752/100819628/100786715/100791475/100786418/100815055/100790593/100789362/100777232/106797819/100776485/100779212/100790578/10079	LOC100814056/LOC100802224/LOC100816352/LOC100814855/LOC100818855/LOC100791801/LOC100801050/LOC100820543/LOC100812525/LOC100794992/LOC100813263/LOC100781093/LOC100797752/LOC100819628/LOC100786715/RSDV1-LIKE/LOC100786418/LOC100815055/LOC100790593/LOC1007893	74
CC	GO:0045261	proton-transporting ATP synthase complex, catalytic core F(1)	1/810	10/4317	0.875121	1	100797879	LOC100797879	1
CC	GO:0033178	proton-transporting two-sector ATPase complex, catalytic domain	4/810	32/4317	0.876695	1	100797879/106794127/100499818/100803728	LOC100797879/LOC106794127/LOC100499818/LOC100803728	4
CC	GO:0000159	protein phosphatase type 2A complex	2/810	19/4317	0.896578	1	100797758/100811438	LOC100797758/LOC100811438	2
CC	GO:0008287	protein serine/threonine phosphatase complex	2/810	19/4317	0.896578	1	100797758/100811438	LOC100797758/LOC100811438	2
CC	GO:0044455	mitochondrial membrane part	2/810	19/4317	0.896578	1	100779212/100819858	LOC100779212/LOC100819858	2
CC	GO:1903293	phosphatase complex	2/810	19/4317	0.896578	1	100797758/100811438	LOC100797758/LOC100811438	2
CC	GO:0000775	chromosome, centromeric region	1/810	11/4317	0.898606	1	100815227	LOC100815227	1
CC	GO:0005743	mitochondrial inner membrane	2/810	20/4317	0.912447	1	100779212/100306167	LOC100779212/LOC100306167	2
CC	GO:0005681	spliceosomal complex	1/810	12/4317	0.917679	1	100780423	LOC100780423	1
CC	GO:0015630	microtubule cytoskeleton	3/810	29/4317	0.92977	1	100790593/102660848/100800184	LOC100790593/LOC102660848/LOC100800184	3
CC	GO:0098800	inner mitochondrial membrane protein complex	1/810	13/4317	0.933168	1	100779212	LOC100779212	1
CC	GO:0019866	organelle inner membrane	2/810	22/4317	0.937574	1	100779212/100306167	LOC100779212/LOC100306167	2
CC	GO:0098687	chromosomal region	1/810	14/4317	0.945746	1	100815227	LOC100815227	1
CC	GO:0005777	peroxisome	1/810	17/4317	0.970984	1	547625	ACX1%3B1	1
CC	GO:0042579	microbody	1/810	17/4317	0.970984	1	547625	ACX1%3B1	1
CC	GO:0031012	extracellular matrix	1/810	18/4317	0.976449	1	100803218	LOC100803218	1
CC	GO:0044421	extracellular region part	1/810	18/4317	0.976449	1	100803218	LOC100803218	1
CC	GO:1990234	transferase complex	10/810	89/4317	0.981182	1	100813410/100777959/100809371/100806815/100811121/100818104/100811473/100808120/100499801/100798694	LOC100813410/LOC100777959/LOC100809371/LOC100806815/LOC100811121/LOC100818104/LOC100811473/LOC100808120/DAD1/LOC100798694	10
CC	GO:0019773	proteasome core complex, alpha-subunit complex	1/810	21/4317	0.987413	1	100799919	LOC100799919	1
CC	GO:0005667	transcription factor complex	2/810	32/4317	0.98934	1	100818090/100809283	LOC100818090/LOC100809283	2
CC	GO:0005839	proteasome core complex	2/810	37/4317	0.995743	1	100819784/100799919	LOC100819784/LOC100799919	2
CC	GO:0031974	membrane-enclosed lumen	10/810	104/4317	0.996883	1	100814855/100781093/100819628/100803348/100817724/102668105/100809454/100790011/100784023/100812176	LOC100814855/LOC100781093/LOC100819628/LOC100803348/LOC100817724/LOC102668105/LOC100809454/LOC100790011/LOC100784023/LOC100812176	10
CC	GO:0043233	organelle lumen	10/810	104/4317	0.996883	1	100814855/100781093/100819628/100803348/100817724/102668105/100809454/100790011/100784023/100812176	LOC100814855/LOC100781093/LOC100819628/LOC100803348/LOC100817724/LOC102668105/LOC100809454/LOC100790011/LOC100784023/LOC100812176	10
CC	GO:0070013	intracellular organelle lumen	10/810	104/4317	0.996883	1	100814855/100781093/100819628/100803348/100817724/102668105/100809454/100790011/100784023/100812176	LOC100814855/LOC100781093/LOC100819628/LOC100803348/LOC100817724/LOC102668105/LOC100809454/LOC100790011/LOC100784023/LOC100812176	10
CC	GO:1905368	peptidase complex	3/810	50/4317	0.997703	1	100819784/100799919/100306631	LOC100819784/LOC100799919/LOC100306631	3
CC	GO:0000502	proteasome complex	2/810	41/4317	0.997981	1	100819784/100799919	LOC100819784/LOC100799919	2
CC	GO:1905369	endopeptidase complex	2/810	41/4317	0.997981	1	100819784/100799919	LOC100819784/LOC100799919	2
CC	GO:0061695	transferase complex, transferring phosphorus-containing groups	1/810	34/4317	0.999171	1	100818104	LOC100818104	1
CC	GO:0019898	extrinsic component of membrane	1/810	41/4317	0.999809	1	100527128	LOC100527128	1
CC	GO:0044427	chromosomal part	2/810	57/4317	0.999905	1	100500251/100815227	LOC100500251/LOC100815227	2
CC	GO:0005694	chromosome	4/810	80/4317	0.999935	1	100782577/100788674/100500251/100815227	LOC100782577/LOC100788674/LOC100500251/LOC100815227	4
CC	GO:0031981	nuclear lumen	5/810	90/4317	0.999941	1	100814855/100781093/100819628/100817724/102668105	LOC100814855/LOC100781093/LOC100819628/LOC100817724/LOC102668105	5
CC	GO:1902494	catalytic complex	23/810	237/4317	0.999973	1	547752/100811084/100809646/100819784/100813410/100799919/100777959/100787663/100809371/100797111/100806815/100811121/100306631/100818104/100811473/100808120/100797758/100499801/100811438/100798694/100784776/100527128/100803925	LOC547752/LOC100811084/LOC100809646/LOC100819784/LOC100813410/LOC100799919/LOC100777959/LOC100787663/LOC100809371/LOC100797111/LOC100806815/LOC100811121/LOC100306631/LOC100818104/LOC100811473/LOC100808120/LOC100797758/DAD1/LOC100811438/LOC100798694/LOC100	23
CC	GO:0044428	nuclear part	7/810	137/4317	1	1	100814855/100781093/100819628/102665503/100817724/102668105/100780423	LOC100814855/LOC100781093/LOC100819628/LOC102665503/LOC100817724/LOC102668105/LOC100780423	7
MF	GO:0005198	structural molecule activity	176/3356	424/18639	3.06295e-30	1.21293e-27	100796712/100802224/100777933/100785807/100808747/100791801/100306174/100305706/100499784/100527680/100805519/100499781/100818292/100813273/100806820/100305583/100794617/100306624/100499922/100306009/100527754/100800781/100780604/100819132/100306474/10030	LOC100796712/LOC100802224/LOC100777933/LOC100785807/LOC100808747/LOC100791801/LOC100306174/LOC100305706/LOC100499784/LOC100527680/LOC100805519/LOC100499781/LOC100818292/LOC100813273/LOC100806820/LOC100305583/LOC100794617/LOC100306624/LOC100499922/LOC10030	176
MF	GO:0003735	structural constituent of ribosome	161/3356	395/18639	1.06668e-26	2.11203e-24	100796712/100777933/100785807/100808747/100306174/100305706/100499784/100527680/100805519/100499781/100818292/100813273/100806820/100305583/100794617/100306624/100499922/100306009/100527754/100800781/100780604/100819132/100306474/100305587/100818730/10078	LOC100796712/LOC100777933/LOC100785807/LOC100808747/LOC100306174/LOC100305706/LOC100499784/LOC100527680/LOC100805519/LOC100499781/LOC100818292/LOC100813273/LOC100806820/LOC100305583/LOC100794617/LOC100306624/LOC100499922/LOC100306009/LOC100527754/LOC10080	161
MF	GO:0005509	calcium ion binding	81/3356	283/18639	6.83473e-06	0.000902184	100778709/100787013/112998383/100815639/100809896/100817351/100779557/100783572/100810595/100802236/547851/100306396/100785901/100786354/548063/100526868/100779020/100526987/547966/100780227/100527380/100798651/100527439/547888/100527230/100795885/1007964	LOC100778709/LOC100787013/LOC112998383/LOC100815639/LOC100809896/LOC100817351/LOC100779557/LOC100783572/LOC100810595/LOC100802236/LOC547851/LOC100306396/LOC100785901/LOC100786354/SCAM-1/LOC100526868/LOC100779020/LOC100526987/SCAM-3/LOC100780227/LOC1005273	81
MF	GO:0004842	ubiquitin-protein transferase activity	44/3356	136/18639	3.71762e-05	0.00294435	100787869/100811153/100800966/100809123/100811969/548086/100811258/100783749/100795816/100795913/100809839/100784832/100778012/100790182/100799627/100801033/100817070/100778547/100787128/100816935/100795263/100797201/100810963/100815247/100785141/10080589	LOC100787869/LOC100811153/LOC100800966/LOC100809123/LOC100811969/13-1-1/LOC100811258/LOC100783749/LOC100795816/LOC100795913/LOC100809839/LOC100784832/LOC100778012/LOC100790182/LOC100799627/LOC100801033/LOC100817070/LOC100778547/LOC100787128/LOC100816935/P	44
MF	GO:0019787	ubiquitin-like protein transferase activity	44/3356	136/18639	3.71762e-05	0.00294435	100787869/100811153/100800966/100809123/100811969/548086/100811258/100783749/100795816/100795913/100809839/100784832/100778012/100790182/100799627/100801033/100817070/100778547/100787128/100816935/100795263/100797201/100810963/100815247/100785141/10080589	LOC100787869/LOC100811153/LOC100800966/LOC100809123/LOC100811969/13-1-1/LOC100811258/LOC100783749/LOC100795816/LOC100795913/LOC100809839/LOC100784832/LOC100778012/LOC100790182/LOC100799627/LOC100801033/LOC100817070/LOC100778547/LOC100787128/LOC100816935/P	44
MF	GO:0043565	sequence-specific DNA binding	103/3356	417/18639	0.00033008	0.0217853	100816991/778131/100808190/100815693/100791543/100783832/100810841/778132/732590/100795177/100782863/100127369/100794605/100798084/100127382/100816641/100101871/100170675/100127383/100816891/778130/100170746/100787271/732586/100788697/100127362/100797998/	LOC100816991/BZIP62/LOC100808190/LOC100815693/HSF-01/HSF-25/LOC100810841/BZIP68/WRKY51/LOC100795177/LOC100782863/WRKY9/HSF-08/LOC100798084/WRKY34/LOC100816641/BZIP38/WRKY10/WRKY35/LOC100816891/BZIP59/WRKY37/LOC100787271/WRKY53/LOC100788697/BZIP37/LOC10079	103
MF	GO:0016762	xyloglucan:xyloglucosyl transferase activity	16/3356	42/18639	0.00169814	0.0960663	100801634/100778340/100801567/100499905/100782104/100819680/547479/100784191/102661404/100778993/100800547/100787440/100527891/100800720/100785313/100800017	LOC100801634/LOC100778340/LOC100801567/LOC100499905/LOC100782104/LOC100819680/19-1-5/LOC100784191/LOC102661404/LOC100778993/LOC100800547/LOC100787440/LOC100527891/LOC100800720/LOC100785313/LOC100800017	16
MF	GO:0016616	oxidoreductase activity, acting on the CH-OH group of donors, NAD or NADP as acceptor	37/3356	135/18639	0.00442989	0.219279	100793819/100791166/100793694/100786103/100803962/100790033/100817852/100819264/100814078/100781197/100798079/100817949/100815480/100793462/100815891/100796103/548074/100778831/547455/100811217/100814043/100781465/100818856/100800844/100799034/100777319/1	LOC100793819/IDH/LOC100793694/LOC100786103/LOC100803962/LOC100790033/G6PDH/LOC100819264/LOC100814078/LOC100781197/LOC100798079/LOC100817949/LOC100815480/LOC100793462/LOC100815891/LOC100796103/UGD1/LOC100778831/GND/LOC100811217/LOC100814043/LOC100781465/LO	37
MF	GO:0044877	protein-containing complex binding	12/3356	32/18639	0.00723602	0.318385	112997598/100800352/100791510/100814442/100791124/100783780/100781223/100809750/100813909/100782649/100803926/100817090	LOC112997598/LOC100800352/LOC100791510/LOC100814442/LOC100791124/LOC100783780/LOC100781223/LOC100809750/LOC100813909/LOC100782649/LOC100803926/LOC100817090	12
MF	GO:0008171	O-methyltransferase activity	16/3356	49/18639	0.00971706	0.339512	100789402/106794104/100776621/100819853/100779492/100799303/100779260/100800911/100792875/106795493/100802593/100805999/100812688/100777155/100779797/100813225	LOC100789402/LOC106794104/SOMT-2/LOC100819853/LOC100779492/LOC100799303/LOC100779260/LOC100800911/LOC100792875/IOMT2/LOC100802593/IMT1/LOC100812688/LOC100777155/LOC100779797/LOC100813225	16
MF	GO:0003924	GTPase activity	24/3356	83/18639	0.00985609	0.339512	100795694/112997598/547855/100778966/100807401/100811275/100798582/100781185/100037461/100793097/100791124/100787058/100820294/100798346/100787000/100783780/100788253/100781223/100790977/100803926/100817090/100799688/100793406/100779027	LOC100795694/LOC112997598/LOC547855/LOC100778966/LOC100807401/TUBB2/LOC100798582/LOC100781185/LOC100037461/LOC100793097/LOC100791124/LOC100787058/LOC100820294/LOC100798346/LOC100787000/LOC100783780/LOC100788253/LOC100781223/LOC100790977/LOC100803926/LOC10	24
MF	GO:0003743	translation initiation factor activity	17/3356	54/18639	0.0115906	0.339512	100796565/100792481/100499636/100783973/100787664/100775181/100781892/100804691/100798129/100805950/100820014/100786533/100306622/100780198/100777129/100803366/100784238	LOC100796565/LOC100792481/LOC100499636/LOC100783973/LOC100787664/LOC100775181/LOC100781892/LOC100804691/LOC100798129/LOC100805950/LOC100820014/LOC100786533/LOC100306622/LOC100780198/LOC100777129/LOC100803366/LOC100784238	17
MF	GO:0060590	ATPase regulator activity	6/3356	12/18639	0.011615	0.339512	100812682/100798944/100784184/100812897/100810706/100775568	LOC100812682/LOC100798944/LOC100784184/LOC100812897/LOC100810706/LOC100775568	6
MF	GO:0019842	vitamin binding	30/3356	112/18639	0.0134897	0.339512	100776446/547509/100786303/100787334/100820189/100808736/100170733/547976/100776235/100785163/100780254/100817401/100809783/100778257/100804162/100781584/547813/100795320/100789053/100127413/100795577/100786470/100803194/100037458/100780526/100794584/1008	LOC100776446/AAT/LOC100786303/LOC100787334/LOC100820189/LOC100808736/LOC100170733/ACS1/LOC100776235/LOC100785163/LOC100780254/LOC100817401/LOC100809783/LOC100778257/LOC100804162/LOC100781584/LOC547813/LOC100795320/LOC100789053/ALAAT1/LOC100795577/LOC10078	30
MF	GO:0030170	pyridoxal phosphate binding	25/3356	90/18639	0.0144712	0.339512	100776446/547509/100787334/100820189/100808736/100170733/547976/100776235/100785163/100780254/100817401/100809783/100804162/547813/100127413/100795577/100786470/100803194/100037458/100780526/100794584/100800262/100792355/100781665/100791895	LOC100776446/AAT/LOC100787334/LOC100820189/LOC100808736/LOC100170733/ACS1/LOC100776235/LOC100785163/LOC100780254/LOC100817401/LOC100809783/LOC100804162/LOC547813/ALAAT1/LOC100795577/LOC100786470/LOC100803194/ACS/LOC100780526/CGS1/MMT1/LOC100792355/LOC1007	25
MF	GO:0070279	vitamin B6 binding	25/3356	90/18639	0.0144712	0.339512	100776446/547509/100787334/100820189/100808736/100170733/547976/100776235/100785163/100780254/100817401/100809783/100804162/547813/100127413/100795577/100786470/100803194/100037458/100780526/100794584/100800262/100792355/100781665/100791895	LOC100776446/AAT/LOC100787334/LOC100820189/LOC100808736/LOC100170733/ACS1/LOC100776235/LOC100785163/LOC100780254/LOC100817401/LOC100809783/LOC100804162/LOC547813/ALAAT1/LOC100795577/LOC100786470/LOC100803194/ACS/LOC100780526/CGS1/MMT1/LOC100792355/LOC1007	25
MF	GO:0005516	calmodulin binding	16/3356	51/18639	0.014575	0.339512	100777845/100805759/102664843/100798481/100783489/102665166/100785768/100792405/100788183/100803213/100806393/100775528/100812605/100802257/100794073/100798493	LOC100777845/LOC100805759/LOC102664843/LOC100798481/LOC100783489/LOC102665166/LOC100785768/LOC100792405/LOC100788183/LOC100803213/LOC100806393/LOC100775528/LOC100812605/LOC100802257/LOC100794073/LOC100798493	16
MF	GO:0140103	catalytic activity, acting on a glycoprotein	8/3356	20/18639	0.0176817	0.388998	100783794/100791877/100781129/106797819/100803655/100787062/100805850/100816069	LOC100783794/LOC100791877/LOC100781129/LOC106797819/LOC100803655/LOC100787062/LOC100805850/LOC100816069	8
MF	GO:0004143	diacylglycerol kinase activity	5/3356	10/18639	0.0213174	0.415733	100801004/100816144/100817198/100811680/100797649	DGK9/DGK8/DGK4/DGK7/DGK2	5
MF	GO:0004576	oligosaccharyl transferase activity	5/3356	10/18639	0.0213174	0.415733	100817203/100782502/100817179/100814638/100499801	LOC100817203/LOC100782502/LOC100817179/LOC100814638/DAD1	5
MF	GO:0015036	disulfide oxidoreductase activity	18/3356	62/18639	0.0224341	0.415733	100809924/100306716/100791149/100809224/100778900/100818445/100787661/100820242/100781497/100775994/100810111/100527784/100781748/100810320/100305955/100783996/100779952/100791030	LOC100809924/LOC100306716/LOC100791149/LOC100809224/LOC100778900/LOC100818445/LOC100787661/LOC100820242/LOC100781497/LOC100775994/LOC100810111/LOC100527784/LOC100781748/LOC100810320/LOC100305955/LOC100783996/LOC100779952/LOC100791030	18
MF	GO:0015035	protein disulfide oxidoreductase activity	17/3356	58/18639	0.0237771	0.415733	100809924/100306716/100791149/100778900/100818445/100787661/100820242/100781497/100775994/100810111/100527784/100781748/100810320/100305955/100783996/100779952/100791030	LOC100809924/LOC100306716/LOC100791149/LOC100778900/LOC100818445/LOC100787661/LOC100820242/LOC100781497/LOC100775994/LOC100810111/LOC100527784/LOC100781748/LOC100810320/LOC100305955/LOC100783996/LOC100779952/LOC100791030	17
MF	GO:0016679	oxidoreductase activity, acting on diphenols and related substances as donors	8/3356	21/18639	0.0241514	0.415733	100792012/547897/100806917/100799135/100807967/100798615/548077/100789730	LOC100792012/AOX2/LOC100806917/LOC100799135/LOC100807967/LOC100798615/AOX3/LOC100789730	8
MF	GO:0043531	ADP binding	58/3356	252/18639	0.0251959	0.415733	100813283/100802823/100820033/100820213/100305458/113001040/100817954/100809435/100812831/106794124/100305356/100807994/100805367/novel.957/102663325/547638/100819678/106794133/547563/100805346/100783190/121175291/100781555/100779508/121174048/novel.958/1	LOC100813283/LOC100802823/LOC100820033/LOC100820213/LOC100305458/LOC113001040/LOC100817954/LOC100809435/LOC100812831/LOC106794124/LOC100305356/LOC100807994/LOC100805367/-/LOC102663325/KR3/LOC100819678/LOC106794133/LOC547563/LOC100805346/LOC100783190/LOC12	58
MF	GO:0008375	acetylglucosaminyltransferase activity	18/3356	63/18639	0.0262724	0.416155	100786633/100805897/106797819/100819890/100784132/100796734/100817202/100817382/100810724/100787062/100805850/100808786/100798321/100790174/100795146/100816069/100811590/100794724	LOC100786633/LOC100805897/LOC106797819/LOC100819890/LOC100784132/LOC100796734/LOC100817202/LOC100817382/LOC100810724/LOC100787062/LOC100805850/LOC100808786/LOC100798321/LOC100790174/LOC100795146/LOC100816069/LOC100811590/LOC100794724	18
MF	GO:0001871	pattern binding	19/3356	68/18639	0.0286142	0.419675	102661206/100812306/100801993/102665158/100798934/100775935/100809236/100798027/100778026/100811260/100800873/100813531/100810240/100785674/106795446/106794113/100781051/100782716/100792548	LOC102661206/LOC100812306/LOC100801993/LOC102665158/LOC100798934/LOC100775935/LOC100809236/LOC100798027/LOC100778026/LOC100811260/LOC100800873/LOC100813531/LOC100810240/LOC100785674/LOC106795446/LOC106794113/LOC100781051/LOC100782716/LOC100792548	19
MF	GO:0030247	polysaccharide binding	19/3356	68/18639	0.0286142	0.419675	102661206/100812306/100801993/102665158/100798934/100775935/100809236/100798027/100778026/100811260/100800873/100813531/100810240/100785674/106795446/106794113/100781051/100782716/100792548	LOC102661206/LOC100812306/LOC100801993/LOC102665158/LOC100798934/LOC100775935/LOC100809236/LOC100798027/LOC100778026/LOC100811260/LOC100800873/LOC100813531/LOC100810240/LOC100785674/LOC106795446/LOC106794113/LOC100781051/LOC100782716/LOC100792548	19
MF	GO:0046527	glucosyltransferase activity	31/3356	124/18639	0.0313296	0.428637	100806761/100792604/100786644/100801634/100813410/100778340/100806786/100777959/100801567/100499905/100782104/100809371/100819680/100815825/100811899/100811121/100794515/547479/100819146/100784191/102661404/100778993/100800547/100811473/100808120/10078744	LOC100806761/LOC100792604/LOC100786644/LOC100801634/LOC100813410/LOC100778340/LOC100806786/LOC100777959/LOC100801567/LOC100499905/LOC100782104/LOC100809371/LOC100819680/LOC100815825/LOC100811899/LOC100811121/LOC100794515/19-1-5/LOC100819146/LOC100784191/L	31
MF	GO:0004601	peroxidase activity	35/3356	143/18639	0.0313901	0.428637	100817540/100812478/100813250/100527297/100800219/100802244/100778051/100799162/112997600/100790279/100815671/100782549/100784258/100795412/100789782/100306570/100787949/100796311/100777191/100777733/100813384/100815142/606508/100790910/547499/100794600/1	LOC100817540/LOC100812478/LOC100813250/LOC100527297/LOC100800219/LOC100802244/LOC100778051/LOC100799162/LOC112997600/LOC100790279/LOC100815671/LOC100782549/LOC100784258/LOC100795412/LOC100789782/LOC100306570/LOC100787949/LOC100796311/LOC100777191/LOC10077	35
MF	GO:0004634	phosphopyruvate hydratase activity	5/3356	11/18639	0.0333815	0.437809	547752/100811084/100809646/100787663/100803925	LOC547752/LOC100811084/LOC100809646/LOC100787663/LOC100803925	5
MF	GO:0050662	coenzyme binding	97/3356	453/18639	0.0342729	0.437809	100793819/100793694/100776446/547509/100788233/100803962/100783766/100794209/100787334/100790033/100811095/100820189/100793687/100817852/100819264/100778253/100808736/100781197/100170733/547660/547976/100776235/100817949/100815480/100793462/100815891/1007	LOC100793819/LOC100793694/LOC100776446/AAT/LOC100788233/LOC100803962/LOC100783766/LOC100794209/LOC100787334/LOC100790033/LOC100811095/LOC100820189/LOC100793687/G6PDH/LOC100819264/LOC100778253/LOC100808736/LOC100781197/LOC100170733/LOC547660/ACS1/LOC100776	97
MF	GO:0000287	magnesium ion binding	26/3356	102/18639	0.0367472	0.454218	100783015/100812119/100782452/547752/100811084/100809646/100801466/100803036/100500365/547689/100778257/100802271/100781584/100787663/100781974/100789053/100527417/100806124/100815703/100794730/100799747/100809327/3989271/100793588/100807743/100803925	TPS5/TPS21/TPS3/LOC547752/LOC100811084/LOC100809646/LOC100801466/LOC100803036/LOC100500365/PK3/LOC100778257/LOC100802271/LOC100781584/LOC100787663/LOC100781974/LOC100789053/LOC100527417/TPS15/LOC100815703/LOC100794730/LOC100799747/LOC100809327/rbcL/LOC100	26
MF	GO:0016684	oxidoreductase activity, acting on peroxide as acceptor	35/3356	145/18639	0.0378515	0.454218	100817540/100812478/100813250/100527297/100800219/100802244/100778051/100799162/112997600/100790279/100815671/100782549/100784258/100795412/100789782/100306570/100787949/100796311/100777191/100777733/100813384/100815142/606508/100790910/547499/100794600/1	LOC100817540/LOC100812478/LOC100813250/LOC100527297/LOC100800219/LOC100802244/LOC100778051/LOC100799162/LOC112997600/LOC100790279/LOC100815671/LOC100782549/LOC100784258/LOC100795412/LOC100789782/LOC100306570/LOC100787949/LOC100796311/LOC100777191/LOC10077	35
MF	GO:0016835	carbon-oxygen lyase activity	20/3356	75/18639	0.0402429	0.468712	100783015/100812119/100782452/547752/100814518/100811084/732570/100811550/100809646/100811331/100811217/100787663/100806124/100818188/100797636/100795969/100810992/100781285/100784846/100803925	TPS5/TPS21/TPS3/LOC547752/LOC100814518/LOC100811084/LOC732570/LOC100811550/LOC100809646/LOC100811331/LOC100811217/LOC100787663/TPS15/LOC100818188/LOC100797636/LOC100795969/LOC100810992/LOC100781285/LOC100784846/LOC100803925	20
MF	GO:0016667	oxidoreductase activity, acting on a sulfur group of donors	21/3356	80/18639	0.0423735	0.479426	100809924/100306716/100791149/100809224/100798225/100778900/100818445/100787661/100820242/100781497/100775994/100810111/100527784/100792834/100781748/100810320/100783071/100305955/100783996/100779952/100791030	LOC100809924/LOC100306716/LOC100791149/LOC100809224/LOC100798225/LOC100778900/LOC100818445/LOC100787661/LOC100820242/LOC100781497/LOC100775994/LOC100810111/LOC100527784/LOC100792834/LOC100781748/LOC100810320/LOC100783071/LOC100305955/LOC100783996/LOC10077	21
MF	GO:0016614	oxidoreductase activity, acting on CH-OH group of donors	48/3356	211/18639	0.0463201	0.503526	100793819/100791166/100793694/100786103/100788233/100803962/100790033/100817852/100819264/100814078/100781197/100798079/100817949/100815480/100793462/100815891/100796103/100778890/548074/100778831/547455/100775893/100811217/100814043/100781465/100808619/1	LOC100793819/IDH/LOC100793694/LOC100786103/LOC100788233/LOC100803962/LOC100790033/G6PDH/LOC100819264/LOC100814078/LOC100781197/LOC100798079/LOC100817949/LOC100815480/LOC100793462/LOC100815891/LOC100796103/LOC100778890/UGD1/LOC100778831/GND/LOC100775893/LO	48
MF	GO:0060589	nucleoside-triphosphatase regulator activity	16/3356	58/18639	0.0470466	0.503526	100812682/100798944/100790876/100789796/100810806/100784184/100785169/100813326/100812897/100810706/100788608/100778302/100801306/100775568/100789910/100802691	LOC100812682/LOC100798944/LOC100790876/LOC100789796/LOC100810806/LOC100784184/LOC100785169/LOC100813326/LOC100812897/LOC100810706/LOC100788608/LOC100778302/LOC100801306/LOC100775568/LOC100789910/LOC100802691	16
MF	GO:0031683	G-protein beta/gamma-subunit complex binding	5/3356	12/18639	0.0489289	0.508202	112997598/100791124/100781223/100803926/100817090	LOC112997598/LOC100791124/LOC100781223/LOC100803926/LOC100817090	5
MF	GO:0016758	transferase activity, transferring hexosyl groups	92/3356	435/18639	0.0501752	0.508202	100806761/100804361/100792604/100795128/100779142/100786633/100805897/100786644/100781517/100791990/100786860/100801634/100789243/100776274/100813410/106797819/100780913/100819890/100815146/100784132/100779428/100787855/100778340/100776715/100806786/10079	LOC100806761/LOC100804361/LOC100792604/LOC100795128/LOC100779142/LOC100786633/LOC100805897/LOC100786644/LOC100781517/LOC100791990/LOC100786860/LOC100801634/LOC100789243/LOC100776274/LOC100813410/LOC106797819/LOC100780913/LOC100819890/LOC100815146/LOC10078	92
MF	GO:0009055	electron transfer activity	39/3356	168/18639	0.0513335	0.508202	100809924/100306716/100305948/100791149/100801050/100809181/100305937/100811987/100778900/100818445/100499929/100817799/100807820/100820242/100781497/100806917/100799135/100781182/100805802/100305886/100775994/100810111/100781748/100794661/100810320/10079	LOC100809924/LOC100306716/LOC100305948/LOC100791149/LOC100801050/LOC100809181/LOC100305937/LOC100811987/LOC100778900/LOC100818445/LOC100499929/LOC100817799/LOC100807820/LOC100820242/LOC100781497/LOC100806917/LOC100799135/LOC100781182/LOC100805802/LOC10030	39
MF	GO:0008047	enzyme activator activity	13/3356	47/18639	0.0677437	0.630276	100790876/100789796/100810806/100784184/100785169/100812897/100810706/100788608/100778302/100801306/100775568/100789910/100802691	LOC100790876/LOC100789796/LOC100810806/LOC100784184/LOC100785169/LOC100812897/LOC100810706/LOC100788608/LOC100778302/LOC100801306/LOC100775568/LOC100789910/LOC100802691	13
MF	GO:0004568	chitinase activity	5/3356	13/18639	0.0680546	0.630276	100527091/100779462/100776582/547572/100784196	LOC100527091/LOC100779462/LOC100776582/CHIA1/LOC100784196	5
MF	GO:0008168	methyltransferase activity	67/3356	313/18639	0.068439	0.630276	100170650/547643/100814656/100789402/100788688/100797625/121174389/106794104/100794757/100778113/100789137/100500304/100802039/100819585/100784550/100816657/100776621/100775620/100781879/100819853/100807160/100810127/100811850/100799841/100790783/10081476	SABATH2/LOC547643/LOC100814656/LOC100789402/LOC100788688/LOC100797625/LOC121174389/LOC106794104/LOC100794757/LOC100778113/LOC100789137/LOC100500304/LOC100802039/LOC100819585/LOC100784550/LOC100816657/SOMT-2/LOC100775620/LOC100781879/LOC100819853/LOC100807	67
MF	GO:0008194	UDP-glycosyltransferase activity	35/3356	153/18639	0.0739795	0.664597	100806761/100792604/100786633/100805897/100786644/100813410/106797819/100819890/100784132/100806786/100796734/100817202/100777959/100817382/100810724/100787062/100805850/100803477/100809371/100815825/100811899/100811121/100794515/100819146/100808786/10079	LOC100806761/LOC100792604/LOC100786633/LOC100805897/LOC100786644/LOC100813410/LOC106797819/LOC100819890/LOC100784132/LOC100806786/LOC100796734/LOC100817202/LOC100777959/LOC100817382/LOC100810724/LOC100787062/LOC100805850/LOC100803477/LOC100809371/LOC10081	35
MF	GO:0051082	unfolded protein binding	22/3356	91/18639	0.0843559	0.664597	100811234/100784477/100819568/100810595/100802236/547851/100810900/100785901/100799701/100778677/100194423/100812236/100807416/100808604/100784630/100818805/100815834/100807885/100806710/100820231/100781572/100819472	HSP90A1/HSP90A2/HSP90-2/LOC100810595/LOC100802236/LOC547851/LOC100810900/LOC100785901/LOC100799701/LOC100778677/HSP90-1/LOC100812236/LOC100807416/LOC100808604/LOC100784630/LOC100818805/LOC100815834/LOC100807885/LOC100806710/LOC100820231/LOC100781572/LOC10	22
MF	GO:0008378	galactosyltransferase activity	10/3356	35/18639	0.0846194	0.664597	100779142/100780913/100776715/100777477/100793793/100810421/100798450/100782548/100816777/100788539	LOC100779142/LOC100780913/LOC100776715/LOC100777477/LOC100793793/LOC100810421/LOC100798450/LOC100782548/LOC100816777/LOC100788539	10
MF	GO:0016597	amino acid binding	10/3356	35/18639	0.0846194	0.664597	100793819/100819264/100817949/100787134/100802262/100811109/100794729/100780903/100802354/100806283	LOC100793819/LOC100819264/LOC100817949/LOC100787134/LOC100802262/LOC100811109/LOC100794729/LOC100780903/LOC100802354/LOC100806283	10
MF	GO:0033926	glycopeptide alpha-N-acetylgalactosaminidase activity	4/3356	10/18639	0.0883643	0.664597	100783794/100791877/100781129/100803655	LOC100783794/LOC100791877/LOC100781129/LOC100803655	4
MF	GO:0003843	1,3-beta-D-glucan synthase activity	6/3356	18/18639	0.0889365	0.664597	100813410/100777959/100809371/100811121/100811473/100808120	LOC100813410/LOC100777959/LOC100809371/LOC100811121/LOC100811473/LOC100808120	6
MF	GO:0016838	carbon-oxygen lyase activity, acting on phosphates	6/3356	18/18639	0.0889365	0.664597	100783015/100812119/100782452/100814518/732570/100806124	TPS5/TPS21/TPS3/LOC100814518/LOC732570/TPS15	6
MF	GO:0004616	phosphogluconate dehydrogenase (decarboxylating) activity	5/3356	14/18639	0.0907104	0.664597	100796103/547455/100814043/100799034/100803740	LOC100796103/GND/LOC100814043/LOC100799034/LOC100803740	5
MF	GO:0016780	phosphotransferase activity, for other substituted phosphate groups	5/3356	14/18639	0.0907104	0.664597	100789475/100801463/100811886/100793588/100798168	LOC100789475/LOC100801463/LOC100811886/LOC100793588/LOC100798168	5
MF	GO:0050661	NADP binding	11/3356	40/18639	0.0915551	0.664597	100793694/100817852/100793462/100815891/100786530/100776057/100788404/100790607/100790266/100777511/100799486	LOC100793694/G6PDH/LOC100793462/LOC100815891/LOC100786530/LOC100776057/LOC100788404/DXR1/LOC100790266/LOC100777511/LOC100799486	11
MF	GO:0016741	transferase activity, transferring one-carbon groups	69/3356	329/18639	0.0917108	0.664597	100170650/547643/100814656/100789402/100808841/100788688/100797625/121174389/106794104/100794757/100778113/100789137/100500304/100802039/100819585/100784550/100816657/100776621/100775620/100781879/100819853/100807160/100810127/100811850/100799841/10079078	SABATH2/LOC547643/LOC100814656/LOC100789402/LOC100808841/LOC100788688/LOC100797625/LOC121174389/LOC106794104/LOC100794757/LOC100778113/LOC100789137/LOC100500304/LOC100802039/LOC100819585/LOC100784550/LOC100816657/SOMT-2/LOC100775620/LOC100781879/LOC100819	69
MF	GO:0016209	antioxidant activity	35/3356	156/18639	0.0923051	0.664597	100817540/100812478/100813250/100527297/100800219/100802244/100778051/100799162/112997600/100790279/100815671/100782549/100784258/100795412/100789782/100306570/100787949/100796311/100777191/100777733/100813384/100815142/606508/100790910/547499/100794600/1	LOC100817540/LOC100812478/LOC100813250/LOC100527297/LOC100800219/LOC100802244/LOC100778051/LOC100799162/LOC112997600/LOC100790279/LOC100815671/LOC100782549/LOC100784258/LOC100795412/LOC100789782/LOC100306570/LOC100787949/LOC100796311/LOC100777191/LOC10077	35
MF	GO:0005543	phospholipid binding	15/3356	59/18639	0.0975889	0.690093	100815639/100817573/100811262/100819393/100815239/100818165/100803282/100794160/100800909/100796623/100804881/100783084/100787076/100808531/100782110	LOC100815639/LOC100817573/LOC100811262/LOC100819393/LOC100815239/LOC100818165/LOC100803282/LOC100794160/LOC100800909/ANN11/LOC100804881/LOC100783084/LOC100787076/LOC100808531/LOC100782110	15
MF	GO:0015077	monovalent inorganic cation transmembrane transporter activity	30/3356	134/18639	0.114444	0.777608	100814056/100778868/100816746/100810155/100801050/100797879/100815055/100814313/100776037/100788190/732573/100791591/100799476/100794661/100776628/100800799/100777998/100783944/100793141/100787215/106794127/100812380/100811954/15308534/3989297/100798822/1	LOC100814056/LOC100778868/LOC100816746/LOC100810155/LOC100801050/LOC100797879/LOC100815055/LOC100814313/LOC100776037/LOC100788190/NHX1/LOC100791591/LOC100799476/LOC100794661/LOC100776628/LOC100800799/LOC100777998/LOC100783944/LOC100793141/LOC100787215/LOC	30
MF	GO:0016903	oxidoreductase activity, acting on the aldehyde or oxo group of donors	10/3356	37/18639	0.114943	0.777608	100781250/100807342/100789951/100793061/100804853/100781680/100778279/100786978/100776057/100777511	LOC100781250/LOC100807342/LOC100789951/LOC100793061/LOC100804853/LOC100781680/LOC100778279/LOC100786978/LOC100776057/LOC100777511	10
MF	GO:0016836	hydro-lyase activity	14/3356	56/18639	0.119177	0.777608	547752/100811084/100811550/100809646/100811331/100811217/100787663/100818188/100797636/100795969/100810992/100781285/100784846/100803925	LOC547752/LOC100811084/LOC100811550/LOC100809646/LOC100811331/LOC100811217/LOC100787663/LOC100818188/LOC100797636/LOC100795969/LOC100810992/LOC100781285/LOC100784846/LOC100803925	14
MF	GO:0008661	1-deoxy-D-xylulose-5-phosphate synthase activity	4/3356	11/18639	0.119783	0.777608	100814637/100799481/100798930/100776569	LOC100814637/LOC100799481/LOC100798930/LOC100776569	4
MF	GO:0016744	transferase activity, transferring aldehyde or ketonic groups	4/3356	11/18639	0.119783	0.777608	100814637/100799481/100798930/100776569	LOC100814637/LOC100799481/LOC100798930/LOC100776569	4
MF	GO:0031406	carboxylic acid binding	10/3356	38/18639	0.132108	0.830392	100793819/100819264/100817949/100787134/100802262/100811109/100794729/100780903/100802354/100806283	LOC100793819/LOC100819264/LOC100817949/LOC100787134/LOC100802262/LOC100811109/LOC100794729/LOC100780903/LOC100802354/LOC100806283	10
MF	GO:0043177	organic acid binding	10/3356	38/18639	0.132108	0.830392	100793819/100819264/100817949/100787134/100802262/100811109/100794729/100780903/100802354/100806283	LOC100793819/LOC100819264/LOC100817949/LOC100787134/LOC100802262/LOC100811109/LOC100794729/LOC100780903/LOC100802354/LOC100806283	10
MF	GO:0016682	oxidoreductase activity, acting on diphenols and related substances as donors, oxygen as acceptor	5/3356	16/18639	0.14581	0.865679	100792012/547897/100807967/548077/100789730	LOC100792012/AOX2/LOC100807967/AOX3/LOC100789730	5
MF	GO:0016872	intramolecular lyase activity	5/3356	16/18639	0.14581	0.865679	732546/547602/732547/778027/732545	CHI2-A/CHI1A/CHI4A/CHI4B/CHI1B1	5
MF	GO:0015318	inorganic molecular entity transmembrane transporter activity	67/3356	330/18639	0.153039	0.865679	100814056/100781973/100806204/100778868/100816746/100810155/100810239/100819491/100801050/100810196/100787263/100794754/100799378/100797879/100815055/100780331/100801109/100814313/100811356/100803982/100776037/100788190/100804208/100815443/732573/10077878	LOC100814056/LOC100781973/LOC100806204/LOC100778868/LOC100816746/LOC100810155/LOC100810239/LOC100819491/LOC100801050/LOC100810196/LOC100787263/LOC100794754/LOC100799378/LOC100797879/LOC100815055/LOC100780331/LOC100801109/LOC100814313/LOC100811356/LOC10080	67
MF	GO:0015078	proton transmembrane transporter activity	24/3356	108/18639	0.154228	0.865679	100814056/100778868/100816746/100810155/100801050/100797879/100815055/100776037/732573/100791591/100799476/100794661/100800799/100787215/106794127/100812380/100811954/15308534/3989297/100798822/100527520/100499818/100804255/100803728	LOC100814056/LOC100778868/LOC100816746/LOC100810155/LOC100801050/LOC100797879/LOC100815055/LOC100776037/NHX1/LOC100791591/LOC100799476/LOC100794661/LOC100800799/LOC100787215/LOC106794127/LOC100812380/LOC100811954/cox1/atpF/LOC100798822/LOC100527520/LOC100	24
MF	GO:0002161	aminoacyl-tRNA editing activity	4/3356	12/18639	0.15521	0.865679	100798111/100809292/100777060/100791830	LOC100798111/LOC100809292/LOC100777060/LOC100791830	4
MF	GO:0004129	cytochrome-c oxidase activity	4/3356	12/18639	0.15521	0.865679	100801050/100794661/15308534/100527520	LOC100801050/LOC100794661/cox1/LOC100527520	4
MF	GO:0016675	oxidoreductase activity, acting on a heme group of donors	4/3356	12/18639	0.15521	0.865679	100801050/100794661/15308534/100527520	LOC100801050/LOC100794661/cox1/LOC100527520	4
MF	GO:0016676	oxidoreductase activity, acting on a heme group of donors, oxygen as acceptor	4/3356	12/18639	0.15521	0.865679	100801050/100794661/15308534/100527520	LOC100801050/LOC100794661/cox1/LOC100527520	4
MF	GO:0051087	chaperone binding	8/3356	30/18639	0.158229	0.870261	100812682/100798944/100784184/100792005/100812897/100789587/100810706/100775568	LOC100812682/LOC100798944/LOC100784184/LOC100792005/LOC100812897/LOC100789587/LOC100810706/LOC100775568	8
MF	GO:0016746	transferase activity, transferring acyl groups	61/3356	300/18639	0.162767	0.882956	100811435/100789434/100795745/100778218/100797017/100804647/100800904/100805556/100802957/100812924/100807120/100813488/100499624/100775180/100127426/100804938/100781418/100789881/100784591/100783649/100782335/100800280/100789930/100788297/100807972/10079	LOC100811435/LOC100789434/LOC100795745/LOC100778218/LOC100797017/LOC100804647/LOC100800904/LOC100805556/LOC100802957/LOC100812924/LOC100807120/LOC100813488/LOC100499624/LOC100775180/IF7MaT/LOC100804938/LOC100781418/LOC100789881/LOC100784591/LOC100783649/L	61
MF	GO:0019001	guanyl nucleotide binding	64/3356	318/18639	0.178362	0.94818	100305599/100795694/100776891/100813605/100526848/100805852/112997598/100527908/100499682/100782425/100797931/100784033/100306147/100808042/100778623/100306687/100776330/100499740/547855/100818694/100791620/100780896/100783315/100810637/100778966/10050003	LOC100305599/LOC100795694/LOC100776891/LOC100813605/LOC100526848/LOC100805852/LOC112997598/LOC100527908/LOC100499682/LOC100782425/LOC100797931/LOC100784033/LOC100306147/LOC100808042/LOC100778623/LOC100306687/LOC100776330/LOC100499740/LOC547855/LOC10081869	64
MF	GO:0005096	GTPase activator activity	9/3356	36/18639	0.187138	0.94818	100790876/100789796/100810806/100785169/100788608/100778302/100801306/100789910/100802691	LOC100790876/LOC100789796/LOC100810806/LOC100785169/LOC100788608/LOC100778302/LOC100801306/LOC100789910/LOC100802691	9
MF	GO:0004743	pyruvate kinase activity	6/3356	22/18639	0.191459	0.94818	100801466/100803036/547689/100802271/100799747/100809327	LOC100801466/LOC100803036/PK3/LOC100802271/LOC100799747/LOC100809327	6
MF	GO:0030955	potassium ion binding	6/3356	22/18639	0.191459	0.94818	100801466/100803036/547689/100802271/100799747/100809327	LOC100801466/LOC100803036/PK3/LOC100802271/LOC100799747/LOC100809327	6
MF	GO:0031420	alkali metal ion binding	6/3356	22/18639	0.191459	0.94818	100801466/100803036/547689/100802271/100799747/100809327	LOC100801466/LOC100803036/PK3/LOC100802271/LOC100799747/LOC100809327	6
MF	GO:0046912	transferase activity, transferring acyl groups, acyl groups converted into alkyl on transfer	6/3356	22/18639	0.191459	0.94818	100795745/100800904/100805556/100499624/100775180/100781418	LOC100795745/LOC100800904/LOC100805556/LOC100499624/LOC100775180/LOC100781418	6
MF	GO:0004332	fructose-bisphosphate aldolase activity	4/3356	13/18639	0.193946	0.94818	100778363/100527532/100783089/100802732	LOC100778363/LOC100527532/LOC100783089/LOC100802732	4
MF	GO:0005086	ARF guanyl-nucleotide exchange factor activity	4/3356	13/18639	0.193946	0.94818	100782540/100802024/100798955/100794995	LOC100782540/LOC100802024/LOC100798955/LOC100794995	4
MF	GO:0015075	ion transmembrane transporter activity	72/3356	365/18639	0.211696	1	100814056/100781973/100806204/100778868/100816746/100810155/100810239/100819491/100801050/100810196/100787263/100794754/100793284/100799378/100797879/100815055/100780331/100801109/100783281/100814313/100811356/100803982/100776037/100788190/100804208/10081	LOC100814056/LOC100781973/LOC100806204/LOC100778868/LOC100816746/LOC100810155/LOC100810239/LOC100819491/LOC100801050/LOC100810196/LOC100787263/LOC100794754/LOC100793284/LOC100799378/LOC100797879/LOC100815055/LOC100780331/LOC100801109/AMT2.2/LOC100814313/L	72
MF	GO:0008565	protein transporter activity	6/3356	23/18639	0.222175	1	100799045/100306385/100789135/100780020/100792804/100797959	LOC100799045/LOC100306385/LOC100789135/LOC100780020/LOC100792804/LOC100797959	6
MF	GO:0016620	oxidoreductase activity, acting on the aldehyde or oxo group of donors, NAD or NADP as acceptor	6/3356	23/18639	0.222175	1	100807342/100789951/100793061/100804853/100776057/100777511	LOC100807342/LOC100789951/LOC100793061/LOC100804853/LOC100776057/LOC100777511	6
MF	GO:0030246	carbohydrate binding	44/3356	218/18639	0.223231	1	100794861/100815384/100817213/102661206/100808942/100780913/100812306/100801993/102665158/100802724/100817743/100816035/100779005/100798934/100790353/100798450/100775935/100814713/100809236/100798027/100791358/100778026/100811260/100800873/100792835/10078	LOC100794861/LOC100815384/LOC100817213/LOC102661206/LOC100808942/LOC100780913/LOC100812306/LOC100801993/LOC102665158/LOC100802724/LOC100817743/LOC100816035/LOC100779005/LOC100798934/LOC100790353/LOC100798450/LOC100775935/LOC100814713/LOC100809236/LOC10079	44
MF	GO:0008135	translation factor activity, RNA binding	19/3356	88/18639	0.226057	1	100796565/100795680/100787125/100792481/100499636/100783973/100787664/100775181/100781892/100804691/100798129/100805950/100820014/100786533/100306622/100780198/100777129/100803366/100784238	LOC100796565/EF1BGAMMA2/EF1BGAMMA3/LOC100792481/LOC100499636/LOC100783973/LOC100787664/LOC100775181/LOC100781892/LOC100804691/LOC100798129/LOC100805950/LOC100820014/LOC100786533/LOC100306622/LOC100780198/LOC100777129/LOC100803366/LOC100784238	19
MF	GO:0022890	inorganic cation transmembrane transporter activity	38/3356	187/18639	0.229069	1	100814056/100778868/100816746/100810155/100810239/100801050/100797879/100815055/100814313/100803982/100776037/100788190/732573/100778788/100791591/100799476/100788141/100794661/100776628/100800799/100777998/100783944/100801036/100793141/100787215/10679412	LOC100814056/LOC100778868/LOC100816746/LOC100810155/LOC100810239/LOC100801050/LOC100797879/LOC100815055/LOC100814313/LOC100803982/LOC100776037/LOC100788190/NHX1/LOC100778788/LOC100791591/LOC100799476/LOC100788141/LOC100794661/LOC100776628/LOC100800799/LOC	38
MF	GO:0031072	heat shock protein binding	8/3356	33/18639	0.232403	1	100810900/100778677/100812236/100808604/100784630/100818805/100815834/100820231	LOC100810900/LOC100778677/LOC100812236/LOC100808604/LOC100784630/LOC100818805/LOC100815834/LOC100820231	8
MF	GO:0015002	heme-copper terminal oxidase activity	4/3356	14/18639	0.23524	1	100801050/100794661/15308534/100527520	LOC100801050/LOC100794661/cox1/LOC100527520	4
MF	GO:0016624	oxidoreductase activity, acting on the aldehyde or oxo group of donors, disulfide as acceptor	4/3356	14/18639	0.23524	1	100781250/100781680/100778279/100786978	LOC100781250/LOC100781680/LOC100778279/LOC100786978	4
MF	GO:0020037	heme binding	78/3356	402/18639	0.248553	1	100806378/106797192/100809902/100817540/100812478/100813250/100800219/100809483/100802244/100780780/100778051/100787630/100799162/100791502/112997600/547693/100781617/100305937/100790279/100806350/100806157/100815671/100499929/100782549/100786799/10081779	LOC100806378/LOC106797192/LOC100809902/LOC100817540/LOC100812478/LOC100813250/LOC100800219/LOC100809483/LOC100802244/LOC100780780/LOC100778051/LOC100787630/LOC100799162/LOC100791502/LOC112997600/SIR/LOC100781617/LOC100305937/LOC100790279/LOC100806350/CYP7	78
MF	GO:0008509	anion transmembrane transporter activity	16/3356	74/18639	0.248981	1	100806204/100810196/100787263/100794754/100793284/100799378/100780331/100801109/100804208/100815443/100814670/100794163/778094/100816567/100804670/100785573	LOC100806204/LOC100810196/LOC100787263/LOC100794754/LOC100793284/LOC100799378/LOC100780331/LOC100801109/LOC100804208/LOC100815443/LOC100814670/LOC100794163/CLC1/LOC100816567/LOC100804670/LOC100785573	16
MF	GO:0008514	organic anion transmembrane transporter activity	7/3356	29/18639	0.257872	1	100793284/100801109/100815443/100814670/100794163/100816567/100785573	LOC100793284/LOC100801109/LOC100815443/LOC100814670/LOC100794163/LOC100816567/LOC100785573	7
MF	GO:0016709	oxidoreductase activity, acting on paired donors, with incorporation or reduction of molecular oxygen, NAD(P)H as one donor, and incorporation of one atom of oxygen	7/3356	29/18639	0.257872	1	100786530/100804406/100788404/100808856/100795522/100790266/100799486	LOC100786530/LOC100804406/LOC100788404/LOC100808856/LOC100795522/LOC100790266/LOC100799486	7
MF	GO:0070566	adenylyltransferase activity	3/3356	10/18639	0.262924	1	100817530/100783237/547634	LOC100817530/LOC100783237/LOC547634	3
MF	GO:0046906	tetrapyrrole binding	78/3356	404/18639	0.263992	1	100806378/106797192/100809902/100817540/100812478/100813250/100800219/100809483/100802244/100780780/100778051/100787630/100799162/100791502/112997600/547693/100781617/100305937/100790279/100806350/100806157/100815671/100499929/100782549/100786799/10081779	LOC100806378/LOC106797192/LOC100809902/LOC100817540/LOC100812478/LOC100813250/LOC100800219/LOC100809483/LOC100802244/LOC100780780/LOC100778051/LOC100787630/LOC100799162/LOC100791502/LOC112997600/SIR/LOC100781617/LOC100305937/LOC100790279/LOC100806350/CYP7	78
MF	GO:0010333	terpene synthase activity	4/3356	15/18639	0.278337	1	100783015/100812119/100782452/100806124	TPS5/TPS21/TPS3/TPS15	4
MF	GO:0016868	intramolecular transferase activity, phosphotransferases	4/3356	15/18639	0.278337	1	100802789/100820155/100794734/732605	LOC100802789/LOC100820155/LOC100794734/PMM	4
MF	GO:0004497	monooxygenase activity	9/3356	40/18639	0.285864	1	100786530/100818625/100804406/100785537/100788404/100808856/100795522/100790266/100799486	LOC100786530/LOC100818625/LOC100804406/LOC100785537/LOC100788404/LOC100808856/LOC100795522/LOC100790266/LOC100799486	9
MF	GO:0005342	organic acid transmembrane transporter activity	6/3356	25/18639	0.287699	1	100801109/100815443/100814670/100794163/100816567/100785573	LOC100801109/LOC100815443/LOC100814670/LOC100794163/LOC100816567/LOC100785573	6
MF	GO:0015116	sulfate transmembrane transporter activity	6/3356	25/18639	0.287699	1	100806204/100810196/100794754/100780331/100804208/100804670	LOC100806204/LOC100810196/LOC100794754/LOC100780331/LOC100804208/LOC100804670	6
MF	GO:0015171	amino acid transmembrane transporter activity	6/3356	25/18639	0.287699	1	100801109/100815443/100814670/100794163/100816567/100785573	LOC100801109/LOC100815443/LOC100814670/LOC100794163/LOC100816567/LOC100785573	6
MF	GO:0046943	carboxylic acid transmembrane transporter activity	6/3356	25/18639	0.287699	1	100801109/100815443/100814670/100794163/100816567/100785573	LOC100801109/LOC100815443/LOC100814670/LOC100794163/LOC100816567/LOC100785573	6
MF	GO:1901682	sulfur compound transmembrane transporter activity	6/3356	25/18639	0.287699	1	100806204/100810196/100794754/100780331/100804208/100804670	LOC100806204/LOC100810196/LOC100794754/LOC100780331/LOC100804208/LOC100804670	6
MF	GO:0004812	aminoacyl-tRNA ligase activity	15/3356	71/18639	0.289677	1	100809656/100798111/100790605/100811577/100806082/100781350/100806939/100809106/100809292/100812652/100777060/100816763/100812332/100791830/100776379	LOC100809656/LOC100798111/LOC100790605/LOC100811577/LOC100806082/LOC100781350/LOC100806939/LOC100809106/LOC100809292/LOC100812652/LOC100777060/LOC100816763/LOC100812332/LOC100791830/LOC100776379	15
MF	GO:0016875	ligase activity, forming carbon-oxygen bonds	15/3356	71/18639	0.289677	1	100809656/100798111/100790605/100811577/100806082/100781350/100806939/100809106/100809292/100812652/100777060/100816763/100812332/100791830/100776379	LOC100809656/LOC100798111/LOC100790605/LOC100811577/LOC100806082/LOC100781350/LOC100806939/LOC100809106/LOC100809292/LOC100812652/LOC100777060/LOC100816763/LOC100812332/LOC100791830/LOC100776379	15
MF	GO:0016747	transferase activity, transferring acyl groups other than amino-acyl groups	44/3356	225/18639	0.296424	1	100811435/100789434/100797017/100804647/100802957/100812924/100807120/100127426/100789881/100784591/100783649/100782335/100789930/100788297/100807972/100817884/100780213/100785983/100813762/100792323/100820316/100792511/100815354/100809547/606507/10078202	LOC100811435/LOC100789434/LOC100797017/LOC100804647/LOC100802957/LOC100812924/LOC100807120/IF7MaT/LOC100789881/LOC100784591/LOC100783649/LOC100782335/LOC100789930/LOC100788297/LOC100807972/LOC100817884/LOC100780213/LOC100785983/LOC100813762/LOC100792323/L	44
MF	GO:0001883	purine nucleoside binding	59/3356	306/18639	0.300843	1	100305599/100795694/100776891/100813605/100526848/100805852/100527908/100499682/100782425/100797931/100784033/100306147/100808042/100778623/100306687/100776330/100499740/547855/100818694/100791620/100780896/100783315/100810637/100778966/100500031/10081567	LOC100305599/LOC100795694/LOC100776891/LOC100813605/LOC100526848/LOC100805852/LOC100527908/LOC100499682/LOC100782425/LOC100797931/LOC100784033/LOC100306147/LOC100808042/LOC100778623/LOC100306687/LOC100776330/LOC100499740/LOC547855/LOC100818694/LOC10079162	59
MF	GO:0005525	GTP binding	59/3356	306/18639	0.300843	1	100305599/100795694/100776891/100813605/100526848/100805852/100527908/100499682/100782425/100797931/100784033/100306147/100808042/100778623/100306687/100776330/100499740/547855/100818694/100791620/100780896/100783315/100810637/100778966/100500031/10081567	LOC100305599/LOC100795694/LOC100776891/LOC100813605/LOC100526848/LOC100805852/LOC100527908/LOC100499682/LOC100782425/LOC100797931/LOC100784033/LOC100306147/LOC100808042/LOC100778623/LOC100306687/LOC100776330/LOC100499740/LOC547855/LOC100818694/LOC10079162	59
MF	GO:0032549	ribonucleoside binding	59/3356	306/18639	0.300843	1	100305599/100795694/100776891/100813605/100526848/100805852/100527908/100499682/100782425/100797931/100784033/100306147/100808042/100778623/100306687/100776330/100499740/547855/100818694/100791620/100780896/100783315/100810637/100778966/100500031/10081567	LOC100305599/LOC100795694/LOC100776891/LOC100813605/LOC100526848/LOC100805852/LOC100527908/LOC100499682/LOC100782425/LOC100797931/LOC100784033/LOC100306147/LOC100808042/LOC100778623/LOC100306687/LOC100776330/LOC100499740/LOC547855/LOC100818694/LOC10079162	59
MF	GO:0032550	purine ribonucleoside binding	59/3356	306/18639	0.300843	1	100305599/100795694/100776891/100813605/100526848/100805852/100527908/100499682/100782425/100797931/100784033/100306147/100808042/100778623/100306687/100776330/100499740/547855/100818694/100791620/100780896/100783315/100810637/100778966/100500031/10081567	LOC100305599/LOC100795694/LOC100776891/LOC100813605/LOC100526848/LOC100805852/LOC100527908/LOC100499682/LOC100782425/LOC100797931/LOC100784033/LOC100306147/LOC100808042/LOC100778623/LOC100306687/LOC100776330/LOC100499740/LOC547855/LOC100818694/LOC10079162	59
MF	GO:0032561	guanyl ribonucleotide binding	59/3356	306/18639	0.300843	1	100305599/100795694/100776891/100813605/100526848/100805852/100527908/100499682/100782425/100797931/100784033/100306147/100808042/100778623/100306687/100776330/100499740/547855/100818694/100791620/100780896/100783315/100810637/100778966/100500031/10081567	LOC100305599/LOC100795694/LOC100776891/LOC100813605/LOC100526848/LOC100805852/LOC100527908/LOC100499682/LOC100782425/LOC100797931/LOC100784033/LOC100306147/LOC100808042/LOC100778623/LOC100306687/LOC100776330/LOC100499740/LOC547855/LOC100818694/LOC10079162	59
MF	GO:0030695	GTPase regulator activity	10/3356	46/18639	0.30881	1	100790876/100789796/100810806/100785169/100813326/100788608/100778302/100801306/100789910/100802691	LOC100790876/LOC100789796/LOC100810806/LOC100785169/LOC100813326/LOC100788608/LOC100778302/LOC100801306/LOC100789910/LOC100802691	10
MF	GO:0001882	nucleoside binding	59/3356	307/18639	0.310443	1	100305599/100795694/100776891/100813605/100526848/100805852/100527908/100499682/100782425/100797931/100784033/100306147/100808042/100778623/100306687/100776330/100499740/547855/100818694/100791620/100780896/100783315/100810637/100778966/100500031/10081567	LOC100305599/LOC100795694/LOC100776891/LOC100813605/LOC100526848/LOC100805852/LOC100527908/LOC100499682/LOC100782425/LOC100797931/LOC100784033/LOC100306147/LOC100808042/LOC100778623/LOC100306687/LOC100776330/LOC100499740/LOC547855/LOC100818694/LOC10079162	59
MF	GO:0008417	fucosyltransferase activity	3/3356	11/18639	0.316602	1	100791990/100792811/100792300	LOC100791990/LOC100792811/LOC100792300	3
MF	GO:0019239	deaminase activity	3/3356	11/18639	0.316602	1	100803676/100791357/100787103	LOC100803676/LOC100791357/LOC100787103	3
MF	GO:0015079	potassium ion transmembrane transporter activity	6/3356	26/18639	0.321873	1	100814313/100788190/100776628/100777998/100783944/100793141	LOC100814313/LOC100788190/LOC100776628/LOC100777998/LOC100783944/LOC100793141	6
MF	GO:0019843	rRNA binding	6/3356	26/18639	0.321873	1	100811498/100810086/100306058/100500079/100807649/100810611	LOC100811498/LOC100810086/LOC100306058/LOC100500079/LOC100807649/LOC100810611	6
MF	GO:0016832	aldehyde-lyase activity	4/3356	16/18639	0.322513	1	100778363/100527532/100783089/100802732	LOC100778363/LOC100527532/LOC100783089/LOC100802732	4
MF	GO:0050664	oxidoreductase activity, acting on NAD(P)H, oxygen as acceptor	4/3356	16/18639	0.322513	1	100787949/100801077/100781551/100812342	LOC100787949/LOC100801077/LOC100781551/LOC100812342	4
MF	GO:0016765	transferase activity, transferring alkyl or aryl (other than methyl) groups	12/3356	57/18639	0.323973	1	100811089/100789268/100812378/100809567/100797019/100787994/100777770/100820392/100777009/100799139/732648/100786181	LOC100811089/LOC100789268/G2DT/LOC100809567/LOC100797019/LOC100787994/LOC100777770/LOC100820392/LOC100777009/LOC100799139/HPT1/PT11A	12
MF	GO:0016829	lyase activity	41/3356	212/18639	0.332157	1	100783015/100812119/100782452/547752/100814518/100778363/100811084/732570/100811550/100809646/100527532/100783089/100820574/100785163/100811331/100819617/100802732/547981/100811217/100796859/121172625/100787663/100795577/100806124/100818188/100797636/1003	TPS5/TPS21/TPS3/LOC547752/LOC100814518/LOC100778363/LOC100811084/LOC732570/LOC100811550/LOC100809646/LOC100527532/LOC100783089/LOC100820574/LOC100785163/LOC100811331/LOC100819617/LOC100802732/SAMDC/LOC100811217/LOC100796859/LOC121172625/LOC100787663/LOC10	41
MF	GO:0004866	endopeptidase inhibitor activity	6/3356	27/18639	0.356567	1	100170691/547933/100500648/100789064/100800889/100789630	BBI-1/KTI-1/LOC100500648/LOC100789064/LOC100800889/LOC100789630	6
MF	GO:0030414	peptidase inhibitor activity	6/3356	27/18639	0.356567	1	100170691/547933/100500648/100789064/100800889/100789630	BBI-1/KTI-1/LOC100500648/LOC100789064/LOC100800889/LOC100789630	6
MF	GO:0061134	peptidase regulator activity	6/3356	27/18639	0.356567	1	100170691/547933/100500648/100789064/100800889/100789630	BBI-1/KTI-1/LOC100500648/LOC100789064/LOC100800889/LOC100789630	6
MF	GO:0061135	endopeptidase regulator activity	6/3356	27/18639	0.356567	1	100170691/547933/100500648/100789064/100800889/100789630	BBI-1/KTI-1/LOC100500648/LOC100789064/LOC100800889/LOC100789630	6
MF	GO:0008324	cation transmembrane transporter activity	42/3356	220/18639	0.363342	1	100814056/100778868/100816746/100810155/100810239/100801050/100797879/100815055/100783281/100814313/100803982/100776037/100788190/100790119/732573/100778788/100791591/100799476/100788141/100794661/100776628/100800799/100777998/100783944/100801036/10079314	LOC100814056/LOC100778868/LOC100816746/LOC100810155/LOC100810239/LOC100801050/LOC100797879/LOC100815055/AMT2.2/LOC100814313/LOC100803982/LOC100776037/LOC100788190/AMT2.1/NHX1/LOC100778788/LOC100791591/LOC100799476/LOC100788141/LOC100794661/LOC100776628/LO	42
MF	GO:0016717	oxidoreductase activity, acting on paired donors, with oxidation of a pair of donors resulting in the reduction of molecular oxygen to two molecules of water	3/3356	12/18639	0.3704	1	100305351/547715/100499626	FAD7-1/FAD3A/FAD7-2	3
MF	GO:0008374	O-acyltransferase activity	6/3356	28/18639	0.391484	1	100789434/100802957/100783649/100820316/606507/100806466	LOC100789434/LOC100802957/LOC100783649/LOC100820316/SAT1/LOC100806466	6
MF	GO:1901681	sulfur compound binding	6/3356	28/18639	0.391484	1	100786303/100778257/100781584/100813240/100795320/100789053	LOC100786303/LOC100778257/LOC100781584/LOC100813240/LOC100795320/LOC100789053	6
MF	GO:0015291	secondary active transmembrane transporter activity	24/3356	125/18639	0.399298	1	100800053/100814056/100778868/100816746/100810155/100816063/100793298/100795338/novel.574/100792122/100793284/100815055/100797729/100500204/732573/100791591/100799476/100788960/100788647/100811560/100782284/100811954/100798475/100798822	LOC100800053/LOC100814056/LOC100778868/LOC100816746/LOC100810155/LOC100816063/LOC100793298/LOC100795338/-/LOC100792122/LOC100793284/LOC100815055/LOC100797729/LOC100500204/NHX1/LOC100791591/LOC100799476/LOC100788960/LOC100788647/LOC100811560/LOC100782284/L	24
MF	GO:0015103	inorganic anion transmembrane transporter activity	9/3356	45/18639	0.422762	1	100806204/100810196/100787263/100794754/100799378/100780331/100804208/778094/100804670	LOC100806204/LOC100810196/LOC100787263/LOC100794754/LOC100799378/LOC100780331/LOC100804208/CLC1/LOC100804670	9
MF	GO:0003684	damaged DNA binding	3/3356	13/18639	0.423336	1	100819019/100778409/100804038	LOC100819019/LOC100778409/LOC100804038	3
MF	GO:0016646	oxidoreductase activity, acting on the CH-NH group of donors, NAD or NADP as acceptor	3/3356	13/18639	0.423336	1	100797489/100782073/100788658	LOC100797489/LOC100782073/LOC100788658	3
MF	GO:0016846	carbon-sulfur lyase activity	3/3356	13/18639	0.423336	1	100796859/100777746/100782177	LOC100796859/LOC100777746/LOC100782177	3
MF	GO:0000989	transcription factor activity, transcription factor binding	8/3356	40/18639	0.434033	1	100807120/100499671/100807440/100788132/100783762/100787114/100792913/100809207	LOC100807120/LOC100499671/LOC100807440/LOC100788132/LOC100783762/LOC100787114/LOC100792913/LOC100809207	8
MF	GO:0003712	transcription cofactor activity	8/3356	40/18639	0.434033	1	100807120/100499671/100807440/100788132/100783762/100787114/100792913/100809207	LOC100807120/LOC100499671/LOC100807440/LOC100788132/LOC100783762/LOC100787114/LOC100792913/LOC100809207	8
[truncated: 259 more rows]

## Sheet: D
Category	GOID	Description	GeneRatio	BgRatio	pvalue	padj	geneID	geneName	Count
[truncated: 1,073 more rows]

## Sheet: E
KEGGID	Description	GeneRatio	BgRatio	pvalue	padj	geneID	geneName	keggID	Count
[truncated: 121 more rows]

[truncated: 1 more sheets: F]
