# Supplementary material for: Comparative transcriptome profiling reveals the importance of GmSWEET15 in soybean susceptibility to Sclerotinia sclerotiorum
Source: Front Microbiol. 2023 Jan 26;14:1119016. doi: 10.3389/fmicb.2023.1119016 (PMC9909833; doi:10.3389/fmicb.2023.1119016)
Supplement: Supplementary file 14 [file Table_8.XLS]

## Sheet: A
Category	gene_id	gene_description	WT_0h_1_fpkm	WT_0h_2_fpkm	WT_0h_3_fpkm	gmsweet15_0h_1_fpkm	gmsweet15_0h_2_fpkm	gmsweet15_0h_3_fpkm	WT_24h_1_fpkm	WT_24h_2_fpkm	WT_24h_3_fpkm	gmsweet15_24h_1_fpkm	gmsweet15_24h_2_fpkm	gmsweet15_24h_3_fpkm	WT_48h_1_fpkm	WT_48h_2_fpkm	WT_48h_3_fpkm	gmsweet15_48h_1_fpkm	gmsweet15_48h_2_fpkm	gmsweet15_48h_3_fpkm
Both up	100800911	probable caffeoyl-CoA O-methyltransferase At4g26220%2C transcript variant X1 && Q9C5D7.1 RecName: Full=Probable caffeoyl-CoA O-methyltransferase At4g26220; AltName: Full=Trans-caffeoyl-CoA 3-O-methyltransferase; Short=CCoAMT; Short=CCoAOMT && PF01596:O-me	6.86406	21.01	15.432	15.7722	7.71223	11.0812	106.43	447.205	249.804	1142.9	953.171	1120.23	571.14	738.371	1017.9	925.196	884.265	863.809
	100194418	arginyl-tRNA synthetase%2C transcript variant X1 && O23247.1 RecName: Full=Arginine--tRNA ligase, chloroplastic/mitochondrial; AltName: Full=Arginyl-tRNA synthetase; Short=ArgRS; AltName: Full=Protein EMBRYO DEFECTIVE 1027; Flags: Precursor && PF03485:Arg	5.39909	5.57037	5.04579	6.38947	6.84418	6.67594	22.15	15.9729	22.0278	29.7309	32.9329	29.0255	19.9124	18.6445	12.0115	18.9626	21.2297	20.547
	100796995	hexokinase-1 && Q42525.2 RecName: Full=Hexokinase-1; AltName: Full=Protein GLUCOSE INSENSITIVE 2 && PF03727:Hexokinase|PF00349:Hexokinase	4.67566	2.79805	4.19099	3.57809	2.65971	3.71789	7.42652	7.98261	7.85237	22.4797	12.6717	14.5833	10.5977	8.17304	12.8389	24.4161	24.7661	28.6167
	100785907	receptor-like protein kinase 5 && Q9SGP2.1 RecName: Full=Receptor-like protein kinase HSL1; AltName: Full=Protein HAESA-LIKE1; Flags: Precursor && PF00069:Protein kinase domain|PF08263:Leucine rich repeat N-terminal domain|PF13855:Leucine rich repeat	1.25854	0.712883	1.4921	1.61352	1.73921	0.902131	6.77778	16.2675	13.9661	4.34641	2.84127	4.85136	5.27571	4.30988	3.0531	4.19181	3.70719	3.38602
	100798963	receptor-like protein kinase HSL1 && C0LGX3.1 RecName: Full=LRR receptor-like serine/threonine-protein kinase HSL2; AltName: Full=Protein HAESA-LIKE2; Flags: Precursor && PF00069:Protein kinase domain|PF08263:Leucine rich repeat N-terminal domain|PF13855:	0.139971	0.105713	0.0297853	0.132927	0	0.187287	0.224937	10.1229	1.8334	15.6872	10.6176	12.0562	9.4858	3.94824	10.663	11.4651	18.7417	14.6237
	732608	GAMYB-binding protein && O80653.1 RecName: Full=SNW/SKI-interacting protein; Short=AtSKIP; AltName: Full=Protein EARLY FLOWERING AND INSENSITIVE TO PHOTOPERIOD 1; AltName: Full=SNW domain-containing protein && PF02731:SKIP/SNW domain	6.83338	6.84209	4.70952	8.06355	7.54806	7.99309	16.2631	13.7982	16.3183	23.1404	13.6544	17.778	8.26219	14.976	14.3544	18.0084	17.6006	18.6614
	100305353	DEAD-box RNA helicase && Q6YS30.1 RecName: Full=DEAD-box ATP-dependent RNA helicase 5 && PF00270:DEAD/DEAH box helicase|PF00271:Helicase conserved C-terminal domain	11.1636	6.27861	11.3471	9.65433	10.5474	9.14855	16.3285	22.8793	21.8812	91.829	78.6565	74.1579	30.795	42.6234	39.6343	37.7392	43.607	39.2475
	100788211	uncharacterized LOC100788211 && - && -	2.29854	2.67835	3.56568	2.08244	2.70631	3.12387	12.1895	9.80205	10.1567	12.1863	7.87415	11.3532	10.9843	13.901	25.1758	16.2301	13.1832	13.1346
	100791015	phosphoenolpyruvate carboxykinase (ATP) 1 && Q9T074.1 RecName: Full=Phosphoenolpyruvate carboxykinase [ATP]; Short=PEP carboxykinase; Short=PEPCK && PF01293:Phosphoenolpyruvate carboxykinase	3.34109	3.19829	2.85901	4.71889	6.22823	3.75034	16.6217	18.6144	19.9791	15.2098	19.5399	13.9148	35.3333	63.8922	44.9664	28.1755	58.3365	28.94
	100818314	receptor-like cytosolic serine/threonine-protein kinase RBK1 && Q8H1D6.1 RecName: Full=Receptor-like cytosolic serine/threonine-protein kinase RBK1; AltName: Full=Protein ROP BINDING PROTEIN KINASES 1 && PF00069:Protein kinase domain	3.07777	1.57296	2.84381	4.73043	3.02205	7.5242	8.09156	18.6585	6.95552	46.002	25.6323	36.2272	22.3599	17.7313	26.161	34.5601	43.4912	39.4224
	100797729	protein DETOXIFICATION 29 && Q38956.1 RecName: Full=Protein DETOXIFICATION 29; Short=AtDTX29; AltName: Full=Multidrug and toxic compound extrusion protein 29; Short=MATE protein 29 && PF01554:MatE	0.955516	0.28995	0.829205	0.0255213	1.23793	0.436637	3.59891	4.5238	3.79979	15.2336	12.4942	11.1025	8.10033	13.4792	13.1519	18.9626	10.5415	19.2307
	100812287	ATP-citrate synthase alpha chain protein 1-like%2C transcript variant X1 && Q9SGY2.1 RecName: Full=ATP-citrate synthase alpha chain protein 1; Short=ATP-citrate synthase A-1; AltName: Full=ATP-citrate lyase A-1; AltName: Full=Citrate cleavage enzyme A-1 &	9.49075	10.0433	7.85015	8.43826	7.94241	5.13072	23.4916	26.5995	21.7695	174.937	144.589	167.507	84.9888	107.64	98.6079	191.72	139.201	240.95
	100786773	aldehyde dehydrogenase family 2 member B1 && Q8S528.2 RecName: Full=Aldehyde dehydrogenase family 2 member B7, mitochondrial; Short=ALDH2b; Flags: Precursor && PF00171:Aldehyde dehydrogenase family	1.42409	3.856	1.44236	1.14695	2.02098	1.27207	4.00495	56.4477	7.24799	217.84	147.763	226.915	165.462	110.979	185.5	257.623	291.21	304.972
	100795250	probable alpha%2Calpha-trehalose-phosphate synthase [UDP-forming] 9%2C transcript variant X3 && Q9LRA7.1 RecName: Full=Probable alpha,alpha-trehalose-phosphate synthase [UDP-forming] 9; AltName: Full=Trehalose-6-phosphate synthase 9; Short=AtTPS9 && PF009	0.440062	0.903937	0.875206	0.57865	0.729761	0.800733	5.04553	5.53999	5.2987	6.23631	4.20369	5.52691	3.19277	1.34917	1.50894	2.66835	3.22417	3.19089
	100778775	protein JINGUBANG && - && -	3.5248	2.3671	2.3974	3.74471	2.86798	3.62698	2.43518	14.7258	7.14956	8.78749	7.89952	14.192	4.97127	4.33844	3.98573	11.5572	14.0851	13.1924
	548001	matrix metalloproteinase MMP2 && P29136.2 RecName: Full=Metalloendoproteinase 1; AltName: Full=SMEP1; Flags: Precursor && PF00413:Matrixin|PF01471:Putative peptidoglycan binding domain	1.0115	4.05157	1.21074	1.15271	2.72574	1.5226	7.48406	233.372	32.936	49.6784	72.7054	43.0798	12.6068	5.58707	16.9082	78.7501	42.7602	56.2605
	100811913	UDP-galactose/UDP-glucose transporter && Q9M9S6.1 RecName: Full=UDP-galactose/UDP-glucose transporter 3; Short=AtUTr3 && PF08449:UAA transporter family	3.74751	6.84558	2.80689	4.21783	1.99973	3.76607	12.5217	13.8104	7.41559	51.2827	47.484	49.9408	32.0297	20.5108	26.3451	37.4043	30.1544	39.5809
	100799841	probable methyltransferase PMT2%2C transcript variant X1 && B9DFI7.2 RecName: Full=Probable methyltransferase PMT2 && PF03141:Putative S-adenosyl-L-methionine-dependent methyltransferase	0	0	0.0175179	0	0.166853	0.094415	0.132294	0.461923	0.185666	2.379	1.27578	2.83627	1.90621	0.618172	1.82509	2.35601	3.08712	3.38461
	100812998	uncharacterized LOC100812998 && - && PF12906:RING-variant domain|PF12428:Protein of unknown function (DUF3675)	16.2046	18.7017	19.4602	12.3365	16.8136	15.5383	26.5748	64.6755	25.4747	141.949	70.2033	89.4191	35.4359	29.27	89.6579	77.2233	88.6492	89.0172
	100780913	beta-1%2C3-galactosyltransferase GALT1%2C transcript variant X2 && Q8L7F9.1 RecName: Full=Beta-1,3-galactosyltransferase GALT1; AltName: Full=Beta-1,3-galactosyltransferase 15; AltName: Full=Galactosyltransferase 1 && PF00337:Galactoside-binding lectin|PF	1.87723	2.23264	1.85334	1.43034	1.73751	2.59109	1.61361	13.7588	3.10152	88.8707	57.9882	67.6848	35.8036	18.3203	31.2137	36.0608	46.3419	49.0585
	100797528	protein SRG1 && Q39224.1 RecName: Full=Protein SRG1; Short=AtSRG1; AltName: Full=Protein SENESCENCE-RELATED GENE 1 && PF14226:non-haem dioxygenase in morphine synthesis N-terminal|PF03171:2OG-Fe(II) oxygenase superfamily	0.35903	0	0.382001	0.204576	0.43	0.411769	1.15394	4.17837	1.37033	57.0651	56.3234	62.3414	75.1799	52.2613	60.079	95.267	86.8949	132.477
	100812831	disease resistance protein RGA2%2C transcript variant X3 && Q7XBQ9.1 RecName: Full=Disease resistance protein RGA2; AltName: Full=Blight resistance protein RPI; AltName: Full=RGA2-blb && PF00931:NB-ARC domain	0.0482191	0	0.12313	0.329704	0.439793	0.165906	0.180808	1.36785	0.752893	10.585	6.7844	7.6523	3.68168	0.849508	2.74648	2.99793	5.10853	3.83949
	100785366	uncharacterized LOC100785366 && - && -	24.6889	19.6269	25.5901	47.7686	29.8066	28.5878	46.4335	137.138	118.825	469.065	346.873	298.165	128.555	100.728	97.0381	124.1	193.807	178.86
	100780830	uncharacterized LOC100780830%2C transcript variant X2 && - && PF00300:Histidine phosphatase superfamily (branch 1)	0.378805	2.7281	1.90437	0.944318	0.523482	1.90072	1.64869	17.6242	2.56302	80.3653	31.5151	40.3659	14.1212	7.41214	59.4348	16.472	23.3996	17.2992
	100776196	hydroquinone glucosyltransferase%2C transcript variant X1 && Q9AR73.1 RecName: Full=Hydroquinone glucosyltransferase; AltName: Full=Arbutin synthase && PF00201:UDP-glucoronosyl and UDP-glucosyl transferase	1.84036	1.75956	1.22005	2.46834	1.40857	1.60738	6.55201	46.3636	12.2899	129.813	103.09	133.594	64.3201	71.9763	118.607	132.433	127.127	155.094
	100819750	transcription factor HHO2 && Q9ZQ85.2 RecName: Full=Myb family transcription factor EFM; AltName: Full=Protein EARLY FLOWERING MYB && PF00249:Myb-like DNA-binding domain	0	0	0	0.308828	0.269638	0	0.203232	0.675821	0.282088	4.39763	2.12196	1.73514	1.29828	0.344377	4.14169	1.40405	2.84299	3.00404
	100790154	importin-9 && Q91YE6.3 RecName: Full=Importin-9; Short=Imp9; AltName: Full=Importin-9a; Short=Imp9a; AltName: Full=Importin-9b; Short=Imp9b; AltName: Full=Ran-binding protein 9; Short=RanBP9 && -	1.64145	1.89183	1.67465	1.74385	2.03517	2.13768	3.68558	3.84484	4.06	5.95927	5.94972	7.15626	4.93326	6.08762	4.00525	3.42336	4.73281	4.2214
	100527381	tau class glutathione S-transferase && P32110.1 RecName: Full=Probable glutathione S-transferase; AltName: Full=G2-4; AltName: Full=Heat shock protein 26A && PF13417:Glutathione S-transferase, N-terminal domain|PF00043:Glutathione S-transferase, C-termina	11.4165	16.0532	14.8153	10.4509	8.53497	6.97604	22.056	184.944	53.2336	484.167	422.086	477.446	236.316	306.157	427.329	359.678	268.098	402.804
	100798057	O-fucosyltransferase 19 && Q8W486.1 RecName: Full=Uncharacterized protein At1g04910 && PF10250:GDP-fucose protein O-fucosyltransferase	0.119461	0.734671	0.648231	0.408415	0.0165087	0.137009	0.367955	9.60782	1.11916	86.5387	62.6527	55.946	5.93773	7.36618	24.7025	12.2461	13.357	13.8253
	100527430	uncharacterized LOC100527430%2C transcript variant X1 && - && -	0	0.611361	0.788397	0.206969	0	0	2.6851	7.69962	0.642766	47.8009	17.1243	16.2798	7.17813	0.797284	17.939	3.33369	2.25628	1.87145
	100805877	dirigent protein 22 && Q9C523.1 RecName: Full=Dirigent protein 19; Short=AtDIR19; Flags: Precursor && PF03018:Dirigent-like protein	0	0	0	0	0	0	0.856594	3.35823	0.919884	35.2667	26.4292	43.8032	25.7044	14.8761	29.5963	96.2436	90.2694	132.52
	100806935	dirigent protein 22 && Q9FI66.1 RecName: Full=Dirigent protein 3; Short=AtDIR3; Flags: Precursor && PF03018:Dirigent-like protein	0	0	0	0	0	0	1.19618	5.32671	0.40425	51.9057	28.9043	30.8155	4.76757	3.98175	12.3652	13.869	8.5772	17.8868
	100807466	dirigent protein 22 && Q9FI66.1 RecName: Full=Dirigent protein 3; Short=AtDIR3; Flags: Precursor && PF03018:Dirigent-like protein	13.9192	34.0445	31.1191	30.0157	27.2353	32.5121	92.7028	384.25	235.248	1393.16	1252.08	1298.32	374.05	322.345	885.324	1202.14	1113.15	1214.1
	100784832	U-box domain-containing protein 16 && Q9LZW3.1 RecName: Full=U-box domain-containing protein 16; AltName: Full=Plant U-box protein 16 && PF00514:Armadillo/beta-catenin-like repeat|PF04564:U-box domain	0.598913	0.366171	0.722195	0.625647	0.0367847	0.534247	0.802055	4.87493	1.07368	31.1761	11.8597	18.6563	9.52435	1.0955	9.2051	8.32396	13.8247	11.5326
	100789085	B3 domain-containing transcription repressor VAL2%2C transcript variant X2 && Q5CCK4.1 RecName: Full=B3 domain-containing transcription repressor VAL2; AltName: Full=Protein HIGH-LEVEL EXPRESSION OF SUGAR-INDUCIBLE-LIKE 1; AltName: Full=Protein VP1/ABI3-L	0.766818	0.992809	0.766926	0.669966	1.04556	0.967404	1.49244	3.18721	3.00658	4.54563	3.37745	4.41882	3.01546	3.17437	3.40008	2.00539	2.82267	2.17496
	113001484	uncharacterized LOC113001484 && B9A1Q4.1 RecName: Full=Glycinol 4-dimethylallyltransferase; AltName: Full=Dimethylallyl diphosphate:(6aS,11aS)-(-)-3,9,6a-trihydroxypterocarpan ((-)-glycinol) 4-dimethylallyltransferase; AltName: Full=Glyceollin synthase; A	1.20536	0.865115	1.2546	1.50055	0.41281	2.36665	11.0748	62.1945	36.3114	206.728	149.941	214.131	200.92	217.276	88.0209	82.5341	124.138	134.21
	102659952	uncharacterized LOC102659952%2C transcript variant X4 && - && PF04937:Protein of unknown function (DUF 659)	2.74362	3.62653	2.36105	5.95027	3.03653	4.40807	16.0533	63.3202	34.7618	203.624	145.508	200.041	207.823	309.297	360.588	201.442	236.482	272.782
	100807467	transmembrane protein 45B%2C transcript variant X1 && Q3T130.1 RecName: Full=Transmembrane protein 45B && PF04819:Family of unknown function (DUF716)	2.67337	2.17268	2.14258	2.5333	2.28892	1.29975	6.11736	4.26649	9.64149	4.554	4.1596	4.86402	3.70653	5.11101	5.58215	7.58146	5.80615	5.06994
	100785182	protein PIN-LIKES 3%2C transcript variant X3 && Q9C9K5.1 RecName: Full=Protein PIN-LIKES 3; AltName: Full=Auxin efflux carrier-like protein 3 && PF03547:Membrane transport protein	6.75751	7.24947	9.2118	5.80088	4.13499	3.90891	46.6151	35.2129	46.9273	6.05132	14.008	12.8749	67.301	53.7431	24.5851	45.7024	28.0143	44.298
	100500076	lysine histidine transporter-like 8 && Q9SX98.1 RecName: Full=Lysine histidine transporter-like 8; AltName: Full=Amino acid transporter-like protein 1 && PF01490:Transmembrane amino acid transporter protein	1.15023	0.974326	4.47605	0.899434	1.05518	0.568373	14.0403	55.3862	29.5952	42.0259	52.6679	45.6656	48.0116	30.1314	44.831	64.0139	76.2627	85.4552
	100499625	aconitate hydratase 1 && Q42560.2 RecName: Full=Aconitate hydratase 1; Short=Aconitase 1; AltName: Full=Citrate hydro-lyase 1 && PF00330:Aconitase family (aconitate hydratase)|PF00694:Aconitase C-terminal domain	2.44185	2.78955	1.58177	1.9336	1.66738	2.3784	15.9128	14.7258	21.5165	29.306	42.4405	37.0749	32.9661	32.5758	26.1258	57.1108	50.8947	69.1495
	100808171	aspartyl protease family protein 1%2C transcript variant X1 && Q8VYV9.1 RecName: Full=Aspartyl protease family protein 1; Flags: Precursor && PF14541:Xylanase inhibitor C-terminal|PF14543:Xylanase inhibitor N-terminal	4.95177	5.3226	5.78135	3.23646	3.35929	3.84937	8.7874	42.3463	19.2672	139.729	135.552	131.556	53.5429	70.3904	74.8414	81.3176	98.9659	105.58
	100803372	la-related protein 1C%2C transcript variant X1 && Q94K80.1 RecName: Full=La-related protein 1C; Short=AtLARP1c && PF05383:La domain	1.19132	2.16191	0.860266	1.83615	0.744892	1.6463	1.85171	7.72573	3.72025	25.9509	16.7021	13.2102	7.38565	6.32863	16.1469	10.863	12.3336	14.2702
	100812989	3-dehydroquinate synthase-like && U3KRF2.2 RecName: Full=3-dehydroquinate synthase, chloroplastic; Flags: Precursor && PF01761:3-dehydroquinate synthase	16.9436	18.8267	23.2805	27.3382	27.1687	24.1835	35.8775	36.4859	50.0484	121.543	123.341	140.787	59.5377	61.7821	86.4903	146.08	114.81	178.802
	100804971	protein EARLY-RESPONSIVE TO DEHYDRATION 7%2C chloroplastic && O48832.1 RecName: Full=Protein EARLY-RESPONSIVE TO DEHYDRATION 7, chloroplastic; Flags: Precursor && PF06911:Senescence-associated protein	0.947318	3.47829	3.37341	3.89657	3.97647	1.47692	7.58802	7.14276	7.76549	22.3089	13.0027	10.5605	3.16447	6.79722	8.16904	10.123	8.7654	8.87424
	100782894	transmembrane and coiled-coil domain-containing protein 4%2C transcript variant X1 && Q5TGY1.1 RecName: Full=Transmembrane and coiled-coil domain-containing protein 4 && PF05277:Protein of unknown function (DUF726)	2.9713	3.82461	5.64641	5.17759	4.46899	4.67577	6.90331	17.0601	7.75029	74.653	43.4264	38.081	14.9383	13.0319	32.4644	19.6907	22.9161	22.1435
	100788025	disease resistance RPP8-like protein 3%2C transcript variant X2 && Q9STE7.1 RecName: Full=Putative disease resistance RPP13-like protein 3 && PF00931:NB-ARC domain	2.5338	1.52377	1.99896	1.84572	2.45903	3.76458	1.76987	11.1209	3.57413	22.2262	14.5666	13.649	5.35386	3.3305	12.1014	4.45941	4.91851	4.01219
	547659	NADPH:isoflavone reductase && P52575.1 RecName: Full=Isoflavone reductase; Short=IFR; AltName: Full=2'-hydroxyisoflavone reductase; AltName: Full=NADPH:isoflavone oxidoreductase && PF05368:NmrA-like family	2.08016	1.47285	3.31987	2.4076	1.83258	1.60291	5.57143	20.6693	4.02612	93.8553	73.1162	96.8592	79.6858	46.5979	44.7528	134.574	142.987	149.903
	100778149	NmrA-like family domain-containing protein && P52575.1 RecName: Full=Isoflavone reductase; Short=IFR; AltName: Full=2'-hydroxyisoflavone reductase; AltName: Full=NADPH:isoflavone oxidoreductase && PF05368:NmrA-like family	0	0	0	0	0	0	0.628084	5.7327	0.642371	38.7539	38.0026	52.7774	47.6727	30.9051	43.1401	133.191	104.096	198.335
	100776095	ATPase family AAA domain-containing protein 3-B && Q20748.2 RecName: Full=ATPase family AAA domain-containing protein 3 && PF12037:Domain of unknown function (DUF3523)|PF00004:ATPase family associated with various cellular activities (AAA)	1.46913	0.552223	0.930312	2.89614	1.68968	2.1809	2.72268	4.69791	4.42131	14.4197	13.017	11.2164	3.53333	8.21237	6.96627	6.10338	5.98575	5.04993
	100816377	cytochrome P450 71D8-like && O81974.1 RecName: Full=Cytochrome P450 71D8; AltName: Full=Cytochrome P450 CP7 && PF00067:Cytochrome P450	10.8103	7.85006	11.4319	10.2573	11.6135	10.8889	66.7452	38.2704	42.1002	14.941	28.369	29.9221	82.1319	119.837	45.9266	74.586	74.2548	67.4388
	106794123	cytochrome P450 CYP82D47 && O49858.1 RecName: Full=Cytochrome P450 82A3; AltName: Full=Cytochrome P450 CP6 && PF00067:Cytochrome P450	0	0	0	0	0	0	0.147454	2.3046	3.33609	7.60519	5.164	3.88467	14.1295	18.5579	20.7566	17.8128	8.90226	16.5463
	100779130	wall-associated receptor kinase-like 14 && Q8RY67.2 RecName: Full=Wall-associated receptor kinase-like 14; Flags: Precursor && PF07714:Protein tyrosine kinase	2.70164	2.56421	1.24489	1.45838	0.505281	1.17067	11.1478	39.076	12.0841	129.268	72.1716	94.4799	48.6456	31.7154	90.1594	60.3497	89.0822	77.2092
	100797177	mitogen-activated protein kinase kinase kinase 20 && Q40541.1 RecName: Full=Mitogen-activated protein kinase kinase kinase NPK1; AltName: Full=Nicotiana protein kinase 1 && PF00069:Protein kinase domain	0	0	0	0	0	0	0.0540677	2.83178	0.341463	30.9635	23.9982	17.2183	4.50308	3.8188	15.2831	10.6831	14.5945	15.8769
	100799832	histone-lysine N-methyltransferase CLF && P93831.2 RecName: Full=Histone-lysine N-methyltransferase CLF; AltName: Full=Polycomb group protein CURLY LEAF; AltName: Full=Protein INCURVATA 1; AltName: Full=Protein SET DOMAIN GROUP 1; AltName: Full=Protein ph	1.3221	1.6775	1.06346	1.56694	0.891599	1.42533	2.25212	4.5665	3.66074	12.7552	6.68588	7.73958	2.73941	5.31523	5.51921	4.0708	3.4675	5.821
	100804089	probable WRKY transcription factor 15%2C transcript variant X2 && O22176.1 RecName: Full=Probable WRKY transcription factor 15; AltName: Full=WRKY DNA-binding protein 15 && PF10533:Plant zinc cluster domain|PF03106:WRKY DNA -binding domain	26.3162	26.6954	29.2304	24.5344	28.5487	31.0516	38.5735	87.4494	61.3983	117.969	71.3997	69.4559	47.7891	76.4867	165.972	64.2017	69.1718	60.7872
	100780361	uncharacterized LOC100780361 && - && PF05678:VQ motif	0	0	0	0	0	0	0.201282	2.38954	0.625817	6.76585	5.76189	9.3486	19.9818	28.9106	50.4616	30.4259	15.4568	23.4665
	100819748	aluminum-activated malate transporter family protein && O49696.1 RecName: Full=Aluminum-activated malate transporter 12; Short=AtALMT12; AltName: Full=Quick anion channel 1 && PF11744:Aluminium activated malate transporter	9.57286	10.1873	8.68714	7.96789	8.58347	9.88592	17.2173	19.8828	28.1561	27.4198	17.7044	18.5178	27.4469	41.9297	12.0502	11.0915	17.6605	15.185
	100789970	uncharacterized LOC100789970 && - && -	7.56189	22.8248	17.623	17.8321	12.8422	9.87431	26.0612	85.799	26.3171	245.008	151.038	140.627	65.8803	41.0483	155.486	79.3016	81.2111	73.9317
	100794009	expansin-like B1 && Q850K7.2 RecName: Full=Expansin-like B1; AltName: Full=Expansin-related 1; AltName: Full=OsEXLB1; AltName: Full=OsEXPR1; AltName: Full=OsaEXPb3.1; Flags: Precursor && PF01357:Pollen allergen|PF03330:Rare lipoprotein A (RlpA)-like doubl	0	0	0	0	0	0	0.162729	0.670177	0	19.5578	11.2455	11.8201	14.1338	8.9087	15.5421	22.8653	20.6121	31.0664
	100808173	ethylene-responsive transcription factor 5-like && Q8VZ91.2 RecName: Full=Ethylene-responsive transcription factor 6; Short=AtERF6; AltName: Full=Ethylene-responsive element-binding factor 6; Short=EREBP-6 && PF00847:AP2 domain	15.291	11.6744	20.9576	13.9172	12.2431	15.3617	37.7973	105.121	41.8729	85.8216	44.8423	69.6654	9.85596	6.21982	40.9437	14.5791	13.1719	11.9596
	100812453	leucine--tRNA ligase%2C cytoplasmic%2C transcript variant X2 && F4I116.1 RecName: Full=Leucine--tRNA ligase, cytoplasmic; AltName: Full=Leucyl-tRNA synthetase; Short=LeuRS && PF00133:tRNA synthetases class I (I, L, M and V)|PF08264:Anticodon-binding domai	6.31788	6.27181	6.49552	7.67799	8.00978	7.66645	11.9207	12.2784	14.0154	34.4214	23.8104	20.1616	12.7438	16.5688	13.0815	17.3322	20.3086	19.2217
	100818856	L-lactate dehydrogenase B && P22988.1 RecName: Full=L-lactate dehydrogenase A; Short=LDH-A && PF02866:lactate/malate dehydrogenase, alpha/beta C-terminal domain|PF00056:lactate/malate dehydrogenase, NAD binding domain	0	0	0	0.22289	0.0617794	0.160225	1.07763	9.44161	2.26859	86.0863	24.2028	40.6868	18.1712	6.45574	25.0283	54.4723	98.3505	73.6803
	100782521	TVP38/TMEM64 family membrane protein YdjX%2C transcript variant X1 && - && PF09335:SNARE associated Golgi protein	0.518412	0.447463	0.468843	2.33852	1.07461	0.941392	2.82328	3.68998	2.54077	24.8249	16.2089	15.3715	8.14931	5.21541	10.3928	9.8804	11.1813	13.0852
	100786241	phospholipase D gamma 1%2C transcript variant X1 && Q9T053.1 RecName: Full=Phospholipase D gamma 1; Short=AtPLDgamma1; Short=PLD gamma 1; AltName: Full=Choline phosphatase; AltName: Full=Lecithinase D; AltName: Full=Lipophosphodiesterase II && PF00614:Pho	3.75551	6.56727	7.02117	5.09963	2.99259	3.59397	27.5894	111.324	55.7827	150.352	97.6039	118.155	59.3935	47.3017	73.9884	78.5705	73.1487	87.3806
	100809417	- && P93733.4 RecName: Full=Phospholipase D beta 1; Short=AtPLDbeta1; Short=PLD beta 1; Short=PLDbeta && PF00614:Phospholipase D Active site motif	1.23278	0.726793	0.337282	0.865507	0.766626	1.13614	6.61547	4.98211	5.74021	5.35851	7.32589	7.1281	1.30512	0.686656	1.44857	2.24853	1.68651	1.4951
	100803024	mitogen-activated protein kinase 4-like && Q40353.1 RecName: Full=Mitogen-activated protein kinase homolog MMK2 && PF00069:Protein kinase domain	0	1.23979	0.518686	0.628304	0.609525	1.06496	1.61658	8.10493	2.32582	12.9011	13.0648	13.271	2.22427	2.2125	2.58698	2.53435	1.96271	1.67629
	100782897	chalcone synthase 7 && P30081.1 RecName: Full=Chalcone synthase 7; AltName: Full=Naringenin-chalcone synthase 7 && PF00195:Chalcone and stilbene synthases, N-terminal domain|PF02797:Chalcone and stilbene synthases, C-terminal domain	3.03714	12.4989	7.51314	12.3921	4.82668	8.80149	45.4084	715.048	96.5939	2601.24	2574.96	2956.38	1515.05	1560.98	2149.48	3947.77	2967.51	4350.49
	547930	4-coumarate--CoA ligase 4 && P31687.2 RecName: Full=4-coumarate--CoA ligase 2; Short=4CL 2; AltName: Full=4-coumaroyl-CoA synthase 2; AltName: Full=Clone 4CL16 && PF00501:AMP-binding enzyme|PF13193:AMP-binding enzyme C-terminal domain	1.13778	2.70682	4.57598	2.57704	1.4151	1.9329	2.6741	75.4141	9.349	508.949	285.613	332.899	129.671	133.357	254.646	467.416	408.682	697.097
	100803381	12-oxophytodienoate reductase 2 && Q8GYB8.2 RecName: Full=12-oxophytodienoate reductase 2; AltName: Full=12-oxophytodienoate-10,11-reductase 2; Short=AtOPR2; Short=OPDA-reductase 2; Contains: RecName: Full=12-oxophytodienoate reductase 2, N-terminally pro	39.2127	36.7422	32.9791	38.2472	21.4963	28.3434	68.9061	187.249	104.807	369.978	324.058	378.179	214.806	300.652	349.638	381.177	254.172	336.53
	100527055	uncharacterized LOC100527055 && O34569.2 RecName: Full=Uncharacterized N-acetyltransferase YoaA && PF13302:Acetyltransferase (GNAT) domain	1.48645	1.85579	0.813368	0.967978	0.410833	0.913283	2.38875	14.2321	5.24974	66.5585	26.7598	18.6464	4.51436	3.86376	36.2852	14.5384	14.2165	11.3552
	100814247	increased DNA methylation 1%2C transcript variant X1 && F4IXE7.1 RecName: Full=Increased DNA methylation 1; AltName: Full=Histone H3 acetyltransferase IDM1; AltName: Full=Protein ROS4; AltName: Full=Repressor of silencing 4 && -	3.2528	1.60035	1.95196	2.86359	2.80497	2.76998	3.7811	7.0777	6.86501	15.9802	11.9922	13.4781	8.0547	9.67638	9.45932	6.52453	6.84741	7.37663
	100810304	vacuole membrane protein 1-like && Q5XF36.1 RecName: Full=Vacuole membrane protein KMS1; AltName: Full=Protein KILLING ME SLOWLY 1 && PF09335:SNARE associated Golgi protein	3.48343	2.72399	8.05875	7.69356	5.75107	7.13289	10.8244	10.782	10.0598	13.8767	13.6908	18.3139	12.7378	14.5034	8.83374	14.3745	13.8509	14.8721
	100810831	sugar transport protein 13 && Q94AZ2.2 RecName: Full=Sugar transport protein 13; AltName: Full=Hexose transporter 13; AltName: Full=Multicopy suppressor of snf4 deficiency protein 1 && PF00083:Sugar (and other) transporter	5.15644	6.55623	3.7101	4.86986	2.43302	3.25917	47.7733	147.918	46.3948	749.359	324.291	353.232	177.035	161.481	713.477	235.541	275.767	334.36
	100813532	2-hydroxyisoflavanone dehydratase-like protein && Q5NUF4.1 RecName: Full=2-hydroxyisoflavanone dehydratase; AltName: Full=Carboxylesterase HIDM && PF07859:alpha/beta hydrolase fold	0.592816	0.498892	2.34637	1.52004	1.47461	1.46178	2.63571	6.61579	3.36309	7.90686	2.90117	5.31397	3.08855	5.71853	7.50816	6.44999	6.17825	6.20124
	547489	2-hydroxyisoflavanone dehydratase && Q5NUF3.1 RecName: Full=2-hydroxyisoflavanone dehydratase; AltName: Full=Carboxylesterase HIDH && PF07859:alpha/beta hydrolase fold	9.91447	17.8858	19.7527	19.8796	19.9088	15.2375	41.0778	330.362	79.3464	1485.16	872.618	1062.58	693.688	891.031	1713.88	1895.77	1666.03	2536.22
	102669364	cysteine-rich receptor-like protein kinase && Q9M0X5.1 RecName: Full=Cysteine-rich receptor-like protein kinase 25; Short=Cysteine-rich RLK25; Flags: Precursor && PF01657:Salt stress response/antifungal|PF07714:Protein tyrosine kinase	0	0	0	0.0204991	0.119318	0	0.115628	1.14391	0.0187242	3.2789	3.25714	2.468	1.20647	0.166245	3.15641	1.09173	2.83064	2.89269
	100777697	- && Q9C6D2.1 RecName: Full=Methylthioribose kinase; Short=AtMTK; Short=MTR kinase && -	10.2203	5.11562	8.23975	8.34512	10.2507	9.42564	17.3838	43.717	24.6499	67.69	60.5878	59.4637	33.126	29.4873	49.8001	35.8735	38.6878	46.2669
	100814813	uncharacterized LOC100814813%2C transcript variant X1 && - && PF04182:B-block binding subunit of TFIIIC	2.91436	2.7688	2.79074	2.40634	2.21509	3.20319	3.46921	6.35946	6.52375	5.33878	7.03223	8.77469	5.37313	5.57241	3.22676	3.49526	4.21848	3.87607
	100777906	eukaryotic translation initiation factor 5%2C transcript variant X2 && P48724.1 RecName: Full=Eukaryotic translation initiation factor 5; Short=eIF-5 && PF01873:Domain found in IF2B/IF5|PF02020:eIF4-gamma/eIF5/eIF2-epsilon	27.3903	28.9321	26.6405	25.1198	20.0451	22.8853	81.3008	58.6876	64.5262	70.5667	71.5443	80.1274	77.2908	104.426	58.8121	76.4454	79.75	84.4811
	100802872	serine/threonine receptor-like kinase NFP && Q0GXS4.1 RecName: Full=Serine/threonine receptor-like kinase NFP; Short=RLK NFP; AltName: Full=Nod factor perception protein; AltName: Full=Nod-factor receptor 5; Flags: Precursor && PF00069:Protein kinase doma	2.6162	4.81804	4.18978	4.87696	2.78635	5.08275	6.61451	15.7767	12.29	22.937	14.597	27.4165	17.9901	12.8191	13.9312	21.8095	26.6182	28.6278
	100805354	pentatricopeptide repeat-containing protein At1g80270%2C mitochondrial && Q9XI21.2 RecName: Full=Pentatricopeptide repeat-containing protein At1g15480, mitochondrial; Flags: Precursor && -	5.9852	4.16186	5.77988	8.43201	5.3622	7.72242	13.9181	9.9613	15.3445	17.9701	17.7483	15.6235	8.70237	15.096	11.924	12.6705	9.00576	12.6509
	548064	calmodulin && Q7DMN9.3 RecName: Full=Calmodulin-5/6/7/8; Short=CaM-5/6/7/8 && PF13499:EF-hand domain pair	0	0	0.175063	0	0	0	0.195861	4.21724	0.142726	29.4638	12.6748	27.9259	23.7571	1.74241	27.9404	28.8217	38.106	44.0992
	100794205	transcription factor MYB13 && Q7XBH4.2 RecName: Full=Myb-related protein Myb4; AltName: Full=OsMyb4; AltName: Full=Transcription factor RLTR1 && PF00249:Myb-like DNA-binding domain	3.24537	2.65176	1.85705	4.05926	4.10202	2.92774	12.1798	126.213	43.8138	80.3697	71.3259	79.2264	74.0538	56.8558	149.244	100.052	93.4621	123.693
	100780576	ethylene-responsive transcription factor 1B && Q8LDC8.2 RecName: Full=Ethylene-responsive transcription factor 1B; Short=AtERF1B; AltName: Full=Ethylene-responsive element-binding factor 1B; Short=EREBP-1B && PF00847:AP2 domain	0	0	0	0	0	0	2.69931	4.23443	3.99103	15.585	8.39895	5.00999	21.3203	2.02485	31.0038	42.9727	37.8792	53.9607
	100797931	ADP-ribosylation factor && P51823.2 RecName: Full=ADP-ribosylation factor 2 && PF00025:ADP-ribosylation factor family	12.3015	11.3224	8.54166	6.27857	10.6349	6.26858	23.0948	35.9848	23.668	137.053	105.639	99.4283	62.0061	61.1223	91.7012	95.4082	77.2582	98.3749
	778040	MYB transcription factor MYB76 && Q9LDE1.1 RecName: Full=Transcription factor MYB108; AltName: Full=Myb-related protein 108; Short=AtMYB108; AltName: Full=Protein BOTRYTIS-SUSCEPTIBLE 1 && PF00249:Myb-like DNA-binding domain	16.7323	7.41619	8.26252	3.8369	3.28716	4.56352	11.524	87.5085	19.6627	346.909	188.88	200.696	91.9093	86.632	185.011	92.8191	103.333	99.945
	100777014	probable glycerol-3-phosphate acyltransferase 3 && Q9FZ22.1 RecName: Full=Probable glycerol-3-phosphate acyltransferase 2; Short=AtGPAT2 && PF01553:Acyltransferase	0	0	0	0	0	0	0	1.60858	0.0440277	0.893223	0.103497	0	0.481253	0	0.0598541	0.0313059	0.11677	0.066037
	100786799	uncharacterized LOC100786799 && - && PF09459:Ethylbenzene dehydrogenase	4.32141	11.9311	7.07184	9.50945	9.35892	9.26513	22.7514	53.4121	26.6373	186.034	145.593	119.777	52.6361	64.7141	95.0493	76.1198	83.7687	89.1584
	100816734	60S ribosomal protein L19-3 && Q9SRX2.1 RecName: Full=60S ribosomal protein L19-1; AltName: Full=Protein EMBRYO DEFECTIVE 2386 && PF01280:Ribosomal protein L19e	8.96147	10.9024	6.06612	5.15028	5.89313	4.60731	12.4977	53.8483	7.55913	351.71	174.418	165.423	28.3132	37.5735	120.966	47.4593	65.5302	45.0501
	100784859	uncharacterized LOC100784859%2C transcript variant X2 && O50017.1 RecName: Full=Poly [ADP-ribose] polymerase 2; Short=PARP-2; AltName: Full=NAD(+) ADP-ribosyltransferase 2; Short=ADPRT-2; AltName: Full=Poly[ADP-ribose] synthase 2 && -	3.45534	1.47245	2.2852	2.84706	1.85505	2.75835	5.77252	6.88127	3.76497	6.42395	6.78227	4.5362	4.59993	3.31693	5.56686	3.06346	5.66186	3.92966
	547954	hydroxyisourate hydrolase && Q8S3J3.1 RecName: Full=Hydroxyisourate hydrolase; Short=HIU hydrolase; Short=HIUHase; Flags: Precursor && PF00232:Glycosyl hydrolase family 1	17.5111	16.4062	14.9707	26.3038	26.2576	27.5838	34.2734	50.0786	51.8967	40.1752	76.2091	81.4515	92.4158	89.4611	42.5924	69.0871	77.8369	87.2454
	100301898	TIR-NBS-LRR type disease resistance protein && Q40392.1 RecName: Full=TMV resistance protein N && PF01582:TIR domain	4.23874	11.0975	16.9551	3.34771	4.27088	6.83054	12.4595	44.2065	26.0546	39.3601	37.2209	42.6974	15.3747	5.20675	24.7145	51.0509	41.6055	50.4511
	100500254	TIR-NBS disease resistance-like protein%2C transcript variant X1 && Q40392.1 RecName: Full=TMV resistance protein N && -	1.47841	4.60377	4.44236	1.04574	1.09902	3.11343	8.8889	33.9927	8.15895	78.1099	54.4509	61.4822	24.9117	7.15568	48.5334	49.4677	46.8144	47.3385
	100782377	metalloendoproteinase 5-MMP && Q9ZUJ5.1 RecName: Full=Metalloendoproteinase 5-MMP; Short=At5-MMP; Flags: Precursor && PF00413:Matrixin|PF01471:Putative peptidoglycan binding domain	4.73438	12.0306	12.0895	6.16033	1.56241	7.82057	11.6584	229.682	86.9969	77.6762	94.6378	204.05	102.193	60.3473	119.494	518.33	377.484	646.309
	100786104	metalloendoproteinase 5-MMP && Q9ZUJ5.1 RecName: Full=Metalloendoproteinase 5-MMP; Short=At5-MMP; Flags: Precursor && PF00413:Matrixin|PF01471:Putative peptidoglycan binding domain	0	0	0	0	0	0	0	2.32295	0.0881454	0.250986	0.598594	0.103274	0	0	0.199718	1.12816	1.28579	1.41023
	100776316	protein ALTERED XYLOGLUCAN 4 && O04523.1 RecName: Full=Protein ALTERED XYLOGLUCAN 4; AltName: Full=Protein trichome birefringence-like 27 && -	1.507	1.78262	1.62674	0.772821	0.477096	1.10772	6.14251	6.04731	8.94149	6.48683	6.06768	8.08263	10.1158	7.83435	5.23449	4.13716	2.72321	4.07473
	100818536	probable alpha%2Calpha-trehalose-phosphate synthase [UDP-forming] 9%2C transcript variant X1 && Q9LRA7.1 RecName: Full=Probable alpha,alpha-trehalose-phosphate synthase [UDP-forming] 9; AltName: Full=Trehalose-6-phosphate synthase 9; Short=AtTPS9 && -	2.24029	2.1885	1.29232	0.945855	1.05186	1.43946	4.26167	3.55914	4.64641	1.39502	2.54279	3.55517	1.62446	0.643128	0.45835	1.45338	1.88621	1.48549
	100782019	aldehyde dehydrogenase family 2 member B2 && Q8S528.2 RecName: Full=Aldehyde dehydrogenase family 2 member B7, mitochondrial; Short=ALDH2b; Flags: Precursor && PF00171:Aldehyde dehydrogenase family	0.635149	1.02792	1.08126	1.34711	0.819215	0.768917	8.58142	27.9393	12.3965	107.462	87.5518	121.776	74.2965	64.1428	64.2896	126.746	153.723	150.208
	100818180	ATP-citrate synthase alpha chain protein 1-like && Q9SGY2.1 RecName: Full=ATP-citrate synthase alpha chain protein 1; Short=ATP-citrate synthase A-1; AltName: Full=ATP-citrate lyase A-1; AltName: Full=Citrate cleavage enzyme A-1 && PF08442:ATP-grasp domai	9.12457	9.901	12.7041	12.7009	11.913	15.797	20.7615	52.8518	24.0165	393.599	313.079	339.449	130.673	159.398	193.254	342.793	258.115	435.117
	100804310	uncharacterized LOC100804310%2C transcript variant X1 && - && -	0.185116	0.0674078	0.354528	0.118665	0	0.0796156	0.297486	6.21064	0.7226	23.1859	11.3242	12.9215	1.62127	1.98486	10.8058	2.31212	4.62351	3.63082
	100795286	phosphoserine aminotransferase 2%2C chloroplastic && Q96255.1 RecName: Full=Phosphoserine aminotransferase 1, chloroplastic; Short=AtPSAT1; AltName: Full=Phosphohydroxythreonine aminotransferase; Flags: Precursor && PF00266:Aminotransferase class-V	0	0.0578335	0.313678	0.20362	0.197534	0.358614	0.502488	4.2888	1.06944	96.6663	37.345	49.8062	10.9407	31.6849	42.0357	28.8631	23.5542	41.252
	100806445	protein STRICTOSIDINE SYNTHASE-LIKE 6%2C transcript variant X1 && Q9SD05.1 RecName: Full=Protein STRICTOSIDINE SYNTHASE-LIKE 6; Short=AtSSL6; Flags: Precursor && PF03088:Strictosidine synthase	1.04698	0.643882	0.300771	0.805374	0.868113	0	2.10316	4.63454	3.51473	6.51674	5.33731	4.45313	5.76825	5.59409	1.03712	1.85983	3.57695	2.94236
	100776321	GDSL esterase/lipase EXL3 && Q94CH6.1 RecName: Full=GDSL esterase/lipase EXL3; AltName: Full=Family II extracellular lipase 3; Short=Family II lipase EXL3; Flags: Precursor && PF00657:GDSL-like Lipase/Acylhydrolase	0.105903	1.37114	0.135215	1.17671	1.22935	0.728758	3.80088	3.33434	4.96072	2.35419	4.96684	3.09979	6.3737	7.46307	1.64851	1.88123	1.46187	1.28143
	100784338	nucleolin && O60506.2 RecName: Full=Heterogeneous nuclear ribonucleoprotein Q; Short=hnRNP Q; AltName: Full=Glycine- and tyrosine-rich RNA-binding protein; Short=GRY-RBP; AltName: Full=NS1-associated protein 1; AltName: Full=Synaptotagmin-binding, cytopla	5.17994	4.49403	5.24846	5.84234	5.48052	6.22493	11.3678	11.7998	14.6778	15.6621	15.207	11.3403	10.9058	14.2359	11.7141	12.2677	14.3092	15.8615
	100818894	epoxide hydrolase A && O31581.1 RecName: Full=AB hydrolase superfamily protein YfhM && PF00561:alpha/beta hydrolase fold	3.58995	4.84829	3.04253	3.42102	4.07148	3.97531	5.73597	40.7891	7.63486	148.737	118.286	148.785	84.4735	63.4967	109.399	96.4349	112.011	123.985
	100795978	auxilin-like protein 1 && Q9FWS1.2 RecName: Full=Auxilin-like protein 1 && -	0	0	0	0.106521	0.103337	0.0974569	0.0546225	0.169531	0.212287	0.283344	0.526752	0.559622	0.0305321	0.186518	0.312647	0.0251578	0.0234595	0.0398011
	100782901	UPF0496 protein At2g18630 && Q56XQ0.3 RecName: Full=UPF0496 protein At2g18630 && PF05055:Protein of unknown function (DUF677)	1.64809	4.17869	3.94544	1.77382	1.49305	1.65391	4.63489	27.115	7.41021	52.5631	41.3733	45.3502	13.1045	8.43561	21.4435	16.0951	15.3246	12.2224
	100785566	calcium uniporter protein 2%2C mitochondrial%2C transcript variant X2 && O64823.1 RecName: Full=Calcium uniporter protein 2, mitochondrial; Flags: Precursor && -	0	0	0	0.492667	0	0.258688	0.664532	1.26562	0.508707	2.00561	1.83974	2.1319	1.46329	0.694864	6.27732	1.53034	0.908109	1.14451
	100817265	thioredoxin-like protein HCF164%2C chloroplastic && Q7Y0D4.1 RecName: Full=Thioredoxin-like protein HCF164, chloroplastic; AltName: Full=Protein HIGH CHLOROPHYLL FLUORESCENCE 164; Flags: Precursor && -	0	0	0.625257	0.186027	0	0	3.67259	1.35697	3.34177	11.37	12.1606	15.8271	100.622	162.621	117.81	100.685	165.769	103.559
	100789635	long chain base biosynthesis protein 2a && Q2R3K3.1 RecName: Full=Long chain base biosynthesis protein 2a && -	12.3637	10.5519	13.174	14.6045	11.7924	12.9439	18.0644	42.2428	27.3248	114.47	73.4228	71.041	29.1445	34.7763	69.3359	59.2909	66.7523	68.4283
	100793331	uncharacterized LOC100793331 && - && PF00300:Histidine phosphatase superfamily (branch 1)	3.43956	3.51269	1.53326	4.9926	3.39282	5.3561	6.79019	5.82324	5.69461	15.9677	8.67036	9.56043	8.62974	14.0531	14.8538	14.1556	14.7349	14.93
	100799135	cytochrome b-c1 complex subunit Rieske-4%2C mitochondrial && P51132.1 RecName: Full=Cytochrome b-c1 complex subunit Rieske-2, mitochondrial; AltName: Full=Complex III subunit 5-2; AltName: Full=Rieske iron-sulfur protein 2; Short=RISP2; AltName: Full=Ubiq	9.47585	4.53767	14.3774	18.3061	12.198	18.1254	23.3981	20.4346	24.2202	78.0541	52.6205	52.4202	33.9309	46.6748	40.2282	58.5587	47.9311	60.2929
	102669855	UPF0481 protein At3g47200%2C transcript variant X3 && Q9SD53.1 RecName: Full=UPF0481 protein At3g47200 && -	0.817939	1.48921	1.01169	1.50014	1.55421	1.84686	1.86213	5.05172	2.51435	10.2561	7.17187	8.53369	4.89821	2.24421	2.94794	2.87566	3.14022	3.61163
	100804843	ethylene-responsive transcription factor ABR1%2C transcript variant X1 && Q70II3.2 RecName: Full=Ethylene-responsive transcription factor ERF110 && PF00847:AP2 domain	0	0	0.171838	0.0511256	0.39678	0.643157	1.85044	12.5026	2.68519	114.937	71.94	102.506	49.8093	42.8356	62.0571	38.6177	66.4481	65.6309
	100796328	notchless protein homolog%2C transcript variant X1 && Q9FLX9.1 RecName: Full=Notchless protein homolog && PF00400:WD domain, G-beta repeat|PF08154:NLE (NUC135) domain	3.83935	7.9026	5.07459	5.91595	5.96331	8.02365	9.81972	11.4037	11.1874	17.9861	17.1684	13.5402	9.05911	11.2682	9.9862	10.6564	11.4206	10.9544
	100811783	U-box domain-containing protein 28 && Q9LXE3.1 RecName: Full=U-box domain-containing protein 28; AltName: Full=Plant U-box protein 28 && PF04564:U-box domain	0.766818	1.13881	1.12303	3.16135	1.23422	1.51319	2.89951	5.35732	3.768	6.84351	3.58716	7.05525	5.63204	3.59559	10.0056	9.6152	10.6473	7.39464
	100813929	protein VAC14 homolog%2C transcript variant X1 && Q9ZU97.2 RecName: Full=Protein VAC14 homolog && PF11916:Vacuolar protein 14 C-terminal Fig4p binding|PF12755:Vacuolar 14 Fab1-binding region	3.76096	3.94418	3.60143	4.29136	2.41678	3.36447	8.18954	5.96168	8.32407	10.6283	9.22587	14.1388	10.7432	9.80855	6.20699	7.26543	8.56606	7.68492
	100780940	LEAF RUST 10 DISEASE-RESISTANCE LOCUS RECEPTOR-LIKE PROTEIN KINASE-like 1.4%2C transcript variant X2 && F4HQ17.2 RecName: Full=LEAF RUST 10 DISEASE-RESISTANCE LOCUS RECEPTOR-LIKE PROTEIN KINASE-like 1.4; AltName: Full=Probable receptor-like serine/threoni	0	0	0.0709079	0.0506319	0.110517	0.0891725	0.107098	6.93884	0.531852	15.111	4.34865	5.48627	3.03313	0.295132	8.28345	3.51865	3.54177	5.21988
	100527161	uncharacterized LOC100527161 && - && -	16.6346	24.8444	29.3548	8.80138	13.9897	6.33664	34.4971	138.527	25.7877	433.568	233.466	240.404	138.252	70.2799	266.42	266.382	286.041	277.43
	100500517	CASP-like protein 12 && C6T1Z6.1 RecName: Full=CASP-like protein 4D1; Short=GmCASPL4D1 && PF04535:Domain of unknown function (DUF588)	0	2.53465	0.984665	0.473241	0	0.272153	1.71603	21.6739	5.55771	80.0483	47.7101	57.6273	25.5077	10.6914	18.1332	29.0677	40.9448	20.7474
	100500371	C2H2-type zinc finger family protein && Q9SLD4.1 RecName: Full=Zinc finger protein ZAT11 && PF13912:C2H2-type zinc finger	2.6599	0.488648	3.44199	3.0722	0.178822	1.73143	2.07949	27.3627	3.7603	116.26	90.2412	82.261	41.2641	23.6071	112.006	69.7571	84.4733	99.6691
	100790700	beta-hexosaminidase 1 && A7WM73.1 RecName: Full=Beta-hexosaminidase 1; AltName: Full=Beta-GlcNAcase 1; AltName: Full=Beta-N-acetylhexosaminidase 1; AltName: Full=Beta-hexosaminidase 2; Short=AtHEX2; AltName: Full=N-acetyl-beta-glucosaminidase 1; Flags: Pr	5.38228	5.52896	4.80134	4.14023	3.45277	3.70374	9.83305	10.5703	13.5347	4.53397	10.2589	9.40573	10.0766	8.07511	4.81044	12.1713	10.1473	11.9747
	100811260	rust resistance kinase Lr10 && P93604.1 RecName: Full=Rust resistance kinase Lr10; AltName: Full=Probable receptor-like serine/threonine-protein kinase LRK10; Flags: Precursor && PF13947:Wall-associated receptor kinase galacturonan-binding|PF00069:Protein	3.68233	3.45882	3.22653	1.93364	2.99336	3.62288	7.03922	26.0414	9.78933	62.0348	43.2855	51.7115	16.69	15.4939	36.3486	25.6784	32.2423	25.2795
	100811247	caffeoyl-CoA O-methyltransferase && Q40313.1 RecName: Full=Caffeoyl-CoA O-methyltransferase; AltName: Full=Trans-caffeoyl-CoA 3-O-methyltransferase; Short=CCoAMT; Short=CCoAOMT && PF01596:O-methyltransferase	120.777	155.786	120.675	117.351	96.8546	104.305	164.457	334.274	285.107	358.793	535.271	547.246	407.719	570.15	654.39	638.701	417.311	549.243
	100813205	probable E3 ubiquitin ligase SUD1%2C transcript variant X2 && F4JKK0.1 RecName: Full=Probable E3 ubiquitin ligase SUD1; AltName: Full=Protein ECERIFERUM 9; AltName: Full=Protein SUPPRESSOR OF DRY2 DEFFECTS 1; Short=AtSUD1; AltName: Full=RING/U-box domain-	12.6641	11.4699	10.9733	11.5398	10.0133	11.0449	20.021	26.0637	26.8276	45.9265	32.6061	36.0816	23.847	26.7826	22.2351	23.1617	25.9482	25.1513
	100814621	CBS domain-containing protein CBSX1%2C chloroplastic%2C transcript variant X2 && O23193.2 RecName: Full=CBS domain-containing protein CBSX1, chloroplastic; AltName: Full=CBS domain-containing protein 2; Short=AtCDCP2; AltName: Full=Protein LOSS OF THE TIM	4.79053	3.72142	6.38403	6.34645	6.55397	5.66592	11.7723	94.716	12.9341	882.752	539.757	565.915	208.024	332.403	535.425	368.136	438.55	483.638
	100815146	abscisate beta-glucosyltransferase && Q8W3P8.1 RecName: Full=Abscisate beta-glucosyltransferase; AltName: Full=ABA-glucosyltransferase && PF00201:UDP-glucoronosyl and UDP-glucosyl transferase	20.978	22.2584	15.3152	20.9729	16.0997	21.2248	47.7734	197.439	77.932	635.622	619.501	723.318	209.029	395.866	438.607	422.237	491.891	455.855
	100778086	abscisate beta-glucosyltransferase && Q8W3P8.1 RecName: Full=Abscisate beta-glucosyltransferase; AltName: Full=ABA-glucosyltransferase && PF00201:UDP-glucoronosyl and UDP-glucosyl transferase	13.3926	11.9111	8.97951	10.9236	9.66322	8.84528	21.7977	50.236	35.2471	61.4749	53.7396	61.004	33.2755	63.3443	72.0057	46.6182	48.262	47.9931
	100780748	probable apyrase 6 && O80612.2 RecName: Full=Probable apyrase 6; Short=AtAPY6; AltName: Full=ATP-diphosphatase; AltName: Full=ATP-diphosphohydrolase; AltName: Full=Adenosine diphosphatase; Short=ADPase; AltName: Full=NTPDase; AltName: Full=Nucleoside trip	5.03137	3.71308	5.36398	8.42864	5.20084	6.23208	9.72958	17.0959	11.9149	50.7779	23.8432	27.1986	11.6001	13.3107	19.8291	17.6145	20.0369	22.2702
	100776859	receptor-like protein kinase FERONIA && Q9SCZ4.1 RecName: Full=Receptor-like protein kinase FERONIA; AltName: Full=Protein SIRENE; Flags: Precursor && PF12819:Carbohydrate-binding protein of the ER|PF00069:Protein kinase domain	0.210852	0	0	0	0	0	0.651624	1.03144	1.36755	2.65006	1.62721	2.58141	0.757611	0.281064	0.671354	0.93638	0.671669	0.873652
	100820310	protein SRG1 && Q39224.1 RecName: Full=Protein SRG1; Short=AtSRG1; AltName: Full=Protein SENESCENCE-RELATED GENE 1 && PF14226:non-haem dioxygenase in morphine synthesis N-terminal|PF03171:2OG-Fe(II) oxygenase superfamily	2.5496	3.74309	2.81929	2.95742	2.06368	4.12509	11.2918	15.4132	11.8006	35.7266	59.6392	63.7575	71.7878	65.1941	57.0187	78.9884	56.1849	86.0463
	100784341	WPP domain-interacting tail-anchored protein 2%2C transcript variant X3 && A8MQR0.1 RecName: Full=WPP domain-interacting tail-anchored protein 2 && -	8.22654	6.36477	7.13167	10.49	7.76628	8.498	14.5331	25.8697	16.553	61.5772	36.1919	39.1268	14.1991	12.6095	31.2948	15.609	21.5772	17.0636
	102661207	uncharacterized LOC102661207 && - && -	1.23574	2.48559	0.845227	2.30098	1.50033	1.25275	1.77308	11.9279	6.2708	27.5926	21.8684	42.2051	16.9279	14.5308	25.4811	13.4255	19.8754	19.9997
	100793349	transcription factor FAMA%2C transcript variant X2 && Q56YJ8.1 RecName: Full=Transcription factor FAMA; AltName: Full=Basic helix-loop-helix protein 97; Short=AtbHLH97; Short=bHLH 97; AltName: Full=Transcription factor EN 14; AltName: Full=bHLH transcript	4.8508	5.10995	1.88617	4.42239	2.68138	3.94492	11.008	15.4238	13.0136	35.4374	20.4661	15.8117	15.2375	18.5184	10.3278	12.5988	18.1399	15.8699
	100792811	glycoprotein 3-alpha-L-fucosyltransferase A && Q9LJK1.1 RecName: Full=Glycoprotein 3-alpha-L-fucosyltransferase A; AltName: Full=Core alpha-(1,3)-fucosyltransferase; AltName: Full=Fuc-T C3; AltName: Full=FucT1; AltName: Full=FucTA; AltName: Full=Fucosyltr	1.56468	1.78464	2.06909	3.05677	2.42999	3.31132	4.15088	4.99372	4.479	12.9192	10.9391	9.06424	6.89369	7.78993	9.35762	10.8917	11.9306	14.7739
	100806237	transcription factor HHO5 && Q9ZQ85.2 RecName: Full=Myb family transcription factor EFM; AltName: Full=Protein EARLY FLOWERING MYB && PF00249:Myb-like DNA-binding domain	1.11065	2.61105	1.81921	0.574561	1.28442	0.72908	3.54619	5.05667	6.38903	16.9089	7.4379	3.3685	3.91189	4.10249	5.3665	4.64026	6.41488	5.06524
	100305614	uncharacterized LOC100305614 && Q9XIM0.1 RecName: Full=CCG-binding protein 1; Short=AtCBP1; AltName: Full=Protein MATERNAL EFFECT EMBRYO ARREST 14 && -	4.42558	2.04302	1.11157	3.59653	2.64685	4.4308	71.9361	38.8094	52.1089	18.9904	35.4166	42.6038	33.4322	25.3329	27.0271	33.7495	32.8232	39.5887
	100811262	uncharacterized LOC100811262%2C transcript variant X1 && - && PF08628:Sorting nexin C terminal|PF02194:PXA domain|PF00787:PX domain	2.16683	1.9638	1.99192	1.88904	2.17993	2.9076	3.12233	5.89008	4.78172	17.2923	15.4115	16.9261	5.98195	7.2469	10.1955	6.63969	7.687	8.60988
	100819793	F-box/LRR-repeat protein 17 && Q8W104.1 RecName: Full=F-box/LRR-repeat protein 17; AltName: Full=F-box-like protein 17 && -	0	0	0	0.673166	0.0217682	0.112912	0.253139	2.28333	0.737857	8.00997	2.82659	1.54888	1.03764	1.61504	4.06809	1.71969	2.419	3.10493
	102664053	protein HUA2-LIKE 2%2C transcript variant X2 && F4IZM8.1 RecName: Full=Protein HUA2-LIKE 3; AltName: Full=HUA2-like protein 3 && PF00855:PWWP domain|PF04818:RNA polymerase II-binding domain.	3.85854	4.10508	4.43182	3.82053	4.79026	4.98757	5.65862	10.6874	11.1688	28.8609	22.8431	26.1231	15.4834	16.4511	11.5247	12.758	14.3198	15.7274
	100306596	uncharacterized LOC100306596 && - && PF09420:Ribosome biogenesis protein Nop16	8.73027	4.94515	11.4562	15.8218	14.2094	11.5424	24.8119	14.9682	17.4811	33.8277	41.3404	44.031	20.0411	22.2726	30.0278	32.4882	25.5249	26.4091
	100778253	bifunctional dihydroflavonol 4-reductase/flavanone 4-reductase-like%2C transcript variant X1 && Q9XES5.1 RecName: Full=Bifunctional dihydroflavonol 4-reductase/flavanone 4-reductase; AltName: Full=Dihydroflavonol 4-reductase; Short=DFR; AltName: Full=Dihy	8.68918	7.50414	7.47381	9.06974	8.73489	11.1451	12.4499	25.3489	15.5183	130.445	93.4208	105.292	57.0888	61.8617	62.9634	72.4806	81.6785	74.5999
	100805368	probable carboxylesterase 15 && Q9FG13.1 RecName: Full=Probable carboxylesterase 15; AltName: Full=AtCXE15 && PF07859:alpha/beta hydrolase fold	0.400951	0	0	0.274155	0.265961	0	0.515469	5.96195	0.187813	63.7057	35.7612	34.4373	6.62699	8.26813	16.2132	19.3639	22.9549	25.3061
	100793149	rRNA biogenesis protein RRP5%2C transcript variant X2 && F4J8K6.2 RecName: Full=rRNA biogenesis protein RRP5; AltName: Full=Ribosomal RNA-processing protein 5 && PF00575:S1 RNA binding domain|PF05843:Suppressor of forked protein (Suf)	1.48798	1.49528	1.56569	2.09991	1.34854	2.64912	2.49548	3.5274	3.93074	2.36541	4.86878	5.37688	3.55134	4.33996	2.72694	2.63167	2.58837	1.93485
	547587	glutathione S-transferase GST 19 && P32110.1 RecName: Full=Probable glutathione S-transferase; AltName: Full=G2-4; AltName: Full=Heat shock protein 26A && PF02798:Glutathione S-transferase, N-terminal domain|PF00043:Glutathione S-transferase, C-terminal d	9.82092	13.8353	8.0887	7.95906	5.27402	5.86521	18.3583	34.7867	27.5304	66.3432	57.7746	77.8456	72.5861	71.6453	59.6233	54.009	52.4704	59.0492
	100805715	uncharacterized LOC100805715 && - && -	11.3063	10.5963	9.71741	12.0398	12.9094	12.4556	11.9144	39.8675	17.111	171.235	123.306	137.039	76.9618	80.1165	98.6537	68.9108	80.1617	90.0437
	100798446	E3 ubiquitin-protein ligase PUB24-like && Q9SF15.1 RecName: Full=E3 ubiquitin-protein ligase PUB24; AltName: Full=Plant U-box protein 24; AltName: Full=U-box domain-containing protein 24 && PF04564:U-box domain	0	0	0	0	0	0	0.337957	3.46141	0.963198	3.92693	2.1956	5.30912	0.62969	0	1.33919	0.840536	1.10312	0.262672
	100794018	autophagy-related protein 11 && Q9SUG7.1 RecName: Full=Autophagy-related protein 11 && PF10377:Autophagy-related protein 11	3.4224	2.85013	3.45498	2.92514	3.03972	3.22326	6.8795	24.4439	11.0679	25.7056	15.5991	15.7742	12.7347	13.5198	25.1553	14.0394	17.4516	17.8097
	100797019	phospho-2-dehydro-3-deoxyheptonate aldolase 1%2C chloroplastic && P27608.1 RecName: Full=Phospho-2-dehydro-3-deoxyheptonate aldolase 1, chloroplastic; AltName: Full=3-deoxy-D-arabino-heptulosonate 7-phosphate synthase 1; AltName: Full=DAHP synthase 1; Alt	1.86073	5.09688	5.23903	4.67617	2.39485	4.51496	8.25661	79.9424	25.1724	429.917	250.183	296.641	107.346	115.382	231.382	389.581	294.564	522.145
	100811053	AT-hook motif nuclear-localized protein 28 && Q9LTA2.1 RecName: Full=AT-hook motif nuclear-localized protein 17 && PF03479:Domain of unknown function (DUF296)	4.5114	2.25294	5.38975	16.2682	11.6495	16.7419	12.3939	20.412	7.9833	45.2724	27.0722	27.294	22.192	31.2709	87.5994	120.018	129.486	131.665
	100775756	serine/threonine-protein kinase CTR1-like && Q05609.1 RecName: Full=Serine/threonine-protein kinase CTR1; AltName: Full=Protein CONSTITUTIVE TRIPLE RESPONSE1 && -	0.285996	0.105795	0.156494	0.151321	0.158091	0.12886	0.995805	1.22268	1.39282	1.02176	1.13304	0.934276	1.11324	0.991196	0.260175	0.362882	0.648573	0.446524
	100783792	protein DETOXIFICATION 48-like%2C transcript variant X1 && Q9SLV0.1 RecName: Full=Protein DETOXIFICATION 48; Short=AtDTX48; AltName: Full=Multidrug and toxic compound extrusion protein 48; Short=MATE protein 48; AltName: Full=Protein ABNORMAL SHOOT 4; Alt	0	0	0	0	0	0.186604	0.501149	0.862236	0.317557	1.35632	0.597192	0.334853	1.58332	1.64469	0.949758	1.68597	2.41438	0.8891
	102666946	uncharacterized LOC102666946%2C transcript variant X2 && Q9FHK4.1 RecName: Full=Protein ENHANCED DISEASE RESISTANCE 4 && PF11331:Probable zinc-ribbon domain	1.69085	2.21197	1.34927	1.15413	1.40198	1.11101	2.5474	6.35801	4.12514	14.7412	9.97001	13.0655	11.6444	6.62312	11.4777	10.9505	16.411	19.8268
	100788580	membrane protein of ER body-like protein%2C transcript variant X5 && Q8LPT3.1 RecName: Full=Membrane protein of ER body-like protein && -	2.87712	2.32815	2.89758	1.51219	2.22106	2.21879	4.21172	7.26786	4.50524	4.65896	4.04606	4.49198	1.76751	3.09458	2.03572	1.78071	2.3966	1.91685
	100790696	uncharacterized LOC100790696 && - && PF04654:Protein of unknown function, DUF599	0	0	0	0	0	0	0.341968	0.578924	0.422876	7.48261	7.66849	7.3787	5.17839	4.62615	8.17158	2.79208	5.36742	4.62111
	100788236	calmodulin-binding receptor-like cytoplasmic kinase 1 && Q9FIL7.1 RecName: Full=Calmodulin-binding receptor-like cytoplasmic kinase 1 && PF07714:Protein tyrosine kinase	0.309999	0.842856	0.207795	0.0529915	0.179927	0.373313	0.672537	8.95818	2.12974	27.2374	18.0535	21.4791	5.7642	2.6591	7.46859	3.78588	5.87316	5.95319
	100795085	zinc finger CCCH domain-containing protein 66-like%2C transcript variant X1 && Q9LUZ4.1 RecName: Full=Zinc finger CCCH domain-containing protein 66; Short=AtC3H66 && PF13637:Ankyrin repeats (many copies)	15.6045	15.2557	14.169	25.6932	20.7123	27.6313	47.0615	87.8572	82.2727	98.1454	94.8599	122.159	65.8457	81.8406	91.8331	89.9981	105.514	95.7182
	100796490	internal alternative NAD(P)H-ubiquinone oxidoreductase A1%2C mitochondrial%2C transcript variant X2 && Q8GWA1.1 RecName: Full=Internal alternative NAD(P)H-ubiquinone oxidoreductase A1, mitochondrial; AltName: Full=Internal alternative NADH dehydrogenase N	2.53217	2.16314	2.05644	3.24638	2.6311	3.1155	3.82458	17.2659	7.08167	107.867	71.6078	82.9194	43.7496	63.5698	74.0587	42.294	38.1613	43.3504
	100812478	peroxidase 4 && A7NY33.1 RecName: Full=Peroxidase 4; Flags: Precursor && PF00141:Peroxidase	0.373735	0	1.00858	0.0290393	0	0.146125	2.4843	3.84465	5.86202	32.3446	31.7169	36.2207	49.0755	49.8977	39.4134	37.2308	28.175	34.0955
	100499623	trans-cinnamate 4-monooxygenase && Q42797.1 RecName: Full=Trans-cinnamate 4-monooxygenase; AltName: Full=Cinnamic acid 4-hydroxylase; Short=C4H; Short=CA4H; AltName: Full=Cytochrome P450 73; AltName: Full=Cytochrome P450C4H && PF00067:Cytochrome P450	29.4458	34.2135	45.5639	53.9375	52.9652	46.1375	84.3127	278.012	181.265	839.131	566.358	559.296	333.935	599.815	799.725	934.415	806.126	1172.74
	100778257	2-hydroxyacyl-CoA lyase && Q9LF46.1 RecName: Full=2-hydroxyacyl-CoA lyase; AltName: Full=2-hydroxyphytanoyl-CoA lyase; Short=2-HPCL; AltName: Full=Oxalyl-CoA decarboxylase && PF02776:Thiamine pyrophosphate enzyme, N-terminal TPP binding domain|PF00205:Thi	6.79021	7.35231	4.69602	6.90907	7.30579	7.25456	10.6739	14.5146	11.1912	65.4541	41.3733	32.4225	24.7125	54.1172	79.3879	71.4382	44.4942	80.3632
	100786103	isocitrate dehydrogenase [NADP]%2C chloroplastic && Q06197.2 RecName: Full=Isocitrate dehydrogenase [NADP]; Short=IDH; AltName: Full=IDP; AltName: Full=NADP(+)-specific ICDH; AltName: Full=Oxalosuccinate decarboxylase && PF00180:Isocitrate/isopropylmalate	3.76877	6.63108	9.37699	5.58889	7.13119	6.95459	18.8683	30.335	31.4094	186.783	221.958	223.187	124.362	99.9442	131.929	238.715	210.728	314.991
	100790182	U-box domain-containing protein 21 && Q5PNY6.1 RecName: Full=U-box domain-containing protein 21; AltName: Full=Plant U-box protein 21 && PF04564:U-box domain	20.8914	25.5435	20.6204	3.13721	3.42388	6.07776	24.3318	78.0069	43.2464	256.513	211.217	173.745	16.156	16.1135	61.2917	130.642	129.043	124.716
	100799146	uncharacterized protein At1g66480 && Q6NLC8.1 RecName: Full=Uncharacterized protein At1g66480 && PF14009:Domain of unknown function (DUF4228)	1.46543	1.80757	0.606817	1.35406	0.262717	0.511019	10.9474	10.334	9.58534	9.11246	5.86329	6.30354	2.31251	5.14746	17.9491	7.65112	7.09362	6.4001
	100500493	uncharacterized LOC100500493 && Q0JHU5.1 RecName: Full=Elicitor-responsive protein 1; Short=OsERG1; AltName: Full=17 kDa phloem protein; AltName: Full=Fungal elicitor immediate early-responsive gene 1 protein; Short=FIERG1; AltName: Full=RPP17 >A2WWV5.2 R	0	0.432934	0.71156	1.46076	0	0.447423	1.73151	23.8358	2.55254	164.524	77.3677	96.2437	43.2532	13.0055	92.3517	93.6366	112.779	114.595
	100809454	MAM33 domain-containing protein && Q8W487.1 RecName: Full=Uncharacterized protein At2g39795, mitochondrial; Flags: Precursor && PF02330:Mitochondrial glycoprotein	6.48987	4.65791	4.95365	7.79783	7.3308	8.7781	12.3943	13.414	14.6492	27.5206	28.6537	30.907	13.6448	24.7335	24.7566	21.5636	17.4301	18.3928
	100500612	uncharacterized acetyltransferase At3g50280 && Q9SND9.1 RecName: Full=Uncharacterized acetyltransferase At3g50280 && PF02458:Transferase family	0	0	0	0.0266153	0	0	0.42536	10.0179	0.87519	181.554	65.1488	60.7547	35.4126	95.4312	92.3079	76.2667	117.993	101.479
	547816	acidic ribosomal protein P0 && P50346.1 RecName: Full=60S acidic ribosomal protein P0 && PF00428:60s Acidic ribosomal protein|PF00466:Ribosomal protein L10	34.4459	32.8893	30.3986	33.4901	27.2395	26.1637	83.7801	77.0972	87.1049	244.406	211.477	218.384	100.422	166.26	171.985	167.129	152.821	169.584
	100783988	dual specificity tyrosine-phosphorylation-regulated kinase 4%2C transcript variant X2 && Q8WQL7.1 RecName: Full=Dual specificity tyrosine-phosphorylation-regulated kinase mbk-1; AltName: Full=Dual specificity Yak1-related kinase mbk-1; AltName: Full=Minib	2.42189	3.22866	2.43708	3.73652	2.70587	4.13116	7.02544	19.0024	8.98916	57.5563	36.0847	43.4795	34.4395	28.2576	30.8888	23.2655	27.5171	28.3115
	100795088	uncharacterized LOC100795088%2C transcript variant X1 && - && PF11204:Protein of unknown function (DUF2985)|PF04749:PLAC8 family	2.35925	2.24809	2.06915	4.1083	2.5595	1.76383	9.33669	21.8573	7.69453	51.1343	30.3755	33.6705	24.8368	8.65422	23.7056	25.1405	29.5839	30.9309
	100792450	probable inactive receptor-like protein kinase At3g56050%2C transcript variant X2 && C0LGQ4.1 RecName: Full=Protein MALE DISCOVERER 2; Short=AtMDIS2; AltName: Full=Probable LRR receptor-like serine/threonine-protein kinase MRH1; AltName: Full=Protein MORP	10.8469	11.2591	11.4015	11.1889	9.71738	10.6885	21.4383	29.7904	39.1773	17.4952	25.5247	25.6875	22.4733	11.9187	14.0263	17.6947	15.274	14.2829
	100796662	glycine-rich cell wall structural protein && - && PF07172:Glycine rich protein family	1.58392	4.68736	4.04462	1.99844	3.25202	4.60634	14.2421	8.46438	9.42145	9.93425	7.8438	6.51956	6.36868	8.03819	4.56289	3.34956	4.13856	4.68096
	100776840	uncharacterized LOC100776840 && - && PF14009:Domain of unknown function (DUF4228)	0	0.451603	0.954313	1.53321	1.59756	0.228596	3.95046	21.9952	5.49811	21.7107	14.7941	26.6177	6.14708	4.02959	13.9618	8.63025	6.39686	8.2466
	100811255	polyamine oxidase 2 && Q9SKX5.1 RecName: Full=Probable polyamine oxidase 2; Short=AtPAO2; AltName: Full=Amine oxidase 1 && PF01593:Flavin containing amine oxidoreductase	3.55834	7.19664	6.40244	4.10675	4.5102	6.51146	16.2626	13.9044	16.5264	15.6816	10.5927	16.2635	15.9207	11.0952	10.0549	13.8899	14.759	17.9407
	100784323	transcription factor JUNGBRUNNEN 1%2C transcript variant X2 && Q9SK55.1 RecName: Full=Transcription factor JUNGBRUNNEN 1; AltName: Full=NAC domain-containing protein 42; Short=ANAC042 && PF02365:No apical meristem (NAM) protein	1.65633	0.824795	0.325347	1.70606	0.422571	1.89963	2.21813	11.4784	0.994687	41.068	18.0304	21.2103	8.43104	3.34859	14.9197	13.5325	13.5863	18.8978
	100785386	- && Q9LS72.1 RecName: Full=Pentatricopeptide repeat-containing protein At3g29230 && -	0	0.649501	0.256201	0.179674	0.459528	0.345208	0.445315	6.05867	1.32786	13.7325	8.58099	8.41679	2.62649	3.31167	11.5207	4.94364	8.38886	5.37074
	100784864	probable LRR receptor-like serine/threonine-protein kinase At1g07650%2C transcript variant X2 && C0LGE0.1 RecName: Full=Probable LRR receptor-like serine/threonine-protein kinase At1g07650; Flags: Precursor && PF11721:Di-glucose binding within endoplasmic	0.827637	1.695	1.72916	1.71058	1.3101	1.4497	1.2333	6.98006	4.93413	26.4682	15.2809	15.8976	8.09677	8.56607	12.8725	6.68268	8.92671	5.77958
	100789468	uncharacterized LOC100789468%2C transcript variant X1 && - && -	19.8282	10.5021	16.6486	21.1717	14.6086	18.8562	41.5592	57.8319	35.0681	74.9383	60.5771	66.6961	63.4098	56.5278	59.5846	46.9652	62.3361	52.3943
	100798087	uncharacterized protein At3g06530%2C transcript variant X1 && Q9C8Z4.3 RecName: Full=Uncharacterized protein At3g06530 && PF12397:U3 small nucleolar RNA-associated protein 10|PF08146:BP28CT (NUC211) domain	2.57889	2.23644	2.00355	2.06556	3.37556	2.83214	3.10173	4.6339	7.072	22.512	22.5428	22.4538	8.14432	8.73405	8.40053	6.63569	7.23723	7.41655
	100791052	disease resistance protein RPP5 && Q40392.1 RecName: Full=TMV resistance protein N && PF01582:TIR domain	2.23979	4.13234	2.82397	5.83879	4.24047	4.62384	14.2776	13.65	11.6865	12.5097	12.4228	7.01684	14.8213	8.53886	12.1236	14.7958	10.8212	12.8077
	100791578	toll interleukin receptor%2C transcript variant X1 && Q40392.1 RecName: Full=TMV resistance protein N && PF01582:TIR domain	1.45381	2.8234	0.712258	1.21368	1.79414	2.50104	5.32459	5.18541	6.83632	6.59506	10.5894	18.0448	3.94811	8.87607	6.63838	9.0838	8.96063	10.9268
	100797026	uncharacterized LOC100797026 && - && -	3.3922	2.42313	3.99504	2.49941	3.75022	2.0794	5.51399	9.15241	6.17933	7.73576	8.39592	9.2549	11.8032	9.29038	9.47652	8.70104	9.36503	9.04008
	100811245	ABC transporter C family member 3-like && Q9LK64.1 RecName: Full=ABC transporter C family member 3; Short=ABC transporter ABCC.3; Short=AtABCC3; AltName: Full=ATP-energized glutathione S-conjugate pump 3; AltName: Full=Glutathione S-conjugate-transporting	8.91161	8.84251	7.17692	9.60417	7.03043	8.82835	8.11648	87.4874	26.4613	360.569	179.213	211.005	53.9952	75.7334	131.049	55.5334	137.663	55.4688
	100820316	serine acetyltransferase 1%2C chloroplastic && Q39218.3 RecName: Full=Serine acetyltransferase 3, mitochondrial; Short=AtSAT-3; Short=AtSERAT2;2; Short=SAT-m; Flags: Precursor && PF00132:Bacterial transferase hexapeptide (six repeats)|PF06426:Serine acety	0.613054	0.980488	0.552517	0.924669	1.13624	0.0620388	7.9105	17.6718	7.82669	43.1085	35.1202	33.8926	18.691	39.6507	48.225	27.3854	28.1502	34.7954
	100795450	OBERON-like protein && Q84N37.1 RecName: Full=OBERON-like protein; AltName: Full=Potyvirus VPg-interacting protein; Short=PVIPp && PF16312:Coiled-coil region of Oberon|PF07227:PHD - plant homeodomain finger protein	12.4296	14.8513	11.8343	12.3841	9.83492	12.5855	17.6918	39.0124	22.217	83.0888	61.9585	59.7693	31.5601	29.0468	48.7723	36.142	40.1976	40.6698
	100787872	phenylalanine ammonia-lyase 3.1%2C transcript variant X1 && P19143.1 RecName: Full=Phenylalanine ammonia-lyase class 3; AltName: Full=Phenylalanine ammonia-lyase class III && PF00221:Aromatic amino acid lyase	0	0.289192	0.285185	0.313288	0.322919	0.532054	1.25172	9.2339	3.88107	65.3128	44.5375	65.0328	66.5717	45.7528	42.7686	123.382	99.4709	187.888
	100807306	transmembrane 9 superfamily member 12 && F4JRE0.1 RecName: Full=Transmembrane 9 superfamily member 12; AltName: Full=Endomembrane protein 7; AltName: Full=Transmembrane nine protein 12; Short=AtTMN12; Flags: Precursor && PF02990:Endomembrane protein 70	3.51959	3.62352	4.04029	5.58149	3.04135	3.66576	7.99003	7.09851	7.77975	11.8066	12.1661	12.7997	8.799	15.1741	8.46104	9.95721	10.1192	10.6509
	100812316	calcium-dependent protein kinase 26%2C transcript variant X1 && Q38872.1 RecName: Full=Calcium-dependent protein kinase 6; AltName: Full=Calcium-dependent protein kinase isoform CDPK3; Short=AtCDPK3; AltName: Full=Calmodulin-domain protein kinase CDPK iso	12.115	11.742	16.8684	13.0746	13.3811	15.9541	15.2502	68.6807	29.1554	200.848	146.027	131.262	46.3276	42.9332	100.356	59.4799	71.7723	72.4221
	547483	syringolide-induced protein B15-3-5 && P27061.1 RecName: Full=Acid phosphatase 1; AltName: Full=Apase-1(1); Flags: Precursor && PF03767:HAD superfamily, subfamily IIIB (Acid phosphatase)	3.73435	5.2998	5.99658	1.76774	1.19091	3.21217	2.4928	54.6415	8.88077	110.344	77.8817	89.9397	15.6885	5.67474	83.597	37.6328	47.8209	38.8843
	100808408	putative receptor protein kinase ZmPK1 && P17801.2 RecName: Full=Putative receptor protein kinase ZmPK1; Flags: Precursor && PF00069:Protein kinase domain|PF01453:D-mannose binding lectin|PF00954:S-locus glycoprotein domain	1.08845	0.328012	1.02431	0.785948	0.91806	0.96854	1.76425	19.4983	6.9006	82.0369	39.6064	43.9006	11.5979	5.33329	21.1922	11.6052	16.3589	14.7672
	100812874	dihydrofolate reductase-like && P36591.2 RecName: Full=Dihydrofolate reductase && PF03959:Serine hydrolase (FSH1)	0.612887	0.892701	3.2768	1.65882	1.27045	1.53763	2.42127	26.0313	6.37974	162.469	133.661	150.381	89.5084	109.968	153.025	230.331	179.144	303.097
	100792122	protein DETOXIFICATION 21 && Q8W488.1 RecName: Full=Protein DETOXIFICATION 21; Short=AtDTX21; AltName: Full=Multidrug and toxic compound extrusion protein 21; Short=MATE protein 21 && PF01554:MatE	8.78075	8.04773	10.1489	15.2732	15.9407	15.0529	29.5338	95.2555	30.2107	553.681	344.643	341.345	200.813	307.283	364.074	223.296	230.263	259.828
	106794117	DEAD-box ATP-dependent RNA helicase 8%2C transcript variant X1 && Q8RXK6.1 RecName: Full=DEAD-box ATP-dependent RNA helicase 8 && PF00270:DEAD/DEAH box helicase|PF00271:Helicase conserved C-terminal domain	8.97049	11.7806	11.1251	15.9054	13.0217	12.536	20.116	21.2252	21.6519	36.2539	29.4033	31.9156	19.0943	29.5529	20.4872	21.1172	26.2112	26.5463
	100306031	shaggy-related protein kinase theta && Q96287.3 RecName: Full=Shaggy-related protein kinase theta; AltName: Full=ASK-theta && PF00069:Protein kinase domain	9.59302	9.81064	10.4077	12.1243	11.5292	12.5311	14.6167	32.0677	15.6956	41.8985	41.5782	51.5276	23.445	18.9447	35.3912	29.4871	29.7945	27.3359
	100788968	ATPase GET3A && Q16MG9.1 RecName: Full=ATPase ASNA1 homolog; AltName: Full=Arsenical pump-driving ATPase homolog; AltName: Full=Arsenite-stimulated ATPase && PF02374:Anion-transporting ATPase	5.94424	3.32627	6.01368	9.78797	6.6273	7.68402	11.7653	13.2851	11.5099	20.8286	20.955	17.7858	9.1104	18.0407	17.0374	21.8491	19.4702	21.5501
	100809483	geraniol 8-hydroxylase-like && Q8VWZ7.1 RecName: Full=Geraniol 8-hydroxylase; AltName: Full=Cytochrome P450 76B6; AltName: Full=Geraniol 10-hydroxylase; Short=CrG10H && PF00067:Cytochrome P450	0.651456	0.253034	0	1.1136	0.243072	0.75649	14.1594	10.357	15.334	48.2782	46.1087	53.8526	64.0192	141.592	98.8374	64.2261	66.5338	61.6752
	100811089	3-phosphoshikimate 1-carboxyvinyltransferase 2 && P11043.1 RecName: Full=3-phosphoshikimate 1-carboxyvinyltransferase, chloroplastic; AltName: Full=5-enolpyruvylshikimate-3-phosphate synthase; Short=EPSP synthase; Flags: Precursor && PF00275:EPSP synthase	7.11595	7.07115	7.68906	6.41334	6.49715	6.07329	10.0116	20.275	17.077	166.695	150.85	210.006	63.5226	83.6308	82.8706	146.018	86.0538	156.795
	100810023	- && Q9LRR4.1 RecName: Full=Putative disease resistance RPP13-like protein 1 && -	0.272372	0.431009	0.724497	0.0948435	0.209111	0.104127	1.15912	2.41513	2.82734	0.437287	0.481347	0.608999	1.49517	0.95272	0.492503	0.302396	0.302871	0.330752
	100801120	two-component response regulator ARR18 && Q700D9.2 RecName: Full=Putative Myb family transcription factor At1g14600 && PF00249:Myb-like DNA-binding domain	0.680042	1.91912	0.0610496	1.07165	0.704827	0.603231	3.26145	5.48523	4.7284	2.62187	2.70404	1.89524	2.51981	1.91495	1.12774	0.755004	0.814043	1.19446
	100807167	G-type lectin S-receptor-like serine/threonine-protein kinase At4g27290%2C transcript variant X3 && O81832.4 RecName: Full=G-type lectin S-receptor-like serine/threonine-protein kinase At4g27290; Flags: Precursor && PF01453:D-mannose binding lectin|PF0827	2.35849	3.04332	2.48581	3.00342	3.35989	3.75787	3.98093	14.122	6.82136	42.4618	45.0262	52.0572	22.0103	23.7402	25.0651	17.7494	21.9426	20.4998
	102668583	uncharacterized LOC102668583 && - && PF14383:DUF761-associated sequence motif	0	0.537124	0.695208	0.059097	0	0	0.305565	9.95797	2.80697	24.8423	26.9858	22.7206	0.683204	1.61753	3.74259	6.3715	5.33293	3.03617
	102662464	- && P48731.1 RecName: Full=Homeobox protein ATH1 && -	0.20945	0	0	0.286428	0.138933	1.15304	0.740498	1.99793	1.34084	10.476	3.89509	3.21856	2.14483	1.92364	1.86728	1.53475	1.73472	1.71681
	547582	glutathione S-transferase GST 13 && P32110.1 RecName: Full=Probable glutathione S-transferase; AltName: Full=G2-4; AltName: Full=Heat shock protein 26A && PF00043:Glutathione S-transferase, C-terminal domain|PF13417:Glutathione S-transferase, N-terminal d	4.0897	6.52417	5.48271	5.7925	2.51903	5.57828	9.85834	178.775	37.2192	298.258	232.74	204.007	97.037	99.2682	231.784	204.388	155.569	212.285
	100812336	laccase-7 && Q9SR40.1 RecName: Full=Laccase-7; AltName: Full=Benzenediol:oxygen oxidoreductase 7; AltName: Full=Diphenol oxidase 7; AltName: Full=Urishiol oxidase 7; Flags: Precursor && PF07732:Multicopper oxidase|PF00394:Multicopper oxidase|PF07731:Multi	0	0	0	0	0	0	2.32701	51.3346	0.0414852	1009.84	415.566	410.871	427.209	35.544	724.907	739.132	1144.91	1372.71
	100809667	mitochondrial uncoupling protein 3-like && O81845.1 RecName: Full=Mitochondrial uncoupling protein 1; Short=AtPUMP1 && PF00153:Mitochondrial carrier protein	3.92512	4.20695	4.75147	3.48141	5.89502	3.98145	9.31286	9.80018	10.3783	32.2881	37.6027	46.3347	38.518	49.6658	51.7196	62.7358	75.9053	68.8128
	100805038	protein DEFECTIVE IN EXINE FORMATION 1 && F4IYM4.1 RecName: Full=Protein DEFECTIVE IN EXINE FORMATION 1; Flags: Precursor && PF13517:Repeat domain in Vibrio, Colwellia, Bradyrhizobium and Shewanella	5.01761	4.18815	5.11741	6.84408	4.71605	5.94188	8.20148	10.108	10.8395	10.3709	12.1517	13.7922	13.3209	14.5908	7.40444	10.4355	9.80224	10.1613
	100787007	uncharacterized LOC100787007 && - && PF13419:Haloacid dehalogenase-like hydrolase	44.5017	39.1929	33.307	65.803	61.1126	65.1788	64.248	115.216	75.2812	451.693	403.202	337.392	254.358	452.288	583.584	286.102	284.025	299.699
	100499218	RIN4a protein && Q8GYN5.1 RecName: Full=RPM1-interacting protein 4 && PF05627:Cleavage site for pathogenic type III effector avirulence factor Avr	16.0877	20.6415	12.8707	12.4777	13.0306	16.2927	39.0125	63.1583	44.33	149.83	108.281	109.343	58.5474	54.6811	134.225	95.7792	91.6685	107.121
	102659872	uncharacterized LOC102659872 && - && -	0.148816	0	0	0	0	0	0.119576	5.61326	0.658358	33.6603	16.0831	14.0204	14.4817	9.49864	67.2314	1.32177	2.15694	2.84624
	100811802	2-alkenal reductase (NADP(+)-dependent) && Q9SLN8.1 RecName: Full=2-alkenal reductase (NADP(+)-dependent); AltName: Full=Alkenal double bound reductase; AltName: Full=Allylic alcohol dehydrogenase 1; Short=allyl-ADH1; AltName: Full=Flavin-free double bond	10.2608	11.2976	13.69	10.5313	6.58555	13.9222	54.6425	24.6922	21.9202	123.686	88.402	67.5045	83.1843	25.3692	99.2871	37.8458	44.3138	59.7738
	100817486	putative ABC transporter C family member 15%2C transcript variant X1 && Q9M1C7.2 RecName: Full=ABC transporter C family member 9; Short=ABC transporter ABCC.9; Short=AtABCC9; AltName: Full=ATP-energized glutathione S-conjugate pump 9; AltName: Full=Glutat	1.18008	0.736649	1.56387	1.27878	1.21435	0.906312	1.0498	19.2637	6.5724	170.308	87.4141	103.334	53.2572	78.2555	68.7958	39.6792	64.0421	55.6683
	100820166	dynamin-related protein 1E && Q9FNX5.1 RecName: Full=Dynamin-related protein 1E; AltName: Full=Dynamin-like protein 4; AltName: Full=Dynamin-like protein DLP2; AltName: Full=Dynamin-like protein E && PF00350:Dynamin family|PF01031:Dynamin central region|P	1.23791	0.961644	2.01518	2.28538	1.49858	2.47037	3.87924	75.2495	12.9503	271.359	172.053	181.191	66.9858	59.3136	130.517	78.4765	105.757	96.7434
	100799344	NAD-dependent malic enzyme 1%2C mitochondrial%2C transcript variant X1 && P37221.1 RecName: Full=NAD-dependent malic enzyme 62 kDa isoform, mitochondrial; Short=NAD-ME; Flags: Precursor && PF03949:Malic enzyme, NAD binding domain|PF00390:Malic enzyme, N-t	6.85991	8.45786	7.13722	8.93651	7.68523	8.19789	12.8473	15.3445	17.8517	16.6462	16.4868	20.7878	18.7527	20.5383	15.1171	17.9259	15.4327	18.7226
	100781858	probable serine/threonine-protein kinase PBL19%2C transcript variant X6 && Q9LTC0.1 RecName: Full=Probable receptor-like protein kinase At5g47070 && PF07714:Protein tyrosine kinase	4.77684	5.75668	5.12557	6.50693	6.63072	7.42903	7.60795	17.9488	8.80709	28.8698	24.0818	28.6444	20.5733	26.921	34.5155	15.3183	19.5829	13.6842
	100789844	uclacyanin-3 && Q41001.1 RecName: Full=Blue copper protein; Flags: Precursor && PF02298:Plastocyanin-like domain	13.3799	11.5917	24.1006	39.4091	20.2085	25.4567	212.101	422.83	309.061	457.923	705.796	750.96	490.359	491.084	655.444	973.958	639.048	888.504
	100791789	E3 ubiquitin-protein ligase RNF25-like && - && PF05773:RWD domain|PF13639:Ring finger domain	3.45068	3.61613	6.01973	4.23416	4.36255	3.29144	8.78466	14.7613	8.48193	58.2711	38.9577	47.532	26.8227	26.3163	25.6725	24.4656	28.8271	35.3256
	100811080	cytochrome P450 98A2 && O48922.1 RecName: Full=Cytochrome P450 98A2 && PF00067:Cytochrome P450	5.70947	9.3152	7.52099	8.44694	7.95416	9.22392	21.1683	19.7045	33.3059	31.3112	32.5157	31.2548	49.6204	59.4636	84.8967	65.4155	51.6681	64.243
	100791783	putative SWI/SNF-related matrix-associated actin-dependent regulator of chromatin subfamily A member 3-like 1 && Q9FF61.1 RecName: Full=Putative SWI/SNF-related matrix-associated actin-dependent regulator of chromatin subfamily A member 3-like 1; Short=SM	0	0	0	0.0864583	0.150973	0.191425	0	0.908161	0.268506	4.75592	1.73266	1.49892	0.672405	0	1.43863	0.314458	1.08914	1.04236
	100784891	putative methyltransferase DDB_G0268948 && Q55EX9.2 RecName: Full=Putative methyltransferase DDB_G0268948 && PF08241:Methyltransferase domain	20.1299	28.3801	30.7899	41.0305	32.5976	35.8698	42.3362	172.165	58.3263	417.149	463.532	521.546	378.673	561.051	564.368	497.375	377.688	556.962
	100793368	uncharacterized LOC100793368 && - && -	3.67183	2.78755	3.96357	2.4536	3.09987	2.29701	15.5564	104.14	20.8479	369.198	188.598	249.603	199.697	276.957	474.304	241.556	220.757	277.206
	547822	glucan endo-1%2C3-beta-glucosidase && Q03773.1 RecName: Full=Glucan endo-1,3-beta-glucosidase; AltName: Full=(1->3)-beta-glucan endohydrolase; Short=(1->3)-beta-glucanase; AltName: Full=Beta-1,3-endoglucanase; Flags: Precursor && PF00332:Glycosyl hydrolas	0	0.936077	0	0	0	0	24.9275	45.0762	37.0139	128.43	167.586	85.9114	15.5081	34.511	65.8521	92.1399	9.34504	59.0062
	100796521	uncharacterized LOC100796521 && Q93V66.1 RecName: Full=Protein FATTY ACID EXPORT 1, chloroplastic; Short=At-FAX1; Flags: Precursor && PF03647:Transmembrane proteins 14C	19.9404	22.3831	14.148	23.8318	24.9617	30.5775	51.0125	58.3855	46.312	176.134	143.932	135.041	83.2726	68.7717	119.965	106.745	107.533	101.008
	100803263	ABC transporter A family member 1%2C transcript variant X1 && Q84M24.2 RecName: Full=ABC transporter A family member 1; Short=ABC transporter ABCA.1; Short=AtABCA1; AltName: Full=ABC one homolog protein 1; Short=AtAOH1 && PF12698:ABC-2 family transporter	1.64233	2.67536	1.37501	1.51876	2.11331	2.53974	2.71858	12.6144	7.32865	41.2664	34.0161	44.4878	13.9867	18.3743	12.9443	14.5371	16.9098	19.1155
	100808931	guanylate kinase 1%2C transcript variant X1 && Q9M682.1 RecName: Full=Guanylate kinase 2; Short=AtGK2; AltName: Full=GMP kinase 2 && PF00625:Guanylate kinase	17.009	17.1084	16.7506	17.323	13.9462	16.204	26.5567	98.4876	71.9753	128.714	134.532	133.387	78.8486	128.501	132.613	85.6896	81.2111	96.3353
	100811618	adenylosuccinate synthetase 2%2C chloroplastic && B9SL58.1 RecName: Full=Adenylosuccinate synthetase 2, chloroplastic; Short=AMPSase 2; Short=AdSS 2; AltName: Full=IMP--aspartate ligase 2; Flags: Precursor && PF00709:Adenylosuccinate synthetase	3.2543	2.50624	2.60584	3.57274	2.74485	2.50967	7.97985	6.06055	7.22766	6.78207	9.54198	6.65902	5.77089	7.65684	5.8359	8.00472	7.0287	8.34409
	100815706	cytochrome P450 93A3 && O81973.1 RecName: Full=Cytochrome P450 93A3; AltName: Full=Cytochrome P450 CP5 && PF00067:Cytochrome P450	0	0	0	0	0.234095	0.0809501	1.99127	13.1135	2.88987	17.7299	17.3862	19.7555	5.94569	6.76785	9.85498	22.4291	17.0503	18.6604
	100819271	TBCC domain-containing protein 1 && - && PF07986:Tubulin binding cofactor C	13.0436	7.35847	10.7204	9.43327	13.1797	12.378	18.7125	24.6435	21.129	54.7628	37.0534	43.0017	20.9904	26.1948	26.7064	25.3572	27.9918	34.6285
	100776878	3%2C9-dihydroxypterocarpan 6A-monooxygenase && Q42798.1 RecName: Full=3,9-dihydroxypterocarpan 6A-monooxygenase; AltName: Full=Cytochrome P450 93A1; AltName: Full=Dihydroxypterocarpan 6a-hydroxylase; Short=D6aH && PF00067:Cytochrome P450	0	0	0.352033	0.457036	0	0.0287474	1.26213	21.6282	2.68742	82.9667	55.9773	73.5043	103.121	61.331	279.897	320.51	254.032	402.851
	100790549	pterocarpan synthase-like && Q9C523.1 RecName: Full=Dirigent protein 19; Short=AtDIR19; Flags: Precursor && PF03018:Dirigent-like protein	1.05793	3.14607	2.08943	3.27779	1.58991	3.52626	2.17828	12.7381	14.4021	14.8822	28.314	26.2181	51.6138	55.3993	97.7555	93.597	94.0557	120.242
	100500048	pterocarpan synthase-like && Q9SS03.1 RecName: Full=Dirigent protein 21; Short=AtDIR21; Flags: Precursor && PF03018:Dirigent-like protein	6.98228	5.56771	5.49058	7.94387	10.4286	5.29001	9.66019	22.0974	13.9706	41.3989	61.2127	65.3464	76.8837	67.4286	81.4177	94.7175	118.722	77.537
	100786298	probable LRR receptor-like serine/threonine-protein kinase RKF3 && P93050.1 RecName: Full=Probable LRR receptor-like serine/threonine-protein kinase RKF3; AltName: Full=Receptor-like kinase in flowers 3; Flags: Precursor && PF00069:Protein kinase domain	1.45705	2.12227	1.20374	2.72267	1.82403	2.28545	4.33869	19.4241	7.32697	23.1254	16.8829	16.0518	6.49282	3.94826	17.2532	15.7009	18.3974	19.3365
	100786829	probable indole-3-acetic acid-amido synthetase GH3.6 && Q60EY1.2 RecName: Full=Probable indole-3-acetic acid-amido synthetase GH3.6; AltName: Full=Auxin-responsive GH3-like protein 6; Short=OsGH3-6 && PF03321:GH3 auxin-responsive promoter	0.146061	0	0.0699325	0.540967	0.100923	0.41879	0.293403	1.88956	0.475123	8.84774	5.39081	5.24379	3.78299	2.91072	6.63998	3.89187	5.67054	5.35901
	100818199	cytochrome P450 94A1 && O81117.2 RecName: Full=Cytochrome P450 94A1; AltName: Full=P450-dependent fatty acid omega-hydroxylase && PF00067:Cytochrome P450	0	0	0	0	0	0	0.174656	1.44836	0.106061	3.48808	0.797823	3.05689	8.66437	1.67147	9.63162	3.58973	5.56963	9.09939
	100817488	uncharacterized LOC100817488%2C transcript variant X2 && - && PF05514:HR-like lesion-inducing	10.0554	12.5474	12.0136	13.8153	8.22065	9.53856	23.2951	47.2385	28.283	148.454	111.815	123.136	63.312	63.9998	126.57	113.308	107.897	113.454
	100819445	inorganic phosphate transporter 1-2 && Q96303.1 RecName: Full=Inorganic phosphate transporter 1-4; Short=AtPht1;4; AltName: Full=H(+)/Pi cotransporter && PF00083:Sugar (and other) transporter	2.69256	1.44966	1.60828	2.5292	3.64725	1.44467	6.12636	10.5459	4.78692	31.9127	17.0259	8.59561	10.848	11.249	28.1244	6.21552	8.63871	5.61905
	100798307	heat shock cognate 70 kDa protein 2 && P09189.1 RecName: Full=Heat shock cognate 70 kDa protein && PF00012:Hsp70 protein	111.326	138.936	104.717	111.336	86.4449	94.5628	262.059	289.876	281.129	771.519	788.639	825.63	346.432	394.927	200.465	326.351	288.387	332.479
	100816962	glutathione S-transferase && Q9LZ06.1 RecName: Full=Glutathione S-transferase L3; Short=AtGSTL3; AltName: Full=GST class-lambda member 3 && PF13417:Glutathione S-transferase, N-terminal domain|PF13410:Glutathione S-transferase, C-terminal domain	0	0	0	0	0	0	4.61781	26.9188	4.7168	94.5877	147.478	128.723	27.1798	71.9683	57.4503	69.2589	23.3416	70.287
	114482795	microRNA MIR10199 && - && -	0	0	0	0	0	0	9.93191	37.7613	8.36329	196.463	247.008	279.262	91.0464	200.63	363.827	200.358	56.3059	175.617
	100499820	DNA-binding protein S1FA && P42552.1 RecName: Full=DNA-binding protein S1FA && -	5.26683	6.34875	7.99991	4.0359	7.22818	6.01445	18.3141	12.7383	13.8951	15.5938	22.4423	9.21971	18.2716	14.8704	21.6848	24.0953	19.8364	21.1602
	100787902	phenylalanine ammonia-lyase 1 && P27991.1 RecName: Full=Phenylalanine ammonia-lyase 1 && PF00221:Aromatic amino acid lyase	0.159767	1.77302	1.04907	1.38504	1.02193	1.51169	1.59551	33.191	12.7225	70.5493	50.7385	49.3525	65.5654	38.4041	126.206	95.6069	82.6549	124.57
	100788438	phenylalanine ammonia-lyase 1 && P27991.1 RecName: Full=Phenylalanine ammonia-lyase 1 && PF00221:Aromatic amino acid lyase	0.0944988	0.527629	0.0678677	0.10096	0.215474	0.386104	0.113896	10.627	2.39769	23.3963	15.088	20.2262	16.298	11.2786	31.643	30.0583	30.1571	37.2631
	100791603	cell division cycle protein 48 homolog && P54774.1 RecName: Full=Cell division cycle protein 48 homolog; AltName: Full=Valosin-containing protein homolog; Short=VCP && PF02359:Cell division protein 48 (CDC48), N-terminal domain|PF02933:Cell division prote	25.7677	24.1572	22.3776	35.3008	26.4341	33.147	64.1656	74.1565	57.7678	223.027	166.293	185.556	127.948	156.736	116.065	123.303	140.815	130.071
	100301876	transcription factor RAX2 && Q9FKL2.1 RecName: Full=Transcription factor MYB36; AltName: Full=Myb-related protein 36; Short=AtMYB36 && PF00249:Myb-like DNA-binding domain	0.463123	1.44549	0.63354	0.678571	1.53601	0.73982	4.27943	15.4991	5.70748	23.4397	22.3409	24.9175	12.3912	12.3247	17.3439	9.43876	12.7058	13.5963
	100800955	WD repeat-containing protein 3 && Q8BHB4.1 RecName: Full=WD repeat-containing protein 3 && PF04003:Dip2/Utp12 Family|PF00400:WD domain, G-beta repeat	2.54973	2.55679	3.8778	3.74606	3.86899	3.94203	5.1821	5.29886	7.35082	23.0609	22.8154	25.883	10.5835	12.4177	9.16189	9.32497	8.10888	10.362
	100783644	wall-associated receptor kinase-like 20 && Q9LZM4.1 RecName: Full=Wall-associated receptor kinase-like 20; Flags: Precursor && PF13947:Wall-associated receptor kinase galacturonan-binding|PF07714:Protein tyrosine kinase	0.398381	0.455108	0.538563	0.861258	0.427473	0.604721	1.43105	1.75323	2.68937	2.38327	2.35103	1.57547	0.315754	0.568522	0.373072	0.234156	0.266871	0.109763
	100527532	fructose-bisphosphate aldolase 6%2C cytosolic && Q9SJQ9.1 RecName: Full=Fructose-bisphosphate aldolase 6, cytosolic; Short=AtFBA6; AltName: Full=Cytosolic aldolase 2; Short=cAld2 && PF00274:Fructose-bisphosphate aldolase class-I	2.94938	3.45769	6.78513	7.8392	7.06808	7.33245	10.7222	10.4275	11.3725	38.9184	36.0848	37.5548	23.6502	36.3063	37.7923	59.2603	49.4137	68.9462
	100784187	auxin-responsive protein SAUR23 && P0DKL1.1 RecName: Full=Auxin-responsive protein SAUR50; AltName: Full=Protein SMALL AUXIN UP RNA 50 && PF02519:Auxin responsive protein	0.457971	0.938822	1.12072	0.304445	0	0.393932	1.47194	8.89891	6.4754	12.556	18.4281	19.6883	5.5308	3.17444	21.8727	20.4511	19.8081	16.5052
	100784539	exocyst complex component SEC15B && F4JHH5.1 RecName: Full=Exocyst complex component SEC15B; Short=AtSec15b && PF04091:Exocyst complex subunit Sec15-like	4.05458	8.18768	5.02226	8.81021	4.33198	6.33325	10.8921	20.3739	9.60647	51.5569	29.2457	27.2339	17.1777	18.7014	29.609	25.2623	27.9425	27.4002
	100790376	histidine kinase CKI1 && O22267.1 RecName: Full=Histidine kinase CKI1; AltName: Full=Protein CYTOKININ-INDEPENDENT 1 && PF00072:Response regulator receiver domain|PF02518:Histidine kinase-, DNA gyrase B-, and HSP90-like ATPase	1.90711	1.54764	0.756575	0.861579	0.451799	1.13659	3.91853	3.7199	4.19014	1.36268	1.94997	2.35496	2.09243	2.65565	3.38311	2.82816	3.15905	3.27
	100802903	DNA replication licensing factor MCM7 && B8BMI1.1 RecName: Full=DNA replication licensing factor MCM7; AltName: Full=Minichromosome maintenance protein 7 && PF14551:MCM N-terminal domain|PF00493:MCM2/3/5 family	0	0	0	0.0365381	0	0	0.309147	1.87901	0.116811	3.52801	1.12451	1.78893	0.65281	0.425959	0.589828	0.332232	0.243418	0.350408
	100795639	probable glycerol-3-phosphate acyltransferase 2 && Q9FZ22.1 RecName: Full=Probable glycerol-3-phosphate acyltransferase 2; Short=AtGPAT2 && PF01553:Acyltransferase	0.113544	0	0.163092	0.121308	0	0.415086	8.78128	12.8485	12.8755	19.7823	30.0411	30.3394	17.2114	14.4864	7.77279	8.98181	10.5502	7.07995
	100804496	bifunctional epoxide hydrolase 2-like%2C transcript variant 1 && P34913.2 RecName: Full=Bifunctional epoxide hydrolase 2; Includes: RecName: Full=Cytosolic epoxide hydrolase 2; Short=CEH; AltName: Full=Epoxide hydratase; AltName: Full=Soluble epoxide hydr	2.00767	16.9523	11.1171	8.4679	9.4814	5.33098	29.1074	23.8776	26.9863	33.2541	32.3594	27.8453	63.3553	61.186	43.4499	34.21	57.7464	24.0202
	547908	basic 7S globulin && P13917.2 RecName: Full=Basic 7S globulin; AltName: Full=SBg7S; Short=Bg; Contains: RecName: Full=Basic 7S globulin high kDa subunit; Contains: RecName: Full=Basic 7S globulin low kDa subunit; Flags: Precursor && PF14543:Xylanase inhib	0	0	0	0	0	0.0318516	0.624825	0.554074	0.491451	0.123473	0.770176	0.101611	1.69639	0	0.0786012	0.123334	0.268352	0.130081
	100780074	sugar transporter ERD6-like 5%2C transcript variant X2 && Q3ECP7.2 RecName: Full=Sugar transporter ERD6-like 5 && PF00083:Sugar (and other) transporter	4.65892	4.96597	5.07665	4.41681	6.5715	4.58325	6.32521	19.6064	10.2009	94.6382	60.3748	81.5188	45.9866	27.6304	47.5143	61.6833	60.0142	89.482
	100784363	acyl carrier protein 1%2C chloroplastic-like && P93092.1 RecName: Full=Acyl carrier protein 1, chloroplastic; Short=ACP 1; Flags: Precursor && PF00550:Phosphopantetheine attachment site	24.9574	28.7343	25.1032	23.934	17.51	22.4357	58.2458	60.7335	57.2124	162.134	189.526	189.832	107.633	148.157	132.16	132.663	131.109	137.517
	100800761	inositol phosphorylceramide glucuronosyltransferase 1 && Q8GWB7.1 RecName: Full=Inositol phosphorylceramide glucuronosyltransferase 1; AltName: Full=Glycogenin-like protein 6; AltName: Full=Plant glycogenin-like starch initiation protein 6 && -	1.94862	2.90134	2.04012	2.30948	1.61571	2.21251	6.82661	31.2712	8.23523	99.2397	52.3227	56.4658	21.1447	11.4134	30.7739	26.7399	29.9917	26.5598
	100806463	probable low-specificity L-threonine aldolase 1%2C transcript variant X1 && Q8RXU4.1 RecName: Full=Probable low-specificity L-threonine aldolase 1; AltName: Full=Threonine aldolase 1 && PF01212:Beta-eliminating lyase	5.67101	7.97529	5.11836	8.38481	5.648	7.26098	19.0125	17.3735	30.5335	30.7011	46.1758	45.6564	37.0348	24.3703	31.1665	26.1615	22.4047	19.044
	100809134	peptidyl-prolyl cis-trans isomerase CYP7 && Q38867.2 RecName: Full=Peptidyl-prolyl cis-trans isomerase CYP19-3; Short=PPIase CYP19-3; AltName: Full=Cyclophilin of 19 kDa 3; AltName: Full=Cyclophilin-4; AltName: Full=Rotamase cyclophilin-2 && PF00160:Cyclo	1.12313	1.5498	0.735863	1.21256	0.931254	1.01693	3.6573	7.07601	6.27626	11.6293	10.1251	9.89469	8.92062	10.602	12.1711	10.9599	7.46617	10.1751
	100817832	UV-stimulated scaffold protein A homolog && Q9M358.1 RecName: Full=UV-stimulated scaffold protein A homolog && PF09740:Uncharacterized conserved protein (DUF2043)	7.0482	3.50652	5.89516	7.4	6.36714	8.06482	8.33764	23.4158	10.1729	56.905	27.0143	26.5935	14.9487	15.6064	45.0446	17.0752	22.3186	15.3856
	100776147	bifunctional fucokinase/fucose pyrophosphorylase && Q9LNJ9.2 RecName: Full=Bifunctional fucokinase/fucose pyrophosphorylase; Short=AtFKGP; Includes: RecName: Full=L-fucokinase; Includes: RecName: Full=Fucose-1-phosphate guanylyltransferase; AltName: Full=	1.99766	3.29918	2.5606	2.48717	2.84322	3.12546	4.10764	5.70755	6.41021	16.3643	10.6231	11.5461	8.06792	8.23178	9.1485	10.2161	10.6013	12.3038
	100782574	tyrosine-sulfated glycopeptide receptor 1 && Q9C7S5.1 RecName: Full=Tyrosine-sulfated glycopeptide receptor 1; AltName: Full=PSY1 receptor && PF08263:Leucine rich repeat N-terminal domain|PF13855:Leucine rich repeat|PF07714:Protein tyrosine kinase	1.70817	2.14908	1.73527	1.75197	1.61339	1.22656	3.29407	6.94549	6.20397	13.9176	11.8124	15.3866	12.7288	17.3356	16.9155	10.6532	14.1475	15.9495
	100797420	RING-H2 finger protein ATL3 && P0C035.1 RecName: Full=RING-H2 finger protein ATL60; AltName: Full=RING-type E3 ubiquitin transferase ATL60 && PF13639:Ring finger domain	0.981863	1.39346	1.01254	3.16314	1.50299	2.37129	11.7734	164.999	46.5525	435.501	217.663	207.098	104.141	87.2977	282.004	171.396	216.047	208.367
	100813244	putative disease resistance RPP13-like protein 1%2C transcript variant X2 && Q9LRR4.1 RecName: Full=Putative disease resistance RPP13-like protein 1 && PF00931:NB-ARC domain	0	0	0	0.0399162	0	0	0.105071	0.192171	0.014584	0.358167	0.29712	0.153783	0.0671215	0.0485573	0.138785	0.1037	0.135379	0.0765609
	100800253	5'-methylthioadenosine/S-adenosylhomocysteine nucleosidase%2C transcript variant X2 && Q9T0I8.1 RecName: Full=5'-methylthioadenosine/S-adenosylhomocysteine nucleosidase 1; Short=AtMTN1; AltName: Full=5'-methylthioadenosine nucleosidase; Short=MTA nucleosi	6.25783	10.7741	11.3898	11.949	9.75185	10.2311	23.5721	25.3183	27.6844	51.8701	54.4627	54.0123	42.2589	55.6048	55.2528	67.0127	59.9618	74.8363
	100787215	V-type proton ATPase 16 kDa proteolipid subunit && O22552.1 RecName: Full=V-type proton ATPase 16 kDa proteolipid subunit; Short=V-ATPase 16 kDa proteolipid subunit; AltName: Full=Vacuolar proton pump 16 kDa proteolipid subunit && PF00137:ATP synthase sub	10.8867	8.54449	9.28832	9.86455	12.1148	14.469	30.8466	27.6344	23.4527	79.0844	57.5343	47.562	55.5501	49.7165	44.1759	59.5702	65.0401	59.9057
	100803105	probable caffeine synthase MTL2 && Q84PP7.1 RecName: Full=Monomethylxanthine methyltransferase 2; Short=CaMXMT2; AltName: Full=7-methylxanthine N-methyltransferase 2; AltName: Full=Theobromine synthase 3 && PF03492:SAM dependent carboxyl methyltransferase	0	0	0	0.118684	0	0	0.133891	1.09083	0.0433633	3.84309	0.611611	0.533459	0	0.33688	0.530558	1.0175	0.977568	0.520324
	100811645	guanine nucleotide-binding protein subunit beta-2-like && P93397.1 RecName: Full=Guanine nucleotide-binding protein subunit beta-1 && PF00400:WD domain, G-beta repeat	3.46465	1.62788	3.13932	3.08861	3.98477	2.69178	6.10659	8.04802	5.87505	4.78257	7.3839	8.43383	5.75589	7.84372	4.58655	4.46698	6.74954	4.49324
	121174816	protein FREE1-like && - && -	15.2392	7.9245	15.151	22.4201	18.4357	17.7643	16.9287	45.1689	34.0664	50.9532	43.4025	38.3897	33.0629	32.2521	16.0855	25.9795	34.5713	29.4485
	100780634	protein PSK SIMULATOR 2%2C transcript variant X2 && - && PF05003:Protein of unknown function (DUF668)|PF11961:Domain of unknown function (DUF3475)	1.23327	1.71078	1.37075	0.771738	0.748671	0.852446	1.11481	19.0302	2.16633	103.945	42.922	47.8921	14.995	4.99932	26.0847	13.4721	20.497	18.1031
	100786493	uncharacterized LOC100786493 && Q99L90.1 RecName: Full=Microspherule protein 1; AltName: Full=58 kDa microspherule protein && PF00498:FHA domain|PF13325:N-terminal region of micro-spherule protein	0.0192843	0	0	0.164823	0.0639588	0.281992	0.123961	2.23628	0.918369	8.61653	4.31766	5.55632	1.29919	2.18884	4.44135	2.07677	1.43746	1.19681
	100802770	octanoyltransferase LIP2p%2C chloroplastic && Q948J9.1 RecName: Full=Plastidial lipoyltransferase 2; AltName: Full=Lipoate-protein ligase 2p; AltName: Full=Lipoyl-[acyl-carrier-protein]-protein-N-lipoyltransferase 2p && PF03099:Biotin/lipoate A/B protein	2.18159	2.55294	4.07096	4.1117	4.68453	4.52293	5.88804	9.46862	7.07468	15.2016	9.17079	10.1308	12.5117	11.0505	11.3395	12.1724	11.4665	10.5458
	100807192	allene oxide synthase 1%2C chloroplastic && K4BV52.1 RecName: Full=Allene oxide synthase 1, chloroplastic; Short=LeAOS1; AltName: Full=Cytochrome P450 74A; Flags: Precursor && PF00067:Cytochrome P450	0	0	0	0	0	0.397119	2.18212	19.9877	0.954078	508.737	249.928	271.668	106.458	163.206	238.856	219.258	406.158	332.41
	100810391	cytochrome P450 CYP82D47 && Q43068.2 RecName: Full=Cytochrome P450 82A1; AltName: Full=CYPLXXXII, partial [Pisum sativum] && PF00067:Cytochrome P450	4.18173	3.79578	4.7878	5.413	2.83917	4.32682	6.72012	10.7686	8.01973	12.4787	14.7184	15.092	9.93521	13.4427	15.0191	14.3654	16.3446	17.5287
	100817525	probable thylakoidal processing peptidase 2%2C chloroplastic && Q9M9Z2.1 RecName: Full=Probable thylakoidal processing peptidase 2, chloroplastic; AltName: Full=Signal peptidase I-2; Flags: Precursor && PF10502:Signal peptidase, peptidase S26	32.6927	29.8469	35.1679	38.4145	34.9356	32.3	59.7065	121.524	53.2885	273.6	161.452	170.954	74.8719	105.151	220.056	151.156	159.299	170.015
	100790245	probable carboxylesterase 2 && Q9SX78.1 RecName: Full=Probable carboxylesterase 2; AltName: Full=AtCXE2 && PF07859:alpha/beta hydrolase fold	4.92208	5.00496	9.91571	8.89009	7.31532	8.02829	13.1334	19.3677	16.857	41.8827	37.9502	44.0873	20.4384	40.4744	68.6509	59.9565	67.9755	59.5935
	100811824	phosphatidate phosphatase PAH2%2C transcript variant X2 && Q9FMN2.1 RecName: Full=Phosphatidate phosphatase PAH2; AltName: Full=Phosphatidic acid phosphohydrolase 2; Short=AtPAH2 && PF04571:lipin, N-terminal conserved region|PF08235:LNS2 (Lipin/Ned1/Smp2)	2.28743	3.43523	3.67334	3.07226	3.31028	3.28744	7.23774	7.42736	10.016	13.7623	15.3141	16.6668	14.3321	13.418	8.11253	12.8083	11.4877	15.755
	100801528	ethylene-responsive transcription factor RAP2-1%2C transcript variant X2 && Q9FH94.1 RecName: Full=Ethylene-responsive transcription factor ERF010 && PF00847:AP2 domain	1.32838	1.74675	2.67657	4.09207	4.79584	3.35649	14.7875	9.91245	8.5342	16.0567	9.00653	11.3532	24.8345	34.9366	45.2329	31.4012	28.823	33.2811
	100816469	putative receptor protein kinase ZmPK1 && P17801.2 RecName: Full=Putative receptor protein kinase ZmPK1; Flags: Precursor && PF00069:Protein kinase domain|PF01453:D-mannose binding lectin|PF00954:S-locus glycoprotein domain	0.164686	0.319831	0.0985625	2.76236	2.03119	2.05404	4.96225	10.2226	4.43567	15.5817	20.5014	25.787	15.422	40.6133	40.4631	49.4123	39.7683	50.9585
	100800095	zinc finger protein ZAT10 && O22533.1 RecName: Full=Zinc finger protein ZAT6; AltName: Full=COLD INDUCED ZINC FINGER PROTEIN 2 && PF13912:C2H2-type zinc finger	287.964	368.947	451.294	199.645	233.539	230.072	535.833	1351.5	844.869	2123.33	1729.22	1602.43	295.482	370.215	903.307	1221.61	1351.87	1285.11
	100305792	uncharacterized LOC100305792 && P31166.2 RecName: Full=Adenine phosphoribosyltransferase 1, chloroplastic; Short=APRT 1; Short=AtAPT1; Flags: Precursor && PF00156:Phosphoribosyl transferase domain	22.2737	21.8736	28.3982	26.6955	19.0962	20.6245	62.3611	173.427	103.004	963.201	644.147	556.836	179.843	308.07	506.146	387.957	337.793	395.807
	100793561	protein EARLY FLOWERING 3a%2C transcript variant X2 && O82804.1 RecName: Full=Protein EARLY FLOWERING 3; AltName: Full=Nematode-responsive protein && -	0.772991	0.018765	0.629172	0.578093	0.689001	0.349074	2.49995	2.07832	3.27385	0.902125	1.39496	1.856	1.82268	2.54506	1.66131	2.59605	4.72157	2.98699
	100527044	uncharacterized LOC100527044 && - && PF12023:Domain of unknown function (DUF3511)	20.333	13.8353	8.17195	3.55186	9.22954	6.95765	13.9527	67.5251	34.1233	241.381	203.736	195.079	123.653	90.5303	169.097	176.805	178.699	199.251
	100811437	aminopeptidase M1%2C transcript variant X2 && Q8VZH2.1 RecName: Full=Aminopeptidase M1; AltName: Full=Alpha-aminoacylpeptide hydrolase && PF01433:Peptidase family M1|PF11838:ERAP1-like C-terminal domain	5.82085	8.81682	6.80888	9.19052	7.10954	9.29427	21.7612	19.6068	21.5516	18.7991	25.3522	28.2871	25.5799	38.9582	22.8803	33.396	45.7019	34.2434
	100785970	probable CCR4-associated factor 1 homolog 7 && Q9SKZ2.2 RecName: Full=Probable CCR4-associated factor 1 homolog 7 && PF04857:CAF1 family ribonuclease	26.8746	28.0251	27.9958	29.8575	26.3856	35.0458	63.3062	70.1406	65.752	110.796	72.9144	63.7173	37.0695	43.5827	74.8278	69.6196	68.8003	74.8328
	100306311	uncharacterized LOC100306311 && - && -	103.184	130.566	118.437	57.6202	49.7211	66.896	227.926	327.436	178.187	856.628	766.051	551.86	103.365	88.3955	207.641	355.229	359.418	372.868
	100790048	homeobox protein knotted-1-like 3%2C transcript variant X2 && O04136.1 RecName: Full=Homeobox protein knotted-1-like 3; AltName: Full=KNAP3 && PF03791:KNOX2 domain|PF05920:Homeobox KN domain|PF03789:ELK domain|PF03790:KNOX1 domain	17.4237	26.7404	21.6176	26.5106	26.2774	23.0842	37.3192	83.9946	93.555	191.563	162.982	152.02	153.362	199.177	218.215	156.401	204.929	164.863
	100805760	protein PHOX1 && K7TQE3.1 RecName: Full=HSP-interacting protein && PF13414:TPR repeat|PF00564:PB1 domain	4.44677	4.35425	4.16868	5.34968	4.39969	6.28388	8.55724	7.26877	10.3564	14.8587	17.533	11.6126	7.21678	9.64835	6.28606	7.36392	11.0256	9.16699
	100809504	probable sugar phosphate/phosphate translocator At5g25400 && Q3E6T0.1 RecName: Full=Probable sugar phosphate/phosphate translocator At5g25400 && PF03151:Triose-phosphate Transporter family	16.1406	19.7126	13.512	16.7252	12.6381	11.3932	28.3182	49.7965	35.2048	66.5816	57.4513	56.4823	47.0235	67.1275	79.3305	73.1572	68.5632	72.6
	100781708	uncharacterized LOC100781708%2C transcript variant X2 && - && PF06749:Protein of unknown function (DUF1218)	0	0.175488	1.25466	0.772323	0.449543	1.01044	4.5379	4.14076	2.9629	3.46502	4.20108	4.95916	1.50163	5.5588	2.87711	3.21031	3.3678	3.54465
	100787213	E3 ubiquitin-protein ligase MBR2%2C transcript variant X3 && Q7XTV7.2 RecName: Full=Probable E3 ubiquitin-protein ligase HIP1; AltName: Full=HAL3-interacting protein 1; Short=OsHIP1; AltName: Full=RING-H2 finger HIP1 && PF13639:Ring finger domain	10.1001	8.72888	7.89883	8.47432	7.4535	8.40466	8.8097	36.3391	15.8345	58.0965	47.7675	43.0686	24.4831	22.2966	44.7557	30.5799	38.3332	37.2389
	100807708	ER membrane protein complex subunit 1 && Q5ZL00.1 RecName: Full=ER membrane protein complex subunit 1; Flags: Precursor && PF13360:PQQ-like domain|PF07774:Protein of unknown function (DUF1620)	3.84076	3.03826	3.93148	4.01849	4.18664	4.55683	7.96797	9.76919	11.2572	10.8196	16.6087	16.8992	15.9267	11.6186	8.0648	12.4616	11.0547	11.7863
	100814675	protein unc-13 homolog && - && PF05664:Plant family of unknown function (DUF810)	0.942881	1.93287	2.06374	1.95714	2.55635	2.48461	6.03687	7.65603	8.49443	12.1268	8.53289	11.5198	6.7757	6.05581	5.30536	6.48029	7.31338	7.86879
	100782247	glutamyl-tRNA reductase 1%2C chloroplastic && P93111.1 RecName: Full=Glutamyl-tRNA reductase 1, chloroplastic; Short=GluTR; Flags: Precursor && PF01488:Shikimate / quinate 5-dehydrogenase|PF00745:Glutamyl-tRNAGlu reductase, dimerisation domain|PF05201:Glu	1.15844	2.77632	5.09808	4.25543	4.72091	4.81268	8.25856	8.22897	10.5641	13.4375	11.6401	10.5849	7.61628	5.5098	7.79552	9.90601	9.62006	9.40892
	100788098	AT-hook motif nuclear-localized protein 17 && Q9LTA2.1 RecName: Full=AT-hook motif nuclear-localized protein 17 && PF03479:Domain of unknown function (DUF296)	0.922278	0.651319	2.1276	5.51792	2.29414	5.66139	27.3855	23.2092	27.6554	45.0111	23.7986	23.5248	16.6068	23.8277	66.072	77.2611	64.9712	86.4949
	100796022	mechanosensitive ion channel protein 2%2C chloroplastic && Q56X46.1 RecName: Full=Mechanosensitive ion channel protein 2, chloroplastic; AltName: Full=Mechanosensitive channel of small conductance-like 2; AltName: Full=MscS-Like protein 2; Flags: Precurso	3.80406	3.99665	3.22469	3.50008	3.49888	2.86089	5.92948	9.21458	7.53006	17.3632	8.92684	10.0108	10.9235	6.39388	9.42055	14.0087	16.3773	18.1099
	100799725	uncharacterized LOC100799725 && - && PF00515:Tetratricopeptide repeat	15.6553	19.7117	24.7854	16.6812	17.5239	20.4686	45.1592	57.3914	33.081	100.488	55.3544	68.3049	36.7505	51.0473	152.474	127.75	117.127	136.083
	100808435	serine/threonine-protein kinase CTR1 && Q05609.1 RecName: Full=Serine/threonine-protein kinase CTR1; AltName: Full=Protein CONSTITUTIVE TRIPLE RESPONSE1 && PF07714:Protein tyrosine kinase|PF14381:Ethylene-responsive protein kinase Le-CTR1	0.834132	0.39102	0.71612	0.774395	0.715475	1.10098	2.87738	3.02614	3.91847	6.54581	5.24345	5.76174	3.30715	3.09028	0.641074	1.54879	2.42691	2.17241
	100812184	E3 ubiquitin-protein ligase UPL1%2C transcript variant X3 && Q8GY23.3 RecName: Full=E3 ubiquitin-protein ligase UPL1; Short=Ubiquitin-protein ligase 1; AltName: Full=HECT-type E3 ubiquitin transferase UPL1 && PF06025:Domain of Unknown Function (DUF913)|PF	3.38883	4.10654	3.30319	3.78214	3.7465	4.17973	3.17304	8.60837	11.9711	12.7707	12.2043	13.1354	9.93732	8.32335	5.03833	5.43111	7.74169	7.0619
	100812530	probable pectin methyltransferase QUA2%2C transcript variant X1 && Q9C9Q8.2 RecName: Full=Probable pectin methyltransferase QUA2; AltName: Full=Protein OVERSENSITIVE TO SUGAR 1; AltName: Full=Protein QUASIMODO 2; AltName: Full=Protein TUMOROUS SHOOT DEVEL	0.0965507	0.625027	0.38523	0.0137537	0.466991	0.595191	1.53866	2.21219	2.21106	2.14629	2.18535	1.76627	2.52959	2.23081	1.46877	2.10814	2.36566	1.46975
	100778658	acetyl-CoA carboxylase 1 && Q38970.1 RecName: Full=Acetyl-CoA carboxylase 1; Short=AtACC1; AltName: Full=Protein EMBRYO DEFECTIVE 22; AltName: Full=Protein GURKE; AltName: Full=Protein PASTICCINO 3; Includes: RecName: Full=Biotin carboxylase && -	4.75017	2.76894	4.23308	3.82729	4.3129	4.65293	5.59569	50.8957	16.3664	187.025	126.288	178.791	52.6964	66.6279	58.947	99.3111	100.188	148.823
	100777594	berberine bridge enzyme-like 22 && Q9SUC6.1 RecName: Full=Berberine bridge enzyme-like 22; Short=AtBBE-like 22; Flags: Precursor && PF01565:FAD binding domain|PF08031:Berberine and berberine like	0	0	0	0	0	0	0.334992	0.724084	0.674213	1.04263	3.02404	0.69459	0	0.567645	0.410876	0.198372	0.493282	0.52306
	100801699	U-box domain-containing protein 35%2C transcript variant X1 && Q9FKG6.1 RecName: Full=U-box domain-containing protein 52; AltName: Full=Plant U-box protein 52; Includes: RecName: Full=E3 ubiquitin ligase; Includes: RecName: Full=Serine/threonine-protein k	18.9698	18.0905	16.2476	17.5278	15.8179	15.4099	19.7103	85.9097	44.0523	74.1638	71.8583	78.3023	53.0152	44.8007	79.9449	50.7367	61.7495	62.4729
	100816467	ceramide kinase%2C transcript variant X1 && Q6USK2.1 RecName: Full=Ceramide kinase; Short=AtCERK; AltName: Full=Protein ACCELERATED CELL DEATH 5 && PF00781:Diacylglycerol kinase catalytic domain	1.50837	1.91701	1.1895	1.8959	1.87602	1.94619	2.85175	4.10739	3.09982	12.574	7.89745	9.89117	5.91785	2.76759	6.05041	5.68886	8.3821	6.80529
	100798691	cysteine-rich receptor-like protein kinase%2C transcript variant X1 && Q9M0X5.1 RecName: Full=Cysteine-rich receptor-like protein kinase 25; Short=Cysteine-rich RLK25; Flags: Precursor && PF07714:Protein tyrosine kinase|PF01657:Salt stress response/antifu	0.0194405	0.698462	0.558475	0.0664633	0.0483576	0.234109	1.85885	15.7262	3.87017	46.7376	31.5863	35.8217	20.5712	4.76686	21.4169	17.2883	28.821	24.2894
	100813982	phospholipid-transporting ATPase 1 && P98204.1 RecName: Full=Phospholipid-transporting ATPase 1; Short=AtALA1; AltName: Full=Aminophospholipid flippase 1 && PF00122:E1-E2 ATPase|PF16209:Phospholipid-translocating ATPase N-terminal|PF16212:Phospholipid-tra	0	0.114365	0	0.0335546	0	0.15759	0.420598	16.6806	1.48138	54.3043	29.7318	34.2218	25.9903	8.57189	34.9583	27.9243	41.7414	41.1132
	100775275	eugenol synthase 1 && Q15GI4.1 RecName: Full=Eugenol synthase 1 && PF05368:NmrA-like family	0	0	0	0	0	0	0.319155	6.87198	0.0387618	14.155	10.266	15.2592	5.61951	0.215095	3.58328	10.0875	2.82711	12.9649
	100782956	E3 ubiquitin-protein ligase KEG%2C transcript variant X1 && Q9FY48.2 RecName: Full=E3 ubiquitin-protein ligase KEG; AltName: Full=Protein KEEP ON GOING; AltName: Full=RING finger protein KEG && PF13857:Ankyrin repeats (many copies)|PF00069:Protein kinase	2.08186	2.07546	2.4277	3.18705	3.57513	2.95275	2.69878	4.56016	5.4538	9.16325	8.02618	6.98225	4.40506	6.78232	5.45021	5.80405	6.03489	6.17574
	100819835	uncharacterized LOC100819835 && - && -	0.395527	0.926287	0.289632	0.477258	0.115748	0.740479	1.32732	5.09147	0.762887	75.5632	40.3643	41.7541	51.5589	7.57974	39.9044	65.3007	69.9975	99.9313
	100818762	two-component response regulator ARR9-like && O80366.1 RecName: Full=Two-component response regulator ARR9; AltName: Full=Response reactor 4 && PF00072:Response regulator receiver domain	0	0	0	0.668982	0.149766	0	0.822425	7.15088	0.658063	16.4624	8.98689	14.6215	11.1952	3.80818	11.6939	9.3583	14.2118	19.67
	121174709	uncharacterized LOC121174709 && Q8S628.1 RecName: Full=ABC transporter G family member 51; Short=OsABCG51; AltName: Full=Pleiotropic drug resistance protein 13; Short=OsPDR13 && -	0.553215	0.573004	0.671015	0.598924	1.16205	1.14206	0.82976	3.65603	3.31119	7.93208	4.87327	5.2626	5.63196	5.84781	4.38402	2.53868	1.79457	2.37526
	100792339	EIN3-binding F-box protein 1 && Q9SKK0.1 RecName: Full=EIN3-binding F-box protein 1; AltName: Full=F-box/LRR-repeat protein 6 && PF12937:F-box-like	0.694851	0.501224	0.418237	0.526018	0.806597	0.187845	0.685937	4.79009	2.55736	24.1955	11.3675	9.69701	15.3901	16.1349	17.7414	23.6503	27.2127	31.6161
	100794273	3-ketoacyl-CoA synthase 11 && O48780.1 RecName: Full=3-ketoacyl-CoA synthase 11; Short=KCS-11; AltName: Full=Very long-chain fatty acid condensing enzyme 11; Short=VLCFA condensing enzyme 11 && PF08392:FAE1/Type III polyketide synthase-like protein|PF0854	0.498743	0.0242148	0.334311	0.596789	0.661659	0.364653	1.26235	43.7036	9.30591	150.588	115.297	87.9657	13.9554	9.89583	61.932	49.6134	46.3675	47.7139
	100792498	plant intracellular Ras-group-related LRR protein 7 && B9F655.1 RecName: Full=Plant intracellular Ras-group-related LRR protein 7; AltName: Full=Intracellular Ras-group-related LRR protein 7; Short=OsIRL7 && PF13855:Leucine rich repeat	4.54188	3.80339	6.98269	7.9776	8.05011	9.89241	10.1783	29.304	10.3447	61.2039	37.4706	34.2452	15.4959	13.25	42.8533	16.4229	15.4437	17.419
	100813425	probable LRR receptor-like serine/threonine-protein kinase At1g74360 && C0LGJ1.1 RecName: Full=Probable LRR receptor-like serine/threonine-protein kinase At1g74360; Flags: Precursor && PF08263:Leucine rich repeat N-terminal domain|PF00069:Protein kinase d	0.688306	0.839016	1.16396	1.12653	0.740713	1.32269	1.56504	4.60175	4.27601	9.54673	7.14908	4.4004	5.88029	4.23808	8.3466	8.58482	14.6309	15.5709
	100819996	pentatricopeptide repeat-containing protein At1g18900%2C transcript variant X4 && Q8GYP6.1 RecName: Full=Pentatricopeptide repeat-containing protein At1g18900 && PF12854:PPR repeat|PF13041:PPR repeat family	1.23518	1.54444	1.76608	2.55974	1.22057	2.45968	4.28262	8.89292	7.22568	25.53	13.7665	14.7416	9.3018	10.9514	14.4922	11.5343	12.0169	14.5032
	100776176	HIPL1 protein && Q9SSG3.2 RecName: Full=HIPL1 protein; Flags: Precursor && PF07995:Glucose / Sorbosone dehydrogenase	1.92132	3.22092	3.0548	2.27734	2.585	1.43439	4.311	6.89906	4.8537	2.62911	3.54821	6.91359	4.9171	6.03067	3.71282	6.66095	8.38807	6.07025
	100780436	uncharacterized LOC100780436%2C transcript variant X4 && - && PF08711:TFIIS helical bundle-like domain|PF01426:BAH domain	9.1295	5.80179	8.60375	9.1473	9.42851	9.48571	9.52182	17.4476	18.7641	29.7034	20.4925	25.4364	20.0635	21.4593	15.0618	13.0763	16.4608	16.1308
	102661564	B3 domain-containing protein Os01g0905400%2C transcript variant X2 && - && PF02362:B3 DNA binding domain	2.32968	1.41083	1.05546	1.13476	1.37086	1.55142	3.68346	4.0997	4.79141	1.92117	3.64716	3.67757	7.22314	2.40922	1.99401	1.11247	2.12661	2.78665
	100818228	kelch domain-containing protein 4%2C transcript variant X2 && Q921I2.2 RecName: Full=Kelch domain-containing protein 4 && PF13418:Galactose oxidase, central domain|PF13422:Domain of unknown function (DUF4110)|PF13415:Galactose oxidase, central domain	8.34052	6.48848	5.20173	7.86825	7.79251	8.49747	10.4485	12.3406	16.1942	29.7346	32.6129	35.9793	16.4523	23.9706	19.8215	17.4524	19.3101	20.3211
	100797625	rRNA 2'-O-methyltransferase fibrillarin 2 && Q94AH9.2 RecName: Full=Mediator of RNA polymerase II transcription subunit 36a; AltName: Full=Fibrillarin-like protein 2; AltName: Full=Histone-glutamine methyltransferase; AltName: Full=rRNA 2'-O-methyltransfe	0.756962	2.61857	0.498336	3.23489	2.54979	2.3196	6.50043	5.88445	11.0066	61.6026	50.1263	36.6747	11.1768	20.6597	35.0478	24.7919	20.5224	22.4919
	100802766	ribonuclease TUDOR 1%2C transcript variant X1 && Q8VZG7.1 RecName: Full=Ribonuclease TUDOR 1; Short=AtTudor1; Short=TUDOR-SN protein 1 && PF00567:Tudor domain|PF00565:Staphylococcal nuclease homologue	8.29968	11.7766	8.26312	9.49411	8.83308	10.405	14.1068	20.4829	21.4964	61.2352	48.9677	52.1583	30.8362	37.9135	33.0202	41.1259	43.6611	48.1157
	100800786	chaperone protein ClpD%2C chloroplastic && P42762.1 RecName: Full=Chaperone protein ClpD, chloroplastic; AltName: Full=ATP-dependent Clp protease ATP-binding subunit ClpD homolog; AltName: Full=Casein lytic proteinase D; AltName: Full=ERD1 protein; AltNam	12.7164	8.31477	8.94611	16.5926	13.458	14.643	19.6962	71.6763	32.6466	375.249	218.987	222.168	86.0899	148.084	143.78	95.3507	117.917	107.526
	100804885	CLPTM1-like membrane protein cnrB && Q6DEL2.1 RecName: Full=Cleft lip and palate transmembrane protein 1 homolog && PF05602:Cleft lip and palate transmembrane protein 1 (CLPTM1)	12.0107	8.79948	9.02193	12.4376	8.86548	12.9501	23.8283	22.5767	21.2802	18.9454	22.7021	29.4716	22.1592	24.5313	11.9077	17.54	15.3135	16.9837
	547811	protein kinase && P43291.1 RecName: Full=Serine/threonine-protein kinase SRK2A; AltName: Full=Arabidopsis protein SK1; AltName: Full=OST1-kinase-like 7; AltName: Full=SNF1-related kinase 2.4; Short=SnRK2.4 && PF00069:Protein kinase domain	3.85298	4.57768	2.82141	3.25441	3.83367	6.23852	10.2347	11.4881	10.7581	10.4292	10.6481	9.26676	10.4238	7.81574	8.94834	22.5963	16.0026	26.221
	100814670	amino-acid permease BAT1 homolog%2C transcript variant X2 && Q9ZU50.2 RecName: Full=Amino-acid permease BAT1; AltName: Full=Bidirectional amino acid transporter 1; AltName: Full=GABA permease; Short=AtGABP && PF13520:Amino acid permease	1.03224	0	0.854879	1.07302	0.740228	1.22386	10.8721	52.2589	24.1761	157.167	110.83	99.0238	52.7019	46.2417	80.1529	66.6244	91.5006	67.2637
	100775625	GDP-mannose transporter GONST1 && Q941R4.2 RecName: Full=GDP-mannose transporter GONST1; AltName: Full=Protein GOLGI NUCLEOTIDE SUGAR TRANSPORTER 1 && PF03151:Triose-phosphate Transporter family	1.47499	3.53854	2.07709	2.3236	2.27813	1.99018	6.29767	18.3108	6.75109	39.9731	25.1938	26.8244	13.4053	14.0579	23.2977	14.9309	20.4802	15.9509
	100793215	ethylene-responsive transcription factor ABR1 && Q9FGF8.1 RecName: Full=Ethylene-responsive transcription factor ABR1; AltName: Full=Protein ABA REPRESSOR 1 && PF00847:AP2 domain	0	0	0	0.432926	0	0.396086	0.0739993	1.46415	0.287594	9.59643	2.14084	5.18064	5.25312	0.718154	5.1804	3.22077	3.81378	3.99009
	100787924	adenine/guanine permease AZG1 && Q9SRK7.1 RecName: Full=Adenine/guanine permease AZG1; AltName: Full=AzgA-homolog protein; AltName: Full=Protein AZAGUANINE RESISTANT 1; Short=AtAzg1 && PF00860:Permease family	0.836167	2.29665	1.48701	2.16444	1.12911	1.10969	2.84105	7.06012	4.83068	7.20938	4.23825	9.96466	4.22765	2.96006	7.70815	16.3918	20.7761	19.4147
	778027	chalcone isomerase 4B && Q8VZW3.1 RecName: Full=Probable chalcone--flavonone isomerase 3; Short=Chalcone isomerase 3; AltName: Full=Chalcone isomerase-like 1 && PF02431:Chalcone-flavanone isomerase	13.742	21.737	20.8314	26.0224	26.4122	22.5967	35.8568	49.0443	31.3133	84.358	96.244	98.4032	72.058	57.8083	70.7598	137.365	84.8085	140.047
	100170683	WRKY transcription factor 58 && Q9LY00.1 RecName: Full=Probable WRKY transcription factor 70; AltName: Full=WRKY DNA-binding protein 70 && PF03106:WRKY DNA -binding domain	14.4944	14.1147	22.065	9.10602	2.97886	11.26	19.6098	51.8645	33.367	78.7615	120.345	226.857	59.1275	9.40998	56.2305	76.7472	62.4602	82.6865
	100784383	two-component response regulator-like APRR9%2C transcript variant X2 && Q6LA42.2 RecName: Full=Two-component response regulator-like APRR5; AltName: Full=Pseudo-response regulator 5 && PF06203:CCT motif|PF00072:Response regulator receiver domain	9.29338	7.09043	11.1349	17.4709	13.7791	12.6209	38.992	63.9415	57.0777	67.1286	67.717	61.1474	33.9471	33.6763	63.9904	23.0499	31.9446	28.8407
	102664290	uncharacterized LOC102664290 && - && -	3.78423	2.63818	0.929155	3.06852	0	5.09127	5.37964	19.6005	7.27223	60.0179	24.3366	30.2206	27.4556	22.6995	18.5369	21.6532	23.9083	28.178
	100806644	oligopeptide transporter 9%2C transcript variant X1 && Q9FJD2.1 RecName: Full=Oligopeptide transporter 9; Short=AtOPT9 && PF03169:OPT oligopeptide transporter protein	1.68793	1.7915	2.4057	1.97949	2.58755	2.6168	7.93259	6.79137	8.97918	4.25395	4.94671	6.65145	5.677	8.87697	6.99916	7.71386	9.20477	5.6997
	100804167	RNA-binding KH domain-containing protein RCF3 && F4KDN0.1 RecName: Full=KH domain-containing protein HEN4; AltName: Full=Protein HUA ENHANCER 4 && PF00013:KH domain|PF13014:KH domain	0.932187	1.7898	2.02874	2.0824	2.68769	1.3121	4.22176	9.66876	6.26864	8.08873	8.57971	9.94124	6.14696	9.7473	6.52079	8.18546	8.07157	8.45961
	100815931	glutamate synthase [NADH]%2C amyloplastic%2C transcript variant X1 && Q03460.1 RecName: Full=Glutamate synthase [NADH], amyloplastic; AltName: Full=NADH-GOGAT; Flags: Precursor && PF14691:Dihydroprymidine dehydrogenase domain II, 4Fe-4S cluster|PF01645:Co	0	0.169029	0.0942147	0.187591	0.219636	0.130201	0.851372	1.01213	1.92029	22.0186	25.1029	19.0858	12.2167	22.23	23.5353	11.1082	14.4327	11.7248
	100817862	uncharacterized LOC100817862 && - && -	1.32901	5.86262	1.09083	2.23936	1.85759	4.11543	2.19677	19.602	11.6206	40.77	19.6979	30.3213	24.4902	2.96103	9.22885	16.7365	17.7295	29.7907
	100782073	methylenetetrahydrofolate reductase 2 && Q75HE6.1 RecName: Full=Probable methylenetetrahydrofolate reductase && PF02219:Methylenetetrahydrofolate reductase	4.94669	6.19341	6.33317	9.58646	6.18994	7.91772	8.18239	11.5568	20.2996	31.9921	41.3674	51.6858	31.5112	29.1387	27.4812	38.7255	32.1156	41.3108
	100783353	mediator of RNA polymerase II transcription subunit 33B && Q9LUG9.1 RecName: Full=Mediator of RNA polymerase II transcription subunit 33A; AltName: Full=REF4-related 1 protein; AltName: Full=REF4-resembling 1 protein && -	8.9254	8.37183	7.11627	9.16511	8.4083	9.01681	9.85721	36.0399	17.4745	141.546	83.1622	89.0914	34.3669	39.1713	68.2178	42.4482	56.9362	51.9604
	100782284	protein DETOXIFICATION 14 && Q9C994.1 RecName: Full=Protein DETOXIFICATION 14; Short=AtDTX14; AltName: Full=Multidrug and toxic compound extrusion protein 14; Short=MATE protein 14 && PF01554:MatE	0	0	0	0.0510703	0	0	0.120029	2.29106	0.0699726	35.5146	26.5006	24.4306	4.61593	15.6609	24.7009	13.5994	13.0216	11.2298
	100788124	F-box/kelch-repeat protein At1g55270 && Q93W93.1 RecName: Full=F-box/kelch-repeat protein At1g55270 && PF01344:Kelch motif	2.73684	2.40646	3.69381	4.45735	3.43071	3.74439	4.72716	8.76668	7.20068	9.77257	8.62159	10.6442	9.60141	10.6056	7.09021	5.90957	6.31382	6.66185
	100818076	cinnamoyl-CoA reductase-like SNL6 && Q0JKZ0.1 RecName: Full=Cinnamoyl-CoA reductase-like SNL6; AltName: Full=Protein SUPPRESSOR OF NH1-MEDIATED LESION 6 && PF01073:3-beta hydroxysteroid dehydrogenase/isomerase family	11.6435	6.95359	8.58466	12.9419	10.6061	9.40411	56.1779	43.4022	63.7158	20.2326	35.6471	40.2006	51.1166	33.5806	29.3566	54.2568	40.747	40.9665
	100780649	zinc finger CCCH domain-containing protein 39%2C transcript variant X1 && Q9LT81.1 RecName: Full=Zinc finger CCCH domain-containing protein 39; Short=AtC3H39 && PF00642:Zinc finger C-x8-C-x5-C-x3-H type (and similar)	0	0	0	0.131592	0	0	0.618552	12.1523	1.20198	46.2555	27.0121	22.0536	6.6384	4.69566	17.1576	11.1449	11.2852	10.8532
	100170693	acyl-ACP thioesterase%2C transcript variant 1 && Q9SJE2.1 RecName: Full=Palmitoyl-acyl carrier protein thioesterase, chloroplastic; AltName: Full=16:0-acyl-carrier protein thioesterase; Short=16:0-ACP thioesterase; AltName: Full=Acyl-[acyl-carrier-protein	7.13981	6.19207	9.34209	10.9005	8.42812	9.61066	27.3051	46.6122	33.6357	129.259	84.953	96.6518	46.1673	61.3192	68.6912	70.6457	72.7606	88.9978
	100796405	phospholipid-transporting ATPase 10%2C transcript variant X1 && Q9SX33.1 RecName: Full=Putative phospholipid-transporting ATPase 9; Short=AtALA9; AltName: Full=Aminophospholipid flippase 9 && -	2.15353	4.41211	2.71936	3.64081	2.96295	3.18573	4.15483	49.9397	12.0183	181.632	100.194	111.89	56.5882	18.7616	65.9815	46.4127	67.8656	68.2666
	100778531	flavonoid 3'-monooxygenase && Q9SBQ9.1 RecName: Full=Flavonoid 3'-monooxygenase; AltName: Full=Cytochrome P450 75B2; AltName: Full=Flavonoid 3'-hydroxylase [Petunia x hybrida] && PF00067:Cytochrome P450	2.54909	1.88457	1.85846	1.60928	1.20091	1.17107	5.2602	7.31419	3.86707	9.70716	10.1713	11.2474	6.45299	2.76079	4.33484	4.18079	3.98853	5.42709
	100779588	flavonoid 3'-monooxygenase && Q9SBQ9.1 RecName: Full=Flavonoid 3'-monooxygenase; AltName: Full=Cytochrome P450 75B2; AltName: Full=Flavonoid 3'-hydroxylase [Petunia x hybrida] && PF00067:Cytochrome P450	0	0	0	0.0230753	0	0	0.216932	1.38866	0.168619	3.4659	1.18913	2.8152	4.51078	0.421059	1.43269	4.46613	4.4721	6.00662
	100793238	probable xyloglucan 6-xylosyltransferase 5 && Q9CA75.1 RecName: Full=Probable xyloglucan 6-xylosyltransferase 5; AltName: Full=Putative glycosyltransferase 5; Short=AtGT5 && PF05637:galactosyl transferase GMA12/MNN10 family	4.07694	2.53701	3.27166	3.26372	4.92779	3.28459	8.16659	5.85332	5.28983	13.1635	6.46335	8.98141	6.5249	9.90075	10.6346	9.78583	11.4734	10.9936
	100798002	NAC domain-containing protein 100 && Q9FLJ2.1 RecName: Full=NAC domain-containing protein 100; Short=ANAC100; Short=AtNAC5 && PF02365:No apical meristem (NAM) protein	0.460914	1.023	0.819674	1.82903	0.900829	2.60534	2.48663	4.67989	2.18471	8.89203	5.11552	6.23354	10.0253	11.0393	9.36437	5.04411	7.46441	5.01165
	100778150	- && Q8VY13.1 RecName: Full=Ferric reduction oxidase 8, mitochondrial; Short=AtFRO8; AltName: Full=Ferric-chelate reductase 8; Flags: Precursor && -	0.726749	0.834007	0.442859	2.72932	1.11388	2.21636	9.50247	14.0461	13.5826	6.46216	5.87383	4.65324	6.78535	11.0672	9.41949	5.74582	6.17874	5.93122
	100780660	L-type lectin-domain containing receptor kinase S.1 && Q9M9E0.1 RecName: Full=L-type lectin-domain containing receptor kinase S.1; Short=LecRK-S.1; Flags: Precursor && PF00069:Protein kinase domain|PF00139:Legume lectin domain	5.08036	3.14123	7.31808	9.03697	7.23671	6.72303	10.7287	35.1257	20.3905	62.5122	31.6362	29.5498	18.2737	27.4268	68.6668	27.7921	39.8967	33.914
	100780834	quinolinate synthase%2C chloroplastic && Q9FGS4.1 RecName: Full=Quinolinate synthase, chloroplastic; AltName: Full=Protein ONSET OF LEAF DEATH 5; AltName: Full=Protein SULFUR E 3; Flags: Precursor && PF02445:Quinolinate synthetase A protein|PF02657:Fe-S m	0.506264	0.464289	0.915713	1.15388	0.886186	1.30642	1.98874	3.10375	1.29551	43.9847	29.7656	38.821	12.9102	11.2586	11.9105	25.7928	18.5192	33.0003
	100806157	cytochrome P450 71A9-like && O81970.1 RecName: Full=Cytochrome P450 71A9; AltName: Full=Cytochrome P450 CP1 && PF00067:Cytochrome P450	0	0	0	0	0	0.119474	0.753326	5.1308	0.542178	53.4347	26.8072	25.3457	7.48594	1.59457	11.7931	9.09815	10.2814	11.3443
	100783525	proline transporter 1%2C transcript variant X1 && P92961.1 RecName: Full=Proline transporter 1; Short=AtPROT1 && PF01490:Transmembrane amino acid transporter protein	1.38591	1.87782	2.71598	0.991711	1.25604	3.46546	4.99823	10.7003	6.46673	6.39453	4.17991	8.18094	5.58769	4.69155	4.03647	3.79304	3.83729	2.86831
	100785655	BTB/POZ and TAZ domain-containing protein 1 && Q94BN0.1 RecName: Full=BTB/POZ and TAZ domain-containing protein 2; AltName: Full=BTB and TAZ domain protein 2 && -	0.294197	0.45708	0.131468	0.469375	0.48787	0.2868	0.157593	6.82323	0.444046	47.545	15.1175	15.0964	10.4826	3.48369	17.7145	14.6111	21.3407	25.8371
	100784244	MA3 DOMAIN-CONTAINING TRANSLATION REGULATORY FACTOR 1%2C transcript variant X1 && Q98TX3.1 RecName: Full=Programmed cell death protein 4; AltName: Full=Protein I11/6 && PF02847:MA3 domain	0.808183	0.901037	1.5478	1.84202	1.52636	1.1715	7.85274	5.8225	10.0835	3.8177	5.14537	7.20755	7.28657	7.59894	3.82812	6.71291	7.85568	6.67708
	100802610	26S proteasome non-ATPase regulatory subunit 6 homolog && Q93Y35.1 RecName: Full=26S proteasome non-ATPase regulatory subunit 6 homolog; AltName: Full=26S proteasome regulatory subunit RPN7; Short=AtRPN7; AltName: Full=26S proteasome regulatory subunit S1	5.81575	6.21203	3.37856	10.0078	4.79003	3.86863	10.2806	10.8777	10.5942	12.8636	15.8437	16.5972	23.1603	23.9857	19.2169	18.0361	15.2932	14.8913
	100787770	transcription factor GTE10 && Q9FGW9.2 RecName: Full=Transcription factor GTE10; AltName: Full=Bromodomain-containing protein GTE10; AltName: Full=Nuclear protein X1; AltName: Full=Protein GLOBAL TRANSCRIPTION FACTOR GROUP E10 && PF00439:Bromodomain|PF170	1.83234	3.19909	1.98502	1.8825	1.22772	2.32439	3.98564	10.4373	3.29451	28.2349	25.9055	29.2542	16.3763	15.2828	24.0832	17.2815	24.6801	25.5307
	100788840	cyclin-dependent kinase G-2%2C transcript variant X3 && Q7XUF4.2 RecName: Full=Cyclin-dependent kinase G-2; Short=CDKG;2 >A2XUW1.1 RecName: Full=Cyclin-dependent kinase G-2; Short=CDKG;2 && PF00069:Protein kinase domain	40.5576	34.0084	40.2708	34.613	41.0765	37.657	57.692	111.425	81.1415	176.484	163.96	174.74	85.0209	85.1135	105.767	75.8362	81.4567	77.7538
	100790427	uncharacterized LOC100790427%2C transcript variant X2 && Q9QYY8.3 RecName: Full=Spastin && PF00498:FHA domain|PF00004:ATPase family associated with various cellular activities (AAA)	2.39397	3.92281	3.3735	2.7088	4.42108	3.98974	5.21334	6.373	8.25108	13.2892	11.7491	10.451	8.87054	7.89623	6.26538	6.87117	8.87169	9.44508
	100809716	exocyst complex component EXO70B1 && Q9FGH9.1 RecName: Full=Exocyst complex component EXO70B1; Short=AtExo70b1; AltName: Full=Exocyst subunit Exo70 family protein B1 && PF03081:Exo70 exocyst complex subunit	4.58173	6.88684	7.61281	5.99026	4.52754	5.45271	10.2711	15.1631	16.1535	33.0316	16.1258	18.0264	14.151	13.9396	19.8729	14.8887	25.623	19.4024
	100814531	probable inactive purple acid phosphatase 27-like%2C transcript variant X1 && Q5MAU8.1 RecName: Full=Probable inactive purple acid phosphatase 27; Flags: Precursor && PF16656:Purple acid Phosphatase, N-terminal domain|PF14008:Iron/zinc purple acid phospha	5.09744	7.91966	8.24382	7.08705	5.52272	7.11289	11.7232	12.4156	17.457	9.70726	15.827	16.2568	19.0685	13.5247	14.2586	16.0977	13.6741	13.3704
	100779757	E3 ubiquitin-protein ligase At1g12760%2C transcript variant X1 && Q9LN71.1 RecName: Full=E3 ubiquitin-protein ligase At1g12760; AltName: Full=RING finger protein At1g12760 && PF13639:Ring finger domain	18.9049	16.0279	22.663	31.1227	25.769	25.3469	38.4648	53.3739	32.7327	182.427	89.3206	88.5237	35.2821	44.7348	93.8239	75.6869	79.6964	78.444
	100796219	molybdenum cofactor sulfurase && Q8LGM7.1 RecName: Full=Molybdenum cofactor sulfurase; Short=MCS; Short=MOS; Short=MoCo sulfurase; AltName: Full=Molybdenum cofactor sulfurtransferase && -	0	0	0.317271	0.102976	0.224772	0.129544	0.943884	3.23937	1.08169	6.27721	3.57461	5.78568	1.54221	0.156586	1.02297	0.668815	1.24733	1.26973
	100820397	non-specific lipid transfer protein GPI-anchored 7 && - && PF14368:Probable lipid transfer	38.3521	68.0907	56.1491	65.0427	44.4419	46.7974	110.637	240.45	139.535	832.024	453.449	441.789	209.901	234.471	877.175	642.573	693.487	751.579
	100499693	alpha-amylase inhibitor/lipid transfer/seed storage family protein && P14009.1 RecName: Full=14 kDa proline-rich protein DC2.15; Flags: Precursor && PF14547:Hydrophobic seed protein	0	0	0	0	0	0	10.8631	4.23798	4.95303	4.78504	1.10888	0.829014	4.4099	2.4213	3.20641	9.727	3.20591	2.03414
	100814359	uncharacterized LOC100814359 && - && -	3.14704	2.92219	3.33374	3.11007	1.56563	2.52088	11.2842	21.9076	15.0792	22.299	18.674	20.8336	15.813	14.8777	14.2788	15.1331	16.2904	16.0301
	100814892	uncharacterized LOC100814892%2C transcript variant X4 && Q9DBN9.1 RecName: Full=Probable ATP-dependent RNA helicase DDX59; AltName: Full=DEAD box protein 59 && -	4.49469	2.5731	4.75371	4.81637	7.87079	4.44324	10.9963	14.7746	10.9984	24.4942	21.5451	24.1152	15.1856	25.3716	21.0394	16.2738	17.1894	19.2458
	100794824	putative glucuronosyltransferase PGSIP8 && Q8VZP6.1 RecName: Full=Putative glucuronosyltransferase PGSIP8; AltName: Full=Glycogenin-like protein 8; AltName: Full=Plant glycogenin-like starch initiation protein 8 && -	0.542347	1.52725	0.285638	0.903914	0.629567	0.793067	0.631883	29.8486	4.21293	58.5027	27.8689	16.0357	14.7127	10.7375	43.2284	11.5609	18.9501	6.66825
	100775312	pentatricopeptide repeat-containing protein At2g26790%2C mitochondrial && - && PF01535:PPR repeat|PF13041:PPR repeat family	0.0849072	0	0.304896	0.907131	0.211204	0.27388	0.153504	3.09677	5.03781	7.04258	4.18123	6.43637	2.24996	3.88067	1.03632	1.31973	2.98871	2.03819
	100803653	ethylene-responsive transcription factor 1A && O80337.2 RecName: Full=Ethylene-responsive transcription factor 1A; Short=AtERF1A; AltName: Full=Ethylene-responsive element-binding factor 1A; Short=EREBP-1A && PF00847:AP2 domain	15.2626	21.3072	29.3575	17.2421	32.0229	11.6063	70.8806	98.7145	60.2684	286.621	182.296	259.302	113.336	101.807	246.127	205.895	236.514	181.259
	100527380	uncharacterized LOC100527380%2C transcript variant X1 && Q9LTB8.3 RecName: Full=Calcineurin B-like protein 9 && PF13499:EF-hand domain pair	1.34283	0.651966	0.989129	3.31073	3.21177	3.73173	4.35741	8.11441	4.0321	44.862	24.7701	20.5499	19.5779	17.5865	32.1216	21.0439	23.7405	33.2625
	100305403	NAK-type protein kinase && Q9LTC0.1 RecName: Full=Probable receptor-like protein kinase At5g47070 && PF07714:Protein tyrosine kinase	0	0	0	0	0	0	0.430325	1.95786	0.190049	19.0754	4.8845	9.88639	6.4289	1.81393	8.4227	5.94591	6.55262	10.9461
	100776740	peptidyl serine alpha-galactosyltransferase && Q8VYF9.1 RecName: Full=Peptidyl serine alpha-galactosyltransferase; Short=AtSGT1; Flags: Precursor && -	5.18356	4.59863	2.72095	3.70917	6.62546	4.16248	4.52481	16.1856	8.87338	66.0651	53.8749	49.217	17.9598	24.9033	44.7978	22.5227	22.9813	26.2755
	100795686	AUGMIN subunit 6 && Q94BP7.1 RecName: Full=AUGMIN subunit 6 && PF14661:HAUS augmin-like complex subunit 6 N-terminus	2.94774	1.15152	0.778677	2.72216	2.13511	3.2496	4.15176	4.62619	4.65551	9.0665	9.22347	9.32071	6.68056	7.3539	5.37605	5.54851	6.33151	6.58603
	100819679	casein kinase II subunit alpha-2 && Q08467.3 RecName: Full=Casein kinase II subunit alpha-1; Short=CK II; AltName: Full=Casein kinase alpha 1; Short=AtCKA1; Flags: Precursor && PF00069:Protein kinase domain	6.25195	13.4243	11.9454	11.4397	11.8279	12.75	26.1081	18.9402	18.4007	33.1298	28.4417	30.0024	18.3771	19.4553	18.0371	18.4445	18.2933	17.1507
	100500291	VQ motif-containing protein && - && PF05678:VQ motif	0	0	0	0	0	0	0.268864	11.8286	3.396	9.48384	10.3985	10.9265	9.31773	45.6916	36.5078	50.7464	22.9329	48.3505
	100792374	transcription factor RAX3 && Q9M2Y9.1 RecName: Full=Transcription factor RAX3; AltName: Full=Myb-related protein 84; Short=AtMYB84; AltName: Full=Protein REGULATOR OF AXILLARY MERISTEMS 3 && PF00249:Myb-like DNA-binding domain	0	0	0	0	0	0.131099	0.765399	2.92194	0.0892404	1.20699	4.28883	2.24796	2.1905	0	2.02199	0.888361	0.946733	2.32009
	100787058	tubulin alpha-3 chain && Q9ZRR5.1 RecName: Full=Tubulin alpha-3 chain && PF00091:Tubulin/FtsZ family, GTPase domain|PF03953:Tubulin C-terminal domain	12.0572	11.6138	15.7554	12.3222	9.64886	9.12	27.5058	21.0098	28.0372	72.7015	55.8426	50.2938	45.8777	54.7269	48.1677	51.7506	42.8023	48.7148
	100799565	E3 ubiquitin-protein ligase RGLG2%2C transcript variant X3 && Q9LY87.1 RecName: Full=E3 ubiquitin-protein ligase RGLG2; AltName: Full=RING domain ligase 2 && PF07002:Copine|PF13920:Zinc finger, C3HC4 type (RING finger)	6.92336	8.09018	8.35266	7.33827	9.50273	7.53661	12.8232	40.1832	15.1464	221.661	130.217	129.552	64.6326	49.0402	106.65	86.0936	115.654	120.025
	100802255	tobamovirus multiplication protein 1%2C transcript variant X2 && Q402F4.1 RecName: Full=Tobamovirus multiplication protein 1; Short=NtTOM1 && PF06454:Protein of unknown function (DUF1084)	0	0	0	0.29632	0.25153	0	0.487501	3.89069	0.0338329	21.2421	13.4144	13.6756	6.22849	5.51966	14.0284	3.94533	4.57631	5.27757
	100795682	calmodulin-binding transcription activator 2 && Q6NPP4.1 RecName: Full=Calmodulin-binding transcription activator 2; AltName: Full=Ethylene-induced calmodulin-binding protein c; Short=AtER66; Short=EICBP.c; AltName: Full=Signal-responsive protein 4 && PF0	6.3866	3.90056	7.54085	9.20067	7.2843	8.68778	7.89493	23.3097	16.0184	63.4779	48.6862	44.2295	21.6367	25.665	42.4028	19.9083	26.747	24.2798
	100807734	endoplasmic reticulum-Golgi intermediate compartment protein 3 && Q66KH2.1 RecName: Full=Endoplasmic reticulum-Golgi intermediate compartment protein 3 && PF07970:Endoplasmic reticulum vesicle transporter|PF13850:Endoplasmic Reticulum-Golgi Intermediate C	6.58567	9.6234	9.12272	8.19727	5.43404	5.66479	11.9448	37.88	12.7537	112.41	78.1096	91.3224	38.4522	47.837	66.944	52.1751	56.1661	64.0513
	100804180	BRASSINOSTEROID INSENSITIVE 1-associated receptor kinase 1%2C transcript variant X4 && Q94F62.2 RecName: Full=BRASSINOSTEROID INSENSITIVE 1-associated receptor kinase 1; Short=AtBAK1; Short=BRI1-associated receptor kinase 1; AltName: Full=Protein ELONGATE	2.95972	7.46515	6.36352	3.8343	2.00648	5.6041	3.88883	26.8783	13.9075	35.6899	43.5675	43.1878	18.5101	14.2092	21.811	15.1692	14.8775	14.0155
	100818953	SEC1 family transport protein SLY1 && Q9SL48.1 RecName: Full=SEC1 family transport protein SLY1; Short=AtSLY1 && PF00995:Sec1 family	1.26384	1.59085	3.36174	3.52067	3.04673	2.21449	5.05872	5.60321	6.30376	13.462	6.38551	11.239	6.39114	5.67799	6.30932	8.263	10.0071	9.97571
	100782093	berberine bridge enzyme-like 13 && Q93ZA3.1 RecName: Full=Berberine bridge enzyme-like 13; Short=AtBBE-like 13; Flags: Precursor && PF01565:FAD binding domain|PF08031:Berberine and berberine like	0.720986	2.2888	0.13277	0.42662	0.160949	0.0238527	4.87966	5.67934	4.74113	8.59925	7.02292	2.28281	4.23458	3.65205	1.707	1.78564	1.83736	2.79253
	100784767	uncharacterized LOC100784767 && - && PF07712:Stress up-regulated Nod 19	5.07914	3.65097	1.86336	6.5963	5.05915	5.53207	11.6339	13.047	10.4024	12.3172	21.3461	38.6448	353.412	278.221	70.6036	42.8053	137.468	36.5347
	100787050	WRKY transcription factor 28 && Q8VWJ2.1 RecName: Full=Probable WRKY transcription factor 28; AltName: Full=WRKY DNA-binding protein 28 && PF03106:WRKY DNA -binding domain	0.0288308	1.59575	0.24847	1.20745	0.693251	0.471187	2.43241	6.22828	3.19616	12.2572	8.71259	8.34647	7.45858	6.64473	8.07815	10.723	10.3274	10.1617
	100788119	LRR receptor-like serine/threonine-protein kinase FLS2 && Q9FL28.1 RecName: Full=LRR receptor-like serine/threonine-protein kinase FLS2; AltName: Full=Protein FLAGELLIN-SENSING 2; AltName: Full=Protein FLAGELLIN-SENSITIVE 2; Flags: Precursor && PF08263:Le	0	0	0.0387413	0.0345791	0.0223637	0	0.021672	0.971109	0.189511	0.179871	0.131996	0.425568	0.0847974	0.198639	0.257633	0.643812	0.223386	0.378995
	113001635	uncharacterized LOC113001635 && - && -	2.42242	14.0155	5.7025	3.0194	2.5107	1.47595	13.544	47.1963	19.6998	160.707	88.0483	63.426	9.06661	30.5212	49.9201	58.9436	55.6961	49.7582
	100801003	VQ domain-containing protein && Q9LIE6.1 RecName: Full=VQ motif-containing protein 22; Short=AtVQ22 && PF05678:VQ motif	0	0	0	0	0	0	0	3.97618	0.240531	6.67766	6.18194	6.93258	7.14026	0.907622	9.7444	11.0143	20.2225	19.193
	100801545	E3 ubiquitin-protein ligase UPL1%2C transcript variant X3 && Q8GY23.3 RecName: Full=E3 ubiquitin-protein ligase UPL1; Short=Ubiquitin-protein ligase 1; AltName: Full=HECT-type E3 ubiquitin transferase UPL1 && PF00632:HECT-domain (ubiquitin-transferase)|PF	3.89213	4.9554	3.97934	4.87535	4.6683	4.67194	4.9139	10.8073	10.9237	15.7371	11.5711	12.1263	9.83251	8.21448	6.83405	7.60566	9.15482	9.33705
	100804190	lysM domain-containing GPI-anchored protein 2 && O23006.1 RecName: Full=LysM domain-containing GPI-anchored protein 2; AltName: Full=Chitin elicitor-binding protein LYM2; Short=CEBiP LYM2; Flags: Precursor && PF01476:LysM domain	6.34944	13.8193	9.46959	9.07599	7.04983	10.3268	25.1573	91.2531	32.0496	551.99	293.322	302.404	188.019	105.191	328.965	341.367	479.297	466.823
	100784757	cytochrome P450 78A5 && Q9LMX7.1 RecName: Full=Cytochrome P450 78A5; AltName: Full=Protein KLUH && PF00067:Cytochrome P450	2.31115	5.2642	2.81421	2.99961	1.93997	1.52167	15.9797	13.1283	15.8602	4.99491	5.69017	5.51985	20.7861	29.5922	24.3474	23.1249	23.7793	20.6146
	100816484	heat stress transcription factor 9 && Q94BZ5.1 RecName: Full=Heat stress transcription factor A-5; Short=AtHsfA5; AltName: Full=AtHsf-12 && PF00447:HSF-type DNA-binding	5.42751	4.98472	6.4518	10.9689	8.69016	9.79712	7.32573	26.1539	10.541	66.4179	44.5856	48.8255	32.3744	31.4589	45.1752	28.3183	31.1399	37.8509
	114827817	chalcone synthase 2%2C transcript variant X3 && P48406.1 RecName: Full=Chalcone synthase 5; AltName: Full=Naringenin-chalcone synthase 5 && PF00195:Chalcone and stilbene synthases, N-terminal domain|PF02797:Chalcone and stilbene synthases, C-terminal doma	3.09371	3.63959	4.2016	3.76291	2.67617	2.84023	4.08728	34.5656	12.1344	69.0863	50.6254	53.0584	27.8434	17.7327	52.2513	70.6103	62.7486	83.3556
	100781743	DEAD-box ATP-dependent RNA helicase 37%2C transcript variant X2 && Q9M2F9.1 RecName: Full=DEAD-box ATP-dependent RNA helicase 52 && PF00270:DEAD/DEAH box helicase|PF00271:Helicase conserved C-terminal domain	1.68112	2.34881	2.3626	3.17349	2.57723	1.87258	6.31668	5.90412	7.37427	13.7922	9.92889	8.71179	6.073	8.83387	7.56051	7.74771	8.3516	8.45481
	100787600	importin-5%2C transcript variant X1 && Q8BKC5.3 RecName: Full=Importin-5; Short=Imp5; AltName: Full=Importin subunit beta-3; AltName: Full=Karyopherin beta-3; AltName: Full=Ran-binding protein 5; Short=RanBP5 && PF13646:HEAT repeats|PF02985:HEAT repeat	6.99674	4.91032	5.85781	8.32356	9.38304	8.85515	10.1736	14.7194	16.4678	20.6566	24.4942	19.9448	12.1982	14.7243	10.226	13.3104	14.34	14.5838
	548031	glutathione S-transferase GST 20 && Q9FQA3.1 RecName: Full=Glutathione transferase GST 23; AltName: Full=Glutathione transferase GST 36 && PF00043:Glutathione S-transferase, C-terminal domain|PF02798:Glutathione S-transferase, N-terminal domain	0	0	0	0	0	0	0.222257	2.06945	0.172758	8.85441	9.0697	5.54091	1.14296	0.431396	5.46046	5.40494	5.8419	6.02452
	547583	probable glutathione S-transferase && P32110.1 RecName: Full=Probable glutathione S-transferase; AltName: Full=G2-4; AltName: Full=Heat shock protein 26A && PF00043:Glutathione S-transferase, C-terminal domain|PF13417:Glutathione S-transferase, N-terminal	1.06332	5.4803	2.34973	2.72647	4.20484	4.64354	5.52067	32.892	7.27964	291.011	219.059	231.742	110.063	228.626	203.397	181.62	169.36	207.934
	100809877	mitochondrial proton/calcium exchanger protein%2C transcript variant X2 && Q5ZK33.1 RecName: Full=LETM1 and EF-hand domain-containing protein 1, mitochondrial; AltName: Full=Leucine zipper-EF-hand-containing transmembrane protein 1; Flags: Precursor && PF	3.22153	3.69855	2.67583	5.41562	4.54538	6.36884	6.42127	7.22392	8.78181	30.505	24.6504	20.3419	10.7758	10.4865	16.4911	10.5521	10.8348	11.567
	100790937	E3 ubiquitin-protein ligase RGLG5%2C transcript variant X2 && Q9LY87.1 RecName: Full=E3 ubiquitin-protein ligase RGLG2; AltName: Full=RING domain ligase 2 && PF07002:Copine|PF13920:Zinc finger, C3HC4 type (RING finger)	0.0273321	0	0	0	0	0	0.175693	0.485654	0.362749	1.3215	0.434721	0.375006	0.662895	0	1.04431	0.6069	1.95246	2.11233
	100798348	protein SENSITIVE TO PROTON RHIZOTOXICITY 2 && Q9C8N5.1 RecName: Full=Protein SENSITIVE TO PROTON RHIZOTOXICITY 1; AltName: Full=Zinc finger protein STOP1 && -	0	0	0	0	0	0	0	2.51186	0.166421	4.54914	2.76455	4.09465	2.29781	0	4.07239	2.74534	0.971041	2.59599
	100799226	acyl-coenzyme A oxidase 2%2C peroxisomal && O65201.2 RecName: Full=Acyl-coenzyme A oxidase 2, peroxisomal; Short=AOX 2; AltName: Full=Long-chain acyl-CoA oxidase; Short=AtCX2; Flags: Precursor && PF01756:Acyl-CoA oxidase|PF00441:Acyl-CoA dehydrogenase, C-	3.67445	3.70524	2.75171	2.39568	2.75374	3.05934	9.06556	11.4544	11.9894	5.34073	7.34855	10.6646	21.0311	11.2246	11.1995	24.0324	54.0865	29.3464
	100500248	WRKY DNA -binding domain-containing protein && Q93WU9.1 RecName: Full=Probable WRKY transcription factor 51; AltName: Full=WRKY DNA-binding protein 51 && PF03106:WRKY DNA -binding domain	0.920182	3.23904	1.65215	3.78495	0	2.47348	2.40297	44.8022	3.99602	40.0797	64.5937	190.482	66.5908	12.6569	81.3036	163.394	143.969	193.21
	100781196	U-box domain-containing protein 27 && Q9FLF4.1 RecName: Full=U-box domain-containing protein 27; AltName: Full=Plant U-box protein 27 && PF04564:U-box domain	2.81753	3.25851	4.97162	9.22674	8.16348	8.85005	5.3927	32.6257	16.3367	82.2319	49.8871	58.1164	14.8726	31.8182	77.1776	43.6881	48.8998	36.9589
	100790783	probable methyltransferase PMT26%2C transcript variant X2 && Q8L7V3.1 RecName: Full=Probable methyltransferase PMT26 && PF03141:Putative S-adenosyl-L-methionine-dependent methyltransferase	0.108257	0	0.207329	0.339267	0.0897618	0.108639	0.492917	1.4005	0.619783	7.55042	4.67987	3.14392	2.2204	2.11046	2.58517	1.60253	2.18549	2.15501
	100782803	amino acid permease 4 && Q38967.1 RecName: Full=Amino acid permease 2; AltName: Full=Amino acid transporter AAP2 && PF01490:Transmembrane amino acid transporter protein	0	0	0.145805	0	0	0	0.954296	2.56313	1.1174	0.30463	0.149033	0.208911	0.601807	0.290241	0.258564	0.202858	0.0945819	0.0356593
	100800289	protein PSK SIMULATOR 1%2C transcript variant X2 && - && PF11961:Domain of unknown function (DUF3475)|PF05003:Protein of unknown function (DUF668)	1.28576	2.40386	2.38893	3.28043	3.62791	2.77318	4.65676	22.7923	6.20253	42.3611	53.1329	52.1595	33.3732	41.3191	36.6614	27.378	28.7881	31.2802
	100800821	MACPF domain-containing protein At4g24290 && Q9STW5.1 RecName: Full=MACPF domain-containing protein At4g24290 && PF01823:MAC/Perforin domain	7.00165	7.45984	7.51945	7.6882	6.83351	8.11378	12.2871	40.9697	17.4804	138.702	94.5864	88.1595	46.3842	53.6086	63.1642	50.7433	54.6924	67.2408
	100809534	ribonuclease TUDOR 1 && Q8VZG7.1 RecName: Full=Ribonuclease TUDOR 1; Short=AtTudor1; Short=TUDOR-SN protein 1 && PF00565:Staphylococcal nuclease homologue|PF00567:Tudor domain	1.90836	3.54642	1.78015	1.74357	2.20981	2.44812	6.42437	8.9388	8.60521	35.7938	31.3793	35.8215	12.8419	21.2245	15.5049	20.9498	20.3361	24.1186
	100793410	ethylene-responsive transcription factor ERF114 && Q9FH54.1 RecName: Full=Ethylene-responsive transcription factor ERF114; AltName: Full=ERF bud enhancer && PF00847:AP2 domain	0.533439	1.60576	0.91946	0.319152	0.707687	0.229424	7.11515	4.78912	3.29	12.6289	13.6403	12.5886	13.321	22.6937	29.6666	22.3867	23.5263	19.926
	100788304	probable protein S-acyltransferase 5 && Q9M306.2 RecName: Full=Probable protein S-acyltransferase 5; AltName: Full=Probable palmitoyltransferase At3g48760; AltName: Full=Zinc finger DHHC domain-containing protein At3g48760 && PF01529:DHHC palmitoyltransfe	1.86994	2.4313	1.30503	3.49447	1.31396	2.18098	2.77584	10.2554	3.53832	27.4245	17.2556	19.1335	9.16727	10.7098	19.8463	11.26	12.7312	14.8079
	100527026	omega-hydroxypalmitate O-feruloyl transferase && Q94CD1.1 RecName: Full=Omega-hydroxypalmitate O-feruloyl transferase; AltName: Full=Omega-hydroxyacid hydroxycinnamoyltransferase; AltName: Full=Protein ALIPHATIC SUBERIN FERULOYL TRANSFERASE && PF02458:Tra	2.82575	5.8798	8.26635	2.07016	3.2184	1.44235	34.9311	37.1709	41.0667	5.79836	8.05421	4.34568	18.9117	7.21053	2.96611	5.92973	3.34338	3.5634
	100818789	6-phosphogluconate dehydrogenase%2C decarboxylating 3%2C chloroplastic && Q9FFR3.1 RecName: Full=6-phosphogluconate dehydrogenase, decarboxylating 2, chloroplastic && PF03446:NAD binding domain of 6-phosphogluconate dehydrogenase|PF00393:6-phosphogluconat	6.54953	10.223	13.3468	17.9966	12.9706	15.2715	22.116	20.8303	28.6932	46.5208	29.9335	28.5181	22.6821	44.8355	62.3026	69.3196	74.1946	71.6223
	547855	SDL12A && Q39821.1 RecName: Full=Dynamin-related protein 12A; AltName: Full=Phragmoplastin; AltName: Full=Soybean dynamin-like protein 12A; Short=SDL12A && PF02212:Dynamin GTPase effector domain|PF00350:Dynamin family|PF01031:Dynamin central region	3.88809	3.67804	4.08347	5.05979	4.49257	4.48799	6.34902	8.28094	8.51879	26.8075	22.1583	23.0248	12.8436	15.3009	11.6875	17.1553	15.4519	19.5038
	100526866	peptidyl-tRNA hydrolase%2C mitochondrial && Q8GW64.2 RecName: Full=Peptidyl-tRNA hydrolase, chloroplastic; AltName: Full=C-PTH; Flags: Precursor && PF01195:Peptidyl-tRNA hydrolase	5.47065	3.80519	6.13027	8.2904	5.9837	5.67352	7.48209	41.1103	6.11864	117.859	63.3242	76.1238	13.5574	7.6983	53.1204	20.6764	24.9443	20.3083
	100817350	pectinesterase && O04887.1 RecName: Full=Pectinesterase 2; Short=PE 2; AltName: Full=Pectin methylesterase; Flags: Precursor && PF01095:Pectinesterase|PF04043:Plant invertase/pectin methylesterase inhibitor	0	0	0	0.288177	0.465939	0.531703	1.76096	1.26126	1.71096	1.03057	1.40942	2.12026	1.11051	0.730336	0.208743	0.0623887	0.959922	0.296108
	100816285	LEAF RUST 10 DISEASE-RESISTANCE LOCUS RECEPTOR-LIKE PROTEIN KINASE-like 2.5 && F4HQ20.1 RecName: Full=LEAF RUST 10 DISEASE-RESISTANCE LOCUS RECEPTOR-LIKE PROTEIN KINASE-like 2.5; AltName: Full=Probable receptor-like serine/threonine-protein kinase LRK10L-	0.182289	0.221262	0.130918	0.136328	0.358973	0.352799	2.32523	14.3839	2.52606	52.5017	30.5824	27.9807	19.7723	7.54178	18.8391	31.7995	37.1309	47.814
	100797105	40S ribosomal protein S2-4 && Q9SCM3.1 RecName: Full=40S ribosomal protein S2-4 && PF00333:Ribosomal protein S5, N-terminal domain|PF03719:Ribosomal protein S5, C-terminal domain	15.2605	15.4979	18.1228	19.9065	14.8083	16.136	36.2772	27.39	32.9061	78.4389	66.5298	51.9789	27.8351	44.2861	72.2121	80.4961	69.0599	84.1975
	100810933	MACPF domain-containing protein At1g14780%2C transcript variant X1 && Q8L612.1 RecName: Full=MACPF domain-containing protein At1g14780 && PF01823:MAC/Perforin domain	0.301101	0.611338	1.46785	0.889033	0.317749	0.659266	1.62758	7.60284	2.28658	16.6117	9.37715	7.17326	4.1554	3.46267	8.91886	5.34866	3.62734	6.21822
	100500594	heat stress transcription factor 10 && Q9S7U5.1 RecName: Full=Heat stress transcription factor A-8; Short=AtHsfA8; AltName: Full=AtHsf-03; AltName: Full=Heat shock factor protein 5; Short=HSF 5; AltName: Full=Heat shock transcription factor 5; Short=HSTF	2.86254	3.77007	2.55208	3.684	6.32933	6.53776	5.49905	14.5544	6.19061	18.706	11.9559	7.08756	10.4923	7.92532	23.9557	6.61188	8.61813	7.47446
	100805073	actin-interacting protein 1-2 && Q9LV35.1 RecName: Full=Actin-interacting protein 1-2 && -	3.80141	3.35927	3.44756	5.91366	4.286	5.08644	7.28871	5.7934	7.44294	11.9043	10.1877	10.8452	7.87729	7.58073	7.21524	8.41855	9.07881	10.5042
	102666412	uncharacterized LOC102666412 && - && -	0	0	0	0.01274	0.111233	0	0	0.766685	0.128006	1.59048	1.47718	1.37023	0.401682	0.322874	0.442959	0.165488	0.216044	0.174542
	100797095	uncharacterized LOC100797095 && Q54BC9.1 RecName: Full=Probable serine/threonine-protein kinase dyrk2; AltName: Full=Dual specificity tyrosine-phosphorylation-regulated kinase 2 && PF00069:Protein kinase domain	2.06149	1.25753	1.64504	1.76196	1.92844	1.921	5.20288	3.50974	5.10676	3.83354	4.12278	3.58993	2.55213	3.35477	1.47264	2.08333	2.31208	2.21278
	100818972	E3 ubiquitin-protein ligase UPL3 && Q6WWW4.1 RecName: Full=E3 ubiquitin-protein ligase UPL3; Short=Ubiquitin-protein ligase 3; AltName: Full=HECT ubiquitin-protein ligase 3; AltName: Full=HECT-type E3 ubiquitin transferase UPL3; AltName: Full=Protein KAKT	5.51059	5.19809	5.70402	7.33402	6.87548	6.81664	8.41989	12.172	15.8837	16.8727	14.6292	14.8934	11.9665	12.3837	7.49175	9.41983	10.5317	12.0553
	548071	arginine decarboxylase && Q39827.1 RecName: Full=Arginine decarboxylase; Short=ADC; Short=ARGDC && PF00278:Pyridoxal-dependent decarboxylase, C-terminal sheet domain|PF02784:Pyridoxal-dependent decarboxylase, pyridoxal binding domain	27.226	37.3789	39.0414	46.8729	58.8973	51.7929	40.6722	284.226	124.706	926.752	467.51	432.078	147.734	234.278	661.093	523.843	621.153	669.268
	100780311	GATA transcription factor 7 && Q9FH57.1 RecName: Full=GATA transcription factor 5 && PF00320:GATA zinc finger	79.7399	63.3556	71.1378	85.5542	70.705	81.164	125.655	195.641	128.245	260.725	249.684	223.627	83.6836	105.263	169.787	189.209	182.379	173.158
	100785855	kinesin-like protein KIN-7D%2C mitochondrial && Q8W5R5.1 RecName: Full=Kinesin-like protein KIN-7D, mitochondrial; AltName: Full=Mitochondria-targeted kinesin-related protein 2; Flags: Precursor && PF00225:Kinesin motor domain|PF13920:Zinc finger, C3HC4 t	0.978062	1.19749	0.42078	2.1444	1.29285	1.38997	0.968117	16.4244	2.67804	159.78	97.8984	96.6969	31.4119	52.5041	70.5423	29.0511	32.4904	43.9522
	121175032	bZIP transcription factor 11-like && Q9LZP8.1 RecName: Full=bZIP transcription factor 53; Short=AtbZIP53 && PF00170:bZIP transcription factor	18.8426	13.5259	17.6068	21.2134	18.6474	26.7081	31.298	42.6799	22.0261	90.7823	69.718	86.7316	67.9761	108.84	158.481	90.9893	106.242	104.745
	100797297	phosphatidylinositol/phosphatidylcholine transfer protein SFH6%2C transcript variant X2 && F4IHJ0.1 RecName: Full=Phosphatidylinositol/phosphatidylcholine transfer protein SFH8; AltName: Full=Protein SEC FOURTEEN HOMOLOGS 8; Short=AtSFH8 && PF03765:CRAL/T	18.3203	21.5197	16.7161	21.0981	22.861	21.4285	36.984	44.2566	37.1585	83.4088	64.7681	59.7526	50.7173	47.837	60.9613	50.5213	54.594	58.6883
	100806173	AT-hook motif nuclear-localized protein 10%2C transcript variant X2 && O22812.2 RecName: Full=AT-hook motif nuclear-localized protein 10; AltName: Full=AT-hook protein 1 && PF03479:Domain of unknown function (DUF296)	3.59425	4.11994	7.40113	6.25952	3.15946	4.83508	11.1612	11.3729	9.87384	56.0494	28.4678	29.0324	12.1376	21.5185	33.3858	31.7736	35.0284	37.7838
	100781764	mitogen-activated protein kinase kinase kinase 5%2C transcript variant X2 && Q9CAD5.1 RecName: Full=Mitogen-activated protein kinase kinase kinase YODA; AltName: Full=YODA MAPKK kinase && PF00069:Protein kinase domain	4.28557	4.86976	4.9551	4.46171	5.72704	5.74516	4.52417	48.8187	19.1846	124.962	88.048	89.1061	33.3359	35.9074	69.7021	41.3539	52.8166	59.5519
	100526861	uncharacterized LOC100526861 && - && PF07816:Protein of unknown function (DUF1645)	18.6953	30.45	25.0014	9.01273	14.9668	11.6053	37.2216	74.4993	51.0119	70.4762	52.7322	49.9743	31.2705	18.4725	55.7137	72.3395	65.3586	71.2824
	100783909	patatin-like protein 2 && O48723.1 RecName: Full=Patatin-like protein 2; Short=AtPLP2; AltName: Full=Patatin-related phospholipase A IIalpha; Short=pPLAIIa; AltName: Full=Phospholipase A IIA; Short=AtPLAIIA && PF01734:Patatin-like phospholipase	0	0	0	0	0.0941299	0	1.52031	25.551	2.62932	48.2011	45.0018	49.2201	4.58892	2.00004	5.38178	4.62142	2.38979	1.9497
	100785499	phosphatidate phosphatase PAH2%2C transcript variant X2 && Q9FMN2.1 RecName: Full=Phosphatidate phosphatase PAH2; AltName: Full=Phosphatidic acid phosphohydrolase 2; Short=AtPAH2 && PF04571:lipin, N-terminal conserved region|PF08235:LNS2 (Lipin/Ned1/Smp2)	1.869	2.5613	1.51549	2.31887	1.58719	2.56707	3.58485	4.08777	4.10674	11.7354	10.9539	10.857	15.6108	15.789	10.3821	8.51764	12.4991	10.6956
	100777103	adenine phosphoribosyltransferase 1 && P31166.2 RecName: Full=Adenine phosphoribosyltransferase 1, chloroplastic; Short=APRT 1; Short=AtAPT1; Flags: Precursor && PF00156:Phosphoribosyl transferase domain	7.70508	2.94116	10.1769	7.53933	7.75459	7.08476	17.4205	19.6294	19.5395	105.87	82.7621	87.1976	18.3771	42.0819	59.1612	46.7839	41.2601	42.5609
	100808281	U-box domain-containing protein 30 && Q058P4.1 RecName: Full=U-box domain-containing protein 30; AltName: Full=Plant U-box protein 30 && PF04564:U-box domain	0.71987	1.21568	1.16887	2.16684	0.441176	1.13073	1.48378	5.97113	3.27427	15.0806	10.1094	10.7357	1.99615	1.51864	6.31149	2.64091	3.07829	1.90579
	100801926	uncharacterized LOC100801926 && - && PF03909:BSD domain	0.792772	1.95201	1.5454	1.71816	1.66681	2.48413	3.367	5.1368	3.09458	11.0931	6.06209	6.52625	2.9248	8.70879	8.53415	4.55797	5.04172	6.2661
	100810954	protein PHLOEM PROTEIN 2-LIKE A10 && Q9SY57.1 RecName: Full=Protein PHLOEM PROTEIN 2-LIKE A10; Short=AtPP2-A10 && -	3.74909	2.0225	2.915	3.14958	3.48055	2.92166	8.72833	6.86239	5.25343	7.74643	9.29142	10.0679	6.27485	5.74711	9.08035	5.19405	6.43578	8.25482
	100784421	mitochondrial carrier protein CoAc1%2C transcript variant X1 && Q54MZ4.1 RecName: Full=Mitochondrial substrate carrier family protein B && -	5.03919	4.32314	2.71723	4.26519	5.96317	4.77643	6.64357	14.8927	5.74836	97.6772	55.368	68.468	31.2025	33.2973	55.274	20.0159	28.111	30.2484
	100500572	uncharacterized LOC100500572 && Q9FHH5.1 RecName: Full=Protein GLUTAMINE DUMPER 3; AltName: Full=Protein LESS SUSCEPTIBLE TO BSCTV 1; Short=Protein LBS1 && -	0	0.676915	0.400522	0.59582	0.346807	0.239852	7.28173	7.62756	2.55789	4.64894	1.70578	4.30404	20.4765	42.401	23.6756	3.94715	4.90759	4.08145
	100791158	G-type lectin S-receptor-like serine/threonine-protein kinase SD2-5 && Q8RWZ5.1 RecName: Full=G-type lectin S-receptor-like serine/threonine-protein kinase SD2-5; AltName: Full=S-domain-2 (SD2) receptor kinase 5; Short=SD2-5; Flags: Precursor && -	5.03749	6.01664	4.27711	1.77963	1.44798	1.34326	5.27547	20.6971	8.94049	55.487	45.197	47.7822	6.9233	8.58389	16.574	18.885	25.7111	21.3928
	547505	putative EIN3-binding F-box protein && Q708Y0.1 RecName: Full=EIN3-binding F-box protein 2 && -	5.92215	8.26195	7.28608	24.988	16.5803	21.3273	134.759	131.36	172.383	55.9293	32.7198	43.841	92.3371	124.626	82.1673	41.9049	25.9796	28.2653
	100802964	potassium channel AKT1 && Q38998.2 RecName: Full=Potassium channel AKT1 && PF00027:Cyclic nucleotide-binding domain|PF11834:KHA, dimerisation domain of potassium ion channel|PF12796:Ankyrin repeats (3 copies)|PF00520:Ion transport protein	2.13682	2.20578	0.387116	1.3821	1.56426	1.15912	6.10991	4.86082	7.22894	5.23152	6.33566	5.20327	4.44413	2.96896	2.22702	2.69296	4.18528	3.62925
	100803494	EG45-like domain containing protein && - && PF03330:Rare lipoprotein A (RlpA)-like double-psi beta-barrel	0.161751	0	0	0	0	0	0.563196	2.72282	0.505115	6.92165	2.04494	2.95903	3.24494	7.61468	8.01133	10.1762	9.88002	9.34398
	100805091	uncharacterized LOC100805091 && - && -	0	1.29933	0.0557102	0.696149	1.06125	1.25107	24.4952	165.997	20.8476	572.275	318.242	264.85	428.477	541.33	1130.33	556.775	715.12	635.739
	100784956	signal peptide peptidase%2C transcript variant X2 && O81062.1 RecName: Full=Signal peptide peptidase; Short=AtSPP; AltName: Full=Intramembrane protease; Short=IMP; Short=IMPAS && PF04258:Signal peptide peptidase	4.6988	8.05601	6.85468	7.53015	4.93093	8.14668	15.3086	14.7964	15.7338	47.9218	41.3648	46.2364	36.0417	32.4109	35.5323	44.9945	40.1709	51.1528
	100790095	ER membrane protein complex subunit 1 && Q5ZL00.1 RecName: Full=ER membrane protein complex subunit 1; Flags: Precursor && PF07774:Protein of unknown function (DUF1620)|PF13360:PQQ-like domain	4.07904	3.5007	6.01299	4.48454	6.0907	5.25572	10.7302	10.5576	14.1387	22.1234	24.5388	19.9015	19.3239	19.5337	9.23328	13.7176	15.1221	14.7851
	100802620	nuclear poly(A) polymerase 4%2C transcript variant X5 && Q8VYW1.1 RecName: Full=Nuclear poly(A) polymerase 4; Short=AtPAP(IV); Short=PAP(IV); Short=Poly(A) polymerase IV; Short=nPAP; AltName: Full=Polynucleotide adenylyltransferase 4 && PF04926:Poly(A) po	7.35854	6.57942	5.48364	7.84614	6.81422	8.34754	13.9796	20.3179	22.7972	21.3542	21.928	20.3322	18.7042	27.119	15.5269	19.9308	23.292	24.6043
	100784612	uncharacterized LOC100784612%2C transcript variant X1 && Q08448.1 RecName: Full=Putative lipase YOR059C && PF05057:Putative serine esterase (DUF676)	1.10357	2.04865	1.52297	0.665805	0.242214	0.195435	1.66914	13.963	2.43263	21.7	11.1192	20.4853	20.7882	8.54936	33.2085	28.6124	37.4339	34.7766
	100785136	KH domain-containing protein HEN4%2C transcript variant X3 && F4KDN0.1 RecName: Full=KH domain-containing protein HEN4; AltName: Full=Protein HUA ENHANCER 4 && PF00013:KH domain	1.20947	1.66752	2.03342	1.36516	1.40857	1.95363	3.14544	3.73862	4.35356	6.37262	9.61274	11.084	6.84203	8.70346	6.44765	8.50776	7.53199	8.72454
	100777815	mechanosensitive ion channel protein 2%2C chloroplastic && Q56X46.1 RecName: Full=Mechanosensitive ion channel protein 2, chloroplastic; AltName: Full=Mechanosensitive channel of small conductance-like 2; AltName: Full=MscS-Like protein 2; Flags: Precurso	0.339107	1.17308	0.892988	0.960082	0.948959	1.22145	3.18457	4.00377	3.1107	3.42754	3.42283	4.50726	2.68438	3.39726	3.93647	6.07086	6.36319	5.55918
	100783725	uncharacterized LOC100783725 && - && PF00515:Tetratricopeptide repeat	25.7617	29.0935	25.8459	32.218	32.9113	29.2522	101.482	70.0251	64.5347	145.161	77.8881	97.3943	51.0206	86.8877	181.771	209.478	177.999	190.472
	100500381	uncharacterized LOC100500381 && - && -	0.863795	7.75866	10.4773	6.89069	2.02929	7.80161	5.7839	318.952	47.0369	763.155	531.145	699.142	150.529	21.642	255.627	211.942	244.286	295.857
	100794117	protein PHOSPHATE-INDUCED 1 && Q9ZPE7.1 RecName: Full=Protein EXORDIUM; Flags: Precursor && PF04674:Phosphate-induced protein 1 conserved region	2.4018	4.28067	2.09613	2.46858	2.04188	3.03355	3.83531	17.1161	13.173	25.2932	47.0909	65.4897	5.02498	3.29275	3.80753	20.7586	11.457	8.72209
	102665295	uncharacterized LOC102665295 && Q9LME6.1 RecName: Full=Methyl-CpG-binding domain-containing protein 8; Short=AtMBD8; Short=MBD08; AltName: Full=Methyl-CpG-binding protein MBD8 && -	0.72214	2.5499	1.44588	1.73943	1.57857	2.55524	3.53423	4.14413	4.47176	5.85567	4.13647	4.16586	2.87482	4.10966	3.08315	3.24341	3.24535	3.80522
	100797292	probable protein phosphatase 2C 10%2C transcript variant X2 && Q9S9Z7.1 RecName: Full=Probable protein phosphatase 2C 10; Short=AtPP2C10 && PF00481:Protein phosphatase 2C	4.45399	2.5229	5.56827	6.50335	8.02727	8.22108	11.656	14.1448	7.46155	21.607	12.8665	13.4952	6.91821	4.50231	9.32302	9.47784	9.63858	10.1774
	100803679	acetyl-CoA carboxylase 1%2C transcript variant X1 && Q38970.1 RecName: Full=Acetyl-CoA carboxylase 1; Short=AtACC1; AltName: Full=Protein EMBRYO DEFECTIVE 22; AltName: Full=Protein GURKE; AltName: Full=Protein PASTICCINO 3; Includes: RecName: Full=Biotin	3.77984	5.3387	3.85454	3.44042	3.99464	3.80626	9.86085	70.1006	22.3974	382.027	238.279	280.721	85.702	110.53	128.827	139.279	145.573	206.925
	100804208	sulfate transporter 1.3 && Q9FEP7.1 RecName: Full=Sulfate transporter 1.3 && PF00916:Sulfate permease family|PF01740:STAS domain	1.96879	3.33017	3.06105	2.76837	3.65105	2.31262	4.1845	7.54297	5.454	20.9651	21.2904	14.3195	15.9927	9.18955	15.885	17.322	20.4265	17.9226
	100820242	uncharacterized LOC100820242 && - && PF00610:Domain found in Dishevelled, Egl-10, and Pleckstrin (DEP)|PF00462:Glutaredoxin|PF04784:Protein of unknown function, DUF547	3.94505	5.27454	3.68279	4.91375	4.56963	5.1157	11.9468	18.1873	14.6566	55.4608	37.6188	41.8331	33.3004	26.7441	29.1829	32.4202	39.7137	45.8703
	100798027	putative wall-associated receptor kinase-like 16 && Q9LMN8.2 RecName: Full=Wall-associated receptor kinase 3; Flags: Precursor && PF07645:Calcium-binding EGF domain|PF13947:Wall-associated receptor kinase galacturonan-binding|PF07714:Protein tyrosine kina	1.11006	1.11573	0.876487	1.19845	2.05075	1.50764	2.83232	8.86954	4.85005	19.254	16.512	22.5784	10.0938	5.6527	12.9803	14.0323	19.8595	17.6962
	100807068	protein MKS1 && Q8LGD5.2 RecName: Full=Protein MKS1; AltName: Full=Protein MAP kinase 4 substrate 1; AltName: Full=VQ motif-containing protein 21; Short=AtVQ21 && -	5.30518	8.9253	10.4556	3.63803	5.9333	3.34292	10.3347	32.8546	15.7724	39.4937	31.4725	26.5764	5.98457	6.38718	4.91038	9.48561	12.9326	8.05419
	100819513	glutamate synthase [NADH]%2C amyloplastic%2C transcript variant X1 && Q03460.1 RecName: Full=Glutamate synthase [NADH], amyloplastic; AltName: Full=NADH-GOGAT; Flags: Precursor && PF14691:Dihydroprymidine dehydrogenase domain II, 4Fe-4S cluster|PF04898:Gl	0.25669	0.29324	0.115671	0.0838857	0.369333	0.253267	0.333644	2.91595	2.3753	31.7697	33.1695	33.9445	12.8852	18.1	17.1873	10.7121	9.48872	13.0839
	100798019	small heat shock protein%2C chloroplastic-like%2C transcript variant X1 && P09887.1 RecName: Full=Small heat shock protein, chloroplastic && PF00011:Hsp20/alpha crystallin family	11.9682	9.07666	6.9014	15.5305	8.76455	13.0374	17.1273	42.6052	20.2216	87.8252	51.5702	41.0518	31.3496	48.5561	43.6234	32.9762	46.8939	33.655
	100779780	uncharacterized calcium-binding protein At1g02270%2C transcript variant X4 && O81916.2 RecName: Full=Uncharacterized calcium-binding protein At1g02270 && PF03372:Endonuclease/Exonuclease/phosphatase family	0.0746766	0	0.0953453	0.340407	0.701744	0.792226	0.500029	2.88659	0.310933	6.93065	6.03007	3.89343	0.804958	0.431353	2.03426	0.911991	1.28853	1.31166
	100306612	uncharacterized LOC100306612%2C transcript variant X3 && Q8IQ13.1 RecName: Full=Probable RNA-binding protein EIF1AD; AltName: Full=Eukaryotic translation initiation factor 1A domain-containing protein && PF01176:Translation initiation factor 1A / IF-1	8.15333	5.42547	5.82589	8.34827	5.97111	9.36287	16.3949	16.5271	18.1912	30.706	25.4701	21.5783	17.6592	16.5672	22.2704	21.8261	22.9236	21.227
	732547	chalcone isomerase 4A && Q8VZW3.1 RecName: Full=Probable chalcone--flavonone isomerase 3; Short=Chalcone isomerase 3; AltName: Full=Chalcone isomerase-like 1 && PF02431:Chalcone-flavanone isomerase	30.9283	20.9483	27.5114	38.057	35.6055	29.7697	42.3909	312.808	65.413	1191.18	823.222	791.038	270.473	499.675	691.772	1207.15	726.713	1262.42
	100788148	adenine/guanine permease AZG1 && Q9SRK7.1 RecName: Full=Adenine/guanine permease AZG1; AltName: Full=AzgA-homolog protein; AltName: Full=Protein AZAGUANINE RESISTANT 1; Short=AtAzg1 && PF00860:Permease family	5.06239	4.4311	5.55317	6.66292	7.15351	9.5881	13.7499	19.7374	23.8245	33.285	12.8526	14.935	8.07003	6.15724	21.5167	16.4918	20.9394	15.1676
	100800306	UDP-galactose transporter 2-like && Q9SRE4.1 RecName: Full=UDP-galactose transporter 2; Short=At-UDP-GalT2 && PF03151:Triose-phosphate Transporter family	8.20653	14.6925	14.2785	14.8424	8.83978	9.29646	25.8168	28.2318	24.3688	72.2588	64.1872	62.7322	36.0028	47.7735	39.9332	60.8088	59.852	70.4846
	100796247	ethylene-responsive transcription factor ERF110 && Q9FGF8.1 RecName: Full=Ethylene-responsive transcription factor ABR1; AltName: Full=Protein ABA REPRESSOR 1 && PF00847:AP2 domain	0	0	0	0.132833	0.193294	0	0.655604	9.5199	0.181998	53.312	24.1484	35.9831	11.8315	3.90506	26.7213	17.5134	36.4836	22.0202
	100803497	citrate-binding protein && Q39962.1 RecName: Full=Citrate-binding protein; Flags: Precursor && PF08787:Alginate lyase	0	0	0	0	0	0	1.06726	1.82184	1.62458	2.80502	4.44187	3.09808	2.42603	6.06115	3.33633	5.35795	3.07109	5.28815
	547636	24 kDa seed coat protein && Q39962.1 RecName: Full=Citrate-binding protein; Flags: Precursor && PF08787:Alginate lyase	0.474204	0.460468	0	0.752707	0	0	40.8789	66.7108	63.4647	54.1	56.4428	53.537	96.0853	166.109	143.15	269.706	105.551	289.459
	100808480	GDP-mannose transporter GONST1 && Q941R4.2 RecName: Full=GDP-mannose transporter GONST1; AltName: Full=Protein GOLGI NUCLEOTIDE SUGAR TRANSPORTER 1 && PF03151:Triose-phosphate Transporter family	0.830024	0.305717	1.58963	1.68794	1.63749	0.7632	3.9556	44.031	6.12247	155.228	100.781	98.5275	39.3361	31.4946	73.2389	35.9392	52.8624	41.4914
	100789385	probable manganese-transporting ATPase PDR2 && Q9LT02.1 RecName: Full=Probable manganese-transporting ATPase PDR2; AltName: Full=Protein MALE GAMETOGENESIS IMPAIRED ANTHERS; AltName: Full=Protein PHOSPHATE DEFICIENCY RESPONSE 2 && PF12710:haloacid dehalog	4.86797	5.44914	4.64853	5.42043	6.98506	5.35041	7.22535	9.93959	11.7391	21.5976	19.0421	18.1632	11.7943	12.6652	10.4479	12.5356	14.6432	16.8474
	100793074	chaperone protein ClpD%2C chloroplastic && P42762.1 RecName: Full=Chaperone protein ClpD, chloroplastic; AltName: Full=ATP-dependent Clp protease ATP-binding subunit ClpD homolog; AltName: Full=Casein lytic proteinase D; AltName: Full=ERD1 protein; AltNam	9.636	8.00582	5.51368	10.5131	7.04473	10.5676	19.9096	108.83	34.1936	423.796	278.545	308.996	143.757	247.098	230.461	130.728	190.356	158.055
	100527144	uncharacterized LOC100527144 && - && -	7.45227	3.96835	6.2921	3.56143	2.79056	4.48026	5.66604	41.8907	10.3848	130.124	130.588	125.446	31.0955	30.8962	86.5775	93.2353	72.6724	91.2985
	100794481	ribonuclease TUDOR 1 && Q8VZG7.1 RecName: Full=Ribonuclease TUDOR 1; Short=AtTudor1; Short=TUDOR-SN protein 1 && PF00567:Tudor domain|PF00565:Staphylococcal nuclease homologue	5.183	8.05259	6.59716	9.26877	7.86777	7.94256	12.5963	17.2855	19.8583	74.8995	58.4566	62.6446	30.8711	51.0427	37.1352	47.097	49.0854	56.8444
	547851	calnexin && Q39817.1 RecName: Full=Calnexin homolog; Flags: Precursor && PF00262:Calreticulin family	4.3489	19.9121	13.0449	8.64023	8.09542	12.8822	22.4705	40.2935	30.5117	139.826	110.679	132.416	94.1698	87.564	63.9464	127.998	96.7857	145.421
	100788688	rRNA 2'-O-methyltransferase fibrillarin 2 && Q94AH9.2 RecName: Full=Mediator of RNA polymerase II transcription subunit 36a; AltName: Full=Fibrillarin-like protein 2; AltName: Full=Histone-glutamine methyltransferase; AltName: Full=rRNA 2'-O-methyltransfe	3.89334	2.25225	2.97462	5.27468	3.12516	6.876	12.2471	7.2433	11.9964	53.5169	51.7386	46.0303	19.4211	20.3837	35.3429	24.2796	22.3405	21.5824
	100791866	probable protein S-acyltransferase 5 && Q9M306.2 RecName: Full=Probable protein S-acyltransferase 5; AltName: Full=Probable palmitoyltransferase At3g48760; AltName: Full=Zinc finger DHHC domain-containing protein At3g48760 && PF01529:DHHC palmitoyltransfe	10.3465	13.6534	8.24225	10.9847	8.13894	10.9535	16.3192	32.0603	15.6718	137.705	89.7648	114.537	54.1487	54.2476	95.3573	63.3587	67.0161	80.528
	100792919	protein TAPETUM DETERMINANT 1%2C transcript variant X1 && Q6TLJ2.1 RecName: Full=Protein TAPETUM DETERMINANT 1; Flags: Precursor && -	0	0	0.254722	0.101047	0	0.0254233	1.73365	0.82922	0.599936	0.788428	0.470095	0.162208	1.06198	1.51091	0.564641	0.590655	0.64258	0.588359
	100783902	glyceraldehyde-3-phosphate dehydrogenase%2C cytosolic && P34921.1 RecName: Full=Glyceraldehyde-3-phosphate dehydrogenase, cytosolic && PF00044:Glyceraldehyde 3-phosphate dehydrogenase, NAD binding domain|PF02800:Glyceraldehyde 3-phosphate dehydrogenase, C	65.4417	58.5789	54.4567	65.9439	64.6457	64.818	159.875	114.483	112.454	144.102	203.294	253.924	142.857	253.552	170.063	254.039	201.791	244.225
	100797667	DNA (cytosine-5)-methyltransferase 1 && P34881.1 RecName: Full=DNA (cytosine-5)-methyltransferase 1; AltName: Full=DNA methyltransferase 01; AltName: Full=DNA methyltransferase 2; AltName: Full=DNA methyltransferase AthI; Short=DNA Metase AthI; Short=M.At	0.942576	1.10028	1.24827	1.14844	1.46332	1.84581	1.49863	3.56347	3.88288	5.01538	4.18347	3.32942	2.62113	2.89316	2.64996	1.9371	2.22158	2.6419
	100812031	probable alpha%2Calpha-trehalose-phosphate synthase [UDP-forming] 9%2C transcript variant X1 && Q9LRA7.1 RecName: Full=Probable alpha,alpha-trehalose-phosphate synthase [UDP-forming] 9; AltName: Full=Trehalose-6-phosphate synthase 9; Short=AtTPS9 && -	5.02456	4.14501	5.66301	4.04115	4.36278	3.55702	6.46681	30.8272	8.1462	46.5805	26.2942	34.937	15.9634	10.0169	18.2162	13.4771	21.5286	18.2756
	100815075	U-box domain-containing protein 38 && Q9FJP6.1 RecName: Full=U-box domain-containing protein 38; AltName: Full=Plant U-box protein 38 && PF04564:U-box domain	8.52317	5.94321	11.6733	10.1382	11.8483	9.92019	19.5293	24.1962	16.7437	34.2812	21.2889	28.0033	11.6773	4.64565	12.9112	16.2579	20.4495	20.7603
	100775870	protein EDS1-like%2C transcript variant X2 && Q9XF23.1 RecName: Full=Protein EDS1L; AltName: Full=Enhanced disease susceptibility 1-like && PF01764:Lipase (class 3)	5.48407	12.6277	9.21772	7.19898	4.52797	6.05079	9.77984	49.0576	21.7503	81.4398	59.9335	65.2742	21.0974	16.36	29.4951	34.9387	28.6274	35.3869
	100781029	pentatricopeptide repeat-containing protein At1g18900%2C transcript variant X1 && Q8GYP6.1 RecName: Full=Pentatricopeptide repeat-containing protein At1g18900 && PF13041:PPR repeat family|PF12854:PPR repeat	0.717258	0.731306	1.63123	2.80467	1.4868	1.98971	5.331	11.6714	7.5175	31.4503	18.2749	20.9859	9.06841	9.80356	18.0416	12.6217	17.1718	15.6219
	100813657	ATP synthase subunit gamma%2C mitochondrial%2C transcript variant X2 && P26360.2 RecName: Full=ATP synthase subunit gamma, mitochondrial; AltName: Full=F-ATPase gamma subunit; Flags: Precursor && PF00231:ATP synthase	31.706	30.8639	33.9308	53.0247	42.8177	43.0016	79.3607	63.5593	56.8888	98.6566	107.829	102.94	97.4616	89.8262	88.9161	111.049	99.8556	114.367
	100805636	signal recognition particle receptor subunit alpha && Q9U5L1.2 RecName: Full=Signal recognition particle receptor subunit alpha homolog; Short=DP-alpha; Short=Docking protein alpha; Short=SR-alpha; AltName: Full=GTP-binding protein && PF00448:SRP54-type p	13.0666	14.4528	15.5523	18.7379	17.7773	17.9475	29.3163	26.9781	29.2203	61.4811	48.1005	42.6731	32.8976	30.815	35.256	36.9569	37.2724	35.5576
	100777616	nuclear pore complex protein NUP205 && F4KBW6.1 RecName: Full=Nuclear pore complex protein NUP205; AltName: Full=Nucleoporin 205; AltName: Full=Protein EMBRYO DEFECTIVE 3142 && PF11894:Nuclear pore complex scaffold, nucleoporins 186/192/205	1.99215	2.99526	3.22629	3.20922	3.60047	3.54562	3.9317	5.55477	6.99512	7.91309	10.457	10.0514	6.85283	5.98957	4.66712	4.68849	4.97076	5.23523
	100817368	probable LRR receptor-like serine/threonine-protein kinase At1g53430 && C0LGG8.1 RecName: Full=Probable LRR receptor-like serine/threonine-protein kinase At1g53430; Flags: Precursor && PF13855:Leucine rich repeat|PF07714:Protein tyrosine kinase|PF11721:Di	0.469536	1.94952	0.713188	1.39768	0.604115	1.40662	5.88031	40.8974	11.7175	149.222	79.3156	93.7448	33.5962	25.7142	49.146	35.4659	57.6954	54.9811
	100817566	protein transport protein Sec61 subunit alpha && Q54XK2.1 RecName: Full=Protein transport protein Sec61 subunit alpha; AltName: Full=Secretory 61 complex subunit alpha && PF10559:Plug domain of Sec61p|PF00344:SecY translocase	5.57446	8.66655	6.7009	7.29883	7.17901	5.3561	8.64855	41.3173	12.4078	149.592	83.4023	89.9494	43.9211	45.2936	68.2585	64.3255	61.8557	76.4206
	100820574	phosphoenolpyruvate carboxylase%2C housekeeping isozyme-like%2C transcript variant X2 && Q02909.1 RecName: Full=Phosphoenolpyruvate carboxylase, housekeeping isozyme; Short=PEPCase; AltName: Full=PEPC 1 && PF00311:Phosphoenolpyruvate carboxylase	8.55469	3.80094	4.76093	6.39438	4.84221	6.88331	15.967	62.3933	21.4037	450.219	231.362	321.412	95.4316	185.55	206.464	68.3588	52.2078	92.0591
	100818267	zinc finger protein CONSTANS-LIKE 3 && - && -	1.93893	5.1776	2.41368	2.36152	2.04978	1.54272	7.82869	17.5887	16.0833	4.52568	9.84472	6.45115	4.18004	3.10794	4.6816	3.01372	3.41248	3.97324
	100811148	G-type lectin S-receptor-like serine/threonine-protein kinase At1g11300 && Q9SXB4.1 RecName: Full=G-type lectin S-receptor-like serine/threonine-protein kinase At1g11300; Flags: Precursor && PF08276:PAN-like domain|PF01453:D-mannose binding lectin|PF00954	8.09861	15.8386	9.31699	8.49433	7.51705	11.061	12.7403	36.7336	23.321	64.9181	72.3756	83.8961	39.3722	28.3144	46.7409	37.7552	45.633	44.6844
	100779235	- && O81833.1 RecName: Full=G-type lectin S-receptor-like serine/threonine-protein kinase SD1-1; AltName: Full=S-domain-1 (SD1) receptor kinase 1; Short=SD1-1; Flags: Precursor && -	0.0624558	0.606467	0.0598065	0.640574	0.55238	0.573041	1.30478	2.78412	0.942678	7.42779	4.5593	4.22744	4.13286	0.432914	4.13185	3.6057	3.44851	3.096
	100790436	G-type lectin S-receptor-like serine/threonine-protein kinase At4g27290%2C transcript variant X2 && O81832.4 RecName: Full=G-type lectin S-receptor-like serine/threonine-protein kinase At4g27290; Flags: Precursor && PF11883:Domain of unknown function (DUF	1.63513	1.29374	1.72042	1.44931	2.05878	3.26445	7.98039	29.6959	12.6236	38.7716	53.5205	52.0148	14.434	16.4937	24.4458	21.1345	19.2899	19.0523
	100792537	G-type lectin S-receptor-like serine/threonine-protein kinase At4g27290%2C transcript variant X1 && O81832.4 RecName: Full=G-type lectin S-receptor-like serine/threonine-protein kinase At4g27290; Flags: Precursor && PF08276:PAN-like domain|PF07714:Protein	0.122374	0.0396097	0.42967	0.0522966	0.118378	0	1.29466	2.02182	1.87889	2.07425	2.37058	2.43456	1.66719	0.54782	0.62775	0.520808	0.760149	0.501535
	100794112	G-type lectin S-receptor-like serine/threonine-protein kinase At4g27290%2C transcript variant X1 && O81832.4 RecName: Full=G-type lectin S-receptor-like serine/threonine-protein kinase At4g27290; Flags: Precursor && PF08276:PAN-like domain|PF07714:Protein	5.01917	5.85735	6.05126	1.46012	2.2438	1.96361	22.0719	33.3238	33.1535	13.031	18.7924	17.6932	14.4084	7.82002	6.01696	6.5963	6.93358	6.23135
	100526844	TIR-NBS-LRR type disease resistance protein && Q40392.1 RecName: Full=TMV resistance protein N && PF01582:TIR domain	5.38404	7.12921	7.49914	8.53417	10.7141	10.0202	7.94436	64.2663	27.8183	16.1575	16.2884	30.7571	7.56226	1.4419	6.96101	7.17304	6.99286	6.30455
	100802962	G-type lectin S-receptor-like serine/threonine-protein kinase SD1-1%2C transcript variant X1 && O81832.4 RecName: Full=G-type lectin S-receptor-like serine/threonine-protein kinase At4g27290; Flags: Precursor && PF00954:S-locus glycoprotein domain|PF07714	2.01675	2.57879	2.50482	1.92852	1.97021	4.05346	5.43903	10.0651	6.89026	14.7811	21.1564	28.958	14.2236	12.7162	17.0387	22.2132	22.4708	19.1496
	100810955	G-type lectin S-receptor-like serine/threonine-protein kinase At4g27290 && O81832.4 RecName: Full=G-type lectin S-receptor-like serine/threonine-protein kinase At4g27290; Flags: Precursor && PF07714:Protein tyrosine kinase|PF01453:D-mannose binding lectin	2.81343	4.45737	1.68127	3.23633	3.01682	4.47614	6.03399	11.7905	6.24252	5.60758	10.4817	14.1344	5.7195	6.04836	4.84942	8.54868	11.2785	7.97601
	102666185	disease resistance protein RPV1 && F4JNB7.1 RecName: Full=Disease resistance protein RPP5; AltName: Full=Protein RECOGNITION OF PERONOSPORA PARASITICA 5 && PF01582:TIR domain	0	0	0	0.409626	0.450367	1.70395	0	1.28484	0.623598	4.10172	4.10454	3.77002	0.947115	0	1.9668	0.993237	2.01777	0.972747
	100820033	LRR domain-containing protein && Q40392.1 RecName: Full=TMV resistance protein N && PF00931:NB-ARC domain|PF01582:TIR domain	1.30517	2.19275	1.01175	9.70339	15.563	14.3096	3.69549	5.48295	7.2782	34.9199	43.9512	51.8462	20.6566	22.4376	16.073	35.4441	50.7889	37.8926
	100776210	formin-like protein 5%2C transcript variant X1 && Q94B77.2 RecName: Full=Formin-like protein 5; Short=AtFH5; Short=AtFORMIN-5; AltName: Full=Formin homology 2 domain-containing protein 5 && PF02181:Formin Homology 2 Domain	3.53541	4.54292	3.01636	3.283	3.00855	4.23004	3.79121	16.0715	7.42943	51.1211	36.1974	34.9214	14.6013	9.88064	23.2893	15.8481	21.0528	21.244
	100800847	probable alpha%2Calpha-trehalose-phosphate synthase [UDP-forming] 7 && Q9LMI0.1 RecName: Full=Probable alpha,alpha-trehalose-phosphate synthase [UDP-forming] 7; AltName: Full=Trehalose-6-phosphate synthase 7; Short=AtTPS7 && PF02358:Trehalose-phosphatase|	2.34386	3.38866	2.77645	2.24073	2.63442	2.07585	6.71018	5.56919	5.85552	10.3338	9.62255	8.21828	6.72175	7.16051	6.08084	6.24534	6.38096	6.70899
	100800650	probable protein phosphatase 2C 58 && Q93YW5.1 RecName: Full=Probable protein phosphatase 2C 58; Short=AtPP2C58 && PF00481:Protein phosphatase 2C	0	1.97725	0.724232	1.7901	1.59188	0.450386	7.05874	115.67	14.943	342.007	204.498	199.316	29.1609	31.7065	138.497	55.4191	82.8775	46.3929
	100807590	probable serine/threonine-protein kinase At1g54610 && F4I114.1 RecName: Full=Probable serine/threonine-protein kinase At1g09600 && -	11.3418	14.6337	10.427	12.3594	13.3045	11.5542	11.0451	32.9935	27.3798	41.2173	42.7164	42.7639	16.8862	11.1856	20.3028	20.155	21.6623	20.054
	100807943	protein ACCELERATED CELL DEATH 6%2C transcript variant X1 && Q8LPS2.1 RecName: Full=Protein ACCELERATED CELL DEATH 6 && PF12796:Ankyrin repeats (3 copies)|PF13962:Domain of unknown function	3.19886	8.18046	6.7343	4.38287	2.93582	5.73418	71.8512	153.048	102.677	126.817	205.694	276.805	118.053	141.078	119.708	125.169	126.655	98.4193
	100792539	UPF0481 protein At3g47200 && Q9SD53.1 RecName: Full=UPF0481 protein At3g47200 && PF03140:Plant protein of unknown function	0	0	0.516074	0.435039	0.17378	0	0.986369	2.35203	2.05698	2.99509	2.49096	3.40962	2.47434	0.466956	1.62064	2.22716	3.06873	2.17371
	100800315	outer envelope protein 61 && B7ZWR6.1 RecName: Full=Outer envelope protein 61; AltName: Full=Tetratricopeptide repeat domain-containing protein 7 && PF00515:Tetratricopeptide repeat	4.5457	5.94453	3.82791	4.09999	3.84486	5.95353	9.65441	12.6679	11.984	28.9057	21.2121	22.6909	13.2553	14.3293	19.1041	17.6764	21.6149	26.1597
	100803331	protein STRICTOSIDINE SYNTHASE-LIKE 3 && Q8VWF6.1 RecName: Full=Protein STRICTOSIDINE SYNTHASE-LIKE 3; Short=AtSSL3; AltName: Full=Strictosidine synthase 9; Short=AtSS9; Flags: Precursor && PF03088:Strictosidine synthase	1.94633	3.74841	4.53517	7.07002	4.65316	5.97122	10.0871	18.2626	12.7385	24.4995	31.9092	42.2818	21.6502	20.5458	38.732	82.6536	58.2673	81.7054
	100804928	probable choline kinase 2 && Q8L518.1 RecName: Full=Probable choline kinase 2 && PF04428:Choline kinase N terminus|PF01633:Choline/ethanolamine kinase	0.94742	2.27694	2.132	3.68442	3.00477	2.73005	3.17827	6.15783	3.99411	10.0697	8.80948	8.77426	5.8509	7.73683	4.55002	4.04964	4.16861	4.18798
	100798893	TMV resistance protein N && Q40392.1 RecName: Full=TMV resistance protein N && PF01582:TIR domain|PF00931:NB-ARC domain	1.62925	0.880158	1.20856	1.07872	1.0655	1.31261	1.57647	6.01953	3.29633	9.27759	10.2475	9.4925	3.16406	4.41389	7.18461	3.01899	3.908	3.3185
	100807064	signal peptidase complex catalytic subunit SEC11C-like && Q9R0P6.1 RecName: Full=Signal peptidase complex catalytic subunit SEC11A; AltName: Full=Endopeptidase SP18; AltName: Full=Microsomal signal peptidase 18 kDa subunit; Short=SPase 18 kDa subunit; Alt	8.79056	11.1317	17.3276	15.6418	9.84621	15.0785	40.3146	24.7106	25.1234	35.4826	43.0829	37.8756	31.4929	35.321	49.2129	52.5646	49.4952	49.1197
	100809563	cytochrome P450 78A5 && Q9LMX7.1 RecName: Full=Cytochrome P450 78A5; AltName: Full=Protein KLUH && PF00067:Cytochrome P450	2.04997	3.37729	2.33797	3.32705	4.02973	5.19089	17.5266	11.395	14.08	6.68191	7.52423	12.7358	21.1247	23.709	8.28721	12.5049	14.713	11.8674
	100811691	ABC transporter C family member 12 && Q9C8G9.1 RecName: Full=ABC transporter C family member 1; Short=ABC transporter ABCC.1; Short=AtABCC1; AltName: Full=ATP-energized glutathione S-conjugate pump 1; AltName: Full=Glutathione S-conjugate-transporting ATP	3.5239	1.72467	2.1893	4.48957	3.67387	4.07133	5.35934	8.56128	9.58093	5.19784	10.6571	10.4086	12.0761	20.3905	6.10638	5.2759	7.51166	5.4539
	100813836	phospholipid-transporting ATPase 1%2C transcript variant X2 && P98204.1 RecName: Full=Phospholipid-transporting ATPase 1; Short=AtALA1; AltName: Full=Aminophospholipid flippase 1 && PF12710:haloacid dehalogenase-like hydrolase|PF00122:E1-E2 ATPase|PF16209	0.662001	1.65849	0.900167	1.55033	0.669661	1.03637	2.19153	36.1801	10.2848	94.3889	70.3514	85.8513	41.0313	19.6625	50.2643	46.2593	76.0749	67.4409
	100777631	hexose carrier protein HEX6 && Q07423.1 RecName: Full=Hexose carrier protein HEX6 && PF00083:Sugar (and other) transporter	1.77268	3.53656	2.90116	2.03852	2.19138	3.46546	6.08593	18.929	19.4757	2.52557	7.41343	12.382	14.1285	7.14902	4.27592	11.6654	15.4159	10.0391
	100817562	hexose carrier protein HEX6 && Q07423.1 RecName: Full=Hexose carrier protein HEX6 && PF00083:Sugar (and other) transporter	0.596107	2.20511	1.87556	2.596	2.49487	3.02769	10.1042	11.4946	16.3991	12.2101	18.6845	19.707	24.9374	27.9398	23.6196	27.6703	26.9485	26.0263
	100783008	trehalose-phosphate phosphatase A%2C transcript variant X4 && O64896.1 RecName: Full=Trehalose-phosphate phosphatase A; Short=AtTPPA; AltName: Full=Trehalose 6-phosphate phosphatase && PF02358:Trehalose-phosphatase	0.353093	0.187017	0.184427	0.507555	0.692001	0.538412	0.0515844	2.64168	1.49107	9.82034	6.3229	5.90154	6.86248	6.11869	5.24649	4.4369	4.70232	4.39772
	100777473	MDIS1-interacting receptor like kinase 2 && - && PF13855:Leucine rich repeat|PF08263:Leucine rich repeat N-terminal domain	1.13345	1.10062	0.342748	1.58061	0.618294	0.282225	1.03057	7.86625	1.79305	14.2226	9.59772	9.69909	5.94811	12.6635	17.7279	11.9216	10.4683	12.6436
	100305447	disease resistance protein/LRR protein-related protein && Q9M5J8.2 RecName: Full=Polygalacturonase inhibitor 2; AltName: Full=Polygalacturonase-inhibiting protein 2; Short=PGIP-2; Flags: Precursor && PF08263:Leucine rich repeat N-terminal domain|PF13855:L	1.27699	0.69294	0	0.577824	1.15225	1.00151	7.15233	11.9774	8.82588	21.979	9.55795	9.6879	36.6391	42.1421	44.486	41.0731	53.6984	44.7714
	100500119	uncharacterized LOC100500119%2C transcript variant X1 && - && PF05811:Eukaryotic protein of unknown function (DUF842)	1.29828	0.464458	2.29012	3.62093	6.23222	4.70205	6.53359	12.6526	6.13473	117.681	76.2434	85.4075	25.1041	30.3126	64.5439	20.1036	18.605	22.6436
	732593	FAD-linked oxidoreductase 2 && Q9SUC6.1 RecName: Full=Berberine bridge enzyme-like 22; Short=AtBBE-like 22; Flags: Precursor && PF08031:Berberine and berberine like|PF01565:FAD binding domain	0	0	0.0268916	0.19202	0	0	0	2.57376	0.350788	5.47799	3.77945	3.08245	4.23797	0.90029	2.95072	3.36728	7.094	4.66955
	100797489	methylenetetrahydrofolate reductase 2%2C transcript variant X1 && O80585.2 RecName: Full=Methylenetetrahydrofolate reductase 2; Short=AtMTHFR2 && PF02219:Methylenetetrahydrofolate reductase	5.23655	14.0472	13.555	11.7921	11.3207	12.1966	14.3905	23.2783	28.4678	115.091	113.333	107.967	57.7778	67.9124	63.2667	77.5171	66.5163	92.8175
	100793819	D-3-phosphoglycerate dehydrogenase 2%2C chloroplastic && O04130.2 RecName: Full=D-3-phosphoglycerate dehydrogenase 2, chloroplastic; Short=PGDH; Flags: Precursor && PF01842:ACT domain|PF02826:D-isomer specific 2-hydroxyacid dehydrogenase, NAD binding doma	1.11725	2.57662	3.18729	1.73079	1.44747	1.7819	6.32148	8.18462	8.32261	69.8517	48.9816	65.4359	35.8158	25.6731	32.0901	33.0776	30.3386	38.7302
	100802469	coatomer subunit beta-1 && Q9SV21.2 RecName: Full=Coatomer subunit beta-1; AltName: Full=Beta-coat protein 1; Short=Beta-COP 1 && PF01602:Adaptin N terminal region|PF07718:Coatomer beta C-terminal region|PF14806:Coatomer beta subunit appendage platform	8.76461	8.19608	10.5206	12.0017	10.6066	11.72	18.2757	19.7411	22.4189	39.2585	26.9592	26.4007	22.3299	24.2795	18.2113	26.3484	26.1673	31.6385
	547681	beta-fructofuranosidase && Q43089.1 RecName: Full=Beta-fructofuranosidase, cell wall isozyme; AltName: Full=Acid invertase; AltName: Full=Sucrose hydrolase; Flags: Precursor && PF08244:Glycosyl hydrolases family 32 C terminal|PF00251:Glycosyl hydrolases f	0.0716714	0	0.0457542	0.0204193	0.138663	0	3.41693	1.67566	1.43615	0.398308	1.43224	0.852241	0.987166	0	0.380336	0.477431	0.742003	0.16785
	100785878	inorganic pyrophosphatase 2-like && Q9FZ62.1 RecName: Full=Inorganic pyrophosphatase 2; Short=AtPPsPase2; Short=PPi phosphatase 2; Short=Pyrophosphate-specific phosphatase 2 && PF06888:Putative Phosphatase	0.795546	0	0.507867	0.0906608	0.571682	0.456203	4.30415	93.2464	0.538271	155.714	49.9642	51.0829	52.7387	27.5258	216.151	24.0241	27.3441	42.9139
	100798218	nuclear poly(A) polymerase 4%2C transcript variant X1 && Q8VYW1.1 RecName: Full=Nuclear poly(A) polymerase 4; Short=AtPAP(IV); Short=PAP(IV); Short=Poly(A) polymerase IV; Short=nPAP; AltName: Full=Polynucleotide adenylyltransferase 4 && PF04926:Poly(A) po	12.2106	10.0099	7.46442	10.0445	7.57577	7.65461	16.6479	22.9973	24.3557	46.5766	31.1876	31.829	25.9795	35.9182	29.3797	22.984	26.9883	29.2726
	100806025	ABC transporter G family member 36 && Q9XIE2.1 RecName: Full=ABC transporter G family member 36; Short=ABC transporter ABCG.36; Short=AtABCG36; AltName: Full=Pleiotropic drug resistance protein 8; AltName: Full=Protein PENETRATION 3 && PF08370:Plant PDR A	2.97732	4.21001	4.99451	7.46701	5.25268	6.51467	45.1047	164.887	126.23	131.796	127.826	111.696	52.7764	36.0873	45.5307	55.7716	47.9569	56.9014
	100819189	mannosyl-oligosaccharide 1%2C2-alpha-mannosidase MNS1 && Q9C512.1 RecName: Full=Mannosyl-oligosaccharide 1,2-alpha-mannosidase MNS1; Short=AtMANIb; AltName: Full=Alpha-mannosidase IB && PF01532:Glycosyl hydrolase family 47	3.98611	5.68835	3.88029	3.03048	4.61985	6.34599	10.0864	27.9686	18.8952	21.8832	25.4353	18.8849	14.2235	10.8191	14.7253	16.9441	20.9758	18.7994
	100808320	uncharacterized LOC100808320%2C transcript variant X1 && - && -	3.29215	2.62032	3.10082	5.53536	6.44389	5.12974	43.4302	66.2696	44.1986	29.0184	26.7423	39.4306	51.7759	39.794	58.1389	54.7657	72.1053	54.1912
	100820075	shikimate O-hydroxycinnamoyltransferase%2C transcript variant X2 && Q8GSM7.1 RecName: Full=Shikimate O-hydroxycinnamoyltransferase; AltName: Full=Hydroxycinnamoyl transferase; AltName: Full=Hydroxycinnamoyl-Coenzyme A shikimate/quinate hydroxycinnamoyltra	5.08424	8.72358	10.1153	8.90198	7.42852	7.19685	34.2288	35.6836	52.4097	71.4748	81.8922	89.364	69.5696	88.7455	96.4221	125.69	82.2763	130.601
	547750	glycerol kinase && Q9M8L4.1 RecName: Full=Glycerol kinase; Short=Glycerokinase; AltName: Full=ATP:glycerol 3-phosphotransferase; AltName: Full=Protein GLYCEROL INSENSITIVE 1; AltName: Full=Protein NONHOST RESISTANCE TO P. S. PHASEOLICOLA 1 && PF00370:FGGY	4.56479	6.2561	6.52908	4.49418	3.32978	3.65313	45.3608	33.4762	50.6366	21.4829	31.4592	31.8305	46.3763	30.3393	20.9429	38.5551	47.4381	30.0416
	106799409	zinc finger BED domain-containing protein DAYSLEEPER && Q9M2N5.1 RecName: Full=Zinc finger BED domain-containing protein DAYSLEEPER; AltName: Full=Transposase-like protein DAYSLEEPER && PF02892:BED zinc finger|PF05699:hAT family C-terminal dimerisation re	0.449914	0.457686	0.328251	1.28181	0.497399	0.42386	2.23792	1.7832	2.00713	3.42907	3.90563	3.35104	1.86677	1.87487	2.4785	1.78396	2.37331	2.30804
	100305620	hypothetical protein && - && -	25.9513	16.419	16.0508	32.9883	37.1226	31.6816	53.5186	102.922	62.2728	113.499	61.3428	71.4138	91.3963	46.372	129.21	77.0496	74.9689	102.442
	100794849	phospholipase D alpha 1 && O04865.1 RecName: Full=Phospholipase D alpha 1; Short=PLD alpha 1; AltName: Full=Choline phosphatase 1; AltName: Full=Phosphatidylcholine-hydrolyzing phospholipase D 1 && PF12357:Phospholipase D C terminal|PF00614:Phospholipase	2.63425	4.38004	2.81622	2.86835	1.67555	2.20382	11.714	10.5459	12.3957	4.0309	4.67987	7.3028	9.9837	6.87853	2.94901	6.12969	5.58514	5.81007
	100792757	WD repeat-containing protein 43%2C transcript variant X2 && - && PF04003:Dip2/Utp12 Family	0.448464	0.24193	1.55076	2.57665	1.7766	2.22881	3.5434	3.1455	3.85127	20.2707	22.7094	25.2618	11.4586	10.7288	12.1901	9.43242	7.0417	8.1688
	100793968	N-terminal acetyltransferase A complex auxiliary subunit NAA15%2C transcript variant X1 && Q80UM3.1 RecName: Full=N-alpha-acetyltransferase 15, NatA auxiliary subunit; AltName: Full=N-terminal acetyltransferase 1; AltName: Full=NMDA receptor-regulated pro	4.45851	8.26652	6.47102	8.89606	7.03294	8.01757	10.3854	12.93	15.4754	20.4352	20.3939	22.1243	12.587	17.2019	12.1844	13.3322	13.7831	16.0443
	102669841	midasin && Q869L3.2 RecName: Full=Midasin; AltName: Full=MIDAS-containing protein && PF07728:AAA domain (dynein-related subfamily)	1.106	1.65888	1.35537	1.75837	1.63485	1.95931	1.90167	2.49652	4.32496	6.90381	7.75245	7.25762	5.31337	4.78285	4.71279	3.05151	3.234	3.17604
	100818107	GDSL esterase/lipase 5 && Q9SSA7.2 RecName: Full=GDSL esterase/lipase 5; AltName: Full=Extracellular lipase 5; Flags: Precursor && PF00657:GDSL-like Lipase/Acylhydrolase	0	0	0	0.0356681	0	0.0717925	0.301786	1.83427	0.716756	12.5237	7.96496	8.47405	14.5072	0.867792	9.38972	13.7605	16.3743	17.6408
	100819364	1-phosphatidylinositol-3-phosphate 5-kinase FAB1B && Q9LUM0.1 RecName: Full=1-phosphatidylinositol-3-phosphate 5-kinase FAB1B; Short=Phosphatidylinositol 3-phosphate 5-kinase; AltName: Full=FYVE finger-containing phosphoinositide kinase; AltName: Full=PIK	6.18008	5.40799	4.32494	5.01425	4.32464	5.20532	4.71392	20.3675	10.277	32.264	23.4602	24.7321	15.297	11.7817	17.2892	11.6527	17.1893	16.1861
	100775523	RING-H2 finger protein ATL3 && P0C035.1 RecName: Full=RING-H2 finger protein ATL60; AltName: Full=RING-type E3 ubiquitin transferase ATL60 && PF13639:Ring finger domain	0	0	0.243215	0.081407	0.34222	0	0.561228	11.6686	2.60255	19.0026	9.12824	7.75371	2.62374	3.46605	14.0849	9.23507	7.62558	9.62876
	100788873	caffeic acid 3-O-methyltransferase-like && A9X7L0.1 RecName: Full=Anthranilate N-methyltransferase; Short=RgANMT && PF00891:O-methyltransferase|PF08100:Dimerisation domain	0	0	0	0.0371859	0	0	0	2.80745	0.135865	3.26415	1.65013	2.38774	1.28969	0.904719	2.26262	5.02354	2.97281	6.52106
	100789402	anthranilate N-methyltransferase && A9X7L0.1 RecName: Full=Anthranilate N-methyltransferase; Short=RgANMT && PF08100:Dimerisation domain|PF00891:O-methyltransferase	26.3236	46.4588	32.1225	33.5785	24.2216	42.1795	48.5406	95.4311	80.5963	395.708	360.983	387.277	305.124	268.939	341.159	459.185	341.608	460.628
	100799969	U-box domain-containing protein 44 && Q9LM76.1 RecName: Full=U-box domain-containing protein 44; AltName: Full=Plant U-box protein 44; AltName: Full=Protein SENESCENCE-ASSOCIATED E3 UBIQUITIN LIGASE 1 && PF04564:U-box domain	7.27704	8.39034	5.76922	7.09975	6.40299	6.21162	7.74779	26.6231	12.5247	52.2415	33.4681	39.8419	18.4729	12.7188	22.6237	14.5209	20.5271	18.6717
	100272197	with no lysine kinase 6%2C transcript variant X2 && Q6EU49.1 RecName: Full=Probable serine/threonine-protein kinase WNK4; Short=OsWNK4; AltName: Full=Protein kinase with no lysine 4 && PF00069:Protein kinase domain	0.422378	0.273429	0.173341	0.446963	0.350218	0.363317	2.21409	1.27906	1.3347	1.8108	1.27962	1.82134	1.93319	2.03896	1.57967	1.33982	1.52008	2.33165
	100800871	proline-%2C glutamic acid- and leucine-rich protein 1 && - && PF08167:rRNA processing/ribosome biogenesis	0.0189014	0.146831	0	0.193861	0.078361	0.308909	0.89606	0.406557	0.988671	1.19749	1.48002	1.68566	1.10361	1.80146	1.2237	0.98629	1.62417	1.6157
	100779788	reticulon-like protein B5 && Q9SUR3.1 RecName: Full=Reticulon-like protein B1; Short=AtRTNLB1; AltName: Full=VirB2-interacting protein 1 && PF02453:Reticulon	0.648015	0	1.572	0.738481	1.82684	1.52357	5.20687	14.1	3.70997	31.4033	23.2034	15.7667	14.2419	15.1222	18.111	17.6504	13.194	21.6007
	100786554	mitogen-activated protein kinase MPk4b && Q40353.1 RecName: Full=Mitogen-activated protein kinase homolog MMK2 && PF00069:Protein kinase domain	8.19362	10.7534	9.40914	10.4226	10.8276	11.9759	14.6332	139.393	23.8129	355.923	219.133	210.215	104.393	52.5514	141.584	85.6024	106.266	120.83
	100800861	DEAD-box ATP-dependent RNA helicase 8%2C transcript variant X1 && Q8RXK6.1 RecName: Full=DEAD-box ATP-dependent RNA helicase 8 && PF00270:DEAD/DEAH box helicase|PF00271:Helicase conserved C-terminal domain	7.65538	6.53905	8.33888	11.7738	8.73011	10.9434	15.8979	16.575	15.7891	24.2099	30.4601	25.3407	17.3984	20.2599	18.4848	20.2375	19.6207	19.7264
	100790123	protein O-glucosyltransferase 1 && - && PF05686:Glycosyl transferase family 90	0.314592	0	0.150624	0.134441	0.413006	0.202952	0.905788	0.56389	2.04668	3.89001	4.58666	8.5247	4.00334	4.24764	3.8397	7.91679	8.19659	9.45502
	100790647	uncharacterized LOC100790647%2C transcript variant X10 && - && PF07287:Protein of unknown function (DUF1446)	8.11627	6.01329	6.89946	4.6439	4.99478	5.00743	42.7898	32.4598	40.4685	8.15838	18.0227	18.2432	44.1529	42.4276	19.2339	27.8196	43.3759	27.1286
	111064653	short-chain dehydrogenase/reductase domain-containing protein && Q9M2E2.1 RecName: Full=(+)-neomenthol dehydrogenase; AltName: Full=Menthone:neomenthol reductase; AltName: Full=Short-chain dehydrogenase/reductase 1; Short=AtSDR1 && PF00106:short chain deh	0.386902	0.939237	0.222294	0.595235	1.79649	1.86369	2.82901	3.11171	2.44664	5.74097	3.07686	7.27253	12.7201	5.02842	11.7441	6.74395	14.4199	11.0544
	100795202	- && - && -	0	0	0	0.268337	0	0	0	2.81023	0.0350147	3.66401	2.35955	2.09223	0.282015	0	0.571215	0.0497944	0.185732	0.472666
	100779789	cytochrome P450 76T24 && I3PFJ5.1 RecName: Full=Cytochrome P450 76AD1 && PF00067:Cytochrome P450	0	0	0	0	0	0	0.277266	1.04879	0.269394	1.48621	1.05545	1.49924	2.89301	2.41677	0.732465	1.53242	2.05415	1.98665
	100784449	aldehyde dehydrogenase family 2 member C3 && Q56YU0.2 RecName: Full=Aldehyde dehydrogenase family 2 member C4; AltName: Full=ALDH1a; AltName: Full=Protein REDUCED EPIDERMAL FLUORESCENCE 1 && PF00171:Aldehyde dehydrogenase family	0	0	0	0	0.0263398	0	0.255251	2.25782	0.0248004	60.7481	36.3396	47.5951	24.2265	3.82586	17.6331	58.4401	59.7242	96.0826
	100780157	VIN3-like protein 1%2C transcript variant X2 && Q9LHF5.1 RecName: Full=VIN3-like protein 1; AltName: Full=Protein VERNALIZATION 5 && PF00041:Fibronectin type III domain|PF07227:PHD - plant homeodomain finger protein	0.83884	2.90643	2.28198	2.24864	1.65979	2.37782	5.63723	6.52541	7.41207	16.4646	13.0153	15.4066	12.7582	13.6937	11.4726	12.6573	18.9675	17.4127
	100798918	cytochrome P450 CYP736A12 && H2DH18.1 RecName: Full=Cytochrome P450 CYP736A12 [Panax ginseng] && PF00067:Cytochrome P450	4.73742	3.10979	3.80159	6.93769	3.78122	6.9059	14.3132	13.6086	17.0523	6.10215	13.3617	20.5931	32.6785	22.5311	17.0419	34.8348	47.4568	33.5953
	100783933	aspartyl protease APCB1 && Q9M9A8.1 RecName: Full=Aspartyl protease APCB1; AltName: Full=Aspartyl protease cleaving BAG 1 && PF14543:Xylanase inhibitor N-terminal|PF14541:Xylanase inhibitor C-terminal	4.99776	8.35936	3.40767	4.62944	5.79282	4.54651	5.8239	30.9552	11.8483	33.635	33.5824	41.9683	19.9318	8.00307	20.5507	28.2663	30.1236	29.016
	100527326	uncharacterized LOC100527326 && - && -	69.6137	64.56	70.2133	74.6692	62.3046	71.0171	146.005	192.994	178.886	421.073	298.497	264.38	218.633	204.079	389.876	290.009	288.054	257.494
	100790304	putative receptor-like protein kinase At4g00960 && O81906.1 RecName: Full=G-type lectin S-receptor-like serine/threonine-protein kinase B120; Flags: Precursor && PF07714:Protein tyrosine kinase	3.81291	2.51768	3.39559	4.88836	2.49758	2.85338	8.18011	15.9035	10.9544	46.7873	34.3343	27.1511	14.1111	10.3074	23.5522	12.107	18.3161	16.7876
	100804754	AMSH-like ubiquitin thioesterase 1 && Q8VYB5.1 RecName: Full=AMSH-like ubiquitin thioesterase 1; AltName: Full=Deubiquitinating enzyme AMSH1 && PF01398:JAB1/Mov34/MPN/PAD-1 ubiquitin protease|PF08969:USP8 dimerisation domain	4.58283	6.10899	7.29675	7.69486	7.71219	7.11428	10.0012	17.1433	14.1419	48.3302	35.4002	41.8566	21.5331	24.5294	20.981	18.3048	20.5222	25.8156
	100775694	prostaglandin E synthase 2 && Q7ZUC7.1 RecName: Full=Prostaglandin E synthase 2; AltName: Full=Microsomal prostaglandin E synthase 2; Short=mPGES-2 && PF14497:Glutathione S-transferase, C-terminal domain|PF13417:Glutathione S-transferase, N-terminal domai	2.41664	2.38274	2.77695	8.54803	4.7474	8.9225	4.39144	4.9025	6.93713	18.6577	16.2845	17.2927	4.77575	9.37412	11.4038	10.4019	8.58347	8.18468
	100816852	probable serine/threonine protein kinase IREH1 && F4J6F6.1 RecName: Full=Probable serine/threonine protein kinase IREH1; AltName: Full=Protein IRE homolog 1; Short=AtIREH1 && PF00069:Protein kinase domain	4.27647	6.33691	3.47962	5.5883	5.71847	6.47456	8.48122	12.5065	14.5028	35.8346	29.2304	28.7437	16.1096	19.062	14.2459	16.5489	19.6288	21.2751
	111138524	uncharacterized LOC111138524 && - && -	2.16868	3.68525	2.59586	2.78036	2.62234	3.88631	5.37288	32.5345	6.06689	96.4179	51.2974	45.7482	23.8637	27.794	99.4522	23.7764	30.8715	29.3095
	100818990	dihydropyrimidine dehydrogenase (NADP(+))%2C chloroplastic && Q9LVI9.1 RecName: Full=Dihydropyrimidine dehydrogenase (NADP(+)), chloroplastic; Short=DHPDH; Short=DPD; AltName: Full=Dihydroorotate dehydrogenase-like protein; AltName: Full=Dihydrothymine de	8.65311	8.09126	11.3829	9.51249	9.68717	9.74876	29.4268	35.0667	43.7855	70.7247	74.0722	76.5506	49.5682	55.2335	75.2023	63.4965	74.1408	65.1961
	100819533	arginine--tRNA ligase%2C cytoplasmic && O23247.1 RecName: Full=Arginine--tRNA ligase, chloroplastic/mitochondrial; AltName: Full=Arginyl-tRNA synthetase; Short=ArgRS; AltName: Full=Protein EMBRYO DEFECTIVE 1027; Flags: Precursor && PF00750:tRNA synthetase	6.36662	4.83825	6.67488	7.11921	5.90488	6.94828	16.1962	13.6024	18.5261	28.6552	31.1267	28.4844	17.4959	17.9225	12.2589	19.8363	19.4612	18.2694
	100798223	uncharacterized LOC100798223 && - && -	0.819964	1.61897	1.77975	2.70986	3.28608	2.46858	3.27229	3.55295	4.75841	14.2175	17.8236	17.1753	7.63557	8.69118	9.16669	7.40418	5.97057	6.88109
	100794335	oxysterol-binding protein-related protein 3A && Q9LZM1.1 RecName: Full=Oxysterol-binding protein-related protein 3A; AltName: Full=OSBP-related protein 3A; AltName: Full=Protein UNFERTILIZED EMBRYO SAC 18 && -	19.6046	19.9629	22.3754	24.4776	22.8233	29.7843	80.6998	347.282	138.761	407.153	297.78	217.984	94.0009	120.098	272.882	196.332	173.452	161.47
	100306193	uncharacterized LOC100306193 && - && -	0	0	0	2.58216	1.18987	1.3643	5.15844	2.04836	4.12752	12.2144	13.6761	12.4352	24.6954	22.1843	18.1162	21.6342	21.7376	23.7021
	100803348	uncharacterized protein At2g39795%2C mitochondrial && Q8W487.1 RecName: Full=Uncharacterized protein At2g39795, mitochondrial; Flags: Precursor && PF02330:Mitochondrial glycoprotein	0.593086	0.575907	0.826077	1.38249	1.69881	1.85511	6.06519	1.36141	3.70417	16.7198	17.5469	26.7052	5.76341	7.56797	14.4776	9.81708	7.81471	9.53339
	547578	glutathione S-transferase GST 7 && P32110.1 RecName: Full=Probable glutathione S-transferase; AltName: Full=G2-4; AltName: Full=Heat shock protein 26A && PF02798:Glutathione S-transferase, N-terminal domain|PF00043:Glutathione S-transferase, C-terminal do	0.509117	3.18594	1.30006	0.580192	0.703563	1.1678	3.13629	23.1713	2.3848	131.189	65.6111	106.641	62.806	35.5837	58.7773	62.8042	62.137	74.7187
	547577	glutathione S-transferase GST 6 && P32110.1 RecName: Full=Probable glutathione S-transferase; AltName: Full=G2-4; AltName: Full=Heat shock protein 26A && PF02798:Glutathione S-transferase, N-terminal domain|PF00043:Glutathione S-transferase, C-terminal do	3.37124	6.54717	8.36165	7.03819	7.14859	5.94228	21.6706	48.5834	21.6163	131.854	88.9835	103.959	102.465	93.9502	97.3687	95.9643	100.014	114.934
	100815453	laccase-7 && Q9SR40.1 RecName: Full=Laccase-7; AltName: Full=Benzenediol:oxygen oxidoreductase 7; AltName: Full=Diphenol oxidase 7; AltName: Full=Urishiol oxidase 7; Flags: Precursor && PF07731:Multicopper oxidase|PF07732:Multicopper oxidase|PF00394:Multi	0	0.348289	0.0735995	0.262769	0.127458	0.572974	1.13222	4.6721	1.20009	22.3822	24.2612	51.0397	23.1517	18.3135	25.587	30.7764	39.6798	32.8201
	100812965	uncharacterized protein At4g19900 && P0C8Q4.1 RecName: Full=Uncharacterized protein At4g19900 && PF04572:Alpha 1,4-glycosyltransferase conserved region|PF04488:Glycosyltransferase sugar-binding region containing DXD motif	0	0	0	0	0	0	0.159101	0.802422	0.566807	1.70563	1.0094	1.63003	0.0889319	1.42968	1.29593	1.28236	2.04993	1.77759
	100499932	uncharacterized LOC100499932%2C transcript variant X3 && Q6AZD4.1 RecName: Full=Mitochondrial inner membrane protease subunit 2; AltName: Full=IMP2-like protein && PF00717:Peptidase S24-like	3.17169	3.25092	2.30599	3.76507	3.74994	4.54698	9.72201	8.12941	5.45667	6.16924	12.4319	10.718	9.60232	9.0585	8.22854	9.32495	6.5064	10.179
	100787289	receptor-like protein 9DC3 && - && PF08263:Leucine rich repeat N-terminal domain|PF13855:Leucine rich repeat	0.0367338	0.820405	0.105527	0	0.0913742	0.0789932	0.103306	5.46215	2.15085	8.94155	8.53913	8.74439	3.2337	3.16686	5.94549	3.54812	3.25156	4.8606
	100792229	abscisic acid receptor PYL4 && O80920.1 RecName: Full=Abscisic acid receptor PYL4; AltName: Full=ABI1-binding protein 2; AltName: Full=PYR1-like protein 4; AltName: Full=Regulatory components of ABA receptor 10 && PF10604:Polyketide cyclase / dehydrase an	2.54744	4.75703	5.30097	7.78806	7.14908	12.4732	44.087	97.218	29.2581	122.351	77.6184	93.8991	29.3078	28.9484	47.2625	90.6672	64.9188	86.2194
	100804592	histone-lysine N-methyltransferase family member SUVH9 && Q9T0G7.1 RecName: Full=Histone-lysine N-methyltransferase family member SUVH9; AltName: Full=Histone H3-K9 methyltransferase 9; Short=H3-K9-HMTase 9; AltName: Full=Protein SET DOMAIN GROUP 22; AltN	0.717479	1.17249	0.904888	0.867499	0.754511	1.70094	2.4185	3.27307	2.3635	1.98394	2.44076	2.425	1.63481	2.54726	1.54154	2.68113	2.06533	2.19258
	100775518	G-type lectin S-receptor-like serine/threonine-protein kinase At1g34300 && Q9XID3.1 RecName: Full=G-type lectin S-receptor-like serine/threonine-protein kinase At1g34300; Flags: Precursor && PF00954:S-locus glycoprotein domain|PF00069:Protein kinase domai	13.0866	19.147	15.3121	7.61328	10.0374	9.2315	15.1343	74.8803	51.4358	197.968	140.043	138.931	34.3495	32.0783	78.671	76.0439	89.7807	80.1121
	100788874	protein DMR6-LIKE OXYGENASE 2%2C transcript variant X2 && Q39224.1 RecName: Full=Protein SRG1; Short=AtSRG1; AltName: Full=Protein SENESCENCE-RELATED GENE 1 && PF03171:2OG-Fe(II) oxygenase superfamily|PF14226:non-haem dioxygenase in morphine synthesis N-t	0.353916	0	0.369713	0.137497	0.586904	0.885608	0.930683	2.34694	1.70805	24.5679	26.5315	25.4711	20.751	40.6447	29.5035	22.2183	23.5165	26.5985
	100796791	heat shock 70 kDa protein%2C mitochondrial && Q01899.1 RecName: Full=Heat shock 70 kDa protein, mitochondrial; Flags: Precursor && PF00012:Hsp70 protein	6.44322	3.64967	5.99107	8.00117	6.91033	8.89573	9.60407	12.3788	13.2499	73.0554	60.3228	62.2665	24.2415	46.3807	43.186	35.871	31.2501	35.1271
	100776057	glutamyl-tRNA reductase 2%2C chloroplastic && P49295.1 RecName: Full=Glutamyl-tRNA reductase 2, chloroplastic; Short=GluTR; Flags: Precursor && PF05201:Glutamyl-tRNAGlu reductase, N-terminal domain|PF01488:Shikimate / quinate 5-dehydrogenase|PF00745:Gluta	1.58062	2.58499	0.849727	1.51687	2.34526	2.1706	1.24777	21.4207	6.3215	68.979	48.1087	47.2921	17.3618	12.2055	33.6985	23.3981	27.4742	28.8345
	548045	monosaccharide transporter && Q41144.1 RecName: Full=Sugar carrier protein C && PF00083:Sugar (and other) transporter	0.942068	3.52052	3.69044	3.39155	2.01198	2.97124	22.8924	131.938	47.8503	103.853	71.4958	54.9529	29.772	15.5087	77.5337	46.0202	46.2828	41.1168
	100812605	calmodulin-binding protein 60 B && Q9FKL6.1 RecName: Full=Calmodulin-binding protein 60 B && PF07887:Calmodulin binding protein-like	6.1462	8.71801	4.7807	4.14158	2.52199	4.31242	6.08468	53.8887	20.8146	126.707	97.3455	82.5722	46.6737	44.929	76.3633	46.9042	59.0267	61.2114
	100814927	internal alternative NAD(P)H-ubiquinone oxidoreductase A2%2C mitochondrial%2C transcript variant X4 && Q8GWA1.1 RecName: Full=Internal alternative NAD(P)H-ubiquinone oxidoreductase A1, mitochondrial; AltName: Full=Internal alternative NADH dehydrogenase N	0.184139	0	0.117552	0.209845	0	0	0.900074	41.3722	3.61788	175.144	111.724	88.8254	29.401	23.759	98.4165	34.2431	41.8605	40.2492
	100815455	putative secretory carrier-associated membrane protein 1-like%2C transcript variant X2 && Q9ZTX0.1 RecName: Full=Secretory carrier-associated membrane protein; Short=Secretory carrier membrane protein [Pisum sativum] && PF04144:SCAMP family	9.43264	10.0681	8.24397	8.38203	7.4487	7.95269	18.0157	35.1103	10.8123	102.596	74.8763	80.1164	38.2969	40.2155	49.3408	39.8949	51.6562	45.2771
	100792555	protein POLLEN DEFECTIVE IN GUIDANCE 1%2C transcript variant X1 && F4HVJ3.1 RecName: Full=Protein POLLEN DEFECTIVE IN GUIDANCE 1 && PF05346:Eukaryotic membrane protein family	1.73386	1.9482	1.70775	1.94768	2.07431	1.64055	7.74205	17.1646	10.8676	21.6805	19.7889	24.4347	18.5117	24.2512	24.5272	22.5223	25.8485	25.0596
	100819722	RNA polymerase II C-terminal domain phosphatase-like 1%2C transcript variant X1 && Q5YDB6.1 RecName: Full=RNA polymerase II C-terminal domain phosphatase-like 1; Short=FCP-like 1; AltName: Full=Carboxyl-terminal phosphatase-like 1; Short=AtCPL1; Short=CTD	1.45726	1.33495	1.8957	1.72728	1.41348	2.87357	2.04359	5.10413	4.88345	10.4747	8.44362	9.33685	5.65593	3.93083	4.78582	4.64	5.15228	6.58415
	100779259	vesicle-fusing ATPase && Q9M0Y8.2 RecName: Full=Vesicle-fusing ATPase; AltName: Full=N-ethylmaleimide-sensitive fusion protein; AltName: Full=Vesicular-fusion protein NSF && PF00004:ATPase family associated with various cellular activities (AAA)|PF02933:C	3.30409	6.02067	5.8982	4.44521	4.51528	4.50872	10.9964	12.7604	12.0217	21.6606	23.8555	26.3884	15.5543	17.7069	12.7931	16.5074	18.0324	19.9898
	100784454	serine/threonine/tyrosine-protein kinase HT1%2C transcript variant X2 && Q2MHE4.1 RecName: Full=Serine/threonine-protein kinase HT1; AltName: Full=High leaf temperature protein 1 && PF07714:Protein tyrosine kinase	10.6759	13.961	10.876	10.8231	11.2104	11.4789	21.1794	35.6364	23.8786	56.8729	46.2165	43.4887	37.467	38.1312	41.8906	32.7465	35.1546	30.9108
	100037450	isoflavone synthase 1 && Q9SWR5.1 RecName: Full=2-hydroxyisoflavanone synthase; AltName: Full=Cytochrome P450 93C1v2; AltName: Full=Isoflavone synthase 2 && PF00067:Cytochrome P450	14.2008	23.9881	16.1558	17.5806	21.0368	14.4681	19.8703	76.6566	48.7366	265.016	188.132	205.162	130.975	127.046	178.844	329.236	307.702	412.679
	100527366	rab GTPase family 11 protein && Q9FJH0.1 RecName: Full=Ras-related protein RABA1f; Short=AtRABA1f && PF00071:Ras family	4.92155	2.51984	3.38464	4.05351	4.6743	3.00185	8.3045	8.6194	7.40507	15.8139	13.9039	14.3031	10.4092	11.4747	11.0641	9.98434	9.63458	13.2025
	100789923	BAG-associated GRAM protein 1%2C transcript variant X2 && Q8W4D4.1 RecName: Full=BAG-associated GRAM protein 1 && PF02893:GRAM domain|PF16016:Domain of unknown function (DUF4782)|PF00168:C2 domain	3.68236	6.07869	3.17355	4.46921	3.78604	7.55966	5.77956	14.1192	7.95367	39.2917	19.9133	25.329	14.488	16.5909	20.6354	18.479	22.645	23.112
	100779260	caffeoyl-CoA O-methyltransferase && Q40313.1 RecName: Full=Caffeoyl-CoA O-methyltransferase; AltName: Full=Trans-caffeoyl-CoA 3-O-methyltransferase; Short=CCoAMT; Short=CCoAOMT && PF01596:O-methyltransferase	55.6226	68.7136	63.907	71.624	58.8256	56.2649	137.645	117.51	167.306	262.725	384.979	398.462	379.046	432.634	481.643	502.563	248.904	430.055
	100811171	probable E3 ubiquitin ligase SUD1%2C transcript variant X1 && F4JKK0.1 RecName: Full=Probable E3 ubiquitin ligase SUD1; AltName: Full=Protein ECERIFERUM 9; AltName: Full=Protein SUPPRESSOR OF DRY2 DEFFECTS 1; Short=AtSUD1; AltName: Full=RING/U-box domain-	6.37543	10.4703	8.01707	10.3374	9.15333	9.37301	13.9127	23.0353	18.4728	38.6173	28.8623	29.1576	22.4975	20.6993	18.8764	20.2687	21.6764	24.7845
	100799966	glutamate receptor 2.8 && Q8LGN0.3 RecName: Full=Glutamate receptor 2.7; AltName: Full=Ligand-gated ion channel 2.7; Flags: Precursor && PF00060:Ligand-gated ion channel|PF00497:Bacterial extracellular solute-binding proteins, family 3|PF01094:Receptor fa	0.874333	0.828299	1.67449	0.966015	0.707277	0.880477	1.57642	9.15389	2.2642	26.9854	11.4017	19.6912	3.50551	1.92161	6.971	6.32146	10.0674	7.19168
	100800495	glutamate receptor 2.9 && Q9C5V5.2 RecName: Full=Glutamate receptor 2.8; AltName: Full=Ligand-gated ion channel 2.8; Flags: Precursor && PF00497:Bacterial extracellular solute-binding proteins, family 3|PF01094:Receptor family ligand binding region|PF0006	0	0	0	0	0.103689	0.233061	0	1.50084	0.146443	6.49799	3.39147	6.00518	0.992262	0.0541756	0.376048	0.786747	1.07888	1.3423
	100779982	protein SMG7%2C transcript variant X1 && A9QM73.1 RecName: Full=Protein SMG7; AltName: Full=SMG7 homolog && PF10374:Telomerase activating protein Est1|PF10373:Est1 DNA/RNA binding domain	6.04099	9.14941	7.71725	9.4355	9.17565	7.62197	12.9512	28.4099	18.5413	87.8376	56.4625	55.4518	35.7281	30.4091	42.6393	30.7597	40.7765	40.3927
	100779615	pleiotropic drug resistance protein 3%2C transcript variant X1 && Q5W274.1 RecName: Full=Pleiotropic drug resistance protein 3; AltName: Full=NtPDR3 && PF08370:Plant PDR ABC transporter associated|PF00005:ABC transporter|PF01061:ABC-2 type transporter	0.681616	1.19767	1.62658	0.702794	0.69973	0.753821	2.54717	15.9664	6.67283	91.2734	62.7572	73.1979	44.8322	38.3877	50.5132	37.9217	45.9803	56.7321
	547595	Pti1 kinase-like protein%2C transcript variant X1 && Q41328.2 RecName: Full=Pto-interacting protein 1; Short=Pti1; AltName: Full=Pto kinase interactor 1 && PF07714:Protein tyrosine kinase	11.5652	10.6847	9.77612	11.8386	9.97489	9.54814	12.5149	46.5057	14.1106	121.117	77.1244	79.2862	39.1535	22.005	72.7016	42.1335	52.1049	45.5501
	100809578	dihydrolipoyl dehydrogenase 2%2C chloroplastic && A8MS68.1 RecName: Full=Dihydrolipoyl dehydrogenase 1, chloroplastic; Short=ptLPD1; AltName: Full=Dihydrolipoamide dehydrogenase 1; AltName: Full=Protein LIPOAMIDE DEHYDROGENASE 1; AltName: Full=Pyruvate de	0	0	0	0	0	0.307981	0.383593	0.200906	0.54042	0.955113	1.10975	0.949755	1.1364	1.05477	0.886684	1.11304	0.691938	1.45344
	100101844	PR10-like protein && P26987.1 RecName: Full=Stress-induced protein SAM22; AltName: Full=Starvation-associated message 22; AltName: Allergen=Gly m 4 && PF00407:Pathogenesis-related protein Bet v I family	0	0	0	0	0	0	2.39654	36.8805	4.657	559.145	442.109	715.68	921.157	357.945	656.105	1453.83	984.74	1995.47
	547915	stress-induced protein SAM22 && P26987.1 RecName: Full=Stress-induced protein SAM22; AltName: Full=Starvation-associated message 22; AltName: Allergen=Gly m 4 && PF00407:Pathogenesis-related protein Bet v I family	0	0	0	0	0.188648	0.391407	10.2984	79.0804	20.7819	679.494	534.639	627.652	594.451	516.679	813.599	1758.41	1159.59	2310
	100527731	uncharacterized LOC100527731 && P26987.1 RecName: Full=Stress-induced protein SAM22; AltName: Full=Starvation-associated message 22; AltName: Allergen=Gly m 4 && PF00407:Pathogenesis-related protein Bet v I family	0	0	0	0.711391	0	0	0.61305	4.54057	0.324898	10.1763	5.94024	11.1343	6.9781	1.68271	15.3118	12.783	18.3828	20.8733
	100527307	SRPBCC domain-containing protein && P17642.1 RecName: Full=Pathogenesis-related protein STH-2 && PF00407:Pathogenesis-related protein Bet v I family	12.837	14.8312	14.9672	6.24784	9.01772	7.00348	22.1574	154.62	27.1888	452.715	306.552	315.399	387.413	73.9955	535.196	525.675	545.502	762.998
	102666234	putative F-box protein At1g67623 && - && -	0.0583008	0	0.223311	1.04643	0.91847	0.651932	3.37287	15.4298	5.46185	33.437	20.6142	26.5569	11.4167	12.7296	23.8225	11.6509	13.2788	15.7017
	100808304	probable protein phosphatase 2C 40 && Q9LUS8.1 RecName: Full=Probable protein phosphatase 2C 40; Short=AtPP2C40; AltName: Full=Protein phosphatase 2C homolog 1 && PF00481:Protein phosphatase 2C	0.891664	1.40406	1.49999	2.69828	1.37875	1.96928	1.87829	6.87385	2.55872	28.7276	34.4379	32.3372	37.4068	41.3223	49.594	37.5647	38.6466	51.1897
	100814207	probable serine/threonine-protein kinase At1g54610 && Q9ZVM9.1 RecName: Full=Probable serine/threonine-protein kinase At1g54610 && PF00069:Protein kinase domain	0	0	0	0.0711749	0.224404	0	0.250919	0.876121	0.0812653	1.63134	0.305652	1.48532	0.24311	0.216457	0.905914	0.323588	0.47417	0.536314
	100794141	tubby-like F-box protein 3%2C transcript variant X2 && Q8VY21.1 RecName: Full=Tubby-like F-box protein 3; Short=AtTLP3 && PF01167:Tub family	2.85628	2.77354	3.18596	4.07772	2.86278	2.37589	4.76664	11.8001	5.88104	23.9673	9.29327	14.4267	6.62574	6.58133	14.8242	9.89671	9.13114	9.88682
	100778179	UDP-glucose flavonoid 3-O-glucosyltransferase 7 && Q2V6J9.1 RecName: Full=UDP-glucose flavonoid 3-O-glucosyltransferase 7; AltName: Full=Flavonol 3-O-glucosyltransferase 7; Short=FaGT7 && PF00201:UDP-glucoronosyl and UDP-glucosyl transferase	2.9138	1.94751	6.77621	4.68978	3.54556	3.25502	5.62513	15.2881	12.2308	12.0503	5.74097	10.1244	7.51224	6.26242	18.1535	3.86519	7.9529	7.17844
	100788345	phospholipase A I%2C transcript variant X1 && F4HX15.1 RecName: Full=Phospholipase A I; Short=AtPLA1 && PF00514:Armadillo/beta-catenin-like repeat|PF13855:Leucine rich repeat|PF01734:Patatin-like phospholipase	3.47884	3.48743	2.15694	3.06963	3.94284	4.47782	3.78067	7.98131	6.76051	28.5202	18.847	19.6761	21.9533	12.4146	17.5579	19.8395	27.7504	29.1893
	100819536	5'-adenylylsulfate reductase 3%2C chloroplastic && P92980.2 RecName: Full=5'-adenylylsulfate reductase 3, chloroplastic; AltName: Full=3'-phosphoadenosine-5'-phosphosulfate reductase homolog 26; Short=PAPS reductase homolog 26; Short=Prh-26; AltName: Full	11.6602	13.3642	13.3316	12.4167	13.2343	10.1668	17.0487	84.2272	24.0512	304.192	255.462	247.929	215.062	316.172	313.916	187.18	161.45	208.015
	100820428	U3 small nucleolar RNA-associated protein 6 homolog && Q02354.2 RecName: Full=U3 small nucleolar RNA-associated protein 6; Short=U3 snoRNA-associated protein 6; AltName: Full=U three protein 6 && PF08640:U3 small nucleolar RNA-associated protein 6	0.360994	0.659836	0.833703	1.77866	1.19728	1.26033	2.457	1.66813	3.05037	7.96578	6.46912	9.67283	3.45253	5.72204	5.11598	5.35169	5.34217	4.252
	100791878	cytochrome b561 and DOMON domain-containing protein At5g47530 && Q8VYH6.1 RecName: Full=Cytochrome b561 and DOMON domain-containing protein At4g17280; AltName: Full=Protein b561A.tha2; Flags: Precursor && PF04526:Protein of unknown function (DUF568)|PF031	3.69613	1.79453	2.93892	3.15909	2.21641	3.46316	10.2355	21.6654	17.7771	37.0287	28.9899	29.6575	12.6283	7.40573	18.6334	30.3736	30.2365	31.1079
	547507	polyphosphoinositide binding protein Ssh1p%2C transcript variant X1 && Q75DK1.2 RecName: Full=SEC14 cytosolic factor; AltName: Full=Phosphatidylinositol/phosphatidylcholine transfer protein; Short=PI/PC TP && PF03765:CRAL/TRIO, N-terminal domain|PF00650:C	4.64523	6.54221	5.56873	5.69783	9.26155	5.94778	8.94659	36.1462	10.2152	94.8867	61.4318	62.6637	33.3814	32.0142	58.9359	50.7461	58.4806	59.9997
	100811173	- && Q9LT96.1 RecName: Full=Probable leucine-rich repeat receptor-like protein kinase At5g49770; Flags: Precursor && PF00069:Protein kinase domain	0.557857	1.36245	0.938885	0.49125	0.518617	0.450769	15.0773	17.7537	16.972	0.845521	1.07549	1.39163	2.2322	0.834878	0.484422	1.14486	1.69762	1.38565
	100804075	protein PSK SIMULATOR 1%2C transcript variant X2 && - && PF05003:Protein of unknown function (DUF668)|PF11961:Domain of unknown function (DUF3475)	4.19847	3.75148	5.39826	5.61011	3.93881	4.28959	7.45975	23.9269	8.89454	65.5286	50.089	59.8761	47.4697	36.7018	44.6435	34.3578	48.5678	43.3925
	100806737	MACPF domain-containing protein At4g24290 && Q9STW5.1 RecName: Full=MACPF domain-containing protein At4g24290 && PF01823:MAC/Perforin domain	8.25896	12.0064	12.9829	13.3631	13.0824	10.5124	22.3251	93.1979	34.9036	238.539	180.744	165.618	68.2271	66.8643	125.833	79.2381	100.084	88.1289
	121175266	uncharacterized LOC121175266 && - && -	0	0	0	0.940019	0	0	0	7.81691	2.74761	19.4366	9.41918	33.4995	13.0408	3.81172	5.83637	4.15158	9.109	5.66656
	100782692	ribonuclease TUDOR 1 && Q8VZG7.1 RecName: Full=Ribonuclease TUDOR 1; Short=AtTudor1; Short=TUDOR-SN protein 1 && PF00567:Tudor domain|PF00565:Staphylococcal nuclease homologue	2.08684	2.91992	3.55607	2.64033	2.54779	1.1166	3.73649	7.43757	7.70981	38.4907	30.7187	35.7563	10.0074	18.7077	17.8233	17.0756	16.8415	21.4346
	102664442	uncharacterized LOC102664442 && - && -	0	0	0	0	0	0	0.655898	1.04098	0.173803	0.866052	0.907917	0.661804	0	0	0.236279	0.0823883	0.153653	0.0434477
	100796288	probable protein S-acyltransferase 5 && Q9M306.2 RecName: Full=Probable protein S-acyltransferase 5; AltName: Full=Probable palmitoyltransferase At3g48760; AltName: Full=Zinc finger DHHC domain-containing protein At3g48760 && PF01529:DHHC palmitoyltransfe	5.8353	8.49941	4.4211	5.69994	5.58274	7.58418	11.4127	47.8847	13.2163	116.424	72.3347	79.9742	35.1365	29.0856	87.7256	43.2495	54.0388	46.9296
	100775546	omega-hydroxypalmitate O-feruloyl transferase && Q94CD1.1 RecName: Full=Omega-hydroxypalmitate O-feruloyl transferase; AltName: Full=Omega-hydroxyacid hydroxycinnamoyltransferase; AltName: Full=Protein ALIPHATIC SUBERIN FERULOYL TRANSFERASE && PF02458:Tra	0	0	0	0	0	0	0.0986931	1.11995	0.287674	1.74064	1.46519	0.505569	0.772326	0.266057	0.945116	0.818201	0.381484	0.431481
	100812813	kinesin-like protein KIN-14J%2C transcript variant X5 && B3H6Z8.1 RecName: Full=Kinesin-like protein KIN-14J; AltName: Full=Kinesin KinG && PF00307:Calponin homology (CH) domain|PF00225:Kinesin motor domain	0.123637	0.480224	0.52619	0.234829	0.410059	0.638094	0.61814	2.41527	1.49075	5.51973	5.07584	5.67332	2.81352	2.6305	3.17845	2.30302	2.92977	4.00545
	100812448	GMP synthase [glutamine-hydrolyzing] && O66601.1 RecName: Full=GMP synthase [glutamine-hydrolyzing]; AltName: Full=GMP synthetase; AltName: Full=Glutamine amidotransferase && PF00958:GMP synthase C terminal domain|PF00117:Glutamine amidotransferase class-	2.93707	3.45696	5.05678	4.74171	3.19785	5.63968	5.93567	11.2643	10.5615	22.3074	16.2611	22.2247	11.4059	12.981	13.2245	11.594	11.4564	10.8735
	100306088	uncharacterized LOC100306088 && - && -	25.2206	33.1187	40.7936	44.3967	27.4671	29.0003	82.6876	152.026	67.4857	351.747	233.344	263.56	159.993	152.059	279.533	258.97	280.654	303.818
	100807109	mitogen-activated protein kinase homolog MMK2%2C transcript variant X3 && Q5J4W4.1 RecName: Full=Mitogen-activated protein kinase 2; Short=MAP kinase 2 && PF00069:Protein kinase domain	5.58011	3.95966	3.1855	3.92095	2.82501	3.11528	11.1661	13.0964	13.1111	9.88476	9.35445	5.74207	13.3023	11.5525	3.07507	4.61663	4.94378	5.37181
	102667104	probable WRKY transcription factor 29 && Q9SUS1.1 RecName: Full=Probable WRKY transcription factor 29; AltName: Full=WRKY DNA-binding protein 29 && PF03106:WRKY DNA -binding domain	0.697833	2.5909	0.432385	9.8588	7.89637	7.13244	6.56368	59.464	4.39043	92.6649	61.2712	66.6835	22.2345	23.8652	35.5504	26.3873	40.1175	25.043
	100803740	6-phosphogluconate dehydrogenase%2C decarboxylating 3%2C chloroplastic && Q9FFR3.1 RecName: Full=6-phosphogluconate dehydrogenase, decarboxylating 2, chloroplastic && PF03446:NAD binding domain of 6-phosphogluconate dehydrogenase|PF00393:6-phosphogluconat	5.21165	5.32427	9.20138	11.9712	11.0283	13.2619	21.5052	21.9579	20.937	64.2171	34.2062	37.6521	16.0926	31.5856	60.9019	69.2528	57.1028	70.4351
	100815100	protein KINESIN LIGHT CHAIN-RELATED 1 && F4HSX9.1 RecName: Full=Protein KINESIN LIGHT CHAIN-RELATED 3 && PF13424:Tetratricopeptide repeat|PF13374:Tetratricopeptide repeat	14.0699	15.9847	15.812	16.8749	17.4043	16.6984	26.4744	32.8356	30.8277	52.2177	35.5488	29.7768	15.7468	21.185	33.4031	40.422	42.1185	41.1736
	547680	monosaccharide transporter && Q8GW61.2 RecName: Full=Sugar transport protein 14; AltName: Full=Hexose transporter 14 && PF00083:Sugar (and other) transporter	3.3907	9.06988	3.49192	3.14411	3.1297	3.76954	25.8567	24.4104	22.95	8.69292	12.7584	27.8251	21.6365	18.9851	10.0491	28.8372	36.4281	24.8338
	113002471	small nucleolar RNA snoR99 && - && -	0	0	0	0	0.444451	2.76645	6.89127	6.51675	13.3913	29.4914	20.9861	20.5925	13.9635	25.0796	3.98233	10.7121	11.0988	14.4365
	100815114	probable ADP-ribosylation factor GTPase-activating protein AGD14 && Q8RXE7.2 RecName: Full=Probable ADP-ribosylation factor GTPase-activating protein AGD14; Short=ARF GAP AGD14; AltName: Full=Protein ARF-GAP DOMAIN 14; Short=AtAGD14; AltName: Full=Protein	2.78358	2.79616	3.82362	3.75739	4.02711	4.59055	7.58914	59.0653	23.8296	101.043	53.3863	41.8791	36.4198	31.47	69.8032	35.5718	51.5146	42.4857
	100815645	VIN3-like protein 1%2C transcript variant X2 && Q9LHF5.1 RecName: Full=VIN3-like protein 1; AltName: Full=Protein VERNALIZATION 5 && PF07227:PHD - plant homeodomain finger protein	2.96744	1.84095	2.62056	5.15711	3.48567	3.27571	4.66277	5.31899	6.39661	15.3919	11.638	13.0512	11.8322	17.4836	10.4982	10.9269	12.9542	14.1694
	778045	MYB transcription factor MYB184 && Q9LDE1.1 RecName: Full=Transcription factor MYB108; AltName: Full=Myb-related protein 108; Short=AtMYB108; AltName: Full=Protein BOTRYTIS-SUSCEPTIBLE 1 && PF00249:Myb-like DNA-binding domain	0	2.61096	0.858262	0	0.631684	0.925144	2.34056	10.687	6.82233	113.418	105.545	132.933	156.15	246.601	212.272	151.252	140.114	179.73
	100803002	zinc finger protein BRUTUS%2C transcript variant X1 && Q8LPQ5.1 RecName: Full=Zinc finger protein BRUTUS; AltName: Full=Protein EMBRYO DEFECTIVE 2454 && PF13639:Ring finger domain|PF01814:Hemerythrin HHE cation binding domain|PF14599:Zinc-ribbon|PF05495:C	3.16244	4.24799	3.01567	3.69403	4.79636	4.57906	6.62791	9.19285	7.5199	14.06	14.2514	16.8135	10.8303	12.6271	9.67762	7.89984	10.8043	10.0447
	100794352	nuclear pore complex protein NUP155 && F4HXV6.1 RecName: Full=Nuclear pore complex protein NUP155; AltName: Full=Nucleoporin 155 && PF08801:Nup133 N terminal like|PF03177:Non-repetitive/WGA-negative nucleoporin C-terminal	1.5042	1.06227	1.90961	1.72393	1.45509	2.18585	1.92284	3.3143	4.19911	3.34378	4.14077	4.09635	2.92755	4.35421	3.08406	3.70691	3.8106	3.80296
	100813694	heat stress transcription factor 14 && Q9S7U5.1 RecName: Full=Heat stress transcription factor A-8; Short=AtHsfA8; AltName: Full=AtHsf-03; AltName: Full=Heat shock factor protein 5; Short=HSF 5; AltName: Full=Heat shock transcription factor 5; Short=HSTF	2.49748	2.65148	1.30737	2.64691	1.2977	1.00252	3.34458	13.858	3.22363	31.4232	21.7151	27.9155	14.1784	7.70355	14.0661	8.87289	13.1693	13.6475
	100792063	1-aminocyclopropane-1-carboxylate oxidase && Q9MB94.1 RecName: Full=1-aminocyclopropane-1-carboxylate oxidase; Short=ACC oxidase; AltName: Full=Ethylene-forming enzyme; Short=EFE && PF03171:2OG-Fe(II) oxygenase superfamily|PF14226:non-haem dioxygenase in	0	0	0	0	0	0	0.36938	1.20376	1.14846	2.60588	2.41849	3.72133	5.61602	11.8696	11.856	5.56316	2.52242	4.19877
	100778205	guanine nucleotide-binding protein subunit beta-like protein-like && Q39836.1 RecName: Full=Guanine nucleotide-binding protein subunit beta-like protein && PF00400:WD domain, G-beta repeat	32.1694	32.0551	47.7772	40.1826	45.2274	39.5629	83.5269	65.4319	81.121	229.31	167.029	124.205	56.3211	110.916	185.009	210.407	180.055	200.488
	100805330	internal alternative NAD(P)H-ubiquinone oxidoreductase A2%2C mitochondrial && Q8GWA1.1 RecName: Full=Internal alternative NAD(P)H-ubiquinone oxidoreductase A1, mitochondrial; AltName: Full=Internal alternative NADH dehydrogenase NDA1; AltName: Full=Intern	0.817744	0.870902	0.732537	0.157823	0.0437444	0.952991	2.50109	6.29066	3.00672	41.2967	30.6924	32.7905	22.0604	20.2273	33.6521	20.032	23.4043	25.7921
	100798935	sphingosine kinase 1%2C transcript variant X1 && Q8L7L1.1 RecName: Full=Sphingosine kinase 1 && PF00781:Diacylglycerol kinase catalytic domain	2.90259	4.1678	3.7848	2.50724	3.1748	4.62158	5.80584	14.9296	5.61691	44.3256	29.1654	26.1401	15.7826	20.4137	35.5254	23.0378	27.7483	27.0822
	100799458	F-box protein At1g61340 && Q8GX77.1 RecName: Full=F-box protein At1g61340 && -	2.22461	2.35656	3.14696	5.31524	3.18605	3.34871	3.4125	26.0528	2.64461	87.9186	47.5688	32.9503	25.0697	36.3158	147.727	25.2036	19.0007	22.2605
	100305396	protein kinase%2C transcript variant X3 && O81906.1 RecName: Full=G-type lectin S-receptor-like serine/threonine-protein kinase B120; Flags: Precursor && PF01453:D-mannose binding lectin|PF00954:S-locus glycoprotein domain|PF07714:Protein tyrosine kinase|	3.05534	4.57054	3.85882	4.85582	3.86166	4.83005	7.60387	58.8147	25.5292	102.017	78.5209	71.6724	34.225	33.971	69.3771	29.7225	40.7448	30.2462
	100777511	glutamyl-tRNA reductase 2%2C chloroplastic && P49295.1 RecName: Full=Glutamyl-tRNA reductase 2, chloroplastic; Short=GluTR; Flags: Precursor && PF01488:Shikimate / quinate 5-dehydrogenase|PF00745:Glutamyl-tRNAGlu reductase, dimerisation domain|PF05201:Glu	2.53026	1.21468	1.49732	1.33645	1.24936	1.32055	1.14219	24.487	3.37367	69.1553	45.9138	38.0316	11.7729	4.72951	25.8286	18.0861	17.4832	19.475
	100782344	L-type lectin-domain containing receptor kinase IX.1 && Q9LXA5.1 RecName: Full=L-type lectin-domain containing receptor kinase IX.1; Short=LecRK-IX.1; Flags: Precursor && PF00069:Protein kinase domain|PF00139:Legume lectin domain	0	0	0.120935	0.107943	0	0	0.558126	2.06688	1.59398	1.29844	1.67392	1.76165	2.11764	4.39524	3.7084	4.06621	4.72875	4.70766
	100812073	zinc finger protein 385B && Q9S784.1 RecName: Full=HVA22-like protein c; Short=AtHVA22c && PF12874:Zinc-finger of C2H2 type|PF03134:TB2/DP1, HVA22 family	0.662089	4.07177	2.00768	3.23815	2.3179	2.43623	2.36443	20.2953	5.14021	20.7892	17.146	19.884	11.6634	8.98737	33.8466	21.7663	19.5734	19.8129
	100785014	dynamin-related protein 3A && Q8S944.2 RecName: Full=Dynamin-related protein 3A; AltName: Full=Dynamin-like protein 2; AltName: Full=Dynamin-like protein 2a && PF01031:Dynamin central region|PF00350:Dynamin family|PF02212:Dynamin GTPase effector domain	7.22553	7.71091	6.91903	8.17819	7.96341	8.29203	12.8618	17.512	16.8391	20.0081	25.1859	25.5448	13.9449	19.2464	11.7498	18.7048	19.5344	21.2988
	100814228	cysteine hydrolases superfamily protein && Q8S8F9.1 RecName: Full=Nicotinamidase 1; Short=AtNIC1; AltName: Full=Nicotine deamidase 1 && PF00857:Isochorismatase family	14.0686	12.2314	12.4536	19.8543	20.1086	15.3377	88.4294	101.506	83.5881	72.071	75.9051	103.302	99.6663	100.387	69.5353	89.6297	95.7731	88.6427
	100818482	2-oxoglutarate-dependent dioxygenase 19 && Q9ZSA8.1 RecName: Full=Protein DMR6-LIKE OXYGENASE 1; AltName: Full=2-oxoglutarate (2OG)-Fe(II) oxygenase-like protein DLO1; AltName: Full=Protein SENESCENCE-ASSOCIATED GENE 108; AltName: Full=Salicylate 3-hydrox	1.17875	0	0.728222	0.714984	1.26112	0.359778	12.8932	5.40508	10.7461	9.63598	9.16471	9.18195	7.03612	5.13952	2.3003	7.47214	7.12519	10.2407
	100797717	calmodulin-binding transcription activator 2 && Q6NPP4.1 RecName: Full=Calmodulin-binding transcription activator 2; AltName: Full=Ethylene-induced calmodulin-binding protein c; Short=AtER66; Short=EICBP.c; AltName: Full=Signal-responsive protein 4 && PF0	12.7835	14.2371	13.1057	14.5474	12.3621	15.9931	17.9579	40.3449	22.9838	99.2343	66.9433	59.3703	34.6193	32.1184	55.5375	31.78	39.6887	37.5422
	100781612	endoplasmic reticulum-Golgi intermediate compartment protein 3-like && Q66KH2.1 RecName: Full=Endoplasmic reticulum-Golgi intermediate compartment protein 3 && PF07970:Endoplasmic reticulum vesicle transporter|PF13850:Endoplasmic Reticulum-Golgi Intermedi	6.99945	7.01005	4.11771	4.37282	3.46136	3.61783	8.19661	29.0306	9.55669	103.719	66.5505	72.8658	37.5271	35.599	51.7014	46.3473	48.9052	54.3591
	548022	polygalacturonase inhibitor protein && P35334.1 RecName: Full=Polygalacturonase inhibitor 1; AltName: Full=Polygalacturonase-inhibiting protein 1; Short=PGIP-1; Flags: Precursor && PF08263:Leucine rich repeat N-terminal domain	0	0	0	0	0	0	0.838536	1.0689	0.271577	0.828524	0	0.886377	2.18733	0.559749	2.32068	4.02761	2.36662	5.12081
	100817430	protein REDUCED WALL ACETYLATION 3 && Q66GQ5.1 RecName: Full=Protein REDUCED WALL ACETYLATION 3 && PF07779:10 TM Acyl Transferase domain found in Cas1p	0.937626	0.995161	1.31546	1.43505	0.632799	1.68806	2.2777	2.36548	2.87695	8.39784	7.01635	4.84664	1.99788	4.8366	3.35568	5.61646	4.83097	5.56625
	100778219	copper-transporting ATPase RAN1 && Q9S7J8.1 RecName: Full=Copper-transporting ATPase RAN1; AltName: Full=Protein HEAVY METAL ATPASE 7; AltName: Full=Protein RESPONSIVE TO ANTAGONIST 1 && PF00702:haloacid dehalogenase-like hydrolase|PF00122:E1-E2 ATPase|PF	2.63638	0.528519	1.00982	2.07887	1.74878	2.19458	2.93837	8.81224	2.33708	19.425	10.7795	10.5249	6.84482	5.26119	13.2503	5.85398	8.29387	8.26551
	100791533	protein BASIC PENTACYSTEINE2%2C transcript variant X3 && Q9SKD0.1 RecName: Full=Protein BASIC PENTACYSTEINE1; Short=AtBPC1 && PF06217:GAGA binding protein-like family	7.18722	7.45488	4.88803	8.90028	5.89161	8.07904	14.2735	14.5122	9.43678	24.0335	15.888	23.4761	14.0493	15.4621	16.7297	16.367	16.6996	20.3706
	100786574	protein SRG1-like && Q39224.1 RecName: Full=Protein SRG1; Short=AtSRG1; AltName: Full=Protein SENESCENCE-RELATED GENE 1 && PF03171:2OG-Fe(II) oxygenase superfamily|PF14226:non-haem dioxygenase in morphine synthesis N-terminal	0	0	0	0.138181	0.100538	0	0.811906	0.188992	1.04129	0.0673858	1.78021	1.44182	5.15549	0.875495	2.40223	5.74378	6.7369	11.4534
	100795409	uncharacterized LOC100795409 && - && PF10151:Uncharacterised conserved protein (DUF2359)	1.36946	1.67974	1.38039	2.50524	1.514	2.3766	5.23162	19.9071	6.88374	219.347	135.451	148.008	56.5005	77.4593	103.527	91.6519	108.523	120.945
	100796810	uncharacterized LOC100796810%2C transcript variant X1 && - && -	6.58549	5.0563	5.27956	5.56319	3.49212	6.19158	17.1051	17.4735	14.3478	66.643	43.7523	68.2916	32.9483	35.9607	67.5371	57.0461	47.4079	60.4359
	100801621	probable inositol transporter 2 && Q9C757.1 RecName: Full=Probable inositol transporter 2 && PF00083:Sugar (and other) transporter	0.832865	0.286972	1.31208	0.803704	1.35888	1.13238	10.8586	7.93963	11.1166	1.97088	3.51715	2.8015	1.35148	3.23569	1.62532	1.1633	1.36292	1.19548
	100805128	uncharacterized LOC100805128 && - && PF03763:Remorin, C-terminal region	2.31636	0.939255	3.16872	4.56878	3.06034	4.75126	4.15196	16.6634	3.77575	58.3953	31.6412	30.0001	17.9948	19.8053	34.337	15.2889	18.1834	16.9003
	100809063	putative ABC transporter C family member 15 && Q9M1C7.2 RecName: Full=ABC transporter C family member 9; Short=ABC transporter ABCC.9; Short=AtABCC9; AltName: Full=ATP-energized glutathione S-conjugate pump 9; AltName: Full=Glutathione S-conjugate-transpo	0.216853	0.136872	0.0207655	0.379958	0.152835	0.251817	0.296215	1.88603	0.998855	3.83236	7.61452	6.63492	7.81121	4.14299	3.90111	5.22444	3.1992	7.85909
	106799718	chalcone synthase 5 && P48406.1 RecName: Full=Chalcone synthase 5; AltName: Full=Naringenin-chalcone synthase 5 && PF00195:Chalcone and stilbene synthases, N-terminal domain|PF02797:Chalcone and stilbene synthases, C-terminal domain	0	0	0	0.0332316	0	0	0.0312412	3.05433	1.18382	8.03808	10.0848	12.2695	6.63587	3.30143	3.09492	5.05052	5.19261	6.32844
	100790997	chalcone synthase 9 && P24826.1 RecName: Full=Chalcone synthase 1; AltName: Full=Naringenin-chalcone synthase 1 && PF02797:Chalcone and stilbene synthases, C-terminal domain|PF00195:Chalcone and stilbene synthases, N-terminal domain	1.68898	3.13433	3.30656	0.673669	0.217845	0.742547	1.74917	115.27	16.5556	264.07	229.327	200.527	68.8792	32.3575	99.1491	168.264	126.713	198.214
	100794687	UBX domain-containing protein 1%2C transcript variant X2 && Q9BZV1.1 RecName: Full=UBX domain-containing protein 6; AltName: Full=UBX domain-containing protein 1 && PF09409:PUB domain|PF00627:UBA/TS-N domain	8.00492	14.8424	9.55805	14.3312	12.4279	11.561	22.7107	19.5933	20.2142	33.9966	32.8878	29.1072	14.5291	22.0347	26.7813	30.5753	32.3651	31.5151
	100795756	DEAD-box ATP-dependent RNA helicase 37 && Q9M2F9.1 RecName: Full=DEAD-box ATP-dependent RNA helicase 52 && PF00271:Helicase conserved C-terminal domain|PF00270:DEAD/DEAH box helicase	7.40784	3.69599	5.33	5.28208	5.93865	6.97047	10.7042	13.7215	15.5606	31.5928	20.8556	20.6645	13.1247	13.8121	17.3098	16.5851	17.8595	19.6491
	100799992	probable acyl-activating enzyme 18%2C peroxisomal && Q84P17.1 RecName: Full=Probable acyl-activating enzyme 18, peroxisomal && PF00501:AMP-binding enzyme	0.8531	0.467297	1.73856	2.54267	1.10637	2.2767	2.47826	6.7098	2.71529	38.22	43.8373	53.8721	27.7446	18.1758	25.7233	47.8427	46.1303	63.4208
	778139	bZIP transcription factor bZIP110 && C0Z2L5.1 RecName: Full=bZIP transcription factor 44; Short=AtbZIP44 && PF00170:bZIP transcription factor	1.45085	5.21648	3.26676	3.01634	3.02372	4.72209	16.4784	58.4902	15.5514	53.0851	44.8088	68.0038	106.339	34.6547	68.7518	71.1357	93.4923	74.2927
	100791741	probable glutathione S-transferase && P32110.1 RecName: Full=Probable glutathione S-transferase; AltName: Full=G2-4; AltName: Full=Heat shock protein 26A && PF02798:Glutathione S-transferase, N-terminal domain	0	1.5745	0.155269	0.415762	0	0.348684	3.45259	33.1329	9.05102	80.2894	75.5835	58.2872	36.777	37.792	79.5923	73.8983	64.797	93.89
	100816011	probable glutathione S-transferase%2C transcript variant X2 && P32110.1 RecName: Full=Probable glutathione S-transferase; AltName: Full=G2-4; AltName: Full=Heat shock protein 26A && PF13417:Glutathione S-transferase, N-terminal domain	1.14886	0.76497	0.597212	1.15027	0.680418	0.451755	1.34512	22.9308	5.40711	95.8251	76.585	92.0092	39.8347	55.2031	73.9258	50.692	53.7947	51.0053
	121175291	probable disease resistance protein At5g47260%2C transcript variant X1 && - && PF00931:NB-ARC domain	0	0	0	0.109742	0	0.60744	0.773765	8.28525	0.751799	45.7034	26.8625	37.1709	6.1128	13.1274	18.7375	12.1881	11.8306	13.9825
	100792263	disease resistance protein RFL1%2C transcript variant X1 && - && PF00931:NB-ARC domain	0.0514547	1.54889	0.886897	0.219893	0.21332	0.309818	3.18352	37.9185	1.32563	177.235	84.6094	98.3423	23.6186	24.0746	94.0941	42.7307	42.4031	46.8759
	100811899	UDP-glucose:glycoprotein glucosyltransferase && Q0WL80.1 RecName: Full=UDP-glucose:glycoprotein glucosyltransferase; AltName: Full=EMS-mutagenized BRI1 suppressor 1; AltName: Full=Protein PRIORITY IN SWEET LIFE 2; Flags: Precursor && PF06427:UDP-glucose:G	0.631433	0.967616	0.765258	0.986616	0.13907	0.619518	1.07815	1.7623	2.45709	4.55639	5.22672	6.17271	4.77687	2.62437	2.14661	3.9981	4.12656	4.44788
	100788367	probable receptor-like protein kinase At1g11050%2C transcript variant X1 && O04086.1 RecName: Full=Probable receptor-like protein kinase At1g11050; Flags: Precursor && PF00069:Protein kinase domain	0.245382	0.196226	0.787851	0.900599	0.502666	0.608378	0.823462	7.41082	1.048	54.6759	20.4678	24.7949	24.3888	2.18862	24.1895	24.3745	34.654	39.331
	121175294	uncharacterized LOC121175294 && - && -	3.54607	3.70487	6.36147	4.10505	0.781584	6.25488	5.01333	44.7484	20.3951	58.2977	56.7302	85.4202	33.95	11.512	52.6898	51.3797	56.369	64.0721
	100814056	UDP-N-acetylglucosamine transporter ROCK1 && Q8LES0.1 RecName: Full=CMP-sialic acid transporter 5; Short=CMP-SA-Tr 5; Short=CMP-Sia-Tr 5 && PF04142:Nucleotide-sugar transporter	6.24745	3.65451	6.09056	4.47121	7.02124	5.63285	9.94907	13.093	10.6362	44.048	45.5852	44.8207	28.2286	27.75	25.0047	18.6774	20.7284	17.8042
	100776446	bifunctional aspartate aminotransferase and glutamate/aspartate-prephenate aminotransferase && E9L7A5.1 RecName: Full=Bifunctional aspartate aminotransferase and glutamate/aspartate-prephenate aminotransferase; Short=PhPPA-AT; Flags: Precursor && PF00155:	5.74245	6.47951	5.16094	7.89681	6.75639	7.31263	12.0637	20.9111	14.4762	130.452	117.004	125.753	60.0262	71.0467	99.319	135.095	121.525	171.374
	100781617	cytochrome P450 71AU50%2C transcript variant X2 && H2DH18.1 RecName: Full=Cytochrome P450 CYP736A12 [Panax ginseng] && PF00067:Cytochrome P450	0.274985	0	0.497384	0.52229	0.354676	1.07754	4.98373	27.2879	3.67343	195.661	158.237	161.731	160.448	121.485	265.422	304.822	359.529	395.558
	100784290	shikimate kinase 1%2C chloroplastic && Q00497.1 RecName: Full=Shikimate kinase, chloroplastic; Flags: Precursor && PF01202:Shikimate kinase	4.56965	3.94057	5.61671	7.02442	6.53171	5.72001	9.64522	13.0756	11.3149	49.7485	46.3122	51.0466	24.4755	25.7948	26.2764	46.4554	43.9196	53.6689
	100792946	ethylene-responsive transcription factor ERF112%2C transcript variant X2 && Q9FGF8.1 RecName: Full=Ethylene-responsive transcription factor ABR1; AltName: Full=Protein ABA REPRESSOR 1 && PF00847:AP2 domain	0	0	0	0.0710677	0	0.0715222	0.734922	0.622081	0.0649143	3.18844	1.98374	1.93941	0.149381	0	1.41198	0.276944	0.258249	0.827601
	100805312	homeobox-leucine zipper protein HOX11 && A2YW03.2 RecName: Full=Homeobox-leucine zipper protein HOX27; AltName: Full=HD-ZIP protein HOX27; AltName: Full=Homeodomain transcription factor HOX27; AltName: Full=OsHox27 && PF00046:Homeobox domain|PF02183:Homeo	0.593666	0.3391	0.668804	2.20872	1.99792	1.44184	4.62987	4.44153	2.23558	16.7679	7.47696	12.9845	7.65403	8.01822	13.1204	7.32771	12.4007	9.03713
	100807982	protein SRG1 && Q39224.1 RecName: Full=Protein SRG1; Short=AtSRG1; AltName: Full=Protein SENESCENCE-RELATED GENE 1 && PF03171:2OG-Fe(II) oxygenase superfamily|PF14226:non-haem dioxygenase in morphine synthesis N-terminal	0.225504	0.54743	2.19537	0.642463	0.498609	1.16383	3.17091	5.83461	4.25456	16.3545	14.0248	15.4184	10.0607	6.90364	9.33406	12.5181	10.6614	16.4156
	100809047	vicianin hydrolase && A2SY66.1 RecName: Full=Vicianin hydrolase; Short=VH; Flags: Precursor && PF00232:Glycosyl hydrolase family 1	3.28985	9.01435	15.8763	1.41984	1.16134	0.196127	79.0674	51.6023	52.156	9.93803	3.98519	7.32931	54.8903	9.59563	4.97817	3.94181	4.78854	2.05965
	100812802	transcription factor bHLH130 && Q66GR3.1 RecName: Full=Transcription factor bHLH130; AltName: Full=Basic helix-loop-helix protein 130; Short=AtbHLH130; Short=bHLH 130; AltName: Full=Transcription factor EN 69; AltName: Full=bHLH transcription factor bHLH1	12.4436	12.2885	9.11035	28.2153	38.516	21.8748	74.9649	137.386	94.4354	65.2601	79.965	89.8819	111.18	111.847	89.9152	54.9928	66.4145	41.7327
	100781418	citrate synthase%2C mitochondrial && P49298.1 RecName: Full=Citrate synthase, mitochondrial; Flags: Precursor && PF00285:Citrate synthase	13.5866	15.9733	16.8901	13.0439	13.6619	16.4963	28.6273	94.7021	32.1165	723.963	375.783	373.493	217.885	148.894	342.209	327.267	359.789	461.376
	100781968	GTP 3'%2C8-cyclase%2C mitochondrial%2C transcript variant X3 && Q39055.1 RecName: Full=Cyclic pyranopterin monophosphate synthase, mitochondrial; AltName: Full=Molybdenum cofactor biosynthesis enzyme CNX2; AltName: Full=Molybdopterin biosynthesis protein	3.44288	5.62038	3.58353	1.79118	1.3446	1.30905	13.3108	12.9257	12.5044	4.53382	9.30974	10.8852	30.4782	26.1342	11.6241	28.391	27.5076	27.6655
	100788720	CTP synthase%2C transcript variant X4 && Q54V77.1 RecName: Full=CTP synthase; AltName: Full=CTP synthetase; AltName: Full=UTP--ammonia ligase && -	6.50181	5.16718	5.28689	5.13801	4.83385	7.81098	10.9301	12.8402	11.1019	20.378	17.1317	18.9129	16.8034	15.8303	12.317	14.5177	20.9646	16.1626
	100804251	elongation factor 2 && Q9ASR1.1 RecName: Full=Elongation factor 2; Short=EF-2; AltName: Full=Protein LOW EXPRESSION OF OSMOTICALLY RESPONSIVE GENES 1 && PF00009:Elongation factor Tu GTP binding domain|PF03764:Elongation factor G, domain IV|PF00679:Elongat	72.2136	75.1677	75.5532	81.8377	79.059	81.5887	138.43	131.69	186.984	320.069	325.918	302.297	171.744	208	180.597	222.366	229.348	236.678
	100815650	ribosomal L1 domain-containing protein 1 && O76021.3 RecName: Full=Ribosomal L1 domain-containing protein 1; AltName: Full=CATX-11; AltName: Full=Cellular senescence-inhibited gene protein; AltName: Full=Protein PBK1 >Q5RCE6.2 RecName: Full=Ribosomal L1 d	1.98223	2.26448	2.31685	4.53452	3.11797	4.88949	9.88437	10.0049	11.0147	32.0762	23.6457	19.6377	15.8419	33.1374	39.4464	25.0819	33.5892	25.5324
	547580	glutathione S-transferase && Q03666.1 RecName: Full=Probable glutathione S-transferase; AltName: Full=Auxin-induced protein PCNT107 && PF02798:Glutathione S-transferase, N-terminal domain|PF13410:Glutathione S-transferase, C-terminal domain	2.19381	1.53852	2.6843	4.37513	3.5875	2.41123	6.31652	20.4593	6.80325	52.0189	49.2079	49.9155	119.005	115.369	196.488	80.0378	111.416	120.523
	100780706	H/ACA ribonucleoprotein complex subunit 4 && Q9LD90.1 RecName: Full=H/ACA ribonucleoprotein complex subunit 4; AltName: Full=CBF5 homolog; AltName: Full=Dyskerin; AltName: Full=Nopp-140-associated protein of 57 kDa homolog; Short=AtNAP57; AltName: Full=Nu	5.40964	4.09149	6.92424	3.94984	5.54481	4.18554	10.4627	8.33852	13.0519	28.5982	20.0884	17.6044	9.93841	20.727	20.6287	15.9656	13.9872	15.7567
	100780357	calmodulin-binding transcription activator 2%2C transcript variant X2 && Q6NPP4.1 RecName: Full=Calmodulin-binding transcription activator 2; AltName: Full=Ethylene-induced calmodulin-binding protein c; Short=AtER66; Short=EICBP.c; AltName: Full=Signal-re	7.34584	5.05851	4.59608	7.40415	5.7026	8.29483	11.8402	15.5322	13.6289	31.8134	21.8778	28.8509	23.5025	18.2701	13.8378	16.5224	21.8759	21.333
	100789249	cationic peroxidase 2-like && P22196.1 RecName: Full=Cationic peroxidase 2; AltName: Full=PNPC2; Flags: Precursor [Arachis hypogaea] && PF00141:Peroxidase	1.37341	3.39121	1.99151	0.737851	1.65935	0.573804	85.0992	42.7888	81.8561	6.34595	13.4906	14.6441	33.9441	12.3077	7.82962	3.70308	4.63122	6.38691
	100789782	cationic peroxidase 2-like && P22196.1 RecName: Full=Cationic peroxidase 2; AltName: Full=PNPC2; Flags: Precursor [Arachis hypogaea] && PF00141:Peroxidase	0	0	0	0.295392	0	0.445922	7.7756	9.17107	2.4958	31.0431	25.6348	42.2025	3.22092	3.66825	6.00644	26.4756	12.7467	17.1996
	100305355	somatic embryogenesis receptor-like kinase-like protein%2C transcript variant X1 && Q94F62.2 RecName: Full=BRASSINOSTEROID INSENSITIVE 1-associated receptor kinase 1; Short=AtBAK1; Short=BRI1-associated receptor kinase 1; AltName: Full=Protein ELONGATED;	8.48604	6.01477	8.32379	7.76482	8.54281	7.35272	10.7837	40.2403	18.0214	176.318	137.776	136.488	48.4816	44.7958	72.9945	61.4344	78.0004	66.4877
	100797704	actin-101 && P30173.1 RecName: Full=Actin-101 && PF00022:Actin	63.2133	67.9642	59.8743	68.3206	50.8045	57.8159	126.202	149.732	106.744	558.567	398.024	389.489	252.183	198.334	284.746	284.605	286.29	357.867
	100795772	importin-4%2C transcript variant X1 && - && PF13646:HEAT repeats	5.50256	5.39854	3.94504	6.44538	6.48913	6.42529	7.72021	10.7052	10.0941	16.1615	15.6446	16.1947	9.25813	11.4498	5.34077	8.72052	8.39749	7.94565
	100797353	probable receptor-like protein kinase At1g11050 && O04086.1 RecName: Full=Probable receptor-like protein kinase At1g11050; Flags: Precursor && PF00069:Protein kinase domain	1.22083	1.32854	1.20935	2.03292	1.79763	2.13645	4.60031	12.0076	15.3975	33.8999	27.4265	30.208	47.1931	59.3814	50.957	34.1421	39.2028	39.4113
	100800535	transmembrane 9 superfamily member 1 && Q940G0.1 RecName: Full=Transmembrane 9 superfamily member 1; AltName: Full=Endomembrane protein 12; AltName: Full=Transmembrane nine protein 1; Short=AtTMN1; Flags: Precursor && PF02990:Endomembrane protein 70	7.85997	8.28186	4.71268	8.41274	9.5083	8.91864	17.6798	16.98	21.0013	35.8876	30.3108	30.5823	26.3316	27.5306	19.7521	22.0679	25.426	28.4506
	100780006	protein ROOT HAIR DEFECTIVE 3 homolog 1 && P93042.1 RecName: Full=Protein ROOT HAIR DEFECTIVE 3; AltName: Full=Protein FRAGILE FIBER 4; AltName: Full=Protein SEY1 homolog 1 && PF05879:Root hair defective 3 GTP-binding protein (RHD3)	0.892261	2.26329	0.871849	2.11665	1.26827	1.08076	3.04334	3.0823	3.69618	6.4665	5.52512	2.69826	5.33238	5.3012	3.63333	5.41806	4.18512	5.6505
	100781074	beta-galactosidase 1 && Q9SCW1.1 RecName: Full=Beta-galactosidase 1; Short=Lactase 1; Flags: Precursor && PF01301:Glycosyl hydrolases family 35|PF02140:Galactose binding lectin domain	0	0.451195	0.381381	0.354591	0.123837	0.314035	1.32008	2.35893	2.42269	4.3991	4.73066	2.73223	6.14153	7.99441	2.60667	5.0482	5.60079	4.27504
	100786409	acid phosphatase ACP1 && Q9FZ62.1 RecName: Full=Inorganic pyrophosphatase 2; Short=AtPPsPase2; Short=PPi phosphatase 2; Short=Pyrophosphate-specific phosphatase 2 && PF06888:Putative Phosphatase	11.9413	8.54877	13.8562	9.96611	10.4448	11.8425	19.4533	50.2751	15.7935	65.582	23.0893	18.9538	37.2273	44.2259	224.846	4.4192	5.04202	8.6639
	100783237	nuclear poly(A) polymerase 4 && O82312.2 RecName: Full=Nuclear poly(A) polymerase 2; Short=PAP(II); Short=Poly(A) polymerase II; AltName: Full=Polynucleotide adenylyltransferase 2 && PF04926:Poly(A) polymerase predicted RNA binding domain|PF01909:Nucleoti	23.7264	21.0724	17.1785	19.0116	16.9889	17.391	38.7973	67.0735	56.5578	175.565	115.628	121.38	82.6194	80.8043	109.44	67.0391	77.2667	85.0851
	100798588	ABC transporter G family member 36 && Q9XIE2.1 RecName: Full=ABC transporter G family member 36; Short=ABC transporter ABCG.36; Short=AtABCG36; AltName: Full=Pleiotropic drug resistance protein 8; AltName: Full=Protein PENETRATION 3 && PF00005:ABC transpo	9.53297	9.79454	9.90838	8.61186	8.54352	9.46079	13.4178	86.0546	40.2465	82.2377	62.3948	55.0443	25.6603	14.1018	37.1864	24.3018	28.6076	21.7789
	100816539	heat shock 70 kDa protein 14%2C transcript variant X1 && Q9S7C0.1 RecName: Full=Heat shock 70 kDa protein 14; AltName: Full=Heat shock protein 70-14; Short=AtHsp70-14; AltName: Full=Heat shock protein 91 && PF00012:Hsp70 protein	3.4473	5.85364	5.16764	4.65873	4.59431	4.03648	8.45484	12.7605	14.9642	33.973	33.1893	34.4211	18.9525	31.4952	20.7073	26.2501	26.9819	33.329
	100777154	ADP%2CATP carrier protein 1%2C chloroplastic && Q39002.2 RecName: Full=ADP,ATP carrier protein 1, chloroplastic; AltName: Full=ADP/ATP translocase 1; AltName: Full=Adenine nucleotide translocase 1; Flags: Precursor && PF03219:TLC ATP/ADP transporter	14.6237	10.9884	10.8815	17.87	17.6297	16.9073	26.8605	31.638	34.121	49.9436	41.4196	34.5207	45.3713	80.7928	33.3981	39.5007	61.9039	43.7364
	100783765	uncharacterized protein At1g15400 && Q9XI29.2 RecName: Full=Uncharacterized protein At1g15400 && PF15697:Domain of unknown function (DUF4666)	7.80434	9.77035	10.6232	6.56014	6.68494	5.27058	19.0199	27.5053	12.2864	140.654	64.1558	47.7869	22.5376	20.9566	93.3037	40.0292	45.2731	45.6177
	100790665	phosphatidylcholine:diacylglycerol cholinephosphotransferase 1 && Q9LVZ7.1 RecName: Full=Phosphatidylcholine:diacylglycerol cholinephosphotransferase 1; Short=AtPDCT1; AltName: Full=Protein REDUCED OLEATE DESATURATION 1 && PF14378:PAP2 superfamily	0.246635	0.478981	0.101217	0.0903426	0.146071	0	0.792694	4.67891	1.01775	18.915	10.044	11.1669	3.22822	2.56433	9.27383	8.44935	9.44747	12.1709
	100792778	signal recognition particle 54 kDa protein 2 && P49972.1 RecName: Full=Signal recognition particle 54 kDa protein 2; Short=SRP54 && PF02881:SRP54-type protein, helical bundle domain|PF00448:SRP54-type protein, GTPase domain|PF02978:Signal peptide binding	2.86137	4.65728	1.90495	3.56363	3.20856	3.42233	9.37175	9.22559	9.87159	30.5316	19.2711	25.9109	12.2884	15.9378	14.6638	16.368	17.0687	16.5295
	100806561	shikimate O-hydroxycinnamoyltransferase%2C transcript variant X1 && Q8GSM7.1 RecName: Full=Shikimate O-hydroxycinnamoyltransferase; AltName: Full=Hydroxycinnamoyl transferase; AltName: Full=Hydroxycinnamoyl-Coenzyme A shikimate/quinate hydroxycinnamoyltra	13.4978	22.7419	20.1709	18.4302	14.1104	19.8593	61.5107	37.0398	82.0084	70.1458	70.3635	77.9187	75.1634	73.6287	94.4262	124.348	72.6826	116.968
	100808512	uncharacterized LOC100808512%2C transcript variant X2 && - && -	8.12888	7.708	6.53026	15.1079	12.7791	14.1252	67.5301	70.7144	70.937	48.7077	40.9833	59.77	73.975	91.8452	95.5389	83.4049	106.947	76.5326
	100814417	coatomer subunit beta-1 && Q9SV21.2 RecName: Full=Coatomer subunit beta-1; AltName: Full=Beta-coat protein 1; Short=Beta-COP 1 && PF14806:Coatomer beta subunit appendage platform|PF07718:Coatomer beta C-terminal region|PF01602:Adaptin N terminal region	4.05157	5.65946	5.37435	5.6059	4.46082	5.07044	9.41954	13.8516	13.3004	31.4212	22.2658	23.3063	16.7502	25.2781	13.235	22.1591	22.812	26.6184
	100791888	phospholipid-transporting ATPase 1 && P98204.1 RecName: Full=Phospholipid-transporting ATPase 1; Short=AtALA1; AltName: Full=Aminophospholipid flippase 1 && PF00122:E1-E2 ATPase|PF16212:Phospholipid-translocating P-type ATPase C-terminal|PF12710:haloacid	1.58773	2.55351	1.27095	2.237	1.20334	2.29398	3.61797	22.8873	9.90665	47.2343	36.0585	34.5484	18.0617	24.0851	24.0129	18.8669	26.1717	25.128
	100793465	CTP synthase%2C transcript variant X1 && Q54V77.1 RecName: Full=CTP synthase; AltName: Full=CTP synthetase; AltName: Full=UTP--ammonia ligase && PF06418:CTP synthase N-terminus|PF00117:Glutamine amidotransferase class-I	1.30013	1.41484	2.61876	2.1075	2.39766	2.1017	4.26875	4.12978	5.75758	8.18463	7.35003	9.65727	5.33598	8.27388	4.7582	8.16296	7.72795	8.47829
	100796102	ALA-interacting subunit 3-like && Q9SLK2.1 RecName: Full=ALA-interacting subunit 3; Short=AtALIS3 && PF03381:LEM3 (ligand-effect modulator 3) family / CDC50 family	20.2673	13.6797	23.1412	25.1821	25.7409	24.3307	35.2891	94.1498	30.6403	189.065	136.808	154.227	98.6931	58.386	153.93	144.687	157.349	179.048
	100816177	UDP-glycosyltransferase 83A1 && Q9SGA8.1 RecName: Full=UDP-glycosyltransferase 83A1 && PF00201:UDP-glucoronosyl and UDP-glucosyl transferase	27.5876	26.0963	23.3456	26.2601	28.9921	33.5102	55.3601	139.698	79.6949	267.59	214.421	192.434	101.942	142.585	204.731	136.286	153.506	138.232
	100799102	exocyst complex component EXO70E2 && Q9FGH9.1 RecName: Full=Exocyst complex component EXO70B1; Short=AtExo70b1; AltName: Full=Exocyst subunit Exo70 family protein B1 && PF03081:Exo70 exocyst complex subunit	3.85387	6.52858	4.05141	7.08908	5.80046	6.21559	9.57598	11.9288	9.48399	30.1359	21.4742	33.019	14.6939	16.5324	12.9598	17.8356	22.8766	19.5471
	100776621	flavonoid 4'-O-methyltransferase SOMT-2 && C6TAY1.1 RecName: Full=Flavonoid 4'-O-methyltransferase; AltName: Full=S-adenosyl-L-methionine-dependent methyltransferase 2; Short=SOMT-2 && PF00891:O-methyltransferase|PF08100:Dimerisation domain	5.35938	4.71065	6.06113	10.583	6.78058	9.33918	8.72402	19.6593	16.1952	44.6765	70.9971	79.6813	94.9971	148.315	111.31	110.181	116.614	100.032
	100781796	solute carrier family 25 member 44%2C transcript variant X1 && Q8BGF9.1 RecName: Full=Solute carrier family 25 member 44 && PF00153:Mitochondrial carrier protein	8.18428	18.3299	12.3245	12.9466	12.204	14.4488	19.3838	44.5653	19.9928	192.846	122.38	99.5677	44.4956	37.7721	94.9183	80.1659	89.3088	98.5791
	100783948	probable UDP-arabinopyranose mutase 1 && Q9SC19.2 RecName: Full=Alpha-1,4-glucan-protein synthase [UDP-forming] 1; AltName: Full=Reversibly glycosylated polypeptide 1; Short=RGP1; AltName: Full=UDP-glucose:protein transglucosylase 1; Short=UPTG 1 && PF032	9.61932	9.50286	5.91697	5.19564	3.29561	4.0222	30.7559	194.599	103.599	1007.69	754.236	644.045	186.286	387.384	367.5	320.65	236.727	333.733
	100795222	amino acid transporter AVT6A && Q8IZM9.2 RecName: Full=Probable sodium-coupled neutral amino acid transporter 6; AltName: Full=N-system amino acid transporter 1; Short=NAT-1; AltName: Full=Na(+)-coupled neutral amino acid transporter 6; AltName: Full=Solu	2.29508	3.55575	3.13608	5.39995	4.87506	3.63778	6.27831	5.49849	6.62351	20.3789	14.2922	14.8955	23.3958	8.06593	16.5035	26.3396	27.0444	33.7292
	100796103	6-phosphogluconate dehydrogenase%2C decarboxylating 2 && Q9FWA3.1 RecName: Full=6-phosphogluconate dehydrogenase, decarboxylating 3 && PF00393:6-phosphogluconate dehydrogenase, C-terminal domain|PF03446:NAD binding domain of 6-phosphogluconate dehydrogena	11.316	12.9417	19.6921	18.269	17.9315	19.3953	27.7939	67.9378	33.7234	269.579	223.363	241.016	107.747	124.773	175.258	226.172	185.564	246.495
	100799463	uncharacterized LOC100799463 && Q96471.1 RecName: Full=S-adenosylmethionine decarboxylase proenzyme; Short=AdoMetDC; Short=SAMDC; Contains: RecName: Full=S-adenosylmethionine decarboxylase alpha chain; Contains: RecName: Full=S-adenosylmethionine decarbox	1.52156	3.24519	1.69118	4.18012	2.09518	5.04823	7.09539	15.5762	8.16668	101.924	73.8651	66.9533	41.3449	56.5946	25.7228	38.6424	57.8904	52.0193
	100807264	importin beta-like SAD2 && F4IRR2.1 RecName: Full=Importin beta-like SAD2; AltName: Full=Protein ENHANCED MIRNA ACTIVITY 1; AltName: Full=Protein SUPER SENSITIVE TO ABA AND DROUGHT 2; AltName: Full=Protein UNARMED 9 && PF08506:Cse1|PF03810:Importin-beta N	5.31991	4.5627	4.69343	6.25493	5.91124	6.15556	10.0572	12.261	15.2637	28.3643	31.5196	26.7324	15.7673	18.6247	12.4961	16.6696	19.2347	22.0086
	100802479	probable protein phosphatase 2C 33 && Q9M8R7.1 RecName: Full=Probable protein phosphatase 2C 33; Short=AtPP2C33; AltName: Full=AtPPC6;1 && PF00481:Protein phosphatase 2C	5.50614	6.50792	4.00811	5.04683	5.39178	3.51466	10.1698	11.2073	9.80324	36.3461	25.8186	28.9878	15.8228	13.2545	15.6012	16.4307	17.1013	18.3506
	100819563	CTP synthase%2C transcript variant X1 && Q54V77.1 RecName: Full=CTP synthase; AltName: Full=CTP synthetase; AltName: Full=UTP--ammonia ligase && PF06418:CTP synthase N-terminus|PF00117:Glutamine amidotransferase class-I	1.84107	3.88371	2.45195	1.664	0.666762	0.928336	4.11489	14.0511	5.41887	5.99783	6.36913	7.28767	5.64566	3.28203	4.44701	3.66513	2.87	2.52753
	100781421	putative phospholipid-transporting ATPase 9 && Q9SX33.1 RecName: Full=Putative phospholipid-transporting ATPase 9; Short=AtALA9; AltName: Full=Aminophospholipid flippase 9 && PF16209:Phospholipid-translocating ATPase N-terminal|PF16212:Phospholipid-transl	1.58088	1.90563	2.43256	1.11822	1.23848	0.712736	6.85938	12.4392	14.5294	6.74372	10.191	11.2939	17.7459	11.9215	10.5183	10.6882	15.0686	10.7623
	100782504	ASC1-like protein%2C transcript variant X2 && Q8W4Y5.1 RecName: Full=ASC1-like protein; AltName: Full=Alternaria stem canker resistance-like protein && PF03798:TLC domain	6.70852	5.78788	5.81961	7.75161	7.81064	6.95673	17.0726	16.6353	11.1134	24.3957	23.2218	22.3212	18.2672	22.116	16.0013	19.9565	22.0941	22.0336
	100779104	cyclin-D4-1%2C transcript variant X2 && P42752.3 RecName: Full=Cyclin-D2-1; AltName: Full=Cyclin-delta-2; Short=Cyclin-d2; AltName: Full=G1/S-specific cyclin-D2-1; Short=CycD2;1 && PF00134:Cyclin, N-terminal domain|PF02984:Cyclin, C-terminal domain	0.125551	0	0.541013	0.804814	0.754734	1.02595	2.32027	3.46371	2.10737	3.9771	4.37782	4.82327	1.60709	2.52919	3.1314	3.62415	3.96441	5.03529
	100802675	alpha-glucan water dikinase%2C chloroplastic && Q8LPT9.1 RecName: Full=Alpha-glucan water dikinase, chloroplastic; AltName: Full=Starch-related protein R1; Flags: Precursor && PF01326:Pyruvate phosphate dikinase, PEP/pyruvate binding domain	9.6049	9.74046	8.96588	11.5659	10.4658	11.3823	23.1067	26.9257	33.3658	22.5994	26.5884	25.44	24.4041	25.2656	12.4064	15.7653	16.5015	17.437
	100803196	high affinity nitrate transporter 2.5 && Q9LPV5.1 RecName: Full=High affinity nitrate transporter 2.5; Short=AtNRT2:5 && PF07690:Major Facilitator Superfamily	0.447158	0.204332	0.856381	0.944228	1.19953	0.882391	2.72643	4.00959	3.9838	8.94616	6.33976	6.27951	1.74844	2.57531	2.93125	4.78928	4.92891	3.66526
	100814952	probable alpha%2Calpha-trehalose-phosphate synthase [UDP-forming] 10%2C transcript variant X2 && O80738.1 RecName: Full=Probable alpha,alpha-trehalose-phosphate synthase [UDP-forming] 10; AltName: Full=Trehalose-6-phosphate synthase 10; Short=AtTPS10 && P	2.08831	0.972015	2.51206	4.21883	2.57585	4.18643	5.53318	8.40908	6.99297	23.4511	14.971	14.1131	11.6118	12.4266	12.5657	10.5962	14.866	14.0254
	100782143	metalloendoproteinase 2-MMP && O04529.1 RecName: Full=Metalloendoproteinase 2-MMP; Short=At2-MMP; Flags: Precursor && PF00413:Matrixin|PF01471:Putative peptidoglycan binding domain	5.13456	7.14262	6.07689	6.65675	6.81655	8.8828	12.8637	22.2555	10.3366	49.4872	24.3868	18.7993	5.90779	9.67238	25.8697	18.0944	17.3508	15.8417
	100781250	pyruvate dehydrogenase E1 component subunit alpha%2C mitochondrial && P52902.1 RecName: Full=Pyruvate dehydrogenase E1 component subunit alpha, mitochondrial; Short=PDHE1-A; Flags: Precursor && PF00676:Dehydrogenase E1 component	10.2014	7.16535	7.43206	10.2519	9.45796	10.6209	14.7403	34.0644	17.7645	163.022	115.963	122.339	58.8372	78.1236	87.9582	101.509	84.0341	117.355
	100793831	probable AMP deaminase && O80452.2 RecName: Full=AMP deaminase; Short=AtAMPD; AltName: Full=Protein EMBRYONIC FACTOR 1 && PF00962:Adenosine/AMP deaminase	2.26417	1.55592	2.61843	1.7119	1.61741	2.90637	5.14997	8.60003	7.84558	8.30474	13.7229	13.6209	15.9578	17.9125	9.59367	11.1959	16.4805	14.3373
	100786581	protein NRT1/ PTR FAMILY 4.6 && Q8H157.1 RecName: Full=Protein NRT1/ PTR FAMILY 4.6; Short=AtNPF4.6; AltName: Full=Nitrate transporter 1.2; AltName: Full=Nitrate transporter NTL1; AltName: Full=Protein ABA-IMPORTING TRANSPORTER 1 && PF00854:POT family	3.19754	3.40392	2.65365	1.94343	2.06209	2.05773	5.6714	10.0785	5.9172	31.3148	22.6612	20.2783	16.1698	22.3075	13.8763	8.09929	8.50887	6.6564
	100793992	delta(8)-fatty-acid desaturase 2-like && Q3EBF7.1 RecName: Full=Delta(8)-fatty-acid desaturase 2; AltName: Full=Delta(8)-sphingolipid desaturase 2; AltName: Full=Sphingoid long-chain base desaturase 2; Short=Sphingoid LCB desaturase 2; AltName: Full=Sphin	2.36016	5.13608	5.0851	4.70088	3.66927	5.98166	8.53386	25.1857	23.2954	53.0863	48.9601	69.0723	11.6604	9.54915	13.1508	19.9332	16.9514	19.099
	100811355	uncharacterized LOC100811355 && - && PF14009:Domain of unknown function (DUF4228)	0	0.267057	0	0.0587658	0	0.7097	2.65181	64.2355	5.52879	251.616	137.201	122.353	29.9543	16.7996	111.211	25.3432	28.8286	22.3015
	100815635	DEAD-box ATP-dependent RNA helicase 53%2C mitochondrial%2C transcript variant X2 && Q9LUW5.1 RecName: Full=DEAD-box ATP-dependent RNA helicase 53 && PF00270:DEAD/DEAH box helicase|PF00271:Helicase conserved C-terminal domain	0.902877	0.197263	1.18879	1.48551	0.393029	1.45618	2.77493	2.00536	6.02668	26.0417	19.5522	22.6386	6.48823	8.99633	11.4751	8.52042	6.61325	7.71785
	102662509	G-type lectin S-receptor-like serine/threonine-protein kinase LECRK1 && Q7FAZ3.1 RecName: Full=G-type lectin S-receptor-like serine/threonine-protein kinase LECRK1; Short=OsLecRK1; AltName: Full=OsRLCK134; Flags: Precursor && PF00954:S-locus glycoprotein	0	0	0	0	0	0	0.112882	2.16779	0.219354	10.8327	6.08027	7.92688	3.97512	0.958566	8.33109	6.02441	12.5808	10.59
	100811009	aspartyl protease family protein 2 && Q9LNJ3.1 RecName: Full=Aspartyl protease family protein 2; Flags: Precursor && PF14543:Xylanase inhibitor N-terminal|PF14541:Xylanase inhibitor C-terminal	2.15984	1.68219	3.14542	0.461505	2.2199	1.49013	3.03705	31.392	14.7366	76.2199	73.6598	82.2335	35.1647	34.445	44.0553	52.1798	68.479	60.5668
	100775180	citrate synthase%2C glyoxysomal && P49299.1 RecName: Full=Citrate synthase, glyoxysomal; AltName: Full=GCS; Flags: Precursor && PF00285:Citrate synthase	5.40853	9.19743	8.62308	12.1081	11.4958	8.05288	12.4639	32.7358	12.8816	276.651	120.52	126.189	48.1393	36.6806	79.3437	44.5324	52.6681	58.3492
	732659	glucose-6-phosphate/phosphate translocator 1%2C chloroplastic && Q9M5A9.1 RecName: Full=Glucose-6-phosphate/phosphate translocator 1, chloroplastic; Flags: Precursor && PF03151:Triose-phosphate Transporter family	11.4308	15.4286	14.3939	10.2829	14.833	10.4716	19.1044	32.4175	31.078	70.3232	74.9262	84.4162	84.5055	73.7611	84.2865	64.7551	61.7447	82.5194
	100798944	grpE protein homolog 2%2C mitochondrial && Q3SW78.1 RecName: Full=Protein GrpE; AltName: Full=HSP-70 cofactor && PF01025:GrpE	11.3131	4.79643	7.32384	14.5721	8.98395	10.8619	17.4762	13.6719	15.1452	53.2636	51.0273	54.2172	31.0591	36.2747	33.9492	30.6042	29.1981	27.7072
	100805131	heterogeneous nuclear ribonucleoprotein 1%2C transcript variant X1 && Q8W034.1 RecName: Full=Heterogeneous nuclear ribonucleoprotein 1; Short=hnRNP1 && -	0.931007	0.588677	0.684186	0.444131	0.520618	1.22917	1.51355	2.28804	2.6369	1.5161	3.07282	2.94093	2.23661	1.8572	2.22899	3.24513	4.72963	3.62548
	100810473	probable purine permease 9 && O49726.2 RecName: Full=Probable purine permease 9; Short=AtPUP9 && PF16913:Purine nucleobase transmembrane transport	13.4736	12.6698	13.6807	14.064	20.1284	14.7867	95.1959	59.4899	82.8511	19.6234	46.3748	41.3284	179.423	168.302	51.4472	62.1566	63.7327	52.9987
	100815825	cellulose synthase-like protein E1 && Q8VZK9.1 RecName: Full=Cellulose synthase-like protein E1; Short=AtCslE1 && PF03552:Cellulose synthase	0	0	0	0	0.242017	0	0.324736	2.20473	0.911493	6.88777	4.88968	9.30331	13.4927	8.67642	19.588	33.9763	16.9687	32.0754
	100306349	uncharacterized LOC100306349 && - && -	0.704359	0	0	0.694636	0	0	6.96566	6.38442	7.064	2.34865	3.7785	5.35239	6.76508	3.56783	5.46294	10.5269	6.56291	9.70705
	102659733	RNA-binding protein pno1%2C transcript variant X6 && A7RP64.1 RecName: Full=RNA-binding protein pno1 && -	1.76814	4.42532	2.17008	3.04376	2.705	1.88506	11.786	9.17605	6.39645	5.77123	6.48982	4.51022	3.80291	7.42261	6.71343	4.86615	4.46031	4.40333
	100776809	hydroquinone glucosyltransferase && Q9AR73.1 RecName: Full=Hydroquinone glucosyltransferase; AltName: Full=Arbutin synthase && PF00201:UDP-glucoronosyl and UDP-glucosyl transferase	0	0	0	0	0	0	0	2.19648	0.258257	3.19883	2.71167	2.67784	3.3578	3.89804	5.7579	6.20681	3.73297	4.72578
	100777330	- && O04847.2 RecName: Full=Deacetoxyvindoline 4-hydroxylase && PF03171:2OG-Fe(II) oxygenase superfamily	0	0	0	0	0	0	0	2.796	0.0778035	10.4677	11.7052	11.9643	0	0	1.16348	1.32773	1.6508	1.10862
	113002415	G-type lectin S-receptor-like serine/threonine-protein kinase At1g11300 && Q9SXB8.3 RecName: Full=G-type lectin S-receptor-like serine/threonine-protein kinase At1g11330; Flags: Precursor && PF00954:S-locus glycoprotein domain|PF08276:PAN-like domain|PF01	2.52272	1.96346	2.8214	3.86795	2.57075	3.5117	3.66722	20.5126	2.79637	174.627	95.6807	82.4887	36.2746	13.3149	38.7923	30.2529	46.752	46.43
	100803199	putative E3 ubiquitin-protein ligase LIN-2 && D1FP53.1 RecName: Full=Putative E3 ubiquitin-protein ligase LIN; Short=MtLIN && PF04564:U-box domain	0	0	0	0	0.189784	0	0.328417	1.00911	0.344621	2.61673	1.82024	1.12157	0.0440578	0.509959	0.642018	0.181513	0.558557	0.555184
	100805865	clathrin interactor EPSIN 2%2C transcript variant X1 && Q67YI9.1 RecName: Full=Clathrin interactor EPSIN 2; AltName: Full=EPSIN-related 2 && PF01417:ENTH domain	4.89408	5.34447	6.4383	5.77333	6.09343	5.72955	4.92498	34.5827	12.9883	108.655	59.3612	72.147	34.3411	29.656	56.0747	44.0761	54.6985	68.1656
	100807267	transaldolase && A8KYS5.1 RecName: Full=Transaldolase && PF00923:Transaldolase	29.6096	21.972	19.2842	30.7502	19.6998	26.359	60.6998	65.8408	59.6327	165.451	183.11	204.191	150.235	161.94	143.851	183.568	179.944	196.714
	100808864	uncharacterized LOC100808864 && - && -	3.33479	4.31275	4.4678	5.04865	4.84816	4.91372	6.1401	11.9152	10.0052	25.1065	17.0336	17.1733	9.12096	13.1124	14.681	14.4443	15.2651	17.0906
	100809943	T-complex protein 1 subunit zeta 1%2C transcript variant X2 && Q9M888.1 RecName: Full=T-complex protein 1 subunit zeta 1; Short=TCP-1-zeta 1; AltName: Full=CCT-zeta 1; AltName: Full=Chaperonin CCT6A && PF00118:TCP-1/cpn60 chaperonin family	4.67449	5.1443	5.52065	7.63546	9.23752	8.89055	12.3739	8.50022	12.4484	18.7908	24.6875	20.5946	16.4459	19.5533	15.5726	17.0109	15.0291	17.8503
	102659568	uncharacterized LOC102659568 && - && PF03398:Regulator of Vps4 activity in the MVB pathway	0	0	0	0.162347	0	0	0.0763117	2.45729	0.222436	7.86428	2.51759	9.25171	14.7304	3.01724	6.45107	7.2052	3.01527	9.86064
	100782902	60S ribosomal protein L3 && P35684.2 RecName: Full=60S ribosomal protein L3 && PF00297:Ribosomal protein L3	0.519457	1.51323	1.31462	1.7125	1.29214	0.957474	10.7627	13.7063	10.602	72.7484	44.4425	34.9229	28.0635	32.5343	40.0099	39.5052	34.4183	50.3559
	100812303	rho GDP-dissociation inhibitor 1 && Q9SFC6.1 RecName: Full=Rho GDP-dissociation inhibitor 1; Short=AtRhoGDI1; Short=Rho GDI-1 && PF02115:RHO protein GDP dissociation inhibitor	0.597952	1.27739	0.343553	0.681429	1.75181	0.994391	1.50544	3.76528	2.92541	5.58276	6.68174	1.8049	1.07425	0.725327	2.45389	1.68179	1.6508	1.26033
	100790349	tonoplast dicarboxylate transporter && Q8LG88.2 RecName: Full=Tonoplast dicarboxylate transporter; Short=AttDT; AltName: Full=Sodium-dicarboxylate cotransporter-like; Short=AtSDAT; AltName: Full=Vacuolar malate transporter && PF00939:Sodium:sulfate sympor	5.82676	7.37392	5.854	8.22541	8.51417	6.47041	17.6913	19.4069	11.8944	93.8008	78.2131	72.016	54.2492	47.6715	68.0508	53.1575	67.3448	78.7715
	100775397	sister chromatid cohesion protein PDS5 homolog A && Q04264.1 RecName: Full=Sister chromatid cohesion protein PDS5; AltName: Full=Precocious dissociation of sisters protein 5 && -	6.64147	5.59751	6.66169	8.33786	8.28474	8.55223	7.37133	15.9146	16.3858	17.1349	17.7342	18.2246	16.6406	16.0254	9.3287	9.09115	11.5991	11.9654
	100775935	wall-associated receptor kinase-like 8 && Q9SA25.1 RecName: Full=Wall-associated receptor kinase-like 8; Flags: Precursor && PF00069:Protein kinase domain|PF13947:Wall-associated receptor kinase galacturonan-binding	2.69171	9.65689	5.92242	4.40805	3.03259	4.68368	6.96725	36.7982	11.7262	122.161	76.4734	87.0278	27.4089	18.9425	65.4666	29.542	45.1826	32.4093
	100781461	BOI-related E3 ubiquitin-protein ligase 1 && O81851.1 RecName: Full=E3 ubiquitin-protein ligase BOI; AltName: Full=Inhibitor of apoptosis (IAP)-like protein; Short=AtILP; AltName: Full=Protein BOTRYTIS SUSCEPTIBLE 1 INTERACTOR; Short=AtBOI; AltName: Full=	3.85861	4.94264	5.81755	13.7883	12.0147	12.2876	35.7869	63.6484	27.7526	72.1336	41.6845	59.4182	63.9749	56.5508	84.65	58.1067	67.3584	65.5155
	100816732	U3 snoRNP-associated protein-like EMB2271 && Q3MKM6.1 RecName: Full=U3 snoRNP-associated protein-like EMB2271; AltName: Full=Protein EMBRYO DEFECTIVE 2271; AltName: Full=Protein YAO-like && PF00400:WD domain, G-beta repeat	0.628901	0.25713	0.285264	0.933594	0.219561	0.540962	2.02132	1.20724	1.88641	12.9685	8.26139	10.8086	2.1705	6.99774	6.21805	3.52788	3.49533	3.87591
	100785758	ubiquitin-40S ribosomal protein S27a && P47905.2 RecName: Full=Ubiquitin-40S ribosomal protein S27a; Contains: RecName: Full=Ubiquitin; Contains: RecName: Full=40S ribosomal protein S27a; Flags: Precursor && PF00240:Ubiquitin family|PF01599:Ribosomal prot	7.40459	11.0295	8.81149	10.1997	8.047	6.92573	20.5639	18.0177	19.5872	39.0729	22.7802	18.5432	15.4337	22.6728	49.5177	48.1276	42.125	38.6386
	100783060	UDP-arabinose 4-epimerase 1%2C transcript variant X1 && Q9SA77.1 RecName: Full=UDP-arabinose 4-epimerase 1; AltName: Full=UDP-D-xylose 4-epimerase 1 && PF16363:GDP-mannose 4,6 dehydratase	10.2317	11.247	10.0454	9.99786	7.67344	11.3721	20.2992	33.4094	29.416	53.5235	60.4811	63.6451	40.8166	30.53	45.7247	76.1026	71.0545	87.2324
	100306269	uncharacterized LOC100306269 && Q9BV81.1 RecName: Full=ER membrane protein complex subunit 6; AltName: Full=Transmembrane protein 93 >Q9CQW0.1 RecName: Full=ER membrane protein complex subunit 6; AltName: Full=Transmembrane protein 93 && PF07019:Rab5-inte	8.03837	16.9462	12.7615	13.3792	14.9087	11.4633	37.9886	30.4653	22.2121	30.5067	43.3504	64.5771	32.1128	56.0848	32.4417	48.4973	41.2815	40.8708
	100815858	probable serine/threonine-protein kinase DDB_G0272254 && Q9FPR3.1 RecName: Full=Serine/threonine-protein kinase EDR1; AltName: Full=MAPKK kinase EDR1; AltName: Full=Protein ENHANCED DISEASE RESISTANCE 1; Short=AtEDR1; AltName: Full=Serine/threonine/tyrosi	1.65383	1.75531	1.84148	2.35041	2.00909	1.65415	3.83208	5.05357	4.21873	15.6781	12.0464	15.6199	10.5891	10.897	11.2663	12.6181	13.6775	14.4568
	100800904	ATP-citrate synthase beta chain protein 1%2C transcript variant X1 && Q9C522.1 RecName: Full=ATP-citrate synthase beta chain protein 1; Short=ATP-citrate synthase B-1; AltName: Full=ATP-citrate lyase B-1; AltName: Full=Citrate cleavage enzyme B-1 && PF002	13.8892	20.544	14.0733	19.3646	20.3545	18.1985	27.6223	66.3048	28.5133	360.503	287.979	357.135	160.824	170.138	180.885	290.347	223.859	406.111
	100776839	calmodulin-binding transcription activator 5%2C transcript variant X1 && O23463.2 RecName: Full=Calmodulin-binding transcription activator 5; AltName: Full=Ethylene-induced calmodulin-binding protein f; Short=EICBP.f; AltName: Full=Signal-responsive prote	3.18433	4.75352	3.91397	3.7372	2.88989	3.70659	5.49917	9.95616	8.07642	18.3306	11.9979	12.6288	7.12964	4.61212	7.06193	5.43493	6.62618	6.64126
	100812823	beta-D-xylosidase 1 && Q9FGY1.1 RecName: Full=Beta-D-xylosidase 1; Short=AtBXL1; AltName: Full=Alpha-L-arabinofuranosidase; Flags: Precursor && PF01915:Glycosyl hydrolase family 3 C-terminal domain|PF14310:Fibronectin type III-like domain|PF00933:Glycosyl	0.349928	0	0.130311	0.0664633	0.451337	0.167221	2.79609	3.79973	4.5835	1.9447	3.54394	3.60085	12.1716	11.3697	5.67402	12.6479	24.0913	15.3431
	100527073	pathogenesis-related protein 10 && P93333.1 RecName: Full=Class-10 pathogenesis-related protein 1; Short=MtPR10-1; AltName: Full=Pathogenesis-related PR10-like protein 1 && PF00407:Pathogenesis-related protein Bet v I family	1.21047	9.79507	4.12133	8.79404	2.67645	4.33837	27.5037	191.06	63.1584	538.616	776.772	805.674	513.945	652.763	735.569	514.341	423.575	373.255
	100782187	phospholipase D zeta 1%2C transcript variant X1 && Q9LRZ5.1 RecName: Full=Phospholipase D zeta 1; Short=PLDzeta1; AltName: Full=Phospholipase D p1; Short=AtPLDp1; AltName: Full=Phospholipase D1 PHOX and PX-containing domain protein && PF00614:Phospholipas	3.56107	2.37905	2.27789	2.36188	2.90545	3.1734	4.81853	8.76531	8.38487	26.1233	20.8781	18.7228	13.2815	13.0083	10.7186	9.5045	14.6142	13.8274
	100817253	ethylene-responsive transcription factor RAP2-3-like && P42736.2 RecName: Full=Ethylene-responsive transcription factor RAP2-3; AltName: Full=Cadmium-induced protein AS30; AltName: Full=Ethylene response factor 72; Short=ERF72; AltName: Full=Ethylene-resp	1.4692	2.02733	3.18398	2.31318	2.30816	1.13073	6.64817	10.8472	13.0396	18.4356	14.8532	10.2911	10.4884	16.2807	27.8213	52.4543	34.1033	58.7647
	100795247	uncharacterized LOC100795247 && O23624.1 RecName: Full=Flowering-promoting factor 1; Short=AtFPF1 && -	0	0	0	0	0	0	0.403296	0.670555	2.35108	1.55407	2.89496	0.688647	0	0	0.304401	0.0796063	0.59386	0.335845
	100806580	plasma membrane ATPase 4 && Q03194.1 RecName: Full=Plasma membrane ATPase 4; AltName: Full=Proton pump 4 && PF00702:haloacid dehalogenase-like hydrolase|PF00690:Cation transporter/ATPase, N-terminus|PF00122:E1-E2 ATPase	5.99532	10.211	7.16867	6.68318	7.27248	7.98106	15.5989	21.7448	21.7187	158.236	120.913	134.093	62.1889	38.451	62.2164	100.459	98.4724	130.805
	100809080	putative glucose-6-phosphate 1-epimerase%2C transcript variant X2 && Q40784.1 RecName: Full=Putative glucose-6-phosphate 1-epimerase; AltName: Full=Putative D-hexose-6-phosphate mutarotase; AltName: Full=Putative apospory-associated protein C && PF01263:A	4.95081	1.3692	1.83031	2.11574	2.13044	5.09407	9.26528	5.45045	6.16458	16.6649	14.7596	14.4022	9.6543	6.62442	8.87937	9.56677	9.76439	13.1722
	102661783	uncharacterized LOC102661783 && P04323.1 RecName: Full=Retrovirus-related Pol polyprotein from transposon 17.6; Includes: RecName: Full=Protease; Includes: RecName: Full=Reverse transcriptase; Includes: RecName: Full=Endonuclease && -	0	0	0	0	0	0	0	0.244242	0.116511	0.298578	0.164331	0.0614281	0.2346	0.0646534	0.102955	0.132552	0.0927028	0.157279
	100798452	putative transcription factor bHLH041 && Q9LTS4.1 RecName: Full=Putative transcription factor bHLH041; AltName: Full=Basic helix-loop-helix protein 41; Short=AtbHLH41; Short=bHLH 41; AltName: Full=Transcription factor EN 51; AltName: Full=bHLH transcripti	0.278726	0.0902174	0.378112	0.119114	0	0.319668	0.578561	38.5997	3.22775	124.384	75.9322	58.0642	30.6079	8.85498	67.5211	37.6755	56.8223	69.9539
	100795426	uncharacterized LOC100795426%2C transcript variant X2 && - && PF00583:Acetyltransferase (GNAT) family	0.133279	0.905931	0.44669	0.683485	0.580174	0.917141	10.254	6.48136	6.84135	4.49968	4.40271	5.16589	4.87863	1.87653	3.11198	7.32455	7.31304	8.81772
	100812996	probable sugar phosphate/phosphate translocator At1g48230 && Q9LRP2.1 RecName: Full=Probable sugar phosphate/phosphate translocator At3g17430 && PF03151:Triose-phosphate Transporter family	10.9055	12.7925	12.3535	8.90049	8.38517	8.86337	56.6172	59.0965	85.0113	53.8623	94.8696	97.9514	99.7043	78.3154	64.2828	52.952	38.9643	45.3192
	100500186	40S ribosomal protein S11 && P17093.2 RecName: Full=40S ribosomal protein S11 && PF00366:Ribosomal protein S17|PF16205:Ribosomal_S17 N-terminal	4.26688	8.41214	4.39543	9.33833	10.7746	6.11707	18.0775	12.5152	15.0407	36.6471	37.1757	28.9167	16.6089	16.3565	25.1817	24.9063	21.8195	26.4203
	100800021	isoflavone-7-O-methyltransferase 6 && O22308.1 RecName: Full=Isoflavone-7-O-methyltransferase 6; AltName: Full=7-IOMT-6; AltName: Full=Isoflavone-O-methyltransferase 6 && PF00891:O-methyltransferase|PF08100:Dimerisation domain	0	0	0	0	0	0	0.180545	2.3715	0	21.9419	7.65817	12.7279	3.28707	0	0.885771	2.7441	1.92745	3.30769
	100790353	probable L-type lectin-domain containing receptor kinase S.5 && Q9FG33.1 RecName: Full=Probable L-type lectin-domain containing receptor kinase S.5; Short=LecRK-S.5; Flags: Precursor && PF00069:Protein kinase domain|PF00139:Legume lectin domain	4.90913	2.67732	3.5203	5.21128	3.38274	4.72401	5.4395	20.9843	7.50761	85.3967	42.6192	47.8865	28.2505	4.46712	40.8015	31.0591	59.3637	53.7571
	100811590	glycosyltransferase BC10 && - && PF02485:Core-2/I-Branching enzyme	0.405111	0	0.665018	0.222589	0.0239929	0.721819	0.488267	5.19575	1.76208	8.92509	9.59422	13.6971	16.2455	10.9564	12.868	18.1835	21.6893	25.4128
	100786779	LEAF RUST 10 DISEASE-RESISTANCE LOCUS RECEPTOR-LIKE PROTEIN KINASE-like 1.2%2C transcript variant X1 && P0C5E2.3 RecName: Full=LEAF RUST 10 DISEASE-RESISTANCE LOCUS RECEPTOR-LIKE PROTEIN KINASE-like 1.2; AltName: Full=Probable receptor-like serine/threoni	0.171403	0.0924658	0.218844	0.341831	0	0.786325	1.53027	21.248	3.24128	40.706	25.3047	28.6386	19.9815	9.29018	33.4523	18.1628	26.3811	18.5543
	100793489	uncharacterized LOC100793489 && - && PF08450:SMP-30/Gluconolaconase/LRE-like region	4.71509	6.45688	2.70133	4.47778	3.37491	4.09044	11.0097	17.8265	9.53303	16.5957	13.6577	13.215	8.72427	12.3957	16.1249	21.9237	23.1139	24.2556
	547692	uncharacterized LOC547692 && Q6NLC8.1 RecName: Full=Uncharacterized protein At1g66480 && PF14009:Domain of unknown function (DUF4228)	0	0.155096	0	0	0.0441451	0	1.96787	2.78827	0.374087	6.65735	4.10375	1.82621	0.717373	0.461302	2.5993	2.95549	1.92919	1.55859
	100803036	plastidial pyruvate kinase 2 && Q9FLW9.1 RecName: Full=Plastidial pyruvate kinase 2; Short=PKp2; AltName: Full=Plastidial pyruvate kinase 1; Short=PKP1; AltName: Full=Pyruvate kinase III; AltName: Full=Pyruvate kinase isozyme B1, chloroplastic; Short=PKP-	2.13326	2.46604	4.52329	3.21249	1.03181	2.11895	4.65256	23.6076	6.9988	186.554	107.041	108.818	39.1463	33.2923	72.9635	49.9905	60.4981	68.3972
	100807652	UDP-glycosyltransferase 88A1 && Q6VAA7.1 RecName: Full=UDP-glycosyltransferase 88B1 && PF00201:UDP-glucoronosyl and UDP-glucosyl transferase	0.0603728	0.967297	0.173436	0.799812	0.976141	0.545274	2.47402	7.02928	5.32603	10.2668	15.0683	17.6435	18.7911	30.7318	25.3099	32.3744	29.6889	42.3461
	100807113	cysteine-rich receptor-like protein kinase%2C transcript variant X3 && O65468.2 RecName: Full=Cysteine-rich receptor-like protein kinase 8; Short=Cysteine-rich RLK8; Flags: Precursor && PF01657:Salt stress response/antifungal|PF00069:Protein kinase domain	11.3445	11.3034	11.6094	17.8474	17.456	17.1841	16.1273	65.7979	21.1318	103.87	92.6964	106.796	73.6427	34.1867	80.7592	71.6082	100.928	90.8716
	100789972	receptor-like protein kinase HSL1 && Q9M0G7.1 RecName: Full=MDIS1-interacting receptor like kinase 1; Short=AtMIK1; AltName: Full=Leucine-rich repeat receptor-like protein kinase PXL2; AltName: Full=Protein PHLOEM INTERCALATED WITH XYLEM-LIKE 2; Flags: Pr	1.10195	1.3218	1.08624	0.983391	0.658393	0.696958	1.14585	20.4136	6.43953	59.3847	41.0211	50.2932	15.43	20.5417	39.5922	17.5956	25.4842	24.3838
	100819938	alcohol dehydrogenase-like 6 && Q8LEB2.2 RecName: Full=Alcohol dehydrogenase-like 6 && PF08240:Alcohol dehydrogenase GroES-like domain|PF00107:Zinc-binding dehydrogenase	2.02036	1.10576	1.79396	2.95127	3.07627	3.22292	3.89611	3.40096	4.9613	21.8027	20.4939	30.8952	12.3738	11.8717	11.3841	24.9184	15.0979	22.1523
	100800013	probable metal-nicotianamine transporter YSL7 && Q6R3K4.2 RecName: Full=Probable metal-nicotianamine transporter YSL8; AltName: Full=Protein YELLOW STRIPE LIKE 8; Short=AtYSL8 && PF03169:OPT oligopeptide transporter protein	1.40866	0.939123	2.15422	2.24624	1.56895	1.97125	7.61901	6.70478	13.1148	3.5754	10.3664	9.43283	17.0917	19.838	13.4109	17.0165	18.1968	14.8947
	100780916	dolichyl-diphosphooligosaccharide--protein glycosyltransferase subunit STT3B && Q9FX21.1 RecName: Full=Dolichyl-diphosphooligosaccharide--protein glycosyltransferase subunit STT3B; Short=Oligosaccharyl transferase subunit STT3B; Short=STT3-B; AltName: Ful	3.61877	7.52714	6.26777	5.61129	5.26322	7.50122	11.615	15.7746	15.4226	29.0785	25.4035	27.9726	16.1288	20.4747	17.5246	28.8701	27.4945	29.1297
	100776995	probable serine/threonine protein kinase IREH1 && F4J6F6.1 RecName: Full=Probable serine/threonine protein kinase IREH1; AltName: Full=Protein IRE homolog 1; Short=AtIREH1 && PF00069:Protein kinase domain	8.07633	8.70709	8.76412	10.201	9.03469	9.96837	10.9018	21.5252	22.7971	49.53	40.6595	42.1349	27.108	24.3579	19.4143	23.975	27.1198	30.5293
	102665158	LEAF RUST 10 DISEASE-RESISTANCE LOCUS RECEPTOR-LIKE PROTEIN KINASE-like 2.5%2C transcript variant X1 && Q9FF31.1 RecName: Full=LEAF RUST 10 DISEASE-RESISTANCE LOCUS RECEPTOR-LIKE PROTEIN KINASE-like 2.1; AltName: Full=Probable receptor-like serine/threoni	2.72166	5.78591	4.13271	3.6804	3.67518	4.12199	5.88116	21.1167	6.86007	60.6421	54.836	54.9462	14.5116	14.25	25.3474	22.587	25.1479	26.5999
	100807475	synaptotagmin-4 && Q6DN14.2 RecName: Full=Multiple C2 and transmembrane domain-containing protein 1 && PF00168:C2 domain	3.46161	3.64994	4.03465	4.25866	4.7547	4.01521	6.84122	32.438	11.3286	142.242	81.5379	80.7404	45.0401	30.4624	76.9482	48.2533	61.0323	69.7068
	100810687	aspartyl protease APCB1%2C transcript variant X1 && Q9M9A8.1 RecName: Full=Aspartyl protease APCB1; AltName: Full=Aspartyl protease cleaving BAG 1 && PF14541:Xylanase inhibitor C-terminal|PF14543:Xylanase inhibitor N-terminal	9.62293	10.8581	9.60084	7.03009	7.77833	8.02302	15.4211	26.1934	23.4192	11.831	18.1863	20.247	25.8596	12.5997	13.608	18.1444	23.1808	18.6648
	100791396	aldehyde dehydrogenase family 2 member C8 && Q56YU0.2 RecName: Full=Aldehyde dehydrogenase family 2 member C4; AltName: Full=ALDH1a; AltName: Full=Protein REDUCED EPIDERMAL FLUORESCENCE 1 && PF00171:Aldehyde dehydrogenase family	1.4611	0.543362	0.565602	0.611118	1.52079	0.96265	1.84844	4.09922	2.91237	27.7287	13.5402	20.3027	4.35626	4.39045	7.22567	4.59036	4.11957	4.14985
	100813372	O-acyltransferase WSD1%2C transcript variant X2 && Q93ZR6.1 RecName: Full=O-acyltransferase WSD1; AltName: Full=Diacylglycerol O-acyltransferase; Short=DGAT; AltName: Full=Long-chain-alcohol O-fatty-acyltransferase; AltName: Full=Wax synthase; Short=WS &&	2.93127	2.22079	4.71934	4.29491	3.60566	3.57427	4.76237	31.9918	15.5161	48.9782	37.4791	46.8472	22.8296	15.127	30.6661	15.1991	20.8427	19.5761
	100817263	dirigent protein 19 && - && PF03018:Dirigent-like protein	11.2418	27.0864	35.313	24.5149	21.2123	24.5361	29.6313	69.3186	69.7606	52.8121	45.7611	49.0112	39.2131	37.0953	103.981	67.7123	44.7591	61.4516
	100793329	cinnamoyl-CoA reductase-like SNL6 && Q9CA28.1 RecName: Full=Tetraketide alpha-pyrone reductase 2; AltName: Full=Protein CINNAMOYL-COA REDUCTASE-LIKE 6 && PF01073:3-beta hydroxysteroid dehydrogenase/isomerase family	5.61467	2.76236	4.0503	3.93508	4.06575	3.76706	5.92503	105.576	11.426	402.145	265.479	268.544	182.474	59.8044	280.949	345.133	345.357	515.799
	100794897	heat stress transcription factor 17 && Q9LQM7.2 RecName: Full=Heat stress transcription factor A-1d; Short=AtHsfA1d; AltName: Full=AtHsf-01; AltName: Full=Heat shock factor protein 8; Short=HSF 8; AltName: Full=Heat shock transcription factor 8; Short=HST	1.82991	2.99535	2.17784	3.66429	2.18922	3.39541	5.16723	4.84057	5.73484	12.465	8.53957	9.11022	4.97822	4.73387	7.49112	6.67532	6.30589	6.82623
	100811749	plastoglobulin-1%2C chloroplastic-like && Q9ZP40.1 RecName: Full=Plastoglobulin-1, chloroplastic; Flags: Precursor [Pisum sativum] && PF04755:PAP_fibrillin	0	0	0	0	0	0.320072	0.747473	0.391487	0.435752	0.775476	2.16248	3.44613	0.835626	1.85384	0.543024	0.413121	1.20385	1.2527
	100804455	26S proteasome non-ATPase regulatory subunit 13-like && Q8RWF0.1 RecName: Full=26S proteasome non-ATPase regulatory subunit 13 homolog A; AltName: Full=26S proteasome regulatory subunit RPN9a; Short=AtRNP9a; AltName: Full=26S proteasome regulatory subunit	23.6827	12.898	25.8579	26.9161	22.1177	27.4021	47.148	38.3577	35.5822	65.645	68.3526	61.3319	58.1169	60.2626	51.5097	63.7682	62.3347	63.4111
	100785561	probable LRR receptor-like serine/threonine-protein kinase At3g47570%2C transcript variant X3 && C0LGP4.1 RecName: Full=Probable LRR receptor-like serine/threonine-protein kinase At3g47570; Flags: Precursor && PF08263:Leucine rich repeat N-terminal domain	0.0739894	0	0	0.0505912	0	0	0.249695	2.38028	0.646951	2.36845	3.63906	2.03032	1.90083	1.00008	0.863802	3.05581	2.4512	2.37392
	100814788	beta-fructofuranosidase%2C soluble isoenzyme I && P80065.2 RecName: Full=Beta-fructofuranosidase, soluble isoenzyme I; AltName: Full=Invertase; AltName: Full=Saccharase; AltName: Full=Sucrose hydrolase; Flags: Precursor && PF11837:Domain of unknown functi	0.794101	0.933436	0.960526	0.625137	0.259908	0.808888	2.58586	3.98678	4.5844	3.69311	3.5283	1.46227	11.3568	2.91513	5.05683	8.95556	14.214	15.979
	100784319	probable adenylate kinase 2%2C chloroplastic-like%2C transcript variant X2 && Q9FIJ7.1 RecName: Full=Adenylate kinase 2, chloroplastic; Short=AK 2; AltName: Full=ATP-AMP transphosphorylase 2; AltName: Full=ATP:AMP phosphotransferase; AltName: Full=Adenyla	13.5707	9.26378	15.0776	12.0203	15.4358	11.7979	25.7228	31.5654	24.653	32.1011	35.0162	37.2788	19.0407	26.029	21.2969	34.4151	24.1965	30.7292
	100793860	protein NRT1/ PTR FAMILY 7.3%2C transcript variant X1 && Q9LQL2.2 RecName: Full=Protein NRT1/ PTR FAMILY 7.3; Short=AtNPF7.3; AltName: Full=Nitrate transporter 1.5 && PF00854:POT family	0.348177	2.12515	0.333408	1.12658	0.598007	0.470629	4.75599	6.32617	5.04811	4.18782	4.8684	5.45954	4.40094	5.15002	2.08521	1.82234	1.80231	1.57257
	121172782	- && Q8VZG8.3 RecName: Full=MDIS1-interacting receptor like kinase 2; Short=AtMIK2; AltName: Full=Probable LRR receptor-like serine/threonine-protein kinase At4g08850; Flags: Precursor && -	0	0	0	0	0	0	0	1.14584	0.136649	0.792088	0.244743	0	0.202151	0	0.0796157	0.0832838	0.181211	0
	100809967	sister chromatid cohesion 1 protein 4 && Q8W1Y0.1 RecName: Full=Sister chromatid cohesion 1 protein 4; Short=AtRAD21-3; Short=AtRAD21.3 && PF04825:N terminus of Rad21 / Rec8 like protein|PF04824:Conserved region of Rad21 / Rec8 like protein	9.52364	8.44916	8.48049	11.3694	11.4842	12.1905	15.3717	24.0997	20.3791	33.7831	27.0517	29.2898	22.5273	19.9837	14.2571	14.0406	17.0786	19.4844
	100785746	tyrosine-protein phosphatase DSP3-like && Q9ZVN4.1 RecName: Full=Probable tyrosine-protein phosphatase At1g05000 && PF03162:Tyrosine phosphatase family	0.840242	3.56958	2.34675	2.48363	2.38037	1.83699	27.0057	107.063	67.8116	66.7749	103.101	144.441	125.417	191.075	151.602	130.329	121.277	112.533
	100785207	GDT1-like protein 3 && Q93Y38.1 RecName: Full=GDT1-like protein 3; Flags: Precursor && PF01169:Uncharacterized protein family UPF0016	6.77963	6.07405	10.5092	8.13161	9.22403	7.89364	16.3726	19.1959	16.2002	60.5125	49.0807	44.0425	25.2009	32.3241	36.335	34.308	32.8451	36.3164
	100815848	uncharacterized LOC100815848 && Q9FFD2.1 RecName: Full=Probable UDP-arabinopyranose mutase 5; AltName: Full=Reversibly glycosylated polypeptide 5; Short=AtRGP5; AltName: Full=UDP-L-arabinose mutase 5 && PF03214:Reversibly glycosylated polypeptide	0.475683	1.35492	1.85239	1.68048	2.65573	1.90945	4.96881	6.02036	4.10977	26.8058	16.4896	17.056	10.7678	18.3545	12.7897	8.27385	14.7083	13.6282
	100806420	beta-cyanoalanine synthase && Q1KLZ2.1 RecName: Full=L-3-cyanoalanine synthase 1, mitochondrial; Short=MdCAS1; Flags: Precursor && PF00291:Pyridoxal-phosphate dependent enzyme	8.40937	11.5079	6.65958	5.88345	7.03153	5.799	12.4877	65.6028	35.0975	333.589	213.109	180.858	108.559	292.648	233.56	149.657	79.7508	146.959
	100789988	brefeldin A-inhibited guanine nucleotide-exchange protein 2 && Q9LZX8.1 RecName: Full=Brefeldin A-inhibited guanine nucleotide-exchange protein 2; Short=BIG2; AltName: Full=ARF guanine-nucleotide exchange factor BIG2 && PF16213:Dimerisation and cyclophili	6.37955	3.61437	5.54948	4.913	3.95356	5.28485	8.82102	10.1256	12.0356	16.8733	13.6159	16.9241	11.9352	11.1938	5.32065	9.61458	10.5265	12.3916
	100791563	AT-hook motif nuclear-localized protein 7%2C transcript variant X3 && Q8VYJ2.1 RecName: Full=AT-hook motif nuclear-localized protein 1 && PF03479:Domain of unknown function (DUF296)	2.30611	1.64655	1.94849	2.20292	0.590509	2.07116	8.33842	10.2758	8.23407	9.8947	6.68021	9.8644	11.5152	5.64171	5.435	6.8526	7.09221	6.19499
	100793687	bifunctional dihydroflavonol 4-reductase/flavanone 4-reductase-like && Q40316.1 RecName: Full=Vestitone reductase && PF01370:NAD dependent epimerase/dehydratase family	0.254428	0.0411764	0.365454	0.579895	0	0	2.01028	3.92599	1.65527	22.6941	21.9456	32.4066	58.1267	15.1006	26.3732	164.353	109.182	210.188
	100809775	probable LRR receptor-like serine/threonine-protein kinase At1g06840%2C transcript variant X4 && C0LGD7.2 RecName: Full=Probable LRR receptor-like serine/threonine-protein kinase At1g06840; Flags: Precursor && PF00069:Protein kinase domain|PF08263:Leucine	0.819808	0.704208	0.785033	1.41486	1.88238	1.57308	1.16544	5.41097	3.64321	6.83402	8.31343	11.2264	7.3641	4.93123	5.47152	5.146	6.36551	8.65819
	100806422	vacuolar-sorting receptor 1 && O22925.1 RecName: Full=Vacuolar-sorting receptor 2; Short=AtVSR2; AltName: Full=BP80-like protein c; Short=AtBP80c; AltName: Full=Epidermal growth factor receptor-like protein 4; Short=AtELP4; Flags: Precursor && PF02225:PA	8.21262	6.70146	4.69212	7.8255	5.09286	7.06425	13.1239	10.3911	14.9245	16.8373	13.1721	12.5621	22.7101	25.5529	13.0623	15.2476	19.1006	16.9976
	100808712	probable serine/threonine-protein kinase PBL1 && Q9LFP7.1 RecName: Full=Probable receptor-like protein kinase At5g15080 && PF07714:Protein tyrosine kinase	8.83478	8.78014	8.1375	9.72123	9.64549	10.0731	8.38954	47.1019	16.6668	93.0857	67.9928	55.6669	30.3943	27.0725	56.9473	37.0197	49.1927	44.7182
	100783603	probable protein phosphatase 2C 65 && Q6NKS1.1 RecName: Full=Probable protein phosphatase 2C 65; Short=AtPP2C65 && PF00481:Protein phosphatase 2C	0.111425	0.216394	0.453467	0.428557	0.277165	0.071883	0.895309	5.47067	0.956881	14.2114	14.7231	8.63761	5.52995	8.54405	14.1319	5.13385	10.2379	5.96922
	106794104	isoliquiritigenin 2'-O-methyltransferase && P93324.1 RecName: Full=Isoliquiritigenin 2'-O-methyltransferase; Short=MsCHMT; AltName: Full=Chalcone O-methyltransferase; Short=ChOMT; AltName: Full=Licodione 2'-O-methyltransferase; Short=MsLMT && PF08100:Dime	0	0	0	0	0	0.0690774	2.32298	5.2196	1.3793	21.6901	22.5982	39.666	184.166	24.3534	54.506	333.678	337.217	485.229
	100780924	uncharacterized protein At5g23160 && Q9FMY4.1 RecName: Full=Uncharacterized protein At5g23160 && -	0	0	0.285778	0.0850251	0	0.855689	0.479595	6.18663	1.43677	31.5952	13.9358	15.4914	4.602	1.59457	13.5143	4.63868	10.7109	6.87273
	100805735	- && C6L7U1.2 RecName: Full=Putative E3 ubiquitin-protein ligase LIN-1; AltName: Full=Protein cerberus && -	0	0	0	0	0	0	0	0.984821	0.0587236	2.66491	1.31141	1.52225	0.304053	0	0.518912	0.417554	0.564581	0.396357
	100795087	serine/threonine-protein kinase tricornered && Q9Y2H1.3 RecName: Full=Serine/threonine-protein kinase 38-like; AltName: Full=NDR2 protein kinase; AltName: Full=Nuclear Dbf2-related kinase 2 && PF00069:Protein kinase domain|PF00433:Protein kinase C termina	2.39843	4.38392	2.40927	3.07492	2.94402	3.19571	5.78149	6.31116	6.09465	10.9377	11.4212	10.2593	7.28708	8.10866	7.41199	9.9986	11.1981	10.1601
	100806600	probable methyltransferase PMT3 && Q940J9.1 RecName: Full=Probable methyltransferase PMT8 && PF03141:Putative S-adenosyl-L-methionine-dependent methyltransferase	0.77733	0.913723	0.646415	1.22387	0.966793	0.158361	2.00527	1.49217	2.85864	6.41171	5.08057	7.12886	3.30752	4.64368	2.32304	4.22424	4.32028	5.31766
	100806975	transcription factor MYB4 && Q7XBH4.2 RecName: Full=Myb-related protein Myb4; AltName: Full=OsMyb4; AltName: Full=Transcription factor RLTR1 && PF00249:Myb-like DNA-binding domain	0	0	0.165994	0.22224	0.215597	0.111831	0.870537	17.0623	2.8758	22.4704	19.989	26.7567	22.4615	3.37938	30.8164	22.7578	29.073	28.7729
	100813763	serine/threonine-protein phosphatase PP1-like && P48489.2 RecName: Full=Serine/threonine-protein phosphatase PP1 && PF16891:Serine-threonine protein phosphatase N-terminal domain|PF00149:Calcineurin-like phosphoesterase	0.908231	0	1.00703	2.28795	1.86285	2.71376	2.76546	3.75511	4.03042	6.85387	8.42169	3.6072	3.30629	3.23055	3.60208	7.96063	7.37376	7.3886
	100785936	ethylene-response factor C3 && Q8LDC8.2 RecName: Full=Ethylene-responsive transcription factor 1B; Short=AtERF1B; AltName: Full=Ethylene-responsive element-binding factor 1B; Short=EREBP-1B && PF00847:AP2 domain	0	0	0.330431	0.235945	0	0	5.10169	17.7488	8.56674	108.273	82.832	82.8528	80.6529	50.7072	193.444	183.048	153.686	199.527
	100817819	glycogen synthase kinase-3 homolog MsK-3-like && P51139.2 RecName: Full=Glycogen synthase kinase-3 homolog MsK-3 && PF00069:Protein kinase domain	24.5467	33.9095	30.0225	27.3199	33.4356	27.5823	36.3953	117.091	51.9586	269.815	156.398	163.953	88.1983	39.7979	123.417	78.6445	89.7497	94.8562
	100306414	putative NIM1-interacting family protein && - && PF15699:NPR1 interacting	1.26922	2.94419	5.67176	2.22987	0	0.181957	4.02266	37.4552	3.52312	187.39	144.243	322.16	152.393	66.1043	185.296	76.3275	66.211	89.0902
	100778623	ADP-ribosylation factor && P51823.2 RecName: Full=ADP-ribosylation factor 2 && PF00025:ADP-ribosylation factor family	8.24727	6.39558	7.51353	8.1259	4.46388	5.07422	17.3032	27.691	15.2023	125.087	91.1631	78.6586	56.1795	60.7888	80.9054	76.0488	65.8752	92.415
	100781679	pentatricopeptide repeat-containing protein At1g02370%2C mitochondrial && Q9FZ24.1 RecName: Full=Pentatricopeptide repeat-containing protein At1g02370, mitochondrial; Flags: Precursor && -	0	0.773569	1.16086	1.86506	0.947736	2.02595	4.64777	2.29983	3.97501	8.02686	7.71262	6.55813	4.2625	7.0225	6.32291	4.53766	2.86871	4.62367
	100776501	uncharacterized LOC100776501 && F4JKK0.1 RecName: Full=Probable E3 ubiquitin ligase SUD1; AltName: Full=Protein ECERIFERUM 9; AltName: Full=Protein SUPPRESSOR OF DRY2 DEFFECTS 1; Short=AtSUD1; AltName: Full=RING/U-box domain-containing protein && PF12906:	0	0	0	0	0	0.382709	0.2925	2.00479	0.0631548	7.95735	7.6704	10.9881	5.05027	1.40182	8.0276	3.95174	6.44871	6.1098
	100805553	- && P23444.2 RecName: Full=Histone H1 && PF00538:linker histone H1 and H5 family	0	0	0	0	0	0	0.0502407	2.51439	0.0488144	4.58681	1.22399	2.05892	0.449326	0	2.52174	0.763608	1.81252	1.17147
	100819617	fumarate hydratase 1%2C mitochondrial && P93033.2 RecName: Full=Fumarate hydratase 1, mitochondrial; Short=Fumarase 1; Flags: Precursor && PF10415:Fumarase C C-terminus|PF00206:Lyase	8.6533	11.1301	5.62378	6.66853	6.51626	7.58973	14.2024	31.574	17.6532	87.8865	82.1626	95.2533	51.8881	69.0269	64.4689	90.4334	81.3326	99.2345
	100803060	E3 ubiquitin-protein ligase BAH1%2C transcript variant X1 && Q9SRX9.1 RecName: Full=E3 ubiquitin-protein ligase BAH1; AltName: Full=Protein BENZOIC ACID HYPERSENSITIVE 1; AltName: Full=Protein NITROGEN LIMITATION ADAPTATION; AltName: Full=RING-type E3 ubi	0	0	0	0.145286	0.0563775	0.263188	0.437069	0.413316	0.318496	2.83402	2.24609	2.14566	1.34369	0.79532	1.58761	1.20782	1.23188	0.55733
	100801481	rho GTPase-activating protein 2%2C transcript variant X1 && F4JI46.1 RecName: Full=Rho GTPase-activating protein 2; AltName: Full=Rho-type GTPase-activating protein 2 && PF00620:RhoGAP domain	0.203168	1.1837	0.559331	1.49772	0.673833	2.42478	2.3875	8.69254	2.1611	35.9474	18.6117	18.2932	16.1513	11.9263	39.2445	17.7067	24.2413	23.4632
	100803427	protein HUA2-LIKE 2%2C transcript variant X2 && F4IZM8.1 RecName: Full=Protein HUA2-LIKE 3; AltName: Full=HUA2-like protein 3 && PF00855:PWWP domain|PF04818:RNA polymerase II-binding domain.	6.6429	4.79515	6.18209	7.47315	7.13123	7.50202	7.92693	15.0681	14.8371	25.8177	20.3589	18.304	19.2351	19.9829	12.1863	12.0274	15.1209	15.055
	102660477	uncharacterized isomerase BH0283 && Q9KG32.1 RecName: Full=Uncharacterized isomerase BH0283 && PF02567:Phenazine biosynthesis-like protein	0.156849	1.14229	0.750979	0.234604	0.650263	0.269834	4.1905	11.698	3.7654	15.5594	18.2306	11.5671	6.34019	8.08609	14.2747	9.31643	7.14488	6.74971
	100779173	ethylene-responsive transcription factor ERF098-like protein && Q9LTC5.1 RecName: Full=Ethylene-responsive transcription factor ERF098 && PF00847:AP2 domain	0	0.935865	0	0.0588391	0	0	5.97401	41.5251	11.7701	26.2833	17.3505	23.5187	52.5626	49.0896	69.1914	30.572	26.1563	23.7803
	100780775	ethylene-response factor C3 && Q8LDC8.2 RecName: Full=Ethylene-responsive transcription factor 1B; Short=AtERF1B; AltName: Full=Ethylene-responsive element-binding factor 1B; Short=EREBP-1B && PF00847:AP2 domain	0.824864	0	0.421266	2.96106	3.60209	1.37174	28.1022	36.7189	34.388	13.844	11.6394	14.4863	98.2008	80.9037	58.6555	22.4674	23.7973	26.5942
	100791070	myosin-9%2C transcript variant X1 && F4I460.1 RecName: Full=Myosin-8; AltName: Full=Myosin XI B; Short=AtXIB && PF01843:DIL domain|PF02736:Myosin N-terminal SH3-like domain|PF00063:Myosin head (motor domain)	2.9974	1.12963	1.90681	1.89007	2.60698	2.10048	2.7874	4.68498	6.09564	12.4584	11.271	9.50484	6.863	6.07498	4.61614	6.58581	6.06528	8.2715
	100306101	pyrophosphorylase PPa4-like && Q9LFF9.1 RecName: Full=Soluble inorganic pyrophosphatase 4; AltName: Full=Pyrophosphate phospho-hydrolase 4; Short=PPase 4 && PF00719:Inorganic pyrophosphatase	0	0	0	0	0	0.282203	4.82038	3.15582	4.35422	3.20374	5.27547	5.98035	20.1661	43.7356	29.0499	6.1401	6.69605	6.20159
	100804490	uncharacterized LOC100804490 && - && -	1.37012	1.13334	1.11763	0.433722	0.0841517	0.261897	0.937811	12.2912	3.0505	58.3767	52.7106	41.6353	16.4555	12.7067	55.9581	29.8034	38.9291	36.7817
	100782577	DNA topoisomerase 6 subunit A && Q9LZ03.1 RecName: Full=DNA topoisomerase 6 subunit A; Short=AtTOP6A; AltName: Full=Meiotic recombination protein SPO11-3; Short=AtSPO11-3; AltName: Full=Protein BRASSINOSTEROID INSENSITIVE 5; AltName: Full=Protein ROOT HAI	0.132719	0.0644371	0.794305	2.38213	1.32053	1.39847	3.17256	5.11983	3.60056	16.5954	8.68719	11.8361	8.40482	4.8872	8.87409	9.02508	7.35098	8.15899
	100786828	60S ribosomal protein L4 && Q9XF97.1 RecName: Full=60S ribosomal protein L4; AltName: Full=L1 && PF14374:60S ribosomal protein L4 C-terminal domain|PF00573:Ribosomal protein L4/L1 family	38.9634	50.0647	61.7229	57.3032	46.9143	51.8438	122.326	83.3739	116.833	267.456	231.277	217.804	84.2865	146.676	235.075	258.579	227.769	244.432
	100302735	phenylalanine ammonia-lyase 2.1 && P19142.1 RecName: Full=Phenylalanine ammonia-lyase class 2; AltName: Full=Phenylalanine ammonia-lyase class II && PF00221:Aromatic amino acid lyase	111.475	116.02	171.399	225.558	224.055	180.359	269.63	278.862	447.694	627.374	692.209	722.51	565.656	707.806	751.729	1150.93	868.308	1297.6
	100795446	fructose-bisphosphate aldolase%2C cytoplasmic isozyme-like && Q9SJQ9.1 RecName: Full=Fructose-bisphosphate aldolase 6, cytosolic; Short=AtFBA6; AltName: Full=Cytosolic aldolase 2; Short=cAld2 && PF00274:Fructose-bisphosphate aldolase class-I	1.07764	0.802257	1.54789	3.19301	3.63369	3.05893	9.32277	7.05457	9.45072	10.5404	7.47126	7.54061	6.90514	3.36135	5.10867	10.4488	12.4954	17.3298
	100796868	putative leucine-rich repeat protein kinase family protein%2C transcript variant X1 && Q9LT96.1 RecName: Full=Probable leucine-rich repeat receptor-like protein kinase At5g49770; Flags: Precursor && PF00069:Protein kinase domain	3.15574	2.69548	4.53282	2.93448	3.34344	2.95325	4.56656	21.7789	6.04516	89.6376	46.7784	55.5655	18.3075	6.44325	17.3822	20.7621	25.7132	34.284
	100802723	uncharacterized LOC100802723 && - && -	14.6626	14.4136	14.0406	19.3707	16.06	15.197	62.2821	73.8094	47.3428	121.143	74.1046	85.1393	69.4646	91.3138	203.88	115.278	98.3135	101.533
	100809283	transcription factor E2FA && Q9FNY0.1 RecName: Full=Transcription factor E2FA; AltName: Full=E2F transcription factor-3; Short=AtE2F3 && PF16421:E2F transcription factor CC-MB domain|PF02319:E2F/DP family winged-helix DNA-binding domain	1.11278	0.387888	0.546449	0.609676	0.780719	1.64438	2.68239	2.45489	1.84887	10.3228	7.57526	7.32065	6.09998	7.86159	5.90514	3.61129	2.48132	4.20978
	100788062	NDR1/HIN1-like protein 10 && Q9FNH6.1 RecName: Full=NDR1/HIN1-Like protein 3 && PF03168:Late embryogenesis abundant protein	17.0238	24.8714	23.1395	15.8771	17.848	14.8214	113.048	199.563	181.865	180.561	149.152	122.536	21.9851	30.3521	79.0266	61.9863	82.2297	51.1991
	100790193	uncharacterized LOC100790193 && - && -	0.802743	2.29517	1.45197	2.85878	1.73796	2.14821	3.29673	13.93	1.42749	42.753	15.114	8.81112	4.00601	3.24581	24.802	7.03082	10.7115	5.69215
	100793347	syntaxin-121 && Q9ZSD4.1 RecName: Full=Syntaxin-121; Short=AtSYP121; AltName: Full=Syntaxin-related protein At-Syr1 && PF05739:SNARE domain|PF00804:Syntaxin	0.618417	0.467059	0.954076	0.411105	0.683686	0.0886572	0.248452	16.6754	0.992418	107.572	72.6351	75.044	22.8066	2.61958	39.5267	34.253	44.9589	64.9721
	100791234	- && P56725.1 RecName: Full=Zeatin O-xylosyltransferase; AltName: Full=Zeatin O-beta-D-xylosyltransferase && -	0	0	0	0	0	0	0.0806103	1.93896	0.522146	7.52672	3.06855	6.1023	0.931209	0.956161	3.12329	8.16797	7.16651	12.7656
	100791060	exportin-7-A%2C transcript variant X4 && Q704U0.1 RecName: Full=Exportin-7-A && PF03810:Importin-beta N-terminal domain	1.00335	1.11718	0.999219	1.78373	1.40874	1.27731	1.7199	2.38959	2.32905	4.8846	3.43719	4.79066	3.78537	3.68601	3.15207	3.14876	2.42375	2.4281
	100796167	chromatin-remodeling ATPase INO80 && Q8RXS6.2 RecName: Full=DNA helicase INO80; Short=AtINO80; AltName: Full=Putative DNA helicase INO80 complex homolog 1 && PF00271:Helicase conserved C-terminal domain|PF13892:DNA-binding domain|PF00176:SNF2 family N-ter	0.571804	0.544959	0.344753	0.696883	1.6594	0.491849	1.021	1.92113	1.31442	3.72504	2.66879	1.88869	2.1021	1.53218	1.21375	1.58709	1.14011	1.62432
	547729	beta-glucosidase BoGH3B && A7LXU3.1 RecName: Full=Beta-glucosidase BoGH3B; AltName: Full=Glycosyl hydrolase family protein 3B; Short=BoGH3B; Flags: Precursor && PF00933:Glycosyl hydrolase family 3 N terminal domain|PF01915:Glycosyl hydrolase family 3 C-te	0.120233	0	0.713823	0.061658	0.159507	0.496419	1.39116	8.16319	5.48176	96.1383	70.9617	82.8115	56.1177	88.6527	86.1858	64.4205	69.0588	68.0573
	100791957	zeatin O-glucosyltransferase && Q9ZSK5.1 RecName: Full=Zeatin O-glucosyltransferase; AltName: Full=Trans-zeatin O-beta-D-glucosyltransferase && PF00201:UDP-glucoronosyl and UDP-glucosyl transferase	0.538351	0.377547	0	0.230065	0	0	0.55273	6.65688	1.89131	11.369	11.7095	15.6755	8.30155	6.5303	14.5382	17.1671	19.1665	20.4177
	100783647	cysteine-rich receptor-like protein kinase%2C transcript variant X3 && Q9M0X5.1 RecName: Full=Cysteine-rich receptor-like protein kinase 25; Short=Cysteine-rich RLK25; Flags: Precursor && PF01657:Salt stress response/antifungal|PF00069:Protein kinase doma	1.05188	2.41651	2.30933	3.04798	2.89306	2.73645	4.80319	8.70943	4.78701	27.7601	20.2459	30.2019	20.3033	6.82433	18.7064	17.6029	24.3829	21.5401
	100170734	peroxisomal 3-ketoacyl-CoA thiolase && Q56WD9.2 RecName: Full=3-ketoacyl-CoA thiolase 2, peroxisomal; AltName: Full=Acetyl-CoA acyltransferase 2; AltName: Full=Beta-ketothiolase 2; AltName: Full=Peroxisomal 3-oxoacyl-CoA thiolase 2; AltName: Full=Peroxiso	36.5296	34.4316	43.8296	40.9513	40.8784	38.7227	80.9489	62.3525	78.7747	102.828	97.0532	98.2805	97.2292	124.198	133.401	189.351	258.94	189.957
	100819421	alpha-1%2C6-mannosyl-glycoprotein 2-beta-N-acetylglucosaminyltransferase && O19071.1 RecName: Full=Alpha-1,6-mannosyl-glycoprotein 2-beta-N-acetylglucosaminyltransferase; AltName: Full=Beta-1,2-N-acetylglucosaminyltransferase II; AltName: Full=GlcNAc-T II	1.38499	3.91237	2.71277	2.82488	4.43691	4.22381	6.1713	7.62422	6.95449	12.9624	16.3673	12.5676	8.73698	10.3365	11.4589	12.0217	11.0473	13.8589
	100809656	glutamate--tRNA ligase%2C cytoplasmic && O82462.1 RecName: Full=Glutamate--tRNA ligase, cytoplasmic; AltName: Full=GluRSAt; AltName: Full=Glutamyl-tRNA synthetase; Short=GluRS && PF00749:tRNA synthetases class I (E and Q), catalytic domain|PF14497:Glutath	6.22497	7.06991	7.14047	6.86214	5.01557	7.64393	12.6371	17.3206	12.1067	98.3201	58.0222	70.2584	31.8115	29.7123	29.1352	33.0905	38.2578	49.7884
	100802878	lon protease homolog 1%2C mitochondrial%2C transcript variant X1 && P93655.2 RecName: Full=Lon protease homolog 1, mitochondrial; Flags: Precursor && PF02190:ATP-dependent protease La (LON) substrate-binding domain|PF05362:Lon protease (S16) C-terminal pr	0.277442	0.658547	1.10697	1.1593	0.779589	0.808748	1.82057	1.54235	3.05645	8.58302	8.42948	8.67056	3.3506	4.04652	5.61106	3.30271	3.52656	3.57363
	100806598	calmodulin-binding protein 60 G && Q0WVV6.1 RecName: Full=Calmodulin-binding protein 60 D && PF07887:Calmodulin binding protein-like	0.196373	1.23212	0.795566	0.580985	0	0.493748	0.315575	8.91389	1.53308	43.292	33.026	31.4196	3.25654	1.98939	14.2365	3.95788	4.01911	4.74043
	100810865	E3 ubiquitin-protein ligase ATL6 && Q8RXX9.2 RecName: Full=E3 ubiquitin-protein ligase ATL6; AltName: Full=RING-H2 finger protein ATL6; AltName: Full=RING-type E3 ubiquitin transferase ATL6; Flags: Precursor && PF13639:Ring finger domain	4.62136	16.2821	11.0437	8.91347	6.71418	8.79458	51.8549	222.097	80.1718	316.989	178.83	194.877	93.0537	85.3625	402.28	449.692	454.986	499.579
	100781292	golgin IMH1 && - && -	0.882051	1.7933	1.61009	4.7825	2.26264	4.52857	4.76183	3.09332	5.42286	5.97422	7.72278	10.3624	4.70441	6.25726	5.35361	4.43737	3.73831	5.29338
	100170702	bZIP transcription factor protein SBZ1 && Q99090.2 RecName: Full=Light-inducible protein CPRF2; AltName: Full=Common plant regulatory factor 2; Short=CPRF-2 && PF00170:bZIP transcription factor|PF12498:Basic leucine-zipper C terminal	7.86577	9.09973	5.40582	6.62639	6.83401	10.8449	16.481	23.4406	23.5348	27.4202	19.6155	24.8373	19.3712	28.3044	28.7993	29.3322	30.0796	27.191
	100782387	pentatricopeptide repeat-containing protein PNM1%2C mitochondrial%2C transcript variant X3 && Q9FME4.1 RecName: Full=Pentatricopeptide repeat-containing protein PNM1, mitochondrial; AltName: Full=PPR PROTEIN LOCALIZED TO THE NUCLEUS AND MITOCHONDRIA 1; Fl	0.26919	0.35288	0.128886	0.632714	0.479882	0.393634	1.22208	0.981802	0.830119	1.52592	0.98804	1.18188	0.737508	2.02917	1.44279	1.65869	1.49098	1.82824
	100808736	methionine gamma-lyase && Q9SGU9.1 RecName: Full=Methionine gamma-lyase; Short=AtMGL; AltName: Full=L-methioninase && PF01053:Cys/Met metabolism PLP-dependent enzyme	0.83047	1.13495	2.94535	0.788673	0.739597	0.634974	2.74331	17.2876	6.09927	323.377	132.69	131.246	60.1211	54.1265	162.44	237.265	187.494	304.234
	100101837	MYB29 protein && Q7XBH4.2 RecName: Full=Myb-related protein Myb4; AltName: Full=OsMyb4; AltName: Full=Transcription factor RLTR1 && PF00249:Myb-like DNA-binding domain	0.525433	2.47257	2.43832	1.69272	1.20646	1.32112	4.83896	150.325	23.7604	196.497	159.922	164.59	123.587	52.5997	280.546	170.788	187.336	211.935
	100500374	uncharacterized LOC100500374 && - && PF05553:Cotton fibre expressed protein	0.623148	0.484078	1.01442	1.7576	1.86007	1.39363	2.40339	75.7008	10.9461	185.968	110.244	135.172	64.3719	20.679	133.398	76.8632	114.77	95.8808
	547731	phosphoenolpyruvate-carboxylase kinase && Q9SPK4.1 RecName: Full=Phosphoenolpyruvate carboxylase kinase 1; Short=AtPPCK1 && PF00069:Protein kinase domain	4.34625	7.25373	7.41336	3.65671	4.50465	1.69401	18.7709	16.2583	20.5177	40.42	28.914	40.9969	33.7949	38.5403	60.0387	42.9003	19.5451	36.1024
	100803957	early nodulin-75-like%2C transcript variant X1 && - && -	4.47461	6.5175	1.4513	2.68329	2.69285	2.57629	12.2649	14.2074	18.4245	5.6553	9.05068	6.04029	14.4893	17.7278	6.4725	7.25146	8.70461	7.85944
	100804481	ethylene-responsive transcription factor 1B && Q8LDC8.2 RecName: Full=Ethylene-responsive transcription factor 1B; Short=AtERF1B; AltName: Full=Ethylene-responsive element-binding factor 1B; Short=EREBP-1B && PF00847:AP2 domain	0.150166	0	0.335524	0.898429	0.830073	0.602784	32.2564	88.3795	52.2474	76.1094	49.4216	65.1061	92.4443	69.6955	121.019	50.4046	59.4391	45.8354
	100794227	ethylene-responsive transcription factor ERF096 && Q9LTC6.1 RecName: Full=Ethylene-responsive transcription factor ERF095 && PF00847:AP2 domain	0	0	0	0	0	0	0.821529	2.61351	0.159641	4.31835	4.75345	7.20103	3.5512	5.01993	6.72782	8.62697	6.49213	7.9017
	100805559	- && Q9FJI1.1 RecName: Full=Adenylate kinase isoenzyme 6 homolog; Short=AK6; AltName: Full=Dual activity adenylate kinase/ATPase; Short=AK/ATPase && PF13238:AAA domain	0	0	0	0.351282	0.283986	0.707058	1.92641	2.49836	0.534778	1.48466	1.92758	2.44358	2.1536	0.949618	2.18104	1.44496	4.32593	1.60422
	100776142	putative E3 ubiquitin-protein ligase LIN-1%2C transcript variant X2 && C6L7U1.2 RecName: Full=Putative E3 ubiquitin-protein ligase LIN-1; AltName: Full=Protein cerberus && PF04564:U-box domain	0	0	0	0	0	0	0	0.501386	0.100454	5.43463	1.94159	5.03144	5.14341	0.157939	1.35426	4.119	8.22583	6.90574
	100817655	receptor-like protein kinase && P93194.2 RecName: Full=Receptor-like protein kinase; Flags: Precursor && PF13855:Leucine rich repeat|PF00069:Protein kinase domain	1.78628	0.534816	1.22586	1.03055	0.641812	0.422538	0.992745	9.9117	2.10344	16.1812	11.4373	7.84266	2.59404	3.59842	4.97657	1.75181	3.40581	2.23112
	100778812	SHUGOSHIN 2%2C transcript variant X2 && - && PF07557:Shugoshin C terminus	0	0	0	0.113914	0.745938	0.200625	0.589002	1.27758	1.04051	1.99986	1.4268	1.18861	0.329232	1.96314	1.4499	0.702861	0.103486	0.741312
	100780758	dihydrolipoyllysine-residue acetyltransferase component 1 of pyruvate dehydrogenase complex%2C mitochondrial%2C transcript variant X2 && Q0WQF7.2 RecName: Full=Dihydrolipoyllysine-residue acetyltransferase component 1 of pyruvate dehydrogenase complex, mi	0.600865	0.700152	0.460302	1.30591	1.23841	0.708817	1.90362	3.96557	4.16824	8.12871	8.56965	6.02994	8.14236	7.82409	3.3708	5.41303	7.26929	7.03594
	100792470	GABA transporter 1 && F4HW02.1 RecName: Full=GABA transporter 1; Short=AtGAT1; AltName: Full=Bidirectional amino acid transporter 1 && PF01490:Transmembrane amino acid transporter protein	0.703731	0	0.551356	0.519461	0.954824	0.550298	7.65935	44.4233	29.3431	45.9712	48.5288	47.8821	34.2218	31.8452	60.3286	32.1755	50.2377	37.2694
	100796683	transcription factor HHO3 && Q9ZQ85.2 RecName: Full=Myb family transcription factor EFM; AltName: Full=Protein EARLY FLOWERING MYB && PF00249:Myb-like DNA-binding domain	0.580658	0.14096	0.903545	0.103394	0.160486	0	1.82738	2.55675	2.96546	3.06561	1.80565	1.46058	2.54274	3.08153	6.83035	0.859553	0.67629	2.0398
	121172898	protein IDA-like && Q8LAD7.1 RecName: Full=Protein IDA; AltName: Full=Protein INFLORESCENCE DEFICIENT IN ABSCISSION; Flags: Precursor && -	0.509863	0	0.906723	0.249018	0.301969	0.250611	1.17052	13.0104	2.90008	26.9589	13.5454	17.6886	6.34651	4.29145	11.1319	3.07293	5.50476	5.20272
	100799331	protein LYK5 && F4IB81.1 RecName: Full=LysM domain receptor-like kinase 3; Short=LysM-containing receptor-like kinase 3; Flags: Precursor && PF00069:Protein kinase domain	0.873951	0.332075	0.654949	0.227338	0.378074	1.30738	1.8319	5.29475	1.1866	11.8466	4.41649	3.28446	3.82283	2.96306	10.8887	7.72012	8.18243	9.25482
	100813569	E3 ubiquitin-protein ligase WAV3-like && - && PF00092:von Willebrand factor type A domain|PF14624:VWA / Hh protein intein-like|PF17123:RING-like zinc finger	0.641366	0.726586	0.75064	0.989765	1.25562	0.934797	0.815962	4.1986	2.21149	21.7128	12.0974	13.8596	11.9865	4.84699	10.3051	12.9161	18.4259	17.649
	100818727	patatin-like protein 6%2C transcript variant X1 && O80959.1 RecName: Full=Patatin-like protein 6; Short=AtPLP6; AltName: Full=Patatin-related phospholipase A IIIalpha; Short=pPLAIIIa; AltName: Full=Phospholipase A IIB; Short=AtPLAIIB && PF01734:Patatin-li	2.83926	3.3712	5.46456	3.05142	4.34709	4.03816	9.13679	11.7383	9.56872	26.3165	12.9148	14.9651	27.8905	37.5462	38.4283	20.193	32.8577	27.6179
	100775238	MLO-like protein 6 && Q94KB7.2 RecName: Full=MLO-like protein 6; Short=AtMlo6 && -	16.1626	20.5516	14.4984	6.09112	7.60374	8.18885	35.2437	94.2115	90.5102	108.056	161.585	154.823	117.693	129.88	92.7337	144.061	215.216	145.613
	104797301	microRNA MIR9767 && - && -	6.39638	8.49941	14.5067	13.2359	7.81584	5.50198	37.059	28.0202	20.2374	25.2573	36.2458	45.2659	31.4501	32.3775	32.8716	31.396	36.2472	44.9398
	100791778	protein disulfide-isomerase 5-2 && Q94F09.1 RecName: Full=Protein disulfide-isomerase 5-2; Short=AtPDIL5-2; AltName: Full=Protein disulfide-isomerase 7-1; Short=AtPDIL7-1; AltName: Full=Protein disulfide-isomerase 8; Short=PDI8; Flags: Precursor && PF0008	4.40332	4.33558	4.39346	4.02672	3.3702	3.2049	9.62467	8.61026	7.98117	9.39485	9.11704	10.1818	9.79164	11.8725	7.2552	12.1021	9.14927	13.0526
	100794925	NAC transcription factor && Q9XIC5.1 RecName: Full=NAC domain-containing protein 17; Short=ANAC017; AltName: Full=Protein NTM1-like 7; AltName: Full=Protein REGULATORS OF AOX1A 2 && PF02365:No apical meristem (NAM) protein	33.6908	38.8629	35.3402	39.8989	34.8167	41.4239	45.2851	139.927	81.5451	323.566	256.148	234.59	76.4396	72.3382	118.483	115.674	132.352	105.983
	100812134	uncharacterized LOC100812134 && - && -	4.12746	5.96471	7.55603	6.08019	6.03938	5.30459	13.2658	12.7152	14.254	23.3968	19.8132	18.4214	17.7746	23.5819	19.7128	18.4915	15.8105	18.9061
	100818728	hevamine-A && P23472.2 RecName: Full=Hevamine-A; Includes: RecName: Full=Chitinase; Includes: RecName: Full=Lysozyme; Flags: Precursor && PF00704:Glycosyl hydrolases family 18	0.701208	0.64506	1.37827	0.126174	0.612012	0.349197	4.06261	23.9526	7.26069	70.6365	35.4452	24.3558	13.1611	4.89242	35.5265	12.4151	17.5756	10.0692
	102667809	receptor-like protein EIX2 && - && PF13855:Leucine rich repeat|PF08263:Leucine rich repeat N-terminal domain	0.430774	0.610016	0.0687503	0.536935	0.193472	0.52493	2.4085	2.66892	2.60637	1.3167	2.26188	1.77311	2.38621	0.404344	0.609593	0.637679	0.204405	0.462388
	100789652	F-box domain-containing protein%2C transcript variant 2 && Q9FLX3.1 RecName: Full=F-box protein At5g52880 && PF12937:F-box-like	0.810435	1.18044	2.10182	1.93374	2.9959	2.7594	4.36842	8.68441	4.45531	47.6853	21.8966	24.7407	11.4355	3.80356	13.2605	8.02296	8.32039	10.8739
	102664068	proteoglycan 4%2C transcript variant X1 && - && -	0.222418	0.863901	0.475116	1.06749	1.16326	1.01545	1.42972	2.84804	2.93855	14.7758	12.6432	8.70891	3.07371	5.05498	4.70303	3.24815	4.71159	3.80649
	100792832	uncharacterized LOC100792832%2C transcript variant X2 && - && -	0	0	0	0	0	0	0.040737	4.26717	0.672868	9.97409	5.21039	4.93878	3.0968	3.33849	13.2368	5.79759	5.87861	8.60816
	100798111	valine--tRNA ligase%2C mitochondrial 1%2C transcript variant X2 && P93736.2 RecName: Full=Valine--tRNA ligase, mitochondrial 1; AltName: Full=AtSYV1; AltName: Full=Protein TWIN 2; AltName: Full=Valyl-tRNA synthetase; Short=ValRS; Flags: Precursor && PF001	11.5861	13.3287	13.4214	13.0248	12.2485	13.1357	21.1792	36.4635	24.9121	126.39	86.8628	92.6411	44.0293	45.9269	35.78	38.3217	38.5169	48.596
	100805921	DEAD-box ATP-dependent RNA helicase 7%2C transcript variant X2 && Q41382.1 RecName: Full=DEAD-box ATP-dependent RNA helicase 7 && PF00270:DEAD/DEAH box helicase|PF00271:Helicase conserved C-terminal domain|PF08152:GUCT (NUC152) domain	12.6881	12.2443	16.6262	16.1325	14.0218	17.0804	27.7286	36.1117	34.2096	71.681	60.6523	57.2108	24.8237	40.5024	31.9356	33.8648	34.5882	35.1195
	100810001	dymeclin && Q8CHY3.1 RecName: Full=Dymeclin && PF09742:Dyggve-Melchior-Clausen syndrome protein	0.541692	0.384386	0.917725	1.97659	1.67567	1.21863	2.66175	2.27963	2.8139	3.78617	6.32157	3.91619	4.39799	3.26736	4.09075	3.8166	5.00411	5.3184
	111043202	alpha/beta-hydrolases superfamily protein && Q5NUF4.1 RecName: Full=2-hydroxyisoflavanone dehydratase; AltName: Full=Carboxylesterase HIDM && PF07859:alpha/beta hydrolase fold	0	0	0	0.19869	0.0642505	0.0999805	1.24526	3.62335	2.14759	8.84962	8.29549	15.8944	2.19259	5.57259	5.22234	10.2807	5.41506	8.6654
	100785409	2-hydroxyisoflavanone dehydratase && Q5NUF4.1 RecName: Full=2-hydroxyisoflavanone dehydratase; AltName: Full=Carboxylesterase HIDM && PF07859:alpha/beta hydrolase fold	0.996073	1.33569	2.0439	3.36485	0.314629	2.48878	1.90561	37.8818	8.2207	106.362	71.9594	83.5605	20.0252	27.1652	56.2815	81.6765	69.3372	107.806
	100305409	cysteine-rich receptor-like protein kinase%2C transcript variant X2 && Q9M0X5.1 RecName: Full=Cysteine-rich receptor-like protein kinase 25; Short=Cysteine-rich RLK25; Flags: Precursor && PF01657:Salt stress response/antifungal|PF07714:Protein tyrosine ki	0	0	0	0.0872484	0.278105	0	0.128893	0.668253	0.113849	1.50741	0.713671	1.60066	1.42784	0.454869	0.990549	1.35999	0.95114	2.20282
	106795006	putative cysteine-rich receptor-like protein kinase 9 && Q9M0X5.1 RecName: Full=Cysteine-rich receptor-like protein kinase 25; Short=Cysteine-rich RLK25; Flags: Precursor && PF01657:Salt stress response/antifungal	0.494531	0.548808	1.18389	0.513251	0.322178	0.759609	2.55447	5.41764	2.61983	2.59127	3.1981	7.51211	7.39315	5.1724	5.3611	7.92193	8.99623	9.01712
	100788416	cysteine-rich receptor-like protein kinase%2C transcript variant X1 && Q9M0X5.1 RecName: Full=Cysteine-rich receptor-like protein kinase 25; Short=Cysteine-rich RLK25; Flags: Precursor && PF01657:Salt stress response/antifungal|PF07714:Protein tyrosine ki	7.17509	8.70907	8.94534	7.6458	8.15128	9.25769	9.63996	26.6878	19.0054	26.5272	25.4235	34.104	34.3185	34.0713	37.9027	39.3386	46.5713	43.3729
	100305408	cysteine-rich receptor-like protein kinase%2C transcript variant X1 && Q8S9L6.1 RecName: Full=Cysteine-rich receptor-like protein kinase 29; Short=Cysteine-rich RLK29; Flags: Precursor && PF01657:Salt stress response/antifungal|PF00069:Protein kinase doma	2.2186	1.41379	0.995857	0.987629	0.996434	0.596368	3.52821	5.25189	4.97968	3.19802	3.9585	3.90012	12.2896	8.32993	5.76406	5.64475	8.99614	6.30536
	100797214	pyruvate kinase isozyme A%2C chloroplastic && Q43117.1 RecName: Full=Pyruvate kinase isozyme A, chloroplastic; Flags: Precursor && PF00224:Pyruvate kinase, barrel domain|PF02887:Pyruvate kinase, alpha/beta domain	3.2477	4.47156	4.29357	4.28802	4.4412	3.60663	13.7294	10.5396	14.1343	19.8806	23.6926	22.6455	15.6534	17.0937	16.7714	26.1548	23.8873	30.0831
	100810534	PXMP2/4 family protein 4-like && - && PF04117:Mpv17 / PMP22 family	1.73075	1.26046	2.77603	3.95707	2.87013	2.60529	3.96343	14.0412	5.06698	38.1614	27.3161	27.724	9.01716	12.934	18.9201	12.2017	13.4834	13.7812
	100819264	D-3-phosphoglycerate dehydrogenase 3%2C chloroplastic && O49485.1 RecName: Full=D-3-phosphoglycerate dehydrogenase 1, chloroplastic; AltName: Full=Protein EMBRYO SAC DEVELOPMENT ARREST 9; Flags: Precursor && PF01842:ACT domain|PF00389:D-isomer specific 2-	5.35072	9.17654	8.74351	7.41735	5.474	7.71667	15.6574	11.9746	22.7362	101.369	81.163	100.989	40.4598	63.06	99.8186	96.4968	59.3362	84.7249
	100788782	uncharacterized LOC100788782 && - && -	0	0	0	0	0.186091	0	1.32246	1.74908	0.0584053	2.12037	0.915298	1.6423	1.00802	0.713018	2.4614	2.07645	2.55589	1.13883
	100816063	protein DETOXIFICATION 12 && Q8L731.1 RecName: Full=Protein DETOXIFICATION 12; Short=AtDTX12; AltName: Full=Multidrug and toxic compound extrusion protein 12; Short=MATE protein 12 && PF01554:MatE	0.433419	0.291368	0.861994	0.427436	0.663457	1.03241	2.27706	3.36735	2.42065	11.117	17.7846	19.1208	18.2385	20.1632	14.2601	15.6944	16.0846	15.2646
	100778085	LEAF RUST 10 DISEASE-RESISTANCE LOCUS RECEPTOR-LIKE PROTEIN KINASE-like 1.1 && Q9C6K9.1 RecName: Full=LEAF RUST 10 DISEASE-RESISTANCE LOCUS RECEPTOR-LIKE PROTEIN KINASE-like 1.1; AltName: Full=Probable receptor-like serine/threonine-protein kinase LRK10L-	0	0	0	0	0	0	0.347522	0.544485	0.246749	2.49606	1.01761	1.39223	0.343679	0.518871	0.423722	0.720271	1.27441	0.448013
	100779683	uncharacterized LOC100779683 && - && PF07797:Protein of unknown function (DUF1639)	1.0217	1.86973	2.63404	1.27628	1.59655	1.01404	3.8837	17.6764	4.20294	58.1121	26.2984	24.0463	7.27149	2.82596	21.9374	15.9241	13.1405	14.6326
	100781294	membrane-bound O-acyltransferase gup1%2C transcript variant X1 && Q09758.4 RecName: Full=Putative membrane-bound O-acyltransferase C24H6.01c && -	1.61559	2.22814	1.278	4.32265	2.65973	5.47815	3.16069	4.33557	4.0215	18.8939	15.5265	14.0066	16.7838	20.6117	17.6935	19.8084	21.1377	22.1807
	100819085	aluminum-activated malate transporter family protein && Q9C6L8.1 RecName: Full=Aluminum-activated malate transporter 4; Short=AtALMT4 && PF11744:Aluminium activated malate transporter	0.466452	0.247058	0.142121	0.453043	0.175801	0.273564	1.9251	2.06214	2.86361	2.54513	1.11544	1.4836	1.44745	1.98402	0.540066	1.05928	0.768266	0.893782
	100776865	uncharacterized LOC100776865 && - && PF07690:Major Facilitator Superfamily|PF06813:Nodulin-like	2.10327	2.83376	1.68677	3.41558	3.48789	2.82683	5.11226	12.5886	7.79961	26.5189	39.3071	51.5108	27.0171	11.162	18.5837	51.2559	72.102	60.5865
	100305886	putative ferredoxin%2C transcript variant 2 && P27788.1 RecName: Full=Ferredoxin-3, chloroplastic; AltName: Full=Ferredoxin III; Short=Fd III; Flags: Precursor && PF00111:2Fe-2S iron-sulfur cluster binding domain	5.46456	6.95305	6.4357	4.45584	3.69769	6.64546	13.122	19.5605	13.387	35.2907	48.875	57.5674	82.2059	54.3677	63.3303	104.602	84.6005	121.872
	100797752	protein transport protein Sec24-like At4g32640 && Q9M081.3 RecName: Full=Protein transport protein Sec24-like At4g32640 && PF08033:Sec23/Sec24 beta-sandwich domain|PF04810:Sec23/Sec24 zinc finger|PF04815:Sec23/Sec24 helical domain|PF04811:Sec23/Sec24 trun	4.29838	4.27258	4.0048	4.10824	4.41891	5.07134	7.14095	11.8693	9.05823	36.9939	31.6247	29.5075	18.4577	21.4398	15.9208	17.9441	18.8074	23.4489
	100790374	probable protein phosphatase 2C 64 && Q5PNS9.1 RecName: Full=Probable protein phosphatase 2C 64; Short=AtPP2C64 && PF00481:Protein phosphatase 2C	8.464	7.38073	9.81128	7.02004	7.54895	10.0346	15.5929	14.7634	21.6276	42.5199	29.3973	27.9626	44.5174	23.7376	27.895	38.6699	41.392	52.6526
	100806088	- && Q9FTA0.1 RecName: Full=GEM-like protein 4 && -	0	0	0	0.0431935	0.251415	0	0.0609097	1.58325	0.0394537	1.2217	1.39117	1.14407	0	0	0.107272	0	0.0261597	0.0295882
	100808739	reticulocalbin-2%2C transcript variant X1 && - && PF13499:EF-hand domain pair	2.97527	2.6983	2.55341	2.2311	3.11862	3.30769	4.69111	5.80114	7.93255	12.1203	8.96303	9.35817	6.25288	6.37178	6.28572	12.3716	9.18264	11.2735
	100526992	elongator complex protein && Q9FNA4.1 RecName: Full=Elongator complex protein 1; Short=AtELP1; AltName: Full=Elongator component 1; AltName: Full=Protein ABA-OVERLY SENSITIVE 1; AltName: Full=Protein ELONGATA 2 && PF04762:IKI3 family	2.75467	2.83968	2.40029	2.91235	3.60469	3.76198	5.1821	5.99472	7.6544	12.4067	8.70518	12.3774	6.88387	9.64885	6.63704	5.46439	7.77168	8.14816
	100816073	2-oxoglutarate dehydrogenase%2C mitochondrial%2C transcript variant X1 && Q6P6Z8.1 RecName: Full=2-oxoglutarate dehydrogenase, mitochondrial; AltName: Full=2-oxoglutarate dehydrogenase complex component E1; Short=OGDC-E1; AltName: Full=Alpha-ketoglutarate	0	0	0	0	0	0	0.553667	0.805503	0.470705	0.478674	0.913299	0.433314	0.10316	0.970174	0.944624	1.40253	0.980888	1.58012
	100816598	zinc finger protein ZAT11-like && Q9SLD4.1 RecName: Full=Zinc finger protein ZAT11 && PF13912:C2H2-type zinc finger	0.869463	0	0	0	0	0.373943	1.45546	10.0284	1.35758	39.5013	22.7823	39.0685	91.4437	12.3673	57.3668	107.068	111.543	162.135
	100819266	ABC transporter B family member 20 && Q9M3B9.1 RecName: Full=ABC transporter B family member 20; Short=ABC transporter ABCB.20; Short=AtABCB20; AltName: Full=Multidrug resistance protein 14; AltName: Full=P-glycoprotein 20 && PF00664:ABC transporter trans	2.08813	3.0152	3.09775	3.22731	3.31923	2.08464	3.79903	12.7792	8.64934	33.3707	21.7751	24.1667	14.4419	17.5112	20.2328	11.3993	16.3423	13.2518
	100814818	beta-hexosaminidase 1 && A7WM73.1 RecName: Full=Beta-hexosaminidase 1; AltName: Full=Beta-GlcNAcase 1; AltName: Full=Beta-N-acetylhexosaminidase 1; AltName: Full=Beta-hexosaminidase 2; Short=AtHEX2; AltName: Full=N-acetyl-beta-glucosaminidase 1; Flags: Pr	2.04385	2.71584	2.29193	2.25256	2.27443	3.44672	13.8295	8.72701	9.6158	8.83276	10.0024	6.38331	10.5083	7.96895	9.90415	6.71788	7.57294	3.46397
	100776335	caffeoylshikimate esterase%2C transcript variant X3 && Q99685.2 RecName: Full=Monoglyceride lipase; Short=MGL; AltName: Full=HU-K5; AltName: Full=Lysophospholipase homolog; AltName: Full=Lysophospholipase-like; AltName: Full=Monoacylglycerol lipase; Short	13.2409	22.3824	17.3613	18.6108	14.2271	14.9943	84.528	120.647	71.0798	83.5935	83.9718	83.6262	80.6932	91.043	108.169	106.275	152.864	113.227
	100788426	uncharacterized LOC100788426 && - && -	0.837234	1.7163	0.2227	0.556567	1.07986	1.12025	2.35454	10.5701	5.62846	16.5952	15.2512	13.7207	6.35075	9.99459	17.6729	22.5668	20.9471	22.3852
	100791591	CMP-sialic acid transporter 3%2C transcript variant X3 && Q9C5H6.1 RecName: Full=CMP-sialic acid transporter 3; Short=CMP-SA-Tr 3; Short=CMP-Sia-Tr 3; AltName: Full=UDP-galactose/UDP-glucose transporter 6; Short=AtUTr6 && PF04142:Nucleotide-sugar transpor	3.56613	4.08565	3.04635	4.42944	5.72231	3.99434	5.68962	9.74112	12.0376	35.0317	24.4834	30.2019	23.8523	26.5415	16.9365	20.024	22.4439	23.8233
	100780580	clathrin interactor EPSIN 2%2C transcript variant X2 && Q67YI9.1 RecName: Full=Clathrin interactor EPSIN 2; AltName: Full=EPSIN-related 2 && PF01417:ENTH domain	2.74538	2.20088	2.99575	2.7694	2.39546	2.73219	2.5394	25.9283	7.96267	140.881	56.7497	55.7567	19.9582	13.7467	35.9647	25.8018	39.9072	40.5583
	100795105	importin beta-like SAD2 && F4IRR2.1 RecName: Full=Importin beta-like SAD2; AltName: Full=Protein ENHANCED MIRNA ACTIVITY 1; AltName: Full=Protein SUPER SENSITIVE TO ABA AND DROUGHT 2; AltName: Full=Protein UNARMED 9 && PF03810:Importin-beta N-terminal dom	3.88131	4.01722	5.66144	4.68032	4.82732	4.61967	6.43076	10.3688	10.6407	39.5284	35.7623	39.919	17.554	22.3413	16.2699	16.7188	18.9699	18.2677
	100812510	leucine-rich repeat protein 2%2C transcript variant X1 && Q9XIC7.1 RecName: Full=Somatic embryogenesis receptor kinase 2; Short=AtSERK2; AltName: Full=Somatic embryogenesis receptor-like kinase 2; Flags: Precursor && PF08263:Leucine rich repeat N-terminal	41.3815	63.6185	39.6261	33.1327	33.5591	38.9938	54.6595	155.897	92.1673	210.538	139.475	166.521	127.104	127.643	229.685	160.356	169.376	171.317
	100803623	40S ribosomal protein S20-2-like && Q9STY6.1 RecName: Full=40S ribosomal protein S20-2 && PF00338:Ribosomal protein S10p/S20e	11.186	17.7671	10.8645	9.90216	15.5024	13.0582	35.3103	25.6296	33.8712	90.0508	88.6642	92.5238	66.389	66.3211	72.5045	91.28	68.9051	79.2457
	100787405	sugar transport protein 13 && Q94AZ2.2 RecName: Full=Sugar transport protein 13; AltName: Full=Hexose transporter 13; AltName: Full=Multicopy suppressor of snf4 deficiency protein 1 && PF00083:Sugar (and other) transporter	2.62191	3.83359	0.634889	1.28791	0.674683	0.907301	23.0288	16.9385	22.2103	4.97426	20.0951	19.5167	8.47327	10.2098	3.61435	3.81433	4.30565	4.90523
	100792668	protein RGF1 INDUCIBLE TRANSCRIPTION FACTOR 1%2C transcript variant X1 && - && PF04640:PLATZ transcription factor	8.03378	8.54799	7.2838	9.42318	10.5943	8.52775	11.846	20.9808	15.2462	53.8615	38.4276	31.5434	55.1603	62.8324	107.534	44.5968	48.4436	54.4923
	547492	4-coumarate:CoA ligase isoenzyme 3%2C transcript variant X1 && P31687.2 RecName: Full=4-coumarate--CoA ligase 2; Short=4CL 2; AltName: Full=4-coumaroyl-CoA synthase 2; AltName: Full=Clone 4CL16 && PF13193:AMP-binding enzyme C-terminal domain|PF00501:AMP-b	2.48864	3.75908	5.09713	2.81637	2.25453	3.52811	6.99877	81.7159	13.6901	152.403	117.309	125.925	65.0564	82.5768	123.211	139.939	127.916	179.272
	100170701	chalcone synthase && P23569.1 RecName: Full=Chalcone synthase; AltName: Full=Naringenin-chalcone synthase && PF00195:Chalcone and stilbene synthases, N-terminal domain|PF02797:Chalcone and stilbene synthases, C-terminal domain	7.75937	7.37362	8.70035	10.9399	8.6608	9.58372	23.6867	253.109	36.1652	1239.37	1016.24	1231.54	834.585	736.978	1067.98	1887.87	1584.87	2293.86
	100791271	ADP-ribosylation factor-like protein && P91924.3 RecName: Full=ADP-ribosylation factor && PF00025:ADP-ribosylation factor family	3.22718	6.47914	5.13656	5.66565	5.38783	4.65154	9.07575	25.4085	9.15856	86.5232	46.2065	37.5764	16.2964	11.9404	43.1842	23.0953	24.5612	22.5714
	100781515	cation/H(+) antiporter 18%2C transcript variant X2 && Q9FFR9.1 RecName: Full=Cation/H(+) antiporter 18; AltName: Full=Protein CATION/H+ EXCHANGER 18; Short=AtCHX18 && PF00999:Sodium/hydrogen exchanger family	0	0.153176	0.0604217	0.0269651	0	0.257807	0.240825	6.16642	0.504922	27.2465	11.9465	11.7739	1.72872	0.382696	5.52488	2.31177	2.40068	2.60448
	100775988	respiratory burst oxidase homolog protein A && O48538.1 RecName: Full=Respiratory burst oxidase homolog protein F; AltName: Full=Cytochrome b245 beta chain homolog RbohAp108; AltName: Full=NADPH oxidase RBOHF; Short=AtRBOHF && PF08022:FAD-binding domain|P	17.0395	22.3778	20.0883	21.2368	20.5326	21.9493	27.5512	37.7874	54.0288	48.1784	62.2004	59.98	49.1051	58.2685	57.3075	56.2728	46.7336	56.7182
	100793020	1-aminocyclopropane-1-carboxylate synthase && P31531.1 RecName: Full=1-aminocyclopropane-1-carboxylate synthase; Short=ACC synthase; AltName: Full=S-adenosyl-L-methionine methylthioadenosine-lyase && PF00155:Aminotransferase class I and II	0.832181	0.808076	0	0.41695	0.452075	0.2962	5.78742	11.0565	5.93676	20.0939	8.74205	6.92942	3.27364	2.9836	19.0654	4.2054	3.56501	4.23385
	100037479	osmotin-like protein%2C acidic && E3SU11.1 RecName: Full=Thaumatin-like protein; AltName: Full=Endo-(1,3)-beta-glucanase; AltName: Allergen=Ole e 13; Flags: Precursor && PF00314:Thaumatin family	0	0	0.201176	0	0.139356	0	0.844036	15.1283	0.196818	149.282	63.4878	116.451	150.444	11.2858	255.125	414.524	582.639	710.415
	102659898	protein HAPLESS 2-like%2C transcript variant X3 && F4JP36.1 RecName: Full=Protein HAPLESS 2; AltName: Full=GENERATIVE CELL SPECIFIC 1; Flags: Precursor && -	0	0	0	0	0	0.116399	0	1.36675	0.126774	1.35366	1.3576	1.22539	0.364665	0.96143	2.92986	0.270427	0.0840574	0.126765
	100787211	uncharacterized LOC100787211 && - && PF07279:Protein of unknown function (DUF1442)	1.15137	3.30082	2.41507	0.187444	1.40927	0.80173	4.09704	37.635	2.4826	169.747	65.6708	65.5206	27.629	14.1088	101.599	63.0621	80.0907	68.1171
	100806286	protein RGF1 INDUCIBLE TRANSCRIPTION FACTOR 1%2C transcript variant X1 && - && PF04640:PLATZ transcription factor	0	0	0	0.205706	0.51885	0	0.541478	0.49517	0.826738	2.08655	2.23789	3.10401	3.97793	2.6692	2.09458	2.83238	4.58468	2.8746
	100810562	protein transport protein SEC16B homolog%2C transcript variant X1 && Q9FGK8.1 RecName: Full=Protein transport protein SEC16B homolog; AltName: Full=Protein MAIGO 5 homolog && PF12932:Vesicle coat trafficking protein Sec16 mid-region|PF12931:Sec23-binding	4.16722	3.29129	2.26187	4.94868	4.17978	4.0553	3.89619	8.78206	8.31328	21.3394	12.9812	13.2136	9.42724	10.3245	8.34628	7.40893	9.09574	9.96176
	100777060	leucine--tRNA ligase%2C cytoplasmic%2C transcript variant X1 && F4I116.1 RecName: Full=Leucine--tRNA ligase, cytoplasmic; AltName: Full=Leucyl-tRNA synthetase; Short=LeuRS && PF00133:tRNA synthetases class I (I, L, M and V)|PF08264:Anticodon-binding domai	5.5529	3.94575	4.40344	5.67305	4.78408	6.25664	9.52784	10.4537	11.4701	28.4248	20.9476	22.142	12.8857	15.4737	12.3241	15.9102	16.8423	16.1372
	100818574	uncharacterized LOC100818574 && - && -	0.979184	1.4628	2.23593	1.41631	1.03048	1.81411	1.60383	10.5308	4.88071	4.83477	4.00871	8.1125	8.28828	3.85046	6.31538	11.0803	11.8919	11.951
	100812359	DNA repair endonuclease UVH1%2C transcript variant X2 && Q9LKI5.2 RecName: Full=DNA repair endonuclease UVH1; AltName: Full=DNA excision repair protein XP-F homolog; AltName: Full=Ultraviolet hypersensitive 1; Short=AtRAD1 && PF02732:ERCC4 domain	2.40955	2.01219	1.24597	2.2654	2.87697	2.11408	2.86543	5.42317	3.97547	15.5602	9.21748	10.3147	5.16578	7.14006	9.05298	4.8688	6.68546	6.35781
	100783848	expansin-like B1 && Q850K7.2 RecName: Full=Expansin-like B1; AltName: Full=Expansin-related 1; AltName: Full=OsEXLB1; AltName: Full=OsEXPR1; AltName: Full=OsaEXPb3.1; Flags: Precursor && PF03330:Rare lipoprotein A (RlpA)-like double-psi beta-barrel|PF0135	0	0	0.0990055	0.324019	0	0	0.110768	2.57841	0.0807174	17.2951	11.1738	10.7811	12.5689	1.94095	14.0823	14.8842	17.4474	19.5726
	100802762	phosphatase YqaB-like%2C transcript variant X1 && Q9ZVJ5.2 RecName: Full=Haloacid dehalogenase-like hydrolase domain-containing protein Sgpp; AltName: Full=Subclass I phosphosugar phosphatase; Short=AtSgpp && PF13419:Haloacid dehalogenase-like hydrolase	3.38974	1.57814	2.00093	2.14315	1.73258	1.75744	9.47695	7.03491	4.78521	7.6643	9.43073	5.92502	8.67589	10.7824	12.2714	9.64047	8.70124	11.7447
	100789687	AT-hook motif nuclear-localized protein 8 && Q9FIR1.1 RecName: Full=AT-hook motif nuclear-localized protein 8 && PF03479:Domain of unknown function (DUF296)	0	0	0	0.758563	0.490593	0.477134	1.66397	2.97416	1.38577	5.24057	5.42926	2.8413	1.22906	3.14001	4.19953	6.77427	5.16843	6.66854
	100810911	AT-hook motif nuclear-localized protein 23 && O82166.1 RecName: Full=AT-hook motif nuclear-localized protein 21; AltName: Full=Protein GIANT KILLER && PF03479:Domain of unknown function (DUF296)	0	0	0	0.0716613	0.139039	0	0	2.97957	0.0654565	15.0969	3.0774	6.61456	3.50211	0.544841	4.53828	4.00268	7.63856	8.24696
	100814676	acetylornithine deacetylase && Q9C5C4.1 RecName: Full=Acetylornithine deacetylase; AltName: Full=N-acetylornithinase; Short=AO; Short=Acetylornithinase; Short=NAO && PF07687:Peptidase dimerisation domain|PF01546:Peptidase family M20/M25/M40	5.03474	5.72035	5.11635	8.89915	5.11174	5.4797	13.0996	9.57704	14.3321	11.0208	16.0073	15.3664	12.2448	18.5176	13.5951	31.2568	24.8918	28.3146
	100794963	WD40 repeat-containing protein HOS15 && Q8BHJ5.1 RecName: Full=F-box-like/WD repeat-containing protein TBL1XR1; AltName: Full=Nuclear receptor corepressor/HDAC3 complex subunit TBLR1; AltName: Full=TBL1-related protein 1; AltName: Full=Transducin beta-lik	4.95782	5.06627	5.21978	6.32292	5.59587	6.14008	8.42617	17.8421	8.87596	33.3661	22.8339	23.8258	14.5262	18.9369	22.5904	15.9366	19.9667	18.6929
	100776157	nucleolar protein 6 && Q6NRY2.2 RecName: Full=Nucleolar protein 6 && PF03813:Nrap protein	0.337636	0.784005	0.646629	0.85319	1.01027	1.36373	1.04979	1.3042	2.89952	4.7236	7.30988	7.53282	2.05709	4.22278	3.08488	2.4936	3.41951	2.35498
	100791627	U-box domain-containing protein 5%2C transcript variant X2 && O23225.3 RecName: Full=U-box domain-containing protein 5; AltName: Full=Plant U-box protein 5 && PF04564:U-box domain|PF05804:Kinesin-associated protein (KAP)	23.3213	18.6152	21.3104	17.5106	15.066	17.006	30.66	68.8437	30.8697	98.219	65.6318	89.6571	49.3847	17.9967	30.3601	20.7284	34.0676	27.0938
	100780246	NmrA-like family domain-containing protein%2C transcript variant X1 && E1U332.1 RecName: Full=Isoflavone reductase-like protein; AltName: Full=Pollen allergen Ole e 12.01; AltName: Allergen=Ole e 12.01 && PF05368:NmrA-like family	0	0	0.0345323	0.832202	0.56812	0.775485	0.579524	7.01477	1.2106	40.5232	33.973	39.9784	33.0089	9.81112	45.9668	151.461	110.286	208.35
	100781863	NmrA-like family domain-containing protein && P52575.1 RecName: Full=Isoflavone reductase; Short=IFR; AltName: Full=2'-hydroxyisoflavone reductase; AltName: Full=NADPH:isoflavone oxidoreductase && PF05368:NmrA-like family	0.565685	0.7324	1.19172	1.51495	0.250156	2.33561	3.9696	8.85233	3.73914	7.48213	13.519	28.9758	43.6322	28.6891	15.5299	131.679	66.8807	134.865
	100787726	probable mitochondrial chaperone BCS1-B && Q8GW96.1 RecName: Full=AAA-ATPase At2g18193 && PF00004:ATPase family associated with various cellular activities (AAA)|PF14363:Domain associated at C-terminal with AAA	2.49251	2.61925	3.72731	2.68484	1.69865	1.38037	5.26754	8.23825	5.75774	19.5255	21.7226	22.4864	18.525	11.5673	9.49441	17.3997	21.8456	27.4274
	100805954	calcium-dependent protein kinase 28 && Q9FKW4.1 RecName: Full=Calcium-dependent protein kinase 28 && PF13202:EF hand|PF13499:EF-hand domain pair|PF00069:Protein kinase domain	6.4722	8.28954	9.4631	4.06459	4.36627	5.3477	6.35615	49.4633	14.3617	93.9828	70.9548	71.6453	20.2962	9.48701	49.783	29.9273	33.8391	27.3541
	100806628	3-dehydroquinate synthase && U3KRF2.2 RecName: Full=3-dehydroquinate synthase, chloroplastic; Flags: Precursor && PF01761:3-dehydroquinate synthase	11.7748	14.3557	14.5014	21.2462	18.9026	21.8885	26.9907	23.3081	30.259	50.8233	54.3833	59.1918	33.6114	36.0478	37.1787	69.6853	63.3896	85.1407
	100811819	la-related protein 1C && Q94K80.1 RecName: Full=La-related protein 1C; Short=AtLARP1c && PF05383:La domain	0	0	0.0814308	0.145364	0.193902	0.128007	0	1.49113	0.663891	6.13187	2.497	3.85027	3.07458	0.349982	2.5271	2.80875	3.01532	3.16156
	547874	aspartyl protease family protein 1 && Q8VYV9.1 RecName: Full=Aspartyl protease family protein 1; Flags: Precursor && PF14541:Xylanase inhibitor C-terminal|PF14543:Xylanase inhibitor N-terminal	5.20123	6.72509	5.93943	7.44087	7.72584	7.84734	8.93956	20.2109	14.9612	36.0313	20.554	25.4539	14.4161	17.7853	17.8596	13.8651	18.1411	16.2196
	100811955	aconitate hydratase 1 && P49608.1 RecName: Full=Aconitate hydratase, cytoplasmic; Short=Aconitase; AltName: Full=Citrate hydro-lyase && PF00330:Aconitase family (aconitate hydratase)|PF00694:Aconitase C-terminal domain	2.94993	5.33913	2.79137	2.65559	2.99594	2.58249	27.1954	35.0639	47.9817	58.6692	79.6151	96.4911	55.9603	44.0107	37.7556	99.7455	120.426	118.958
	100527885	probable prolyl 4-hydroxylase 10 && F4JZ24.1 RecName: Full=Probable prolyl 4-hydroxylase 10; Short=AtP4H10 && PF03171:2OG-Fe(II) oxygenase superfamily	2.56111	6.03386	4.34209	2.6555	2.36725	5.41719	7.8267	13.7426	8.71896	132.929	81.2129	85.3136	54.8367	62.3518	95.0032	76.5861	74.3284	99.7531
	100306250	uncharacterized LOC100306250 && - && -	4.57707	6.89822	3.05891	3.30078	4.42763	4.1011	32.1035	32.8167	49.1331	27.9009	37.3328	41.2117	52.7636	83.3637	67.8573	103.273	113.183	90.7783
	100816767	serine/threonine-protein kinase STY17%2C transcript variant X1 && Q8RWL6.1 RecName: Full=Serine/threonine-protein kinase STY17; AltName: Full=Serine/threonine/tyrosine-protein kinase 17 && PF07714:Protein tyrosine kinase	4.52749	4.51517	6.63205	4.39259	3.28729	5.24166	11.8379	9.81846	12.1132	8.7724	11.3779	15.5464	15.6961	16.5394	12.8051	14.2102	18.2929	17.4808
	100819452	amino acid transporter protein && Q9SX98.1 RecName: Full=Lysine histidine transporter-like 8; AltName: Full=Amino acid transporter-like protein 1 && PF01490:Transmembrane amino acid transporter protein	6.72407	20.7611	12.3243	5.1185	5.42286	3.79564	27.5419	103.929	43.2877	228.108	158.3	117.158	98.3158	72.8024	161.073	127.055	153.285	150.492
	100778831	isocitrate dehydrogenase [NAD] regulatory subunit 1%2C mitochondrial%2C transcript variant X1 && Q8LFC0.2 RecName: Full=Isocitrate dehydrogenase [NAD] regulatory subunit 1, mitochondrial; AltName: Full=IDH-I; AltName: Full=Isocitric dehydrogenase 1; AltNa	11.5494	6.7062	8.21991	14.0066	13.2644	12.8879	16.0207	21.1275	16.3883	64.8571	48.072	50.4294	31.439	34.179	51.3502	57.1382	57.563	64.7416
	100779355	phosphoserine aminotransferase 1%2C chloroplastic && Q96255.1 RecName: Full=Phosphoserine aminotransferase 1, chloroplastic; Short=AtPSAT1; AltName: Full=Phosphohydroxythreonine aminotransferase; Flags: Precursor && PF00266:Aminotransferase class-V	2.45594	5.72973	4.48974	2.53528	1.69256	1.56382	6.89401	8.859	11.9274	37.6492	25.9113	28.0073	17.7348	26.9722	24.3732	24.3275	25.1949	27.1897
	100781328	amino acid transporter AVT3C && Q9SVG0.1 RecName: Full=Amino acid transporter ANTL2; AltName: Full=Aromatic and neutral amino acid transporter-like protein 2 && PF01490:Transmembrane amino acid transporter protein	3.22756	3.08659	5.05744	9.44615	8.51504	10.8947	23.5762	29.7266	27.5646	50.468	35.1207	39.3181	20.8657	27.2023	25.6914	38.711	50.4761	47.1277
	100790557	thioredoxin reductase NTRB && Q39242.2 RecName: Full=Thioredoxin reductase 2; AltName: Full=NADPH-dependent thioredoxin reductase 2; Short=NTR2; AltName: Full=NADPH-dependent thioredoxin reductase A; Short=AtNTRA && PF07992:Pyridine nucleotide-disulphide	12.2982	15.3176	15.0696	18.6903	17.4188	18.1667	24.3589	35.2375	23.7549	142.093	52.4568	61.2369	22.7657	37.2785	102.119	80.2628	79.179	88.0679
	100806276	NAD(H) kinase 1 && Q56YN3.2 RecName: Full=NAD(H) kinase 1; Short=AtNADK-1 && PF01513:ATP-NAD kinase	10.0908	7.13889	6.81913	9.06816	7.60186	7.88619	10.9574	20.2487	15.283	39.5114	35.45	45.2924	24.3181	29.1519	26.4682	22.2781	30.9823	20.1884
	100811427	glucan endo-1%2C3-beta-glucosidase && P52395.1 RecName: Full=Glucan endo-1,3-beta-glucosidase; AltName: Full=(1->3)-beta-glucan endohydrolase; Short=(1->3)-beta-glucanase; AltName: Full=Beta-1,3-endoglucanase && PF00332:Glycosyl hydrolases family 17	0	0.692026	0.762726	1.25407	1.07755	1.94723	2.05476	4.46935	5.53108	10.8334	9.95027	15.9325	16.3055	2.7242	5.78408	11.1703	18.5322	26.3117
	547748	glucan endo-1%2C3-beta-glucosidase && A7PQW3.2 RecName: Full=Glucan endo-1,3-beta-glucosidase; AltName: Full=(1->3)-beta-glucan endohydrolase; Short=(1->3)-beta-glucanase; AltName: Full=Beta-1,3-endoglucanase; Flags: Precursor && PF00332:Glycosyl hydrolas	0	0.752151	0.164829	0.331021	0.535212	0.370154	1.34851	2.73658	2.55326	5.02216	6.10731	6.96698	22.6518	4.92166	2.74032	39.0332	14.0781	86.8722
	100775613	ER lumen protein-retaining receptor erd-2.2 && O76767.1 RecName: Full=ER lumen protein-retaining receptor && PF00810:ER lumen protein retaining receptor	5.08279	5.11439	4.05599	4.9424	4.33659	3.92852	11.0093	12.5379	9.86282	9.57948	12.4824	8.84353	10.0247	12.5097	9.45998	11.4088	9.99043	12.2055
	100777232	translocon-associated protein subunit alpha && P45434.3 RecName: Full=Translocon-associated protein subunit alpha; Short=TRAP-alpha; AltName: Full=Signal sequence receptor subunit alpha; Short=SSR-alpha; Flags: Precursor && PF03896:Translocon-associated p	12.5982	14.3794	19.556	17.0772	14.4043	15.2472	34.3463	37.04	27.6771	126.687	100.269	83.6355	51.143	59.6718	94.6281	109.883	113.174	127.282
	100786132	nucleolin 1 && Q7XTT4.2 RecName: Full=Nucleolin 2; AltName: Full=Protein NUCLEOLIN LIKE 2 && PF00076:RNA recognition motif. (a.k.a. RRM, RBD, or RNP domain)	18.0943	18.8808	24.1727	28.1007	22.8368	25.8315	36.9914	43.6255	47.8777	101.296	115.127	116.809	51.6403	76.9083	56.2918	57.738	59.0148	59.736
	100814660	polyprenol reductase 2 && Q9SI62.2 RecName: Full=Polyprenol reductase 2 && PF02544:3-oxo-5-alpha-steroid 4-dehydrogenase	0.556364	0.953379	0.783476	0.587414	1.51962	0.760077	2.23522	2.78517	2.12066	1.52778	3.80389	4.13106	6.49695	6.01153	4.27235	12.2812	11.1133	11.5351
	100306041	uncharacterized LOC100306041 && - && -	28.7648	23.9153	22.5638	26.1923	18.1867	26.252	61.5839	68.1599	27.6427	184.934	67.2423	104.985	41.3193	34.4796	100.699	47.0337	52.0335	37.8655
	100802215	arabinosyltransferase RRA2 && Q9LN62.1 RecName: Full=Arabinosyltransferase RRA3; AltName: Full=Protein REDUCED RESIDUAL ARABINOSE 3 && PF03407:Nucleotide-diphospho-sugar transferase	2.54996	6.87187	4.06051	4.77522	2.96954	3.10526	8.31078	10.423	10.1551	25.0782	23.5212	23.9793	20.2547	25.197	21.7117	24.1752	23.4035	26.4372
	100803270	dolichyl-diphosphooligosaccharide--protein glycosyltransferase 48 kDa subunit-like && Q944K2.1 RecName: Full=Dolichyl-diphosphooligosaccharide--protein glycosyltransferase 48 kDa subunit; Short=Oligosaccharyl transferase 48 kDa subunit; AltName: Full=Prot	7.80908	9.14198	6.77897	5.64521	4.62929	8.72599	19.5571	14.5718	18.3181	22.997	35.4041	45.8612	25.6658	25.7681	20.0617	35.4898	27.9184	34.1411
	100527091	uncharacterized LOC100527091 && P27054.1 RecName: Full=Endochitinase PR4; Flags: Precursor && PF00182:Chitinase class I	3.15491	3.52971	5.58244	6.09646	4.32195	3.77566	13.9976	15.3295	14.7247	123.494	67.4651	53.0728	101.407	21.2741	75.1208	223.029	280.328	274.342
	100784723	cyanogenic beta-glucosidase && B8AVF0.1 RecName: Full=Beta-glucosidase 12; Flags: Precursor && PF00232:Glycosyl hydrolase family 1	0.872343	3.11505	0.565876	1.20257	2.0766	1.91222	1.65059	47.7116	19.3107	79.8509	135.236	143.047	30.9396	10.8743	50.7125	56.8918	68.7248	33.1489
	100786860	UDP-glucose iridoid glucosyltransferase && U3UA11.1 RecName: Full=UDP-glucose iridoid glucosyltransferase; AltName: Full=UDP-glucose glucosyltransferase 7; Short=CrUGT7; AltName: Full=UDP-glycosyltransferase 76A2 && PF00201:UDP-glucoronosyl and UDP-glucos	0	0.290841	0.254944	0	0.0551881	0	1.06962	2.73881	3.0658	15.5912	11.8078	18.0816	23.6762	53.9212	29.5282	23.6098	22.2228	26.2654
	106795173	pumilio homolog 2 && Q9ZW06.1 RecName: Full=Pumilio homolog 2; Short=APUM-2; Short=AtPUM2 && PF07990:Nucleic acid binding protein NABP|PF00806:Pumilio-family RNA binding repeat	0.0937367	0	0.192344	0.183125	0.355302	0.161259	0.322793	1.22726	2.23722	2.00932	2.35922	1.46983	1.80431	1.57794	0.341094	0.847422	1.12294	1.30147
	100793210	scarecrow-like protein 14 && Q9XE58.2 RecName: Full=Scarecrow-like protein 14; Short=AtSCL14; AltName: Full=GRAS family protein 2; Short=AtGRAS-2 && PF03514:GRAS domain family	6.40724	5.71227	5.75871	4.32338	4.90872	5.22124	9.10734	30.1176	17.9462	28.1426	19.0934	27.9151	10.3329	6.704	11.7314	12.2511	13.9261	10.9249
	102661406	- && Q9XE58.2 RecName: Full=Scarecrow-like protein 14; Short=AtSCL14; AltName: Full=GRAS family protein 2; Short=AtGRAS-2 && -	0.373789	1.5586	0.673758	1.08999	0.783941	1.1537	2.15541	12.646	3.67346	48.8655	27.1164	27.0906	7.80158	5.25807	15.9853	5.39491	10.3346	4.8404
	100797436	telomere repeat-binding protein 5%2C transcript variant X1 && Q9FFY9.1 RecName: Full=Telomere repeat-binding protein 4; AltName: Full=H-protein promoter binding factor-1; Short=AtTBP1; AltName: Full=Telomeric DNA-binding protein 1 && -	5.08756	6.40111	6.10391	6.00648	5.82695	4.86997	24.7979	22.771	25.8402	13.4658	10.8505	15.21	16.6085	12.9669	14.623	15.3847	17.9736	14.4182
	100305425	protein kinase && Q9LFP7.1 RecName: Full=Probable receptor-like protein kinase At5g15080 && PF00069:Protein kinase domain	5.4758	2.19884	5.55893	4.9617	4.33547	4.49763	13.2658	14.8622	10.5106	36.3117	20.1992	22.3695	18.1587	14.4831	32.3792	35.9736	34.5682	46.4749
	100810214	probable protein phosphatase 2C 4 && Q9LQN6.1 RecName: Full=Probable protein phosphatase 2C 4; Short=AtPP2C04; AltName: Full=Protein POLTERGEIST-LIKE 5; AltName: Full=Protein phosphatase 2C PLL5; Short=PP2C PLL5 && PF00481:Protein phosphatase 2C	5.94198	6.73151	6.71728	4.56724	6.82572	8.57176	10.5436	25.006	11.5489	110.177	61.2384	66.721	19.8489	27.315	60.9621	33.0994	39.2167	37.3986
	100803283	protein SOSEKI 2 && Q9LX14.1 RecName: Full=Protein UPSTREAM OF FLC && PF06136:Domain of unknown function (DUF966)	0	0	0	0.0475695	0.392255	0.215432	0.335402	5.28299	0.912465	43.6119	16.3425	19.3196	1.94978	0.506339	22.9781	10.3809	13.5695	14.5007
	100809687	ankyrin repeat-containing protein At5g02620 && Q6AWW5.1 RecName: Full=Ankyrin repeat-containing protein At5g02620 && PF13962:Domain of unknown function|PF13637:Ankyrin repeats (many copies)|PF12796:Ankyrin repeats (3 copies)	3.1848	6.07223	4.09595	3.03996	3.31533	2.63948	14.3454	14.6311	15.8075	9.92191	10.239	12.5029	16.9769	13.2735	11.6207	8.23314	10.5413	7.24083
	106797835	uncharacterized LOC106797835 && - && -	0	0	0.0463763	0	0	0	0.194573	3.30631	0.151239	12.6769	9.36205	12.2929	3.13228	4.15427	7.40175	8.01161	6.56827	7.82608
	100783315	elongation factor G-2%2C mitochondrial%2C transcript variant X2 && F4IW10.1 RecName: Full=Elongation factor G-2, mitochondrial; Short=EF-Gmt; Short=mEF-G 1-2; AltName: Full=Elongation factor G1-2; Flags: Precursor && PF00679:Elongation factor G C-terminus	4.6043	4.43137	2.57517	5.92038	4.40893	6.22111	9.13443	7.04949	10.1475	30.332	24.6267	23.7037	12.609	12.6742	15.4169	11.6939	11.7271	11.8565
	100811293	E3 ubiquitin-protein ligase PUB24 && Q9SF15.1 RecName: Full=E3 ubiquitin-protein ligase PUB24; AltName: Full=Plant U-box protein 24; AltName: Full=U-box domain-containing protein 24 && PF04564:U-box domain	0.328636	0.390032	0.83919	2.21588	1.6955	1.60187	2.1125	12.4643	3.96252	27.6391	17.8254	21.4428	15.777	7.62482	42.1652	13.9459	21.8127	13.8964
	100778648	probable F-box protein At2g36090 && Q9XIN8.1 RecName: Full=F-box protein At2g27310 && -	2.59206	1.8338	3.4395	4.68408	2.30274	2.83479	5.92096	131.489	71.1158	74.5159	79.0563	99.6297	13.0389	9.07973	63.4704	73.2603	73.0301	66.1245
	100780787	vesicle-associated membrane protein 714-like && Q9FMR5.1 RecName: Full=Vesicle-associated membrane protein 714; Short=AtVAMP714 && PF00957:Synaptobrevin|PF13774:Regulated-SNARE-like domain	5.81724	11.4002	6.43138	6.68962	4.69186	7.77865	22.9461	19.5354	17.6706	35.4442	33.0628	27.8625	27.8375	29.417	24.4716	35.1107	42.705	42.3571
	100794780	T-complex protein 1 subunit beta%2C transcript variant X1 && Q940P8.1 RecName: Full=T-complex protein 1 subunit beta; Short=TCP-1-beta; AltName: Full=CCT-beta; AltName: Full=Chaperonin CCT2 && PF00118:TCP-1/cpn60 chaperonin family	4.50961	6.60559	5.78216	4.96496	5.21795	4.07627	12.754	9.22098	12.1134	8.83535	16.0222	12.8291	12.0839	14.967	13.8448	13.4927	11.263	11.7844
	100808412	serine carboxypeptidase-like 51%2C transcript variant X1 && Q67Y83.2 RecName: Full=Serine carboxypeptidase-like 51; Flags: Precursor && PF00450:Serine carboxypeptidase	1.69635	3.60328	1.7513	1.47253	1.05491	2.41672	3.98262	5.77553	8.00812	9.10326	13.0688	11.5281	10.6903	13.6644	17.385	11.6826	7.27179	10.5216
	100808944	4-coumarate--CoA ligase-like 7%2C transcript variant X1 && Q9M0X9.1 RecName: Full=4-coumarate--CoA ligase-like 7; AltName: Full=4-coumarate--CoA ligase isoform 6; Short=At4CL6 && PF00501:AMP-binding enzyme|PF13193:AMP-binding enzyme C-terminal domain	9.6436	9.21719	7.73574	11.9321	12.036	11.2701	50.1437	47.572	65.6894	68.0582	49.2641	57.636	98.5538	157.838	75.7985	95.0144	139.696	105.74
	100306602	repetitive proline-rich cell wall protein 3 && P15642.1 RecName: Full=Repetitive proline-rich cell wall protein 3; Flags: Precursor && -	115.163	312.175	319.389	195.003	191.958	168.214	1107.32	672.242	996.538	299.53	569.031	561.019	1150.25	1201.23	1188.4	900.264	804.316	777.191
	100804165	two-component response regulator ARR9 && O80366.1 RecName: Full=Two-component response regulator ARR9; AltName: Full=Response reactor 4 && PF00072:Response regulator receiver domain	1.01771	3.06352	3.16726	1.82667	0.379729	3.06392	4.41581	37.9275	25.6632	52.6843	38.5372	38.6086	35.6074	26.145	55.3028	24.4058	22.7056	28.1243
	100127421	WRKY transcription factor 19 && Q6IEQ7.1 RecName: Full=WRKY transcription factor WRKY24; Short=OsWRKY24 && PF03106:WRKY DNA -binding domain	8.20262	10.6931	9.22384	8.51159	6.63487	7.59506	27.9962	159.731	98.9746	306.258	274.339	238.68	123.727	110.627	178.986	140.362	197.369	188.84
	100786478	phosphomethylpyrimidine synthase%2C chloroplastic%2C transcript variant X1 && O82392.1 RecName: Full=Phosphomethylpyrimidine synthase, chloroplastic; AltName: Full=Hydroxymethylpyrimidine phosphate synthase; Short=HMP-P synthase; Short=HMP-phosphate synth	0.863736	0.662145	0.7618	0.893656	0.772712	0.860269	6.995	5.71808	7.39975	3.75169	4.67198	2.0271	3.89976	6.97172	1.66456	3.2049	4.40047	2.87453
	100796378	non-specific phospholipase C1 && Q8L7Y9.1 RecName: Full=Non-specific phospholipase C1; Flags: Precursor && PF04185:Phosphoesterase family	13.8698	11.5403	11.0979	12.8176	15.9046	15.5995	28.3248	43.4789	39.752	44.3696	32.4616	36.5505	24.8454	32.0541	31.5479	27.7295	32.329	34.9953
	100799888	probable LRR receptor-like serine/threonine-protein kinase At1g06840%2C transcript variant X1 && C0LGD7.2 RecName: Full=Probable LRR receptor-like serine/threonine-protein kinase At1g06840; Flags: Precursor && PF13855:Leucine rich repeat|PF00069:Protein k	2.26498	2.07459	1.49208	0.837511	1.09218	1.16067	19.1029	24.2615	25.0944	6.66867	8.58857	8.3972	12.8856	10.0211	5.02943	6.5274	8.3984	7.35474
	100813585	cysteine-rich receptor-like protein kinase && Q9CAL3.1 RecName: Full=Cysteine-rich receptor-like protein kinase 2; Short=Cysteine-rich RLK2; Flags: Precursor && PF00069:Protein kinase domain|PF01657:Salt stress response/antifungal	1.01991	1.47454	0.716205	0.445544	0.357057	1.13073	2.73168	7.05817	1.98175	31.212	8.79024	13.1849	3.72569	5.14503	9.71809	6.41655	4.31743	5.20174
	100305943	OXS3-like protein && - && -	7.43004	4.82838	2.90068	9.42802	7.53497	10.1274	6.15381	38.5375	7.58543	41.8318	25.9427	28.5439	9.54923	5.34824	18.6225	20.0516	25.0884	19.4754
	100791090	probable polyamine oxidase 4 && Q8H191.1 RecName: Full=Probable polyamine oxidase 4; Short=AtPAO4; AltName: Full=Amine oxidase 2 && PF01593:Flavin containing amine oxidoreductase	5.46383	4.49467	5.20921	5.56723	5.16343	5.54127	9.96911	27.1105	14.2497	77.9672	47.2609	38.3993	28.9765	41.4284	60.8762	20.6884	23.738	24.8375
	100796533	glutamate decarboxylase && Q42521.2 RecName: Full=Glutamate decarboxylase 1; Short=GAD 1 && PF00282:Pyridoxal-dependent decarboxylase conserved domain	13.8559	29.7712	24.4122	14.5956	13.2271	13.2253	57.0829	66.4093	68.984	127.359	119.038	132.2	104.757	94.9106	74.1414	128.902	126.681	159.188
	100306214	protein C2-DOMAIN ABA-RELATED 4-like && Q9LVH4.1 RecName: Full=Protein C2-DOMAIN ABA-RELATED 4; AltName: Full=C2 domain-containing protein; Short=AtC2; AltName: Full=GTPase activating protein 1; Short=AtGAP1 && PF00168:C2 domain	34.0002	38.4328	51.0546	27.2157	26.6641	27.9331	71.3438	121.28	63.0727	71.4279	76.6285	67.5189	43.07	39.0813	78.8185	46.5132	27.6259	31.0001
	100779537	uncharacterized protein At1g66480 && Q6NLC8.1 RecName: Full=Uncharacterized protein At1g66480 && PF14009:Domain of unknown function (DUF4228)	0	0	0	0	0	0	0.602547	1.35876	0.0731802	1.1721	1.20418	1.22179	1.64192	0.934	2.98458	3.79853	5.33743	4.9942
	106795104	receptor-like cytoplasmic kinase 176%2C transcript variant X1 && P46573.2 RecName: Full=Protein kinase APK1B, chloroplastic; Flags: Precursor && PF07714:Protein tyrosine kinase	0.30125	0	0.0524493	0	0	0.0471138	0.264063	9.75797	1.62492	27.9434	15.3124	17.7354	14.1452	2.08812	18.021	20.4019	27.0768	31.3631
	100783133	UDP-glycosyltransferase 76B1 && Q9M052.1 RecName: Full=UDP-glycosyltransferase 76F1 && PF00201:UDP-glucoronosyl and UDP-glucosyl transferase	3.1205	3.61487	2.04451	3.08822	2.22424	3.88496	7.58804	10.5979	12.7365	5.20257	6.76495	10.1402	12.2941	7.8503	7.64058	14.7696	20.0354	14.8724
	100790913	eukaryotic translation initiation factor 3 subunit F && O04202.1 RecName: Full=Eukaryotic translation initiation factor 3 subunit F; Short=eIF3f; AltName: Full=eIF-3-epsilon; AltName: Full=eIF3 p32 subunit && PF13012:Maintenance of mitochondrial structure	11.1316	10.6789	9.24671	14.94	14.234	13.6127	26.5816	19.3571	24.3611	53.8133	46.4912	48.9469	36.3023	28.1212	28.7055	37.3241	37.5815	41.0411
	547603	Hs1pro-1 domain-containing protein && O04203.1 RecName: Full=Nematode resistance protein-like HSPRO2; AltName: Full=AKINbetagamma-interacting protein 2; AltName: Full=Ortholog of sugar beet HS1 PRO-1 protein 2; AltName: Full=Protein Hs1pro-2 && PF07231:Hs	3.26534	10.0947	11.4863	3.10416	3.28765	4.4424	24.1223	49.4204	26.7931	133.713	83.6107	93.6717	22.5375	7.96803	28.0078	72.5797	84.3759	83.4172
	100795655	uncharacterized LOC100795655%2C transcript variant X2 && - && -	16.3225	14.4814	16.3611	18.986	21.6316	19.4104	13.9331	56.1353	26.7695	151.631	114.122	122.689	69.3372	42.0376	85.8082	74.1169	103.397	96.2535
	100804497	putative serine/threonine-protein kinase-like protein CCR3 && Q9LY50.1 RecName: Full=Putative serine/threonine-protein kinase-like protein CCR3; AltName: Full=Protein CRINKLY 4 RELATED 3; Short=AtCRR3; Flags: Precursor && -	1.87188	0.805768	2.56861	1.02262	1.24807	1.65993	2.27938	19.545	7.11104	29.5676	31.0475	38.9479	2.16683	1.57172	10.5684	13.3478	14.1249	12.6544
	100805573	putative serine/threonine-protein kinase-like protein CCR3 && Q9LY50.1 RecName: Full=Putative serine/threonine-protein kinase-like protein CCR3; AltName: Full=Protein CRINKLY 4 RELATED 3; Short=AtCRR3; Flags: Precursor && PF00069:Protein kinase domain	3.26692	3.97469	4.25086	1.79032	1.5934	1.37199	1.97647	20.0924	10.2019	45.3997	31.5762	28.2913	7.64717	6.54367	27.8199	26.4347	30.957	34.1591
	100808416	abscisic acid receptor PYL4 && O80920.1 RecName: Full=Abscisic acid receptor PYL4; AltName: Full=ABI1-binding protein 2; AltName: Full=PYR1-like protein 4; AltName: Full=Regulatory components of ABA receptor 10 && PF10604:Polyketide cyclase / dehydrase an	0	0	0	0.30717	0.595977	0.154567	0.433158	5.83967	0.946936	20.447	8.24439	9.80019	2.25979	0.700624	11.1568	11.3716	17.0686	15.4656
	100819288	glutathione hydrolase 1 && Q680I5.1 RecName: Full=Gamma-glutamyltranspeptidase 2; AltName: Full=Gamma-glutamyltransferase 2; AltName: Full=Glutathione hydrolase 2; Flags: Precursor && PF01019:Gamma-glutamyltranspeptidase	0	0.490276	0.338439	0.388386	0	0.21715	1.8459	3.04555	0.591264	6.73427	3.39753	5.057	3.85507	1.728	2.94727	2.04603	3.89423	2.5127
	100814656	rRNA 2'-O-methyltransferase fibrillarin 2 && Q94AH9.2 RecName: Full=Mediator of RNA polymerase II transcription subunit 36a; AltName: Full=Fibrillarin-like protein 2; AltName: Full=Histone-glutamine methyltransferase; AltName: Full=rRNA 2'-O-methyltransfe	7.25034	5.78601	4.74823	9.04603	8.36105	5.59136	14.4973	11.2228	14.7689	57.383	51.1333	53.8548	23.8802	34.7676	43.4725	33.1697	31.7071	31.4713
	100775448	protein-tyrosine-phosphatase MKP1%2C transcript variant X3 && Q9C5S1.1 RecName: Full=Protein-tyrosine-phosphatase MKP1; AltName: Full=Mitogen-activated protein kinase phosphatase 1; Short=AtMKP1 && PF00782:Dual specificity phosphatase, catalytic domain	1.41342	0.976301	1.68835	1.6315	1.41359	1.16565	5.37409	36.2478	22.2853	77.2541	48.3664	54.0594	39.7252	56.4979	73.3818	41.2043	48.4999	57.774
	100807342	glyceraldehyde-3-phosphate dehydrogenase%2C cytosolic-like && Q7FAH2.1 RecName: Full=Glyceraldehyde-3-phosphate dehydrogenase 2, cytosolic && PF00044:Glyceraldehyde 3-phosphate dehydrogenase, NAD binding domain|PF02800:Glyceraldehyde 3-phosphate dehydroge	1.19844	4.53452	1.06846	1.66009	1.30208	1.99063	3.0217	21.1401	3.71022	158.261	99.1999	118.73	94.2887	88.7993	200.792	219.77	292.983	264.747
	100792859	MACPF domain-containing protein At1g14780%2C transcript variant X1 && Q8L612.1 RecName: Full=MACPF domain-containing protein At1g14780 && PF01823:MAC/Perforin domain	1.78442	3.40359	2.74617	4.48467	4.73814	5.99344	8.29558	37.766	13.2842	76.1467	41.3767	47.1878	31.7717	16.1972	56.3651	45.4951	66.6159	69.7496
	100527220	uncharacterized LOC100527220 && Q9SVM8.1 RecName: Full=Glycine-rich RNA-binding protein 2, mitochondrial; Short=AtGR-RBP2; AltName: Full=AtRBG2; AltName: Full=Glycine-rich protein 2; Short=AtGRP2; AltName: Full=Mitochondrial RNA-binding protein 1a; Short=	22.2753	20.3941	12.3412	16.6589	11.0159	19.708	47.5587	29.5363	43.6621	61.0123	78.7423	69.6386	57.8839	65.0694	46.5231	50.1681	44.8048	43.1312
	100813275	MDIS1-interacting receptor like kinase 2 && Q8VZG8.3 RecName: Full=MDIS1-interacting receptor like kinase 2; Short=AtMIK2; AltName: Full=Probable LRR receptor-like serine/threonine-protein kinase At4g08850; Flags: Precursor && PF08263:Leucine rich repeat	0	0.104134	0.684609	0.21387	0.133379	0.122993	5.31374	8.54138	7.50711	7.47954	4.76714	5.81192	7.67436	3.56184	2.73163	2.30186	1.07323	2.11385
	102666874	uncharacterized LOC102666874 && - && -	0	0	0	0	0	0	1.46653	2.45362	1.4249	3.04294	3.4891	0	0.307403	1.18604	0.968548	1.13982	0.472388	0.935024
	100798341	alcohol dehydrogenase-like 2-like && Q9SK87.1 RecName: Full=Alcohol dehydrogenase-like 2 && PF08240:Alcohol dehydrogenase GroES-like domain|PF00107:Zinc-binding dehydrogenase	0	0	0.775085	0.145645	0.317906	0.146576	1.23229	6.37441	1.66293	12.7136	7.71393	8.70904	11.0592	6.42256	8.45499	13.9053	10.6291	14.1672
	100788478	ATPase family AAA domain-containing protein 3-B && Q6PAX2.1 RecName: Full=ATPase family AAA domain-containing protein 3-B [Xenopus laevis] && PF00004:ATPase family associated with various cellular activities (AAA)|PF12037:Domain of unknown function (DUF35	1.5314	1.01745	1.26062	1.97482	0.512363	0.762625	2.24511	3.86931	3.83838	17.3796	13.3783	16.1086	3.69243	10.033	11.3202	8.85897	7.6212	7.20433
	100804704	dihydroflavonol-4-reductase-like && Q9S9N9.1 RecName: Full=Cinnamoyl-CoA reductase 1; Short=AtCCR1; AltName: Full=Protein IRREGULAR XYLEM 4 && PF01370:NAD dependent epimerase/dehydratase family	0.946265	2.22646	1.32434	1.8353	0.573363	2.16009	3.24604	24.6421	5.05758	116.563	87.2304	90.6317	43.0886	60.356	81.4644	71.7622	55.3127	76.7961
	100791830	isoleucine--tRNA ligase%2C cytoplasmic && F4JLM5.1 RecName: Full=Isoleucine--tRNA ligase, cytoplasmic; AltName: Full=Isoleucyl-tRNA synthetase; Short=IleRS && PF08264:Anticodon-binding domain of tRNA|PF00133:tRNA synthetases class I (I, L, M and V)	3.20977	1.50274	1.96217	3.34352	3.37428	3.03211	4.38675	4.19441	5.82837	9.34107	14.3934	11.7569	4.26051	8.10734	5.42933	5.88628	5.69661	6.66134
	100792883	myosin-4%2C transcript variant X1 && - && -	0.822463	1.55774	1.94165	1.96969	1.54621	2.26947	3.63145	11.7583	5.28299	36.6838	25.5451	33.3283	25.7627	14.9438	26.2132	26.6433	29.1865	41.031
	100793408	lysine histidine transporter-like 8 && Q9SX98.1 RecName: Full=Lysine histidine transporter-like 8; AltName: Full=Amino acid transporter-like protein 1 && PF01490:Transmembrane amino acid transporter protein	0	0	0	0	0	0	0	2.06292	0.14975	7.78179	3.63755	8.15849	10.5104	7.20187	11.8077	10.0091	11.4186	16.2842
	100789013	PI-PLC X-box domain-containing protein DDB_G0293730 && P34024.1 RecName: Full=1-phosphatidylinositol phosphodiesterase; AltName: Full=Phosphatidylinositol diacylglycerol-lyase; AltName: Full=Phosphatidylinositol-specific phospholipase C; Short=PI-PLC; Fla	0	0.328906	0.880377	0	0.320971	0	1.12753	10.9058	0.22666	26.7031	15.8068	22.5062	8.34542	1.92857	13.1471	4.35149	11.4218	3.00303
	100807372	protein NUCLEAR FUSION DEFECTIVE 4 && F4I9E1.1 RecName: Full=Protein NUCLEAR FUSION DEFECTIVE 4 && PF06813:Nodulin-like	5.90185	5.61536	5.65151	9.49881	9.7082	7.4716	7.07506	27.263	7.2272	99.9843	46.6437	49.1403	9.19206	11.2376	17.5539	16.3811	18.1332	17.0822
	100783336	E3 ubiquitin-protein ligase UPL3-like && Q6WWW4.1 RecName: Full=E3 ubiquitin-protein ligase UPL3; Short=Ubiquitin-protein ligase 3; AltName: Full=HECT ubiquitin-protein ligase 3; AltName: Full=HECT-type E3 ubiquitin transferase UPL3; AltName: Full=Protein	6.66836	6.80662	7.29053	6.94109	7.23429	8.31784	9.80209	14.3465	16.1509	32.5214	23.7583	23.9536	16.8616	14.4823	12.2507	13.4564	16.8696	16.9593
	100802600	coatomer subunit alpha-2%2C transcript variant X1 && Q94A40.2 RecName: Full=Coatomer subunit alpha-1; AltName: Full=Alpha-coat protein 1; Short=Alpha-COP 1 && PF04053:Coatomer WD associated region|PF00400:WD domain, G-beta repeat|PF06957:Coatomer (COPI) a	0.546067	0.383585	0.45615	0.734844	0.346807	0.549661	1.08292	1.06482	1.22452	3.42859	2.07537	3.25194	3.01616	2.92941	1.55371	3.43118	3.21159	3.9182
	100804188	uncharacterized LOC100804188 && - && -	20.014	26.9277	25.5934	25.2032	21.8488	21.155	39.4726	155.544	22.0903	834.194	300.9	367.135	116.04	83.8779	519.517	158.606	203.564	161.111
	100788658	bifunctional dihydrofolate reductase-thymidylate synthase%2C transcript variant X1 && P51820.1 RecName: Full=Bifunctional dihydrofolate reductase-thymidylate synthase; Short=DHFR-TS; Includes: RecName: Full=Dihydrofolate reductase; Includes: RecName: Full	0	0	0.154757	0.120864	0	0.434419	0.340876	1.9648	1.10399	3.94063	4.20173	4.79508	4.62736	4.5334	3.45194	5.74168	4.62208	6.45793
	100789718	uncharacterized LOC100789718 && - && PF14009:Domain of unknown function (DUF4228)	8.86638	14.2612	16.4076	8.04304	8.38897	11.6504	19.843	47.1562	25.1399	168.59	116.73	120.306	45.9298	35.3947	66.6218	92.519	78.1079	130.001
	100809876	F-box protein SKIP16-like && Q9LND7.1 RecName: Full=F-box protein SKIP16; AltName: Full=SKP1-interacting partner 16 && PF04379:Protein of unknown function (DUF525)	15.1302	14.8783	14.2127	13.8341	14.0306	16.1513	22.1042	36.0472	33.4886	30.7719	42.9324	35.5056	30.5439	24.5837	26.99	32.7082	32.9509	35.022
	100784033	nucleolar GTP-binding protein 1%2C transcript variant X1 && Q9C6I8.1 RecName: Full=Nucleolar GTP-binding protein 1 && PF06858:Nucleolar GTP-binding protein 1 (NOG1)|PF08155:NOGCT (NUC087) domain	2.3995	2.72196	4.25185	5.65424	3.83037	4.5909	7.98238	9.29054	10.9421	32.864	32.2655	28.6144	13.0936	24.0934	21.373	22.6564	21.8003	25.1301
	100815586	uncharacterized LOC100815586 && Q9XE58.2 RecName: Full=Scarecrow-like protein 14; Short=AtSCL14; AltName: Full=GRAS family protein 2; Short=AtGRAS-2 && PF03514:GRAS domain family	5.71044	6.5334	5.40371	3.39668	3.26413	3.86904	5.14767	21.5084	15.2325	17.8184	17.0498	14.3246	4.86733	5.85561	7.35543	10.8518	10.9096	10.2361
	100779732	protein SOSEKI 2 && Q9LX14.1 RecName: Full=Protein UPSTREAM OF FLC && PF06136:Domain of unknown function (DUF966)	0.148151	0.839181	0.685688	0.25325	0.757515	0.212391	1.05153	6.90438	1.65781	135.645	66.4614	46.9887	4.52471	6.18287	57.182	14.8856	17.7152	15.006
	100791114	GABA transporter 1%2C transcript variant X2 && F4HW02.1 RecName: Full=GABA transporter 1; Short=AtGAT1; AltName: Full=Bidirectional amino acid transporter 1 && PF01490:Transmembrane amino acid transporter protein	1.15297	3.35873	1.13561	1.99905	1.61153	1.61514	6.67026	8.2255	5.96654	94.0811	61.0198	64.8585	44.0905	44.6688	73.7359	56.14	50.611	78.6527
	100788485	serine/threonine-protein phosphatase BSL3%2C transcript variant X2 && Q9SHS7.2 RecName: Full=Serine/threonine-protein phosphatase BSL3; AltName: Full=BSU1-like protein 3 && PF13418:Galactose oxidase, central domain|PF00149:Calcineurin-like phosphoesterase	1.51617	2.15452	1.5935	2.22301	2.24855	3.01125	1.75311	5.25665	5.48533	10.214	8.47567	8.77759	5.02698	4.12259	4.05562	4.36564	5.95965	5.8025
	100781179	O-fucosyltransferase 1%2C transcript variant X2 && Q8W486.1 RecName: Full=Uncharacterized protein At1g04910 && PF10250:GDP-fucose protein O-fucosyltransferase	2.18874	2.44414	2.77706	3.74144	4.33285	3.76537	4.96825	5.04046	5.36119	24.2666	12.8203	11.937	7.44653	9.86135	12.6602	11.2084	11.1032	13.7117
	100527206	putative calcium-binding protein && Q9LSQ6.1 RecName: Full=Calcium-binding protein PBP1; AltName: Full=KIC-related protein 2; AltName: Full=PINOID-binding protein 1 && PF13833:EF-hand domain pair	0	0	0	0	0	0	0.509382	15.5222	1.21481	112.995	37.8641	44.1223	16.7213	1.69777	22.1421	18.7474	21.6584	30.1656
	100811121	callose synthase 12 && Q9ZT82.1 RecName: Full=Callose synthase 12; AltName: Full=1,3-beta-glucan synthase; AltName: Full=Protein GLUCAN SYNTHASE-LIKE 5; AltName: Full=Protein POWDERY MILDEW RESISTANT 4 && PF14288:1,3-beta-glucan synthase subunit FKS1, dom	1.85993	2.34962	1.14124	2.80896	3.27898	3.41716	2.67699	6.10474	6.11127	16.7991	14.8685	12.7222	7.04784	9.38748	6.88026	6.76621	9.84275	8.05617
	100814167	probable L-type lectin-domain containing receptor kinase VII.2 && O49445.2 RecName: Full=Probable L-type lectin-domain containing receptor kinase VII.2; Short=Arabidopsis thaliana lectin-receptor kinase d; Short=AthlecRK-d; Short=LecRK-VII.2; Flags: Precu	0	0	0.242417	0.196703	0.0954116	0	0.906113	17.9929	1.97638	51.7608	35.7596	29.5868	7.77302	3.58927	18.1238	10.1182	11.8178	11.7227
	100817871	transmembrane E3 ubiquitin-protein ligase FLY2 && P36096.1 RecName: Full=Transmembrane E3 ubiquitin-protein ligase 1; Flags: Precursor && PF13639:Ring finger domain	3.46385	6.65885	4.97537	6.50123	5.29781	5.13359	6.3187	13.8767	11.2371	15.9203	15.9208	15.3172	14.5693	17.1556	15.202	17.8252	18.0757	19.2115
	100811463	probable alpha%2Calpha-trehalose-phosphate synthase [UDP-forming] 7 && Q9LMI0.1 RecName: Full=Probable alpha,alpha-trehalose-phosphate synthase [UDP-forming] 7; AltName: Full=Trehalose-6-phosphate synthase 7; Short=AtTPS7 && PF00982:Glycosyltransferase fa	5.38515	7.15838	6.95908	6.9562	5.98242	6.47601	11.9869	11.8488	14.0412	12.9299	12.9426	17.4075	15.1851	22.8615	14.3533	15.1694	18.1148	12.775
	100810407	receptor-like serine/threonine-protein kinase SD1-8 && O81905.1 RecName: Full=Receptor-like serine/threonine-protein kinase SD1-8; AltName: Full=Arabidopsis thaliana receptor kinase 3; AltName: Full=S-domain-1 (SD1) receptor kinase 8; Short=SD1-8; Flags:	29.7289	38.4448	22.2038	32.0843	26.5525	30.6621	82.7087	143.171	122.82	251.851	238.059	254.207	116.003	129.333	112.431	93.7442	137.553	105.991
	102667134	G-type lectin S-receptor-like serine/threonine-protein kinase At4g27290 && O81832.4 RecName: Full=G-type lectin S-receptor-like serine/threonine-protein kinase At4g27290; Flags: Precursor && PF07714:Protein tyrosine kinase|PF01453:D-mannose binding lectin	10.3609	7.89507	9.49428	13.7945	15.7022	14.4757	21.8636	28.0254	33.2256	27.7195	37.111	39.6699	53.6559	54.9695	50.3122	41.5549	37.7631	42.5224
	100782811	G-type lectin S-receptor-like serine/threonine-protein kinase At4g27290 && O81832.4 RecName: Full=G-type lectin S-receptor-like serine/threonine-protein kinase At4g27290; Flags: Precursor && PF00954:S-locus glycoprotein domain|PF08276:PAN-like domain|PF01	0.396811	0.402832	0.48361	1.07913	1.03192	0.372355	0.550728	3.06996	1.14059	7.30739	5.11969	8.29031	5.02263	1.39088	2.89062	3.60452	5.67669	5.36464
	100786000	G-type lectin S-receptor-like serine/threonine-protein kinase At4g27290%2C transcript variant X1 && O81832.4 RecName: Full=G-type lectin S-receptor-like serine/threonine-protein kinase At4g27290; Flags: Precursor && PF01453:D-mannose binding lectin|PF0771	2.60294	1.54022	1.63572	2.10308	3.23737	2.15151	4.85292	25.6167	9.14453	58.6876	39.161	41.126	21.4818	7.54116	32.072	21.3354	29.1795	30.3368
	100820202	probable cyclic nucleotide-gated ion channel 5%2C transcript variant X1 && Q8RWS9.1 RecName: Full=Probable cyclic nucleotide-gated ion channel 5; Short=AtCNGC5; AltName: Full=Cyclic nucleotide- and calmodulin-regulated ion channel 5 && PF00520:Ion transpo	5.89397	3.07576	3.16753	5.8772	5.901	4.86289	7.98977	8.02426	7.48122	12.7344	10.2771	12.3776	11.6332	10.8042	9.95769	14.5118	13.4492	15.2118
	100795147	protein transport protein Sec61 subunit alpha && Q54XK2.1 RecName: Full=Protein transport protein Sec61 subunit alpha; AltName: Full=Secretory 61 complex subunit alpha && PF00344:SecY translocase|PF10559:Plug domain of Sec61p	6.5165	5.74722	6.3832	3.93454	4.90749	4.73107	12.6819	22.8951	13.7221	68.1771	52.7372	45.4015	23.7903	27.8941	34.8982	41.0858	43.1091	51.7342
	100800262	methionine S-methyltransferase && Q9LTB2.1 RecName: Full=Methionine S-methyltransferase; AltName: Full=AdoMet:Met S-methyltransferase && PF00155:Aminotransferase class I and II|PF06325:Ribosomal protein L11 methyltransferase (PrmA)	0.137759	1.4566	0.82081	0.641047	0.926485	0.579316	1.47588	3.16353	3.8837	7.45171	9.81305	7.18239	7.28722	6.97596	4.97109	7.05246	7.08347	7.95806
	100795680	elongation factor 1-gamma-like && Q9FUM1.1 RecName: Full=Elongation factor 1-gamma; Short=EF-1-gamma; AltName: Full=eEF-1B gamma && PF00647:Elongation factor 1 gamma, conserved domain|PF00043:Glutathione S-transferase, C-terminal domain|PF02798:Glutathion	27.2012	25.157	29.0516	33.3115	30.7604	27.2926	60.2676	53.5988	61.3594	154.44	156.031	146.044	89.1362	94.8894	86.7115	96.5237	90.8785	95.8202
	100811465	potassium channel AKT2/3%2C transcript variant X1 && Q38898.1 RecName: Full=Potassium channel AKT2/3 && PF00520:Ion transport protein|PF00027:Cyclic nucleotide-binding domain|PF12796:Ankyrin repeats (3 copies)|PF11834:KHA, dimerisation domain of potassium	2.24933	5.9027	9.0251	3.68614	7.16734	4.34932	7.88668	31.084	14.2661	77.9472	55.1764	50.0927	16.665	9.01978	42.3596	11.1242	6.92836	11.1016
	100776714	MLO-like protein 6 && Q94KB7.2 RecName: Full=MLO-like protein 6; Short=AtMlo6 && PF03094:Mlo family	0.0160217	0	0	0.0136938	0.0398536	0	0.56644	0.899003	1.16326	5.39579	4.21446	3.12149	1.39601	0.22211	0.221057	0.337969	0.663482	0.619111
	100170706	protein disulfide isomerase-like protein%2C transcript variant X1 && Q9FF55.1 RecName: Full=Protein disulfide isomerase-like 1-4; Short=AtPDIL1-4; AltName: Full=Protein disulfide isomerase 2; Short=AtPDI2; AltName: Full=Protein disulfide isomerase-like 2-	3.52629	4.97376	4.11614	4.86189	3.24398	4.738	6.7216	7.9435	10.2282	19.4397	20.9103	25.9567	15.9534	20.0938	15.1615	23.2042	25.2352	26.8547
	100820005	BTB domain and kelch-repeat-containing protein%2C transcript variant X1 && Q9FKJ0.1 RecName: Full=F-box/kelch-repeat protein At5g60570 && PF01344:Kelch motif	3.52464	6.62506	6.6056	5.42253	6.67995	5.67377	5.90692	48.9487	14.7215	485.178	364.912	336.027	87.9039	116.92	180.013	172.598	247.559	186.934
	102660002	alpha carbonic anhydrase 7 && Q8L817.1 RecName: Full=Alpha carbonic anhydrase 7; Short=AtaCA7; Short=AtalphaCA7; AltName: Full=Alpha carbonate dehydratase 7; Flags: Precursor && PF00194:Eukaryotic-type carbonic anhydrase	0	0	0	0	0	0	0.479966	1.87538	0.23317	8.39396	18.6882	5.38571	2.22293	0.554525	0.226419	3.41065	2.91537	5.79554
	100791299	aspartic proteinase 36 && Q9S9K4.2 RecName: Full=Aspartic proteinase-like protein 2; Flags: Precursor && PF00026:Eukaryotic aspartyl protease	1.50712	3.04889	2.86233	2.03956	2.47845	1.59887	2.70454	24.3599	3.2749	94.4361	49.3864	71.9601	20.3973	7.20385	57.0509	27.3298	38.6954	35.7665
	100811467	glucan endo-1%2C3-beta-glucosidase 14 && Q9ZQG9.2 RecName: Full=Glucan endo-1,3-beta-glucosidase 14; AltName: Full=(1->3)-beta-glucan endohydrolase 14; Short=(1->3)-beta-glucanase 14; AltName: Full=Beta-1,3-endoglucanase 14; Short=Beta-1,3-glucanase 14; F	0.24597	0.826774	0.434837	0.113202	0.627533	0.292952	1.0034	5.32606	1.50669	64.0684	37.108	33.047	38.581	18.3282	39.781	35.3749	41.2336	60.352
	100499969	uncharacterized LOC100499969%2C transcript variant X1 && Q9ZQH1.2 RecName: Full=Probable calcium-binding protein CML48; AltName: Full=Calmodulin-like protein 48 && -	1.52939	2.16823	1.34735	1.56861	1.24274	0.631456	5.16129	49.7734	6.94903	124.483	70.73	63.9163	45.3905	26.9796	87.3926	44.3171	50.4139	52.544
	100815215	protein GL2-INTERACTING REPRESSOR 1%2C transcript variant X2 && - && -	0	0	0	0.259994	0	0	1.22211	10.2412	0.712448	54.8998	32.8441	44.136	86.8243	0.461239	38.9841	59.0172	83.534	113.361
	100787419	E3 ubiquitin-protein ligase PUB23 && Q84TG3.1 RecName: Full=E3 ubiquitin-protein ligase PUB23; AltName: Full=Plant U-box protein 23; AltName: Full=U-box domain-containing protein 23 && PF04564:U-box domain	0	0	0	0	0	0.116828	1.41873	32.8659	5.83191	141.866	53.3413	85.6742	94.7966	56.9572	129.123	83.1994	112.631	104.212
	100780817	cellulose synthase-like protein B5%2C transcript variant X2 && O80891.1 RecName: Full=Cellulose synthase-like protein B4; Short=AtCslB4 && PF03552:Cellulose synthase	1.64509	1.79225	2.36297	3.10363	2.96096	3.158	8.51142	4.25895	5.48186	12.1416	7.80544	7.87239	4.48728	2.29451	2.38477	0.556839	0.830799	0.44635
	100794803	aconitate hydratase%2C cytoplasmic && P49608.1 RecName: Full=Aconitate hydratase, cytoplasmic; Short=Aconitase; AltName: Full=Citrate hydro-lyase && PF00330:Aconitase family (aconitate hydratase)|PF00694:Aconitase C-terminal domain	12.7422	16.3381	16.4312	20.4101	21.9605	20.6773	21.2047	47.1158	38.0796	201.899	152.612	142.02	60.0984	85.4872	109.775	82.2348	89.8424	111.589
	100795338	protein DETOXIFICATION 40 && Q9LVD9.1 RecName: Full=Protein DETOXIFICATION 40; Short=AtDTX40; AltName: Full=Multidrug and toxic compound extrusion protein 40; Short=MATE protein 40 && PF01554:MatE	11.2456	19.8917	15.0436	13.9587	12.1592	13.975	68.1558	90.0798	78.0003	304.6	219.621	235.821	89.9501	152.814	213.727	265.17	291.587	302.539
	100797992	homeobox-leucine zipper protein HDG2%2C transcript variant X3 && Q94C37.1 RecName: Full=Homeobox-leucine zipper protein HDG2; AltName: Full=HD-ZIP protein HDG2; AltName: Full=Homeodomain GLABRA 2-like protein 2; AltName: Full=Homeodomain transcription fac	3.20398	3.60832	5.39285	1.75035	2.98526	1.71893	13.3897	14.0086	16.1685	6.52576	6.78925	4.98512	4.59894	3.46293	1.99823	2.01695	1.72691	1.70183
	100807904	terpene synthase 14 && B9RHP7.1 RecName: Full=Probable terpene synthase 11; Short=RcSeTPS11 && PF03936:Terpene synthase family, metal binding domain|PF01397:Terpene synthase, N-terminal domain	0	0	0	0	0	0	1.70718	59.1048	11.097	81.8213	90.6877	95.1713	64.056	49.8335	87.4035	112.56	86.9622	123.624
	100810583	G-type lectin S-receptor-like serine/threonine-protein kinase At2g19130%2C transcript variant X1 && O64477.1 RecName: Full=G-type lectin S-receptor-like serine/threonine-protein kinase At2g19130; Flags: Precursor && PF00954:S-locus glycoprotein domain|PF0	2.93526	3.1023	3.38438	1.60425	1.35763	2.30154	6.30542	6.34905	9.6339	23.7363	20.2281	27.3964	5.3092	4.94806	5.616	9.68779	10.5842	12.0883
	100775462	probable serine/threonine-protein kinase At1g54610 && F4I114.1 RecName: Full=Probable serine/threonine-protein kinase At1g09600 && PF00069:Protein kinase domain	3.51579	3.46814	3.04602	3.95891	4.7506	4.33625	3.04918	20.6496	6.43352	96.8251	54.8039	60.3355	26.4347	14.119	34.0764	30.5452	40.2308	43.2381
	100778128	receptor-like protein kinase HSL1 && Q9SGP2.1 RecName: Full=Receptor-like protein kinase HSL1; AltName: Full=Protein HAESA-LIKE1; Flags: Precursor && PF13855:Leucine rich repeat|PF08263:Leucine rich repeat N-terminal domain|PF00069:Protein kinase domain	1.14579	0.98545	0.768034	1.39902	1.15362	1.22493	1.03903	3.55138	4.21703	6.16753	7.44982	3.93016	6.92527	6.46715	10.5624	5.07021	4.0501	5.67343
	732651	NAC domain protein NAC4 && Q9LDY8.1 RecName: Full=NAC domain-containing protein 55; Short=ANAC055; AltName: Full=NAC domain-containing protein 3; Short=AtNAC3 && PF02365:No apical meristem (NAM) protein	0.0370294	2.01358	2.09206	0.538036	1.47375	1.43332	2.88609	16.7954	2.80416	139.277	58.9411	58.8837	118.115	36.351	185.617	162.266	267.432	278.764
	100788649	nuclear/nucleolar GTPase 2 && Q9C923.1 RecName: Full=Nuclear/nucleolar GTPase 2; Short=AtNug2; AltName: Full=DAR GTPase 5 && PF01926:50S ribosome-binding GTPase|PF08153:NGP1NT (NUC091) domain	9.74477	5.11635	9.08727	9.75738	10.0999	10.1366	19.4157	19.2861	23.6194	43.1199	33.2026	26.1573	24.0465	24.0781	24.9241	24.6571	23.1393	26.1387
	100790593	dynein light chain%2C cytoplasmic && Q86A88.1 RecName: Full=Dynein light chain, cytoplasmic; AltName: Full=Dynein light chain LC8-type 2 && PF01221:Dynein light chain type 1	0.549753	0	1.6545	1.00688	0	0.337772	3.78628	11.3842	1.96202	77.384	43.8156	51.5064	24.4797	15.3786	44.9273	24.1525	25.7744	33.7506
	100527689	VQ motif-containing protein 19 && Q5M750.1 RecName: Full=VQ motif-containing protein 4; Short=AtVQ4; AltName: Full=MPK3/6-targeted VQ-motif-containing protein 1 && PF05678:VQ motif	4.34021	5.63757	4.47996	11.7069	7.40775	10.8848	11.368	14.1799	12.4315	34.9589	16.9304	19.9142	22.1263	26.4703	38.7956	18.7739	21.9416	22.2431
	100797812	phytosulfokine receptor 2-like && Q9FN37.1 RecName: Full=Phytosulfokine receptor 2; Short=AtPSKR2; AltName: Full=Phytosulfokine LRR receptor kinase 2; Flags: Precursor && PF13855:Leucine rich repeat|PF12799:Leucine Rich repeats (2 copies)|PF00069:Protein	2.01929	1.00522	2.11721	1.98805	1.80147	1.7919	1.49929	9.20306	3.84137	38.0768	25.4872	26.6006	10.6536	11.2506	23.8322	14.4871	17.1212	17.9883
	100809703	protein transport protein Sec61 subunit alpha%2C transcript variant X1 && Q54XK2.1 RecName: Full=Protein transport protein Sec61 subunit alpha; AltName: Full=Secretory 61 complex subunit alpha && PF00344:SecY translocase|PF10559:Plug domain of Sec61p	23.8772	32.8751	29.9783	33.7164	26.5943	30.5837	42.3581	91.1392	63.1566	313.396	246.182	211.155	88.5755	108.572	142.158	132.607	137.136	164.996
	100785451	probable leucine-rich repeat receptor-like serine/threonine-protein kinase At3g14840 && C0LGN2.1 RecName: Full=Probable leucine-rich repeat receptor-like serine/threonine-protein kinase At3g14840; Flags: Precursor && PF07714:Protein tyrosine kinase|PF1172	0	0	0	0	0.0273223	0	0.198579	1.80275	0.0385883	9.14722	6.55131	7.41461	8.34713	0.613844	3.77708	4.37182	13.9358	16.9584
	100788639	probable sodium/metabolite cotransporter BASS1%2C chloroplastic && Q93YR2.1 RecName: Full=Probable sodium/metabolite cotransporter BASS1, chloroplastic; AltName: Full=Bile acid transporter 2; AltName: Full=Bile acid-sodium symporter family protein 1; Flag	0	0	0	0	0	0	0.525164	3.66737	2.76612	10.2659	10.3533	6.74916	6.89068	11.2365	5.5859	4.62114	1.6382	5.76012
	100305754	kunitz family trypsin and protease inhibitor protein && P32765.1 RecName: Full=21 kDa seed protein; Flags: Precursor && PF00197:Trypsin and protease inhibitor	0.0620347	0	0.118807	0.42417	0.720111	0	4.08734	0.638157	1.98565	2.7925	8.88004	8.68159	2.89765	1.66623	1.77767	1.65295	2.37627	4.14052
	100796029	vestitone reductase && Q40316.1 RecName: Full=Vestitone reductase && PF01370:NAD dependent epimerase/dehydratase family	2.22503	3.4789	3.06958	4.54484	3.03314	5.22268	5.84834	7.22999	8.30265	15.8445	21.0399	18.2651	29.1672	18.527	25.0159	33.1187	26.1198	33.2083
	100797629	transcription factor bHLH130 && Q66GR3.1 RecName: Full=Transcription factor bHLH130; AltName: Full=Basic helix-loop-helix protein 130; Short=AtbHLH130; Short=bHLH 130; AltName: Full=Transcription factor EN 69; AltName: Full=bHLH transcription factor bHLH1	0.689142	0.540492	0.253812	1.78969	1.45049	1.82394	5.26047	78.6513	12.1881	100.666	57.4961	85.7155	49.261	24.8945	85.2092	33.4882	45.1949	31.3475
	100792174	60S ribosomal protein L3 && P35684.2 RecName: Full=60S ribosomal protein L3 && PF00297:Ribosomal protein L3	1.00243	1.46009	2.4367	1.08745	0.479523	0.895426	10.2542	9.15832	10.0534	92.049	48.4919	31.9509	24.4162	38.4166	56.2238	49.9535	42.4701	54.131
	100795340	ethylene receptor%2C transcript variant X1 && O81122.1 RecName: Full=Ethylene receptor && PF02518:Histidine kinase-, DNA gyrase B-, and HSP90-like ATPase|PF01590:GAF domain|PF00512:His Kinase A (phospho-acceptor) domain|PF00072:Response regulator receiver	3.4354	2.92359	3.75787	3.93699	4.22472	3.67442	10.0904	12.9714	13.5608	15.7026	19.9451	18.1125	14.9673	26.7557	17.3156	16.7706	13.5604	18.5016
	100797814	phosducin-like protein 3%2C transcript variant X1 && Q9H2J4.1 RecName: Full=Phosducin-like protein 3; AltName: Full=HTPHLP; AltName: Full=PhPL3; AltName: Full=Viral IAP-associated factor 1; Short=VIAF-1 && PF02114:Phosducin	7.57192	7.1682	7.38711	7.54698	6.1799	8.43236	18.6147	14.2512	10.9518	24.5358	25.0913	23.774	16.4817	17.7075	16.904	20.5026	21.4531	21.8466
	100783717	probable serine/threonine-protein kinase WNK10 && Q944Q0.1 RecName: Full=Serine/threonine-protein kinase WNK8; Short=AtWNK8; AltName: Full=Protein kinase with no lysine 8 && PF00069:Protein kinase domain	3.79687	2.53745	2.1601	5.55501	4.74082	6.10924	8.39874	10.5688	10.5491	22.6399	14.7558	13.2993	12.6193	14.3588	16.4271	12.0511	14.2666	12.2135
	102660925	VQ motif-containing protein 22 && Q9LIE6.1 RecName: Full=VQ motif-containing protein 22; Short=AtVQ22 && PF05678:VQ motif	2.82662	2.63781	4.85101	1.34915	2.98291	3.85231	2.4482	28.8374	12.8679	91.5594	69.6599	91.5158	32.6782	27.0992	54.1556	76.1728	83.4962	95.7288
	100795276	linoleate 13S-lipoxygenase 2-1%2C chloroplastic && O24370.1 RecName: Full=Linoleate 13S-lipoxygenase 2-1, chloroplastic; AltName: Full=Lipoxygenase 2-1; Flags: Precursor && PF00305:Lipoxygenase|PF01477:PLAT/LH2 domain	0.336766	1.74406	1.05702	0.207881	0.279232	0.25749	4.01383	44.3541	20.8432	254.843	128.483	144.315	26.9904	13.6168	26.5484	47.6084	33.2185	71.836
	100817899	LEAF RUST 10 DISEASE-RESISTANCE LOCUS RECEPTOR-LIKE PROTEIN KINASE-like 2.3 && Q9FF31.1 RecName: Full=LEAF RUST 10 DISEASE-RESISTANCE LOCUS RECEPTOR-LIKE PROTEIN KINASE-like 2.1; AltName: Full=Probable receptor-like serine/threonine-protein kinase LRK10L-	0.821141	2.58091	1.883	1.58836	0.752523	1.15242	4.91374	57.1092	28.3249	24.4984	43.6755	67.6572	22.7688	21.9058	21.6041	37.162	31.5661	30.8955
	100305367	stress-induced receptor-like kinase && P93604.1 RecName: Full=Rust resistance kinase Lr10; AltName: Full=Probable receptor-like serine/threonine-protein kinase LRK10; Flags: Precursor && PF13947:Wall-associated receptor kinase galacturonan-binding|PF00069	7.39831	15.314	9.42918	4.32059	3.49288	4.71057	16.0568	57.3205	36.1556	72.0765	65.3586	59.062	27.1267	16.8353	25.3167	16.6908	25.5403	12.8869
	102662104	rust resistance kinase Lr10 && P93604.1 RecName: Full=Rust resistance kinase Lr10; AltName: Full=Probable receptor-like serine/threonine-protein kinase LRK10; Flags: Precursor && PF00069:Protein kinase domain	5.03909	7.6854	5.34983	9.36288	5.42711	7.63244	11.4207	27.225	24.5662	20.1814	40.3083	36.5604	15.3998	15.8745	8.74888	24.1417	31.3864	28.4128
	106794110	LEAF RUST 10 DISEASE-RESISTANCE LOCUS RECEPTOR-LIKE PROTEIN KINASE-like 2.5 && P93604.1 RecName: Full=Rust resistance kinase Lr10; AltName: Full=Probable receptor-like serine/threonine-protein kinase LRK10; Flags: Precursor && PF13947:Wall-associated rece	17.2493	24.7603	18.0806	10.4822	12.3454	11.8964	48.4036	118.2	84.6047	49.3159	74.5657	81.925	67.1892	64.1012	37.4104	60.4642	73.1215	47.5514
	100791494	- && P93604.1 RecName: Full=Rust resistance kinase Lr10; AltName: Full=Probable receptor-like serine/threonine-protein kinase LRK10; Flags: Precursor && PF00069:Protein kinase domain	0	0	0	0	0	0	0.85247	0.39687	0.331308	4.52816	4.46519	3.26062	0	2.39001	0.13512	0.0471152	0.307543	0.0993855
	100785674	putative wall-associated receptor kinase-like 16 && Q9LMN7.1 RecName: Full=Wall-associated receptor kinase 5; Flags: Precursor && PF13947:Wall-associated receptor kinase galacturonan-binding|PF00069:Protein kinase domain	2.98026	3.14742	3.35378	1.95226	1.8398	2.33898	5.62835	36.1714	12.8222	87.9144	63.4503	59.0369	8.81287	6.78539	24.1038	14.1529	17.499	15.3347
	100784078	wall-associated receptor kinase 2%2C transcript variant X1 && Q9LMP1.1 RecName: Full=Wall-associated receptor kinase 2; Flags: Precursor && PF07645:Calcium-binding EGF domain|PF00069:Protein kinase domain|PF13947:Wall-associated receptor kinase galacturon	2.96037	2.89515	2.49057	2.34951	1.40263	2.29178	9.78661	15.8794	18.9845	19.8129	19.5584	36.4394	14.0559	6.28422	35.4141	12.3486	10.0701	17.0849
	100810949	uncharacterized LOC100810949 && - && -	0	0	0	0	0	0	0.186921	3.11827	0.242152	5.94699	1.66026	6.11754	1.32345	0	0.864144	1.11918	0.883074	1.36201
	100799425	amino acid transporter AVT6B%2C transcript variant X2 && Q5SPB1.1 RecName: Full=Sodium-coupled neutral amino acid transporter 2; AltName: Full=Amino acid transporter A2; AltName: Full=Solute carrier family 38 member 2; AltName: Full=System A amino acid tr	2.15457	6.27649	3.23544	1.40207	0.893239	1.66376	11.3316	9.66253	8.46771	2.36756	3.29507	2.55303	4.86047	0.827337	1.53314	3.39783	3.65006	2.89564
	100306559	SPFH domain-containing protein && Q9CAR7.1 RecName: Full=Hypersensitive-induced response protein 2; Short=AtHIR2 && PF01145:SPFH domain / Band 7 family	61.2519	56.0647	62.0544	55.7943	57.5571	54.2301	157.24	93.3361	102.899	167.556	126.632	136.332	114.087	94.9444	109.345	142.267	232.919	166.17
	100813126	AAA-ATPase ASD%2C mitochondrial && Q9FLD5.1 RecName: Full=AAA-ATPase ASD, mitochondrial; AltName: Full=AAA-ATPase 1; AltName: Full=Protein ATPASE-IN-SEED-DEVELOPMENT && PF00004:ATPase family associated with various cellular activities (AAA)|PF14363:Domain	1.52807	2.11625	1.19939	1.47733	0.789284	0.861901	2.63679	45.8697	8.19429	113.098	76.4064	73.3796	17.3715	17.0816	79.2551	31.6497	35.9448	30.9758
	100814544	inactive LRR receptor-like serine/threonine-protein kinase BIR2 && Q9LSI9.1 RecName: Full=Inactive LRR receptor-like serine/threonine-protein kinase BIR2; AltName: Full=Protein BAK1-INTERACTING RECEPTOR-LIKE KINASE 2; Flags: Precursor && PF07714:Protein t	3.39918	3.98087	5.38553	6.12752	3.26257	3.91621	9.03804	8.41922	8.81362	12.2961	9.72907	11.7866	5.20001	9.33536	9.92654	10.9557	12.7755	9.76991
	100775868	protein ETHYLENE INSENSITIVE 3 && O24606.1 RecName: Full=Protein ETHYLENE INSENSITIVE 3 && PF04873:Ethylene insensitive 3	27.6912	31.9256	24.731	25.2248	25.3417	28.0409	86.8824	133.251	148.786	204.573	158.252	168.646	118.172	133.966	171.538	105.199	130.827	110.176
	100818629	ETHYLENE INSENSITIVE 3-like 1 protein && O24606.1 RecName: Full=Protein ETHYLENE INSENSITIVE 3 && PF04873:Ethylene insensitive 3	10.1224	12.3078	12.6009	12.4508	12.5348	13.1551	36.6358	73.4053	83.3545	43.438	57.6953	57.2436	59.9718	56.7791	46.3126	32.6396	44.7203	32.8791
	100808812	L-ascorbate oxidase && Q40588.1 RecName: Full=L-ascorbate oxidase; Short=ASO; Short=Ascorbase; Flags: Precursor && PF00394:Multicopper oxidase|PF07732:Multicopper oxidase|PF07731:Multicopper oxidase	0.0556561	0	0	0.237847	0.346108	0.406927	0.156521	3.72151	1.39042	47.4628	27.6461	19.2814	6.1743	9.47578	32.1044	4.17091	3.88935	5.66993
	100500309	uncharacterized LOC100500309 && - && -	11.3146	28.5861	15.4494	11.6405	9.20782	12.526	13.8896	536.51	48.1741	1195.07	654.469	780.222	180.968	95.8556	949.563	386.973	409.224	352.939
	100805992	probable pectin methyltransferase QUA2%2C transcript variant X1 && Q9C9Q8.2 RecName: Full=Probable pectin methyltransferase QUA2; AltName: Full=Protein OVERSENSITIVE TO SUGAR 1; AltName: Full=Protein QUASIMODO 2; AltName: Full=Protein TUMOROUS SHOOT DEVEL	2.31384	1.77873	2.06183	2.08752	1.54549	2.46023	3.86042	3.35102	4.8422	7.07245	6.78242	4.62972	10.5511	7.50412	8.42462	11.2746	12.3601	12.0984
	100784251	7-deoxyloganetin glucosyltransferase && F8WKW1.1 RecName: Full=7-deoxyloganetin glucosyltransferase; AltName: Full=Genipin glucosyltransferase; AltName: Full=UDP-glucose glucosyltransferase 2; Short=GjUGT2; AltName: Full=UDP-glycosyltransferase 85A24 && P	2.13315	1.34029	3.064	2.01089	4.03163	1.32219	11.0402	34.412	22.4577	121.703	94.8373	76.6119	10.7079	10.2197	30.0976	33.5391	27.5402	23.5092
	100789206	probable alpha%2Calpha-trehalose-phosphate synthase [UDP-forming] 11 && Q9ZV48.1 RecName: Full=Probable alpha,alpha-trehalose-phosphate synthase [UDP-forming] 11; AltName: Full=Trehalose-6-phosphate synthase 11; Short=AtTPS11 && PF00982:Glycosyltransferas	0	0	0	0.730353	0.15745	0.816694	3.41397	3.04114	4.28066	1.89955	2.00382	5.53641	3.85924	1.68643	4.18191	5.40235	11.1074	5.00303
	100811144	glutamate receptor 2.8 && O81078.1 RecName: Full=Glutamate receptor 2.9; AltName: Full=Ligand-gated ion channel 2.9; Flags: Precursor && PF00060:Ligand-gated ion channel|PF00497:Bacterial extracellular solute-binding proteins, family 3	0.330965	0.233729	0.547417	1.15722	1.39706	1.39755	1.13626	29.5165	2.91269	83.8724	31.5842	47.7624	15.5405	3.80611	57.8946	25.9885	38.0645	33.2235
	100814899	uncharacterized LOC100814899 && - && PF05553:Cotton fibre expressed protein	0.281976	0	0.108006	0	0	0	0.725026	10.6535	0.264166	60.5511	51.9555	30.0219	6.38293	7.67152	14.3051	31.6815	23.8795	33.811
	100800640	NADPH--cytochrome P450 reductase 1 && Q05001.1 RecName: Full=NADPH--cytochrome P450 reductase; Short=CPR; Short=P450R && PF00175:Oxidoreductase NAD-binding domain|PF00258:Flavodoxin|PF00667:FAD binding domain	41.5806	38.5642	44.2258	61.7686	66.3637	57.2785	55.4939	200.101	81.5349	521.419	375.788	376.668	162.885	173.088	240.201	217.804	235.734	260.145
	100785670	uncharacterized LOC100785670 && - && PF14009:Domain of unknown function (DUF4228)	0	0	0	0	0	0	5.85373	3.88512	2.25622	3.1118	2.94652	2.97387	8.65333	17.5802	10.6715	5.94921	8.9759	5.78116
	100785661	caffeoylshikimate esterase && Q9C942.1 RecName: Full=Caffeoylshikimate esterase; AltName: Full=Lysophospholipase 2; Short=LysoPL2 && PF12146:Serine aminopeptidase, S33	5.12112	10.4174	13.6736	8.69018	8.77137	8.45637	25.0196	21.8487	39.9222	34.3392	25.1079	35.1317	34.518	54.5089	137.864	119.481	60.2937	111.486
	100812222	homeobox-leucine zipper protein HAT3 && P46602.2 RecName: Full=Homeobox-leucine zipper protein HAT3; AltName: Full=Homeodomain-leucine zipper protein HAT3; Short=HD-ZIP protein 3 && PF02183:Homeobox associated leucine zipper|PF00046:Homeobox domain	0	0	0	0	0.419217	0	0.365625	3.16794	0.157887	6.40634	4.14449	4.7171	2.63413	1.00756	4.56114	3.14343	4.65856	4.67708
	106795631	- && Q9LTS4.1 RecName: Full=Putative transcription factor bHLH041; AltName: Full=Basic helix-loop-helix protein 41; Short=AtbHLH41; Short=bHLH 41; AltName: Full=Transcription factor EN 51; AltName: Full=bHLH transcription factor bHLH041 && PF00010:Helix-l	0	0	0	0.65129	0	0.327728	0.695774	2.10548	0.513776	3.17609	6.14467	6.36804	7.03157	12.1243	12.9399	13.1131	20.3678	15.0878
	100789734	mitogen-activated protein kinase kinase 2%2C transcript variant X1 && Q9S7U9.2 RecName: Full=Mitogen-activated protein kinase kinase 2; Short=AtMAP2Kbeta; Short=AtMKK2; Short=MAP kinase kinase 2 && PF00069:Protein kinase domain	14.9173	15.3316	12.7759	13.3802	13.2583	11.332	24.3496	70.0663	29.6514	87.4661	84.7336	87.6174	49.775	46.1524	78.0584	69.8569	69.4445	69.1251
	100793947	uncharacterized LOC100793947 && - && PF06941:5' nucleotidase, deoxy (Pyrimidine), cytosolic type C protein (NT5C)	2.18867	1.85104	2.27611	1.931	2.12696	2.08506	5.16239	4.77592	3.2704	9.02441	7.80297	9.62226	6.70137	6.32118	7.34338	6.06175	6.33476	6.47605
	100794995	brefeldin A-inhibited guanine nucleotide-exchange protein 5 && F4IXW2.2 RecName: Full=Brefeldin A-inhibited guanine nucleotide-exchange protein 5; Short=BIG5; AltName: Full=ARF guanine-nucleotide exchange factor BIG5; AltName: Full=Protein BFA-VISUALIZED	3.57551	3.07367	3.22746	3.4904	3.28996	3.68145	4.75006	8.03843	7.81731	17.5416	14.5963	14.5948	10.2841	12.6855	6.49187	8.54315	9.29572	11.4641
	100817025	protein NRT1/ PTR FAMILY 4.5 && Q8VYE4.1 RecName: Full=Protein NRT1/ PTR FAMILY 4.5; Short=AtNPF4.5; AltName: Full=Protein ABA-IMPORTING TRANSPORTER 2 && PF00854:POT family	8.73344	12.3708	4.88531	13.5741	13.1086	17.2434	17.1035	15.2027	19.4195	25.9496	37.3627	40.9503	102.438	90.5919	62.7729	42.8006	37.2556	40.2144
	100786893	myosin-15 && F4I460.1 RecName: Full=Myosin-8; AltName: Full=Myosin XI B; Short=AtXIB && PF01843:DIL domain|PF02736:Myosin N-terminal SH3-like domain|PF00063:Myosin head (motor domain)	2.27515	2.84903	2.47438	1.90058	1.3999	3.00193	3.37496	6.64303	7.98087	17.0951	13.729	14.5485	7.65694	7.14478	5.09161	6.68631	8.02549	10.6083
	100810605	uncharacterized LOC100810605 && - && -	5.47223	3.93785	7.43908	8.89491	5.14502	6.76638	24.3013	13.7535	11.1763	34.5387	34.6712	19.9768	16.7655	17.1875	20.8461	20.7758	18.7664	19.7956
	100527417	uncharacterized LOC100527417 && Q9LFF9.1 RecName: Full=Soluble inorganic pyrophosphatase 4; AltName: Full=Pyrophosphate phospho-hydrolase 4; Short=PPase 4 && PF00719:Inorganic pyrophosphatase	4.79801	5.24961	4.78862	5.14053	5.60324	4.76651	10.5341	58.7109	8.96882	374.618	157.173	198.14	108.476	38.0588	128.168	98.9603	104.663	154.781
	100777619	probable adenylate kinase 1%2C chloroplastic && Q10S93.1 RecName: Full=Probable adenylate kinase 1, chloroplastic; AltName: Full=Adenylate monophosphate kinase 1; Flags: Precursor && PF00406:Adenylate kinase	9.93171	11.7703	11.9067	11.3962	9.88842	10.8637	23.9093	24.9388	19.781	61.5398	51.8577	58.691	43.7288	55.6969	62.8716	53.1355	62.2596	50.5939
	100779764	60S ribosomal protein L4 && Q9XF97.1 RecName: Full=60S ribosomal protein L4; AltName: Full=L1 && PF00573:Ribosomal protein L4/L1 family|PF14374:60S ribosomal protein L4 C-terminal domain	24.081	29.985	34.8462	36.5462	33.2584	33.3943	87.0001	80.3771	80.8149	243.396	183.516	151.502	60.9725	114.431	211.375	220.279	192.036	220.305
	100799058	protein IQ-DOMAIN 43%2C transcript variant X2 && Q9SF32.1 RecName: Full=Protein IQ-DOMAIN 1 && PF00612:IQ calmodulin-binding motif	3.56904	3.58354	2.74342	3.02972	1.83195	2.81937	10.5151	12.0113	11.9984	5.34321	6.86184	6.96217	10.9701	15.546	17.0329	14.2056	26.9708	13.5043
	100803857	phenylalanine ammonia-lyase 2.3 && P19142.1 RecName: Full=Phenylalanine ammonia-lyase class 2; AltName: Full=Phenylalanine ammonia-lyase class II && PF00221:Aromatic amino acid lyase	32.9231	57.4119	61.1264	43.3904	44.6785	38.0002	90.8748	126.549	132.572	390.757	326.221	318.507	240.385	273.573	348.955	510.112	374.887	603.756
	100819340	alpha carbonic anhydrase 7 && Q8L817.1 RecName: Full=Alpha carbonic anhydrase 7; Short=AtaCA7; Short=AtalphaCA7; AltName: Full=Alpha carbonate dehydratase 7; Flags: Precursor && PF00194:Eukaryotic-type carbonic anhydrase	0	0	0	0	0	0	0.311589	3.12788	0	14.466	10.4971	5.52006	0.609588	2.60395	3.18966	2.36792	2.05752	0.964929
	100814010	ribosome production factor 2 homolog && Q9LUG5.1 RecName: Full=Ribosome production factor 2 homolog; AltName: Full=Brix domain-containing protein 1 homolog; AltName: Full=Ribosome biogenesis protein RPF2 homolog && PF04427:Brix domain	7.10123	5.11457	6.07948	7.39588	8.65658	5.74419	14.2837	10.6432	12.4463	27.9911	31.5881	28.0679	12.5464	24.326	23.2592	20.5715	18.3065	18.7783
	100815070	fructose-bisphosphate aldolase 6%2C cytosolic && Q9SJQ9.1 RecName: Full=Fructose-bisphosphate aldolase 6, cytosolic; Short=AtFBA6; AltName: Full=Cytosolic aldolase 2; Short=cAld2 && PF00274:Fructose-bisphosphate aldolase class-I	0	0	0.341972	0.335756	0.444164	0.79868	3.73036	4.44189	2.87168	11.0745	6.55391	4.26284	1.31525	3.43461	3.63863	3.92522	5.5828	4.85086
	100786172	leucine-rich repeat receptor protein kinase HPCA1 && Q9LT96.1 RecName: Full=Probable leucine-rich repeat receptor-like protein kinase At5g49770; Flags: Precursor && PF00069:Protein kinase domain	0.773479	0.871246	2.26645	1.18997	0.923523	0.878226	6.40143	17.1	8.50227	63.7044	39.6134	40.7727	15.9803	14.6634	20.408	19.1843	18.4818	24.8892
	100793588	4'-phosphopantetheinyl transferase%2C transcript variant X1 && P40683.2 RecName: Full=4'-phosphopantetheinyl transferase gsp; AltName: Full=Gramicidin synthase-activating enzyme && PF01648:4'-phosphopantetheinyl transferase superfamily	3.27881	3.0469	1.55298	4.52001	3.04021	3.73011	4.44759	21.3982	6.52327	44.9077	31.7472	36.376	10.4826	15.1514	26.4922	15.8135	17.3375	16.1006
	100802084	transmembrane 9 superfamily member 11 && Q9FYQ8.1 RecName: Full=Transmembrane 9 superfamily member 11; AltName: Full=Endomembrane protein 6; AltName: Full=Transmembrane nine protein 11; Short=AtTMN11; Flags: Precursor && PF02990:Endomembrane protein 70	0.583293	0.631751	0.23631	0.690289	0.651055	0.906975	1.55026	3.37784	1.97914	7.10659	6.39533	6.46393	5.70305	6.06467	4.28586	5.05618	5.1097	6.09462
	100306623	uncharacterized LOC100306623 && - && -	2.46544	1.23329	1.93161	0.766261	0.929198	0.835426	1.98101	24.8731	13.415	15.0716	6.85545	4.71523	1.81197	2.20089	8.08784	1.24419	1.39224	0.26245
	100786182	EIN3-binding F-box protein 1 && Q708Y0.1 RecName: Full=EIN3-binding F-box protein 2 && -	2.07019	1.46199	2.47388	1.9595	1.91512	2.2958	1.99336	7.71211	6.6518	31.9191	17.981	16.831	24.2209	27.2613	35.99	37.4202	32.8748	43.7546
	100790274	probable sugar phosphate/phosphate translocator At2g25520 && Q9SKJ7.1 RecName: Full=Probable sugar phosphate/phosphate translocator At2g25520 && PF03151:Triose-phosphate Transporter family	3.69223	1.67536	5.58428	4.21751	4.9498	3.26499	9.37159	8.77757	7.38141	13.6923	13.6787	10.3211	9.79489	14.6202	12.8181	16.2054	13.8611	17.7788
	121173309	2-hydroxyisoflavanone synthase && Q9SWR5.1 RecName: Full=2-hydroxyisoflavanone synthase; AltName: Full=Cytochrome P450 93C1v2; AltName: Full=Isoflavone synthase 2 && PF00067:Cytochrome P450	0.115504	0.392554	0.221209	0.0987216	0.0478855	0.198706	0.765672	8.80349	2.02891	30.5225	26.7794	28.7632	23.9412	24.3939	38.554	56.7445	60.3876	95.42
	606705	2-hydroxyisoflavanone synthase && Q9SWR5.1 RecName: Full=2-hydroxyisoflavanone synthase; AltName: Full=Cytochrome P450 93C1v2; AltName: Full=Isoflavone synthase 2 && PF00067:Cytochrome P450	0.454645	0.662213	0.435359	0.3643	0.282729	0.342187	1.27859	20.5149	6.32238	73.8098	47.9066	68.1877	70.6012	60.6395	88.2426	111.741	77.3103	126.872
	106795493	isoflavone 4'-O-methyltransferase && Q84KK6.1 RecName: Full=Isoflavone 4'-O-methyltransferase; Short=GeHI4'OMT; AltName: Full=2,7,4'-trihydroxyisoflavanone 4'-O-methyltransferase; AltName: Full=S-adenosyl-L-methionine:2,7,4'-trihydroxyisoflavanone 4'-O-me	4.07294	5.79262	4.37292	10.127	3.17243	7.21916	6.80975	54.98	19.1748	110.5	94.5787	151.954	120.069	112.321	91.2142	82.2621	52.1757	82.0894
	121173310	polyubiquitin-like && P0CG71.1 RecName: Full=Polyubiquitin-A; Contains: RecName: Full=Ubiquitin; Contains: RecName: Full=Ubiquitin-related; Flags: Precursor && PF00240:Ubiquitin family	20.2213	14.5336	19.2819	24.4198	20.6521	21.449	35.9191	72.0574	47.2494	85.0412	62.8928	92.5068	57.2733	30.7348	50.6395	54.8645	64.7743	70.5699
	100776411	VQ motif-containing protein 4 && Q5M750.1 RecName: Full=VQ motif-containing protein 4; Short=AtVQ4; AltName: Full=MPK3/6-targeted VQ-motif-containing protein 1 && PF05678:VQ motif	4.48589	5.78001	6.56731	8.70046	7.29595	5.82504	8.14469	13.4729	11.5166	39.1208	28.8666	25.9803	19.1016	32.29	32.6405	27.4878	29.0707	32.0726
	100778344	serine/threonine/tyrosine-protein kinase HT1%2C transcript variant X2 && Q2MHE4.1 RecName: Full=Serine/threonine-protein kinase HT1; AltName: Full=High leaf temperature protein 1 && PF07714:Protein tyrosine kinase	7.28167	4.19518	5.92396	5.28752	3.95222	5.02474	6.89396	17.6978	10.7362	27.2901	25.3123	22.1799	12.1891	11.6517	10.9358	10.9443	11.5914	9.3104
	100802436	helicase-like transcription factor CHR28%2C transcript variant X2 && Q94BR5.1 RecName: Full=Helicase-like transcription factor CHR28; AltName: Full=Protein CHROMATIN REMODELING 28; AltName: Full=Protein SNF2-RING-HELICASE-LIKE 2 && PF00271:Helicase conser	2.83571	2.03477	2.39917	3.582	3.45605	3.63429	6.34143	8.65871	9.40658	10.177	12.6236	14.1877	16.0097	17.3172	9.71785	10.6713	16.0111	13.4821
	100798192	protein ZINC INDUCED FACILITATOR-LIKE 1%2C transcript variant X2 && Q94BZ1.1 RecName: Full=Protein ZINC INDUCED FACILITATOR-LIKE 1; AltName: Full=Protein ZIF-LIKE 1 && PF07690:Major Facilitator Superfamily	8.66286	7.28842	8.21017	15.0619	12.4716	14.8775	17.6401	27.2452	19.965	215.16	183.664	192.207	108.276	159.782	143.675	93.8392	123.932	109.568
	100800124	protein ZINC INDUCED FACILITATOR-LIKE 1 && Q94BZ1.1 RecName: Full=Protein ZINC INDUCED FACILITATOR-LIKE 1; AltName: Full=Protein ZIF-LIKE 1 && PF07690:Major Facilitator Superfamily	5.26642	2.47291	3.52775	4.64916	3.50565	6.1889	14.2445	42.7999	30.2475	369.227	320.018	307.415	224.896	319.071	306.238	222.349	203.883	244.038
	100811488	putative disease resistance RPP13-like protein 1 && Q9LRR4.1 RecName: Full=Putative disease resistance RPP13-like protein 1 && PF00931:NB-ARC domain	0.504623	1.44489	1.46204	0.873664	0.901194	0.901511	2.99424	12.9233	7.364	9.98797	13.8992	11.8944	6.3809	6.84988	10.1484	6.78044	7.23362	8.74225
	100783181	E3 ubiquitin-protein ligase KEG-like%2C transcript variant X2 && Q9FY48.2 RecName: Full=E3 ubiquitin-protein ligase KEG; AltName: Full=Protein KEEP ON GOING; AltName: Full=RING finger protein KEG && PF13445:RING-type zinc-finger|PF12796:Ankyrin repeats (3	0.0504025	0.127251	0.463339	0.120622	0.234033	0.138735	0.210595	2.96957	0.417102	15.1762	8.32492	11.6593	3.85744	2.80367	6.1304	6.31211	7.75409	7.81422
	100305482	NADPH:quinone oxidoreductase && Q9LK88.1 RecName: Full=NADPH:quinone oxidoreductase && PF03358:NADPH-dependent FMN reductase	54.5154	78.3395	66.3936	58.2088	63.6995	52.3687	143.963	239.252	162.18	832.99	761.759	753.694	471.291	660.123	997.004	785.396	713.823	833.625
	100786895	pentatricopeptide repeat-containing protein At5g24830%2C transcript variant X3 && - && PF13041:PPR repeat family|PF12854:PPR repeat	1.09645	0.835577	1.83407	1.64888	1.78373	1.26546	2.57611	3.5564	2.54631	6.24767	4.8225	3.52286	2.90485	4.02851	3.84461	3.32834	3.00307	3.47792
	100779952	uncharacterized protein At5g39865%2C transcript variant X1 && Q9FLE8.1 RecName: Full=Uncharacterized protein At5g39865 && PF00462:Glutaredoxin	8.97075	5.46411	6.55981	10.4322	9.73723	9.96113	12.5814	22.1937	10.9296	39.4301	29.3677	39.6099	35.6513	31.0434	36.0642	36.3073	46.2113	46.6017
	100782110	annexin-like protein RJ4%2C transcript variant X2 && P51074.2 RecName: Full=Annexin-like protein RJ4 && PF00191:Annexin	2.19424	2.28735	2.16296	3.08893	4.04007	3.58054	5.00408	3.68159	5.2147	10.1679	12.9492	7.79205	1.85508	0.671004	4.24667	4.76475	5.24486	6.34789
	100795896	transcription factor bHLH130%2C transcript variant X1 && Q66GR3.1 RecName: Full=Transcription factor bHLH130; AltName: Full=Basic helix-loop-helix protein 130; Short=AtbHLH130; Short=bHLH 130; AltName: Full=Transcription factor EN 69; AltName: Full=bHLH t	6.59153	2.40684	6.02503	6.23909	6.70756	5.57612	8.84187	51.1488	10.9299	100.359	63.1168	97.5011	83.0895	24.2843	60.8809	46.0256	60.3173	54.8586
	100805449	E3 ubiquitin-protein ligase RHF1A%2C transcript variant X2 && Q4TU14.1 RecName: Full=E3 ubiquitin-protein ligase RHF1A; AltName: Full=RING-H2 finger F1a; AltName: Full=RING-H2 zinc finger protein RHF1a && PF13639:Ring finger domain	1.28713	2.26945	1.10279	2.83713	3.00509	2.27256	3.70142	8.01416	4.68052	11.2944	10.9819	12.9195	11.8661	8.68697	17.1118	7.25785	6.97831	7.41693
	100807221	probable aspartic proteinase GIP2 && P13917.2 RecName: Full=Basic 7S globulin; AltName: Full=SBg7S; Short=Bg; Contains: RecName: Full=Basic 7S globulin high kDa subunit; Contains: RecName: Full=Basic 7S globulin low kDa subunit; Flags: Precursor && PF1454	0	0	0	0.0748239	0	0	4.22054	8.54178	5.51319	1.02169	2.67768	1.16109	15.5703	11.2513	3.87138	7.51632	25.7699	4.74967
[truncated: 9,298 more rows]

## Sheet: B
Category	gene_id	gene_description	WT_0h_1_fpkm	WT_0h_2_fpkm	WT_0h_3_fpkm	gmsweet15_0h_1_fpkm	gmsweet15_0h_2_fpkm	gmsweet15_0h_3_fpkm	WT_24h_1_fpkm	WT_24h_2_fpkm	WT_24h_3_fpkm	gmsweet15_24h_1_fpkm	gmsweet15_24h_2_fpkm	gmsweet15_24h_3_fpkm	WT_48h_1_fpkm	WT_48h_2_fpkm	WT_48h_3_fpkm	gmsweet15_48h_1_fpkm	gmsweet15_48h_2_fpkm	gmsweet15_48h_3_fpkm
[truncated: 10,199 more rows]

[truncated: 6 more sheets: C, D, E, F, G, H]
