# Supplementary material for: Comparative transcriptome profiling reveals the importance of GmSWEET15 in soybean susceptibility to Sclerotinia sclerotiorum
Source: Front Microbiol. 2023 Jan 26;14:1119016. doi: 10.3389/fmicb.2023.1119016 (PMC9909833; doi:10.3389/fmicb.2023.1119016)
Supplement: Supplementary file 15 [file Table_9.XLS]

## Sheet: A
NAME	GS<br> follow link to MSigDB	GS DETAILS	SIZE	ES	NES	NOM p-val	FDR q-val	FWER p-val	RANK AT MAX	LEADING EDGE
GLUCOSE_METABOLIC_PROCESS(GO:0006006)	GLUCOSE_METABOLIC_PROCESS(GO:0006006)	Details ...	23	0.433965	1.94855	0	0.550243	0.093	4052	tags=30%, list=10%, signal=34%
DEFENSE_RESPONSE(GO:0006952)	DEFENSE_RESPONSE(GO:0006952)	Details ...	65	0.588181	1.87002	0	0.509344	0.158	6982	tags=48%, list=17%, signal=58%
CATALYTIC_ACTIVITY__ACTING_ON_A_GLYCOPROTEIN(GO:0140103)	CATALYTIC_ACTIVITY__ACTING_ON_A_GLYCOPROTEIN(GO:0140103)	Details ...	20	0.553084	1.74297	0	0.961091	0.443	6542	tags=50%, list=16%, signal=60%
RESPONSE_TO_BIOTIC_STIMULUS(GO:0009607)	RESPONSE_TO_BIOTIC_STIMULUS(GO:0009607)	Details ...	29	0.706432	1.72814	0	0.997415	0.443	6982	tags=66%, list=17%, signal=79%
PLASMA_MEMBRANE_PROTEIN_COMPLEX(GO:0098797)	PLASMA_MEMBRANE_PROTEIN_COMPLEX(GO:0098797)	Details ...	39	0.471086	1.69637	0	0.925943	0.487	7983	tags=41%, list=20%, signal=51%
CALMODULIN_BINDING(GO:0005516)	CALMODULIN_BINDING(GO:0005516)	Details ...	50	0.582111	1.68774	0	0.837515	0.487	7195	tags=46%, list=18%, signal=56%
INTRAMOLECULAR_TRANSFERASE_ACTIVITY__PHOSPHOTRANSFERASES(GO:0016868)	INTRAMOLECULAR_TRANSFERASE_ACTIVITY__PHOSPHOTRANSFERASES(GO:0016868)	Details ...	15	0.39815	1.68271	0	0.767742	0.487	2617	tags=27%, list=7%, signal=29%
GLYCOSYLATION(GO:0070085)	GLYCOSYLATION(GO:0070085)	Details ...	79	0.483311	1.67832	0	0.714049	0.487	8596	tags=47%, list=21%, signal=60%
INTRAMOLECULAR_TRANSFERASE_ACTIVITY(GO:0016866)	INTRAMOLECULAR_TRANSFERASE_ACTIVITY(GO:0016866)	Details ...	52	0.28937	1.67418	0	0.654741	0.487	3680	tags=19%, list=9%, signal=21%
RIBONUCLEOPROTEIN_COMPLEX_BIOGENESIS(GO:0022613)	RIBONUCLEOPROTEIN_COMPLEX_BIOGENESIS(GO:0022613)	Details ...	70	0.458189	1.63699	0	0.796612	0.664	7845	tags=49%, list=20%, signal=60%
ADP_BINDING(GO:0043531)	ADP_BINDING(GO:0043531)	Details ...	248	0.500985	1.63334	0	0.735342	0.664	7029	tags=39%, list=18%, signal=47%
PYRIDOXAL_PHOSPHATE_BINDING(GO:0030170)	PYRIDOXAL_PHOSPHATE_BINDING(GO:0030170)	Details ...	87	0.319931	1.63124	0	0.689701	0.664	7689	tags=36%, list=19%, signal=44%
VITAMIN_B6_BINDING(GO:0070279)	VITAMIN_B6_BINDING(GO:0070279)	Details ...	87	0.319931	1.63124	0	0.636647	0.664	7689	tags=36%, list=19%, signal=44%
ORGANELLE_SUBCOMPARTMENT(GO:0031984)	ORGANELLE_SUBCOMPARTMENT(GO:0031984)	Details ...	55	0.543581	1.61742	0	0.619184	0.664	9875	tags=49%, list=25%, signal=65%
REGULATION_OF_RESPONSE_TO_STIMULUS(GO:0048583)	REGULATION_OF_RESPONSE_TO_STIMULUS(GO:0048583)	Details ...	31	0.495228	1.60751	0	0.605293	0.664	4683	tags=32%, list=12%, signal=37%
RIBOSOME_BIOGENESIS(GO:0042254)	RIBOSOME_BIOGENESIS(GO:0042254)	Details ...	66	0.473974	1.59864	0	0.58374	0.71	7845	tags=52%, list=20%, signal=64%
OXIDOREDUCTASE_ACTIVITY__ACTING_ON_THE_ALDEHYDE_OR_OXO_GROUP_OF_DONORS(GO:0016903)	OXIDOREDUCTASE_ACTIVITY__ACTING_ON_THE_ALDEHYDE_OR_OXO_GROUP_OF_DONORS(GO:0016903)	Details ...	38	0.406328	1.59284	0	0.573042	0.71	6360	tags=39%, list=16%, signal=47%
PLASMA_MEMBRANE_PART(GO:0044459)	PLASMA_MEMBRANE_PART(GO:0044459)	Details ...	41	0.395562	1.59093	0	0.548019	0.71	7983	tags=39%, list=20%, signal=49%
LIGAND_GATED_ION_CHANNEL_ACTIVITY(GO:0015276)	LIGAND_GATED_ION_CHANNEL_ACTIVITY(GO:0015276)	Details ...	26	0.42097	1.58467	0	0.528085	0.71	6895	tags=38%, list=17%, signal=46%
LIGAND_GATED_CHANNEL_ACTIVITY(GO:0022834)	LIGAND_GATED_CHANNEL_ACTIVITY(GO:0022834)	Details ...	26	0.42097	1.58467	0	0.501681	0.71	6895	tags=38%, list=17%, signal=46%
PROTEIN_GLYCOSYLATION(GO:0006486)	PROTEIN_GLYCOSYLATION(GO:0006486)	Details ...	73	0.509025	1.58145	0	0.485851	0.71	9363	tags=53%, list=23%, signal=70%
MACROMOLECULE_GLYCOSYLATION(GO:0043413)	MACROMOLECULE_GLYCOSYLATION(GO:0043413)	Details ...	73	0.509025	1.58145	0	0.463767	0.71	9363	tags=53%, list=23%, signal=70%
RESPONSE_TO_STRESS(GO:0006950)	RESPONSE_TO_STRESS(GO:0006950)	Details ...	395	0.333035	1.57934	0	0.450043	0.71	6999	tags=28%, list=17%, signal=33%
NON_MEMBRANE_BOUNDED_ORGANELLE(GO:0043228)	NON_MEMBRANE_BOUNDED_ORGANELLE(GO:0043228)	Details ...	550	0.410805	1.57332	0	0.446188	0.71	6519	tags=40%, list=16%, signal=47%
INTRACELLULAR_NON_MEMBRANE_BOUNDED_ORGANELLE(GO:0043232)	INTRACELLULAR_NON_MEMBRANE_BOUNDED_ORGANELLE(GO:0043232)	Details ...	550	0.410805	1.57332	0	0.428341	0.71	6519	tags=40%, list=16%, signal=47%
PLASMA_MEMBRANE(GO:0005886)	PLASMA_MEMBRANE(GO:0005886)	Details ...	44	0.393947	1.57016	0	0.432161	0.756	7983	tags=41%, list=20%, signal=51%
CELLULAR_AMIDE_METABOLIC_PROCESS(GO:0043603)	CELLULAR_AMIDE_METABOLIC_PROCESS(GO:0043603)	Details ...	588	0.394146	1.5692	0	0.418562	0.756	6721	tags=43%, list=17%, signal=51%
MACROMOLECULE_BIOSYNTHETIC_PROCESS(GO:0009059)	MACROMOLECULE_BIOSYNTHETIC_PROCESS(GO:0009059)	Details ...	2244	0.258429	1.56508	0	0.420257	0.802	7431	tags=29%, list=19%, signal=33%
CELLULAR_MACROMOLECULE_BIOSYNTHETIC_PROCESS(GO:0034645)	CELLULAR_MACROMOLECULE_BIOSYNTHETIC_PROCESS(GO:0034645)	Details ...	2244	0.258429	1.56508	0	0.405765	0.802	7431	tags=29%, list=19%, signal=33%
PROTEIN_PHOSPHORYLATION(GO:0006468)	PROTEIN_PHOSPHORYLATION(GO:0006468)	Details ...	1807	0.348582	1.56504	0	0.394406	0.802	8066	tags=32%, list=20%, signal=39%
GLYCOPROTEIN_METABOLIC_PROCESS(GO:0009100)	GLYCOPROTEIN_METABOLIC_PROCESS(GO:0009100)	Details ...	80	0.528066	1.56342	0	0.389528	0.802	8596	tags=52%, list=21%, signal=67%
GLYCOPROTEIN_BIOSYNTHETIC_PROCESS(GO:0009101)	GLYCOPROTEIN_BIOSYNTHETIC_PROCESS(GO:0009101)	Details ...	80	0.528066	1.56342	0	0.377355	0.802	8596	tags=52%, list=21%, signal=67%
PROTEIN_KINASE_ACTIVITY(GO:0004672)	PROTEIN_KINASE_ACTIVITY(GO:0004672)	Details ...	1828	0.346967	1.56191	0	0.36789	0.802	8066	tags=32%, list=20%, signal=38%
ORGANONITROGEN_COMPOUND_BIOSYNTHETIC_PROCESS(GO:1901566)	ORGANONITROGEN_COMPOUND_BIOSYNTHETIC_PROCESS(GO:1901566)	Details ...	993	0.333885	1.56061	0	0.358981	0.802	7285	tags=38%, list=18%, signal=45%
CELLULAR_PROTEIN_METABOLIC_PROCESS(GO:0044267)	CELLULAR_PROTEIN_METABOLIC_PROCESS(GO:0044267)	Details ...	2870	0.355998	1.56043	0	0.350582	0.802	8066	tags=34%, list=20%, signal=40%
CELLULAR_MACROMOLECULE_METABOLIC_PROCESS(GO:0044260)	CELLULAR_MACROMOLECULE_METABOLIC_PROCESS(GO:0044260)	Details ...	4656	0.291742	1.55987	0	0.342649	0.802	7375	tags=28%, list=18%, signal=30%
KINASE_ACTIVITY(GO:0016301)	KINASE_ACTIVITY(GO:0016301)	Details ...	1975	0.332889	1.55892	0	0.335145	0.802	8194	tags=32%, list=20%, signal=38%
MULTICELLULAR_ORGANISMAL_PROCESS(GO:0032501)	MULTICELLULAR_ORGANISMAL_PROCESS(GO:0032501)	Details ...	131	0.484419	1.55876	0	0.328036	0.802	6437	tags=37%, list=16%, signal=44%
PHOSPHORYLATION(GO:0016310)	PHOSPHORYLATION(GO:0016310)	Details ...	1917	0.342204	1.55617	0	0.324962	0.802	8066	tags=32%, list=20%, signal=38%
PHOSPHOTRANSFERASE_ACTIVITY__ALCOHOL_GROUP_AS_ACCEPTOR(GO:0016773)	PHOSPHOTRANSFERASE_ACTIVITY__ALCOHOL_GROUP_AS_ACCEPTOR(GO:0016773)	Details ...	1987	0.339806	1.55521	0	0.318463	0.802	8066	tags=32%, list=20%, signal=38%
ACETYLGLUCOSAMINYLTRANSFERASE_ACTIVITY(GO:0008375)	ACETYLGLUCOSAMINYLTRANSFERASE_ACTIVITY(GO:0008375)	Details ...	64	0.423693	1.55412	0	0.312281	0.802	5909	tags=31%, list=15%, signal=37%
GTPASE_BINDING(GO:0051020)	GTPASE_BINDING(GO:0051020)	Details ...	52	0.379934	1.55396	0	0.306393	0.802	8483	tags=38%, list=21%, signal=49%
PROTEIN_MODIFICATION_BY_SMALL_PROTEIN_CONJUGATION(GO:0032446)	PROTEIN_MODIFICATION_BY_SMALL_PROTEIN_CONJUGATION(GO:0032446)	Details ...	111	0.524808	1.55175	0	0.30078	0.802	6104	tags=45%, list=15%, signal=53%
TRANSFERASE_ACTIVITY__TRANSFERRING_PHOSPHORUS_CONTAINING_GROUPS(GO:0016772)	TRANSFERASE_ACTIVITY__TRANSFERRING_PHOSPHORUS_CONTAINING_GROUPS(GO:0016772)	Details ...	2219	0.322977	1.55131	0	0.295421	0.802	8194	tags=31%, list=20%, signal=37%
PROTEIN_METABOLIC_PROCESS(GO:0019538)	PROTEIN_METABOLIC_PROCESS(GO:0019538)	Details ...	3218	0.323472	1.54803	0	0.297596	0.802	8601	tags=34%, list=21%, signal=39%
PEPTIDE_METABOLIC_PROCESS(GO:0006518)	PEPTIDE_METABOLIC_PROCESS(GO:0006518)	Details ...	558	0.411717	1.54801	0	0.29254	0.802	6721	tags=45%, list=17%, signal=53%
AMIDE_BIOSYNTHETIC_PROCESS(GO:0043604)	AMIDE_BIOSYNTHETIC_PROCESS(GO:0043604)	Details ...	567	0.398501	1.54743	0	0.287698	0.802	6721	tags=44%, list=17%, signal=52%
PROTEIN_UBIQUITINATION(GO:0016567)	PROTEIN_UBIQUITINATION(GO:0016567)	Details ...	109	0.539989	1.54423	0	0.290136	0.802	6104	tags=46%, list=15%, signal=54%
O_METHYLTRANSFERASE_ACTIVITY(GO:0008171)	O_METHYLTRANSFERASE_ACTIVITY(GO:0008171)	Details ...	49	0.497686	1.54058	0	0.295482	0.802	4307	tags=39%, list=11%, signal=43%
BIOSYNTHETIC_PROCESS(GO:0009058)	BIOSYNTHETIC_PROCESS(GO:0009058)	Details ...	2941	0.239606	1.54044	0	0.290872	0.802	7285	tags=27%, list=18%, signal=31%
TRANSLATION(GO:0006412)	TRANSLATION(GO:0006412)		538	0.413639	1.53701	0	0.292403	0.845	6721	tags=45%, list=17%, signal=54%
CELLULAR_PROTEIN_MODIFICATION_PROCESS(GO:0006464)	CELLULAR_PROTEIN_MODIFICATION_PROCESS(GO:0006464)		2222	0.343197	1.53656	0	0.290388	0.845	8066	tags=32%, list=20%, signal=38%
PROTEIN_MODIFICATION_PROCESS(GO:0036211)	PROTEIN_MODIFICATION_PROCESS(GO:0036211)		2222	0.343197	1.53656	0	0.284909	0.845	8066	tags=32%, list=20%, signal=38%
PEPTIDE_BIOSYNTHETIC_PROCESS(GO:0043043)	PEPTIDE_BIOSYNTHETIC_PROCESS(GO:0043043)		545	0.412267	1.5341	0	0.284997	0.9	6721	tags=45%, list=17%, signal=53%
MACROMOLECULE_MODIFICATION(GO:0043412)	MACROMOLECULE_MODIFICATION(GO:0043412)		2283	0.336312	1.53301	0	0.280997	0.9	8066	tags=31%, list=20%, signal=37%
ION_CHANNEL_ACTIVITY(GO:0005216)	ION_CHANNEL_ACTIVITY(GO:0005216)		77	0.348587	1.53229	0	0.282341	0.9	7332	tags=32%, list=18%, signal=40%
CHANNEL_ACTIVITY(GO:0015267)	CHANNEL_ACTIVITY(GO:0015267)		77	0.348587	1.53229	0	0.277387	0.9	7332	tags=32%, list=18%, signal=40%
PASSIVE_TRANSMEMBRANE_TRANSPORTER_ACTIVITY(GO:0022803)	PASSIVE_TRANSMEMBRANE_TRANSPORTER_ACTIVITY(GO:0022803)		77	0.348587	1.53229	0	0.272605	0.9	7332	tags=32%, list=18%, signal=40%
SUBSTRATE_SPECIFIC_CHANNEL_ACTIVITY(GO:0022838)	SUBSTRATE_SPECIFIC_CHANNEL_ACTIVITY(GO:0022838)		77	0.348587	1.53229	0	0.267984	0.9	7332	tags=32%, list=18%, signal=40%
CELLULAR_BIOSYNTHETIC_PROCESS(GO:0044249)	CELLULAR_BIOSYNTHETIC_PROCESS(GO:0044249)		2778	0.243411	1.5314	0	0.265682	0.9	7455	tags=28%, list=19%, signal=32%
ORGANIC_SUBSTANCE_BIOSYNTHETIC_PROCESS(GO:1901576)	ORGANIC_SUBSTANCE_BIOSYNTHETIC_PROCESS(GO:1901576)		2805	0.243002	1.53113	0	0.262392	0.9	6765	tags=26%, list=17%, signal=29%
ORGANONITROGEN_COMPOUND_METABOLIC_PROCESS(GO:1901564)	ORGANONITROGEN_COMPOUND_METABOLIC_PROCESS(GO:1901564)		3742	0.302873	1.52988	0	0.260138	0.9	8066	tags=31%, list=20%, signal=35%
CELLULAR_NITROGEN_COMPOUND_BIOSYNTHETIC_PROCESS(GO:0044271)	CELLULAR_NITROGEN_COMPOUND_BIOSYNTHETIC_PROCESS(GO:0044271)		2268	0.246808	1.52945	0	0.257607	0.9	7072	tags=28%, list=18%, signal=32%
ORGANELLE(GO:0043226)	ORGANELLE(GO:0043226)		1558	0.2711	1.52811	0	0.25785	0.9	8289	tags=31%, list=21%, signal=37%
INTRACELLULAR_ORGANELLE(GO:0043229)	INTRACELLULAR_ORGANELLE(GO:0043229)		1558	0.2711	1.52811	0	0.253883	0.9	8289	tags=31%, list=21%, signal=37%
PHOSPHORUS_METABOLIC_PROCESS(GO:0006793)	PHOSPHORUS_METABOLIC_PROCESS(GO:0006793)		2179	0.31854	1.52526	0	0.256258	0.9	8066	tags=31%, list=20%, signal=37%
PHOSPHATE_CONTAINING_COMPOUND_METABOLIC_PROCESS(GO:0006796)	PHOSPHATE_CONTAINING_COMPOUND_METABOLIC_PROCESS(GO:0006796)		2179	0.31854	1.52526	0	0.252433	0.9	8066	tags=31%, list=20%, signal=37%
NCRNA_METABOLIC_PROCESS(GO:0034660)	NCRNA_METABOLIC_PROCESS(GO:0034660)		173	0.249376	1.52299	0	0.25063	0.9	7440	tags=32%, list=19%, signal=39%
GATED_CHANNEL_ACTIVITY(GO:0022836)	GATED_CHANNEL_ACTIVITY(GO:0022836)		37	0.346501	1.52249	0	0.248882	0.9	7332	tags=32%, list=18%, signal=40%
ION_GATED_CHANNEL_ACTIVITY(GO:0022839)	ION_GATED_CHANNEL_ACTIVITY(GO:0022839)		37	0.346501	1.52249	0	0.245327	0.9	7332	tags=32%, list=18%, signal=40%
STRUCTURAL_CONSTITUENT_OF_RIBOSOME(GO:0003735)	STRUCTURAL_CONSTITUENT_OF_RIBOSOME(GO:0003735)		396	0.473353	1.52235	0	0.242787	0.9	6519	tags=50%, list=16%, signal=59%
TRANSFERASE_ACTIVITY(GO:0016740)	TRANSFERASE_ACTIVITY(GO:0016740)		3609	0.289449	1.52151	0	0.242663	0.9	8066	tags=29%, list=20%, signal=33%
MITOCHONDRIAL_MEMBRANE(GO:0031966)	MITOCHONDRIAL_MEMBRANE(GO:0031966)		42	0.571579	1.52015	0	0.240229	0.9	9013	tags=52%, list=22%, signal=68%
AMINOGLYCAN_METABOLIC_PROCESS(GO:0006022)	AMINOGLYCAN_METABOLIC_PROCESS(GO:0006022)		19	0.611242	1.51744	0	0.243614	0.9	5874	tags=53%, list=15%, signal=62%
CATALYTIC_ACTIVITY__ACTING_ON_A_PROTEIN(GO:0140096)	CATALYTIC_ACTIVITY__ACTING_ON_A_PROTEIN(GO:0140096)		2565	0.303391	1.51273	0	0.247091	0.9	8066	tags=29%, list=20%, signal=34%
POLYSACCHARIDE_BINDING(GO:0030247)	POLYSACCHARIDE_BINDING(GO:0030247)		70	0.418729	1.50944	0	0.247067	0.9	7233	tags=36%, list=18%, signal=44%
PATTERN_BINDING(GO:0001871)	PATTERN_BINDING(GO:0001871)		70	0.418729	1.50944	0	0.243858	0.9	7233	tags=36%, list=18%, signal=44%
RRNA_PROCESSING(GO:0006364)	RRNA_PROCESSING(GO:0006364)		39	0.399599	1.50788	0	0.243138	0.9	7845	tags=46%, list=20%, signal=57%
RRNA_METABOLIC_PROCESS(GO:0016072)	RRNA_METABOLIC_PROCESS(GO:0016072)		39	0.399599	1.50788	0	0.24006	0.9	7845	tags=46%, list=20%, signal=57%
GENE_EXPRESSION(GO:0010467)	GENE_EXPRESSION(GO:0010467)		2274	0.24298	1.50611	0	0.2398	0.9	6816	tags=26%, list=17%, signal=29%
UBIQUITIN_PROTEIN_TRANSFERASE_ACTIVITY(GO:0004842)	UBIQUITIN_PROTEIN_TRANSFERASE_ACTIVITY(GO:0004842)		137	0.496863	1.50509	0	0.240418	0.9	9879	tags=54%, list=25%, signal=71%
UBIQUITIN_LIKE_PROTEIN_TRANSFERASE_ACTIVITY(GO:0019787)	UBIQUITIN_LIKE_PROTEIN_TRANSFERASE_ACTIVITY(GO:0019787)		137	0.496863	1.50509	0	0.237486	0.9	9879	tags=54%, list=25%, signal=71%
IONOTROPIC_GLUTAMATE_RECEPTOR_ACTIVITY(GO:0004970)	IONOTROPIC_GLUTAMATE_RECEPTOR_ACTIVITY(GO:0004970)		25	0.43467	1.50489	0	0.239323	0.9	6895	tags=40%, list=17%, signal=48%
EXTRACELLULAR_LIGAND_GATED_ION_CHANNEL_ACTIVITY(GO:0005230)	EXTRACELLULAR_LIGAND_GATED_ION_CHANNEL_ACTIVITY(GO:0005230)		25	0.43467	1.50489	0	0.236474	0.9	6895	tags=40%, list=17%, signal=48%
GLUTAMATE_RECEPTOR_ACTIVITY(GO:0008066)	GLUTAMATE_RECEPTOR_ACTIVITY(GO:0008066)		25	0.43467	1.50489	0	0.233692	0.9	6895	tags=40%, list=17%, signal=48%
TRANSMITTER_GATED_ION_CHANNEL_ACTIVITY(GO:0022824)	TRANSMITTER_GATED_ION_CHANNEL_ACTIVITY(GO:0022824)		25	0.43467	1.50489	0	0.230975	0.9	6895	tags=40%, list=17%, signal=48%
TRANSMITTER_GATED_CHANNEL_ACTIVITY(GO:0022835)	TRANSMITTER_GATED_CHANNEL_ACTIVITY(GO:0022835)		25	0.43467	1.50489	0	0.22832	0.9	6895	tags=40%, list=17%, signal=48%
NEUROTRANSMITTER_RECEPTOR_ACTIVITY(GO:0030594)	NEUROTRANSMITTER_RECEPTOR_ACTIVITY(GO:0030594)		25	0.43467	1.50489	0	0.225726	0.9	6895	tags=40%, list=17%, signal=48%
MITOCHONDRIAL_PART(GO:0044429)	MITOCHONDRIAL_PART(GO:0044429)		60	0.548553	1.50486	0	0.22392	0.9	10377	tags=57%, list=26%, signal=76%
MITOCHONDRIAL_INNER_MEMBRANE(GO:0005743)	MITOCHONDRIAL_INNER_MEMBRANE(GO:0005743)		20	0.533596	1.5013	0	0.225608	0.9	9013	tags=55%, list=22%, signal=71%
ENDOPLASMIC_RETICULUM_MEMBRANE(GO:0005789)	ENDOPLASMIC_RETICULUM_MEMBRANE(GO:0005789)		42	0.51898	1.49955	0.0890688	0.227262	0.9	9875	tags=50%, list=25%, signal=66%
NUCLEAR_OUTER_MEMBRANE_ENDOPLASMIC_RETICULUM_MEMBRANE_NETWORK(GO:0042175)	NUCLEAR_OUTER_MEMBRANE_ENDOPLASMIC_RETICULUM_MEMBRANE_NETWORK(GO:0042175)		42	0.51898	1.49955	0.0890688	0.224791	0.9	9875	tags=50%, list=25%, signal=66%
ENDOPLASMIC_RETICULUM_PART(GO:0044432)	ENDOPLASMIC_RETICULUM_PART(GO:0044432)		42	0.51898	1.49955	0.0890688	0.222374	0.9	9875	tags=50%, list=25%, signal=66%
ENDOPLASMIC_RETICULUM_SUBCOMPARTMENT(GO:0098827)	ENDOPLASMIC_RETICULUM_SUBCOMPARTMENT(GO:0098827)		42	0.51898	1.49955	0.0890688	0.220009	0.9	9875	tags=50%, list=25%, signal=66%
CELL_COMMUNICATION(GO:0007154)	CELL_COMMUNICATION(GO:0007154)		613	0.337832	1.49562	0	0.229308	0.9	6182	tags=25%, list=15%, signal=29%
STRUCTURAL_MOLECULE_ACTIVITY(GO:0005198)	STRUCTURAL_MOLECULE_ACTIVITY(GO:0005198)		425	0.486787	1.4943	0	0.229404	0.9	6891	tags=52%, list=17%, signal=62%
ORGANELLE_MEMBRANE(GO:0031090)	ORGANELLE_MEMBRANE(GO:0031090)		102	0.548068	1.4938	0	0.228303	0.9	8534	tags=52%, list=21%, signal=66%
REGULATION_OF_SIGNAL_TRANSDUCTION(GO:0009966)	REGULATION_OF_SIGNAL_TRANSDUCTION(GO:0009966)		23	0.513798	1.4916	0	0.228825	0.9	6604	tags=35%, list=16%, signal=42%
REGULATION_OF_CELL_COMMUNICATION(GO:0010646)	REGULATION_OF_CELL_COMMUNICATION(GO:0010646)		23	0.513798	1.4916	0	0.226513	0.9	6604	tags=35%, list=16%, signal=42%
REGULATION_OF_SIGNALING(GO:0023051)	REGULATION_OF_SIGNALING(GO:0023051)		23	0.513798	1.4916	0	0.224248	0.9	6604	tags=35%, list=16%, signal=42%
RIBOSOME(GO:0005840)	RIBOSOME(GO:0005840)		388	0.474662	1.48887	0	0.224506	0.9	6519	tags=51%, list=16%, signal=60%
CYTOSKELETAL_PART(GO:0044430)	CYTOSKELETAL_PART(GO:0044430)		69	0.308147	1.48728	0	0.226333	0.9	3724	tags=16%, list=9%, signal=18%
MYOSIN_COMPLEX(GO:0016459)	MYOSIN_COMPLEX(GO:0016459)		27	0.474398	1.48514	0	0.22752	0.9	5108	tags=30%, list=13%, signal=34%
MITOCHONDRIAL_ENVELOPE(GO:0005740)	MITOCHONDRIAL_ENVELOPE(GO:0005740)		46	0.579722	1.48335	0	0.227705	0.9	10220	tags=59%, list=26%, signal=79%
RESPONSE_TO_STIMULUS(GO:0050896)	RESPONSE_TO_STIMULUS(GO:0050896)		1092	0.261754	1.48083	0	0.230067	0.952	6999	tags=23%, list=17%, signal=28%
MULTI_ORGANISM_PROCESS(GO:0051704)	MULTI_ORGANISM_PROCESS(GO:0051704)		113	0.572735	1.47956	0	0.229054	0.952	7900	tags=50%, list=20%, signal=62%
TRNA_METABOLIC_PROCESS(GO:0006399)	TRNA_METABOLIC_PROCESS(GO:0006399)		138	0.238454	1.47693	0	0.231881	0.952	7440	tags=30%, list=19%, signal=37%
CARBOHYDRATE_BINDING(GO:0030246)	CARBOHYDRATE_BINDING(GO:0030246)		218	0.289471	1.47295	0	0.233885	0.952	7404	tags=27%, list=18%, signal=32%
RECOGNITION_OF_POLLEN(GO:0048544)	RECOGNITION_OF_POLLEN(GO:0048544)		104	0.567476	1.47159	0	0.237336	0.952	6182	tags=43%, list=15%, signal=51%
CELL_RECOGNITION(GO:0008037)	CELL_RECOGNITION(GO:0008037)		104	0.567476	1.47159	0	0.235179	0.952	6182	tags=43%, list=15%, signal=51%
POLLINATION(GO:0009856)	POLLINATION(GO:0009856)		104	0.567476	1.47159	0	0.23306	0.952	6182	tags=43%, list=15%, signal=51%
POLLEN_PISTIL_INTERACTION(GO:0009875)	POLLEN_PISTIL_INTERACTION(GO:0009875)		104	0.567476	1.47159	0	0.230979	0.952	6182	tags=43%, list=15%, signal=51%
MULTI_MULTICELLULAR_ORGANISM_PROCESS(GO:0044706)	MULTI_MULTICELLULAR_ORGANISM_PROCESS(GO:0044706)		104	0.567476	1.47159	0	0.228935	0.952	6182	tags=43%, list=15%, signal=51%
ORGANELLE_PART(GO:0044422)	ORGANELLE_PART(GO:0044422)		432	0.311703	1.46221	0	0.237556	0.952	9875	tags=34%, list=25%, signal=45%
INTRACELLULAR_ORGANELLE_PART(GO:0044446)	INTRACELLULAR_ORGANELLE_PART(GO:0044446)		432	0.311703	1.46221	0	0.235491	0.952	9875	tags=34%, list=25%, signal=45%
REPRODUCTION(GO:0000003)	REPRODUCTION(GO:0000003)		107	0.560482	1.46069	0	0.235442	0.952	8005	tags=48%, list=20%, signal=59%
REPRODUCTIVE_PROCESS(GO:0022414)	REPRODUCTIVE_PROCESS(GO:0022414)		107	0.560482	1.46069	0	0.23343	0.952	8005	tags=48%, list=20%, signal=59%
PROTEIN_CONTAINING_COMPLEX_BINDING(GO:0044877)	PROTEIN_CONTAINING_COMPLEX_BINDING(GO:0044877)		31	0.443126	1.46005	0	0.232002	0.952	8188	tags=45%, list=20%, signal=57%
RIBONUCLEOPROTEIN_COMPLEX(GO:1990904)	RIBONUCLEOPROTEIN_COMPLEX(GO:1990904)		443	0.460151	1.45593	0	0.235658	0.952	6698	tags=48%, list=17%, signal=57%
BOUNDING_MEMBRANE_OF_ORGANELLE(GO:0098588)	BOUNDING_MEMBRANE_OF_ORGANELLE(GO:0098588)		79	0.576158	1.45161	0	0.237718	0.952	8534	tags=54%, list=21%, signal=69%
TRANSMEMBRANE_SIGNALING_RECEPTOR_ACTIVITY(GO:0004888)	TRANSMEMBRANE_SIGNALING_RECEPTOR_ACTIVITY(GO:0004888)		29	0.397231	1.45062	0	0.23916	0.952	6895	tags=34%, list=17%, signal=42%
GUANYL_NUCLEOTIDE_BINDING(GO:0019001)	GUANYL_NUCLEOTIDE_BINDING(GO:0019001)		315	0.281816	1.44924	0	0.238643	0.952	9728	tags=38%, list=24%, signal=50%
SEQUENCE_SPECIFIC_DNA_BINDING(GO:0043565)	SEQUENCE_SPECIFIC_DNA_BINDING(GO:0043565)		420	0.297261	1.44903	0	0.237231	0.952	6765	tags=30%, list=17%, signal=36%
CYTOPLASMIC_PART(GO:0044444)	CYTOPLASMIC_PART(GO:0044444)		801	0.435809	1.4464	0	0.237134	0.952	9050	tags=50%, list=23%, signal=63%
G_PROTEIN_COUPLED_RECEPTOR_SIGNALING_PATHWAY(GO:0007186)	G_PROTEIN_COUPLED_RECEPTOR_SIGNALING_PATHWAY(GO:0007186)		29	0.429882	1.44594	0	0.236218	0.952	8660	tags=41%, list=22%, signal=53%
ENDOMEMBRANE_SYSTEM(GO:0012505)	ENDOMEMBRANE_SYSTEM(GO:0012505)		155	0.53612	1.44459	0	0.234859	0.952	9875	tags=54%, list=25%, signal=72%
ORGANELLE_INNER_MEMBRANE(GO:0019866)	ORGANELLE_INNER_MEMBRANE(GO:0019866)		22	0.459547	1.44401	0	0.23465	0.952	9013	tags=50%, list=22%, signal=64%
VITAMIN_BINDING(GO:0019842)	VITAMIN_BINDING(GO:0019842)		109	0.290225	1.44228	0	0.236288	0.952	7727	tags=33%, list=19%, signal=41%
VESICLE_MEDIATED_TRANSPORT(GO:0016192)	VESICLE_MEDIATED_TRANSPORT(GO:0016192)		241	0.494185	1.43807	0	0.24303	0.952	12048	tags=57%, list=30%, signal=81%
PURINE_NUCLEOTIDE_BINDING(GO:0017076)	PURINE_NUCLEOTIDE_BINDING(GO:0017076)		2742	0.293628	1.43725	0	0.243819	0.952	8454	tags=31%, list=21%, signal=36%
ADENYL_NUCLEOTIDE_BINDING(GO:0030554)	ADENYL_NUCLEOTIDE_BINDING(GO:0030554)		2427	0.295989	1.43698	0	0.243793	0.952	8194	tags=30%, list=20%, signal=35%
CALCIUM_DEPENDENT_PHOSPHOLIPID_BINDING(GO:0005544)	CALCIUM_DEPENDENT_PHOSPHOLIPID_BINDING(GO:0005544)		16	0.480261	1.43547	0	0.244182	0.952	9187	tags=38%, list=23%, signal=49%
RIBONUCLEOTIDE_BINDING(GO:0032553)	RIBONUCLEOTIDE_BINDING(GO:0032553)		2758	0.291652	1.43467	0	0.242835	0.952	8454	tags=31%, list=21%, signal=36%
ENDOPLASMIC_RETICULUM(GO:0005783)	ENDOPLASMIC_RETICULUM(GO:0005783)		77	0.497585	1.43442	0	0.241508	0.952	9875	tags=51%, list=25%, signal=67%
ADENYL_RIBONUCLEOTIDE_BINDING(GO:0032559)	ADENYL_RIBONUCLEOTIDE_BINDING(GO:0032559)		2421	0.295781	1.43398	0	0.240201	0.952	8194	tags=30%, list=20%, signal=35%
CYTOPLASM(GO:0005737)	CYTOPLASM(GO:0005737)		959	0.388061	1.43335	0	0.239336	0.952	8625	tags=45%, list=22%, signal=56%
GTP_BINDING(GO:0005525)	GTP_BINDING(GO:0005525)		304	0.271819	1.43324	0	0.24029	0.952	9728	tags=38%, list=24%, signal=49%
PURINE_NUCLEOSIDE_BINDING(GO:0001883)	PURINE_NUCLEOSIDE_BINDING(GO:0001883)		304	0.271819	1.43324	0	0.238548	0.952	9728	tags=38%, list=24%, signal=49%
RIBONUCLEOSIDE_BINDING(GO:0032549)	RIBONUCLEOSIDE_BINDING(GO:0032549)		304	0.271819	1.43324	0	0.236832	0.952	9728	tags=38%, list=24%, signal=49%
PURINE_RIBONUCLEOSIDE_BINDING(GO:0032550)	PURINE_RIBONUCLEOSIDE_BINDING(GO:0032550)		304	0.271819	1.43324	0	0.235141	0.952	9728	tags=38%, list=24%, signal=49%
GUANYL_RIBONUCLEOTIDE_BINDING(GO:0032561)	GUANYL_RIBONUCLEOTIDE_BINDING(GO:0032561)		304	0.271819	1.43324	0	0.233473	0.952	9728	tags=38%, list=24%, signal=49%
CARBOHYDRATE_DERIVATIVE_BINDING(GO:0097367)	CARBOHYDRATE_DERIVATIVE_BINDING(GO:0097367)		2774	0.292547	1.43321	0	0.232286	0.952	8454	tags=31%, list=21%, signal=36%
NUCLEOSIDE_BINDING(GO:0001882)	NUCLEOSIDE_BINDING(GO:0001882)		305	0.273425	1.43284	0	0.2318	0.952	9728	tags=38%, list=24%, signal=49%
PURINE_RIBONUCLEOTIDE_BINDING(GO:0032555)	PURINE_RIBONUCLEOTIDE_BINDING(GO:0032555)		2725	0.292094	1.43261	0	0.23088	0.952	8454	tags=31%, list=21%, signal=36%
UDP_GLYCOSYLTRANSFERASE_ACTIVITY(GO:0008194)	UDP_GLYCOSYLTRANSFERASE_ACTIVITY(GO:0008194)		150	0.291361	1.43161	0	0.230834	0.952	5995	tags=24%, list=15%, signal=28%
ATP_HYDROLYSIS_COUPLED_PROTON_TRANSPORT(GO:0015991)	ATP_HYDROLYSIS_COUPLED_PROTON_TRANSPORT(GO:0015991)		44	0.519624	1.43049	0	0.232065	0.952	13568	tags=64%, list=34%, signal=96%
ENERGY_COUPLED_PROTON_TRANSMEMBRANE_TRANSPORT__AGAINST_ELECTROCHEMICAL_GRADIENT(GO:0015988)	ENERGY_COUPLED_PROTON_TRANSMEMBRANE_TRANSPORT__AGAINST_ELECTROCHEMICAL_GRADIENT(GO:0015988)		44	0.519624	1.43049	0	0.230486	0.952	13568	tags=64%, list=34%, signal=96%
ATP_HYDROLYSIS_COUPLED_TRANSMEMBRANE_TRANSPORT(GO:0090662)	ATP_HYDROLYSIS_COUPLED_TRANSMEMBRANE_TRANSPORT(GO:0090662)		44	0.519624	1.43049	0	0.228929	0.952	13568	tags=64%, list=34%, signal=96%
ATP_HYDROLYSIS_COUPLED_ION_TRANSMEMBRANE_TRANSPORT(GO:0099131)	ATP_HYDROLYSIS_COUPLED_ION_TRANSMEMBRANE_TRANSPORT(GO:0099131)		44	0.519624	1.43049	0	0.227393	0.952	13568	tags=64%, list=34%, signal=96%
ATP_HYDROLYSIS_COUPLED_CATION_TRANSMEMBRANE_TRANSPORT(GO:0099132)	ATP_HYDROLYSIS_COUPLED_CATION_TRANSMEMBRANE_TRANSPORT(GO:0099132)		44	0.519624	1.43049	0	0.225877	0.952	13568	tags=64%, list=34%, signal=96%
CELLULAR_NITROGEN_COMPOUND_METABOLIC_PROCESS(GO:0034641)	CELLULAR_NITROGEN_COMPOUND_METABOLIC_PROCESS(GO:0034641)		2895	0.217701	1.4299	0	0.225378	0.952	6765	tags=24%, list=17%, signal=26%
GALACTOSYLTRANSFERASE_ACTIVITY(GO:0008378)	GALACTOSYLTRANSFERASE_ACTIVITY(GO:0008378)		36	0.402754	1.42923	0.0863454	0.225786	0.952	10206	tags=44%, list=25%, signal=60%
SIGNAL_TRANSDUCTION(GO:0007165)	SIGNAL_TRANSDUCTION(GO:0007165)		505	0.282389	1.42649	0	0.230687	0.952	6990	tags=24%, list=17%, signal=28%
SIGNALING(GO:0023052)	SIGNALING(GO:0023052)		505	0.282389	1.42649	0	0.229189	0.952	6990	tags=24%, list=17%, signal=28%
MITOCHONDRIAL_OUTER_MEMBRANE(GO:0005741)	MITOCHONDRIAL_OUTER_MEMBRANE(GO:0005741)		21	0.653119	1.42584	0	0.228549	0.952	7470	tags=52%, list=19%, signal=64%
ORGANELLE_OUTER_MEMBRANE(GO:0031968)	ORGANELLE_OUTER_MEMBRANE(GO:0031968)		21	0.653119	1.42584	0	0.227084	0.952	7470	tags=52%, list=19%, signal=64%
ASPARTIC_TYPE_ENDOPEPTIDASE_ACTIVITY(GO:0004190)	ASPARTIC_TYPE_ENDOPEPTIDASE_ACTIVITY(GO:0004190)		22	0.432866	1.42216	0	0.23169	0.952	9279	tags=32%, list=23%, signal=41%
ASPARTIC_TYPE_PEPTIDASE_ACTIVITY(GO:0070001)	ASPARTIC_TYPE_PEPTIDASE_ACTIVITY(GO:0070001)		22	0.432866	1.42216	0	0.230224	0.952	9279	tags=32%, list=23%, signal=41%
ANION_BINDING(GO:0043168)	ANION_BINDING(GO:0043168)		3114	0.27989	1.41875	0	0.231997	1	9584	tags=33%, list=24%, signal=41%
CARBOHYDRATE_DERIVATIVE_CATABOLIC_PROCESS(GO:1901136)	CARBOHYDRATE_DERIVATIVE_CATABOLIC_PROCESS(GO:1901136)		25	0.495055	1.41642	0	0.237177	1	5874	tags=40%, list=15%, signal=47%
SMALL_GTPASE_MEDIATED_SIGNAL_TRANSDUCTION(GO:0007264)	SMALL_GTPASE_MEDIATED_SIGNAL_TRANSDUCTION(GO:0007264)		140	0.349085	1.41225	0	0.239618	1	10229	tags=36%, list=26%, signal=48%
GOLGI_APPARATUS(GO:0005794)	GOLGI_APPARATUS(GO:0005794)		48	0.661847	1.40823	0	0.243845	1	8140	tags=65%, list=20%, signal=81%
GOLGI_APPARATUS_PART(GO:0044431)	GOLGI_APPARATUS_PART(GO:0044431)		48	0.661847	1.40823	0	0.242349	1	8140	tags=65%, list=20%, signal=81%
SMALL_MOLECULE_BINDING(GO:0036094)	SMALL_MOLECULE_BINDING(GO:0036094)		3657	0.265104	1.40755	0	0.241893	1	9571	tags=32%, list=24%, signal=39%
PRERIBOSOME(GO:0030684)	PRERIBOSOME(GO:0030684)		19	0.648472	1.40686	0	0.241378	1	8291	tags=63%, list=21%, signal=80%
DRUG_BINDING(GO:0008144)	DRUG_BINDING(GO:0008144)		2273	0.272634	1.40521	0	0.240781	1	8194	tags=29%, list=20%, signal=34%
PROTEIN_SERINE_THREONINE_KINASE_ACTIVITY(GO:0004674)	PROTEIN_SERINE_THREONINE_KINASE_ACTIVITY(GO:0004674)		28	0.454431	1.40299	0	0.241714	1	4828	tags=29%, list=12%, signal=32%
CARBON_OXYGEN_LYASE_ACTIVITY__ACTING_ON_PHOSPHATES(GO:0016838)	CARBON_OXYGEN_LYASE_ACTIVITY__ACTING_ON_PHOSPHATES(GO:0016838)		18	0.489428	1.40245	0	0.241005	1	2159	tags=28%, list=5%, signal=29%
PYRUVATE_KINASE_ACTIVITY(GO:0004743)	PYRUVATE_KINASE_ACTIVITY(GO:0004743)		21	0.600609	1.39966	0	0.244369	1	4551	tags=43%, list=11%, signal=48%
POTASSIUM_ION_BINDING(GO:0030955)	POTASSIUM_ION_BINDING(GO:0030955)		21	0.600609	1.39966	0	0.242932	1	4551	tags=43%, list=11%, signal=48%
ALKALI_METAL_ION_BINDING(GO:0031420)	ALKALI_METAL_ION_BINDING(GO:0031420)		21	0.600609	1.39966	0	0.241511	1	4551	tags=43%, list=11%, signal=48%
NUCLEOTIDE_BINDING(GO:0000166)	NUCLEOTIDE_BINDING(GO:0000166)		3521	0.266558	1.39931	0	0.240863	1	9554	tags=32%, list=24%, signal=39%
NUCLEOSIDE_PHOSPHATE_BINDING(GO:1901265)	NUCLEOSIDE_PHOSPHATE_BINDING(GO:1901265)		3521	0.266558	1.39931	0	0.239471	1	9554	tags=32%, list=24%, signal=39%
LIPID_CATABOLIC_PROCESS(GO:0016042)	LIPID_CATABOLIC_PROCESS(GO:0016042)		17	0.329093	1.39839	0	0.239105	1	7962	tags=41%, list=20%, signal=51%
PURINE_RIBONUCLEOSIDE_TRIPHOSPHATE_BINDING(GO:0035639)	PURINE_RIBONUCLEOSIDE_TRIPHOSPHATE_BINDING(GO:0035639)		2477	0.269339	1.39595	0	0.239368	1	9113	tags=31%, list=23%, signal=38%
DRUG_CATABOLIC_PROCESS(GO:0042737)	DRUG_CATABOLIC_PROCESS(GO:0042737)		19	0.416212	1.39463	0.210843	0.239684	1	5874	tags=42%, list=15%, signal=49%
CARBOHYDRATE_DERIVATIVE_BIOSYNTHETIC_PROCESS(GO:1901137)	CARBOHYDRATE_DERIVATIVE_BIOSYNTHETIC_PROCESS(GO:1901137)		243	0.318344	1.39399	0	0.239261	1	9017	tags=37%, list=23%, signal=48%
ORGANELLE_ENVELOPE(GO:0031967)	ORGANELLE_ENVELOPE(GO:0031967)		58	0.498643	1.38942	0	0.241529	1	9013	tags=48%, list=22%, signal=62%
ENVELOPE(GO:0031975)	ENVELOPE(GO:0031975)		58	0.498643	1.38942	0	0.24018	1	9013	tags=48%, list=22%, signal=62%
WHOLE_MEMBRANE(GO:0098805)	WHOLE_MEMBRANE(GO:0098805)		66	0.563207	1.3885	0	0.239527	1	8534	tags=56%, list=21%, signal=71%
INTRACELLULAR_PART(GO:0044424)	INTRACELLULAR_PART(GO:0044424)		2017	0.230656	1.38813	0	0.238562	1	8289	tags=29%, list=21%, signal=35%
ATP_BINDING(GO:0005524)	ATP_BINDING(GO:0005524)		2173	0.268818	1.38353	0	0.241232	1	8194	tags=28%, list=20%, signal=34%
PROTEIN_MODIFICATION_BY_SMALL_PROTEIN_CONJUGATION_OR_REMOVAL(GO:0070647)	PROTEIN_MODIFICATION_BY_SMALL_PROTEIN_CONJUGATION_OR_REMOVAL(GO:0070647)		168	0.472963	1.38173	0	0.240874	1	10283	tags=54%, list=26%, signal=72%
UNFOLDED_PROTEIN_BINDING(GO:0051082)	UNFOLDED_PROTEIN_BINDING(GO:0051082)		90	0.238942	1.37909	0.0899796	0.242505	1	4047	tags=21%, list=10%, signal=23%
INTRACELLULAR(GO:0005622)	INTRACELLULAR(GO:0005622)		2144	0.225855	1.37779	0	0.241858	1	8289	tags=29%, list=21%, signal=35%
OXIDOREDUCTASE_ACTIVITY__ACTING_ON_THE_ALDEHYDE_OR_OXO_GROUP_OF_DONORS__NAD_OR_NADP_AS_ACCEPTOR(GO:0016620)	OXIDOREDUCTASE_ACTIVITY__ACTING_ON_THE_ALDEHYDE_OR_OXO_GROUP_OF_DONORS__NAD_OR_NADP_AS_ACCEPTOR(GO:0016620)		23	0.397081	1.37519	0	0.242524	1	6360	tags=43%, list=16%, signal=52%
TRANSFERASE_ACTIVITY__TRANSFERRING_HEXOSYL_GROUPS(GO:0016758)	TRANSFERASE_ACTIVITY__TRANSFERRING_HEXOSYL_GROUPS(GO:0016758)		433	0.232258	1.36808	0	0.249572	1	6383	tags=22%, list=16%, signal=26%
VESICLE_DOCKING_INVOLVED_IN_EXOCYTOSIS(GO:0006904)	VESICLE_DOCKING_INVOLVED_IN_EXOCYTOSIS(GO:0006904)		18	0.52652	1.36626	0	0.250741	1	12048	tags=72%, list=30%, signal=103%
EXOCYTIC_PROCESS(GO:0140029)	EXOCYTIC_PROCESS(GO:0140029)		18	0.52652	1.36626	0	0.249415	1	12048	tags=72%, list=30%, signal=103%
CELL(GO:0005623)	CELL(GO:0005623)		2271	0.229001	1.36395	0	0.251326	1	8289	tags=29%, list=21%, signal=34%
CELL_PART(GO:0044464)	CELL_PART(GO:0044464)		2271	0.229001	1.36395	0	0.25001	1	8289	tags=29%, list=21%, signal=34%
(1_>3)_BETA_D_GLUCAN_BIOSYNTHETIC_PROCESS(GO:0006075)	(1_>3)_BETA_D_GLUCAN_BIOSYNTHETIC_PROCESS(GO:0006075)		18	0.476257	1.36004	0.0874752	0.252848	1	7401	tags=39%, list=18%, signal=48%
(1_>3)_BETA_D_GLUCAN_METABOLIC_PROCESS(GO:0006074)	(1_>3)_BETA_D_GLUCAN_METABOLIC_PROCESS(GO:0006074)		18	0.476257	1.36004	0.0874752	0.251538	1	7401	tags=39%, list=18%, signal=48%
1_3_BETA_D_GLUCAN_SYNTHASE_COMPLEX(GO:0000148)	1_3_BETA_D_GLUCAN_SYNTHASE_COMPLEX(GO:0000148)		18	0.476257	1.36004	0.0874752	0.250241	1	7401	tags=39%, list=18%, signal=48%
1_3_BETA_D_GLUCAN_SYNTHASE_ACTIVITY(GO:0003843)	1_3_BETA_D_GLUCAN_SYNTHASE_ACTIVITY(GO:0003843)		18	0.476257	1.36004	0.0874752	0.248958	1	7401	tags=39%, list=18%, signal=48%
CELLULAR_GLUCAN_METABOLIC_PROCESS(GO:0006073)	CELLULAR_GLUCAN_METABOLIC_PROCESS(GO:0006073)		107	0.327534	1.35826	0	0.249308	1	4518	tags=21%, list=11%, signal=24%
GLUCAN_METABOLIC_PROCESS(GO:0044042)	GLUCAN_METABOLIC_PROCESS(GO:0044042)		107	0.327534	1.35826	0	0.248042	1	4518	tags=21%, list=11%, signal=24%
CELLULAR_POLYSACCHARIDE_METABOLIC_PROCESS(GO:0044264)	CELLULAR_POLYSACCHARIDE_METABOLIC_PROCESS(GO:0044264)		107	0.327534	1.35826	0	0.246789	1	4518	tags=21%, list=11%, signal=24%
CYTOSKELETON(GO:0005856)	CYTOSKELETON(GO:0005856)		73	0.291421	1.35191	0	0.251952	1	3724	tags=15%, list=9%, signal=17%
POLYSACCHARIDE_BIOSYNTHETIC_PROCESS(GO:0000271)	POLYSACCHARIDE_BIOSYNTHETIC_PROCESS(GO:0000271)		66	0.286664	1.3442	0	0.262688	1	7401	tags=30%, list=18%, signal=37%
GLUCAN_BIOSYNTHETIC_PROCESS(GO:0009250)	GLUCAN_BIOSYNTHETIC_PROCESS(GO:0009250)		66	0.286664	1.3442	0	0.261381	1	7401	tags=30%, list=18%, signal=37%
CELLULAR_POLYSACCHARIDE_BIOSYNTHETIC_PROCESS(GO:0033692)	CELLULAR_POLYSACCHARIDE_BIOSYNTHETIC_PROCESS(GO:0033692)		66	0.286664	1.3442	0	0.260087	1	7401	tags=30%, list=18%, signal=37%
BETA_GLUCAN_METABOLIC_PROCESS(GO:0051273)	BETA_GLUCAN_METABOLIC_PROCESS(GO:0051273)		66	0.286664	1.3442	0	0.258805	1	7401	tags=30%, list=18%, signal=37%
BETA_GLUCAN_BIOSYNTHETIC_PROCESS(GO:0051274)	BETA_GLUCAN_BIOSYNTHETIC_PROCESS(GO:0051274)		66	0.286664	1.3442	0	0.257537	1	7401	tags=30%, list=18%, signal=37%
CARBOHYDRATE_DERIVATIVE_METABOLIC_PROCESS(GO:1901135)	CARBOHYDRATE_DERIVATIVE_METABOLIC_PROCESS(GO:1901135)		341	0.304289	1.34342	0	0.257875	1	9017	tags=36%, list=23%, signal=46%
TRANSFERASE_ACTIVITY__TRANSFERRING_ALKYL_OR_ARYL_(OTHER_THAN_METHYL)_GROUPS(GO:0016765)	TRANSFERASE_ACTIVITY__TRANSFERRING_ALKYL_OR_ARYL_(OTHER_THAN_METHYL)_GROUPS(GO:0016765)		57	0.262996	1.34052	0	0.259663	1	4982	tags=21%, list=12%, signal=24%
CALCIUM_ION_BINDING(GO:0005509)	CALCIUM_ION_BINDING(GO:0005509)		278	0.288105	1.33855	0.0856574	0.2595	1	7917	tags=36%, list=20%, signal=44%
PEPTIDASE_COMPLEX(GO:1905368)	PEPTIDASE_COMPLEX(GO:1905368)		50	0.377887	1.33802	0.20935	0.258976	1	13134	tags=46%, list=33%, signal=68%
OXIDOREDUCTASE_ACTIVITY__ACTING_ON_THE_CH_OH_GROUP_OF_DONORS__NAD_OR_NADP_AS_ACCEPTOR(GO:0016616)	OXIDOREDUCTASE_ACTIVITY__ACTING_ON_THE_CH_OH_GROUP_OF_DONORS__NAD_OR_NADP_AS_ACCEPTOR(GO:0016616)		134	0.260077	1.33801	0	0.258048	1	4457	tags=21%, list=11%, signal=23%
PROTEIN_CONTAINING_COMPLEX(GO:0032991)	PROTEIN_CONTAINING_COMPLEX(GO:0032991)		1109	0.308071	1.33765	0	0.257129	1	9053	tags=39%, list=23%, signal=49%
TRANSPORT_VESICLE(GO:0030133)	TRANSPORT_VESICLE(GO:0030133)		24	0.687664	1.33728	0	0.257985	1	9194	tags=71%, list=23%, signal=92%
TRANSPORT_VESICLE_MEMBRANE(GO:0030658)	TRANSPORT_VESICLE_MEMBRANE(GO:0030658)		24	0.687664	1.33728	0	0.256768	1	9194	tags=71%, list=23%, signal=92%
CELLULAR_RESPONSE_TO_STIMULUS(GO:0051716)	CELLULAR_RESPONSE_TO_STIMULUS(GO:0051716)		617	0.229554	1.33714	0	0.255867	1	5793	tags=18%, list=14%, signal=21%
ACTIN_CYTOSKELETON(GO:0015629)	ACTIN_CYTOSKELETON(GO:0015629)		39	0.384367	1.33569	0	0.255901	1	5108	tags=21%, list=13%, signal=23%
GOLGI_VESICLE_TRANSPORT(GO:0048193)	GOLGI_VESICLE_TRANSPORT(GO:0048193)		49	0.450923	1.33467	0	0.257046	1	11878	tags=53%, list=30%, signal=75%
MEMBRANE_COAT(GO:0030117)	MEMBRANE_COAT(GO:0030117)		59	0.66884	1.33023	0	0.261173	1	9803	tags=71%, list=24%, signal=94%
COATED_MEMBRANE(GO:0048475)	COATED_MEMBRANE(GO:0048475)		59	0.66884	1.33023	0	0.259969	1	9803	tags=71%, list=24%, signal=94%
PYRIMIDINE_NUCLEOTIDE_METABOLIC_PROCESS(GO:0006220)	PYRIMIDINE_NUCLEOTIDE_METABOLIC_PROCESS(GO:0006220)		23	0.327453	1.32899	0	0.260842	1	5398	tags=26%, list=13%, signal=30%
RESPONSE_TO_EXTERNAL_STIMULUS(GO:0009605)	RESPONSE_TO_EXTERNAL_STIMULUS(GO:0009605)		18	0.473546	1.32689	0.173913	0.261124	1	7713	tags=44%, list=19%, signal=55%
CLATHRIN_COAT(GO:0030118)	CLATHRIN_COAT(GO:0030118)		22	0.710698	1.32648	0	0.260494	1	7983	tags=73%, list=20%, signal=91%
CELLULAR_COMPONENT(GO:0005575)	CELLULAR_COMPONENT(GO:0005575)		4280	0.211118	1.3209	0	0.267639	1	8291	tags=26%, list=21%, signal=30%
EXOCYST(GO:0000145)	EXOCYST(GO:0000145)		47	0.531886	1.3183	0	0.269916	1	9975	tags=55%, list=25%, signal=74%
CELL_CORTEX(GO:0005938)	CELL_CORTEX(GO:0005938)		47	0.531886	1.3183	0	0.268706	1	9975	tags=55%, list=25%, signal=74%
CELL_CORTEX_PART(GO:0044448)	CELL_CORTEX_PART(GO:0044448)		47	0.531886	1.3183	0	0.267506	1	9975	tags=55%, list=25%, signal=74%
CYTOPLASMIC_REGION(GO:0099568)	CYTOPLASMIC_REGION(GO:0099568)		47	0.531886	1.3183	0	0.266317	1	9975	tags=55%, list=25%, signal=74%
GOLGI_ASSOCIATED_VESICLE(GO:0005798)	GOLGI_ASSOCIATED_VESICLE(GO:0005798)		35	0.703409	1.31595	0	0.270371	1	9803	tags=80%, list=24%, signal=106%
VESICLE_MEMBRANE(GO:0012506)	VESICLE_MEMBRANE(GO:0012506)		35	0.703409	1.31595	0	0.26918	1	9803	tags=80%, list=24%, signal=106%
VESICLE_COAT(GO:0030120)	VESICLE_COAT(GO:0030120)		35	0.703409	1.31595	0	0.268	1	9803	tags=80%, list=24%, signal=106%
COATED_VESICLE(GO:0030135)	COATED_VESICLE(GO:0030135)		35	0.703409	1.31595	0	0.266829	1	9803	tags=80%, list=24%, signal=106%
CYTOPLASMIC_VESICLE_MEMBRANE(GO:0030659)	CYTOPLASMIC_VESICLE_MEMBRANE(GO:0030659)		35	0.703409	1.31595	0	0.265669	1	9803	tags=80%, list=24%, signal=106%
GOLGI_ASSOCIATED_VESICLE_MEMBRANE(GO:0030660)	GOLGI_ASSOCIATED_VESICLE_MEMBRANE(GO:0030660)		35	0.703409	1.31595	0	0.264519	1	9803	tags=80%, list=24%, signal=106%
COATED_VESICLE_MEMBRANE(GO:0030662)	COATED_VESICLE_MEMBRANE(GO:0030662)		35	0.703409	1.31595	0	0.263379	1	9803	tags=80%, list=24%, signal=106%
CYTOPLASMIC_VESICLE(GO:0031410)	CYTOPLASMIC_VESICLE(GO:0031410)		35	0.703409	1.31595	0	0.262249	1	9803	tags=80%, list=24%, signal=106%
VESICLE(GO:0031982)	VESICLE(GO:0031982)		35	0.703409	1.31595	0	0.261128	1	9803	tags=80%, list=24%, signal=106%
CYTOPLASMIC_VESICLE_PART(GO:0044433)	CYTOPLASMIC_VESICLE_PART(GO:0044433)		35	0.703409	1.31595	0	0.260017	1	9803	tags=80%, list=24%, signal=106%
INTRACELLULAR_VESICLE(GO:0097708)	INTRACELLULAR_VESICLE(GO:0097708)		35	0.703409	1.31595	0	0.258915	1	9803	tags=80%, list=24%, signal=106%
TETHERING_COMPLEX(GO:0099023)	TETHERING_COMPLEX(GO:0099023)		53	0.536909	1.313	0	0.26139	1	9975	tags=57%, list=25%, signal=75%
CELLULAR_CARBOHYDRATE_BIOSYNTHETIC_PROCESS(GO:0034637)	CELLULAR_CARBOHYDRATE_BIOSYNTHETIC_PROCESS(GO:0034637)		100	0.254867	1.31233	0	0.260565	1	4844	tags=23%, list=12%, signal=26%
ENZYME_ACTIVATOR_ACTIVITY(GO:0008047)	ENZYME_ACTIVATOR_ACTIVITY(GO:0008047)		47	0.454483	1.31076	0.0936864	0.260753	1	13243	tags=62%, list=33%, signal=92%
MAGNESIUM_ION_TRANSPORT(GO:0015693)	MAGNESIUM_ION_TRANSPORT(GO:0015693)		19	0.357592	1.31043	0.0809793	0.260394	1	10535	tags=37%, list=26%, signal=50%
MAGNESIUM_ION_TRANSMEMBRANE_TRANSPORTER_ACTIVITY(GO:0015095)	MAGNESIUM_ION_TRANSMEMBRANE_TRANSPORTER_ACTIVITY(GO:0015095)		19	0.357592	1.31043	0.0809793	0.259314	1	10535	tags=37%, list=26%, signal=50%
ORGANIC_SUBSTANCE_TRANSPORT(GO:0071702)	ORGANIC_SUBSTANCE_TRANSPORT(GO:0071702)		305	0.376329	1.309	0	0.2594	1	8625	tags=40%, list=22%, signal=51%
TRANSFERASE_ACTIVITY__TRANSFERRING_GLYCOSYL_GROUPS(GO:0016757)	TRANSFERASE_ACTIVITY__TRANSFERRING_GLYCOSYL_GROUPS(GO:0016757)		533	0.221389	1.30887	0	0.25897	1	6441	tags=21%, list=16%, signal=24%
TRNA_AMINOACYLATION_FOR_PROTEIN_TRANSLATION(GO:0006418)	TRNA_AMINOACYLATION_FOR_PROTEIN_TRANSLATION(GO:0006418)		70	0.277504	1.29967	0.259542	0.268171	1	7431	tags=37%, list=19%, signal=46%
EXTRACELLULAR_MATRIX(GO:0031012)	EXTRACELLULAR_MATRIX(GO:0031012)		17	0.63538	1.29911	0	0.268834	1	9636	tags=71%, list=24%, signal=93%
EXTRACELLULAR_REGION_PART(GO:0044421)	EXTRACELLULAR_REGION_PART(GO:0044421)		17	0.63538	1.29911	0	0.267741	1	9636	tags=71%, list=24%, signal=93%
CARBOHYDRATE_BIOSYNTHETIC_PROCESS(GO:0016051)	CARBOHYDRATE_BIOSYNTHETIC_PROCESS(GO:0016051)		116	0.246327	1.29843	0	0.268034	1	7541	tags=28%, list=19%, signal=35%
RAN_GTPASE_BINDING(GO:0008536)	RAN_GTPASE_BINDING(GO:0008536)		20	0.623596	1.29715	0.0899796	0.267518	1	8483	tags=60%, list=21%, signal=76%
CELLULAR_LOCALIZATION(GO:0051641)	CELLULAR_LOCALIZATION(GO:0051641)		235	0.468141	1.29698	0	0.266705	1	8628	tags=47%, list=22%, signal=59%
CELLULAR_PROTEIN_LOCALIZATION(GO:0034613)	CELLULAR_PROTEIN_LOCALIZATION(GO:0034613)		191	0.489347	1.29672	0	0.266158	1	8534	tags=48%, list=21%, signal=60%
CELLULAR_MACROMOLECULE_LOCALIZATION(GO:0070727)	CELLULAR_MACROMOLECULE_LOCALIZATION(GO:0070727)		191	0.489347	1.29672	0	0.265098	1	8534	tags=48%, list=21%, signal=60%
TRANSCRIPTION_INITIATION_FROM_RNA_POLYMERASE_II_PROMOTER(GO:0006367)	TRANSCRIPTION_INITIATION_FROM_RNA_POLYMERASE_II_PROMOTER(GO:0006367)		19	0.328232	1.29534	0.0969697	0.264799	1	11430	tags=47%, list=29%, signal=66%
COENZYME_BIOSYNTHETIC_PROCESS(GO:0009108)	COENZYME_BIOSYNTHETIC_PROCESS(GO:0009108)		141	0.242563	1.29506	0	0.264009	1	6747	tags=28%, list=17%, signal=33%
NUCLEOBASE_CONTAINING_SMALL_MOLECULE_BIOSYNTHETIC_PROCESS(GO:0034404)	NUCLEOBASE_CONTAINING_SMALL_MOLECULE_BIOSYNTHETIC_PROCESS(GO:0034404)		93	0.312724	1.29343	0	0.264751	1	7242	tags=35%, list=18%, signal=43%
INTRACELLULAR_PROTEIN_TRANSPORT(GO:0006886)	INTRACELLULAR_PROTEIN_TRANSPORT(GO:0006886)		171	0.514163	1.29329	0	0.263968	1	8534	tags=49%, list=21%, signal=62%
INTRACELLULAR_TRANSPORT(GO:0046907)	INTRACELLULAR_TRANSPORT(GO:0046907)		194	0.495269	1.29236	0	0.264503	1	8534	tags=47%, list=21%, signal=60%
ESTABLISHMENT_OF_LOCALIZATION_IN_CELL(GO:0051649)	ESTABLISHMENT_OF_LOCALIZATION_IN_CELL(GO:0051649)		194	0.495269	1.29236	0	0.263474	1	8534	tags=47%, list=21%, signal=60%
EXOCYTOSIS(GO:0006887)	EXOCYTOSIS(GO:0006887)		61	0.513378	1.29027	0	0.263866	1	12048	tags=66%, list=30%, signal=94%
SECRETION(GO:0046903)	SECRETION(GO:0046903)		61	0.513378	1.29027	0	0.262848	1	12048	tags=66%, list=30%, signal=94%
SECRETION_BY_CELL(GO:0032940)	SECRETION_BY_CELL(GO:0032940)		61	0.513378	1.29027	0	0.261837	1	12048	tags=66%, list=30%, signal=94%
ER_TO_GOLGI_VESICLE_MEDIATED_TRANSPORT(GO:0006888)	ER_TO_GOLGI_VESICLE_MEDIATED_TRANSPORT(GO:0006888)		22	0.527609	1.28992	0	0.261083	1	11878	tags=64%, list=30%, signal=90%
MACROMOLECULE_LOCALIZATION(GO:0033036)	MACROMOLECULE_LOCALIZATION(GO:0033036)		272	0.396979	1.28916	0	0.260726	1	8625	tags=42%, list=22%, signal=53%
EXTRACELLULAR_REGION(GO:0005576)	EXTRACELLULAR_REGION(GO:0005576)		66	0.453784	1.28909	0	0.259982	1	9636	tags=39%, list=24%, signal=52%
NUCLEOTIDE_BIOSYNTHETIC_PROCESS(GO:0009165)	NUCLEOTIDE_BIOSYNTHETIC_PROCESS(GO:0009165)		160	0.236857	1.28887	0.0981595	0.26039	1	7753	tags=29%, list=19%, signal=36%
NUCLEOSIDE_PHOSPHATE_BIOSYNTHETIC_PROCESS(GO:1901293)	NUCLEOSIDE_PHOSPHATE_BIOSYNTHETIC_PROCESS(GO:1901293)		160	0.236857	1.28887	0.0981595	0.259407	1	7753	tags=29%, list=19%, signal=36%
SULFUR_AMINO_ACID_METABOLIC_PROCESS(GO:0000096)	SULFUR_AMINO_ACID_METABOLIC_PROCESS(GO:0000096)		17	0.325317	1.28814	0	0.259798	1	5138	tags=35%, list=13%, signal=40%
PYRIMIDINE_NUCLEOTIDE_BIOSYNTHETIC_PROCESS(GO:0006221)	PYRIMIDINE_NUCLEOTIDE_BIOSYNTHETIC_PROCESS(GO:0006221)		22	0.347702	1.28517	0	0.262968	1	5398	tags=27%, list=13%, signal=32%
ESTABLISHMENT_OF_PROTEIN_LOCALIZATION(GO:0045184)	ESTABLISHMENT_OF_PROTEIN_LOCALIZATION(GO:0045184)		246	0.40927	1.28491	0	0.262387	1	8534	tags=43%, list=21%, signal=54%
PROTEIN_TRANSPORT(GO:0015031)	PROTEIN_TRANSPORT(GO:0015031)		236	0.421482	1.28466	0	0.262281	1	8534	tags=44%, list=21%, signal=55%
PEPTIDE_TRANSPORT(GO:0015833)	PEPTIDE_TRANSPORT(GO:0015833)		236	0.421482	1.28466	0	0.26131	1	8534	tags=44%, list=21%, signal=55%
AMIDE_TRANSPORT(GO:0042886)	AMIDE_TRANSPORT(GO:0042886)		236	0.421482	1.28466	0	0.260345	1	8534	tags=44%, list=21%, signal=55%
TRANSFERASE_ACTIVITY__TRANSFERRING_ACYL_GROUPS(GO:0016746)	TRANSFERASE_ACTIVITY__TRANSFERRING_ACYL_GROUPS(GO:0016746)		298	0.245803	1.2837	0	0.259783	1	7269	tags=26%, list=18%, signal=32%
PROTEIN_LOCALIZATION(GO:0008104)	PROTEIN_LOCALIZATION(GO:0008104)		256	0.410246	1.28342	0	0.259069	1	8534	tags=43%, list=21%, signal=54%
PYRIMIDINE_CONTAINING_COMPOUND_BIOSYNTHETIC_PROCESS(GO:0072528)	PYRIMIDINE_CONTAINING_COMPOUND_BIOSYNTHETIC_PROCESS(GO:0072528)		32	0.265323	1.28254	0	0.259209	1	5398	tags=25%, list=13%, signal=29%
MEMBRANE_DOCKING(GO:0022406)	MEMBRANE_DOCKING(GO:0022406)		21	0.471168	1.27848	0	0.266681	1	12048	tags=71%, list=30%, signal=102%
VESICLE_DOCKING(GO:0048278)	VESICLE_DOCKING(GO:0048278)		21	0.471168	1.27848	0	0.265715	1	12048	tags=71%, list=30%, signal=102%
ORGANELLE_LOCALIZATION(GO:0051640)	ORGANELLE_LOCALIZATION(GO:0051640)		21	0.471168	1.27848	0	0.264756	1	12048	tags=71%, list=30%, signal=102%
ORGANELLE_LOCALIZATION_BY_MEMBRANE_TETHERING(GO:0140056)	ORGANELLE_LOCALIZATION_BY_MEMBRANE_TETHERING(GO:0140056)		21	0.471168	1.27848	0	0.263803	1	12048	tags=71%, list=30%, signal=102%
PYRIMIDINE_CONTAINING_COMPOUND_METABOLIC_PROCESS(GO:0072527)	PYRIMIDINE_CONTAINING_COMPOUND_METABOLIC_PROCESS(GO:0072527)		36	0.243702	1.27615	0	0.265024	1	10924	tags=42%, list=27%, signal=57%
DICARBOXYLIC_ACID_METABOLIC_PROCESS(GO:0043648)	DICARBOXYLIC_ACID_METABOLIC_PROCESS(GO:0043648)		20	0.410188	1.27521	0	0.2654	1	7258	tags=40%, list=18%, signal=49%
OXIDOREDUCTASE_ACTIVITY__ACTING_ON_CH_OH_GROUP_OF_DONORS(GO:0016614)	OXIDOREDUCTASE_ACTIVITY__ACTING_ON_CH_OH_GROUP_OF_DONORS(GO:0016614)		206	0.244432	1.27505	0	0.26494	1	7853	tags=28%, list=20%, signal=35%
PHOSPHOLIPID_BINDING(GO:0005543)	PHOSPHOLIPID_BINDING(GO:0005543)		59	0.372582	1.27413	0	0.26464	1	11835	tags=44%, list=30%, signal=62%
TRANSCRIPTION_BY_RNA_POLYMERASE_II(GO:0006366)	TRANSCRIPTION_BY_RNA_POLYMERASE_II(GO:0006366)		41	0.311149	1.27318	0.0858896	0.265096	1	12608	tags=49%, list=31%, signal=71%
OXIDOREDUCTION_COENZYME_METABOLIC_PROCESS(GO:0006733)	OXIDOREDUCTION_COENZYME_METABOLIC_PROCESS(GO:0006733)		104	0.27953	1.27315	0	0.264392	1	8868	tags=38%, list=22%, signal=48%
GTPASE_ACTIVITY(GO:0003924)	GTPASE_ACTIVITY(GO:0003924)		81	0.327915	1.27075	0	0.267742	1	5404	tags=30%, list=13%, signal=34%
TRANSFERASE_COMPLEX(GO:1990234)	TRANSFERASE_COMPLEX(GO:1990234)		88	0.254631	1.26894	0.08577	0.270596	1	11404	tags=34%, list=28%, signal=48%
NADP_METABOLIC_PROCESS(GO:0006739)	NADP_METABOLIC_PROCESS(GO:0006739)		18	0.354438	1.26882	0	0.26988	1	2762	tags=28%, list=7%, signal=30%
AMINOACYL_TRNA_LIGASE_ACTIVITY(GO:0004812)	AMINOACYL_TRNA_LIGASE_ACTIVITY(GO:0004812)		72	0.272388	1.26871	0.259542	0.269394	1	7431	tags=38%, list=19%, signal=46%
LIGASE_ACTIVITY__FORMING_CARBON_OXYGEN_BONDS(GO:0016875)	LIGASE_ACTIVITY__FORMING_CARBON_OXYGEN_BONDS(GO:0016875)		72	0.272388	1.26871	0.259542	0.268462	1	7431	tags=38%, list=19%, signal=46%
PYRIDINE_NUCLEOTIDE_METABOLIC_PROCESS(GO:0019362)	PYRIDINE_NUCLEOTIDE_METABOLIC_PROCESS(GO:0019362)		101	0.288	1.26686	0	0.270668	1	8868	tags=39%, list=22%, signal=49%
NICOTINAMIDE_NUCLEOTIDE_METABOLIC_PROCESS(GO:0046496)	NICOTINAMIDE_NUCLEOTIDE_METABOLIC_PROCESS(GO:0046496)		101	0.288	1.26686	0	0.269737	1	8868	tags=39%, list=22%, signal=49%
NUCLEOSIDE_TRIPHOSPHATASE_REGULATOR_ACTIVITY(GO:0060589)	NUCLEOSIDE_TRIPHOSPHATASE_REGULATOR_ACTIVITY(GO:0060589)		57	0.389549	1.26599	0.112016	0.269563	1	8439	tags=35%, list=21%, signal=44%
RESPONSE_TO_OXIDATIVE_STRESS(GO:0006979)	RESPONSE_TO_OXIDATIVE_STRESS(GO:0006979)		123	0.393112	1.26552	0	0.269532	1	9152	tags=43%, list=23%, signal=56%
NICOTINAMIDE_NUCLEOTIDE_BIOSYNTHETIC_PROCESS(GO:0019359)	NICOTINAMIDE_NUCLEOTIDE_BIOSYNTHETIC_PROCESS(GO:0019359)		90	0.276924	1.26433	0	0.270569	1	8868	tags=37%, list=22%, signal=47%
PYRIDINE_NUCLEOTIDE_BIOSYNTHETIC_PROCESS(GO:0019363)	PYRIDINE_NUCLEOTIDE_BIOSYNTHETIC_PROCESS(GO:0019363)		90	0.276924	1.26433	0	0.269652	1	8868	tags=37%, list=22%, signal=47%
APOPLAST(GO:0048046)	APOPLAST(GO:0048046)		41	0.445513	1.2627	0	0.269875	1	3831	tags=20%, list=10%, signal=22%
XYLOGLUCAN:XYLOGLUCOSYL_TRANSFERASE_ACTIVITY(GO:0016762)	XYLOGLUCAN:XYLOGLUCOSYL_TRANSFERASE_ACTIVITY(GO:0016762)		41	0.445513	1.2627	0	0.268967	1	3831	tags=20%, list=10%, signal=22%
NITROGEN_COMPOUND_TRANSPORT(GO:0071705)	NITROGEN_COMPOUND_TRANSPORT(GO:0071705)		278	0.362981	1.26209	0	0.27018	1	8534	tags=40%, list=21%, signal=50%
PEROXIDASE_ACTIVITY(GO:0004601)	PEROXIDASE_ACTIVITY(GO:0004601)		144	0.375069	1.25248	0	0.282925	1	9152	tags=42%, list=23%, signal=55%
MONOVALENT_INORGANIC_CATION_TRANSMEMBRANE_TRANSPORTER_ACTIVITY(GO:0015077)	MONOVALENT_INORGANIC_CATION_TRANSMEMBRANE_TRANSPORTER_ACTIVITY(GO:0015077)		135	0.286711	1.25179	0.0973631	0.282468	1	10933	tags=44%, list=27%, signal=61%
CELLULOSE_BIOSYNTHETIC_PROCESS(GO:0030244)	CELLULOSE_BIOSYNTHETIC_PROCESS(GO:0030244)		48	0.250798	1.25112	0	0.282775	1	3151	tags=19%, list=8%, signal=20%
CELLULOSE_METABOLIC_PROCESS(GO:0030243)	CELLULOSE_METABOLIC_PROCESS(GO:0030243)		48	0.250798	1.25112	0	0.281839	1	3151	tags=19%, list=8%, signal=20%
DNA_BINDING_TRANSCRIPTION_FACTOR_ACTIVITY(GO:0003700)	DNA_BINDING_TRANSCRIPTION_FACTOR_ACTIVITY(GO:0003700)		767	0.25934	1.2475	0	0.288661	1	7068	tags=28%, list=18%, signal=33%
INORGANIC_CATION_TRANSMEMBRANE_TRANSPORTER_ACTIVITY(GO:0022890)	INORGANIC_CATION_TRANSMEMBRANE_TRANSPORTER_ACTIVITY(GO:0022890)		188	0.23523	1.24663	0.0973631	0.289191	1	10933	tags=40%, list=27%, signal=55%
NUCLEOBASE_CONTAINING_SMALL_MOLECULE_METABOLIC_PROCESS(GO:0055086)	NUCLEOBASE_CONTAINING_SMALL_MOLECULE_METABOLIC_PROCESS(GO:0055086)		246	0.237611	1.2452	0	0.289886	1	8868	tags=32%, list=22%, signal=40%
TRANSPORT(GO:0006810)	TRANSPORT(GO:0006810)		1647	0.221209	1.24329	0	0.291831	1	8648	tags=29%, list=22%, signal=35%
LOCALIZATION(GO:0051179)	LOCALIZATION(GO:0051179)		1671	0.222079	1.24308	0	0.291514	1	8648	tags=29%, list=22%, signal=35%
CHAPERONE_BINDING(GO:0051087)	CHAPERONE_BINDING(GO:0051087)		30	0.287753	1.2429	0	0.29089	1	3098	tags=17%, list=8%, signal=18%
TRANSCRIPTION_REGULATOR_ACTIVITY(GO:0140110)	TRANSCRIPTION_REGULATOR_ACTIVITY(GO:0140110)		807	0.254006	1.24253	0	0.290619	1	7068	tags=27%, list=18%, signal=32%
ESTABLISHMENT_OF_LOCALIZATION(GO:0051234)	ESTABLISHMENT_OF_LOCALIZATION(GO:0051234)		1657	0.220612	1.24224	0	0.290373	1	8648	tags=29%, list=22%, signal=35%
MAGNESIUM_ION_BINDING(GO:0000287)	MAGNESIUM_ION_BINDING(GO:0000287)		101	0.291672	1.24002	0	0.293948	1	8412	tags=32%, list=21%, signal=40%
PROTEASOME_COMPLEX(GO:0000502)	PROTEASOME_COMPLEX(GO:0000502)		41	0.386614	1.2378	0.207661	0.296569	1	13134	tags=46%, list=33%, signal=69%
ENDOPEPTIDASE_COMPLEX(GO:1905369)	ENDOPEPTIDASE_COMPLEX(GO:1905369)		41	0.386614	1.2378	0.207661	0.295621	1	13134	tags=46%, list=33%, signal=69%
PROTEIN_LOCALIZATION_TO_ORGANELLE(GO:0033365)	PROTEIN_LOCALIZATION_TO_ORGANELLE(GO:0033365)		51	0.456326	1.23751	0	0.295757	1	8310	tags=47%, list=21%, signal=59%
OXIDOREDUCTASE_ACTIVITY__ACTING_ON_PEROXIDE_AS_ACCEPTOR(GO:0016684)	OXIDOREDUCTASE_ACTIVITY__ACTING_ON_PEROXIDE_AS_ACCEPTOR(GO:0016684)		146	0.361595	1.23645	0	0.298411	1	9152	tags=42%, list=23%, signal=54%
SIGNALING_RECEPTOR_ACTIVITY(GO:0038023)	SIGNALING_RECEPTOR_ACTIVITY(GO:0038023)		56	0.246204	1.23485	0.0871287	0.300806	1	4582	tags=20%, list=11%, signal=22%
MOLECULAR_TRANSDUCER_ACTIVITY(GO:0060089)	MOLECULAR_TRANSDUCER_ACTIVITY(GO:0060089)		56	0.246204	1.23485	0.0871287	0.299857	1	4582	tags=20%, list=11%, signal=22%
INORGANIC_MOLECULAR_ENTITY_TRANSMEMBRANE_TRANSPORTER_ACTIVITY(GO:0015318)	INORGANIC_MOLECULAR_ENTITY_TRANSMEMBRANE_TRANSPORTER_ACTIVITY(GO:0015318)		324	0.205156	1.23056	0	0.302172	1	9303	tags=31%, list=23%, signal=39%
CELL_PERIPHERY(GO:0071944)	CELL_PERIPHERY(GO:0071944)		184	0.379161	1.2286	0	0.304186	1	8055	tags=32%, list=20%, signal=39%
ENZYME_BINDING(GO:0019899)	ENZYME_BINDING(GO:0019899)		78	0.250945	1.22775	0	0.304041	1	8483	tags=29%, list=21%, signal=37%
PROTON_TRANSMEMBRANE_TRANSPORTER_ACTIVITY(GO:0015078)	PROTON_TRANSMEMBRANE_TRANSPORTER_ACTIVITY(GO:0015078)		109	0.296956	1.22735	0.186613	0.30369	1	10933	tags=46%, list=27%, signal=63%
PROTEASOME_CORE_COMPLEX(GO:0005839)	PROTEASOME_CORE_COMPLEX(GO:0005839)		37	0.391729	1.22716	0.207661	0.303353	1	13134	tags=46%, list=33%, signal=68%
THREONINE_TYPE_ENDOPEPTIDASE_ACTIVITY(GO:0004298)	THREONINE_TYPE_ENDOPEPTIDASE_ACTIVITY(GO:0004298)		37	0.391729	1.22716	0.207661	0.302413	1	13134	tags=46%, list=33%, signal=68%
THREONINE_TYPE_PEPTIDASE_ACTIVITY(GO:0070003)	THREONINE_TYPE_PEPTIDASE_ACTIVITY(GO:0070003)		37	0.391729	1.22716	0.207661	0.30148	1	13134	tags=46%, list=33%, signal=68%
PYRIDINE_CONTAINING_COMPOUND_METABOLIC_PROCESS(GO:0072524)	PYRIDINE_CONTAINING_COMPOUND_METABOLIC_PROCESS(GO:0072524)		105	0.255959	1.2264	0	0.302259	1	8868	tags=37%, list=22%, signal=48%
ANTIOXIDANT_ACTIVITY(GO:0016209)	ANTIOXIDANT_ACTIVITY(GO:0016209)		156	0.323815	1.2253	0	0.30173	1	7645	tags=34%, list=19%, signal=42%
TERPENE_SYNTHASE_ACTIVITY(GO:0010333)	TERPENE_SYNTHASE_ACTIVITY(GO:0010333)		15	0.456308	1.2246	0	0.303229	1	2159	tags=20%, list=5%, signal=21%
AMINO_ACID_ACTIVATION(GO:0043038)	AMINO_ACID_ACTIVATION(GO:0043038)		75	0.264256	1.22455	0.259542	0.3027	1	7431	tags=36%, list=19%, signal=44%
TRNA_AMINOACYLATION(GO:0043039)	TRNA_AMINOACYLATION(GO:0043039)		75	0.264256	1.22455	0.259542	0.30178	1	7431	tags=36%, list=19%, signal=44%
PROTEIN_BINDING(GO:0005515)	PROTEIN_BINDING(GO:0005515)		4300	0.192952	1.22418	0	0.30119	1	8537	tags=24%, list=21%, signal=27%
GLUCOSYLTRANSFERASE_ACTIVITY(GO:0046527)	GLUCOSYLTRANSFERASE_ACTIVITY(GO:0046527)		119	0.274148	1.22306	0	0.301529	1	4518	tags=18%, list=11%, signal=21%
COENZYME_METABOLIC_PROCESS(GO:0006732)	COENZYME_METABOLIC_PROCESS(GO:0006732)		163	0.23794	1.22261	0.102459	0.30094	1	7242	tags=28%, list=18%, signal=34%
NCRNA_PROCESSING(GO:0034470)	NCRNA_PROCESSING(GO:0034470)		100	0.234757	1.22146	0.121272	0.302822	1	8118	tags=31%, list=20%, signal=39%
NADP_BINDING(GO:0050661)	NADP_BINDING(GO:0050661)		38	0.325805	1.21913	0.181102	0.3053	1	3966	tags=26%, list=10%, signal=29%
TRANSFERASE_ACTIVITY__TRANSFERRING_ACYL_GROUPS__ACYL_GROUPS_CONVERTED_INTO_ALKYL_ON_TRANSFER(GO:0046912)	TRANSFERASE_ACTIVITY__TRANSFERRING_ACYL_GROUPS__ACYL_GROUPS_CONVERTED_INTO_ALKYL_ON_TRANSFER(GO:0046912)		23	0.445759	1.21862	0.276423	0.306463	1	10903	tags=52%, list=27%, signal=72%
OXIDOREDUCTASE_ACTIVITY__ACTING_ON_THE_CH_NH_GROUP_OF_DONORS(GO:0016645)	OXIDOREDUCTASE_ACTIVITY__ACTING_ON_THE_CH_NH_GROUP_OF_DONORS(GO:0016645)		28	0.288155	1.21806	0.192308	0.306336	1	4251	tags=21%, list=11%, signal=24%
TETRAPYRROLE_BINDING(GO:0046906)	TETRAPYRROLE_BINDING(GO:0046906)		396	0.269739	1.21704	0	0.307041	1	7645	tags=31%, list=19%, signal=37%
MEMBRANE_BOUNDED_ORGANELLE(GO:0043227)	MEMBRANE_BOUNDED_ORGANELLE(GO:0043227)		1070	0.169192	1.21693	0	0.306325	1	8216	tags=23%, list=21%, signal=28%
SIGNAL_TRANSDUCER_ACTIVITY(GO:0004871)	SIGNAL_TRANSDUCER_ACTIVITY(GO:0004871)		87	0.236037	1.21649	0	0.306011	1	6969	tags=23%, list=17%, signal=28%
NUCLEOTIDE_CATABOLIC_PROCESS(GO:0009166)	NUCLEOTIDE_CATABOLIC_PROCESS(GO:0009166)		80	0.309166	1.21588	0	0.307202	1	7242	tags=35%, list=18%, signal=43%
NUCLEOSIDE_PHOSPHATE_CATABOLIC_PROCESS(GO:1901292)	NUCLEOSIDE_PHOSPHATE_CATABOLIC_PROCESS(GO:1901292)		80	0.309166	1.21588	0	0.306301	1	7242	tags=35%, list=18%, signal=43%
HEME_BINDING(GO:0020037)	HEME_BINDING(GO:0020037)		394	0.27009	1.21432	0.0859375	0.308334	1	7645	tags=31%, list=19%, signal=38%
MITOCHONDRIAL_PROTEIN_COMPLEX(GO:0098798)	MITOCHONDRIAL_PROTEIN_COMPLEX(GO:0098798)		21	0.578551	1.20767	0.208925	0.314947	1	14183	tags=81%, list=35%, signal=125%
OUTER_MEMBRANE(GO:0019867)	OUTER_MEMBRANE(GO:0019867)		32	0.423515	1.20604	0.271457	0.315791	1	7470	tags=34%, list=19%, signal=42%
RIBONUCLEOPROTEIN_COMPLEX_BINDING(GO:0043021)	RIBONUCLEOPROTEIN_COMPLEX_BINDING(GO:0043021)		16	0.27325	1.20399	0.271457	0.317644	1	5561	tags=25%, list=14%, signal=29%
ION_TRANSMEMBRANE_TRANSPORTER_ACTIVITY(GO:0015075)	ION_TRANSMEMBRANE_TRANSPORTER_ACTIVITY(GO:0015075)		358	0.19586	1.20142	0.111111	0.320462	1	10615	tags=34%, list=26%, signal=46%
CELLULAR_CARBOHYDRATE_METABOLIC_PROCESS(GO:0044262)	CELLULAR_CARBOHYDRATE_METABOLIC_PROCESS(GO:0044262)		169	0.252958	1.20006	0	0.323029	1	4518	tags=19%, list=11%, signal=21%
PROTON_TRANSPORTING_TWO_SECTOR_ATPASE_COMPLEX__PROTON_TRANSPORTING_DOMAIN(GO:0033177)	PROTON_TRANSPORTING_TWO_SECTOR_ATPASE_COMPLEX__PROTON_TRANSPORTING_DOMAIN(GO:0033177)		27	0.457629	1.19994	0.297352	0.322288	1	13405	tags=70%, list=33%, signal=106%
TRANSLATION_INITIATION_FACTOR_ACTIVITY(GO:0003743)	TRANSLATION_INITIATION_FACTOR_ACTIVITY(GO:0003743)		54	0.317295	1.19769	0.297619	0.325803	1	7189	tags=37%, list=18%, signal=45%
MITOCHONDRIAL_MEMBRANE_PART(GO:0044455)	MITOCHONDRIAL_MEMBRANE_PART(GO:0044455)		19	0.573066	1.1947	0.207661	0.329735	1	14183	tags=79%, list=35%, signal=122%
OXIDOREDUCTASE_ACTIVITY__ACTING_ON_NAD(P)H__OXYGEN_AS_ACCEPTOR(GO:0050664)	OXIDOREDUCTASE_ACTIVITY__ACTING_ON_NAD(P)H__OXYGEN_AS_ACCEPTOR(GO:0050664)		17	0.407831	1.19417	0	0.329303	1	8965	tags=47%, list=22%, signal=61%
PROTON_TRANSPORTING_TWO_SECTOR_ATPASE_COMPLEX(GO:0016469)	PROTON_TRANSPORTING_TWO_SECTOR_ATPASE_COMPLEX(GO:0016469)		59	0.399836	1.19378	0.0981595	0.329505	1	10830	tags=51%, list=27%, signal=70%
DIVALENT_METAL_ION_TRANSPORT(GO:0070838)	DIVALENT_METAL_ION_TRANSPORT(GO:0070838)		20	0.30878	1.19074	0.0809793	0.332463	1	10535	tags=35%, list=26%, signal=47%
DIVALENT_INORGANIC_CATION_TRANSPORT(GO:0072511)	DIVALENT_INORGANIC_CATION_TRANSPORT(GO:0072511)		20	0.30878	1.19074	0.0809793	0.331524	1	10535	tags=35%, list=26%, signal=47%
THIOL_DEPENDENT_UBIQUITINYL_HYDROLASE_ACTIVITY(GO:0036459)	THIOL_DEPENDENT_UBIQUITINYL_HYDROLASE_ACTIVITY(GO:0036459)		62	0.379443	1.19056	0.175869	0.331322	1	13729	tags=63%, list=34%, signal=96%
UBIQUITIN_LIKE_PROTEIN_SPECIFIC_PROTEASE_ACTIVITY(GO:0019783)	UBIQUITIN_LIKE_PROTEIN_SPECIFIC_PROTEASE_ACTIVITY(GO:0019783)		62	0.379443	1.19056	0.175869	0.330392	1	13729	tags=63%, list=34%, signal=96%
UBIQUITINYL_HYDROLASE_ACTIVITY(GO:0101005)	UBIQUITINYL_HYDROLASE_ACTIVITY(GO:0101005)		62	0.379443	1.19056	0.175869	0.329466	1	13729	tags=63%, list=34%, signal=96%
ESTABLISHMENT_OF_PROTEIN_LOCALIZATION_TO_ORGANELLE(GO:0072594)	ESTABLISHMENT_OF_PROTEIN_LOCALIZATION_TO_ORGANELLE(GO:0072594)		39	0.474887	1.18504	0.190184	0.333966	1	8138	tags=51%, list=20%, signal=64%
POLYSACCHARIDE_METABOLIC_PROCESS(GO:0005976)	POLYSACCHARIDE_METABOLIC_PROCESS(GO:0005976)		125	0.258515	1.1843	0	0.334325	1	5127	tags=20%, list=13%, signal=23%
PROTEIN_DEUBIQUITINATION(GO:0016579)	PROTEIN_DEUBIQUITINATION(GO:0016579)		57	0.428905	1.18136	0.175869	0.336224	1	13729	tags=67%, list=34%, signal=101%
PROTEIN_MODIFICATION_BY_SMALL_PROTEIN_REMOVAL(GO:0070646)	PROTEIN_MODIFICATION_BY_SMALL_PROTEIN_REMOVAL(GO:0070646)		57	0.428905	1.18136	0.175869	0.335293	1	13729	tags=67%, list=34%, signal=101%
PROTEIN_TARGETING(GO:0006605)	PROTEIN_TARGETING(GO:0006605)		31	0.44237	1.18055	0	0.33648	1	8138	tags=48%, list=20%, signal=61%
COENZYME_A_METABOLIC_PROCESS(GO:0015936)	COENZYME_A_METABOLIC_PROCESS(GO:0015936)		15	0.475696	1.17769	0.278788	0.339304	1	12620	tags=53%, list=32%, signal=78%
NUCLEOSIDE_DIPHOSPHATE_PHOSPHORYLATION(GO:0006165)	NUCLEOSIDE_DIPHOSPHATE_PHOSPHORYLATION(GO:0006165)		84	0.277776	1.17645	0.0981595	0.340497	1	7242	tags=32%, list=18%, signal=39%
NUCLEOTIDE_PHOSPHORYLATION(GO:0046939)	NUCLEOTIDE_PHOSPHORYLATION(GO:0046939)		84	0.277776	1.17645	0.0981595	0.339565	1	7242	tags=32%, list=18%, signal=39%
NUCLEOTIDE_METABOLIC_PROCESS(GO:0009117)	NUCLEOTIDE_METABOLIC_PROCESS(GO:0009117)		205	0.23148	1.17504	0.0981595	0.340632	1	8868	tags=32%, list=22%, signal=41%
DISULFIDE_OXIDOREDUCTASE_ACTIVITY(GO:0015036)	DISULFIDE_OXIDOREDUCTASE_ACTIVITY(GO:0015036)		60	0.24547	1.16902	0	0.349288	1	8829	tags=38%, list=22%, signal=49%
ORGANOPHOSPHATE_CATABOLIC_PROCESS(GO:0046434)	ORGANOPHOSPHATE_CATABOLIC_PROCESS(GO:0046434)		87	0.298979	1.1681	0	0.349313	1	7242	tags=33%, list=18%, signal=41%
NUCLEOSIDE_PHOSPHATE_METABOLIC_PROCESS(GO:0006753)	NUCLEOSIDE_PHOSPHATE_METABOLIC_PROCESS(GO:0006753)		208	0.226987	1.16225	0.0981595	0.356544	1	8868	tags=32%, list=22%, signal=41%
GLUTAMINE_FAMILY_AMINO_ACID_METABOLIC_PROCESS(GO:0009064)	GLUTAMINE_FAMILY_AMINO_ACID_METABOLIC_PROCESS(GO:0009064)		24	0.301159	1.16195	0.285992	0.356464	1	8377	tags=33%, list=21%, signal=42%
CATION_TRANSMEMBRANE_TRANSPORTER_ACTIVITY(GO:0008324)	CATION_TRANSMEMBRANE_TRANSPORTER_ACTIVITY(GO:0008324)		220	0.199421	1.15992	0.208081	0.358554	1	10933	tags=37%, list=27%, signal=51%
NUCLEOSIDE_DIPHOSPHATE_METABOLIC_PROCESS(GO:0009132)	NUCLEOSIDE_DIPHOSPHATE_METABOLIC_PROCESS(GO:0009132)		87	0.267289	1.15896	0.188139	0.360022	1	7242	tags=31%, list=18%, signal=38%
GLYCOLYTIC_PROCESS(GO:0006096)	GLYCOLYTIC_PROCESS(GO:0006096)		77	0.280042	1.15599	0.0981595	0.36323	1	7242	tags=32%, list=18%, signal=40%
ATP_GENERATION_FROM_ADP(GO:0006757)	ATP_GENERATION_FROM_ADP(GO:0006757)		77	0.280042	1.15599	0.0981595	0.362259	1	7242	tags=32%, list=18%, signal=40%
PURINE_NUCLEOSIDE_DIPHOSPHATE_METABOLIC_PROCESS(GO:0009135)	PURINE_NUCLEOSIDE_DIPHOSPHATE_METABOLIC_PROCESS(GO:0009135)		77	0.280042	1.15599	0.0981595	0.361293	1	7242	tags=32%, list=18%, signal=40%
PURINE_RIBONUCLEOSIDE_DIPHOSPHATE_METABOLIC_PROCESS(GO:0009179)	PURINE_RIBONUCLEOSIDE_DIPHOSPHATE_METABOLIC_PROCESS(GO:0009179)		77	0.280042	1.15599	0.0981595	0.360332	1	7242	tags=32%, list=18%, signal=40%
RIBONUCLEOSIDE_DIPHOSPHATE_METABOLIC_PROCESS(GO:0009185)	RIBONUCLEOSIDE_DIPHOSPHATE_METABOLIC_PROCESS(GO:0009185)		77	0.280042	1.15599	0.0981595	0.359376	1	7242	tags=32%, list=18%, signal=40%
PYRUVATE_BIOSYNTHETIC_PROCESS(GO:0042866)	PYRUVATE_BIOSYNTHETIC_PROCESS(GO:0042866)		77	0.280042	1.15599	0.0981595	0.358426	1	7242	tags=32%, list=18%, signal=40%
ADP_METABOLIC_PROCESS(GO:0046031)	ADP_METABOLIC_PROCESS(GO:0046031)		77	0.280042	1.15599	0.0981595	0.35748	1	7242	tags=32%, list=18%, signal=40%
PROTON_TRANSPORTING_TWO_SECTOR_ATPASE_COMPLEX__CATALYTIC_DOMAIN(GO:0033178)	PROTON_TRANSPORTING_TWO_SECTOR_ATPASE_COMPLEX__CATALYTIC_DOMAIN(GO:0033178)		32	0.375473	1.15109	0.278119	0.363746	1	10830	tags=50%, list=27%, signal=68%
PYRUVATE_METABOLIC_PROCESS(GO:0006090)	PYRUVATE_METABOLIC_PROCESS(GO:0006090)		79	0.272454	1.14917	0.0981595	0.36615	1	7242	tags=32%, list=18%, signal=39%
NUCLEOBASE_CONTAINING_COMPOUND_CATABOLIC_PROCESS(GO:0034655)	NUCLEOBASE_CONTAINING_COMPOUND_CATABOLIC_PROCESS(GO:0034655)		103	0.297987	1.14879	0.192229	0.366308	1	8868	tags=37%, list=22%, signal=47%
MONOCARBOXYLIC_ACID_METABOLIC_PROCESS(GO:0032787)	MONOCARBOXYLIC_ACID_METABOLIC_PROCESS(GO:0032787)		168	0.234567	1.14639	0.206967	0.369151	1	8868	tags=32%, list=22%, signal=40%
PROTEIN_LOCALIZATION_TO_ENDOPLASMIC_RETICULUM(GO:0070972)	PROTEIN_LOCALIZATION_TO_ENDOPLASMIC_RETICULUM(GO:0070972)		31	0.424013	1.14462	0	0.370258	1	11241	tags=61%, list=28%, signal=85%
PROTEOLYSIS_INVOLVED_IN_CELLULAR_PROTEIN_CATABOLIC_PROCESS(GO:0051603)	PROTEOLYSIS_INVOLVED_IN_CELLULAR_PROTEIN_CATABOLIC_PROCESS(GO:0051603)		102	0.225869	1.14444	0.112474	0.370304	1	14160	tags=45%, list=35%, signal=70%
CELLULAR_PROTEIN_CATABOLIC_PROCESS(GO:0044257)	CELLULAR_PROTEIN_CATABOLIC_PROCESS(GO:0044257)		102	0.225869	1.14444	0.112474	0.369345	1	14160	tags=45%, list=35%, signal=70%
PROTEIN_IMPORT(GO:0017038)	PROTEIN_IMPORT(GO:0017038)		24	0.394502	1.14327	0.385542	0.370437	1	8098	tags=38%, list=20%, signal=47%
SULFUR_COMPOUND_BIOSYNTHETIC_PROCESS(GO:0044272)	SULFUR_COMPOUND_BIOSYNTHETIC_PROCESS(GO:0044272)		34	0.295933	1.14134	0.110664	0.372143	1	7910	tags=38%, list=20%, signal=48%
PROTEASOME_CORE_COMPLEX__ALPHA_SUBUNIT_COMPLEX(GO:0019773)	PROTEASOME_CORE_COMPLEX__ALPHA_SUBUNIT_COMPLEX(GO:0019773)		21	0.322001	1.13903	0.296371	0.376638	1	13134	tags=38%, list=33%, signal=57%
PURINE_CONTAINING_COMPOUND_BIOSYNTHETIC_PROCESS(GO:0072522)	PURINE_CONTAINING_COMPOUND_BIOSYNTHETIC_PROCESS(GO:0072522)		129	0.23429	1.13793	0.0981595	0.377519	1	7753	tags=31%, list=19%, signal=38%
GTPASE_ACTIVATOR_ACTIVITY(GO:0005096)	GTPASE_ACTIVATOR_ACTIVITY(GO:0005096)		36	0.419604	1.13466	0.293878	0.381529	1	13243	tags=58%, list=33%, signal=87%
EXONUCLEASE_ACTIVITY(GO:0004527)	EXONUCLEASE_ACTIVITY(GO:0004527)		34	0.283004	1.12835	0.298279	0.391525	1	7617	tags=32%, list=19%, signal=40%
SIGNAL_RECOGNITION_PARTICLE(GO:0048500)	SIGNAL_RECOGNITION_PARTICLE(GO:0048500)		17	0.494924	1.12675	0.102249	0.393408	1	11188	tags=71%, list=28%, signal=98%
7S_RNA_BINDING(GO:0008312)	7S_RNA_BINDING(GO:0008312)		17	0.494924	1.12675	0.102249	0.392409	1	11188	tags=71%, list=28%, signal=98%
TRANSLATIONAL_INITIATION(GO:0006413)	TRANSLATIONAL_INITIATION(GO:0006413)		41	0.261403	1.12664	0.283465	0.391694	1	7189	tags=34%, list=18%, signal=42%
MEMBRANE_ENCLOSED_LUMEN(GO:0031974)	MEMBRANE_ENCLOSED_LUMEN(GO:0031974)		104	0.219068	1.12639	0.264591	0.391284	1	13734	tags=39%, list=34%, signal=60%
ORGANELLE_LUMEN(GO:0043233)	ORGANELLE_LUMEN(GO:0043233)		104	0.219068	1.12639	0.264591	0.390298	1	13734	tags=39%, list=34%, signal=60%
INTRACELLULAR_ORGANELLE_LUMEN(GO:0070013)	INTRACELLULAR_ORGANELLE_LUMEN(GO:0070013)		104	0.219068	1.12639	0.264591	0.389317	1	13734	tags=39%, list=34%, signal=60%
PURINE_NUCLEOTIDE_BIOSYNTHETIC_PROCESS(GO:0006164)	PURINE_NUCLEOTIDE_BIOSYNTHETIC_PROCESS(GO:0006164)		128	0.235901	1.12588	0.0981595	0.388781	1	7753	tags=31%, list=19%, signal=39%
NUCLEOSIDE_TRIPHOSPHATASE_ACTIVITY(GO:0017111)	NUCLEOSIDE_TRIPHOSPHATASE_ACTIVITY(GO:0017111)		483	0.198207	1.12522	0	0.389116	1	8856	tags=27%, list=22%, signal=34%
HISTONE_MODIFICATION(GO:0016570)	HISTONE_MODIFICATION(GO:0016570)		32	0.27425	1.12166	0.308594	0.395906	1	12723	tags=44%, list=32%, signal=64%
COVALENT_CHROMATIN_MODIFICATION(GO:0016569)	COVALENT_CHROMATIN_MODIFICATION(GO:0016569)		32	0.27425	1.12166	0.308594	0.394921	1	12723	tags=44%, list=32%, signal=64%
PROTEIN_TRANSPORTER_ACTIVITY(GO:0008565)	PROTEIN_TRANSPORTER_ACTIVITY(GO:0008565)		23	0.369577	1.12021	0.294821	0.395999	1	9399	tags=48%, list=23%, signal=62%
PURINE_RIBONUCLEOTIDE_BIOSYNTHETIC_PROCESS(GO:0009152)	PURINE_RIBONUCLEOTIDE_BIOSYNTHETIC_PROCESS(GO:0009152)		124	0.237992	1.11892	0.0981595	0.39763	1	7753	tags=31%, list=19%, signal=39%
RIBONUCLEOTIDE_BIOSYNTHETIC_PROCESS(GO:0009260)	RIBONUCLEOTIDE_BIOSYNTHETIC_PROCESS(GO:0009260)		124	0.237992	1.11892	0.0981595	0.396649	1	7753	tags=31%, list=19%, signal=39%
RIBOSE_PHOSPHATE_BIOSYNTHETIC_PROCESS(GO:0046390)	RIBOSE_PHOSPHATE_BIOSYNTHETIC_PROCESS(GO:0046390)		124	0.237992	1.11892	0.0981595	0.395672	1	7753	tags=31%, list=19%, signal=39%
HYDROLASE_ACTIVITY__ACTING_ON_ACID_ANHYDRIDES(GO:0016817)	HYDROLASE_ACTIVITY__ACTING_ON_ACID_ANHYDRIDES(GO:0016817)		523	0.202105	1.11886	0	0.394859	1	8856	tags=27%, list=22%, signal=34%
INTRACELLULAR_SIGNAL_TRANSDUCTION(GO:0035556)	INTRACELLULAR_SIGNAL_TRANSDUCTION(GO:0035556)		260	0.203113	1.11832	0.0914513	0.394561	1	5245	tags=15%, list=13%, signal=18%
HYDROLASE_ACTIVITY__ACTING_ON_ACID_ANHYDRIDES__IN_PHOSPHORUS_CONTAINING_ANHYDRIDES(GO:0016818)	HYDROLASE_ACTIVITY__ACTING_ON_ACID_ANHYDRIDES__IN_PHOSPHORUS_CONTAINING_ANHYDRIDES(GO:0016818)		519	0.201649	1.11565	0	0.398335	1	8856	tags=27%, list=22%, signal=34%
PYROPHOSPHATASE_ACTIVITY(GO:0016462)	PYROPHOSPHATASE_ACTIVITY(GO:0016462)		503	0.198352	1.11096	0	0.405521	1	8856	tags=27%, list=22%, signal=34%
OXIDOREDUCTASE_ACTIVITY__ACTING_ON_THE_ALDEHYDE_OR_OXO_GROUP_OF_DONORS__DISULFIDE_AS_ACCEPTOR(GO:0016624)	OXIDOREDUCTASE_ACTIVITY__ACTING_ON_THE_ALDEHYDE_OR_OXO_GROUP_OF_DONORS__DISULFIDE_AS_ACCEPTOR(GO:0016624)		15	0.455293	1.10941	0.195736	0.406483	1	5166	tags=33%, list=13%, signal=38%
EXTERNAL_ENCAPSULATING_STRUCTURE_ORGANIZATION(GO:0045229)	EXTERNAL_ENCAPSULATING_STRUCTURE_ORGANIZATION(GO:0045229)		61	0.426418	1.10625	0.308163	0.411492	1	15260	tags=62%, list=38%, signal=100%
CELL_WALL_ORGANIZATION(GO:0071555)	CELL_WALL_ORGANIZATION(GO:0071555)		61	0.426418	1.10625	0.308163	0.410496	1	15260	tags=62%, list=38%, signal=100%
SRP_DEPENDENT_COTRANSLATIONAL_PROTEIN_TARGETING_TO_MEMBRANE(GO:0006614)	SRP_DEPENDENT_COTRANSLATIONAL_PROTEIN_TARGETING_TO_MEMBRANE(GO:0006614)		21	0.416239	1.10507	0.102249	0.412669	1	11188	tags=67%, list=28%, signal=92%
PROTEIN_TARGETING_TO_MEMBRANE(GO:0006612)	PROTEIN_TARGETING_TO_MEMBRANE(GO:0006612)		21	0.416239	1.10507	0.102249	0.411674	1	11188	tags=67%, list=28%, signal=92%
COTRANSLATIONAL_PROTEIN_TARGETING_TO_MEMBRANE(GO:0006613)	COTRANSLATIONAL_PROTEIN_TARGETING_TO_MEMBRANE(GO:0006613)		21	0.416239	1.10507	0.102249	0.410685	1	11188	tags=67%, list=28%, signal=92%
PROTEIN_TARGETING_TO_ER(GO:0045047)	PROTEIN_TARGETING_TO_ER(GO:0045047)		21	0.416239	1.10507	0.102249	0.4097	1	11188	tags=67%, list=28%, signal=92%
ESTABLISHMENT_OF_PROTEIN_LOCALIZATION_TO_ENDOPLASMIC_RETICULUM(GO:0072599)	ESTABLISHMENT_OF_PROTEIN_LOCALIZATION_TO_ENDOPLASMIC_RETICULUM(GO:0072599)		21	0.416239	1.10507	0.102249	0.40872	1	11188	tags=67%, list=28%, signal=92%
PROTEIN_LOCALIZATION_TO_MEMBRANE(GO:0072657)	PROTEIN_LOCALIZATION_TO_MEMBRANE(GO:0072657)		36	0.338278	1.10223	0.279919	0.413391	1	8528	tags=44%, list=21%, signal=56%
ESTABLISHMENT_OF_PROTEIN_LOCALIZATION_TO_MEMBRANE(GO:0090150)	ESTABLISHMENT_OF_PROTEIN_LOCALIZATION_TO_MEMBRANE(GO:0090150)		36	0.338278	1.10223	0.279919	0.412407	1	8528	tags=44%, list=21%, signal=56%
CYSTEINE_TYPE_PEPTIDASE_ACTIVITY(GO:0008234)	CYSTEINE_TYPE_PEPTIDASE_ACTIVITY(GO:0008234)		114	0.284455	1.09566	0.257812	0.422496	1	13366	tags=50%, list=33%, signal=75%
UBIQUITIN_DEPENDENT_PROTEIN_CATABOLIC_PROCESS(GO:0006511)	UBIQUITIN_DEPENDENT_PROTEIN_CATABOLIC_PROCESS(GO:0006511)		86	0.188684	1.0955	0.39413	0.422254	1	14160	tags=43%, list=35%, signal=66%
MODIFICATION_DEPENDENT_PROTEIN_CATABOLIC_PROCESS(GO:0019941)	MODIFICATION_DEPENDENT_PROTEIN_CATABOLIC_PROCESS(GO:0019941)		86	0.188684	1.0955	0.39413	0.421256	1	14160	tags=43%, list=35%, signal=66%
MODIFICATION_DEPENDENT_MACROMOLECULE_CATABOLIC_PROCESS(GO:0043632)	MODIFICATION_DEPENDENT_MACROMOLECULE_CATABOLIC_PROCESS(GO:0043632)		86	0.188684	1.0955	0.39413	0.420263	1	14160	tags=43%, list=35%, signal=66%
TERPENOID_BIOSYNTHETIC_PROCESS(GO:0016114)	TERPENOID_BIOSYNTHETIC_PROCESS(GO:0016114)		22	0.323354	1.09261	0.316206	0.423433	1	3173	tags=27%, list=8%, signal=30%
TERPENOID_METABOLIC_PROCESS(GO:0006721)	TERPENOID_METABOLIC_PROCESS(GO:0006721)		22	0.323354	1.09261	0.316206	0.422439	1	3173	tags=27%, list=8%, signal=30%
GTPASE_REGULATOR_ACTIVITY(GO:0030695)	GTPASE_REGULATOR_ACTIVITY(GO:0030695)		45	0.367801	1.08998	0.387755	0.426296	1	13243	tags=51%, list=33%, signal=76%
MONOCARBOXYLIC_ACID_BIOSYNTHETIC_PROCESS(GO:0072330)	MONOCARBOXYLIC_ACID_BIOSYNTHETIC_PROCESS(GO:0072330)		149	0.241267	1.08667	0.206122	0.430281	1	7348	tags=28%, list=18%, signal=34%
MONOVALENT_INORGANIC_CATION_TRANSPORT(GO:0015672)	MONOVALENT_INORGANIC_CATION_TRANSPORT(GO:0015672)		108	0.253109	1.08574	0.303462	0.430232	1	10830	tags=43%, list=27%, signal=58%
OLIGOSACCHARIDE_BIOSYNTHETIC_PROCESS(GO:0009312)	OLIGOSACCHARIDE_BIOSYNTHETIC_PROCESS(GO:0009312)		35	0.306716	1.0819	0.17495	0.43453	1	8302	tags=37%, list=21%, signal=47%
NUCLEOSIDE_MONOPHOSPHATE_METABOLIC_PROCESS(GO:0009123)	NUCLEOSIDE_MONOPHOSPHATE_METABOLIC_PROCESS(GO:0009123)		128	0.227001	1.07845	0.304703	0.438238	1	10772	tags=41%, list=27%, signal=55%
CELL_WALL_ORGANIZATION_OR_BIOGENESIS(GO:0071554)	CELL_WALL_ORGANIZATION_OR_BIOGENESIS(GO:0071554)		81	0.380744	1.07714	0.309426	0.439289	1	15037	tags=60%, list=38%, signal=97%
MALATE_TRANSPORT(GO:0015743)	MALATE_TRANSPORT(GO:0015743)		18	0.313756	1.07701	0.180392	0.438724	1	7745	tags=39%, list=19%, signal=48%
DICARBOXYLIC_ACID_TRANSPORT(GO:0006835)	DICARBOXYLIC_ACID_TRANSPORT(GO:0006835)		18	0.313756	1.07701	0.180392	0.437714	1	7745	tags=39%, list=19%, signal=48%
C4_DICARBOXYLATE_TRANSPORT(GO:0015740)	C4_DICARBOXYLATE_TRANSPORT(GO:0015740)		18	0.313756	1.07701	0.180392	0.436707	1	7745	tags=39%, list=19%, signal=48%
GUANYL_NUCLEOTIDE_EXCHANGE_FACTOR_ACTIVITY(GO:0005085)	GUANYL_NUCLEOTIDE_EXCHANGE_FACTOR_ACTIVITY(GO:0005085)		32	0.279528	1.07636	0.502994	0.4365	1	4683	tags=22%, list=12%, signal=25%
CELLULAR_MACROMOLECULE_CATABOLIC_PROCESS(GO:0044265)	CELLULAR_MACROMOLECULE_CATABOLIC_PROCESS(GO:0044265)		122	0.223438	1.07323	0.206967	0.440697	1	14336	tags=44%, list=36%, signal=69%
REGULATION_OF_TRANSCRIPTION_BY_RNA_POLYMERASE_II(GO:0006357)	REGULATION_OF_TRANSCRIPTION_BY_RNA_POLYMERASE_II(GO:0006357)		17	0.390966	1.07313	0.364356	0.439839	1	12511	tags=59%, list=31%, signal=86%
TRANSLATIONAL_ELONGATION(GO:0006414)	TRANSLATIONAL_ELONGATION(GO:0006414)		22	0.300719	1.07018	0.277551	0.444515	1	6254	tags=32%, list=16%, signal=38%
TRANSLATION_ELONGATION_FACTOR_ACTIVITY(GO:0003746)	TRANSLATION_ELONGATION_FACTOR_ACTIVITY(GO:0003746)		22	0.300719	1.07018	0.277551	0.443505	1	6254	tags=32%, list=16%, signal=38%
PROTON_TRANSMEMBRANE_TRANSPORT(GO:1902600)	PROTON_TRANSMEMBRANE_TRANSPORT(GO:1902600)		68	0.300814	1.06816	0.393075	0.446269	1	10830	tags=47%, list=27%, signal=64%
HYDROLASE_ACTIVITY__HYDROLYZING_O_GLYCOSYL_COMPOUNDS(GO:0004553)	HYDROLASE_ACTIVITY__HYDROLYZING_O_GLYCOSYL_COMPOUNDS(GO:0004553)		418	0.230449	1.05862	0.172481	0.460592	1	5883	tags=17%, list=15%, signal=20%
MOLECULAR_FUNCTION_REGULATOR(GO:0098772)	MOLECULAR_FUNCTION_REGULATOR(GO:0098772)		212	0.238724	1.05723	0.395112	0.462096	1	11276	tags=33%, list=28%, signal=46%
CELL_WALL_MODIFICATION(GO:0042545)	CELL_WALL_MODIFICATION(GO:0042545)		48	0.391601	1.04359	0.308163	0.486723	1	15260	tags=60%, list=38%, signal=97%
PECTINESTERASE_ACTIVITY(GO:0030599)	PECTINESTERASE_ACTIVITY(GO:0030599)		48	0.391601	1.04359	0.308163	0.48563	1	15260	tags=60%, list=38%, signal=97%
CELLULAR_CATABOLIC_PROCESS(GO:0044248)	CELLULAR_CATABOLIC_PROCESS(GO:0044248)		261	0.197326	1.04269	0.390593	0.48596	1	8274	tags=25%, list=21%, signal=31%
CATION_TRANSMEMBRANE_TRANSPORT(GO:0098655)	CATION_TRANSMEMBRANE_TRANSPORT(GO:0098655)		102	0.237498	1.04106	0.397149	0.487498	1	10830	tags=42%, list=27%, signal=58%
INORGANIC_ION_TRANSMEMBRANE_TRANSPORT(GO:0098660)	INORGANIC_ION_TRANSMEMBRANE_TRANSPORT(GO:0098660)		102	0.237498	1.04106	0.397149	0.486409	1	10830	tags=42%, list=27%, signal=58%
INORGANIC_CATION_TRANSMEMBRANE_TRANSPORT(GO:0098662)	INORGANIC_CATION_TRANSMEMBRANE_TRANSPORT(GO:0098662)		102	0.237498	1.04106	0.397149	0.485326	1	10830	tags=42%, list=27%, signal=58%
AMINO_ACID_BINDING(GO:0016597)	AMINO_ACID_BINDING(GO:0016597)		36	0.239408	1.03482	0.491228	0.498915	1	5684	tags=22%, list=14%, signal=26%
TREHALOSE_METABOLIC_PROCESS(GO:0005991)	TREHALOSE_METABOLIC_PROCESS(GO:0005991)		29	0.311606	1.02677	0.285714	0.516607	1	8302	tags=38%, list=21%, signal=48%
ENZYME_REGULATOR_ACTIVITY(GO:0030234)	ENZYME_REGULATOR_ACTIVITY(GO:0030234)		174	0.251592	1.01495	0.396728	0.535565	1	13357	tags=43%, list=33%, signal=64%
PEPTIDYL_LYSINE_MODIFICATION(GO:0018205)	PEPTIDYL_LYSINE_MODIFICATION(GO:0018205)		29	0.265218	1.01181	0.309198	0.5412	1	6443	tags=24%, list=16%, signal=29%
PHOSPHORIC_DIESTER_HYDROLASE_ACTIVITY(GO:0008081)	PHOSPHORIC_DIESTER_HYDROLASE_ACTIVITY(GO:0008081)		41	0.309191	1.00683	0.369781	0.549333	1	8719	tags=34%, list=22%, signal=44%
FMN_BINDING(GO:0010181)	FMN_BINDING(GO:0010181)		33	0.250484	1.00657	0.41	0.54869	1	1706	tags=15%, list=4%, signal=16%
ION_TRANSMEMBRANE_TRANSPORT(GO:0034220)	ION_TRANSMEMBRANE_TRANSPORT(GO:0034220)		136	0.203856	1.00561	0.397149	0.549525	1	10830	tags=39%, list=27%, signal=53%
HYDROLASE_ACTIVITY__ACTING_ON_GLYCOSYL_BONDS(GO:0016798)	HYDROLASE_ACTIVITY__ACTING_ON_GLYCOSYL_BONDS(GO:0016798)		441	0.212801	1.00214	0.368217	0.554962	1	5883	tags=17%, list=15%, signal=19%
RAS_GTPASE_BINDING(GO:0017016)	RAS_GTPASE_BINDING(GO:0017016)		39	0.249788	0.998876	0.38809	0.561645	1	8483	tags=31%, list=21%, signal=39%
SMALL_GTPASE_BINDING(GO:0031267)	SMALL_GTPASE_BINDING(GO:0031267)		39	0.249788	0.998876	0.38809	0.560421	1	8483	tags=31%, list=21%, signal=39%
SULFUR_COMPOUND_METABOLIC_PROCESS(GO:0006790)	SULFUR_COMPOUND_METABOLIC_PROCESS(GO:0006790)		66	0.222479	0.997008	0.382294	0.562343	1	9113	tags=35%, list=23%, signal=45%
DISACCHARIDE_BIOSYNTHETIC_PROCESS(GO:0046351)	DISACCHARIDE_BIOSYNTHETIC_PROCESS(GO:0046351)		30	0.294908	0.995934	0.27833	0.56441	1	4844	tags=27%, list=12%, signal=30%
MITOCHONDRION(GO:0005739)	MITOCHONDRION(GO:0005739)		115	0.212098	0.992539	0.476923	0.568611	1	8256	tags=28%, list=21%, signal=35%
CARBOXYLIC_ESTER_HYDROLASE_ACTIVITY(GO:0052689)	CARBOXYLIC_ESTER_HYDROLASE_ACTIVITY(GO:0052689)		77	0.30096	0.991384	0.395492	0.570328	1	5853	tags=23%, list=15%, signal=27%
TREHALOSE_BIOSYNTHETIC_PROCESS(GO:0005992)	TREHALOSE_BIOSYNTHETIC_PROCESS(GO:0005992)		28	0.297525	0.99114	0.363817	0.569798	1	8302	tags=36%, list=21%, signal=45%
TRANSCRIPTION_FACTOR_ACTIVITY__TRANSCRIPTION_FACTOR_BINDING(GO:0000989)	TRANSCRIPTION_FACTOR_ACTIVITY__TRANSCRIPTION_FACTOR_BINDING(GO:0000989)		40	0.231888	0.987708	0.454183	0.57658	1	12511	tags=48%, list=31%, signal=69%
TRANSCRIPTION_COFACTOR_ACTIVITY(GO:0003712)	TRANSCRIPTION_COFACTOR_ACTIVITY(GO:0003712)		40	0.231888	0.987708	0.454183	0.575343	1	12511	tags=48%, list=31%, signal=69%
GLUTAMINE_FAMILY_AMINO_ACID_BIOSYNTHETIC_PROCESS(GO:0009084)	GLUTAMINE_FAMILY_AMINO_ACID_BIOSYNTHETIC_PROCESS(GO:0009084)		20	0.282624	0.987126	0.504931	0.574548	1	8377	tags=30%, list=21%, signal=38%
TRANSCRIPTION_FACTOR_COMPLEX(GO:0005667)	TRANSCRIPTION_FACTOR_COMPLEX(GO:0005667)		32	0.235077	0.984341	0.459108	0.578202	1	5930	tags=16%, list=15%, signal=18%
CELL_WALL(GO:0005618)	CELL_WALL(GO:0005618)		93	0.328684	0.97258	0.483673	0.600024	1	5853	tags=18%, list=15%, signal=21%
EXTERNAL_ENCAPSULATING_STRUCTURE(GO:0030312)	EXTERNAL_ENCAPSULATING_STRUCTURE(GO:0030312)		93	0.328684	0.97258	0.483673	0.598747	1	5853	tags=18%, list=15%, signal=21%
VACUOLAR_TRANSPORT(GO:0007034)	VACUOLAR_TRANSPORT(GO:0007034)		20	0.350194	0.969118	0.578529	0.602584	1	11588	tags=45%, list=29%, signal=63%
OLIGOSACCHARIDE_METABOLIC_PROCESS(GO:0009311)	OLIGOSACCHARIDE_METABOLIC_PROCESS(GO:0009311)		52	0.246123	0.963302	0.558648	0.614978	1	8302	tags=31%, list=21%, signal=39%
POTASSIUM_ION_TRANSMEMBRANE_TRANSPORT(GO:0071805)	POTASSIUM_ION_TRANSMEMBRANE_TRANSPORT(GO:0071805)		26	0.254432	0.952742	0.380952	0.634855	1	10427	tags=38%, list=26%, signal=52%
CELLULAR_POTASSIUM_ION_TRANSPORT(GO:0071804)	CELLULAR_POTASSIUM_ION_TRANSPORT(GO:0071804)		26	0.254432	0.952742	0.380952	0.633516	1	10427	tags=38%, list=26%, signal=52%
POTASSIUM_ION_TRANSMEMBRANE_TRANSPORTER_ACTIVITY(GO:0015079)	POTASSIUM_ION_TRANSMEMBRANE_TRANSPORTER_ACTIVITY(GO:0015079)		26	0.254432	0.952742	0.380952	0.632182	1	10427	tags=38%, list=26%, signal=52%
NUCLEAR_LUMEN(GO:0031981)	NUCLEAR_LUMEN(GO:0031981)		90	0.178547	0.942285	0.45	0.652744	1	13734	tags=37%, list=34%, signal=56%
CELL_WALL_BIOGENESIS(GO:0042546)	CELL_WALL_BIOGENESIS(GO:0042546)		20	0.340585	0.938215	0.458984	0.659474	1	14654	tags=60%, list=37%, signal=95%
DISACCHARIDE_METABOLIC_PROCESS(GO:0005984)	DISACCHARIDE_METABOLIC_PROCESS(GO:0005984)		47	0.243979	0.934061	0.558648	0.665786	1	4844	tags=21%, list=12%, signal=24%
MEDIATOR_COMPLEX(GO:0016592)	MEDIATOR_COMPLEX(GO:0016592)		17	0.286591	0.933284	0.451485	0.666355	1	12511	tags=47%, list=31%, signal=68%
RNA_POLYMERASE_II_TRANSCRIPTION_COFACTOR_ACTIVITY(GO:0001104)	RNA_POLYMERASE_II_TRANSCRIPTION_COFACTOR_ACTIVITY(GO:0001104)		17	0.286591	0.933284	0.451485	0.664967	1	12511	tags=47%, list=31%, signal=68%
TRANSCRIPTION_FACTOR_ACTIVITY__RNA_POLYMERASE_II_TRANSCRIPTION_FACTOR_BINDING(GO:0001076)	TRANSCRIPTION_FACTOR_ACTIVITY__RNA_POLYMERASE_II_TRANSCRIPTION_FACTOR_BINDING(GO:0001076)		17	0.286591	0.933284	0.451485	0.663585	1	12511	tags=47%, list=31%, signal=68%
RNA_3'_END_PROCESSING(GO:0031123)	RNA_3'_END_PROCESSING(GO:0031123)		20	0.226416	0.927198	0.749522	0.67596	1	4652	tags=15%, list=12%, signal=17%
ENDOPEPTIDASE_INHIBITOR_ACTIVITY(GO:0004866)	ENDOPEPTIDASE_INHIBITOR_ACTIVITY(GO:0004866)		27	0.288061	0.923457	0.489627	0.681914	1	10363	tags=37%, list=26%, signal=50%
ENDOPEPTIDASE_REGULATOR_ACTIVITY(GO:0061135)	ENDOPEPTIDASE_REGULATOR_ACTIVITY(GO:0061135)		27	0.288061	0.923457	0.489627	0.680505	1	10363	tags=37%, list=26%, signal=50%
PEPTIDASE_INHIBITOR_ACTIVITY(GO:0030414)	PEPTIDASE_INHIBITOR_ACTIVITY(GO:0030414)		27	0.288061	0.923457	0.489627	0.679102	1	10363	tags=37%, list=26%, signal=50%
PEPTIDASE_REGULATOR_ACTIVITY(GO:0061134)	PEPTIDASE_REGULATOR_ACTIVITY(GO:0061134)		27	0.288061	0.923457	0.489627	0.677704	1	10363	tags=37%, list=26%, signal=50%
PROTEIN_CATABOLIC_PROCESS(GO:0030163)	PROTEIN_CATABOLIC_PROCESS(GO:0030163)		110	0.159373	0.918518	0.482618	0.685135	1	14160	tags=44%, list=35%, signal=67%
CHROMATIN_BINDING(GO:0003682)	CHROMATIN_BINDING(GO:0003682)		39	0.285974	0.907605	0.551331	0.7023	1	9386	tags=31%, list=23%, signal=40%
MOTOR_ACTIVITY(GO:0003774)	MOTOR_ACTIVITY(GO:0003774)		130	0.216552	0.906941	0.591919	0.701515	1	11540	tags=32%, list=29%, signal=45%
NUCLEAR_PART(GO:0044428)	NUCLEAR_PART(GO:0044428)		136	0.14131	0.901878	0.633136	0.70713	1	13078	tags=33%, list=33%, signal=49%
STRICTOSIDINE_SYNTHASE_ACTIVITY(GO:0016844)	STRICTOSIDINE_SYNTHASE_ACTIVITY(GO:0016844)		16	0.317217	0.901517	0.594542	0.706105	1	3494	tags=13%, list=9%, signal=14%
AMINE_LYASE_ACTIVITY(GO:0016843)	AMINE_LYASE_ACTIVITY(GO:0016843)		16	0.317217	0.901517	0.594542	0.70467	1	3494	tags=13%, list=9%, signal=14%
MALATE_DEHYDROGENASE_(DECARBOXYLATING)_(NAD+)_ACTIVITY(GO:0004471)	MALATE_DEHYDROGENASE_(DECARBOXYLATING)_(NAD+)_ACTIVITY(GO:0004471)		15	0.22469	0.861839	0.694553	0.77613	1	9688	tags=40%, list=24%, signal=53%
MALIC_ENZYME_ACTIVITY(GO:0004470)	MALIC_ENZYME_ACTIVITY(GO:0004470)		15	0.22469	0.861839	0.694553	0.774559	1	9688	tags=40%, list=24%, signal=53%
MALATE_DEHYDROGENASE_ACTIVITY(GO:0016615)	MALATE_DEHYDROGENASE_ACTIVITY(GO:0016615)		15	0.22469	0.861839	0.694553	0.772994	1	9688	tags=40%, list=24%, signal=53%
AMIDE_BINDING(GO:0033218)	AMIDE_BINDING(GO:0033218)		17	0.275771	0.860635	0.478528	0.774583	1	11241	tags=47%, list=28%, signal=65%
MACROMOLECULE_CATABOLIC_PROCESS(GO:0009057)	MACROMOLECULE_CATABOLIC_PROCESS(GO:0009057)		160	0.140532	0.837773	0.769388	0.811489	1	11404	tags=30%, list=28%, signal=42%
TRNA_MODIFICATION(GO:0006400)	TRNA_MODIFICATION(GO:0006400)		20	0.258498	0.818419	0.574597	0.83946	1	10970	tags=40%, list=27%, signal=55%
SOLUTE:PROTON_ANTIPORTER_ACTIVITY(GO:0015299)	SOLUTE:PROTON_ANTIPORTER_ACTIVITY(GO:0015299)		36	0.21333	0.803433	0.776265	0.860482	1	10456	tags=36%, list=26%, signal=49%
SOLUTE:CATION_ANTIPORTER_ACTIVITY(GO:0015298)	SOLUTE:CATION_ANTIPORTER_ACTIVITY(GO:0015298)		36	0.21333	0.803433	0.776265	0.858761	1	10456	tags=36%, list=26%, signal=49%
LIPID_MODIFICATION(GO:0030258)	LIPID_MODIFICATION(GO:0030258)		27	0.231779	0.796878	0.780156	0.867165	1	1150	tags=11%, list=3%, signal=11%
AEROBIC_RESPIRATION(GO:0009060)	AEROBIC_RESPIRATION(GO:0009060)		17	0.259742	0.790362	0.789374	0.874194	1	3396	tags=18%, list=8%, signal=19%
LIPID_LOCALIZATION(GO:0010876)	LIPID_LOCALIZATION(GO:0010876)		16	0.262141	0.790337	0.778884	0.872586	1	4215	tags=19%, list=11%, signal=21%
UBIQUITIN_PROTEIN_LIGASE_BINDING(GO:0031625)	UBIQUITIN_PROTEIN_LIGASE_BINDING(GO:0031625)		17	0.247187	0.788222	0.649425	0.874249	1	14160	tags=53%, list=35%, signal=82%
UBIQUITIN_LIKE_PROTEIN_LIGASE_BINDING(GO:0044389)	UBIQUITIN_LIKE_PROTEIN_LIGASE_BINDING(GO:0044389)		17	0.247187	0.788222	0.649425	0.872517	1	14160	tags=53%, list=35%, signal=82%
SULFUR_COMPOUND_BINDING(GO:1901681)	SULFUR_COMPOUND_BINDING(GO:1901681)		28	0.233469	0.785621	0.70334	0.873527	1	9580	tags=36%, list=24%, signal=47%
MICROTUBULE_CYTOSKELETON(GO:0015630)	MICROTUBULE_CYTOSKELETON(GO:0015630)		30	0.230091	0.784675	0.787524	0.872469	1	3724	tags=13%, list=9%, signal=15%
TRICARBOXYLIC_ACID_CYCLE(GO:0006099)	TRICARBOXYLIC_ACID_CYCLE(GO:0006099)		16	0.263821	0.771558	0.87666	0.890992	1	3396	tags=19%, list=8%, signal=20%
CITRATE_METABOLIC_PROCESS(GO:0006101)	CITRATE_METABOLIC_PROCESS(GO:0006101)		16	0.263821	0.771558	0.87666	0.889241	1	3396	tags=19%, list=8%, signal=20%
ANTIBIOTIC_METABOLIC_PROCESS(GO:0016999)	ANTIBIOTIC_METABOLIC_PROCESS(GO:0016999)		16	0.263821	0.771558	0.87666	0.887498	1	3396	tags=19%, list=8%, signal=20%
PROTEIN_METHYLATION(GO:0006479)	PROTEIN_METHYLATION(GO:0006479)		34	0.230826	0.764596	0.487329	0.896893	1	11357	tags=41%, list=28%, signal=57%
PROTEIN_ALKYLATION(GO:0008213)	PROTEIN_ALKYLATION(GO:0008213)		34	0.230826	0.764596	0.487329	0.895141	1	11357	tags=41%, list=28%, signal=57%
ENZYME_INHIBITOR_ACTIVITY(GO:0004857)	ENZYME_INHIBITOR_ACTIVITY(GO:0004857)		100	0.201089	0.76381	0.867076	0.895342	1	13357	tags=38%, list=33%, signal=57%
ACTIN_BINDING(GO:0003779)	ACTIN_BINDING(GO:0003779)		52	0.212499	0.757771	0.778905	0.902097	1	7830	tags=23%, list=20%, signal=29%
OXIDOREDUCTASE_ACTIVITY__ACTING_ON_DIPHENOLS_AND_RELATED_SUBSTANCES_AS_DONORS__OXYGEN_AS_ACCEPTOR(GO:0016682)	OXIDOREDUCTASE_ACTIVITY__ACTING_ON_DIPHENOLS_AND_RELATED_SUBSTANCES_AS_DONORS__OXYGEN_AS_ACCEPTOR(GO:0016682)		16	0.2852	0.749599	0.749503	0.91072	1	9124	tags=44%, list=23%, signal=57%
MICROTUBULE_ASSOCIATED_COMPLEX(GO:0005875)	MICROTUBULE_ASSOCIATED_COMPLEX(GO:0005875)		20	0.251138	0.748809	0.873786	0.911779	1	3724	tags=15%, list=9%, signal=17%
MICROTUBULE_CYTOSKELETON_ORGANIZATION(GO:0000226)	MICROTUBULE_CYTOSKELETON_ORGANIZATION(GO:0000226)		15	0.200142	0.735994	0.872299	0.923294	1	8722	tags=20%, list=22%, signal=26%
PROTEIN_PROCESSING(GO:0016485)	PROTEIN_PROCESSING(GO:0016485)		17	0.235087	0.728531	0.690058	0.93086	1	11368	tags=35%, list=28%, signal=49%
N_METHYLTRANSFERASE_ACTIVITY(GO:0008170)	N_METHYLTRANSFERASE_ACTIVITY(GO:0008170)		28	0.215597	0.723537	0.687008	0.933837	1	6443	tags=21%, list=16%, signal=26%
NUCLEAR_CHROMOSOME(GO:0000228)	NUCLEAR_CHROMOSOME(GO:0000228)		18	0.225744	0.713298	0.781955	0.941245	1	31019	tags=100%, list=77%, signal=443%
REGULATION_OF_PROTEIN_POLYMERIZATION(GO:0032271)	REGULATION_OF_PROTEIN_POLYMERIZATION(GO:0032271)		21	0.193766	0.702407	0.782696	0.949777	1	32300	tags=100%, list=81%, signal=516%
REGULATION_OF_PROTEIN_COMPLEX_ASSEMBLY(GO:0043254)	REGULATION_OF_PROTEIN_COMPLEX_ASSEMBLY(GO:0043254)		21	0.193766	0.702407	0.782696	0.947957	1	32300	tags=100%, list=81%, signal=516%
PROTEIN_POLYMERIZATION(GO:0051258)	PROTEIN_POLYMERIZATION(GO:0051258)		21	0.193766	0.702407	0.782696	0.946145	1	32300	tags=100%, list=81%, signal=516%
REGULATION_OF_CYTOSKELETON_ORGANIZATION(GO:0051493)	REGULATION_OF_CYTOSKELETON_ORGANIZATION(GO:0051493)		21	0.193766	0.702407	0.782696	0.944339	1	32300	tags=100%, list=81%, signal=516%
SUPRAMOLECULAR_FIBER_ORGANIZATION(GO:0097435)	SUPRAMOLECULAR_FIBER_ORGANIZATION(GO:0097435)		21	0.193766	0.702407	0.782696	0.94254	1	32300	tags=100%, list=81%, signal=516%
REGULATION_OF_SUPRAMOLECULAR_FIBER_ORGANIZATION(GO:1902903)	REGULATION_OF_SUPRAMOLECULAR_FIBER_ORGANIZATION(GO:1902903)		21	0.193766	0.702407	0.782696	0.940748	1	32300	tags=100%, list=81%, signal=516%
ENERGY_DERIVATION_BY_OXIDATION_OF_ORGANIC_COMPOUNDS(GO:0015980)	ENERGY_DERIVATION_BY_OXIDATION_OF_ORGANIC_COMPOUNDS(GO:0015980)		25	0.211848	0.69507	0.785448	0.947304	1	3396	tags=12%, list=8%, signal=13%
CELLULAR_RESPIRATION(GO:0045333)	CELLULAR_RESPIRATION(GO:0045333)		25	0.211848	0.69507	0.785448	0.94551	1	3396	tags=12%, list=8%, signal=13%
MICROTUBULE_BASED_PROCESS(GO:0007017)	MICROTUBULE_BASED_PROCESS(GO:0007017)		134	0.142261	0.649564	0.87	0.981524	1	8810	tags=19%, list=22%, signal=25%
CARBON_NITROGEN_LYASE_ACTIVITY(GO:0016840)	CARBON_NITROGEN_LYASE_ACTIVITY(GO:0016840)		18	0.222818	0.647983	0.873294	0.980536	1	3494	tags=11%, list=9%, signal=12%
MICROTUBULE_BASED_MOVEMENT(GO:0007018)	MICROTUBULE_BASED_MOVEMENT(GO:0007018)		103	0.147149	0.61558	0.868687	0.997445	1	11540	tags=29%, list=29%, signal=41%
MOVEMENT_OF_CELL_OR_SUBCELLULAR_COMPONENT(GO:0006928)	MOVEMENT_OF_CELL_OR_SUBCELLULAR_COMPONENT(GO:0006928)		103	0.147149	0.61558	0.868687	0.99557	1	11540	tags=29%, list=29%, signal=41%
MICROTUBULE_MOTOR_ACTIVITY(GO:0003777)	MICROTUBULE_MOTOR_ACTIVITY(GO:0003777)		103	0.147149	0.61558	0.868687	0.993702	1	11540	tags=29%, list=29%, signal=41%
MRNA_METABOLIC_PROCESS(GO:0016071)	MRNA_METABOLIC_PROCESS(GO:0016071)		81	0.130127	0.615495	0.778	0.992097	1	12295	tags=28%, list=31%, signal=41%
HISTONE_LYSINE_METHYLATION(GO:0034968)	HISTONE_LYSINE_METHYLATION(GO:0034968)		23	0.188763	0.612128	0.781496	0.991931	1	11317	tags=35%, list=28%, signal=48%
HISTONE_METHYLATION(GO:0016571)	HISTONE_METHYLATION(GO:0016571)		23	0.188763	0.612128	0.781496	0.990081	1	11317	tags=35%, list=28%, signal=48%
PEPTIDYL_LYSINE_METHYLATION(GO:0018022)	PEPTIDYL_LYSINE_METHYLATION(GO:0018022)		23	0.188763	0.612128	0.781496	0.988237	1	11317	tags=35%, list=28%, signal=48%
PROTEIN_MATURATION(GO:0051604)	PROTEIN_MATURATION(GO:0051604)		18	0.186399	0.593355	0.783626	0.993995	1	11368	tags=33%, list=28%, signal=47%
LIPASE_ACTIVITY(GO:0016298)	LIPASE_ACTIVITY(GO:0016298)		15	0.216205	0.578899	0.671371	0.99728	1	5576	tags=13%, list=14%, signal=15%
PROTEIN_PHOSPHATASE_TYPE_2A_COMPLEX(GO:0000159)	PROTEIN_PHOSPHATASE_TYPE_2A_COMPLEX(GO:0000159)		20	0.176176	0.549711	0.872047	1	1	3690	tags=10%, list=9%, signal=11%
PROTEIN_SERINE_THREONINE_PHOSPHATASE_COMPLEX(GO:0008287)	PROTEIN_SERINE_THREONINE_PHOSPHATASE_COMPLEX(GO:0008287)		20	0.176176	0.549711	0.872047	1	1	3690	tags=10%, list=9%, signal=11%
PHOSPHATASE_COMPLEX(GO:1903293)	PHOSPHATASE_COMPLEX(GO:1903293)		20	0.176176	0.549711	0.872047	1	1	3690	tags=10%, list=9%, signal=11%
HISTONE_LYSINE_N_METHYLTRANSFERASE_ACTIVITY(GO:0018024)	HISTONE_LYSINE_N_METHYLTRANSFERASE_ACTIVITY(GO:0018024)		25	0.169469	0.537852	0.781496	1	1	11317	tags=32%, list=28%, signal=45%
LYSINE_N_METHYLTRANSFERASE_ACTIVITY(GO:0016278)	LYSINE_N_METHYLTRANSFERASE_ACTIVITY(GO:0016278)		25	0.169469	0.537852	0.781496	1	1	11317	tags=32%, list=28%, signal=45%
PROTEIN_LYSINE_N_METHYLTRANSFERASE_ACTIVITY(GO:0016279)	PROTEIN_LYSINE_N_METHYLTRANSFERASE_ACTIVITY(GO:0016279)		25	0.169469	0.537852	0.781496	0.999111	1	11317	tags=32%, list=28%, signal=45%
HISTONE_METHYLTRANSFERASE_ACTIVITY(GO:0042054)	HISTONE_METHYLTRANSFERASE_ACTIVITY(GO:0042054)		25	0.169469	0.537852	0.781496	0.997281	1	11317	tags=32%, list=28%, signal=45%
GPI_ANCHOR_BIOSYNTHETIC_PROCESS(GO:0006506)	GPI_ANCHOR_BIOSYNTHETIC_PROCESS(GO:0006506)		22	0.17259	0.533076	0.86653	0.996322	1	33148	tags=100%, list=83%, signal=579%
PROTEIN_LIPIDATION(GO:0006497)	PROTEIN_LIPIDATION(GO:0006497)		22	0.17259	0.533076	0.86653	0.994504	1	33148	tags=100%, list=83%, signal=579%
PHOSPHATIDYLINOSITOL_BIOSYNTHETIC_PROCESS(GO:0006661)	PHOSPHATIDYLINOSITOL_BIOSYNTHETIC_PROCESS(GO:0006661)		22	0.17259	0.533076	0.86653	0.992692	1	33148	tags=100%, list=83%, signal=579%
LIPOPROTEIN_METABOLIC_PROCESS(GO:0042157)	LIPOPROTEIN_METABOLIC_PROCESS(GO:0042157)		22	0.17259	0.533076	0.86653	0.990887	1	33148	tags=100%, list=83%, signal=579%
LIPOPROTEIN_BIOSYNTHETIC_PROCESS(GO:0042158)	LIPOPROTEIN_BIOSYNTHETIC_PROCESS(GO:0042158)		22	0.17259	0.533076	0.86653	0.989089	1	33148	tags=100%, list=83%, signal=579%
GLYCEROPHOSPHOLIPID_BIOSYNTHETIC_PROCESS(GO:0046474)	GLYCEROPHOSPHOLIPID_BIOSYNTHETIC_PROCESS(GO:0046474)		24	0.172599	0.52239	0.87	0.989906	1	33148	tags=100%, list=83%, signal=579%
MRNA_PROCESSING(GO:0006397)	MRNA_PROCESSING(GO:0006397)		72	0.110767	0.506703	0.778	0.991918	1	10242	tags=21%, list=26%, signal=28%
RESPONSE_TO_AUXIN(GO:0009733)	RESPONSE_TO_AUXIN(GO:0009733)		58	0.172292	0.449857	0.874031	0.996215	1	5141	tags=12%, list=13%, signal=14%

## Sheet: B
NAME	GS<br> follow link to MSigDB	GS DETAILS	SIZE	ES	NES	NOM p-val	FDR q-val	FWER p-val	RANK AT MAX	LEADING EDGE
MEMBRANE_PROTEIN_COMPLEX(GO:0098796)	MEMBRANE_PROTEIN_COMPLEX(GO:0098796)	Details ...	258	-0.381317	-2.11725	0	0.065	0	3578	tags=24%, list=9%, signal=26%
INTRAMOLECULAR_OXIDOREDUCTASE_ACTIVITY__INTERCONVERTING_ALDOSES_AND_KETOSES(GO:0016861)	INTRAMOLECULAR_OXIDOREDUCTASE_ACTIVITY__INTERCONVERTING_ALDOSES_AND_KETOSES(GO:0016861)	Details ...	24	-0.498012	-2.01454	0	0.065	0.065	7324	tags=29%, list=18%, signal=36%
ACID_PHOSPHATASE_ACTIVITY(GO:0003993)	ACID_PHOSPHATASE_ACTIVITY(GO:0003993)	Details ...	29	-0.520583	-2.01256	0	0.0788863	0.114	8115	tags=38%, list=20%, signal=48%
OXIDOREDUCTASE_ACTIVITY__ACTING_ON_SINGLE_DONORS_WITH_INCORPORATION_OF_MOLECULAR_OXYGEN(GO:0016701)	OXIDOREDUCTASE_ACTIVITY__ACTING_ON_SINGLE_DONORS_WITH_INCORPORATION_OF_MOLECULAR_OXYGEN(GO:0016701)	Details ...	80	-0.480011	-1.97059	0	0.0754148	0.114	4938	tags=33%, list=12%, signal=37%
ALDEHYDE_LYASE_ACTIVITY(GO:0016832)	ALDEHYDE_LYASE_ACTIVITY(GO:0016832)	Details ...	16	-0.561725	-1.9628	0	0.0733318	0.114	2456	tags=44%, list=6%, signal=47%
HEAT_SHOCK_PROTEIN_BINDING(GO:0031072)	HEAT_SHOCK_PROTEIN_BINDING(GO:0031072)	Details ...	33	-0.424378	-1.9422	0	0.0832703	0.157	6546	tags=39%, list=16%, signal=47%
DNA_CONFORMATION_CHANGE(GO:0071103)	DNA_CONFORMATION_CHANGE(GO:0071103)	Details ...	48	-0.39704	-1.919	0	0.0806603	0.157	7465	tags=35%, list=19%, signal=43%
CATION_TRANSPORTING_ATPASE_ACTIVITY(GO:0019829)	CATION_TRANSPORTING_ATPASE_ACTIVITY(GO:0019829)	Details ...	19	-0.524921	-1.84992	0	0.108285	0.157	1054	tags=26%, list=3%, signal=27%
ACTIVE_ION_TRANSMEMBRANE_TRANSPORTER_ACTIVITY(GO:0022853)	ACTIVE_ION_TRANSMEMBRANE_TRANSPORTER_ACTIVITY(GO:0022853)	Details ...	19	-0.524921	-1.84992	0	0.0962535	0.157	1054	tags=26%, list=3%, signal=27%
ATPASE_COUPLED_ION_TRANSMEMBRANE_TRANSPORTER_ACTIVITY(GO:0042625)	ATPASE_COUPLED_ION_TRANSMEMBRANE_TRANSPORTER_ACTIVITY(GO:0042625)	Details ...	19	-0.524921	-1.84992	0	0.0866281	0.157	1054	tags=26%, list=3%, signal=27%
ATPASE_ACTIVITY__COUPLED_TO_TRANSMEMBRANE_MOVEMENT_OF_IONS__ROTATIONAL_MECHANISM(GO:0044769)	ATPASE_ACTIVITY__COUPLED_TO_TRANSMEMBRANE_MOVEMENT_OF_IONS__ROTATIONAL_MECHANISM(GO:0044769)	Details ...	19	-0.524921	-1.84992	0	0.0787528	0.157	1054	tags=26%, list=3%, signal=27%
CATALYTIC_COMPLEX(GO:1902494)	CATALYTIC_COMPLEX(GO:1902494)	Details ...	238	-0.29065	-1.82459	0	0.085658	0.201	5319	tags=18%, list=13%, signal=20%
TRANSCRIPTION_FACTOR_ACTIVITY__PROTEIN_BINDING(GO:0000988)	TRANSCRIPTION_FACTOR_ACTIVITY__PROTEIN_BINDING(GO:0000988)	Details ...	53	-0.423073	-1.81687	0	0.084069	0.201	5382	tags=30%, list=13%, signal=35%
PHOSPHATASE_ACTIVITY(GO:0016791)	PHOSPHATASE_ACTIVITY(GO:0016791)	Details ...	94	-0.439264	-1.81651	0	0.0827069	0.201	8331	tags=36%, list=21%, signal=46%
DNA_TEMPLATED_TRANSCRIPTION__INITIATION(GO:0006352)	DNA_TEMPLATED_TRANSCRIPTION__INITIATION(GO:0006352)	Details ...	52	-0.469076	-1.80377	0	0.0815265	0.201	5699	tags=35%, list=14%, signal=40%
CHROMATIN_ASSEMBLY_OR_DISASSEMBLY(GO:0006333)	CHROMATIN_ASSEMBLY_OR_DISASSEMBLY(GO:0006333)	Details ...	34	-0.451382	-1.79339	0	0.0866987	0.247	9714	tags=50%, list=24%, signal=66%
REGULATION_OF_CELLULAR_PROTEIN_METABOLIC_PROCESS(GO:0032268)	REGULATION_OF_CELLULAR_PROTEIN_METABOLIC_PROCESS(GO:0032268)	Details ...	21	-0.533313	-1.78243	0	0.0935561	0.247	5650	tags=29%, list=14%, signal=33%
AROMATIC_AMINO_ACID_FAMILY_METABOLIC_PROCESS(GO:0009072)	AROMATIC_AMINO_ACID_FAMILY_METABOLIC_PROCESS(GO:0009072)	Details ...	34	-0.424699	-1.77462	0	0.101397	0.341	2400	tags=24%, list=6%, signal=25%
DNA_PACKAGING(GO:0006323)	DNA_PACKAGING(GO:0006323)	Details ...	37	-0.403106	-1.77286	0	0.099481	0.341	9714	tags=46%, list=24%, signal=61%
IRON_SULFUR_CLUSTER_BINDING(GO:0051536)	IRON_SULFUR_CLUSTER_BINDING(GO:0051536)	Details ...	97	-0.440353	-1.77093	0	0.101007	0.341	7484	tags=40%, list=19%, signal=49%
METAL_CLUSTER_BINDING(GO:0051540)	METAL_CLUSTER_BINDING(GO:0051540)	Details ...	97	-0.440353	-1.77093	0	0.096197	0.341	7484	tags=40%, list=19%, signal=49%
AMINE_METABOLIC_PROCESS(GO:0009308)	AMINE_METABOLIC_PROCESS(GO:0009308)	Details ...	42	-0.444983	-1.77059	0	0.094779	0.341	4495	tags=31%, list=11%, signal=35%
N_ACETYLTRANSFERASE_ACTIVITY(GO:0008080)	N_ACETYLTRANSFERASE_ACTIVITY(GO:0008080)	Details ...	64	-0.436681	-1.74504	0	0.105528	0.387	4966	tags=30%, list=12%, signal=34%
NUCLEOSOME_ASSEMBLY(GO:0006334)	NUCLEOSOME_ASSEMBLY(GO:0006334)	Details ...	33	-0.455936	-1.74502	0	0.109256	0.387	9714	tags=52%, list=24%, signal=68%
NUCLEOSOME_ORGANIZATION(GO:0034728)	NUCLEOSOME_ORGANIZATION(GO:0034728)	Details ...	33	-0.455936	-1.74502	0	0.104886	0.387	9714	tags=52%, list=24%, signal=68%
CHROMATIN_ASSEMBLY(GO:0031497)	CHROMATIN_ASSEMBLY(GO:0031497)	Details ...	33	-0.455936	-1.74502	0	0.100852	0.387	9714	tags=52%, list=24%, signal=68%
CELL_REDOX_HOMEOSTASIS(GO:0045454)	CELL_REDOX_HOMEOSTASIS(GO:0045454)	Details ...	170	-0.280438	-1.73425	0	0.105676	0.448	2225	tags=16%, list=6%, signal=17%
ALCOHOL_METABOLIC_PROCESS(GO:0006066)	ALCOHOL_METABOLIC_PROCESS(GO:0006066)	Details ...	27	-0.560254	-1.72863	0	0.108032	0.448	6886	tags=41%, list=17%, signal=49%
POLYOL_METABOLIC_PROCESS(GO:0019751)	POLYOL_METABOLIC_PROCESS(GO:0019751)	Details ...	27	-0.560254	-1.72863	0	0.104307	0.448	6886	tags=41%, list=17%, signal=49%
ACETYLTRANSFERASE_ACTIVITY(GO:0016407)	ACETYLTRANSFERASE_ACTIVITY(GO:0016407)	Details ...	73	-0.428474	-1.71601	0	0.108946	0.448	4966	tags=30%, list=12%, signal=34%
CHROMOSOME_ORGANIZATION(GO:0051276)	CHROMOSOME_ORGANIZATION(GO:0051276)	Details ...	106	-0.251717	-1.71546	0	0.107528	0.448	9715	tags=30%, list=24%, signal=40%
N_ACYLTRANSFERASE_ACTIVITY(GO:0016410)	N_ACYLTRANSFERASE_ACTIVITY(GO:0016410)	Details ...	68	-0.419071	-1.71195	0	0.107624	0.448	4966	tags=28%, list=12%, signal=32%
SMALL_MOLECULE_BIOSYNTHETIC_PROCESS(GO:0044283)	SMALL_MOLECULE_BIOSYNTHETIC_PROCESS(GO:0044283)	Details ...	303	-0.285797	-1.7115	0	0.106333	0.448	8228	tags=31%, list=21%, signal=39%
OXIDOREDUCTASE_ACTIVITY__ACTING_ON_NAD(P)H__QUINONE_OR_SIMILAR_COMPOUND_AS_ACCEPTOR(GO:0016655)	OXIDOREDUCTASE_ACTIVITY__ACTING_ON_NAD(P)H__QUINONE_OR_SIMILAR_COMPOUND_AS_ACCEPTOR(GO:0016655)	Details ...	17	-0.705027	-1.70591	0	0.11014	0.448	3191	tags=35%, list=8%, signal=38%
DIOXYGENASE_ACTIVITY(GO:0051213)	DIOXYGENASE_ACTIVITY(GO:0051213)	Details ...	67	-0.438428	-1.70583	0	0.108851	0.448	4938	tags=28%, list=12%, signal=32%
REGULATION_OF_PROTEIN_METABOLIC_PROCESS(GO:0051246)	REGULATION_OF_PROTEIN_METABOLIC_PROCESS(GO:0051246)	Details ...	25	-0.444448	-1.69654	0	0.119941	0.496	5650	tags=24%, list=14%, signal=28%
PHOSPHOFRUCTOKINASE_ACTIVITY(GO:0008443)	PHOSPHOFRUCTOKINASE_ACTIVITY(GO:0008443)	Details ...	25	-0.422644	-1.69614	0	0.120213	0.496	7686	tags=40%, list=19%, signal=49%
CARBOHYDRATE_KINASE_ACTIVITY(GO:0019200)	CARBOHYDRATE_KINASE_ACTIVITY(GO:0019200)	Details ...	25	-0.422644	-1.69614	0	0.117049	0.496	7686	tags=40%, list=19%, signal=49%
CHROMATIN_ORGANIZATION(GO:0006325)	CHROMATIN_ORGANIZATION(GO:0006325)	Details ...	71	-0.254716	-1.69199	0	0.115715	0.496	8669	tags=30%, list=22%, signal=38%
ATP_SYNTHESIS_COUPLED_PROTON_TRANSPORT(GO:0015986)	ATP_SYNTHESIS_COUPLED_PROTON_TRANSPORT(GO:0015986)	Details ...	24	-0.553931	-1.689	0	0.116072	0.496	1134	tags=25%, list=3%, signal=26%
ENERGY_COUPLED_PROTON_TRANSPORT__DOWN_ELECTROCHEMICAL_GRADIENT(GO:0015985)	ENERGY_COUPLED_PROTON_TRANSPORT__DOWN_ELECTROCHEMICAL_GRADIENT(GO:0015985)	Details ...	24	-0.553931	-1.689	0	0.113241	0.496	1134	tags=25%, list=3%, signal=26%
CELLULAR_HOMEOSTASIS(GO:0019725)	CELLULAR_HOMEOSTASIS(GO:0019725)	Details ...	178	-0.291183	-1.68755	0	0.112092	0.496	2225	tags=16%, list=6%, signal=17%
HOMEOSTATIC_PROCESS(GO:0042592)	HOMEOSTATIC_PROCESS(GO:0042592)	Details ...	182	-0.288519	-1.67904	0	0.117269	0.496	2225	tags=16%, list=6%, signal=17%
VITAMIN_METABOLIC_PROCESS(GO:0006766)	VITAMIN_METABOLIC_PROCESS(GO:0006766)	Details ...	25	-0.495948	-1.67422	0	0.121611	0.496	8228	tags=56%, list=21%, signal=70%
WATER_SOLUBLE_VITAMIN_METABOLIC_PROCESS(GO:0006767)	WATER_SOLUBLE_VITAMIN_METABOLIC_PROCESS(GO:0006767)	Details ...	25	-0.495948	-1.67422	0	0.118908	0.496	8228	tags=56%, list=21%, signal=70%
VITAMIN_BIOSYNTHETIC_PROCESS(GO:0009110)	VITAMIN_BIOSYNTHETIC_PROCESS(GO:0009110)	Details ...	25	-0.495948	-1.67422	0	0.116323	0.496	8228	tags=56%, list=21%, signal=70%
WATER_SOLUBLE_VITAMIN_BIOSYNTHETIC_PROCESS(GO:0042364)	WATER_SOLUBLE_VITAMIN_BIOSYNTHETIC_PROCESS(GO:0042364)	Details ...	25	-0.495948	-1.67422	0	0.113848	0.496	8228	tags=56%, list=21%, signal=70%
HYDROLASE_ACTIVITY__ACTING_ON_CARBON_NITROGEN_(BUT_NOT_PEPTIDE)_BONDS(GO:0016810)	HYDROLASE_ACTIVITY__ACTING_ON_CARBON_NITROGEN_(BUT_NOT_PEPTIDE)_BONDS(GO:0016810)	Details ...	48	-0.578057	-1.66913	0	0.114566	0.496	9079	tags=50%, list=23%, signal=65%
OXIDOREDUCTASE_ACTIVITY__ACTING_ON_SINGLE_DONORS_WITH_INCORPORATION_OF_MOLECULAR_OXYGEN__INCORPORATION_OF_TWO_ATOMS_OF_OXYGEN(GO:0016702)	OXIDOREDUCTASE_ACTIVITY__ACTING_ON_SINGLE_DONORS_WITH_INCORPORATION_OF_MOLECULAR_OXYGEN__INCORPORATION_OF_TWO_ATOMS_OF_OXYGEN(GO:0016702)	Details ...	64	-0.437994	-1.66797	0	0.114637	0.496	3898	tags=27%, list=10%, signal=29%
ORGANIC_ACID_CATABOLIC_PROCESS(GO:0016054)	ORGANIC_ACID_CATABOLIC_PROCESS(GO:0016054)	Details ...	21	-0.460086	-1.66483	0	0.114945	0.496	2300	tags=29%, list=6%, signal=30%
CARBOXYLIC_ACID_CATABOLIC_PROCESS(GO:0046395)	CARBOXYLIC_ACID_CATABOLIC_PROCESS(GO:0046395)		21	-0.460086	-1.66483	0	0.112691	0.496	2300	tags=29%, list=6%, signal=30%
SMALL_MOLECULE_METABOLIC_PROCESS(GO:0044281)	SMALL_MOLECULE_METABOLIC_PROCESS(GO:0044281)		694	-0.257741	-1.66431	0	0.111774	0.496	7565	tags=27%, list=19%, signal=32%
PURINE_NUCLEOSIDE_METABOLIC_PROCESS(GO:0042278)	PURINE_NUCLEOSIDE_METABOLIC_PROCESS(GO:0042278)		17	-0.430452	-1.66335	0	0.113344	0.496	7333	tags=47%, list=18%, signal=58%
PURINE_RIBONUCLEOSIDE_METABOLIC_PROCESS(GO:0046128)	PURINE_RIBONUCLEOSIDE_METABOLIC_PROCESS(GO:0046128)		17	-0.430452	-1.66335	0	0.111245	0.496	7333	tags=47%, list=18%, signal=58%
GUANOSINE_CONTAINING_COMPOUND_METABOLIC_PROCESS(GO:1901068)	GUANOSINE_CONTAINING_COMPOUND_METABOLIC_PROCESS(GO:1901068)		17	-0.430452	-1.66335	0	0.109222	0.496	7333	tags=47%, list=18%, signal=58%
OXIDOREDUCTASE_ACTIVITY(GO:0016491)	OXIDOREDUCTASE_ACTIVITY(GO:0016491)		1737	-0.267613	-1.65633	0	0.116188	0.539	7362	tags=26%, list=18%, signal=31%
PHOTOSYNTHESIS__LIGHT_REACTION(GO:0019684)	PHOTOSYNTHESIS__LIGHT_REACTION(GO:0019684)		16	-0.780553	-1.65423	0	0.116493	0.585	7052	tags=75%, list=18%, signal=91%
CHROMOSOMAL_PART(GO:0044427)	CHROMOSOMAL_PART(GO:0044427)		58	-0.421367	-1.6484	0	0.116788	0.585	12119	tags=50%, list=30%, signal=72%
OXIDATION_REDUCTION_PROCESS(GO:0055114)	OXIDATION_REDUCTION_PROCESS(GO:0055114)		1510	-0.267532	-1.64336	0	0.116988	0.585	7362	tags=26%, list=18%, signal=31%
PIGMENT_METABOLIC_PROCESS(GO:0042440)	PIGMENT_METABOLIC_PROCESS(GO:0042440)		22	-0.601885	-1.64224	0	0.11857	0.585	3260	tags=45%, list=8%, signal=49%
OXIDOREDUCTASE_ACTIVITY__ACTING_ON_THE_CH_NH2_GROUP_OF_DONORS(GO:0016638)	OXIDOREDUCTASE_ACTIVITY__ACTING_ON_THE_CH_NH2_GROUP_OF_DONORS(GO:0016638)		20	-0.422823	-1.6417	0	0.117692	0.585	5725	tags=40%, list=14%, signal=47%
PROTEIN_DNA_COMPLEX_ASSEMBLY(GO:0065004)	PROTEIN_DNA_COMPLEX_ASSEMBLY(GO:0065004)		37	-0.452358	-1.63516	0	0.118563	0.585	9715	tags=51%, list=24%, signal=68%
PROTEIN_DNA_COMPLEX_SUBUNIT_ORGANIZATION(GO:0071824)	PROTEIN_DNA_COMPLEX_SUBUNIT_ORGANIZATION(GO:0071824)		37	-0.452358	-1.63516	0	0.116681	0.585	9715	tags=51%, list=24%, signal=68%
CELLULAR_BIOGENIC_AMINE_METABOLIC_PROCESS(GO:0006576)	CELLULAR_BIOGENIC_AMINE_METABOLIC_PROCESS(GO:0006576)		19	-0.493336	-1.62384	0	0.120405	0.631	4013	tags=32%, list=10%, signal=35%
CELLULAR_AMINE_METABOLIC_PROCESS(GO:0044106)	CELLULAR_AMINE_METABOLIC_PROCESS(GO:0044106)		19	-0.493336	-1.62384	0	0.118553	0.631	4013	tags=32%, list=10%, signal=35%
MONOSACCHARIDE_METABOLIC_PROCESS(GO:0005996)	MONOSACCHARIDE_METABOLIC_PROCESS(GO:0005996)		40	-0.392285	-1.62327	0	0.119004	0.631	7551	tags=38%, list=19%, signal=46%
CELLULAR_AMINO_ACID_CATABOLIC_PROCESS(GO:0009063)	CELLULAR_AMINO_ACID_CATABOLIC_PROCESS(GO:0009063)		15	-0.580252	-1.62204	0	0.118198	0.631	6421	tags=53%, list=16%, signal=63%
DNA_PACKAGING_COMPLEX(GO:0044815)	DNA_PACKAGING_COMPLEX(GO:0044815)		28	-0.54255	-1.61553	0	0.119649	0.631	9714	tags=61%, list=24%, signal=80%
CELLULAR_COMPONENT_ASSEMBLY(GO:0022607)	CELLULAR_COMPONENT_ASSEMBLY(GO:0022607)		138	-0.329501	-1.61482	0	0.118857	0.631	9889	tags=36%, list=25%, signal=48%
ORGANIC_HYDROXY_COMPOUND_METABOLIC_PROCESS(GO:1901615)	ORGANIC_HYDROXY_COMPOUND_METABOLIC_PROCESS(GO:1901615)		34	-0.593426	-1.60811	0	0.122035	0.631	6886	tags=47%, list=17%, signal=57%
ORGANELLE_FISSION(GO:0048285)	ORGANELLE_FISSION(GO:0048285)		20	-0.444737	-1.60622	0	0.121819	0.631	8724	tags=35%, list=22%, signal=45%
ISOMERASE_ACTIVITY(GO:0016853)	ISOMERASE_ACTIVITY(GO:0016853)		199	-0.279825	-1.60487	0	0.121029	0.631	10977	tags=37%, list=27%, signal=51%
SMALL_MOLECULE_CATABOLIC_PROCESS(GO:0044282)	SMALL_MOLECULE_CATABOLIC_PROCESS(GO:0044282)		32	-0.424362	-1.59898	0	0.123686	0.631	4881	tags=31%, list=12%, signal=36%
2_IRON__2_SULFUR_CLUSTER_BINDING(GO:0051537)	2_IRON__2_SULFUR_CLUSTER_BINDING(GO:0051537)		19	-0.69639	-1.59537	0	0.12621	0.631	4429	tags=63%, list=11%, signal=71%
PROTEIN_CONTAINING_COMPLEX_SUBUNIT_ORGANIZATION(GO:0043933)	PROTEIN_CONTAINING_COMPLEX_SUBUNIT_ORGANIZATION(GO:0043933)		122	-0.43119	-1.58987	0	0.129855	0.682	9734	tags=43%, list=24%, signal=57%
CHROMATIN(GO:0000785)	CHROMATIN(GO:0000785)		26	-0.590009	-1.58943	0	0.129002	0.682	9714	tags=65%, list=24%, signal=86%
SULFATE_TRANSPORT(GO:0008272)	SULFATE_TRANSPORT(GO:0008272)		25	-0.473377	-1.58842	0	0.130703	0.682	8038	tags=48%, list=20%, signal=60%
SULFUR_COMPOUND_TRANSPORT(GO:0072348)	SULFUR_COMPOUND_TRANSPORT(GO:0072348)		25	-0.473377	-1.58842	0	0.129027	0.682	8038	tags=48%, list=20%, signal=60%
SULFATE_TRANSMEMBRANE_TRANSPORTER_ACTIVITY(GO:0015116)	SULFATE_TRANSMEMBRANE_TRANSPORTER_ACTIVITY(GO:0015116)		25	-0.473377	-1.58842	0	0.127394	0.682	8038	tags=48%, list=20%, signal=60%
SULFUR_COMPOUND_TRANSMEMBRANE_TRANSPORTER_ACTIVITY(GO:1901682)	SULFUR_COMPOUND_TRANSMEMBRANE_TRANSPORTER_ACTIVITY(GO:1901682)		25	-0.473377	-1.58842	0	0.125802	0.682	8038	tags=48%, list=20%, signal=60%
PROTEIN_CONTAINING_COMPLEX_ASSEMBLY(GO:0065003)	PROTEIN_CONTAINING_COMPLEX_ASSEMBLY(GO:0065003)		100	-0.381566	-1.58723	0	0.12608	0.682	9734	tags=41%, list=24%, signal=54%
REGULATION_OF_BIOLOGICAL_QUALITY(GO:0065008)	REGULATION_OF_BIOLOGICAL_QUALITY(GO:0065008)		232	-0.248472	-1.58573	0	0.126351	0.682	2225	tags=13%, list=6%, signal=14%
O_ACYLTRANSFERASE_ACTIVITY(GO:0008374)	O_ACYLTRANSFERASE_ACTIVITY(GO:0008374)		28	-0.354186	-1.58019	0	0.12863	0.682	3788	tags=25%, list=9%, signal=28%
HYDRO_LYASE_ACTIVITY(GO:0016836)	HYDRO_LYASE_ACTIVITY(GO:0016836)		56	-0.318313	-1.57333	0	0.134235	0.726	10237	tags=38%, list=26%, signal=50%
PROTEIN_FOLDING(GO:0006457)	PROTEIN_FOLDING(GO:0006457)		187	-0.327706	-1.56779	0	0.137034	0.726	10822	tags=45%, list=27%, signal=61%
CELL_CYCLE_PROCESS(GO:0022402)	CELL_CYCLE_PROCESS(GO:0022402)		30	-0.382873	-1.56573	0	0.137696	0.726	9272	tags=37%, list=23%, signal=48%
CELLULAR_PROTEIN_CONTAINING_COMPLEX_ASSEMBLY(GO:0034622)	CELLULAR_PROTEIN_CONTAINING_COMPLEX_ASSEMBLY(GO:0034622)		92	-0.405873	-1.56419	0	0.138198	0.774	9715	tags=42%, list=24%, signal=56%
GENERATION_OF_PRECURSOR_METABOLITES_AND_ENERGY(GO:0006091)	GENERATION_OF_PRECURSOR_METABOLITES_AND_ENERGY(GO:0006091)		122	-0.298387	-1.56095	0	0.13826	0.774	3847	tags=19%, list=10%, signal=21%
COFACTOR_BIOSYNTHETIC_PROCESS(GO:0051188)	COFACTOR_BIOSYNTHETIC_PROCESS(GO:0051188)		162	-0.258906	-1.55931	0	0.138373	0.774	7464	tags=29%, list=19%, signal=36%
CELLULAR_MODIFIED_AMINO_ACID_BIOSYNTHETIC_PROCESS(GO:0042398)	CELLULAR_MODIFIED_AMINO_ACID_BIOSYNTHETIC_PROCESS(GO:0042398)		22	-0.441006	-1.55894	0	0.137558	0.774	9601	tags=50%, list=24%, signal=66%
CHLOROPLAST(GO:0009507)	CHLOROPLAST(GO:0009507)		15	-0.614445	-1.55447	0	0.140466	0.774	7810	tags=53%, list=19%, signal=66%
PLASTID(GO:0009536)	PLASTID(GO:0009536)		15	-0.614445	-1.55447	0	0.138939	0.774	7810	tags=53%, list=19%, signal=66%
TETRAPYRROLE_METABOLIC_PROCESS(GO:0033013)	TETRAPYRROLE_METABOLIC_PROCESS(GO:0033013)		37	-0.470963	-1.53773	0	0.144571	0.774	7698	tags=49%, list=19%, signal=60%
POLYSACCHARIDE_CATABOLIC_PROCESS(GO:0000272)	POLYSACCHARIDE_CATABOLIC_PROCESS(GO:0000272)		18	-0.592466	-1.5349	0	0.15075	0.774	9900	tags=67%, list=25%, signal=89%
BETA_AMYLASE_ACTIVITY(GO:0016161)	BETA_AMYLASE_ACTIVITY(GO:0016161)		18	-0.592466	-1.5349	0	0.149163	0.774	9900	tags=67%, list=25%, signal=89%
MONOOXYGENASE_ACTIVITY(GO:0004497)	MONOOXYGENASE_ACTIVITY(GO:0004497)		37	-0.395079	-1.53436	0	0.149711	0.774	8223	tags=38%, list=21%, signal=48%
COFACTOR_METABOLIC_PROCESS(GO:0051186)	COFACTOR_METABOLIC_PROCESS(GO:0051186)		213	-0.266367	-1.53275	0	0.149179	0.774	6766	tags=26%, list=17%, signal=31%
INTRAMOLECULAR_OXIDOREDUCTASE_ACTIVITY(GO:0016860)	INTRAMOLECULAR_OXIDOREDUCTASE_ACTIVITY(GO:0016860)		29	-0.385708	-1.53059	0	0.151884	0.824	8727	tags=31%, list=22%, signal=40%
ANION_TRANSPORT(GO:0006820)	ANION_TRANSPORT(GO:0006820)		107	-0.300021	-1.52653	0	0.152719	0.824	8609	tags=29%, list=21%, signal=37%
TRANSLATIONAL_TERMINATION(GO:0006415)	TRANSLATIONAL_TERMINATION(GO:0006415)		20	-0.688401	-1.5248	0	0.153112	0.824	8400	tags=60%, list=21%, signal=76%
ATPASE_ACTIVITY__COUPLED(GO:0042623)	ATPASE_ACTIVITY__COUPLED(GO:0042623)		129	-0.286012	-1.52274	0	0.15491	0.824	8322	tags=27%, list=21%, signal=34%
ORGANELLE_ORGANIZATION(GO:0006996)	ORGANELLE_ORGANIZATION(GO:0006996)		185	-0.227087	-1.52082	0	0.155684	0.824	9715	tags=26%, list=24%, signal=35%
PIGMENT_BIOSYNTHETIC_PROCESS(GO:0046148)	PIGMENT_BIOSYNTHETIC_PROCESS(GO:0046148)		16	-0.54256	-1.51806	0	0.156527	0.824	2900	tags=38%, list=7%, signal=40%
PHOSPHORIC_ESTER_HYDROLASE_ACTIVITY(GO:0042578)	PHOSPHORIC_ESTER_HYDROLASE_ACTIVITY(GO:0042578)		148	-0.307226	-1.51429	0	0.159838	0.824	4479	tags=20%, list=11%, signal=22%
LIPID_BIOSYNTHETIC_PROCESS(GO:0008610)	LIPID_BIOSYNTHETIC_PROCESS(GO:0008610)		173	-0.279813	-1.51362	0	0.159765	0.824	8114	tags=28%, list=20%, signal=35%
ENDONUCLEASE_ACTIVITY(GO:0004519)	ENDONUCLEASE_ACTIVITY(GO:0004519)		42	-0.474468	-1.51077	0	0.161158	0.824	10799	tags=45%, list=27%, signal=62%
FLAVIN_ADENINE_DINUCLEOTIDE_BINDING(GO:0050660)	FLAVIN_ADENINE_DINUCLEOTIDE_BINDING(GO:0050660)		138	-0.285689	-1.50791	0	0.161799	0.824	8297	tags=29%, list=21%, signal=36%
HYDROLASE_ACTIVITY__ACTING_ON_CARBON_NITROGEN_(BUT_NOT_PEPTIDE)_BONDS__IN_LINEAR_AMIDES(GO:0016811)	HYDROLASE_ACTIVITY__ACTING_ON_CARBON_NITROGEN_(BUT_NOT_PEPTIDE)_BONDS__IN_LINEAR_AMIDES(GO:0016811)		16	-0.660767	-1.50516	0	0.163509	0.879	8136	tags=56%, list=20%, signal=71%
PORPHYRIN_CONTAINING_COMPOUND_METABOLIC_PROCESS(GO:0006778)	PORPHYRIN_CONTAINING_COMPOUND_METABOLIC_PROCESS(GO:0006778)		20	-0.550897	-1.50199	0	0.16448	0.879	7384	tags=60%, list=18%, signal=74%
PHOTOSYNTHESIS(GO:0015979)	PHOTOSYNTHESIS(GO:0015979)		85	-0.828322	-1.50146	0	0.163576	0.879	5319	tags=86%, list=13%, signal=99%
ALPHA_AMINO_ACID_METABOLIC_PROCESS(GO:1901605)	ALPHA_AMINO_ACID_METABOLIC_PROCESS(GO:1901605)		103	-0.288669	-1.4957	0	0.167114	0.879	7323	tags=28%, list=18%, signal=34%
CELLULAR_PROTEIN_COMPLEX_DISASSEMBLY(GO:0043624)	CELLULAR_PROTEIN_COMPLEX_DISASSEMBLY(GO:0043624)		25	-0.628143	-1.49379	0	0.167493	0.879	8400	tags=48%, list=21%, signal=61%
SERINE_FAMILY_AMINO_ACID_METABOLIC_PROCESS(GO:0009069)	SERINE_FAMILY_AMINO_ACID_METABOLIC_PROCESS(GO:0009069)		17	-0.38277	-1.49092	0	0.168411	0.879	3770	tags=29%, list=9%, signal=32%
LYASE_ACTIVITY(GO:0016829)	LYASE_ACTIVITY(GO:0016829)		212	-0.274877	-1.48999	0	0.1681	0.879	8823	tags=31%, list=22%, signal=39%
CELLULOSE_SYNTHASE_(UDP_FORMING)_ACTIVITY(GO:0016760)	CELLULOSE_SYNTHASE_(UDP_FORMING)_ACTIVITY(GO:0016760)		40	-0.354118	-1.48832	0	0.171581	0.945	9164	tags=40%, list=23%, signal=52%
CELLULOSE_SYNTHASE_ACTIVITY(GO:0016759)	CELLULOSE_SYNTHASE_ACTIVITY(GO:0016759)		40	-0.354118	-1.48832	0	0.170102	0.945	9164	tags=40%, list=23%, signal=52%
IRON_ION_BINDING(GO:0005506)	IRON_ION_BINDING(GO:0005506)		310	-0.289001	-1.48431	0	0.172927	0.945	8000	tags=31%, list=20%, signal=39%
DRUG_METABOLIC_PROCESS(GO:0017144)	DRUG_METABOLIC_PROCESS(GO:0017144)		211	-0.287356	-1.48063	0	0.175203	0.945	4013	tags=19%, list=10%, signal=21%
NUCLEOSOME(GO:0000786)	NUCLEOSOME(GO:0000786)		24	-0.622058	-1.48017	0	0.174761	0.945	9714	tags=71%, list=24%, signal=93%
INORGANIC_ANION_TRANSPORT(GO:0015698)	INORGANIC_ANION_TRANSPORT(GO:0015698)		47	-0.368063	-1.4749	0	0.176835	0.945	8609	tags=36%, list=21%, signal=46%
RIBONUCLEOSIDE_METABOLIC_PROCESS(GO:0009119)	RIBONUCLEOSIDE_METABOLIC_PROCESS(GO:0009119)		24	-0.376571	-1.47418	0	0.176255	0.945	8074	tags=42%, list=20%, signal=52%
SERINE_TYPE_PEPTIDASE_ACTIVITY(GO:0008236)	SERINE_TYPE_PEPTIDASE_ACTIVITY(GO:0008236)		173	-0.363559	-1.47263	0	0.177926	0.945	10303	tags=39%, list=26%, signal=52%
SERINE_HYDROLASE_ACTIVITY(GO:0017171)	SERINE_HYDROLASE_ACTIVITY(GO:0017171)		173	-0.363559	-1.47263	0	0.17648	0.945	10303	tags=39%, list=26%, signal=52%
CELLULAR_COMPONENT_ORGANIZATION(GO:0016043)	CELLULAR_COMPONENT_ORGANIZATION(GO:0016043)		334	-0.251449	-1.46922	0	0.176253	0.945	9031	tags=26%, list=23%, signal=33%
IRON_SULFUR_CLUSTER_ASSEMBLY(GO:0016226)	IRON_SULFUR_CLUSTER_ASSEMBLY(GO:0016226)		18	-0.412853	-1.46781	0	0.177853	0.945	7855	tags=33%, list=20%, signal=41%
METALLO_SULFUR_CLUSTER_ASSEMBLY(GO:0031163)	METALLO_SULFUR_CLUSTER_ASSEMBLY(GO:0031163)		18	-0.412853	-1.46781	0	0.176442	0.945	7855	tags=33%, list=20%, signal=41%
TETRAPYRROLE_BIOSYNTHETIC_PROCESS(GO:0033014)	TETRAPYRROLE_BIOSYNTHETIC_PROCESS(GO:0033014)		31	-0.429483	-1.46169	0	0.183037	0.945	9390	tags=52%, list=23%, signal=67%
PHOTOSYNTHETIC_MEMBRANE(GO:0034357)	PHOTOSYNTHETIC_MEMBRANE(GO:0034357)		75	-0.844922	-1.46128	0	0.182115	0.945	5319	tags=89%, list=13%, signal=103%
OXOACID_METABOLIC_PROCESS(GO:0043436)	OXOACID_METABOLIC_PROCESS(GO:0043436)		438	-0.237784	-1.46112	0	0.181207	0.945	8431	tags=28%, list=21%, signal=35%
ORGANIC_ACID_METABOLIC_PROCESS(GO:0006082)	ORGANIC_ACID_METABOLIC_PROCESS(GO:0006082)		439	-0.237458	-1.46025	0	0.181105	0.945	8431	tags=28%, list=21%, signal=35%
PHOTOSYSTEM_I(GO:0009522)	PHOTOSYSTEM_I(GO:0009522)		20	-0.90788	-1.46	0	0.180219	0.945	2052	tags=85%, list=5%, signal=90%
CELLULAR_ALDEHYDE_METABOLIC_PROCESS(GO:0006081)	CELLULAR_ALDEHYDE_METABOLIC_PROCESS(GO:0006081)		20	-0.377935	-1.45916	0	0.179862	0.945	7270	tags=40%, list=18%, signal=49%
NUCLEOSIDE_METABOLIC_PROCESS(GO:0009116)	NUCLEOSIDE_METABOLIC_PROCESS(GO:0009116)		51	-0.256997	-1.45739	0	0.182134	0.945	8074	tags=33%, list=20%, signal=42%
GLYCOSYL_COMPOUND_METABOLIC_PROCESS(GO:1901657)	GLYCOSYL_COMPOUND_METABOLIC_PROCESS(GO:1901657)		51	-0.256997	-1.45739	0	0.180774	0.945	8074	tags=33%, list=20%, signal=42%
DOUBLE_STRANDED_DNA_BINDING(GO:0003690)	DOUBLE_STRANDED_DNA_BINDING(GO:0003690)		61	-0.509194	-1.45386	0	0.184497	0.945	13223	tags=57%, list=33%, signal=86%
ORGANIC_CYCLIC_COMPOUND_METABOLIC_PROCESS(GO:1901360)	ORGANIC_CYCLIC_COMPOUND_METABOLIC_PROCESS(GO:1901360)		2434	-0.219053	-1.45327	0	0.183953	0.945	8859	tags=25%, list=22%, signal=31%
CELLULAR_LIPID_METABOLIC_PROCESS(GO:0044255)	CELLULAR_LIPID_METABOLIC_PROCESS(GO:0044255)		220	-0.256344	-1.45247	0	0.18424	0.945	9587	tags=32%, list=24%, signal=42%
ANION_TRANSMEMBRANE_TRANSPORTER_ACTIVITY(GO:0008509)	ANION_TRANSMEMBRANE_TRANSPORTER_ACTIVITY(GO:0008509)		72	-0.281966	-1.45015	0	0.184942	0.945	8990	tags=29%, list=22%, signal=38%
THYLAKOID(GO:0009579)	THYLAKOID(GO:0009579)		79	-0.839552	-1.44683	0	0.186886	0.945	5319	tags=89%, list=13%, signal=102%
THYLAKOID_PART(GO:0044436)	THYLAKOID_PART(GO:0044436)		79	-0.839552	-1.44683	0	0.185551	0.945	5319	tags=89%, list=13%, signal=102%
ORGANIC_ACID_BIOSYNTHETIC_PROCESS(GO:0016053)	ORGANIC_ACID_BIOSYNTHETIC_PROCESS(GO:0016053)		248	-0.251026	-1.44467	0	0.185969	0.945	7686	tags=26%, list=19%, signal=32%
CARBOXYLIC_ACID_BIOSYNTHETIC_PROCESS(GO:0046394)	CARBOXYLIC_ACID_BIOSYNTHETIC_PROCESS(GO:0046394)		248	-0.251026	-1.44467	0	0.18466	0.945	7686	tags=26%, list=19%, signal=32%
INORGANIC_ANION_TRANSMEMBRANE_TRANSPORTER_ACTIVITY(GO:0015103)	INORGANIC_ANION_TRANSMEMBRANE_TRANSPORTER_ACTIVITY(GO:0015103)		43	-0.334494	-1.44464	0	0.183823	0.945	8609	tags=35%, list=21%, signal=44%
OXIDOREDUCTASE_ACTIVITY__ACTING_ON_PAIRED_DONORS__WITH_INCORPORATION_OR_REDUCTION_OF_MOLECULAR_OXYGEN(GO:0016705)	OXIDOREDUCTASE_ACTIVITY__ACTING_ON_PAIRED_DONORS__WITH_INCORPORATION_OR_REDUCTION_OF_MOLECULAR_OXYGEN(GO:0016705)		305	-0.267815	-1.44394	0	0.184198	0.945	8000	tags=30%, list=20%, signal=38%
HETEROCYCLE_METABOLIC_PROCESS(GO:0046483)	HETEROCYCLE_METABOLIC_PROCESS(GO:0046483)		2402	-0.217275	-1.44376	0	0.183376	0.945	7058	tags=21%, list=18%, signal=24%
CARBOXYLIC_ACID_METABOLIC_PROCESS(GO:0019752)	CARBOXYLIC_ACID_METABOLIC_PROCESS(GO:0019752)		433	-0.233422	-1.44119	0	0.18376	0.945	8431	tags=28%, list=21%, signal=35%
CATALYTIC_ACTIVITY__ACTING_ON_RNA(GO:0140098)	CATALYTIC_ACTIVITY__ACTING_ON_RNA(GO:0140098)		239	-0.265133	-1.44101	0	0.182953	0.945	9017	tags=31%, list=23%, signal=40%
PROTEIN_DNA_COMPLEX(GO:0032993)	PROTEIN_DNA_COMPLEX(GO:0032993)		25	-0.605889	-1.44018	0	0.183161	0.945	10478	tags=72%, list=26%, signal=97%
PHOTOSYSTEM(GO:0009521)	PHOTOSYSTEM(GO:0009521)		71	-0.858253	-1.43245	0	0.188901	0.945	5319	tags=92%, list=13%, signal=105%
PROTEIN_PEPTIDYL_PROLYL_ISOMERIZATION(GO:0000413)	PROTEIN_PEPTIDYL_PROLYL_ISOMERIZATION(GO:0000413)		54	-0.377218	-1.42781	0	0.193529	0.945	10511	tags=44%, list=26%, signal=60%
PEPTIDYL_PROLINE_MODIFICATION(GO:0018208)	PEPTIDYL_PROLINE_MODIFICATION(GO:0018208)		54	-0.377218	-1.42781	0	0.192247	0.945	10511	tags=44%, list=26%, signal=60%
PEPTIDYL_PROLYL_CIS_TRANS_ISOMERASE_ACTIVITY(GO:0003755)	PEPTIDYL_PROLYL_CIS_TRANS_ISOMERASE_ACTIVITY(GO:0003755)		54	-0.377218	-1.42781	0	0.190982	0.945	10511	tags=44%, list=26%, signal=60%
CIS_TRANS_ISOMERASE_ACTIVITY(GO:0016859)	CIS_TRANS_ISOMERASE_ACTIVITY(GO:0016859)		54	-0.377218	-1.42781	0	0.189734	0.945	10511	tags=44%, list=26%, signal=60%
TRANSAMINASE_ACTIVITY(GO:0008483)	TRANSAMINASE_ACTIVITY(GO:0008483)		16	-0.489892	-1.42776	0	0.189346	0.945	4682	tags=31%, list=12%, signal=35%
TRANSFERASE_ACTIVITY__TRANSFERRING_NITROGENOUS_GROUPS(GO:0016769)	TRANSFERASE_ACTIVITY__TRANSFERRING_NITROGENOUS_GROUPS(GO:0016769)		16	-0.489892	-1.42776	0	0.188124	0.945	4682	tags=31%, list=12%, signal=35%
SERINE_TYPE_EXOPEPTIDASE_ACTIVITY(GO:0070008)	SERINE_TYPE_EXOPEPTIDASE_ACTIVITY(GO:0070008)		61	-0.403681	-1.42415	0	0.189875	0.945	10134	tags=43%, list=25%, signal=57%
CELL_CYCLE(GO:0007049)	CELL_CYCLE(GO:0007049)		62	-0.374802	-1.42367	0	0.189079	0.945	11409	tags=44%, list=28%, signal=61%
RNA_BINDING(GO:0003723)	RNA_BINDING(GO:0003723)		490	-0.226249	-1.42352	0	0.188294	0.945	5706	tags=19%, list=14%, signal=22%
CARBOXYPEPTIDASE_ACTIVITY(GO:0004180)	CARBOXYPEPTIDASE_ACTIVITY(GO:0004180)		59	-0.397565	-1.422	0	0.189616	0.945	10306	tags=44%, list=26%, signal=59%
CELLULAR_AROMATIC_COMPOUND_METABOLIC_PROCESS(GO:0006725)	CELLULAR_AROMATIC_COMPOUND_METABOLIC_PROCESS(GO:0006725)		2411	-0.215963	-1.41981	0	0.190667	0.945	7058	tags=21%, list=18%, signal=24%
OXIDOREDUCTASE_COMPLEX(GO:1990204)	OXIDOREDUCTASE_COMPLEX(GO:1990204)		40	-0.845953	-1.41649	0	0.19207	0.945	5319	tags=90%, list=13%, signal=104%
EXTRINSIC_COMPONENT_OF_MEMBRANE(GO:0019898)	EXTRINSIC_COMPONENT_OF_MEMBRANE(GO:0019898)		42	-0.77823	-1.41519	0	0.19196	0.945	5319	tags=79%, list=13%, signal=91%
ENDORIBONUCLEASE_ACTIVITY__PRODUCING_5'_PHOSPHOMONOESTERS(GO:0016891)	ENDORIBONUCLEASE_ACTIVITY__PRODUCING_5'_PHOSPHOMONOESTERS(GO:0016891)		22	-0.588811	-1.41407	0	0.191828	0.945	10799	tags=55%, list=27%, signal=75%
ENDONUCLEASE_ACTIVITY__ACTIVE_WITH_EITHER_RIBO__OR_DEOXYRIBONUCLEIC_ACIDS_AND_PRODUCING_5'_PHOSPHOMONOESTERS(GO:0016893)	ENDONUCLEASE_ACTIVITY__ACTIVE_WITH_EITHER_RIBO__OR_DEOXYRIBONUCLEIC_ACIDS_AND_PRODUCING_5'_PHOSPHOMONOESTERS(GO:0016893)		22	-0.588811	-1.41407	0	0.190658	0.945	10799	tags=55%, list=27%, signal=75%
ISOPRENOID_METABOLIC_PROCESS(GO:0006720)	ISOPRENOID_METABOLIC_PROCESS(GO:0006720)		43	-0.340601	-1.41212	0	0.192095	0.945	9519	tags=44%, list=24%, signal=58%
ISOPRENOID_BIOSYNTHETIC_PROCESS(GO:0008299)	ISOPRENOID_BIOSYNTHETIC_PROCESS(GO:0008299)		43	-0.340601	-1.41212	0	0.190938	0.945	9519	tags=44%, list=24%, signal=58%
CELLULAR_COMPONENT_DISASSEMBLY(GO:0022411)	CELLULAR_COMPONENT_DISASSEMBLY(GO:0022411)		27	-0.597936	-1.4121	0	0.190573	0.945	12975	tags=67%, list=32%, signal=99%
PROTEIN_CONTAINING_COMPLEX_DISASSEMBLY(GO:0032984)	PROTEIN_CONTAINING_COMPLEX_DISASSEMBLY(GO:0032984)		27	-0.597936	-1.4121	0	0.189439	0.945	12975	tags=67%, list=32%, signal=99%
THYLAKOID_MEMBRANE(GO:0042651)	THYLAKOID_MEMBRANE(GO:0042651)		42	-0.832121	-1.4112	0	0.190196	0.945	5319	tags=90%, list=13%, signal=104%
RIBONUCLEASE_III_ACTIVITY(GO:0004525)	RIBONUCLEASE_III_ACTIVITY(GO:0004525)		15	-0.669858	-1.41006	0	0.190837	0.945	6647	tags=53%, list=17%, signal=64%
DOUBLE_STRANDED_RNA_SPECIFIC_RIBONUCLEASE_ACTIVITY(GO:0032296)	DOUBLE_STRANDED_RNA_SPECIFIC_RIBONUCLEASE_ACTIVITY(GO:0032296)		15	-0.669858	-1.41006	0	0.189721	0.945	6647	tags=53%, list=17%, signal=64%
SERINE_TYPE_CARBOXYPEPTIDASE_ACTIVITY(GO:0004185)	SERINE_TYPE_CARBOXYPEPTIDASE_ACTIVITY(GO:0004185)		55	-0.410722	-1.40968	0	0.190605	0.945	10134	tags=44%, list=25%, signal=58%
MEMBRANE_PART(GO:0044425)	MEMBRANE_PART(GO:0044425)		1306	-0.211245	-1.40623	0	0.191161	0.945	7834	tags=22%, list=20%, signal=27%
ACTIVE_TRANSMEMBRANE_TRANSPORTER_ACTIVITY(GO:0022804)	ACTIVE_TRANSMEMBRANE_TRANSPORTER_ACTIVITY(GO:0022804)		224	-0.227988	-1.40413	0	0.192635	0.945	5818	tags=20%, list=15%, signal=23%
CATALYTIC_ACTIVITY__ACTING_ON_A_TRNA(GO:0140101)	CATALYTIC_ACTIVITY__ACTING_ON_A_TRNA(GO:0140101)		123	-0.242733	-1.40016	0	0.192617	0.945	8722	tags=32%, list=22%, signal=40%
ORGANIC_CYCLIC_COMPOUND_BIOSYNTHETIC_PROCESS(GO:1901362)	ORGANIC_CYCLIC_COMPOUND_BIOSYNTHETIC_PROCESS(GO:1901362)		1762	-0.22474	-1.39651	0	0.194163	0.945	7413	tags=23%, list=19%, signal=27%
NAD_BINDING(GO:0051287)	NAD_BINDING(GO:0051287)		69	-0.292443	-1.39549	0	0.194867	0.945	6114	tags=25%, list=15%, signal=29%
ASPARTATE_FAMILY_AMINO_ACID_BIOSYNTHETIC_PROCESS(GO:0009067)	ASPARTATE_FAMILY_AMINO_ACID_BIOSYNTHETIC_PROCESS(GO:0009067)		19	-0.41828	-1.3946	0	0.194564	0.945	6929	tags=32%, list=17%, signal=38%
METALLOENDOPEPTIDASE_ACTIVITY(GO:0004222)	METALLOENDOPEPTIDASE_ACTIVITY(GO:0004222)		67	-0.326831	-1.39422	0	0.194349	0.945	9513	tags=40%, list=24%, signal=53%
REGULATION_OF_CELLULAR_COMPONENT_ORGANIZATION(GO:0051128)	REGULATION_OF_CELLULAR_COMPONENT_ORGANIZATION(GO:0051128)		38	-0.370838	-1.39371	0	0.193972	0.945	12975	tags=42%, list=32%, signal=62%
HETEROCYCLE_BIOSYNTHETIC_PROCESS(GO:0018130)	HETEROCYCLE_BIOSYNTHETIC_PROCESS(GO:0018130)		1724	-0.223368	-1.39215	0	0.194789	0.945	7413	tags=23%, list=19%, signal=27%
AMINO_ACID_TRANSMEMBRANE_TRANSPORT(GO:0003333)	AMINO_ACID_TRANSMEMBRANE_TRANSPORT(GO:0003333)		26	-0.365038	-1.3909	0	0.195599	0.945	1563	tags=15%, list=4%, signal=16%
AMINO_ACID_TRANSPORT(GO:0006865)	AMINO_ACID_TRANSPORT(GO:0006865)		26	-0.365038	-1.3909	0	0.19453	0.945	1563	tags=15%, list=4%, signal=16%
PTERIDINE_CONTAINING_COMPOUND_BIOSYNTHETIC_PROCESS(GO:0042559)	PTERIDINE_CONTAINING_COMPOUND_BIOSYNTHETIC_PROCESS(GO:0042559)		16	-0.672482	-1.3904	0	0.193826	0.945	9601	tags=81%, list=24%, signal=107%
CARBON_OXYGEN_LYASE_ACTIVITY(GO:0016835)	CARBON_OXYGEN_LYASE_ACTIVITY(GO:0016835)		75	-0.269665	-1.3895	0	0.193295	0.945	3273	tags=16%, list=8%, signal=17%
BASE_EXCISION_REPAIR(GO:0006284)	BASE_EXCISION_REPAIR(GO:0006284)		19	-0.544343	-1.38495	0.0998004	0.197687	1	8890	tags=47%, list=22%, signal=61%
AMYLASE_ACTIVITY(GO:0016160)	AMYLASE_ACTIVITY(GO:0016160)		23	-0.541499	-1.3803	0	0.198715	1	9900	tags=57%, list=25%, signal=75%
EXOPEPTIDASE_ACTIVITY(GO:0008238)	EXOPEPTIDASE_ACTIVITY(GO:0008238)		79	-0.361897	-1.37893	0	0.198246	1	10306	tags=39%, list=26%, signal=53%
CARBOHYDRATE_CATABOLIC_PROCESS(GO:0016052)	CARBOHYDRATE_CATABOLIC_PROCESS(GO:0016052)		102	-0.256676	-1.37856	0	0.197541	1	7686	tags=27%, list=19%, signal=34%
TRANSITION_METAL_ION_BINDING(GO:0046914)	TRANSITION_METAL_ION_BINDING(GO:0046914)		1419	-0.230227	-1.37826	0	0.197079	1	8000	tags=22%, list=20%, signal=27%
NUCLEUS(GO:0005634)	NUCLEUS(GO:0005634)		781	-0.218487	-1.37671	0.0920502	0.196865	1	9755	tags=26%, list=24%, signal=34%
NUCLEIC_ACID_BINDING(GO:0003676)	NUCLEIC_ACID_BINDING(GO:0003676)		3280	-0.209284	-1.37491	0	0.196882	1	7319	tags=20%, list=18%, signal=22%
OXIDOREDUCTASE_ACTIVITY__ACTING_ON_THE_CH_CH_GROUP_OF_DONORS(GO:0016627)	OXIDOREDUCTASE_ACTIVITY__ACTING_ON_THE_CH_CH_GROUP_OF_DONORS(GO:0016627)		48	-0.344659	-1.37472	0	0.196745	1	6603	tags=25%, list=16%, signal=30%
CARBON_CARBON_LYASE_ACTIVITY(GO:0016830)	CARBON_CARBON_LYASE_ACTIVITY(GO:0016830)		83	-0.304711	-1.37363	0	0.197539	1	5853	tags=27%, list=15%, signal=31%
PROTEOLYSIS(GO:0006508)	PROTEOLYSIS(GO:0006508)		474	-0.216016	-1.37199	0	0.198271	1	10394	tags=29%, list=26%, signal=38%
CELLULAR_AMINO_ACID_BIOSYNTHETIC_PROCESS(GO:0008652)	CELLULAR_AMINO_ACID_BIOSYNTHETIC_PROCESS(GO:0008652)		92	-0.251867	-1.37112	0.117534	0.19899	1	7323	tags=25%, list=18%, signal=31%
PTERIDINE_CONTAINING_COMPOUND_METABOLIC_PROCESS(GO:0042558)	PTERIDINE_CONTAINING_COMPOUND_METABOLIC_PROCESS(GO:0042558)		18	-0.667767	-1.36954	0	0.198695	1	9601	tags=78%, list=24%, signal=102%
PSEUDOURIDINE_SYNTHASE_ACTIVITY(GO:0009982)	PSEUDOURIDINE_SYNTHASE_ACTIVITY(GO:0009982)		29	-0.376219	-1.36805	0	0.199764	1	11233	tags=45%, list=28%, signal=62%
PROTEIN_HETERODIMERIZATION_ACTIVITY(GO:0046982)	PROTEIN_HETERODIMERIZATION_ACTIVITY(GO:0046982)		114	-0.384853	-1.36608	0.173913	0.200879	1	10064	tags=31%, list=25%, signal=41%
CHROMOSOME(GO:0005694)	CHROMOSOME(GO:0005694)		80	-0.319971	-1.3654	0.0897959	0.200972	1	12119	tags=39%, list=30%, signal=55%
METAL_ION_TRANSPORT(GO:0030001)	METAL_ION_TRANSPORT(GO:0030001)		190	-0.265243	-1.36489	0	0.200295	1	9430	tags=32%, list=24%, signal=41%
PHOSPHORELAY_SIGNAL_TRANSDUCTION_SYSTEM(GO:0000160)	PHOSPHORELAY_SIGNAL_TRANSDUCTION_SYSTEM(GO:0000160)		90	-0.307287	-1.35972	0	0.202315	1	4895	tags=22%, list=12%, signal=25%
COENZYME_BINDING(GO:0050662)	COENZYME_BINDING(GO:0050662)		443	-0.228275	-1.3592	0	0.201965	1	7435	tags=26%, list=19%, signal=31%
ATPASE_ACTIVITY(GO:0016887)	ATPASE_ACTIVITY(GO:0016887)		230	-0.220819	-1.35841	0	0.202605	1	5854	tags=18%, list=15%, signal=21%
ORGANOPHOSPHATE_METABOLIC_PROCESS(GO:0019637)	ORGANOPHOSPHATE_METABOLIC_PROCESS(GO:0019637)		317	-0.214965	-1.35753	0	0.203182	1	8864	tags=26%, list=22%, signal=33%
ENDOPEPTIDASE_ACTIVITY(GO:0004175)	ENDOPEPTIDASE_ACTIVITY(GO:0004175)		229	-0.239561	-1.3549	0	0.205571	1	9513	tags=27%, list=24%, signal=35%
PHOTOSYSTEM_II(GO:0009523)	PHOTOSYSTEM_II(GO:0009523)		49	-0.859063	-1.35392	0	0.204892	1	5319	tags=96%, list=13%, signal=110%
PHOTOSYSTEM_II_OXYGEN_EVOLVING_COMPLEX(GO:0009654)	PHOTOSYSTEM_II_OXYGEN_EVOLVING_COMPLEX(GO:0009654)		38	-0.855828	-1.35148	0	0.206407	1	5319	tags=95%, list=13%, signal=109%
ENDORIBONUCLEASE_ACTIVITY(GO:0004521)	ENDORIBONUCLEASE_ACTIVITY(GO:0004521)		30	-0.485825	-1.35136	0	0.206385	1	10799	tags=47%, list=27%, signal=64%
METALLOPEPTIDASE_ACTIVITY(GO:0008237)	METALLOPEPTIDASE_ACTIVITY(GO:0008237)		78	-0.302169	-1.34879	0	0.207155	1	11198	tags=45%, list=28%, signal=62%
CELLULAR_COMPONENT_BIOGENESIS(GO:0044085)	CELLULAR_COMPONENT_BIOGENESIS(GO:0044085)		208	-0.20503	-1.34799	0	0.207249	1	9734	tags=30%, list=24%, signal=39%
AROMATIC_COMPOUND_BIOSYNTHETIC_PROCESS(GO:0019438)	AROMATIC_COMPOUND_BIOSYNTHETIC_PROCESS(GO:0019438)		1719	-0.220338	-1.34769	0	0.20693	1	7058	tags=22%, list=18%, signal=25%
COFACTOR_BINDING(GO:0048037)	COFACTOR_BINDING(GO:0048037)		939	-0.22704	-1.34666	0	0.208556	1	7435	tags=26%, list=19%, signal=31%
TRANSPORTER_ACTIVITY(GO:0005215)	TRANSPORTER_ACTIVITY(GO:0005215)		858	-0.212147	-1.34591	0	0.208658	1	8665	tags=25%, list=22%, signal=31%
PHOSPHOLIPID_METABOLIC_PROCESS(GO:0006644)	PHOSPHOLIPID_METABOLIC_PROCESS(GO:0006644)		80	-0.27827	-1.34351	0	0.21078	1	8864	tags=31%, list=22%, signal=40%
REGULATION_OF_MOLECULAR_FUNCTION(GO:0065009)	REGULATION_OF_MOLECULAR_FUNCTION(GO:0065009)		25	-0.388184	-1.3433	0	0.210105	1	13428	tags=48%, list=34%, signal=72%
RHO_GUANYL_NUCLEOTIDE_EXCHANGE_FACTOR_ACTIVITY(GO:0005089)	RHO_GUANYL_NUCLEOTIDE_EXCHANGE_FACTOR_ACTIVITY(GO:0005089)		19	-0.567599	-1.34136	0	0.21078	1	12476	tags=63%, list=31%, signal=92%
RAS_GUANYL_NUCLEOTIDE_EXCHANGE_FACTOR_ACTIVITY(GO:0005088)	RAS_GUANYL_NUCLEOTIDE_EXCHANGE_FACTOR_ACTIVITY(GO:0005088)		19	-0.567599	-1.34136	0	0.209813	1	12476	tags=63%, list=31%, signal=92%
RHO_GTPASE_BINDING(GO:0017048)	RHO_GTPASE_BINDING(GO:0017048)		19	-0.567599	-1.34136	0	0.208855	1	12476	tags=63%, list=31%, signal=92%
PEPTIDASE_ACTIVITY__ACTING_ON_L_AMINO_ACID_PEPTIDES(GO:0070011)	PEPTIDASE_ACTIVITY__ACTING_ON_L_AMINO_ACID_PEPTIDES(GO:0070011)		445	-0.226372	-1.33726	0	0.212656	1	10387	tags=29%, list=26%, signal=39%
DNA_REPAIR(GO:0006281)	DNA_REPAIR(GO:0006281)		106	-0.322465	-1.33593	0	0.213794	1	11706	tags=37%, list=29%, signal=52%
OXIDOREDUCTASE_ACTIVITY__ACTING_ON_A_SULFUR_GROUP_OF_DONORS(GO:0016667)	OXIDOREDUCTASE_ACTIVITY__ACTING_ON_A_SULFUR_GROUP_OF_DONORS(GO:0016667)		78	-0.285622	-1.33566	0	0.213614	1	2225	tags=18%, list=6%, signal=19%
PROTEIN_DIMERIZATION_ACTIVITY(GO:0046983)	PROTEIN_DIMERIZATION_ACTIVITY(GO:0046983)		488	-0.277142	-1.3352	0	0.21355	1	9976	tags=31%, list=25%, signal=40%
POSITIVE_REGULATION_OF_BIOLOGICAL_PROCESS(GO:0048518)	POSITIVE_REGULATION_OF_BIOLOGICAL_PROCESS(GO:0048518)		33	-0.341669	-1.33431	0	0.213374	1	9882	tags=30%, list=25%, signal=40%
HEXOSE_METABOLIC_PROCESS(GO:0019318)	HEXOSE_METABOLIC_PROCESS(GO:0019318)		35	-0.304522	-1.33241	0.111789	0.215849	1	7551	tags=31%, list=19%, signal=39%
REGULATION_OF_METABOLIC_PROCESS(GO:0019222)	REGULATION_OF_METABOLIC_PROCESS(GO:0019222)		1372	-0.229331	-1.33094	0.08577	0.217223	1	7141	tags=22%, list=18%, signal=26%
RNA_METABOLIC_PROCESS(GO:0016070)	RNA_METABOLIC_PROCESS(GO:0016070)		1813	-0.208688	-1.32985	0	0.218752	1	6840	tags=20%, list=17%, signal=23%
REGULATION_OF_CELLULAR_METABOLIC_PROCESS(GO:0031323)	REGULATION_OF_CELLULAR_METABOLIC_PROCESS(GO:0031323)		1342	-0.231297	-1.32795	0	0.219131	1	7141	tags=22%, list=18%, signal=26%
MEMBRANE(GO:0016020)	MEMBRANE(GO:0016020)		2275	-0.200541	-1.3273	0	0.218639	1	6185	tags=18%, list=15%, signal=20%
PHOSPHORELAY_SENSOR_KINASE_ACTIVITY(GO:0000155)	PHOSPHORELAY_SENSOR_KINASE_ACTIVITY(GO:0000155)		27	-0.365829	-1.32725	0	0.218537	1	4447	tags=26%, list=11%, signal=29%
PROTEIN_HISTIDINE_KINASE_ACTIVITY(GO:0004673)	PROTEIN_HISTIDINE_KINASE_ACTIVITY(GO:0004673)		27	-0.365829	-1.32725	0	0.217591	1	4447	tags=26%, list=11%, signal=29%
PHOSPHOTRANSFERASE_ACTIVITY__NITROGENOUS_GROUP_AS_ACCEPTOR(GO:0016775)	PHOSPHOTRANSFERASE_ACTIVITY__NITROGENOUS_GROUP_AS_ACCEPTOR(GO:0016775)		27	-0.365829	-1.32725	0	0.216653	1	4447	tags=26%, list=11%, signal=29%
DNA_BINDING(GO:0003677)	DNA_BINDING(GO:0003677)		2109	-0.218812	-1.32213	0	0.220684	1	7856	tags=22%, list=20%, signal=26%
PEPTIDASE_ACTIVITY(GO:0008233)	PEPTIDASE_ACTIVITY(GO:0008233)		466	-0.226331	-1.32123	0	0.220553	1	9513	tags=26%, list=24%, signal=34%
CELLULAR_RESPONSE_TO_DNA_DAMAGE_STIMULUS(GO:0006974)	CELLULAR_RESPONSE_TO_DNA_DAMAGE_STIMULUS(GO:0006974)		110	-0.319255	-1.32066	0	0.220168	1	11706	tags=36%, list=29%, signal=51%
CELLULAR_RESPONSE_TO_STRESS(GO:0033554)	CELLULAR_RESPONSE_TO_STRESS(GO:0033554)		110	-0.319255	-1.32066	0	0.219235	1	11706	tags=36%, list=29%, signal=51%
PSEUDOURIDINE_SYNTHESIS(GO:0001522)	PSEUDOURIDINE_SYNTHESIS(GO:0001522)		34	-0.281747	-1.31766	0	0.222021	1	11233	tags=38%, list=28%, signal=53%
ORGANOPHOSPHATE_BIOSYNTHETIC_PROCESS(GO:0090407)	ORGANOPHOSPHATE_BIOSYNTHETIC_PROCESS(GO:0090407)		216	-0.210861	-1.31613	0.116858	0.222393	1	7464	tags=22%, list=19%, signal=27%
NUCLEIC_ACID_METABOLIC_PROCESS(GO:0090304)	NUCLEIC_ACID_METABOLIC_PROCESS(GO:0090304)		2019	-0.20457	-1.31535	0	0.22316	1	7215	tags=20%, list=18%, signal=23%
NUCLEOBASE_CONTAINING_COMPOUND_METABOLIC_PROCESS(GO:0006139)	NUCLEOBASE_CONTAINING_COMPOUND_METABOLIC_PROCESS(GO:0006139)		2280	-0.200901	-1.30994	0	0.227968	1	7058	tags=20%, list=18%, signal=23%
REGULATION_OF_CELL_CYCLE(GO:0051726)	REGULATION_OF_CELL_CYCLE(GO:0051726)		32	-0.602294	-1.30901	0	0.228649	1	11409	tags=69%, list=28%, signal=96%
REGULATION_OF_MACROMOLECULE_METABOLIC_PROCESS(GO:0060255)	REGULATION_OF_MACROMOLECULE_METABOLIC_PROCESS(GO:0060255)		1366	-0.224883	-1.30797	0.08577	0.229996	1	7141	tags=22%, list=18%, signal=26%
TRANSLATION_FACTOR_ACTIVITY__RNA_BINDING(GO:0008135)	TRANSLATION_FACTOR_ACTIVITY__RNA_BINDING(GO:0008135)		88	-0.238584	-1.3075	0	0.230139	1	4723	tags=18%, list=12%, signal=21%
REGULATION_OF_NITROGEN_COMPOUND_METABOLIC_PROCESS(GO:0051171)	REGULATION_OF_NITROGEN_COMPOUND_METABOLIC_PROCESS(GO:0051171)		1340	-0.226002	-1.30476	0.08577	0.231808	1	7141	tags=22%, list=18%, signal=26%
REGULATION_OF_PRIMARY_METABOLIC_PROCESS(GO:0080090)	REGULATION_OF_PRIMARY_METABOLIC_PROCESS(GO:0080090)		1340	-0.226002	-1.30476	0.08577	0.230862	1	7141	tags=22%, list=18%, signal=26%
CATION_BINDING(GO:0043169)	CATION_BINDING(GO:0043169)		2280	-0.209596	-1.30421	0	0.23042	1	8174	tags=23%, list=20%, signal=27%
PYRIDINE_CONTAINING_COMPOUND_BIOSYNTHETIC_PROCESS(GO:0072525)	PYRIDINE_CONTAINING_COMPOUND_BIOSYNTHETIC_PROCESS(GO:0072525)		94	-0.260615	-1.30388	0	0.230104	1	3855	tags=19%, list=10%, signal=21%
ATPASE_ACTIVITY__COUPLED_TO_TRANSMEMBRANE_MOVEMENT_OF_SUBSTANCES(GO:0042626)	ATPASE_ACTIVITY__COUPLED_TO_TRANSMEMBRANE_MOVEMENT_OF_SUBSTANCES(GO:0042626)		93	-0.258132	-1.30382	0.179337	0.2297	1	10744	tags=34%, list=27%, signal=47%
ATPASE_ACTIVITY__COUPLED_TO_MOVEMENT_OF_SUBSTANCES(GO:0043492)	ATPASE_ACTIVITY__COUPLED_TO_MOVEMENT_OF_SUBSTANCES(GO:0043492)		93	-0.258132	-1.30382	0.179337	0.228778	1	10744	tags=34%, list=27%, signal=47%
CELLULAR_AMINO_ACID_METABOLIC_PROCESS(GO:0006520)	CELLULAR_AMINO_ACID_METABOLIC_PROCESS(GO:0006520)		213	-0.249529	-1.29815	0.215726	0.231513	1	8431	tags=30%, list=21%, signal=37%
ION_TRANSPORT(GO:0006811)	ION_TRANSPORT(GO:0006811)		471	-0.218111	-1.29735	0	0.231015	1	8665	tags=24%, list=22%, signal=31%
NEGATIVE_REGULATION_OF_CELLULAR_PROCESS(GO:0048523)	NEGATIVE_REGULATION_OF_CELLULAR_PROCESS(GO:0048523)		26	-0.489472	-1.29678	0.0981595	0.231071	1	13721	tags=58%, list=34%, signal=88%
CELLULAR_MODIFIED_AMINO_ACID_METABOLIC_PROCESS(GO:0006575)	CELLULAR_MODIFIED_AMINO_ACID_METABOLIC_PROCESS(GO:0006575)		29	-0.396993	-1.29338	0.0885312	0.234181	1	9601	tags=48%, list=24%, signal=63%
NUCLEASE_ACTIVITY(GO:0004518)	NUCLEASE_ACTIVITY(GO:0004518)		103	-0.271008	-1.28974	0	0.235582	1	10818	tags=33%, list=27%, signal=45%
SERINE_TYPE_ENDOPEPTIDASE_ACTIVITY(GO:0004252)	SERINE_TYPE_ENDOPEPTIDASE_ACTIVITY(GO:0004252)		99	-0.322602	-1.28939	0.0817121	0.235267	1	9410	tags=31%, list=23%, signal=41%
METAL_ION_BINDING(GO:0046872)	METAL_ION_BINDING(GO:0046872)		2271	-0.207457	-1.28914	0	0.234736	1	8155	tags=23%, list=20%, signal=27%
REGULATION_OF_GENE_EXPRESSION(GO:0010468)	REGULATION_OF_GENE_EXPRESSION(GO:0010468)		1339	-0.222495	-1.28817	0.08577	0.234606	1	7141	tags=22%, list=18%, signal=26%
CELLULAR_COMPONENT_ORGANIZATION_OR_BIOGENESIS(GO:0071840)	CELLULAR_COMPONENT_ORGANIZATION_OR_BIOGENESIS(GO:0071840)		404	-0.20073	-1.28795	0.0924855	0.234172	1	8724	tags=24%, list=22%, signal=30%
LIGASE_ACTIVITY(GO:0016874)	LIGASE_ACTIVITY(GO:0016874)		158	-0.272002	-1.28744	0.316103	0.233764	1	9248	tags=35%, list=23%, signal=45%
ALPHA_AMINO_ACID_BIOSYNTHETIC_PROCESS(GO:1901607)	ALPHA_AMINO_ACID_BIOSYNTHETIC_PROCESS(GO:1901607)		79	-0.251378	-1.28716	0.207767	0.233301	1	8145	tags=28%, list=20%, signal=35%
DNA_METABOLIC_PROCESS(GO:0006259)	DNA_METABOLIC_PROCESS(GO:0006259)		212	-0.241014	-1.28209	0	0.235618	1	11706	tags=31%, list=29%, signal=43%
NUCLEOTIDE_EXCISION_REPAIR(GO:0006289)	NUCLEOTIDE_EXCISION_REPAIR(GO:0006289)		16	-0.304903	-1.28201	0	0.234967	1	2226	tags=13%, list=6%, signal=13%
PEROXISOME(GO:0005777)	PEROXISOME(GO:0005777)		17	-0.402963	-1.2784	0	0.237976	1	9028	tags=35%, list=23%, signal=46%
MICROBODY(GO:0042579)	MICROBODY(GO:0042579)		17	-0.402963	-1.2784	0	0.237074	1	9028	tags=35%, list=23%, signal=46%
REGULATION_OF_NUCLEOBASE_CONTAINING_COMPOUND_METABOLIC_PROCESS(GO:0019219)	REGULATION_OF_NUCLEOBASE_CONTAINING_COMPOUND_METABOLIC_PROCESS(GO:0019219)		1315	-0.223226	-1.27733	0.08577	0.237124	1	7141	tags=22%, list=18%, signal=26%
METHYLTRANSFERASE_ACTIVITY(GO:0008168)	METHYLTRANSFERASE_ACTIVITY(GO:0008168)		308	-0.221271	-1.27615	0.214429	0.237316	1	6562	tags=22%, list=16%, signal=27%
REGULATION_OF_BIOSYNTHETIC_PROCESS(GO:0009889)	REGULATION_OF_BIOSYNTHETIC_PROCESS(GO:0009889)		1315	-0.222777	-1.27509	0.08577	0.239107	1	7141	tags=22%, list=18%, signal=26%
REGULATION_OF_MACROMOLECULE_BIOSYNTHETIC_PROCESS(GO:0010556)	REGULATION_OF_MACROMOLECULE_BIOSYNTHETIC_PROCESS(GO:0010556)		1315	-0.222777	-1.27509	0.08577	0.238215	1	7141	tags=22%, list=18%, signal=26%
REGULATION_OF_CELLULAR_BIOSYNTHETIC_PROCESS(GO:0031326)	REGULATION_OF_CELLULAR_BIOSYNTHETIC_PROCESS(GO:0031326)		1315	-0.222777	-1.27509	0.08577	0.23733	1	7141	tags=22%, list=18%, signal=26%
REGULATION_OF_CELLULAR_MACROMOLECULE_BIOSYNTHETIC_PROCESS(GO:2000112)	REGULATION_OF_CELLULAR_MACROMOLECULE_BIOSYNTHETIC_PROCESS(GO:2000112)		1315	-0.222777	-1.27509	0.08577	0.236451	1	7141	tags=22%, list=18%, signal=26%
REGULATION_OF_RNA_METABOLIC_PROCESS(GO:0051252)	REGULATION_OF_RNA_METABOLIC_PROCESS(GO:0051252)		1305	-0.222588	-1.27218	0.08577	0.237799	1	7141	tags=22%, list=18%, signal=26%
NEGATIVE_REGULATION_OF_BIOLOGICAL_PROCESS(GO:0048519)	NEGATIVE_REGULATION_OF_BIOLOGICAL_PROCESS(GO:0048519)		52	-0.375653	-1.27069	0.0981595	0.237798	1	13721	tags=50%, list=34%, signal=76%
TRANSFERASE_ACTIVITY__TRANSFERRING_ACYL_GROUPS_OTHER_THAN_AMINO_ACYL_GROUPS(GO:0016747)	TRANSFERASE_ACTIVITY__TRANSFERRING_ACYL_GROUPS_OTHER_THAN_AMINO_ACYL_GROUPS(GO:0016747)		223	-0.260535	-1.27015	0	0.238032	1	4994	tags=21%, list=12%, signal=23%
GENE_SILENCING_BY_RNA(GO:0031047)	GENE_SILENCING_BY_RNA(GO:0031047)		18	-0.415514	-1.26995	0	0.237637	1	13201	tags=50%, list=33%, signal=75%
GENE_SILENCING(GO:0016458)	GENE_SILENCING(GO:0016458)		18	-0.415514	-1.26995	0	0.236773	1	13201	tags=50%, list=33%, signal=75%
REGULATION_OF_TRANSCRIPTION__DNA_TEMPLATED(GO:0006355)	REGULATION_OF_TRANSCRIPTION__DNA_TEMPLATED(GO:0006355)		1301	-0.222919	-1.26801	0.08577	0.238297	1	7141	tags=22%, list=18%, signal=26%
REGULATION_OF_NUCLEIC_ACID_TEMPLATED_TRANSCRIPTION(GO:1903506)	REGULATION_OF_NUCLEIC_ACID_TEMPLATED_TRANSCRIPTION(GO:1903506)		1301	-0.222919	-1.26801	0.08577	0.237437	1	7141	tags=22%, list=18%, signal=26%
REGULATION_OF_RNA_BIOSYNTHETIC_PROCESS(GO:2001141)	REGULATION_OF_RNA_BIOSYNTHETIC_PROCESS(GO:2001141)		1301	-0.222919	-1.26801	0.08577	0.236583	1	7141	tags=22%, list=18%, signal=26%
TRANSCRIPTION__DNA_TEMPLATED(GO:0006351)	TRANSCRIPTION__DNA_TEMPLATED(GO:0006351)		1457	-0.213503	-1.26664	0.08577	0.236864	1	5951	tags=19%, list=15%, signal=21%
NUCLEIC_ACID_TEMPLATED_TRANSCRIPTION(GO:0097659)	NUCLEIC_ACID_TEMPLATED_TRANSCRIPTION(GO:0097659)		1457	-0.213503	-1.26664	0.08577	0.236018	1	5951	tags=19%, list=15%, signal=21%
NUCLEOTIDYLTRANSFERASE_ACTIVITY(GO:0016779)	NUCLEOTIDYLTRANSFERASE_ACTIVITY(GO:0016779)		151	-0.228736	-1.26622	0	0.235615	1	8885	tags=24%, list=22%, signal=31%
REGULATION_OF_CATALYTIC_ACTIVITY(GO:0050790)	REGULATION_OF_CATALYTIC_ACTIVITY(GO:0050790)		21	-0.407855	-1.2654	0.108787	0.235258	1	13428	tags=48%, list=34%, signal=72%
ZINC_ION_BINDING(GO:0008270)	ZINC_ION_BINDING(GO:0008270)		1025	-0.206643	-1.26538	0	0.234773	1	8813	tags=22%, list=22%, signal=27%
ELECTRON_TRANSFER_ACTIVITY(GO:0009055)	ELECTRON_TRANSFER_ACTIVITY(GO:0009055)		167	-0.249637	-1.26464	0	0.234587	1	4270	tags=17%, list=11%, signal=19%
RNA_MODIFICATION(GO:0009451)	RNA_MODIFICATION(GO:0009451)		60	-0.265837	-1.26231	0.188139	0.237732	1	11233	tags=37%, list=28%, signal=51%
INTRAMOLECULAR_LYASE_ACTIVITY(GO:0016872)	INTRAMOLECULAR_LYASE_ACTIVITY(GO:0016872)		16	-0.306239	-1.26229	0.0799257	0.237128	1	8551	tags=44%, list=21%, signal=56%
RNA_BIOSYNTHETIC_PROCESS(GO:0032774)	RNA_BIOSYNTHETIC_PROCESS(GO:0032774)		1459	-0.213185	-1.26168	0.08577	0.237821	1	5951	tags=19%, list=15%, signal=21%
NUCLEOSIDE_BISPHOSPHATE_METABOLIC_PROCESS(GO:0033865)	NUCLEOSIDE_BISPHOSPHATE_METABOLIC_PROCESS(GO:0033865)		22	-0.39509	-1.26111	0.193858	0.237813	1	4331	tags=27%, list=11%, signal=31%
RIBONUCLEOSIDE_BISPHOSPHATE_METABOLIC_PROCESS(GO:0033875)	RIBONUCLEOSIDE_BISPHOSPHATE_METABOLIC_PROCESS(GO:0033875)		22	-0.39509	-1.26111	0.193858	0.23699	1	4331	tags=27%, list=11%, signal=31%
PURINE_NUCLEOSIDE_BISPHOSPHATE_METABOLIC_PROCESS(GO:0034032)	PURINE_NUCLEOSIDE_BISPHOSPHATE_METABOLIC_PROCESS(GO:0034032)		22	-0.39509	-1.26111	0.193858	0.236173	1	4331	tags=27%, list=11%, signal=31%
PRIMARY_ACTIVE_TRANSMEMBRANE_TRANSPORTER_ACTIVITY(GO:0015399)	PRIMARY_ACTIVE_TRANSMEMBRANE_TRANSPORTER_ACTIVITY(GO:0015399)		100	-0.244834	-1.26083	0.179337	0.235808	1	8322	tags=26%, list=21%, signal=33%
P_P_BOND_HYDROLYSIS_DRIVEN_TRANSMEMBRANE_TRANSPORTER_ACTIVITY(GO:0015405)	P_P_BOND_HYDROLYSIS_DRIVEN_TRANSMEMBRANE_TRANSPORTER_ACTIVITY(GO:0015405)		100	-0.244834	-1.26083	0.179337	0.235	1	8322	tags=26%, list=21%, signal=33%
NUCLEOBASE_CONTAINING_COMPOUND_BIOSYNTHETIC_PROCESS(GO:0034654)	NUCLEOBASE_CONTAINING_COMPOUND_BIOSYNTHETIC_PROCESS(GO:0034654)		1628	-0.207356	-1.25854	0	0.238696	1	6294	tags=19%, list=16%, signal=22%
NEGATIVE_REGULATION_OF_CELL_CYCLE(GO:0045786)	NEGATIVE_REGULATION_OF_CELL_CYCLE(GO:0045786)		15	-0.642337	-1.25718	0	0.239216	1	11409	tags=73%, list=28%, signal=102%
ORGANONITROGEN_COMPOUND_CATABOLIC_PROCESS(GO:1901565)	ORGANONITROGEN_COMPOUND_CATABOLIC_PROCESS(GO:1901565)		147	-0.195093	-1.25596	0.0910816	0.239545	1	9450	tags=23%, list=24%, signal=30%
INTEGRAL_COMPONENT_OF_MEMBRANE(GO:0016021)	INTEGRAL_COMPONENT_OF_MEMBRANE(GO:0016021)		1054	-0.18775	-1.25162	0	0.247626	1	7834	tags=21%, list=20%, signal=26%
ANION_TRANSMEMBRANE_TRANSPORT(GO:0098656)	ANION_TRANSMEMBRANE_TRANSPORT(GO:0098656)		32	-0.297134	-1.24719	0	0.253709	1	1563	tags=13%, list=4%, signal=13%
ORGANIC_ACID_TRANSMEMBRANE_TRANSPORT(GO:1903825)	ORGANIC_ACID_TRANSMEMBRANE_TRANSPORT(GO:1903825)		32	-0.297134	-1.24719	0	0.252857	1	1563	tags=13%, list=4%, signal=13%
CARBOXYLIC_ACID_TRANSMEMBRANE_TRANSPORT(GO:1905039)	CARBOXYLIC_ACID_TRANSMEMBRANE_TRANSPORT(GO:1905039)		32	-0.297134	-1.24719	0	0.252011	1	1563	tags=13%, list=4%, signal=13%
RESPONSE_TO_ENDOGENOUS_STIMULUS(GO:0009719)	RESPONSE_TO_ENDOGENOUS_STIMULUS(GO:0009719)		108	-0.399343	-1.24379	0.176	0.255477	1	8199	tags=31%, list=20%, signal=39%
RESPONSE_TO_HORMONE(GO:0009725)	RESPONSE_TO_HORMONE(GO:0009725)		108	-0.399343	-1.24379	0.176	0.254628	1	8199	tags=31%, list=20%, signal=39%
RESPONSE_TO_ORGANIC_SUBSTANCE(GO:0010033)	RESPONSE_TO_ORGANIC_SUBSTANCE(GO:0010033)		108	-0.399343	-1.24379	0.176	0.253785	1	8199	tags=31%, list=20%, signal=39%
TRANSFERASE_ACTIVITY__TRANSFERRING_ONE_CARBON_GROUPS(GO:0016741)	TRANSFERASE_ACTIVITY__TRANSFERRING_ONE_CARBON_GROUPS(GO:0016741)		325	-0.217297	-1.24063	0.214429	0.257964	1	6562	tags=22%, list=16%, signal=26%
INTRINSIC_COMPONENT_OF_MEMBRANE(GO:0031224)	INTRINSIC_COMPONENT_OF_MEMBRANE(GO:0031224)		1068	-0.187169	-1.23708	0	0.262833	1	7834	tags=21%, list=20%, signal=25%
POSITIVE_REGULATION_OF_CELLULAR_PROCESS(GO:0048522)	POSITIVE_REGULATION_OF_CELLULAR_PROCESS(GO:0048522)		32	-0.309166	-1.23697	0.102823	0.262185	1	9882	tags=28%, list=25%, signal=37%
RNA_PROCESSING(GO:0006396)	RNA_PROCESSING(GO:0006396)		238	-0.183494	-1.23666	0.0932039	0.262231	1	6872	tags=17%, list=17%, signal=21%
INTRACELLULAR_MEMBRANE_BOUNDED_ORGANELLE(GO:0043231)	INTRACELLULAR_MEMBRANE_BOUNDED_ORGANELLE(GO:0043231)		1057	-0.170926	-1.23132	0	0.266706	1	8017	tags=19%, list=20%, signal=24%
PROTEIN_DISULFIDE_OXIDOREDUCTASE_ACTIVITY(GO:0015035)	PROTEIN_DISULFIDE_OXIDOREDUCTASE_ACTIVITY(GO:0015035)		56	-0.254356	-1.23	0	0.267888	1	3703	tags=20%, list=9%, signal=22%
PROTEIN_TYROSINE_SERINE_THREONINE_PHOSPHATASE_ACTIVITY(GO:0008138)	PROTEIN_TYROSINE_SERINE_THREONINE_PHOSPHATASE_ACTIVITY(GO:0008138)		30	-0.27443	-1.21843	0	0.280542	1	4479	tags=17%, list=11%, signal=19%
PEPTIDYL_AMINO_ACID_MODIFICATION(GO:0018193)	PEPTIDYL_AMINO_ACID_MODIFICATION(GO:0018193)		85	-0.260638	-1.21619	0.188867	0.2832	1	10645	tags=38%, list=27%, signal=51%
LIGASE_ACTIVITY__FORMING_CARBON_NITROGEN_BONDS(GO:0016879)	LIGASE_ACTIVITY__FORMING_CARBON_NITROGEN_BONDS(GO:0016879)		48	-0.314742	-1.21081	0.18664	0.287966	1	9694	tags=40%, list=24%, signal=52%
BIOLOGICAL_REGULATION(GO:0065007)	BIOLOGICAL_REGULATION(GO:0065007)		2142	-0.193303	-1.20949	0.17154	0.288598	1	6311	tags=18%, list=16%, signal=20%
RRNA_BINDING(GO:0019843)	RRNA_BINDING(GO:0019843)		26	-0.322435	-1.20716	0.128655	0.289945	1	5071	tags=27%, list=13%, signal=31%
REGULATION_OF_BIOLOGICAL_PROCESS(GO:0050789)	REGULATION_OF_BIOLOGICAL_PROCESS(GO:0050789)		2088	-0.193993	-1.20534	0.17154	0.291012	1	6628	tags=19%, list=17%, signal=21%
RIBONUCLEASE_ACTIVITY(GO:0004540)	RIBONUCLEASE_ACTIVITY(GO:0004540)		41	-0.335479	-1.20519	0.0995851	0.290512	1	6647	tags=27%, list=17%, signal=32%
TRANSMEMBRANE_TRANSPORT(GO:0055085)	TRANSMEMBRANE_TRANSPORT(GO:0055085)		736	-0.18538	-1.20312	0	0.291003	1	8665	tags=23%, list=22%, signal=29%
HYDROLASE_ACTIVITY(GO:0016787)	HYDROLASE_ACTIVITY(GO:0016787)		2204	-0.182206	-1.20216	0	0.290692	1	6692	tags=17%, list=17%, signal=20%
6_PHOSPHOFRUCTOKINASE_ACTIVITY(GO:0003872)	6_PHOSPHOFRUCTOKINASE_ACTIVITY(GO:0003872)		21	-0.277346	-1.20047	0.216418	0.292313	1	7686	tags=29%, list=19%, signal=35%
REGULATION_OF_CELLULAR_PROCESS(GO:0050794)	REGULATION_OF_CELLULAR_PROCESS(GO:0050794)		2049	-0.194148	-1.1951	0.17154	0.300663	1	6311	tags=18%, list=16%, signal=20%
UDP_GLUCOSYLTRANSFERASE_ACTIVITY(GO:0035251)	UDP_GLUCOSYLTRANSFERASE_ACTIVITY(GO:0035251)		77	-0.23043	-1.1923	0.187381	0.304807	1	9612	tags=34%, list=24%, signal=44%
AMINO_ACID_TRANSMEMBRANE_TRANSPORTER_ACTIVITY(GO:0015171)	AMINO_ACID_TRANSMEMBRANE_TRANSPORTER_ACTIVITY(GO:0015171)		25	-0.297829	-1.19032	0.278656	0.306143	1	1563	tags=12%, list=4%, signal=12%
ORGANIC_ACID_TRANSMEMBRANE_TRANSPORTER_ACTIVITY(GO:0005342)	ORGANIC_ACID_TRANSMEMBRANE_TRANSPORTER_ACTIVITY(GO:0005342)		25	-0.297829	-1.19032	0.278656	0.305192	1	1563	tags=12%, list=4%, signal=12%
CARBOXYLIC_ACID_TRANSMEMBRANE_TRANSPORTER_ACTIVITY(GO:0046943)	CARBOXYLIC_ACID_TRANSMEMBRANE_TRANSPORTER_ACTIVITY(GO:0046943)		25	-0.297829	-1.19032	0.278656	0.304247	1	1563	tags=12%, list=4%, signal=12%
TRANSMEMBRANE_TRANSPORTER_ACTIVITY(GO:0022857)	TRANSMEMBRANE_TRANSPORTER_ACTIVITY(GO:0022857)		618	-0.184702	-1.19021	0	0.303615	1	8665	tags=23%, list=22%, signal=29%
REGULATION_OF_ORGANELLE_ORGANIZATION(GO:0033043)	REGULATION_OF_ORGANELLE_ORGANIZATION(GO:0033043)		28	-0.31852	-1.18483	0.198459	0.309196	1	10871	tags=32%, list=27%, signal=44%
RESPONSE_TO_CHEMICAL(GO:0042221)	RESPONSE_TO_CHEMICAL(GO:0042221)		193	-0.318316	-1.17764	0.17357	0.320042	1	8689	tags=31%, list=22%, signal=40%
CELLULAR_NITROGEN_COMPOUND_CATABOLIC_PROCESS(GO:0044270)	CELLULAR_NITROGEN_COMPOUND_CATABOLIC_PROCESS(GO:0044270)		115	-0.257563	-1.1641	0.29981	0.336169	1	3884	tags=17%, list=10%, signal=19%
ATP_BIOSYNTHETIC_PROCESS(GO:0006754)	ATP_BIOSYNTHETIC_PROCESS(GO:0006754)		103	-0.270365	-1.16313	0.304762	0.335994	1	3847	tags=17%, list=10%, signal=19%
CATABOLIC_PROCESS(GO:0009056)	CATABOLIC_PROCESS(GO:0009056)		307	-0.191385	-1.15684	0.0914286	0.344444	1	6766	tags=18%, list=17%, signal=21%
CATION_TRANSPORT(GO:0006812)	CATION_TRANSPORT(GO:0006812)		320	-0.211744	-1.15271	0.179732	0.349472	1	8665	tags=24%, list=22%, signal=30%
PURINE_NUCLEOSIDE_MONOPHOSPHATE_BIOSYNTHETIC_PROCESS(GO:0009127)	PURINE_NUCLEOSIDE_MONOPHOSPHATE_BIOSYNTHETIC_PROCESS(GO:0009127)		109	-0.248774	-1.15238	0.304762	0.349571	1	3847	tags=17%, list=10%, signal=18%
RIBONUCLEOSIDE_MONOPHOSPHATE_BIOSYNTHETIC_PROCESS(GO:0009156)	RIBONUCLEOSIDE_MONOPHOSPHATE_BIOSYNTHETIC_PROCESS(GO:0009156)		109	-0.248774	-1.15238	0.304762	0.348518	1	3847	tags=17%, list=10%, signal=18%
PURINE_RIBONUCLEOSIDE_MONOPHOSPHATE_BIOSYNTHETIC_PROCESS(GO:0009168)	PURINE_RIBONUCLEOSIDE_MONOPHOSPHATE_BIOSYNTHETIC_PROCESS(GO:0009168)		109	-0.248774	-1.15238	0.304762	0.347471	1	3847	tags=17%, list=10%, signal=18%
POTASSIUM_ION_TRANSPORT(GO:0006813)	POTASSIUM_ION_TRANSPORT(GO:0006813)		32	-0.260718	-1.14827	0.0914513	0.352937	1	8225	tags=31%, list=21%, signal=39%
NUCLEOSIDE_MONOPHOSPHATE_BIOSYNTHETIC_PROCESS(GO:0009124)	NUCLEOSIDE_MONOPHOSPHATE_BIOSYNTHETIC_PROCESS(GO:0009124)		113	-0.238189	-1.14168	0.207619	0.362222	1	3847	tags=16%, list=10%, signal=18%
CARBOHYDRATE_METABOLIC_PROCESS(GO:0005975)	CARBOHYDRATE_METABOLIC_PROCESS(GO:0005975)		724	-0.196972	-1.13989	0.218254	0.364635	1	7689	tags=22%, list=19%, signal=26%
AROMATIC_COMPOUND_CATABOLIC_PROCESS(GO:0019439)	AROMATIC_COMPOUND_CATABOLIC_PROCESS(GO:0019439)		118	-0.251216	-1.13977	0.212524	0.363902	1	3847	tags=17%, list=10%, signal=19%
METAL_ION_TRANSMEMBRANE_TRANSPORTER_ACTIVITY(GO:0046873)	METAL_ION_TRANSMEMBRANE_TRANSPORTER_ACTIVITY(GO:0046873)		79	-0.216034	-1.1393	0.086785	0.363502	1	9430	tags=29%, list=24%, signal=38%
ORGANIC_CYCLIC_COMPOUND_CATABOLIC_PROCESS(GO:1901361)	ORGANIC_CYCLIC_COMPOUND_CATABOLIC_PROCESS(GO:1901361)		117	-0.255421	-1.13926	0.212524	0.362621	1	3847	tags=17%, list=10%, signal=19%
AROMATIC_AMINO_ACID_FAMILY_BIOSYNTHETIC_PROCESS(GO:0009073)	AROMATIC_AMINO_ACID_FAMILY_BIOSYNTHETIC_PROCESS(GO:0009073)		20	-0.354238	-1.13572	0.314961	0.367622	1	2400	tags=20%, list=6%, signal=21%
NUCLEOSIDE_TRIPHOSPHATE_BIOSYNTHETIC_PROCESS(GO:0009142)	NUCLEOSIDE_TRIPHOSPHATE_BIOSYNTHETIC_PROCESS(GO:0009142)		110	-0.252325	-1.13117	0.206831	0.37451	1	3847	tags=16%, list=10%, signal=18%
PURINE_NUCLEOSIDE_TRIPHOSPHATE_BIOSYNTHETIC_PROCESS(GO:0009145)	PURINE_NUCLEOSIDE_TRIPHOSPHATE_BIOSYNTHETIC_PROCESS(GO:0009145)		110	-0.252325	-1.13117	0.206831	0.373415	1	3847	tags=16%, list=10%, signal=18%
RIBONUCLEOSIDE_TRIPHOSPHATE_BIOSYNTHETIC_PROCESS(GO:0009201)	RIBONUCLEOSIDE_TRIPHOSPHATE_BIOSYNTHETIC_PROCESS(GO:0009201)		110	-0.252325	-1.13117	0.206831	0.372326	1	3847	tags=16%, list=10%, signal=18%
PURINE_RIBONUCLEOSIDE_TRIPHOSPHATE_BIOSYNTHETIC_PROCESS(GO:0009206)	PURINE_RIBONUCLEOSIDE_TRIPHOSPHATE_BIOSYNTHETIC_PROCESS(GO:0009206)		110	-0.252325	-1.13117	0.206831	0.371244	1	3847	tags=16%, list=10%, signal=18%
ORGANIC_SUBSTANCE_CATABOLIC_PROCESS(GO:1901575)	ORGANIC_SUBSTANCE_CATABOLIC_PROCESS(GO:1901575)		296	-0.194022	-1.13021	0.0910816	0.371202	1	6766	tags=18%, list=17%, signal=22%
OXIDOREDUCTASE_ACTIVITY__ACTING_ON_NAD(P)H(GO:0016651)	OXIDOREDUCTASE_ACTIVITY__ACTING_ON_NAD(P)H(GO:0016651)		48	-0.296355	-1.12688	0.315789	0.37492	1	3252	tags=15%, list=8%, signal=16%
ASPARTATE_FAMILY_AMINO_ACID_METABOLIC_PROCESS(GO:0009066)	ASPARTATE_FAMILY_AMINO_ACID_METABOLIC_PROCESS(GO:0009066)		21	-0.314104	-1.11823	0.206831	0.389218	1	6929	tags=29%, list=17%, signal=35%
LIPID_METABOLIC_PROCESS(GO:0006629)	LIPID_METABOLIC_PROCESS(GO:0006629)		431	-0.196442	-1.11803	0.263056	0.388286	1	9188	tags=27%, list=23%, signal=35%
HETEROCYCLE_CATABOLIC_PROCESS(GO:0046700)	HETEROCYCLE_CATABOLIC_PROCESS(GO:0046700)		114	-0.249772	-1.11641	0.29981	0.388359	1	3847	tags=17%, list=10%, signal=18%
MISMATCH_REPAIR(GO:0006298)	MISMATCH_REPAIR(GO:0006298)		16	-0.474137	-1.11481	0.318275	0.391501	1	13223	tags=56%, list=33%, signal=84%
MISMATCHED_DNA_BINDING(GO:0030983)	MISMATCHED_DNA_BINDING(GO:0030983)		16	-0.474137	-1.11481	0.318275	0.390386	1	13223	tags=56%, list=33%, signal=84%
5'_3'_RNA_POLYMERASE_ACTIVITY(GO:0034062)	5'_3'_RNA_POLYMERASE_ACTIVITY(GO:0034062)		72	-0.253276	-1.11288	0.285714	0.393994	1	8885	tags=26%, list=22%, signal=34%
RNA_POLYMERASE_ACTIVITY(GO:0097747)	RNA_POLYMERASE_ACTIVITY(GO:0097747)		72	-0.253276	-1.11288	0.285714	0.392878	1	8885	tags=26%, list=22%, signal=34%
ANTIPORTER_ACTIVITY(GO:0015297)	ANTIPORTER_ACTIVITY(GO:0015297)		115	-0.227335	-1.11025	0.33002	0.394507	1	5669	tags=20%, list=14%, signal=23%
INORGANIC_DIPHOSPHATASE_ACTIVITY(GO:0004427)	INORGANIC_DIPHOSPHATASE_ACTIVITY(GO:0004427)		19	-0.308203	-1.10716	0.409867	0.396689	1	7049	tags=37%, list=18%, signal=45%
DRUG_TRANSMEMBRANE_TRANSPORT(GO:0006855)	DRUG_TRANSMEMBRANE_TRANSPORT(GO:0006855)		74	-0.277873	-1.10334	0.0986193	0.40294	1	5378	tags=24%, list=13%, signal=28%
RESPONSE_TO_DRUG(GO:0042493)	RESPONSE_TO_DRUG(GO:0042493)		74	-0.277873	-1.10334	0.0986193	0.401811	1	5378	tags=24%, list=13%, signal=28%
DRUG_TRANSPORT(GO:0015893)	DRUG_TRANSPORT(GO:0015893)		74	-0.277873	-1.10334	0.0986193	0.400689	1	5378	tags=24%, list=13%, signal=28%
SECONDARY_ACTIVE_TRANSMEMBRANE_TRANSPORTER_ACTIVITY(GO:0015291)	SECONDARY_ACTIVE_TRANSMEMBRANE_TRANSPORTER_ACTIVITY(GO:0015291)		124	-0.228078	-1.10273	0.220676	0.401353	1	5669	tags=20%, list=14%, signal=23%
PURINE_CONTAINING_COMPOUND_METABOLIC_PROCESS(GO:0072521)	PURINE_CONTAINING_COMPOUND_METABOLIC_PROCESS(GO:0072521)		159	-0.227316	-1.10253	0.206831	0.400419	1	7686	tags=23%, list=19%, signal=28%
POSITIVE_REGULATION_OF_CELLULAR_COMPONENT_ORGANIZATION(GO:0051130)	POSITIVE_REGULATION_OF_CELLULAR_COMPONENT_ORGANIZATION(GO:0051130)		24	-0.283361	-1.10175	0.292339	0.400248	1	9328	tags=25%, list=23%, signal=33%
DRUG_TRANSMEMBRANE_TRANSPORTER_ACTIVITY(GO:0015238)	DRUG_TRANSMEMBRANE_TRANSPORTER_ACTIVITY(GO:0015238)		78	-0.265788	-1.10037	0.0986193	0.40235	1	5378	tags=23%, list=13%, signal=27%
ATP_METABOLIC_PROCESS(GO:0046034)	ATP_METABOLIC_PROCESS(GO:0046034)		118	-0.252979	-1.09911	0.303605	0.402852	1	3847	tags=15%, list=10%, signal=17%
PURINE_RIBONUCLEOTIDE_METABOLIC_PROCESS(GO:0009150)	PURINE_RIBONUCLEOTIDE_METABOLIC_PROCESS(GO:0009150)		154	-0.232249	-1.09505	0.206831	0.405945	1	4331	tags=16%, list=11%, signal=17%
RIBONUCLEOTIDE_METABOLIC_PROCESS(GO:0009259)	RIBONUCLEOTIDE_METABOLIC_PROCESS(GO:0009259)		154	-0.232249	-1.09505	0.206831	0.404833	1	4331	tags=16%, list=11%, signal=17%
PROTON_TRANSPORTING_ATP_SYNTHASE_COMPLEX(GO:0045259)	PROTON_TRANSPORTING_ATP_SYNTHASE_COMPLEX(GO:0045259)		17	-0.371927	-1.09443	0.303605	0.404749	1	1134	tags=18%, list=3%, signal=18%
PURINE_NUCLEOTIDE_METABOLIC_PROCESS(GO:0006163)	PURINE_NUCLEOTIDE_METABOLIC_PROCESS(GO:0006163)		158	-0.228665	-1.09371	0.206831	0.405547	1	7686	tags=23%, list=19%, signal=28%
ORGANIC_ANION_TRANSMEMBRANE_TRANSPORTER_ACTIVITY(GO:0008514)	ORGANIC_ANION_TRANSMEMBRANE_TRANSPORTER_ACTIVITY(GO:0008514)		29	-0.26004	-1.08991	0.272556	0.410777	1	1563	tags=10%, list=4%, signal=11%
ORGANIC_ANION_TRANSPORT(GO:0015711)	ORGANIC_ANION_TRANSPORT(GO:0015711)		50	-0.229234	-1.08574	0.315789	0.418131	1	2784	tags=12%, list=7%, signal=13%
ORGANIC_ACID_TRANSPORT(GO:0015849)	ORGANIC_ACID_TRANSPORT(GO:0015849)		50	-0.229234	-1.08574	0.315789	0.417001	1	2784	tags=12%, list=7%, signal=13%
CARBOXYLIC_ACID_TRANSPORT(GO:0046942)	CARBOXYLIC_ACID_TRANSPORT(GO:0046942)		50	-0.229234	-1.08574	0.315789	0.415877	1	2784	tags=12%, list=7%, signal=13%
PURINE_NUCLEOSIDE_MONOPHOSPHATE_METABOLIC_PROCESS(GO:0009126)	PURINE_NUCLEOSIDE_MONOPHOSPHATE_METABOLIC_PROCESS(GO:0009126)		124	-0.233329	-1.08192	0.303605	0.421974	1	3847	tags=15%, list=10%, signal=16%
RIBONUCLEOSIDE_MONOPHOSPHATE_METABOLIC_PROCESS(GO:0009161)	RIBONUCLEOSIDE_MONOPHOSPHATE_METABOLIC_PROCESS(GO:0009161)		124	-0.233329	-1.08192	0.303605	0.420842	1	3847	tags=15%, list=10%, signal=16%
PURINE_RIBONUCLEOSIDE_MONOPHOSPHATE_METABOLIC_PROCESS(GO:0009167)	PURINE_RIBONUCLEOSIDE_MONOPHOSPHATE_METABOLIC_PROCESS(GO:0009167)		124	-0.233329	-1.08192	0.303605	0.419717	1	3847	tags=15%, list=10%, signal=16%
PROTEIN_DEPHOSPHORYLATION(GO:0006470)	PROTEIN_DEPHOSPHORYLATION(GO:0006470)		37	-0.237678	-1.07896	0.379242	0.424268	1	4479	tags=14%, list=11%, signal=15%
DEPHOSPHORYLATION(GO:0016311)	DEPHOSPHORYLATION(GO:0016311)		37	-0.237678	-1.07896	0.379242	0.42314	1	4479	tags=14%, list=11%, signal=15%
PURINE_NUCLEOSIDE_TRIPHOSPHATE_METABOLIC_PROCESS(GO:0009144)	PURINE_NUCLEOSIDE_TRIPHOSPHATE_METABOLIC_PROCESS(GO:0009144)		126	-0.233251	-1.05855	0.288425	0.4575	1	3847	tags=14%, list=10%, signal=16%
RIBONUCLEOSIDE_TRIPHOSPHATE_METABOLIC_PROCESS(GO:0009199)	RIBONUCLEOSIDE_TRIPHOSPHATE_METABOLIC_PROCESS(GO:0009199)		126	-0.233251	-1.05855	0.288425	0.456289	1	3847	tags=14%, list=10%, signal=16%
PURINE_RIBONUCLEOSIDE_TRIPHOSPHATE_METABOLIC_PROCESS(GO:0009205)	PURINE_RIBONUCLEOSIDE_TRIPHOSPHATE_METABOLIC_PROCESS(GO:0009205)		126	-0.233251	-1.05855	0.288425	0.455085	1	3847	tags=14%, list=10%, signal=16%
SUCROSE_METABOLIC_PROCESS(GO:0005985)	SUCROSE_METABOLIC_PROCESS(GO:0005985)		18	-0.327239	-1.05574	0.372277	0.458443	1	9612	tags=44%, list=24%, signal=58%
RIBOSE_PHOSPHATE_METABOLIC_PROCESS(GO:0019693)	RIBOSE_PHOSPHATE_METABOLIC_PROCESS(GO:0019693)		165	-0.227978	-1.05444	0.303605	0.459234	1	4331	tags=16%, list=11%, signal=18%
PHOSPHATIDYLINOSITOL_PHOSPHORYLATION(GO:0046854)	PHOSPHATIDYLINOSITOL_PHOSPHORYLATION(GO:0046854)		15	-0.347079	-1.05359	0.286853	0.461655	1	7542	tags=47%, list=19%, signal=57%
LIPID_PHOSPHORYLATION(GO:0046834)	LIPID_PHOSPHORYLATION(GO:0046834)		15	-0.347079	-1.05359	0.286853	0.46045	1	7542	tags=47%, list=19%, signal=57%
STEROID_BIOSYNTHETIC_PROCESS(GO:0006694)	STEROID_BIOSYNTHETIC_PROCESS(GO:0006694)		18	-0.343118	-1.05337	0.300613	0.45942	1	6562	tags=33%, list=16%, signal=40%
CARBOXYLIC_ACID_BINDING(GO:0031406)	CARBOXYLIC_ACID_BINDING(GO:0031406)		39	-0.252233	-1.0496	0.183633	0.46538	1	6446	tags=28%, list=16%, signal=34%
ORGANIC_ACID_BINDING(GO:0043177)	ORGANIC_ACID_BINDING(GO:0043177)		39	-0.252233	-1.0496	0.183633	0.464174	1	6446	tags=28%, list=16%, signal=34%
GLYCEROLIPID_METABOLIC_PROCESS(GO:0046486)	GLYCEROLIPID_METABOLIC_PROCESS(GO:0046486)		68	-0.2212	-1.04845	0.479846	0.464639	1	8673	tags=26%, list=22%, signal=34%
CARBOXY_LYASE_ACTIVITY(GO:0016831)	CARBOXY_LYASE_ACTIVITY(GO:0016831)		56	-0.266589	-1.0465	0.285437	0.467016	1	9390	tags=36%, list=23%, signal=47%
FATTY_ACID_METABOLIC_PROCESS(GO:0006631)	FATTY_ACID_METABOLIC_PROCESS(GO:0006631)		75	-0.21789	-1.04247	0.278752	0.475467	1	8327	tags=25%, list=21%, signal=32%
CATALYTIC_ACTIVITY__ACTING_ON_DNA(GO:0140097)	CATALYTIC_ACTIVITY__ACTING_ON_DNA(GO:0140097)		70	-0.217463	-1.04056	0.413043	0.477231	1	8890	tags=20%, list=22%, signal=26%
NUCLEOSIDE_TRIPHOSPHATE_METABOLIC_PROCESS(GO:0009141)	NUCLEOSIDE_TRIPHOSPHATE_METABOLIC_PROCESS(GO:0009141)		127	-0.230869	-1.03663	0.385199	0.484933	1	3847	tags=14%, list=10%, signal=16%
HYDROLASE_ACTIVITY__ACTING_ON_ESTER_BONDS(GO:0016788)	HYDROLASE_ACTIVITY__ACTING_ON_ESTER_BONDS(GO:0016788)		447	-0.201604	-1.0353	0.358674	0.48604	1	5893	tags=16%, list=15%, signal=18%
DNA_DEPENDENT_ATPASE_ACTIVITY(GO:0008094)	DNA_DEPENDENT_ATPASE_ACTIVITY(GO:0008094)		24	-0.2938	-1.02861	0.407407	0.49864	1	5341	tags=17%, list=13%, signal=19%
PHOSPHOLIPID_BIOSYNTHETIC_PROCESS(GO:0008654)	PHOSPHOLIPID_BIOSYNTHETIC_PROCESS(GO:0008654)		43	-0.263729	-1.02562	0.448743	0.504069	1	7270	tags=21%, list=18%, signal=26%
PHOSPHOPROTEIN_PHOSPHATASE_ACTIVITY(GO:0004721)	PHOSPHOPROTEIN_PHOSPHATASE_ACTIVITY(GO:0004721)		34	-0.246628	-1.01613	0.302658	0.521184	1	4479	tags=15%, list=11%, signal=17%
PHOSPHATIDYLINOSITOL_METABOLIC_PROCESS(GO:0046488)	PHOSPHATIDYLINOSITOL_METABOLIC_PROCESS(GO:0046488)		59	-0.218848	-0.997835	0.394584	0.552771	1	8673	tags=27%, list=22%, signal=35%
PRENYLTRANSFERASE_ACTIVITY(GO:0004659)	PRENYLTRANSFERASE_ACTIVITY(GO:0004659)		24	-0.292349	-0.987136	0.495146	0.571953	1	6178	tags=25%, list=15%, signal=30%
STEROID_METABOLIC_PROCESS(GO:0008202)	STEROID_METABOLIC_PROCESS(GO:0008202)		21	-0.351989	-0.981585	0.478528	0.582821	1	8854	tags=43%, list=22%, signal=55%
TRNA_PROCESSING(GO:0008033)	TRNA_PROCESSING(GO:0008033)		65	-0.2111	-0.974466	0.37232	0.595999	1	8074	tags=26%, list=20%, signal=33%
METHYLATION(GO:0032259)	METHYLATION(GO:0032259)		55	-0.235616	-0.971603	0.298211	0.598848	1	8669	tags=27%, list=22%, signal=35%
GLYCEROPHOSPHOLIPID_METABOLIC_PROCESS(GO:0006650)	GLYCEROPHOSPHOLIPID_METABOLIC_PROCESS(GO:0006650)		61	-0.214391	-0.970899	0.391555	0.599467	1	8673	tags=26%, list=22%, signal=33%
SUCROSE_SYNTHASE_ACTIVITY(GO:0016157)	SUCROSE_SYNTHASE_ACTIVITY(GO:0016157)		16	-0.334805	-0.970848	0.372277	0.598137	1	9612	tags=44%, list=24%, signal=58%
FATTY_ACID_BIOSYNTHETIC_PROCESS(GO:0006633)	FATTY_ACID_BIOSYNTHETIC_PROCESS(GO:0006633)		61	-0.248915	-0.96832	0.493177	0.601684	1	5528	tags=20%, list=14%, signal=23%
3'_5'_EXONUCLEASE_ACTIVITY(GO:0008408)	3'_5'_EXONUCLEASE_ACTIVITY(GO:0008408)		26	-0.283718	-0.96203	0.46856	0.610746	1	10818	tags=31%, list=27%, signal=42%
TRICARBOXYLIC_ACID_METABOLIC_PROCESS(GO:0072350)	TRICARBOXYLIC_ACID_METABOLIC_PROCESS(GO:0072350)		19	-0.33761	-0.960054	0.370143	0.61404	1	10866	tags=47%, list=27%, signal=65%
NUCLEAR_TRANSCRIPTION_FACTOR_COMPLEX(GO:0044798)	NUCLEAR_TRANSCRIPTION_FACTOR_COMPLEX(GO:0044798)		19	-0.255134	-0.945208	0.477756	0.64293	1	4740	tags=16%, list=12%, signal=18%
RNA_POLYMERASE_II_TRANSCRIPTION_FACTOR_COMPLEX(GO:0090575)	RNA_POLYMERASE_II_TRANSCRIPTION_FACTOR_COMPLEX(GO:0090575)		19	-0.255134	-0.945208	0.477756	0.641351	1	4740	tags=16%, list=12%, signal=18%
NUCLEOBASE_CONTAINING_COMPOUND_KINASE_ACTIVITY(GO:0019205)	NUCLEOBASE_CONTAINING_COMPOUND_KINASE_ACTIVITY(GO:0019205)		16	-0.311048	-0.941883	0.589431	0.648493	1	7333	tags=31%, list=18%, signal=38%
PHOSPHOENOLPYRUVATE_CARBOXYKINASE_ACTIVITY(GO:0004611)	PHOSPHOENOLPYRUVATE_CARBOXYKINASE_ACTIVITY(GO:0004611)		18	-0.306524	-0.935672	0.481707	0.657033	1	10866	tags=44%, list=27%, signal=61%
S_ADENOSYLMETHIONINE_DEPENDENT_METHYLTRANSFERASE_ACTIVITY(GO:0008757)	S_ADENOSYLMETHIONINE_DEPENDENT_METHYLTRANSFERASE_ACTIVITY(GO:0008757)		41	-0.215247	-0.919097	0.393701	0.687719	1	8705	tags=27%, list=22%, signal=34%
MEMBRANE_ORGANIZATION(GO:0061024)	MEMBRANE_ORGANIZATION(GO:0061024)		17	-0.283575	-0.9146	0.46332	0.693453	1	4765	tags=18%, list=12%, signal=20%
RNA_METHYLTRANSFERASE_ACTIVITY(GO:0008173)	RNA_METHYLTRANSFERASE_ACTIVITY(GO:0008173)		20	-0.217416	-0.910036	0.664646	0.702289	1	9687	tags=30%, list=24%, signal=40%
TRANSFERASE_ACTIVITY__TRANSFERRING_PENTOSYL_GROUPS(GO:0016763)	TRANSFERASE_ACTIVITY__TRANSFERRING_PENTOSYL_GROUPS(GO:0016763)		18	-0.256393	-0.909261	0.455446	0.7015	1	8074	tags=28%, list=20%, signal=35%
DNA_DIRECTED_RNA_POLYMERASE_II__HOLOENZYME(GO:0016591)	DNA_DIRECTED_RNA_POLYMERASE_II__HOLOENZYME(GO:0016591)		23	-0.216537	-0.90587	0.507782	0.704611	1	4740	tags=13%, list=12%, signal=15%
REGULATION_OF_CELLULAR_COMPONENT_BIOGENESIS(GO:0044087)	REGULATION_OF_CELLULAR_COMPONENT_BIOGENESIS(GO:0044087)		23	-0.245367	-0.892432	0.651252	0.727507	1	13721	tags=39%, list=34%, signal=59%
COPPER_ION_BINDING(GO:0005507)	COPPER_ION_BINDING(GO:0005507)		63	-0.244253	-0.880895	0.657197	0.75191	1	7256	tags=19%, list=18%, signal=23%
DNA_DIRECTED_5'_3'_RNA_POLYMERASE_ACTIVITY(GO:0003899)	DNA_DIRECTED_5'_3'_RNA_POLYMERASE_ACTIVITY(GO:0003899)		65	-0.187085	-0.880559	0.596422	0.751037	1	8587	tags=22%, list=21%, signal=27%
PHOSPHATIDYLINOSITOL_PHOSPHATE_KINASE_ACTIVITY(GO:0016307)	PHOSPHATIDYLINOSITOL_PHOSPHATE_KINASE_ACTIVITY(GO:0016307)		20	-0.262295	-0.87958	0.601626	0.75068	1	8673	tags=35%, list=22%, signal=45%
CYTOSKELETON_ORGANIZATION(GO:0007010)	CYTOSKELETON_ORGANIZATION(GO:0007010)		44	-0.170422	-0.866695	0.565302	0.769412	1	9328	tags=20%, list=23%, signal=27%
THIAMINE_PYROPHOSPHATE_BINDING(GO:0030976)	THIAMINE_PYROPHOSPHATE_BINDING(GO:0030976)		17	-0.293081	-0.859789	0.695825	0.780343	1	8610	tags=29%, list=21%, signal=37%
OXIDOREDUCTASE_ACTIVITY__ACTING_ON_PAIRED_DONORS__WITH_INCORPORATION_OR_REDUCTION_OF_MOLECULAR_OXYGEN__NAD(P)H_AS_ONE_DONOR__AND_INCORPORATION_OF_ONE_ATOM_OF_OXYGEN(GO:0016709)	OXIDOREDUCTASE_ACTIVITY__ACTING_ON_PAIRED_DONORS__WITH_INCORPORATION_OR_REDUCTION_OF_MOLECULAR_OXYGEN__NAD(P)H_AS_ONE_DONOR__AND_INCORPORATION_OF_ONE_ATOM_OF_OXYGEN(GO:0016709)		26	-0.237042	-0.859083	0.657845	0.780612	1	8223	tags=27%, list=21%, signal=34%
OXIDOREDUCTASE_ACTIVITY__ACTING_ON_DIPHENOLS_AND_RELATED_SUBSTANCES_AS_DONORS(GO:0016679)	OXIDOREDUCTASE_ACTIVITY__ACTING_ON_DIPHENOLS_AND_RELATED_SUBSTANCES_AS_DONORS(GO:0016679)		21	-0.317355	-0.854218	0.693957	0.78659	1	2236	tags=19%, list=6%, signal=20%
CHROMOSOME_SEGREGATION(GO:0007059)	CHROMOSOME_SEGREGATION(GO:0007059)		16	-0.265736	-0.846624	0.598441	0.798828	1	8724	tags=25%, list=22%, signal=32%
NEGATIVE_REGULATION_OF_GENE_EXPRESSION(GO:0010629)	NEGATIVE_REGULATION_OF_GENE_EXPRESSION(GO:0010629)		30	-0.199423	-0.842586	0.757576	0.801462	1	13346	tags=37%, list=33%, signal=55%
LIPID_BINDING(GO:0008289)	LIPID_BINDING(GO:0008289)		136	-0.179917	-0.831897	0.783626	0.816687	1	7045	tags=18%, list=18%, signal=21%
PHOSPHATIDYLINOSITOL_BINDING(GO:0035091)	PHOSPHATIDYLINOSITOL_BINDING(GO:0035091)		18	-0.201524	-0.820056	0.580897	0.831703	1	6346	tags=17%, list=16%, signal=20%
MULTICELLULAR_ORGANISM_DEVELOPMENT(GO:0007275)	MULTICELLULAR_ORGANISM_DEVELOPMENT(GO:0007275)		27	-0.284964	-0.803421	0.504049	0.85173	1	12725	tags=48%, list=32%, signal=71%
DEVELOPMENTAL_PROCESS(GO:0032502)	DEVELOPMENTAL_PROCESS(GO:0032502)		27	-0.284964	-0.803421	0.504049	0.84974	1	12725	tags=48%, list=32%, signal=71%
ANATOMICAL_STRUCTURE_DEVELOPMENT(GO:0048856)	ANATOMICAL_STRUCTURE_DEVELOPMENT(GO:0048856)		27	-0.284964	-0.803421	0.504049	0.847759	1	12725	tags=48%, list=32%, signal=71%
RNA_SPLICING(GO:0008380)	RNA_SPLICING(GO:0008380)		33	-0.216473	-0.800064	0.566148	0.85043	1	13921	tags=33%, list=35%, signal=51%
DNA_DIRECTED_RNA_POLYMERASE_COMPLEX(GO:0000428)	DNA_DIRECTED_RNA_POLYMERASE_COMPLEX(GO:0000428)		30	-0.176395	-0.795596	0.783133	0.854369	1	6823	tags=13%, list=17%, signal=16%
RNA_POLYMERASE_COMPLEX(GO:0030880)	RNA_POLYMERASE_COMPLEX(GO:0030880)		30	-0.176395	-0.795596	0.783133	0.852391	1	6823	tags=13%, list=17%, signal=16%
NUCLEAR_DNA_DIRECTED_RNA_POLYMERASE_COMPLEX(GO:0055029)	NUCLEAR_DNA_DIRECTED_RNA_POLYMERASE_COMPLEX(GO:0055029)		30	-0.176395	-0.795596	0.783133	0.850423	1	6823	tags=13%, list=17%, signal=16%
HELICASE_ACTIVITY(GO:0004386)	HELICASE_ACTIVITY(GO:0004386)		56	-0.1636	-0.794306	0.602662	0.850943	1	6088	tags=13%, list=15%, signal=15%
UBIQUITIN_LIKE_MODIFIER_ACTIVATING_ENZYME_ACTIVITY(GO:0008641)	UBIQUITIN_LIKE_MODIFIER_ACTIVATING_ENZYME_ACTIVITY(GO:0008641)		20	-0.246027	-0.788082	0.588235	0.85936	1	9817	tags=35%, list=25%, signal=46%
LIGASE_ACTIVITY__FORMING_CARBON_SULFUR_BONDS(GO:0016877)	LIGASE_ACTIVITY__FORMING_CARBON_SULFUR_BONDS(GO:0016877)		20	-0.246027	-0.788082	0.588235	0.857389	1	9817	tags=35%, list=25%, signal=46%
PROTEIN_METHYLTRANSFERASE_ACTIVITY(GO:0008276)	PROTEIN_METHYLTRANSFERASE_ACTIVITY(GO:0008276)		28	-0.231477	-0.785275	0.483101	0.859745	1	8669	tags=29%, list=22%, signal=36%
DNA_HELICASE_ACTIVITY(GO:0003678)	DNA_HELICASE_ACTIVITY(GO:0003678)		21	-0.194011	-0.780926	0.873541	0.863434	1	268	tags=5%, list=1%, signal=5%
GLYCOLIPID_METABOLIC_PROCESS(GO:0006664)	GLYCOLIPID_METABOLIC_PROCESS(GO:0006664)		31	-0.205459	-0.774683	0.678917	0.872166	1	14329	tags=39%, list=36%, signal=60%
LIPOSACCHARIDE_METABOLIC_PROCESS(GO:1903509)	LIPOSACCHARIDE_METABOLIC_PROCESS(GO:1903509)		31	-0.205459	-0.774683	0.678917	0.870184	1	14329	tags=39%, list=36%, signal=60%
TRANSFERASE_COMPLEX__TRANSFERRING_PHOSPHORUS_CONTAINING_GROUPS(GO:0061695)	TRANSFERASE_COMPLEX__TRANSFERRING_PHOSPHORUS_CONTAINING_GROUPS(GO:0061695)		34	-0.176319	-0.767191	0.865979	0.881129	1	7042	tags=15%, list=18%, signal=18%
N_N_DIMETHYLANILINE_MONOOXYGENASE_ACTIVITY(GO:0004499)	N_N_DIMETHYLANILINE_MONOOXYGENASE_ACTIVITY(GO:0004499)		17	-0.266535	-0.758091	0.688976	0.89072	1	8223	tags=29%, list=21%, signal=37%
DNA_POLYMERASE_ACTIVITY(GO:0034061)	DNA_POLYMERASE_ACTIVITY(GO:0034061)		20	-0.217398	-0.749718	0.771429	0.898988	1	6260	tags=15%, list=16%, signal=18%
MICROTUBULE_BINDING(GO:0008017)	MICROTUBULE_BINDING(GO:0008017)		116	-0.173316	-0.740219	0.874031	0.910322	1	8039	tags=18%, list=20%, signal=23%
TUBULIN_BINDING(GO:0015631)	TUBULIN_BINDING(GO:0015631)		120	-0.172229	-0.738707	0.874031	0.909624	1	8039	tags=18%, list=20%, signal=23%
NEGATIVE_REGULATION_OF_METABOLIC_PROCESS(GO:0009892)	NEGATIVE_REGULATION_OF_METABOLIC_PROCESS(GO:0009892)		32	-0.1828	-0.738415	0.661914	0.90863	1	13346	tags=34%, list=33%, signal=52%
NEGATIVE_REGULATION_OF_MACROMOLECULE_METABOLIC_PROCESS(GO:0010605)	NEGATIVE_REGULATION_OF_MACROMOLECULE_METABOLIC_PROCESS(GO:0010605)		32	-0.1828	-0.738415	0.661914	0.906598	1	13346	tags=34%, list=33%, signal=52%
HISTONE_BINDING(GO:0042393)	HISTONE_BINDING(GO:0042393)		35	-0.175157	-0.726821	0.779324	0.916317	1	8859	tags=23%, list=22%, signal=29%
CYTOSKELETAL_PROTEIN_BINDING(GO:0008092)	CYTOSKELETAL_PROTEIN_BINDING(GO:0008092)		172	-0.154342	-0.692451	0.874517	0.949094	1	8039	tags=17%, list=20%, signal=21%
GLYCOLIPID_BIOSYNTHETIC_PROCESS(GO:0009247)	GLYCOLIPID_BIOSYNTHETIC_PROCESS(GO:0009247)		29	-0.182229	-0.681531	0.7853	0.956823	1	14329	tags=38%, list=36%, signal=59%
MEMBRANE_LIPID_BIOSYNTHETIC_PROCESS(GO:0046467)	MEMBRANE_LIPID_BIOSYNTHETIC_PROCESS(GO:0046467)		29	-0.182229	-0.681531	0.7853	0.954701	1	14329	tags=38%, list=36%, signal=59%
MRNA_SPLICING__VIA_SPLICEOSOME(GO:0000398)	MRNA_SPLICING__VIA_SPLICEOSOME(GO:0000398)		26	-0.188944	-0.680025	0.777132	0.954307	1	32496	tags=100%, list=81%, signal=529%
RNA_SPLICING__VIA_TRANSESTERIFICATION_REACTIONS(GO:0000375)	RNA_SPLICING__VIA_TRANSESTERIFICATION_REACTIONS(GO:0000375)		26	-0.188944	-0.680025	0.777132	0.952201	1	32496	tags=100%, list=81%, signal=529%
RNA_SPLICING__VIA_TRANSESTERIFICATION_REACTIONS_WITH_BULGED_ADENOSINE_AS_NUCLEOPHILE(GO:0000377)	RNA_SPLICING__VIA_TRANSESTERIFICATION_REACTIONS_WITH_BULGED_ADENOSINE_AS_NUCLEOPHILE(GO:0000377)		26	-0.188944	-0.680025	0.777132	0.950103	1	32496	tags=100%, list=81%, signal=529%
NUTRIENT_RESERVOIR_ACTIVITY(GO:0045735)	NUTRIENT_RESERVOIR_ACTIVITY(GO:0045735)		28	-0.225062	-0.666126	0.87619	0.957828	1	792	tags=7%, list=2%, signal=7%
POSITIVE_REGULATION_OF_ORGANELLE_ORGANIZATION(GO:0010638)	POSITIVE_REGULATION_OF_ORGANELLE_ORGANIZATION(GO:0010638)		16	-0.203524	-0.662943	0.867076	0.959541	1	9328	tags=25%, list=23%, signal=33%
POSITIVE_REGULATION_OF_PROTEIN_COMPLEX_ASSEMBLY(GO:0031334)	POSITIVE_REGULATION_OF_PROTEIN_COMPLEX_ASSEMBLY(GO:0031334)		16	-0.203524	-0.662943	0.867076	0.957442	1	9328	tags=25%, list=23%, signal=33%
POSITIVE_REGULATION_OF_PROTEIN_POLYMERIZATION(GO:0032273)	POSITIVE_REGULATION_OF_PROTEIN_POLYMERIZATION(GO:0032273)		16	-0.203524	-0.662943	0.867076	0.955351	1	9328	tags=25%, list=23%, signal=33%
POSITIVE_REGULATION_OF_CELLULAR_COMPONENT_BIOGENESIS(GO:0044089)	POSITIVE_REGULATION_OF_CELLULAR_COMPONENT_BIOGENESIS(GO:0044089)		16	-0.203524	-0.662943	0.867076	0.95327	1	9328	tags=25%, list=23%, signal=33%
POSITIVE_REGULATION_OF_CYTOSKELETON_ORGANIZATION(GO:0051495)	POSITIVE_REGULATION_OF_CYTOSKELETON_ORGANIZATION(GO:0051495)		16	-0.203524	-0.662943	0.867076	0.951197	1	9328	tags=25%, list=23%, signal=33%
POSITIVE_REGULATION_OF_SUPRAMOLECULAR_FIBER_ORGANIZATION(GO:1902905)	POSITIVE_REGULATION_OF_SUPRAMOLECULAR_FIBER_ORGANIZATION(GO:1902905)		16	-0.203524	-0.662943	0.867076	0.949134	1	9328	tags=25%, list=23%, signal=33%
MEMBRANE_LIPID_METABOLIC_PROCESS(GO:0006643)	MEMBRANE_LIPID_METABOLIC_PROCESS(GO:0006643)		38	-0.161512	-0.653258	0.784884	0.954399	1	7191	tags=16%, list=18%, signal=19%
MACROMOLECULE_METHYLATION(GO:0043414)	MACROMOLECULE_METHYLATION(GO:0043414)		43	-0.17461	-0.636548	0.787276	0.961102	1	8669	tags=26%, list=22%, signal=33%
DNA_REPLICATION(GO:0006260)	DNA_REPLICATION(GO:0006260)		82	-0.133759	-0.56095	0.874031	0.989156	1	11616	tags=23%, list=29%, signal=33%
NUCLEOPLASM(GO:0005654)	NUCLEOPLASM(GO:0005654)		63	-0.0953503	-0.551778	0.868687	0.990856	1	4740	tags=6%, list=12%, signal=7%
NUCLEOPLASM_PART(GO:0044451)	NUCLEOPLASM_PART(GO:0044451)		63	-0.0953503	-0.551778	0.868687	0.98873	1	4740	tags=6%, list=12%, signal=7%
ELECTRON_TRANSPORT_CHAIN(GO:0022900)	ELECTRON_TRANSPORT_CHAIN(GO:0022900)		16	-0.214994	-0.540936	0.872798	0.989947	1	31451	tags=100%, list=79%, signal=465%
DNA_DIRECTED_DNA_POLYMERASE_ACTIVITY(GO:0003887)	DNA_DIRECTED_DNA_POLYMERASE_ACTIVITY(GO:0003887)		17	-0.151066	-0.536598	0.874517	0.988406	1	34011	tags=100%, list=85%, signal=662%
GLYCEROLIPID_BIOSYNTHETIC_PROCESS(GO:0045017)	GLYCEROLIPID_BIOSYNTHETIC_PROCESS(GO:0045017)		31	-0.150471	-0.522573	0.79017	0.989826	1	2572	tags=6%, list=6%, signal=7%
POLYGALACTURONASE_ACTIVITY(GO:0004650)	POLYGALACTURONASE_ACTIVITY(GO:0004650)		46	-0.145642	-0.491513	0.873541	0.993925	1	12269	tags=33%, list=31%, signal=47%
GPI_ANCHOR_METABOLIC_PROCESS(GO:0006505)	GPI_ANCHOR_METABOLIC_PROCESS(GO:0006505)		24	-0.123167	-0.399142	0.877127	0.99961	1	35129	tags=100%, list=88%, signal=812%

## Sheet: C
NAME	GS<br> follow link to MSigDB	GS DETAILS	SIZE	ES	NES	NOM p-val	FDR q-val	FWER p-val	RANK AT MAX	LEADING EDGE
GLUCOSE_METABOLIC_PROCESS(GO:0006006)	GLUCOSE_METABOLIC_PROCESS(GO:0006006)	Details ...	22	0.38044	1.83102	0	1	0.321	2706	tags=27%, list=7%, signal=29%
RESPONSE_TO_BIOTIC_STIMULUS(GO:0009607)	RESPONSE_TO_BIOTIC_STIMULUS(GO:0009607)	Details ...	32	0.583786	1.74462	0	1	0.478	4552	tags=44%, list=11%, signal=49%
RIBONUCLEOPROTEIN_COMPLEX_BIOGENESIS(GO:0022613)	RIBONUCLEOPROTEIN_COMPLEX_BIOGENESIS(GO:0022613)	Details ...	70	0.552432	1.7251	0	1	0.478	4881	tags=47%, list=12%, signal=54%
INTRAMOLECULAR_TRANSFERASE_ACTIVITY__PHOSPHOTRANSFERASES(GO:0016868)	INTRAMOLECULAR_TRANSFERASE_ACTIVITY__PHOSPHOTRANSFERASES(GO:0016868)	Details ...	15	0.436547	1.70578	0	1	0.478	2706	tags=27%, list=7%, signal=29%
RIBOSOME_BIOGENESIS(GO:0042254)	RIBOSOME_BIOGENESIS(GO:0042254)	Details ...	66	0.564245	1.68821	0	1	0.581	4881	tags=50%, list=12%, signal=57%
RRNA_PROCESSING(GO:0006364)	RRNA_PROCESSING(GO:0006364)	Details ...	39	0.499625	1.67648	0	1	0.581	4881	tags=44%, list=12%, signal=50%
RRNA_METABOLIC_PROCESS(GO:0016072)	RRNA_METABOLIC_PROCESS(GO:0016072)	Details ...	39	0.499625	1.67648	0	0.977459	0.581	4881	tags=44%, list=12%, signal=50%
ER_TO_GOLGI_VESICLE_MEDIATED_TRANSPORT(GO:0006888)	ER_TO_GOLGI_VESICLE_MEDIATED_TRANSPORT(GO:0006888)	Details ...	23	0.525917	1.65672	0	0.973216	0.626	9770	tags=43%, list=24%, signal=57%
BOUNDING_MEMBRANE_OF_ORGANELLE(GO:0098588)	BOUNDING_MEMBRANE_OF_ORGANELLE(GO:0098588)	Details ...	83	0.556222	1.61843	0	1	0.626	8282	tags=52%, list=20%, signal=65%
GOLGI_VESICLE_TRANSPORT(GO:0048193)	GOLGI_VESICLE_TRANSPORT(GO:0048193)	Details ...	50	0.438646	1.61414	0	1	0.626	10153	tags=44%, list=25%, signal=59%
WHOLE_MEMBRANE(GO:0098805)	WHOLE_MEMBRANE(GO:0098805)	Details ...	70	0.562752	1.59534	0	1	0.68	8729	tags=54%, list=22%, signal=69%
REGULATION_OF_RESPONSE_TO_STIMULUS(GO:0048583)	REGULATION_OF_RESPONSE_TO_STIMULUS(GO:0048583)	Details ...	31	0.466072	1.59302	0	1	0.68	7292	tags=35%, list=18%, signal=43%
ORGANELLE_MEMBRANE(GO:0031090)	ORGANELLE_MEMBRANE(GO:0031090)	Details ...	106	0.512878	1.58628	0	0.960386	0.68	10048	tags=54%, list=25%, signal=71%
MITOCHONDRIAL_OUTER_MEMBRANE(GO:0005741)	MITOCHONDRIAL_OUTER_MEMBRANE(GO:0005741)	Details ...	24	0.633641	1.58267	0	0.910188	0.68	8729	tags=58%, list=22%, signal=74%
ORGANELLE_OUTER_MEMBRANE(GO:0031968)	ORGANELLE_OUTER_MEMBRANE(GO:0031968)	Details ...	24	0.633641	1.58267	0	0.849509	0.68	8729	tags=58%, list=22%, signal=74%
DISULFIDE_OXIDOREDUCTASE_ACTIVITY(GO:0015036)	DISULFIDE_OXIDOREDUCTASE_ACTIVITY(GO:0015036)	Details ...	62	0.398658	1.57398	0.0994152	0.829256	0.68	5353	tags=29%, list=13%, signal=33%
CARBON_OXYGEN_LYASE_ACTIVITY__ACTING_ON_PHOSPHATES(GO:0016838)	CARBON_OXYGEN_LYASE_ACTIVITY__ACTING_ON_PHOSPHATES(GO:0016838)	Details ...	18	0.512023	1.55015	0	0.937244	0.68	1613	tags=28%, list=4%, signal=29%
CHAPERONE_BINDING(GO:0051087)	CHAPERONE_BINDING(GO:0051087)	Details ...	30	0.496488	1.53956	0	0.975912	0.738	4981	tags=30%, list=12%, signal=34%
ENDOPLASMIC_RETICULUM(GO:0005783)	ENDOPLASMIC_RETICULUM(GO:0005783)	Details ...	77	0.484805	1.53719	0	0.936628	0.738	11477	tags=57%, list=28%, signal=80%
ENDOMEMBRANE_SYSTEM(GO:0012505)	ENDOMEMBRANE_SYSTEM(GO:0012505)	Details ...	156	0.506223	1.53284	0	0.90957	0.738	11900	tags=60%, list=29%, signal=84%
MITOCHONDRIAL_PART(GO:0044429)	MITOCHONDRIAL_PART(GO:0044429)	Details ...	63	0.524088	1.53198	0.101449	0.87054	0.738	10651	tags=57%, list=26%, signal=77%
DEFENSE_RESPONSE(GO:0006952)	DEFENSE_RESPONSE(GO:0006952)	Details ...	68	0.417783	1.52222	0	0.876254	0.781	8300	tags=40%, list=21%, signal=50%
VESICLE_MEDIATED_TRANSPORT(GO:0016192)	VESICLE_MEDIATED_TRANSPORT(GO:0016192)	Details ...	241	0.463891	1.52052	0	0.844439	0.781	10207	tags=48%, list=25%, signal=64%
TRANSFERASE_ACTIVITY__TRANSFERRING_ACYL_GROUPS__ACYL_GROUPS_CONVERTED_INTO_ALKYL_ON_TRANSFER(GO:0046912)	TRANSFERASE_ACTIVITY__TRANSFERRING_ACYL_GROUPS__ACYL_GROUPS_CONVERTED_INTO_ALKYL_ON_TRANSFER(GO:0046912)	Details ...	22	0.470015	1.5138	0	0.832578	0.781	4916	tags=27%, list=12%, signal=31%
PROTEIN_DISULFIDE_OXIDOREDUCTASE_ACTIVITY(GO:0015035)	PROTEIN_DISULFIDE_OXIDOREDUCTASE_ACTIVITY(GO:0015035)	Details ...	58	0.399185	1.51055	0.0994152	0.833499	0.781	5353	tags=29%, list=13%, signal=34%
MITOCHONDRIAL_MEMBRANE(GO:0031966)	MITOCHONDRIAL_MEMBRANE(GO:0031966)	Details ...	45	0.533692	1.5093	0.103376	0.807642	0.781	10651	tags=58%, list=26%, signal=78%
TRANSPORT_VESICLE(GO:0030133)	TRANSPORT_VESICLE(GO:0030133)	Details ...	25	0.624611	1.50583	0	0.806833	0.781	9380	tags=64%, list=23%, signal=83%
TRANSPORT_VESICLE_MEMBRANE(GO:0030658)	TRANSPORT_VESICLE_MEMBRANE(GO:0030658)	Details ...	25	0.624611	1.50583	0	0.778018	0.781	9380	tags=64%, list=23%, signal=83%
MITOCHONDRIAL_ENVELOPE(GO:0005740)	MITOCHONDRIAL_ENVELOPE(GO:0005740)	Details ...	49	0.545864	1.50471	0.103376	0.754291	0.781	10651	tags=59%, list=26%, signal=80%
NCRNA_PROCESSING(GO:0034470)	NCRNA_PROCESSING(GO:0034470)	Details ...	103	0.308242	1.49429	0	0.767867	0.781	5320	tags=27%, list=13%, signal=31%
DICARBOXYLIC_ACID_METABOLIC_PROCESS(GO:0043648)	DICARBOXYLIC_ACID_METABOLIC_PROCESS(GO:0043648)	Details ...	20	0.529528	1.4829	0	0.815566	0.903	3033	tags=35%, list=8%, signal=38%
PHOSPHOLIPID_BINDING(GO:0005543)	PHOSPHOLIPID_BINDING(GO:0005543)	Details ...	59	0.428989	1.48084	0	0.79625	0.903	8257	tags=36%, list=20%, signal=45%
GOLGI_APPARATUS(GO:0005794)	GOLGI_APPARATUS(GO:0005794)	Details ...	48	0.609908	1.47958	0	0.787776	0.903	11867	tags=75%, list=29%, signal=106%
GOLGI_APPARATUS_PART(GO:0044431)	GOLGI_APPARATUS_PART(GO:0044431)	Details ...	48	0.609908	1.47958	0	0.764606	0.903	11867	tags=75%, list=29%, signal=106%
ACETYLGLUCOSAMINYLTRANSFERASE_ACTIVITY(GO:0008375)	ACETYLGLUCOSAMINYLTRANSFERASE_ACTIVITY(GO:0008375)	Details ...	63	0.456353	1.47584	0	0.764279	0.903	4927	tags=33%, list=12%, signal=38%
MEMBRANE_DOCKING(GO:0022406)	MEMBRANE_DOCKING(GO:0022406)	Details ...	21	0.476785	1.4748	0.0918367	0.753317	0.958	9765	tags=62%, list=24%, signal=82%
VESICLE_DOCKING(GO:0048278)	VESICLE_DOCKING(GO:0048278)	Details ...	21	0.476785	1.4748	0.0918367	0.732957	0.958	9765	tags=62%, list=24%, signal=82%
ORGANELLE_LOCALIZATION(GO:0051640)	ORGANELLE_LOCALIZATION(GO:0051640)	Details ...	21	0.476785	1.4748	0.0918367	0.713669	0.958	9765	tags=62%, list=24%, signal=82%
ORGANELLE_LOCALIZATION_BY_MEMBRANE_TETHERING(GO:0140056)	ORGANELLE_LOCALIZATION_BY_MEMBRANE_TETHERING(GO:0140056)	Details ...	21	0.476785	1.4748	0.0918367	0.695369	0.958	9765	tags=62%, list=24%, signal=82%
RESPONSE_TO_STRESS(GO:0006950)	RESPONSE_TO_STRESS(GO:0006950)	Details ...	398	0.303481	1.45716	0	0.743821	0.958	8516	tags=31%, list=21%, signal=39%
GOLGI_ASSOCIATED_VESICLE(GO:0005798)	GOLGI_ASSOCIATED_VESICLE(GO:0005798)	Details ...	36	0.652151	1.44854	0	0.766648	0.958	8282	tags=67%, list=20%, signal=84%
VESICLE_MEMBRANE(GO:0012506)	VESICLE_MEMBRANE(GO:0012506)	Details ...	36	0.652151	1.44854	0	0.748394	0.958	8282	tags=67%, list=20%, signal=84%
VESICLE_COAT(GO:0030120)	VESICLE_COAT(GO:0030120)	Details ...	36	0.652151	1.44854	0	0.73099	0.958	8282	tags=67%, list=20%, signal=84%
COATED_VESICLE(GO:0030135)	COATED_VESICLE(GO:0030135)	Details ...	36	0.652151	1.44854	0	0.714376	0.958	8282	tags=67%, list=20%, signal=84%
CYTOPLASMIC_VESICLE_MEMBRANE(GO:0030659)	CYTOPLASMIC_VESICLE_MEMBRANE(GO:0030659)	Details ...	36	0.652151	1.44854	0	0.698501	0.958	8282	tags=67%, list=20%, signal=84%
GOLGI_ASSOCIATED_VESICLE_MEMBRANE(GO:0030660)	GOLGI_ASSOCIATED_VESICLE_MEMBRANE(GO:0030660)	Details ...	36	0.652151	1.44854	0	0.683316	0.958	8282	tags=67%, list=20%, signal=84%
COATED_VESICLE_MEMBRANE(GO:0030662)	COATED_VESICLE_MEMBRANE(GO:0030662)	Details ...	36	0.652151	1.44854	0	0.668778	0.958	8282	tags=67%, list=20%, signal=84%
CYTOPLASMIC_VESICLE(GO:0031410)	CYTOPLASMIC_VESICLE(GO:0031410)	Details ...	36	0.652151	1.44854	0	0.654845	0.958	8282	tags=67%, list=20%, signal=84%
VESICLE(GO:0031982)	VESICLE(GO:0031982)	Details ...	36	0.652151	1.44854	0	0.641481	0.958	8282	tags=67%, list=20%, signal=84%
CYTOPLASMIC_VESICLE_PART(GO:0044433)	CYTOPLASMIC_VESICLE_PART(GO:0044433)	Details ...	36	0.652151	1.44854	0	0.628651	0.958	8282	tags=67%, list=20%, signal=84%
INTRACELLULAR_VESICLE(GO:0097708)	INTRACELLULAR_VESICLE(GO:0097708)		36	0.652151	1.44854	0	0.616325	0.958	8282	tags=67%, list=20%, signal=84%
VESICLE_DOCKING_INVOLVED_IN_EXOCYTOSIS(GO:0006904)	VESICLE_DOCKING_INVOLVED_IN_EXOCYTOSIS(GO:0006904)		18	0.497275	1.44517	0	0.618984	0.958	9349	tags=61%, list=23%, signal=79%
EXOCYTIC_PROCESS(GO:0140029)	EXOCYTIC_PROCESS(GO:0140029)		18	0.497275	1.44517	0	0.607305	0.958	9349	tags=61%, list=23%, signal=79%
INTRAMOLECULAR_TRANSFERASE_ACTIVITY(GO:0016866)	INTRAMOLECULAR_TRANSFERASE_ACTIVITY(GO:0016866)		52	0.289253	1.43783	0	0.616577	1	2706	tags=17%, list=7%, signal=19%
ATP_HYDROLYSIS_COUPLED_PROTON_TRANSPORT(GO:0015991)	ATP_HYDROLYSIS_COUPLED_PROTON_TRANSPORT(GO:0015991)		44	0.459466	1.43608	0.285425	0.619028	1	9522	tags=41%, list=24%, signal=53%
ENERGY_COUPLED_PROTON_TRANSMEMBRANE_TRANSPORT__AGAINST_ELECTROCHEMICAL_GRADIENT(GO:0015988)	ENERGY_COUPLED_PROTON_TRANSMEMBRANE_TRANSPORT__AGAINST_ELECTROCHEMICAL_GRADIENT(GO:0015988)		44	0.459466	1.43608	0.285425	0.607974	1	9522	tags=41%, list=24%, signal=53%
ATP_HYDROLYSIS_COUPLED_TRANSMEMBRANE_TRANSPORT(GO:0090662)	ATP_HYDROLYSIS_COUPLED_TRANSMEMBRANE_TRANSPORT(GO:0090662)		44	0.459466	1.43608	0.285425	0.597307	1	9522	tags=41%, list=24%, signal=53%
ATP_HYDROLYSIS_COUPLED_ION_TRANSMEMBRANE_TRANSPORT(GO:0099131)	ATP_HYDROLYSIS_COUPLED_ION_TRANSMEMBRANE_TRANSPORT(GO:0099131)		44	0.459466	1.43608	0.285425	0.587009	1	9522	tags=41%, list=24%, signal=53%
ATP_HYDROLYSIS_COUPLED_CATION_TRANSMEMBRANE_TRANSPORT(GO:0099132)	ATP_HYDROLYSIS_COUPLED_CATION_TRANSMEMBRANE_TRANSPORT(GO:0099132)		44	0.459466	1.43608	0.285425	0.57706	1	9522	tags=41%, list=24%, signal=53%
VACUOLAR_TRANSPORT(GO:0007034)	VACUOLAR_TRANSPORT(GO:0007034)		21	0.516016	1.43501	0.0992063	0.571179	1	7882	tags=43%, list=19%, signal=53%
ORGANELLE_SUBCOMPARTMENT(GO:0031984)	ORGANELLE_SUBCOMPARTMENT(GO:0031984)		55	0.473199	1.43199	0.0976096	0.570658	1	9213	tags=45%, list=23%, signal=59%
LIPID_CATABOLIC_PROCESS(GO:0016042)	LIPID_CATABOLIC_PROCESS(GO:0016042)		17	0.377406	1.43165	0	0.562866	1	3713	tags=29%, list=9%, signal=32%
PROTEIN_CONTAINING_COMPLEX_BINDING(GO:0044877)	PROTEIN_CONTAINING_COMPLEX_BINDING(GO:0044877)		32	0.3476	1.42465	0	0.578326	1	8124	tags=41%, list=20%, signal=51%
GLYCOPROTEIN_METABOLIC_PROCESS(GO:0009100)	GLYCOPROTEIN_METABOLIC_PROCESS(GO:0009100)		80	0.454799	1.41952	0.0851064	0.585125	1	9793	tags=49%, list=24%, signal=64%
GLYCOPROTEIN_BIOSYNTHETIC_PROCESS(GO:0009101)	GLYCOPROTEIN_BIOSYNTHETIC_PROCESS(GO:0009101)		80	0.454799	1.41952	0.0851064	0.576123	1	9793	tags=49%, list=24%, signal=64%
AMINOGLYCAN_METABOLIC_PROCESS(GO:0006022)	AMINOGLYCAN_METABOLIC_PROCESS(GO:0006022)		20	0.607542	1.41645	0	0.58241	1	6062	tags=55%, list=15%, signal=65%
MEMBRANE_COAT(GO:0030117)	MEMBRANE_COAT(GO:0030117)		60	0.630901	1.41264	0	0.589687	1	10207	tags=72%, list=25%, signal=96%
COATED_MEMBRANE(GO:0048475)	COATED_MEMBRANE(GO:0048475)		60	0.630901	1.41264	0	0.581015	1	10207	tags=72%, list=25%, signal=96%
UNFOLDED_PROTEIN_BINDING(GO:0051082)	UNFOLDED_PROTEIN_BINDING(GO:0051082)		91	0.33621	1.41018	0.0958904	0.578839	1	9585	tags=40%, list=24%, signal=52%
CATALYTIC_ACTIVITY__ACTING_ON_A_GLYCOPROTEIN(GO:0140103)	CATALYTIC_ACTIVITY__ACTING_ON_A_GLYCOPROTEIN(GO:0140103)		20	0.46245	1.40593	0	0.585948	1	4735	tags=45%, list=12%, signal=51%
CYTOPLASMIC_PART(GO:0044444)	CYTOPLASMIC_PART(GO:0044444)		803	0.397955	1.39634	0.191983	0.595014	1	8730	tags=46%, list=22%, signal=58%
PYRUVATE_KINASE_ACTIVITY(GO:0004743)	PYRUVATE_KINASE_ACTIVITY(GO:0004743)		22	0.539124	1.39502	0	0.594285	1	7934	tags=50%, list=20%, signal=62%
POTASSIUM_ION_BINDING(GO:0030955)	POTASSIUM_ION_BINDING(GO:0030955)		22	0.539124	1.39502	0	0.586144	1	7934	tags=50%, list=20%, signal=62%
ALKALI_METAL_ION_BINDING(GO:0031420)	ALKALI_METAL_ION_BINDING(GO:0031420)		22	0.539124	1.39502	0	0.578223	1	7934	tags=50%, list=20%, signal=62%
NON_MEMBRANE_BOUNDED_ORGANELLE(GO:0043228)	NON_MEMBRANE_BOUNDED_ORGANELLE(GO:0043228)		548	0.372979	1.38133	0.0871369	0.616608	1	7658	tags=41%, list=19%, signal=50%
INTRACELLULAR_NON_MEMBRANE_BOUNDED_ORGANELLE(GO:0043232)	INTRACELLULAR_NON_MEMBRANE_BOUNDED_ORGANELLE(GO:0043232)		548	0.372979	1.38133	0.0871369	0.608495	1	7658	tags=41%, list=19%, signal=50%
RESPONSE_TO_OXIDATIVE_STRESS(GO:0006979)	RESPONSE_TO_OXIDATIVE_STRESS(GO:0006979)		123	0.40092	1.3796	0	0.602322	1	8516	tags=38%, list=21%, signal=48%
NCRNA_METABOLIC_PROCESS(GO:0034660)	NCRNA_METABOLIC_PROCESS(GO:0034660)		175	0.24714	1.37723	0.179435	0.600529	1	8259	tags=34%, list=20%, signal=42%
ORGANELLE_ENVELOPE(GO:0031967)	ORGANELLE_ENVELOPE(GO:0031967)		61	0.46445	1.37474	0.103376	0.603118	1	10651	tags=49%, list=26%, signal=67%
ENVELOPE(GO:0031975)	ENVELOPE(GO:0031975)		61	0.46445	1.37474	0.103376	0.595579	1	10651	tags=49%, list=26%, signal=67%
PROTEIN_GLYCOSYLATION(GO:0006486)	PROTEIN_GLYCOSYLATION(GO:0006486)		73	0.422612	1.37183	0.0851064	0.596657	1	9793	tags=47%, list=24%, signal=61%
MACROMOLECULE_GLYCOSYLATION(GO:0043413)	MACROMOLECULE_GLYCOSYLATION(GO:0043413)		73	0.422612	1.37183	0.0851064	0.589381	1	9793	tags=47%, list=24%, signal=61%
ORGANELLE_PART(GO:0044422)	ORGANELLE_PART(GO:0044422)		436	0.288529	1.37119	0	0.585464	1	11900	tags=41%, list=29%, signal=57%
INTRACELLULAR_ORGANELLE_PART(GO:0044446)	INTRACELLULAR_ORGANELLE_PART(GO:0044446)		436	0.288529	1.37119	0	0.578494	1	11900	tags=41%, list=29%, signal=57%
CELLULAR_PROTEIN_METABOLIC_PROCESS(GO:0044267)	CELLULAR_PROTEIN_METABOLIC_PROCESS(GO:0044267)		2889	0.269993	1.37062	0	0.572312	1	7931	tags=31%, list=20%, signal=35%
CYTOPLASM(GO:0005737)	CYTOPLASM(GO:0005737)		962	0.355751	1.36923	0.188797	0.57124	1	8730	tags=42%, list=22%, signal=52%
PLASMA_MEMBRANE_PROTEIN_COMPLEX(GO:0098797)	PLASMA_MEMBRANE_PROTEIN_COMPLEX(GO:0098797)		38	0.385656	1.36669	0.0817996	0.572045	1	6307	tags=34%, list=16%, signal=40%
TERPENE_SYNTHASE_ACTIVITY(GO:0010333)	TERPENE_SYNTHASE_ACTIVITY(GO:0010333)		15	0.489421	1.36228	0	0.581634	1	1613	tags=20%, list=4%, signal=21%
STRUCTURAL_MOLECULE_ACTIVITY(GO:0005198)	STRUCTURAL_MOLECULE_ACTIVITY(GO:0005198)		424	0.446743	1.35737	0.188797	0.593044	1	8681	tags=55%, list=21%, signal=69%
GLYCOSYLATION(GO:0070085)	GLYCOSYLATION(GO:0070085)		79	0.391624	1.35694	0.0829876	0.587043	1	9793	tags=43%, list=24%, signal=57%
SMALL_GTPASE_MEDIATED_SIGNAL_TRANSDUCTION(GO:0007264)	SMALL_GTPASE_MEDIATED_SIGNAL_TRANSDUCTION(GO:0007264)		141	0.364104	1.35556	0.190871	0.584793	1	11010	tags=43%, list=27%, signal=59%
GUANYL_NUCLEOTIDE_BINDING(GO:0019001)	GUANYL_NUCLEOTIDE_BINDING(GO:0019001)		318	0.269239	1.35043	0.089172	0.588546	1	8205	tags=34%, list=20%, signal=42%
PYRIDOXAL_PHOSPHATE_BINDING(GO:0030170)	PYRIDOXAL_PHOSPHATE_BINDING(GO:0030170)		90	0.310401	1.34913	0.0871369	0.587956	1	5208	tags=29%, list=13%, signal=33%
VITAMIN_B6_BINDING(GO:0070279)	VITAMIN_B6_BINDING(GO:0070279)		90	0.310401	1.34913	0.0871369	0.581701	1	5208	tags=29%, list=13%, signal=33%
EXOCYTOSIS(GO:0006887)	EXOCYTOSIS(GO:0006887)		59	0.460383	1.33904	0	0.607462	1	9765	tags=51%, list=24%, signal=67%
SECRETION(GO:0046903)	SECRETION(GO:0046903)		59	0.460383	1.33904	0	0.601134	1	9765	tags=51%, list=24%, signal=67%
SECRETION_BY_CELL(GO:0032940)	SECRETION_BY_CELL(GO:0032940)		59	0.460383	1.33904	0	0.594937	1	9765	tags=51%, list=24%, signal=67%
CELLULAR_LOCALIZATION(GO:0051641)	CELLULAR_LOCALIZATION(GO:0051641)		236	0.437612	1.33701	0	0.592111	1	10595	tags=51%, list=26%, signal=68%
RIBOSOME(GO:0005840)	RIBOSOME(GO:0005840)		387	0.43484	1.33344	0.292531	0.593944	1	7658	tags=51%, list=19%, signal=62%
NUCLEOSIDE_BINDING(GO:0001882)	NUCLEOSIDE_BINDING(GO:0001882)		307	0.269263	1.33286	0.195329	0.589051	1	10055	tags=40%, list=25%, signal=53%
GTP_BINDING(GO:0005525)	GTP_BINDING(GO:0005525)		306	0.267544	1.33278	0.195329	0.585843	1	10055	tags=40%, list=25%, signal=53%
PURINE_NUCLEOSIDE_BINDING(GO:0001883)	PURINE_NUCLEOSIDE_BINDING(GO:0001883)		306	0.267544	1.33278	0.195329	0.580099	1	10055	tags=40%, list=25%, signal=53%
RIBONUCLEOSIDE_BINDING(GO:0032549)	RIBONUCLEOSIDE_BINDING(GO:0032549)		306	0.267544	1.33278	0.195329	0.574467	1	10055	tags=40%, list=25%, signal=53%
PURINE_RIBONUCLEOSIDE_BINDING(GO:0032550)	PURINE_RIBONUCLEOSIDE_BINDING(GO:0032550)		306	0.267544	1.33278	0.195329	0.568943	1	10055	tags=40%, list=25%, signal=53%
GUANYL_RIBONUCLEOTIDE_BINDING(GO:0032561)	GUANYL_RIBONUCLEOTIDE_BINDING(GO:0032561)		306	0.267544	1.33278	0.195329	0.563525	1	10055	tags=40%, list=25%, signal=53%
INTRACELLULAR_TRANSPORT(GO:0046907)	INTRACELLULAR_TRANSPORT(GO:0046907)		195	0.471552	1.33151	0	0.560481	1	11872	tags=58%, list=29%, signal=82%
ESTABLISHMENT_OF_LOCALIZATION_IN_CELL(GO:0051649)	ESTABLISHMENT_OF_LOCALIZATION_IN_CELL(GO:0051649)		195	0.471552	1.33151	0	0.555242	1	11872	tags=58%, list=29%, signal=82%
PRERIBOSOME(GO:0030684)	PRERIBOSOME(GO:0030684)		20	0.630096	1.33082	0.103376	0.551886	1	4723	tags=45%, list=12%, signal=51%
COENZYME_BIOSYNTHETIC_PROCESS(GO:0009108)	COENZYME_BIOSYNTHETIC_PROCESS(GO:0009108)		142	0.245261	1.32753	0	0.557066	1	5156	tags=23%, list=13%, signal=27%
RIBONUCLEOPROTEIN_COMPLEX(GO:1990904)	RIBONUCLEOPROTEIN_COMPLEX(GO:1990904)		444	0.42159	1.32706	0.188797	0.553442	1	7658	tags=47%, list=19%, signal=58%
REGULATION_OF_SIGNAL_TRANSDUCTION(GO:0009966)	REGULATION_OF_SIGNAL_TRANSDUCTION(GO:0009966)		23	0.431417	1.32685	0	0.549888	1	7292	tags=35%, list=18%, signal=42%
REGULATION_OF_CELL_COMMUNICATION(GO:0010646)	REGULATION_OF_CELL_COMMUNICATION(GO:0010646)		23	0.431417	1.32685	0	0.544979	1	7292	tags=35%, list=18%, signal=42%
REGULATION_OF_SIGNALING(GO:0023051)	REGULATION_OF_SIGNALING(GO:0023051)		23	0.431417	1.32685	0	0.540156	1	7292	tags=35%, list=18%, signal=42%
STRUCTURAL_CONSTITUENT_OF_RIBOSOME(GO:0003735)	STRUCTURAL_CONSTITUENT_OF_RIBOSOME(GO:0003735)		395	0.4334	1.32579	0.292531	0.538926	1	8678	tags=54%, list=21%, signal=68%
INTRACELLULAR_PROTEIN_TRANSPORT(GO:0006886)	INTRACELLULAR_PROTEIN_TRANSPORT(GO:0006886)		173	0.475515	1.32403	0.0955414	0.540922	1	11872	tags=60%, list=29%, signal=84%
PLASMA_MEMBRANE(GO:0005886)	PLASMA_MEMBRANE(GO:0005886)		43	0.341818	1.32172	0	0.544505	1	6307	tags=35%, list=16%, signal=41%
CALMODULIN_BINDING(GO:0005516)	CALMODULIN_BINDING(GO:0005516)		51	0.442331	1.3206	0	0.543048	1	5864	tags=37%, list=15%, signal=44%
GALACTOSYLTRANSFERASE_ACTIVITY(GO:0008378)	GALACTOSYLTRANSFERASE_ACTIVITY(GO:0008378)		35	0.36504	1.3166	0.0833333	0.549364	1	10419	tags=37%, list=26%, signal=50%
PEROXIDASE_ACTIVITY(GO:0004601)	PEROXIDASE_ACTIVITY(GO:0004601)		143	0.367789	1.31268	0	0.553423	1	8516	tags=38%, list=21%, signal=48%
CELLULAR_PROTEIN_LOCALIZATION(GO:0034613)	CELLULAR_PROTEIN_LOCALIZATION(GO:0034613)		193	0.440869	1.31198	0	0.551711	1	9628	tags=48%, list=24%, signal=62%
CELLULAR_MACROMOLECULE_LOCALIZATION(GO:0070727)	CELLULAR_MACROMOLECULE_LOCALIZATION(GO:0070727)		193	0.440869	1.31198	0	0.547151	1	9628	tags=48%, list=24%, signal=62%
TETHERING_COMPLEX(GO:0099023)	TETHERING_COMPLEX(GO:0099023)		51	0.467411	1.31093	0.089172	0.546693	1	14622	tags=73%, list=36%, signal=114%
MITOCHONDRIAL_MEMBRANE_PART(GO:0044455)	MITOCHONDRIAL_MEMBRANE_PART(GO:0044455)		19	0.569854	1.30761	0.183099	0.55288	1	11489	tags=68%, list=28%, signal=96%
OXIDOREDUCTASE_ACTIVITY__ACTING_ON_A_SULFUR_GROUP_OF_DONORS(GO:0016667)	OXIDOREDUCTASE_ACTIVITY__ACTING_ON_A_SULFUR_GROUP_OF_DONORS(GO:0016667)		80	0.314856	1.3064	0.196881	0.551182	1	5353	tags=25%, list=13%, signal=29%
MITOCHONDRIAL_PROTEIN_COMPLEX(GO:0098798)	MITOCHONDRIAL_PROTEIN_COMPLEX(GO:0098798)		21	0.5629	1.30553	0.188406	0.551361	1	11489	tags=67%, list=28%, signal=93%
PROTEIN_TRANSPORTER_ACTIVITY(GO:0008565)	PROTEIN_TRANSPORTER_ACTIVITY(GO:0008565)		23	0.429182	1.29956	0.196242	0.568138	1	8586	tags=48%, list=21%, signal=61%
CLATHRIN_COAT(GO:0030118)	CLATHRIN_COAT(GO:0030118)		22	0.685972	1.29811	0	0.567421	1	6307	tags=68%, list=16%, signal=81%
ENZYME_ACTIVATOR_ACTIVITY(GO:0008047)	ENZYME_ACTIVATOR_ACTIVITY(GO:0008047)		47	0.449821	1.2981	0.212766	0.563402	1	10186	tags=49%, list=25%, signal=65%
ORGANIC_SUBSTANCE_TRANSPORT(GO:0071702)	ORGANIC_SUBSTANCE_TRANSPORT(GO:0071702)		306	0.341017	1.29581	0.0955414	0.567699	1	8452	tags=40%, list=21%, signal=50%
TRNA_METABOLIC_PROCESS(GO:0006399)	TRNA_METABOLIC_PROCESS(GO:0006399)		140	0.217022	1.29097	0.184647	0.573948	1	8259	tags=32%, list=20%, signal=40%
MAGNESIUM_ION_BINDING(GO:0000287)	MAGNESIUM_ION_BINDING(GO:0000287)		102	0.304757	1.29065	0	0.570236	1	8487	tags=33%, list=21%, signal=42%
OXIDOREDUCTASE_ACTIVITY__ACTING_ON_PEROXIDE_AS_ACCEPTOR(GO:0016684)	OXIDOREDUCTASE_ACTIVITY__ACTING_ON_PEROXIDE_AS_ACCEPTOR(GO:0016684)		145	0.3532	1.28905	0	0.568168	1	8516	tags=37%, list=21%, signal=47%
EXOCYST(GO:0000145)	EXOCYST(GO:0000145)		45	0.460869	1.28895	0.089172	0.56549	1	14622	tags=73%, list=36%, signal=115%
CELL_CORTEX(GO:0005938)	CELL_CORTEX(GO:0005938)		45	0.460869	1.28895	0.089172	0.56127	1	14622	tags=73%, list=36%, signal=115%
CELL_CORTEX_PART(GO:0044448)	CELL_CORTEX_PART(GO:0044448)		45	0.460869	1.28895	0.089172	0.557112	1	14622	tags=73%, list=36%, signal=115%
CYTOPLASMIC_REGION(GO:0099568)	CYTOPLASMIC_REGION(GO:0099568)		45	0.460869	1.28895	0.089172	0.553016	1	14622	tags=73%, list=36%, signal=115%
CELL_PERIPHERY(GO:0071944)	CELL_PERIPHERY(GO:0071944)		182	0.340354	1.2872	0.0893617	0.552705	1	9060	tags=36%, list=22%, signal=47%
CALCIUM_ION_BINDING(GO:0005509)	CALCIUM_ION_BINDING(GO:0005509)		283	0.297529	1.28625	0.171079	0.552749	1	9141	tags=40%, list=23%, signal=52%
NUCLEOSIDE_TRIPHOSPHATASE_REGULATOR_ACTIVITY(GO:0060589)	NUCLEOSIDE_TRIPHOSPHATASE_REGULATOR_ACTIVITY(GO:0060589)		58	0.382577	1.28468	0.0893617	0.552544	1	8116	tags=36%, list=20%, signal=45%
ENDOPLASMIC_RETICULUM_MEMBRANE(GO:0005789)	ENDOPLASMIC_RETICULUM_MEMBRANE(GO:0005789)		42	0.439846	1.2844	0.177291	0.552112	1	8153	tags=40%, list=20%, signal=51%
NUCLEAR_OUTER_MEMBRANE_ENDOPLASMIC_RETICULUM_MEMBRANE_NETWORK(GO:0042175)	NUCLEAR_OUTER_MEMBRANE_ENDOPLASMIC_RETICULUM_MEMBRANE_NETWORK(GO:0042175)		42	0.439846	1.2844	0.177291	0.548196	1	8153	tags=40%, list=20%, signal=51%
ENDOPLASMIC_RETICULUM_PART(GO:0044432)	ENDOPLASMIC_RETICULUM_PART(GO:0044432)		42	0.439846	1.2844	0.177291	0.544335	1	8153	tags=40%, list=20%, signal=51%
ENDOPLASMIC_RETICULUM_SUBCOMPARTMENT(GO:0098827)	ENDOPLASMIC_RETICULUM_SUBCOMPARTMENT(GO:0098827)		42	0.439846	1.2844	0.177291	0.540529	1	8153	tags=40%, list=20%, signal=51%
NUCLEOBASE_CONTAINING_SMALL_MOLECULE_BIOSYNTHETIC_PROCESS(GO:0034404)	NUCLEOBASE_CONTAINING_SMALL_MOLECULE_BIOSYNTHETIC_PROCESS(GO:0034404)		95	0.307552	1.28108	0	0.545585	1	7492	tags=33%, list=19%, signal=40%
OUTER_MEMBRANE(GO:0019867)	OUTER_MEMBRANE(GO:0019867)		35	0.440153	1.28103	0.188161	0.542188	1	8729	tags=40%, list=22%, signal=51%
O_METHYLTRANSFERASE_ACTIVITY(GO:0008171)	O_METHYLTRANSFERASE_ACTIVITY(GO:0008171)		49	0.400499	1.27887	0	0.54392	1	6147	tags=39%, list=15%, signal=46%
MACROMOLECULE_LOCALIZATION(GO:0033036)	MACROMOLECULE_LOCALIZATION(GO:0033036)		274	0.373536	1.27819	0.0955414	0.541742	1	9964	tags=46%, list=25%, signal=60%
ORGANONITROGEN_COMPOUND_METABOLIC_PROCESS(GO:1901564)	ORGANONITROGEN_COMPOUND_METABOLIC_PROCESS(GO:1901564)		3779	0.227714	1.2766	0	0.540467	1	7603	tags=27%, list=19%, signal=30%
INTRAMOLECULAR_LYASE_ACTIVITY(GO:0016872)	INTRAMOLECULAR_LYASE_ACTIVITY(GO:0016872)		16	0.424361	1.27555	0.103093	0.538332	1	8175	tags=50%, list=20%, signal=63%
PROTON_TRANSPORTING_TWO_SECTOR_ATPASE_COMPLEX(GO:0016469)	PROTON_TRANSPORTING_TWO_SECTOR_ATPASE_COMPLEX(GO:0016469)		59	0.38116	1.27508	0.290722	0.537084	1	11775	tags=51%, list=29%, signal=72%
PROTEIN_TRANSPORT(GO:0015031)	PROTEIN_TRANSPORT(GO:0015031)		238	0.398886	1.27379	0.205945	0.537667	1	9964	tags=49%, list=25%, signal=64%
PEPTIDE_TRANSPORT(GO:0015833)	PEPTIDE_TRANSPORT(GO:0015833)		238	0.398886	1.27379	0.205945	0.53413	1	9964	tags=49%, list=25%, signal=64%
AMIDE_TRANSPORT(GO:0042886)	AMIDE_TRANSPORT(GO:0042886)		238	0.398886	1.27379	0.205945	0.530639	1	9964	tags=49%, list=25%, signal=64%
PROTEIN_LOCALIZATION(GO:0008104)	PROTEIN_LOCALIZATION(GO:0008104)		258	0.382078	1.27367	0.0955414	0.527537	1	9964	tags=47%, list=25%, signal=62%
SMALL_SUBUNIT_PROCESSOME(GO:0032040)	SMALL_SUBUNIT_PROCESSOME(GO:0032040)		15	0.626184	1.27262	0.184265	0.526934	1	4723	tags=47%, list=12%, signal=53%
ASPARTIC_TYPE_ENDOPEPTIDASE_ACTIVITY(GO:0004190)	ASPARTIC_TYPE_ENDOPEPTIDASE_ACTIVITY(GO:0004190)		22	0.390573	1.26954	0.109162	0.531498	1	8558	tags=32%, list=21%, signal=40%
ASPARTIC_TYPE_PEPTIDASE_ACTIVITY(GO:0070001)	ASPARTIC_TYPE_PEPTIDASE_ACTIVITY(GO:0070001)		22	0.390573	1.26954	0.109162	0.528112	1	8558	tags=32%, list=21%, signal=40%
PEPTIDE_METABOLIC_PROCESS(GO:0006518)	PEPTIDE_METABOLIC_PROCESS(GO:0006518)		556	0.365758	1.26735	0.287169	0.530706	1	8678	tags=47%, list=21%, signal=59%
OXIDOREDUCTASE_ACTIVITY__ACTING_ON_CH_OH_GROUP_OF_DONORS(GO:0016614)	OXIDOREDUCTASE_ACTIVITY__ACTING_ON_CH_OH_GROUP_OF_DONORS(GO:0016614)		211	0.227297	1.26621	0	0.531741	1	2725	tags=15%, list=7%, signal=16%
PROTEIN_IMPORT(GO:0017038)	PROTEIN_IMPORT(GO:0017038)		23	0.464231	1.26561	0.195745	0.530789	1	8586	tags=52%, list=21%, signal=66%
ANTIOXIDANT_ACTIVITY(GO:0016209)	ANTIOXIDANT_ACTIVITY(GO:0016209)		156	0.308824	1.26489	0.103093	0.529876	1	8516	tags=35%, list=21%, signal=44%
VITAMIN_BINDING(GO:0019842)	VITAMIN_BINDING(GO:0019842)		112	0.291935	1.26464	0.0871369	0.526933	1	5208	tags=27%, list=13%, signal=31%
PEPTIDE_BIOSYNTHETIC_PROCESS(GO:0043043)	PEPTIDE_BIOSYNTHETIC_PROCESS(GO:0043043)		543	0.367789	1.26447	0.287169	0.524025	1	7672	tags=44%, list=19%, signal=54%
SULFUR_COMPOUND_BIOSYNTHETIC_PROCESS(GO:0044272)	SULFUR_COMPOUND_BIOSYNTHETIC_PROCESS(GO:0044272)		34	0.346038	1.26404	0	0.522519	1	4995	tags=35%, list=12%, signal=40%
AMIDE_BIOSYNTHETIC_PROCESS(GO:0043604)	AMIDE_BIOSYNTHETIC_PROCESS(GO:0043604)		565	0.356095	1.26365	0.287169	0.519898	1	7672	tags=43%, list=19%, signal=52%
ESTABLISHMENT_OF_PROTEIN_LOCALIZATION(GO:0045184)	ESTABLISHMENT_OF_PROTEIN_LOCALIZATION(GO:0045184)		248	0.386729	1.26254	0.205945	0.5203	1	9964	tags=48%, list=25%, signal=63%
PLASMA_MEMBRANE_PART(GO:0044459)	PLASMA_MEMBRANE_PART(GO:0044459)		40	0.326059	1.26212	0.0817996	0.518763	1	6307	tags=33%, list=16%, signal=38%
APOPLAST(GO:0048046)	APOPLAST(GO:0048046)		42	0.364357	1.26078	0.0858896	0.518061	1	2556	tags=21%, list=6%, signal=23%
XYLOGLUCAN:XYLOGLUCOSYL_TRANSFERASE_ACTIVITY(GO:0016762)	XYLOGLUCAN:XYLOGLUCOSYL_TRANSFERASE_ACTIVITY(GO:0016762)		42	0.364357	1.26078	0.0858896	0.514996	1	2556	tags=21%, list=6%, signal=23%
CELLULAR_AMIDE_METABOLIC_PROCESS(GO:0043603)	CELLULAR_AMIDE_METABOLIC_PROCESS(GO:0043603)		586	0.349722	1.26078	0.287169	0.512278	1	8678	tags=46%, list=21%, signal=57%
ORGANONITROGEN_COMPOUND_BIOSYNTHETIC_PROCESS(GO:1901566)	ORGANONITROGEN_COMPOUND_BIOSYNTHETIC_PROCESS(GO:1901566)		993	0.291883	1.25834	0.188797	0.517183	1	7672	tags=35%, list=19%, signal=43%
PROTEIN_METABOLIC_PROCESS(GO:0019538)	PROTEIN_METABOLIC_PROCESS(GO:0019538)		3252	0.238846	1.25756	0	0.516003	1	7931	tags=29%, list=20%, signal=33%
TRANSLATION(GO:0006412)	TRANSLATION(GO:0006412)		536	0.367261	1.25507	0.287169	0.516247	1	8678	tags=48%, list=21%, signal=60%
CARBOHYDRATE_DERIVATIVE_CATABOLIC_PROCESS(GO:1901136)	CARBOHYDRATE_DERIVATIVE_CATABOLIC_PROCESS(GO:1901136)		26	0.406152	1.25344	0	0.515891	1	7187	tags=42%, list=18%, signal=51%
ORGANELLE(GO:0043226)	ORGANELLE(GO:0043226)		1561	0.24555	1.25022	0.188797	0.520544	1	8307	tags=30%, list=21%, signal=36%
INTRACELLULAR_ORGANELLE(GO:0043229)	INTRACELLULAR_ORGANELLE(GO:0043229)		1561	0.24555	1.25022	0.188797	0.517587	1	8307	tags=30%, list=21%, signal=36%
CELLULAR_MACROMOLECULE_METABOLIC_PROCESS(GO:0044260)	CELLULAR_MACROMOLECULE_METABOLIC_PROCESS(GO:0044260)		4687	0.223391	1.23859	0	0.533141	1	7992	tags=27%, list=20%, signal=30%
NUCLEOTIDE_CATABOLIC_PROCESS(GO:0009166)	NUCLEOTIDE_CATABOLIC_PROCESS(GO:0009166)		81	0.297643	1.23438	0.0849257	0.538212	1	7492	tags=32%, list=19%, signal=39%
NUCLEOSIDE_PHOSPHATE_CATABOLIC_PROCESS(GO:1901292)	NUCLEOSIDE_PHOSPHATE_CATABOLIC_PROCESS(GO:1901292)		81	0.297643	1.23438	0.0849257	0.535205	1	7492	tags=32%, list=19%, signal=39%
MITOCHONDRIAL_INNER_MEMBRANE(GO:0005743)	MITOCHONDRIAL_INNER_MEMBRANE(GO:0005743)		20	0.437547	1.23118	0.27593	0.538086	1	12530	tags=65%, list=31%, signal=94%
PHOSPHATIDYLINOSITOL_BINDING(GO:0035091)	PHOSPHATIDYLINOSITOL_BINDING(GO:0035091)		18	0.363576	1.23116	0.286299	0.535406	1	7847	tags=22%, list=19%, signal=28%
COENZYME_METABOLIC_PROCESS(GO:0006732)	COENZYME_METABOLIC_PROCESS(GO:0006732)		164	0.236527	1.22243	0.0858896	0.548224	1	5156	tags=23%, list=13%, signal=26%
SEQUENCE_SPECIFIC_DNA_BINDING(GO:0043565)	SEQUENCE_SPECIFIC_DNA_BINDING(GO:0043565)		417	0.250979	1.21893	0.201663	0.551731	1	7467	tags=31%, list=18%, signal=38%
PROTON_TRANSMEMBRANE_TRANSPORTER_ACTIVITY(GO:0015078)	PROTON_TRANSMEMBRANE_TRANSPORTER_ACTIVITY(GO:0015078)		108	0.320996	1.21764	0.189583	0.551595	1	10567	tags=45%, list=26%, signal=61%
NUCLEOBASE_CONTAINING_COMPOUND_CATABOLIC_PROCESS(GO:0034655)	NUCLEOBASE_CONTAINING_COMPOUND_CATABOLIC_PROCESS(GO:0034655)		104	0.290019	1.21729	0	0.549127	1	7934	tags=31%, list=20%, signal=38%
LOCALIZATION(GO:0051179)	LOCALIZATION(GO:0051179)		1698	0.196651	1.21178	0	0.554601	1	6387	tags=22%, list=16%, signal=25%
ESTABLISHMENT_OF_LOCALIZATION(GO:0051234)	ESTABLISHMENT_OF_LOCALIZATION(GO:0051234)		1684	0.196486	1.21072	0	0.553972	1	6387	tags=22%, list=16%, signal=25%
MACROMOLECULE_BIOSYNTHETIC_PROCESS(GO:0009059)	MACROMOLECULE_BIOSYNTHETIC_PROCESS(GO:0009059)		2250	0.213443	1.20952	0.0851927	0.555866	1	8000	tags=28%, list=20%, signal=32%
CELLULAR_MACROMOLECULE_BIOSYNTHETIC_PROCESS(GO:0034645)	CELLULAR_MACROMOLECULE_BIOSYNTHETIC_PROCESS(GO:0034645)		2250	0.213443	1.20952	0.0851927	0.552925	1	8000	tags=28%, list=20%, signal=32%
THIOL_DEPENDENT_UBIQUITINYL_HYDROLASE_ACTIVITY(GO:0036459)	THIOL_DEPENDENT_UBIQUITINYL_HYDROLASE_ACTIVITY(GO:0036459)		62	0.370442	1.20856	0.176715	0.553317	1	7419	tags=34%, list=18%, signal=41%
UBIQUITIN_LIKE_PROTEIN_SPECIFIC_PROTEASE_ACTIVITY(GO:0019783)	UBIQUITIN_LIKE_PROTEIN_SPECIFIC_PROTEASE_ACTIVITY(GO:0019783)		62	0.370442	1.20856	0.176715	0.55042	1	7419	tags=34%, list=18%, signal=41%
UBIQUITINYL_HYDROLASE_ACTIVITY(GO:0101005)	UBIQUITINYL_HYDROLASE_ACTIVITY(GO:0101005)		62	0.370442	1.20856	0.176715	0.547553	1	7419	tags=34%, list=18%, signal=41%
OXIDOREDUCTASE_ACTIVITY__ACTING_ON_THE_CH_OH_GROUP_OF_DONORS__NAD_OR_NADP_AS_ACCEPTOR(GO:0016616)	OXIDOREDUCTASE_ACTIVITY__ACTING_ON_THE_CH_OH_GROUP_OF_DONORS__NAD_OR_NADP_AS_ACCEPTOR(GO:0016616)		135	0.262531	1.20811	0.193858	0.54596	1	7187	tags=30%, list=18%, signal=37%
CARBOHYDRATE_DERIVATIVE_BIOSYNTHETIC_PROCESS(GO:1901137)	CARBOHYDRATE_DERIVATIVE_BIOSYNTHETIC_PROCESS(GO:1901137)		245	0.28106	1.20773	0.18896	0.543837	1	10661	tags=40%, list=26%, signal=53%
EXTRACELLULAR_REGION(GO:0005576)	EXTRACELLULAR_REGION(GO:0005576)		68	0.330808	1.20722	0.173116	0.543462	1	8996	tags=34%, list=22%, signal=43%
TRANSPORT(GO:0006810)	TRANSPORT(GO:0006810)		1674	0.196314	1.20586	0	0.543541	1	6387	tags=22%, list=16%, signal=25%
CARBOXYLIC_ESTER_HYDROLASE_ACTIVITY(GO:0052689)	CARBOXYLIC_ESTER_HYDROLASE_ACTIVITY(GO:0052689)		78	0.317826	1.20216	0.201663	0.548475	1	6771	tags=28%, list=17%, signal=34%
ORGANIC_CYCLIC_COMPOUND_CATABOLIC_PROCESS(GO:1901361)	ORGANIC_CYCLIC_COMPOUND_CATABOLIC_PROCESS(GO:1901361)		118	0.23877	1.20195	0	0.5463	1	7934	tags=29%, list=20%, signal=36%
NITROGEN_COMPOUND_TRANSPORT(GO:0071705)	NITROGEN_COMPOUND_TRANSPORT(GO:0071705)		280	0.322565	1.2013	0.206383	0.545473	1	8452	tags=40%, list=21%, signal=50%
NICOTINAMIDE_NUCLEOTIDE_BIOSYNTHETIC_PROCESS(GO:0019359)	NICOTINAMIDE_NUCLEOTIDE_BIOSYNTHETIC_PROCESS(GO:0019359)		91	0.263617	1.1974	0.0851064	0.549802	1	7492	tags=30%, list=19%, signal=36%
PYRIDINE_NUCLEOTIDE_BIOSYNTHETIC_PROCESS(GO:0019363)	PYRIDINE_NUCLEOTIDE_BIOSYNTHETIC_PROCESS(GO:0019363)		91	0.263617	1.1974	0.0851064	0.547066	1	7492	tags=30%, list=19%, signal=36%
AROMATIC_COMPOUND_CATABOLIC_PROCESS(GO:0019439)	AROMATIC_COMPOUND_CATABOLIC_PROCESS(GO:0019439)		119	0.233592	1.19688	0	0.54462	1	7934	tags=29%, list=20%, signal=35%
PYRUVATE_METABOLIC_PROCESS(GO:0006090)	PYRUVATE_METABOLIC_PROCESS(GO:0006090)		80	0.277505	1.19639	0.0849257	0.542199	1	7492	tags=30%, list=19%, signal=37%
NUCLEOSIDE_METABOLIC_PROCESS(GO:0009116)	NUCLEOSIDE_METABOLIC_PROCESS(GO:0009116)		52	0.250087	1.19605	0	0.540945	1	7200	tags=31%, list=18%, signal=37%
GLYCOSYL_COMPOUND_METABOLIC_PROCESS(GO:1901657)	GLYCOSYL_COMPOUND_METABOLIC_PROCESS(GO:1901657)		52	0.250087	1.19605	0	0.538306	1	7200	tags=31%, list=18%, signal=37%
DRUG_CATABOLIC_PROCESS(GO:0042737)	DRUG_CATABOLIC_PROCESS(GO:0042737)		20	0.393908	1.19591	0.284254	0.536436	1	4769	tags=40%, list=12%, signal=45%
MONOVALENT_INORGANIC_CATION_TRANSMEMBRANE_TRANSPORTER_ACTIVITY(GO:0015077)	MONOVALENT_INORGANIC_CATION_TRANSMEMBRANE_TRANSPORTER_ACTIVITY(GO:0015077)		134	0.286521	1.19447	0.189583	0.536095	1	10682	tags=43%, list=26%, signal=59%
ELECTRON_TRANSFER_ACTIVITY(GO:0009055)	ELECTRON_TRANSFER_ACTIVITY(GO:0009055)		168	0.269726	1.194	0.285425	0.534817	1	11093	tags=40%, list=27%, signal=55%
CARBOHYDRATE_DERIVATIVE_METABOLIC_PROCESS(GO:1901135)	CARBOHYDRATE_DERIVATIVE_METABOLIC_PROCESS(GO:1901135)		344	0.270939	1.19193	0.0849257	0.535951	1	8947	tags=33%, list=22%, signal=42%
GENE_EXPRESSION(GO:0010467)	GENE_EXPRESSION(GO:0010467)		2278	0.20981	1.19102	0.0851927	0.535575	1	8073	tags=27%, list=20%, signal=32%
CELLULAR_BIOSYNTHETIC_PROCESS(GO:0044249)	CELLULAR_BIOSYNTHETIC_PROCESS(GO:0044249)		2787	0.202095	1.19059	0.0851927	0.534814	1	8000	tags=27%, list=20%, signal=31%
CARBON_OXYGEN_LYASE_ACTIVITY(GO:0016835)	CARBON_OXYGEN_LYASE_ACTIVITY(GO:0016835)		75	0.273886	1.18647	0.194882	0.540388	1	7421	tags=31%, list=18%, signal=37%
PYRIDINE_NUCLEOTIDE_METABOLIC_PROCESS(GO:0019362)	PYRIDINE_NUCLEOTIDE_METABOLIC_PROCESS(GO:0019362)		102	0.270484	1.18476	0.110638	0.541049	1	7934	tags=32%, list=20%, signal=40%
NICOTINAMIDE_NUCLEOTIDE_METABOLIC_PROCESS(GO:0046496)	NICOTINAMIDE_NUCLEOTIDE_METABOLIC_PROCESS(GO:0046496)		102	0.270484	1.18476	0.110638	0.538521	1	7934	tags=32%, list=20%, signal=40%
RAN_GTPASE_BINDING(GO:0008536)	RAN_GTPASE_BINDING(GO:0008536)		20	0.559623	1.1846	0.373444	0.536262	1	6846	tags=45%, list=17%, signal=54%
ORGANIC_SUBSTANCE_BIOSYNTHETIC_PROCESS(GO:1901576)	ORGANIC_SUBSTANCE_BIOSYNTHETIC_PROCESS(GO:1901576)		2815	0.201179	1.18428	0.0851927	0.534456	1	7540	tags=26%, list=19%, signal=29%
MYOSIN_COMPLEX(GO:0016459)	MYOSIN_COMPLEX(GO:0016459)		27	0.441922	1.1813	0.107884	0.538162	1	4622	tags=30%, list=11%, signal=33%
ORGANOPHOSPHATE_CATABOLIC_PROCESS(GO:0046434)	ORGANOPHOSPHATE_CATABOLIC_PROCESS(GO:0046434)		88	0.275339	1.18103	0.0849257	0.536379	1	7492	tags=31%, list=19%, signal=38%
TRNA_PROCESSING(GO:0008033)	TRNA_PROCESSING(GO:0008033)		68	0.272227	1.18037	0.226545	0.53473	1	8259	tags=32%, list=20%, signal=41%
BIOSYNTHETIC_PROCESS(GO:0009058)	BIOSYNTHETIC_PROCESS(GO:0009058)		2954	0.197776	1.17781	0.0851927	0.539485	1	7540	tags=26%, list=19%, signal=29%
HETEROCYCLE_CATABOLIC_PROCESS(GO:0046700)	HETEROCYCLE_CATABOLIC_PROCESS(GO:0046700)		115	0.234079	1.17767	0	0.537284	1	7934	tags=29%, list=20%, signal=36%
PROTON_TRANSPORTING_TWO_SECTOR_ATPASE_COMPLEX__PROTON_TRANSPORTING_DOMAIN(GO:0033177)	PROTON_TRANSPORTING_TWO_SECTOR_ATPASE_COMPLEX__PROTON_TRANSPORTING_DOMAIN(GO:0033177)		27	0.382377	1.17475	0.280876	0.540911	1	10333	tags=48%, list=26%, signal=65%
CELL_COMMUNICATION(GO:0007154)	CELL_COMMUNICATION(GO:0007154)		611	0.257596	1.17462	0.201663	0.539493	1	8022	tags=28%, list=20%, signal=35%
CELLULAR_NITROGEN_COMPOUND_CATABOLIC_PROCESS(GO:0044270)	CELLULAR_NITROGEN_COMPOUND_CATABOLIC_PROCESS(GO:0044270)		116	0.230354	1.17251	0	0.544198	1	7934	tags=28%, list=20%, signal=35%
PROTON_TRANSPORTING_TWO_SECTOR_ATPASE_COMPLEX__CATALYTIC_DOMAIN(GO:0033178)	PROTON_TRANSPORTING_TWO_SECTOR_ATPASE_COMPLEX__CATALYTIC_DOMAIN(GO:0033178)		32	0.388301	1.17238	0.198397	0.542015	1	11775	tags=50%, list=29%, signal=70%
PYRIDINE_CONTAINING_COMPOUND_BIOSYNTHETIC_PROCESS(GO:0072525)	PYRIDINE_CONTAINING_COMPOUND_BIOSYNTHETIC_PROCESS(GO:0072525)		95	0.237503	1.17061	0.0851064	0.542611	1	7129	tags=27%, list=18%, signal=33%
OXIDOREDUCTION_COENZYME_METABOLIC_PROCESS(GO:0006733)	OXIDOREDUCTION_COENZYME_METABOLIC_PROCESS(GO:0006733)		105	0.265669	1.16966	0	0.543147	1	7934	tags=31%, list=20%, signal=39%
CELLULAR_NITROGEN_COMPOUND_BIOSYNTHETIC_PROCESS(GO:0044271)	CELLULAR_NITROGEN_COMPOUND_BIOSYNTHETIC_PROCESS(GO:0044271)		2271	0.206783	1.16723	0.181275	0.5442	1	7492	tags=26%, list=19%, signal=31%
PROTEIN_CONTAINING_COMPLEX(GO:0032991)	PROTEIN_CONTAINING_COMPLEX(GO:0032991)		1108	0.274039	1.16538	0.292531	0.546144	1	8685	tags=35%, list=21%, signal=43%
SIGNAL_TRANSDUCTION(GO:0007165)	SIGNAL_TRANSDUCTION(GO:0007165)		503	0.231278	1.16522	0.289421	0.544231	1	8022	tags=26%, list=20%, signal=32%
SIGNALING(GO:0023052)	SIGNALING(GO:0023052)		503	0.231278	1.16522	0.289421	0.541875	1	8022	tags=26%, list=20%, signal=32%
RESPONSE_TO_STIMULUS(GO:0050896)	RESPONSE_TO_STIMULUS(GO:0050896)		1085	0.220851	1.16484	0.0930233	0.542135	1	8022	tags=25%, list=20%, signal=31%
PYRIDINE_CONTAINING_COMPOUND_METABOLIC_PROCESS(GO:0072524)	PYRIDINE_CONTAINING_COMPOUND_METABOLIC_PROCESS(GO:0072524)		106	0.246557	1.16207	0.110638	0.545893	1	7934	tags=31%, list=20%, signal=39%
GLYCOLYTIC_PROCESS(GO:0006096)	GLYCOLYTIC_PROCESS(GO:0006096)		78	0.267862	1.16116	0.0849257	0.546286	1	7492	tags=29%, list=19%, signal=36%
ATP_GENERATION_FROM_ADP(GO:0006757)	ATP_GENERATION_FROM_ADP(GO:0006757)		78	0.267862	1.16116	0.0849257	0.543962	1	7492	tags=29%, list=19%, signal=36%
PURINE_NUCLEOSIDE_DIPHOSPHATE_METABOLIC_PROCESS(GO:0009135)	PURINE_NUCLEOSIDE_DIPHOSPHATE_METABOLIC_PROCESS(GO:0009135)		78	0.267862	1.16116	0.0849257	0.541657	1	7492	tags=29%, list=19%, signal=36%
PURINE_RIBONUCLEOSIDE_DIPHOSPHATE_METABOLIC_PROCESS(GO:0009179)	PURINE_RIBONUCLEOSIDE_DIPHOSPHATE_METABOLIC_PROCESS(GO:0009179)		78	0.267862	1.16116	0.0849257	0.539371	1	7492	tags=29%, list=19%, signal=36%
RIBONUCLEOSIDE_DIPHOSPHATE_METABOLIC_PROCESS(GO:0009185)	RIBONUCLEOSIDE_DIPHOSPHATE_METABOLIC_PROCESS(GO:0009185)		78	0.267862	1.16116	0.0849257	0.537105	1	7492	tags=29%, list=19%, signal=36%
PYRUVATE_BIOSYNTHETIC_PROCESS(GO:0042866)	PYRUVATE_BIOSYNTHETIC_PROCESS(GO:0042866)		78	0.267862	1.16116	0.0849257	0.534858	1	7492	tags=29%, list=19%, signal=36%
ADP_METABOLIC_PROCESS(GO:0046031)	ADP_METABOLIC_PROCESS(GO:0046031)		78	0.267862	1.16116	0.0849257	0.532629	1	7492	tags=29%, list=19%, signal=36%
MAGNESIUM_ION_TRANSPORT(GO:0015693)	MAGNESIUM_ION_TRANSPORT(GO:0015693)		19	0.368415	1.15355	0.203557	0.543662	1	9330	tags=37%, list=23%, signal=48%
MAGNESIUM_ION_TRANSMEMBRANE_TRANSPORTER_ACTIVITY(GO:0015095)	MAGNESIUM_ION_TRANSMEMBRANE_TRANSPORTER_ACTIVITY(GO:0015095)		19	0.368415	1.15355	0.203557	0.541415	1	9330	tags=37%, list=23%, signal=48%
EXTERNAL_ENCAPSULATING_STRUCTURE_ORGANIZATION(GO:0045229)	EXTERNAL_ENCAPSULATING_STRUCTURE_ORGANIZATION(GO:0045229)		62	0.377244	1.14994	0.0858896	0.545754	1	11507	tags=40%, list=28%, signal=56%
CELL_WALL_ORGANIZATION(GO:0071555)	CELL_WALL_ORGANIZATION(GO:0071555)		62	0.377244	1.14994	0.0858896	0.543517	1	11507	tags=40%, list=28%, signal=56%
PROTEIN_DEUBIQUITINATION(GO:0016579)	PROTEIN_DEUBIQUITINATION(GO:0016579)		57	0.418057	1.14907	0.37422	0.543015	1	7419	tags=37%, list=18%, signal=45%
PROTEIN_MODIFICATION_BY_SMALL_PROTEIN_REMOVAL(GO:0070646)	PROTEIN_MODIFICATION_BY_SMALL_PROTEIN_REMOVAL(GO:0070646)		57	0.418057	1.14907	0.37422	0.540808	1	7419	tags=37%, list=18%, signal=45%
PROTEIN_UBIQUITINATION(GO:0016567)	PROTEIN_UBIQUITINATION(GO:0016567)		109	0.412321	1.14459	0.295218	0.544906	1	8393	tags=47%, list=21%, signal=59%
CARBOHYDRATE_CATABOLIC_PROCESS(GO:0016052)	CARBOHYDRATE_CATABOLIC_PROCESS(GO:0016052)		104	0.232034	1.13597	0.192067	0.561834	1	2944	tags=16%, list=7%, signal=18%
MONOCARBOXYLIC_ACID_METABOLIC_PROCESS(GO:0032787)	MONOCARBOXYLIC_ACID_METABOLIC_PROCESS(GO:0032787)		170	0.222526	1.13498	0.108787	0.562021	1	5156	tags=19%, list=13%, signal=22%
NUCLEOSIDE_DIPHOSPHATE_METABOLIC_PROCESS(GO:0009132)	NUCLEOSIDE_DIPHOSPHATE_METABOLIC_PROCESS(GO:0009132)		89	0.248636	1.13333	0.274059	0.562821	1	7492	tags=27%, list=19%, signal=33%
PROTEIN_MODIFICATION_BY_SMALL_PROTEIN_CONJUGATION_OR_REMOVAL(GO:0070647)	PROTEIN_MODIFICATION_BY_SMALL_PROTEIN_CONJUGATION_OR_REMOVAL(GO:0070647)		168	0.398245	1.13207	0.2079	0.563353	1	8393	tags=43%, list=21%, signal=54%
NUCLEOBASE_CONTAINING_SMALL_MOLECULE_METABOLIC_PROCESS(GO:0055086)	NUCLEOBASE_CONTAINING_SMALL_MOLECULE_METABOLIC_PROCESS(GO:0055086)		248	0.231176	1.13122	0.189979	0.563951	1	7292	tags=27%, list=18%, signal=33%
NUCLEOSIDE_DIPHOSPHATE_PHOSPHORYLATION(GO:0006165)	NUCLEOSIDE_DIPHOSPHATE_PHOSPHORYLATION(GO:0006165)		86	0.256414	1.13057	0.189362	0.562706	1	7492	tags=28%, list=19%, signal=34%
NUCLEOTIDE_PHOSPHORYLATION(GO:0046939)	NUCLEOTIDE_PHOSPHORYLATION(GO:0046939)		86	0.256414	1.13057	0.189362	0.560491	1	7492	tags=28%, list=19%, signal=34%
SULFUR_COMPOUND_METABOLIC_PROCESS(GO:0006790)	SULFUR_COMPOUND_METABOLIC_PROCESS(GO:0006790)		67	0.247764	1.12693	0.287425	0.566701	1	8979	tags=37%, list=22%, signal=48%
ACTIN_CYTOSKELETON(GO:0015629)	ACTIN_CYTOSKELETON(GO:0015629)		40	0.322302	1.12651	0.303347	0.566174	1	5577	tags=23%, list=14%, signal=26%
GLUTAMINE_FAMILY_AMINO_ACID_BIOSYNTHETIC_PROCESS(GO:0009084)	GLUTAMINE_FAMILY_AMINO_ACID_BIOSYNTHETIC_PROCESS(GO:0009084)		19	0.321759	1.12638	0.397233	0.564177	1	2507	tags=21%, list=6%, signal=22%
SULFUR_AMINO_ACID_METABOLIC_PROCESS(GO:0000096)	SULFUR_AMINO_ACID_METABOLIC_PROCESS(GO:0000096)		17	0.38274	1.12532	0.30101	0.56394	1	4995	tags=35%, list=12%, signal=40%
CELLULAR_COMPONENT_ORGANIZATION_OR_BIOGENESIS(GO:0071840)	CELLULAR_COMPONENT_ORGANIZATION_OR_BIOGENESIS(GO:0071840)		406	0.193429	1.12454	0.180233	0.5639	1	8182	tags=24%, list=20%, signal=29%
PROTEIN_MODIFICATION_BY_SMALL_PROTEIN_CONJUGATION(GO:0032446)	PROTEIN_MODIFICATION_BY_SMALL_PROTEIN_CONJUGATION(GO:0032446)		111	0.399289	1.12453	0.295218	0.561935	1	8393	tags=46%, list=21%, signal=58%
CELLULAR_COMPONENT_BIOGENESIS(GO:0044085)	CELLULAR_COMPONENT_BIOGENESIS(GO:0044085)		206	0.242773	1.12296	0.266038	0.564585	1	7727	tags=28%, list=19%, signal=34%
OXIDOREDUCTASE_ACTIVITY__ACTING_ON_NAD(P)H__OXYGEN_AS_ACCEPTOR(GO:0050664)	OXIDOREDUCTASE_ACTIVITY__ACTING_ON_NAD(P)H__OXYGEN_AS_ACCEPTOR(GO:0050664)		16	0.385481	1.1186	0.174468	0.571426	1	7397	tags=44%, list=18%, signal=54%
ACTIN_BINDING(GO:0003779)	ACTIN_BINDING(GO:0003779)		51	0.35207	1.11752	0.291925	0.57186	1	9499	tags=33%, list=23%, signal=44%
G_PROTEIN_COUPLED_RECEPTOR_SIGNALING_PATHWAY(GO:0007186)	G_PROTEIN_COUPLED_RECEPTOR_SIGNALING_PATHWAY(GO:0007186)		29	0.347728	1.11725	0.29	0.570101	1	7674	tags=38%, list=19%, signal=47%
INORGANIC_CATION_TRANSMEMBRANE_TRANSPORTER_ACTIVITY(GO:0022890)	INORGANIC_CATION_TRANSMEMBRANE_TRANSPORTER_ACTIVITY(GO:0022890)		187	0.226619	1.11617	0.185336	0.570032	1	10682	tags=38%, list=26%, signal=51%
PROTEIN_LOCALIZATION_TO_ORGANELLE(GO:0033365)	PROTEIN_LOCALIZATION_TO_ORGANELLE(GO:0033365)		52	0.354064	1.11266	0.303609	0.574414	1	12179	tags=56%, list=30%, signal=80%
AROMATIC_AMINO_ACID_FAMILY_BIOSYNTHETIC_PROCESS(GO:0009073)	AROMATIC_AMINO_ACID_FAMILY_BIOSYNTHETIC_PROCESS(GO:0009073)		20	0.315762	1.11246	0.376278	0.572461	1	5231	tags=30%, list=13%, signal=34%
CELL_WALL_MODIFICATION(GO:0042545)	CELL_WALL_MODIFICATION(GO:0042545)		48	0.362796	1.1108	0.198364	0.57346	1	12005	tags=42%, list=30%, signal=59%
PECTINESTERASE_ACTIVITY(GO:0030599)	PECTINESTERASE_ACTIVITY(GO:0030599)		48	0.362796	1.1108	0.198364	0.571329	1	12005	tags=42%, list=30%, signal=59%
UDP_GLYCOSYLTRANSFERASE_ACTIVITY(GO:0008194)	UDP_GLYCOSYLTRANSFERASE_ACTIVITY(GO:0008194)		153	0.282111	1.1098	0.212058	0.572421	1	5296	tags=25%, list=13%, signal=28%
CELLULAR_GLUCAN_METABOLIC_PROCESS(GO:0006073)	CELLULAR_GLUCAN_METABOLIC_PROCESS(GO:0006073)		112	0.272114	1.10949	0.203252	0.570895	1	5296	tags=24%, list=13%, signal=28%
GLUCAN_METABOLIC_PROCESS(GO:0044042)	GLUCAN_METABOLIC_PROCESS(GO:0044042)		112	0.272114	1.10949	0.203252	0.568796	1	5296	tags=24%, list=13%, signal=28%
CELLULAR_POLYSACCHARIDE_METABOLIC_PROCESS(GO:0044264)	CELLULAR_POLYSACCHARIDE_METABOLIC_PROCESS(GO:0044264)		112	0.272114	1.10949	0.203252	0.566713	1	5296	tags=24%, list=13%, signal=28%
MOLECULAR_FUNCTION_REGULATOR(GO:0098772)	MOLECULAR_FUNCTION_REGULATOR(GO:0098772)		217	0.229775	1.10793	0.0857143	0.569768	1	8271	tags=26%, list=20%, signal=33%
PROTEASOME_CORE_COMPLEX__ALPHA_SUBUNIT_COMPLEX(GO:0019773)	PROTEASOME_CORE_COMPLEX__ALPHA_SUBUNIT_COMPLEX(GO:0019773)		21	0.386835	1.10644	0.279208	0.571018	1	10150	tags=33%, list=25%, signal=44%
INORGANIC_DIPHOSPHATASE_ACTIVITY(GO:0004427)	INORGANIC_DIPHOSPHATASE_ACTIVITY(GO:0004427)		19	0.317305	1.10623	0.277328	0.570474	1	7723	tags=37%, list=19%, signal=46%
DIVALENT_METAL_ION_TRANSPORT(GO:0070838)	DIVALENT_METAL_ION_TRANSPORT(GO:0070838)		20	0.326992	1.10579	0.298419	0.56919	1	5434	tags=25%, list=13%, signal=29%
DIVALENT_INORGANIC_CATION_TRANSPORT(GO:0072511)	DIVALENT_INORGANIC_CATION_TRANSPORT(GO:0072511)		20	0.326992	1.10579	0.298419	0.567142	1	5434	tags=25%, list=13%, signal=29%
CELL(GO:0005623)	CELL(GO:0005623)		2273	0.204846	1.10336	0.291242	0.572092	1	8452	tags=28%, list=21%, signal=33%
CELL_PART(GO:0044464)	CELL_PART(GO:0044464)		2273	0.204846	1.10336	0.291242	0.570048	1	8452	tags=28%, list=21%, signal=33%
CELLULAR_CATABOLIC_PROCESS(GO:0044248)	CELLULAR_CATABOLIC_PROCESS(GO:0044248)		262	0.198359	1.09788	0.272201	0.580483	1	7206	tags=21%, list=18%, signal=26%
CELL_WALL(GO:0005618)	CELL_WALL(GO:0005618)		94	0.323986	1.09577	0.0858896	0.582882	1	9060	tags=32%, list=22%, signal=41%
EXTERNAL_ENCAPSULATING_STRUCTURE(GO:0030312)	EXTERNAL_ENCAPSULATING_STRUCTURE(GO:0030312)		94	0.323986	1.09577	0.0858896	0.580822	1	9060	tags=32%, list=22%, signal=41%
ESTABLISHMENT_OF_PROTEIN_LOCALIZATION_TO_ORGANELLE(GO:0072594)	ESTABLISHMENT_OF_PROTEIN_LOCALIZATION_TO_ORGANELLE(GO:0072594)		40	0.406965	1.09404	0.284501	0.581911	1	12179	tags=68%, list=30%, signal=96%
INTRACELLULAR_PART(GO:0044424)	INTRACELLULAR_PART(GO:0044424)		2018	0.203841	1.09112	0.291242	0.58421	1	8307	tags=28%, list=21%, signal=33%
ORGANIC_SUBSTANCE_CATABOLIC_PROCESS(GO:1901575)	ORGANIC_SUBSTANCE_CATABOLIC_PROCESS(GO:1901575)		298	0.191527	1.08989	0.278106	0.58394	1	7206	tags=22%, list=18%, signal=26%
GTPASE_ACTIVATOR_ACTIVITY(GO:0005096)	GTPASE_ACTIVATOR_ACTIVITY(GO:0005096)		36	0.397048	1.08115	0.412766	0.595526	1	10186	tags=44%, list=25%, signal=59%
CELL_WALL_ORGANIZATION_OR_BIOGENESIS(GO:0071554)	CELL_WALL_ORGANIZATION_OR_BIOGENESIS(GO:0071554)		82	0.326223	1.08047	0.296523	0.59471	1	11507	tags=40%, list=28%, signal=56%
SECONDARY_ACTIVE_TRANSMEMBRANE_TRANSPORTER_ACTIVITY(GO:0015291)	SECONDARY_ACTIVE_TRANSMEMBRANE_TRANSPORTER_ACTIVITY(GO:0015291)		125	0.23347	1.07867	0.193798	0.595493	1	3706	tags=17%, list=9%, signal=18%
ADP_BINDING(GO:0043531)	ADP_BINDING(GO:0043531)		252	0.35804	1.07313	0.284823	0.603524	1	7967	tags=33%, list=20%, signal=41%
INTRACELLULAR(GO:0005622)	INTRACELLULAR(GO:0005622)		2145	0.200168	1.06966	0.291242	0.608708	1	8307	tags=28%, list=21%, signal=33%
PROTEASOME_COMPLEX(GO:0000502)	PROTEASOME_COMPLEX(GO:0000502)		41	0.340905	1.06884	0.385659	0.607461	1	11033	tags=32%, list=27%, signal=44%
ENDOPEPTIDASE_COMPLEX(GO:1905369)	ENDOPEPTIDASE_COMPLEX(GO:1905369)		41	0.340905	1.06884	0.385659	0.605388	1	11033	tags=32%, list=27%, signal=44%
TRANSLATION_INITIATION_FACTOR_ACTIVITY(GO:0003743)	TRANSLATION_INITIATION_FACTOR_ACTIVITY(GO:0003743)		54	0.357428	1.06598	0.402923	0.608381	1	9856	tags=46%, list=24%, signal=61%
PEPTIDASE_COMPLEX(GO:1905368)	PEPTIDASE_COMPLEX(GO:1905368)		50	0.310584	1.06313	0.38343	0.613316	1	10150	tags=30%, list=25%, signal=40%
TRANSFERASE_ACTIVITY(GO:0016740)	TRANSFERASE_ACTIVITY(GO:0016740)		3647	0.210954	1.06071	0.212058	0.615578	1	7944	tags=26%, list=20%, signal=30%
CATABOLIC_PROCESS(GO:0009056)	CATABOLIC_PROCESS(GO:0009056)		309	0.182363	1.05927	0.278106	0.616444	1	7206	tags=21%, list=18%, signal=26%
TRANSCRIPTION_FACTOR_ACTIVITY__TRANSCRIPTION_FACTOR_BINDING(GO:0000989)	TRANSCRIPTION_FACTOR_ACTIVITY__TRANSCRIPTION_FACTOR_BINDING(GO:0000989)		40	0.28549	1.05697	0.171026	0.619099	1	12294	tags=45%, list=30%, signal=65%
TRANSCRIPTION_COFACTOR_ACTIVITY(GO:0003712)	TRANSCRIPTION_COFACTOR_ACTIVITY(GO:0003712)		40	0.28549	1.05697	0.171026	0.617028	1	12294	tags=45%, list=30%, signal=65%
UBIQUITIN_PROTEIN_TRANSFERASE_ACTIVITY(GO:0004842)	UBIQUITIN_PROTEIN_TRANSFERASE_ACTIVITY(GO:0004842)		136	0.361709	1.05567	0.503119	0.616913	1	8393	tags=40%, list=21%, signal=50%
UBIQUITIN_LIKE_PROTEIN_TRANSFERASE_ACTIVITY(GO:0019787)	UBIQUITIN_LIKE_PROTEIN_TRANSFERASE_ACTIVITY(GO:0019787)		136	0.361709	1.05567	0.503119	0.614863	1	8393	tags=40%, list=21%, signal=50%
HOMEOSTATIC_PROCESS(GO:0042592)	HOMEOSTATIC_PROCESS(GO:0042592)		186	0.257529	1.05422	0.369811	0.615199	1	5353	tags=21%, list=13%, signal=24%
PROTEASOME_CORE_COMPLEX(GO:0005839)	PROTEASOME_CORE_COMPLEX(GO:0005839)		37	0.366019	1.04964	0.385659	0.623766	1	11033	tags=30%, list=27%, signal=41%
THREONINE_TYPE_ENDOPEPTIDASE_ACTIVITY(GO:0004298)	THREONINE_TYPE_ENDOPEPTIDASE_ACTIVITY(GO:0004298)		37	0.366019	1.04964	0.385659	0.621714	1	11033	tags=30%, list=27%, signal=41%
THREONINE_TYPE_PEPTIDASE_ACTIVITY(GO:0070003)	THREONINE_TYPE_PEPTIDASE_ACTIVITY(GO:0070003)		37	0.366019	1.04964	0.385659	0.619676	1	11033	tags=30%, list=27%, signal=41%
TRANSFERASE_ACTIVITY__TRANSFERRING_GLYCOSYL_GROUPS(GO:0016757)	TRANSFERASE_ACTIVITY__TRANSFERRING_GLYCOSYL_GROUPS(GO:0016757)		541	0.201482	1.04915	0.0981595	0.619147	1	5437	tags=20%, list=13%, signal=22%
NUCLEOTIDE_BIOSYNTHETIC_PROCESS(GO:0009165)	NUCLEOTIDE_BIOSYNTHETIC_PROCESS(GO:0009165)		162	0.202748	1.04899	0.273486	0.617635	1	10894	tags=38%, list=27%, signal=51%
NUCLEOSIDE_PHOSPHATE_BIOSYNTHETIC_PROCESS(GO:1901293)	NUCLEOSIDE_PHOSPHATE_BIOSYNTHETIC_PROCESS(GO:1901293)		162	0.202748	1.04899	0.273486	0.615629	1	10894	tags=38%, list=27%, signal=51%
REGULATION_OF_BIOLOGICAL_QUALITY(GO:0065008)	REGULATION_OF_BIOLOGICAL_QUALITY(GO:0065008)		236	0.234841	1.04855	0.369811	0.615293	1	3681	tags=16%, list=9%, signal=17%
TRANSCRIPTION_BY_RNA_POLYMERASE_II(GO:0006366)	TRANSCRIPTION_BY_RNA_POLYMERASE_II(GO:0006366)		41	0.279158	1.0415	0.383505	0.628004	1	13817	tags=51%, list=34%, signal=78%
PROTEIN_TARGETING(GO:0006605)	PROTEIN_TARGETING(GO:0006605)		32	0.339466	1.04063	0.388535	0.627816	1	12179	tags=59%, list=30%, signal=85%
MULTI_ORGANISM_PROCESS(GO:0051704)	MULTI_ORGANISM_PROCESS(GO:0051704)		114	0.39823	1.03992	0.399168	0.62619	1	7499	tags=39%, list=19%, signal=47%
MACROMOLECULE_MODIFICATION(GO:0043412)	MACROMOLECULE_MODIFICATION(GO:0043412)		2306	0.236409	1.03992	0.326403	0.624474	1	7931	tags=28%, list=20%, signal=32%
CELLULAR_PROTEIN_MODIFICATION_PROCESS(GO:0006464)	CELLULAR_PROTEIN_MODIFICATION_PROCESS(GO:0006464)		2244	0.24044	1.03941	0.413721	0.623121	1	7931	tags=28%, list=20%, signal=33%
PROTEIN_MODIFICATION_PROCESS(GO:0036211)	PROTEIN_MODIFICATION_PROCESS(GO:0036211)		2244	0.24044	1.03941	0.413721	0.621143	1	7931	tags=28%, list=20%, signal=33%
CELLULAR_HOMEOSTASIS(GO:0019725)	CELLULAR_HOMEOSTASIS(GO:0019725)		182	0.261681	1.03883	0.369811	0.620845	1	5353	tags=21%, list=13%, signal=25%
REGULATION_OF_TRANSCRIPTION_BY_RNA_POLYMERASE_II(GO:0006357)	REGULATION_OF_TRANSCRIPTION_BY_RNA_POLYMERASE_II(GO:0006357)		17	0.368442	1.03842	0.296907	0.62024	1	15327	tags=65%, list=38%, signal=104%
ORGANELLE_INNER_MEMBRANE(GO:0019866)	ORGANELLE_INNER_MEMBRANE(GO:0019866)		22	0.383702	1.03685	0.27593	0.621219	1	11489	tags=55%, list=28%, signal=76%
RNA_PROCESSING(GO:0006396)	RNA_PROCESSING(GO:0006396)		242	0.186813	1.03603	0.472332	0.620011	1	8040	tags=23%, list=20%, signal=28%
PROTON_TRANSMEMBRANE_TRANSPORT(GO:1902600)	PROTON_TRANSMEMBRANE_TRANSPORT(GO:1902600)		68	0.286523	1.03362	0.285425	0.623415	1	11775	tags=47%, list=29%, signal=66%
POLYSACCHARIDE_METABOLIC_PROCESS(GO:0005976)	POLYSACCHARIDE_METABOLIC_PROCESS(GO:0005976)		131	0.243041	1.03218	0.406504	0.625684	1	3546	tags=18%, list=9%, signal=20%
MONOCARBOXYLIC_ACID_BIOSYNTHETIC_PROCESS(GO:0072330)	MONOCARBOXYLIC_ACID_BIOSYNTHETIC_PROCESS(GO:0072330)		151	0.219569	1.03011	0.297071	0.627805	1	7129	tags=25%, list=18%, signal=30%
ENZYME_REGULATOR_ACTIVITY(GO:0030234)	ENZYME_REGULATOR_ACTIVITY(GO:0030234)		178	0.232482	1.02801	0.288981	0.630435	1	8271	tags=26%, list=20%, signal=32%
MULTICELLULAR_ORGANISMAL_PROCESS(GO:0032501)	MULTICELLULAR_ORGANISMAL_PROCESS(GO:0032501)		128	0.32307	1.02171	0.399168	0.638971	1	5912	tags=30%, list=15%, signal=36%
SMALL_MOLECULE_BINDING(GO:0036094)	SMALL_MOLECULE_BINDING(GO:0036094)		3704	0.198733	1.01838	0.392931	0.644546	1	7932	tags=25%, list=20%, signal=29%
NUCLEOTIDE_METABOLIC_PROCESS(GO:0009117)	NUCLEOTIDE_METABOLIC_PROCESS(GO:0009117)		207	0.207498	1.01648	0.294363	0.645457	1	7934	tags=28%, list=20%, signal=35%
MEMBRANE_ORGANIZATION(GO:0061024)	MEMBRANE_ORGANIZATION(GO:0061024)		17	0.290606	1.01495	0.264113	0.64574	1	8088	tags=35%, list=20%, signal=44%
GTPASE_BINDING(GO:0051020)	GTPASE_BINDING(GO:0051020)		53	0.299333	1.014	0.385375	0.645769	1	6871	tags=30%, list=17%, signal=36%
ANION_BINDING(GO:0043168)	ANION_BINDING(GO:0043168)		3160	0.207462	1.01167	0.397089	0.647374	1	9013	tags=29%, list=22%, signal=35%
TRANSCRIPTION_REGULATOR_ACTIVITY(GO:0140110)	TRANSCRIPTION_REGULATOR_ACTIVITY(GO:0140110)		804	0.204606	1.01128	0.400818	0.646988	1	7467	tags=25%, list=18%, signal=30%
(1_>3)_BETA_D_GLUCAN_BIOSYNTHETIC_PROCESS(GO:0006075)	(1_>3)_BETA_D_GLUCAN_BIOSYNTHETIC_PROCESS(GO:0006075)		18	0.397246	1.01026	0.367589	0.647861	1	5296	tags=33%, list=13%, signal=38%
(1_>3)_BETA_D_GLUCAN_METABOLIC_PROCESS(GO:0006074)	(1_>3)_BETA_D_GLUCAN_METABOLIC_PROCESS(GO:0006074)		18	0.397246	1.01026	0.367589	0.64591	1	5296	tags=33%, list=13%, signal=38%
1_3_BETA_D_GLUCAN_SYNTHASE_COMPLEX(GO:0000148)	1_3_BETA_D_GLUCAN_SYNTHASE_COMPLEX(GO:0000148)		18	0.397246	1.01026	0.367589	0.64397	1	5296	tags=33%, list=13%, signal=38%
1_3_BETA_D_GLUCAN_SYNTHASE_ACTIVITY(GO:0003843)	1_3_BETA_D_GLUCAN_SYNTHASE_ACTIVITY(GO:0003843)		18	0.397246	1.01026	0.367589	0.642042	1	5296	tags=33%, list=13%, signal=38%
CYTOSKELETAL_PART(GO:0044430)	CYTOSKELETAL_PART(GO:0044430)		69	0.219634	1.01002	0.480237	0.641536	1	5577	tags=17%, list=14%, signal=20%
PHOSPHORUS_METABOLIC_PROCESS(GO:0006793)	PHOSPHORUS_METABOLIC_PROCESS(GO:0006793)		2203	0.217185	1.00841	0.515593	0.644414	1	7934	tags=27%, list=20%, signal=31%
PHOSPHATE_CONTAINING_COMPOUND_METABOLIC_PROCESS(GO:0006796)	PHOSPHATE_CONTAINING_COMPOUND_METABOLIC_PROCESS(GO:0006796)		2203	0.217185	1.00841	0.515593	0.642501	1	7934	tags=27%, list=20%, signal=31%
GTPASE_REGULATOR_ACTIVITY(GO:0030695)	GTPASE_REGULATOR_ACTIVITY(GO:0030695)		46	0.320385	1.00805	0.514894	0.64185	1	10186	tags=37%, list=25%, signal=49%
COENZYME_A_METABOLIC_PROCESS(GO:0015936)	COENZYME_A_METABOLIC_PROCESS(GO:0015936)		15	0.384068	1.00674	0.27789	0.641426	1	1147	tags=20%, list=3%, signal=21%
INTRACELLULAR_SIGNAL_TRANSDUCTION(GO:0035556)	INTRACELLULAR_SIGNAL_TRANSDUCTION(GO:0035556)		260	0.202668	1.00569	0.47551	0.64135	1	11098	tags=34%, list=27%, signal=47%
NUCLEOSIDE_PHOSPHATE_METABOLIC_PROCESS(GO:0006753)	NUCLEOSIDE_PHOSPHATE_METABOLIC_PROCESS(GO:0006753)		210	0.204602	1.00477	0.294363	0.642049	1	7934	tags=28%, list=20%, signal=34%
PHOSPHORYLATION(GO:0016310)	PHOSPHORYLATION(GO:0016310)		1939	0.231048	1.0018	0.515593	0.644252	1	7934	tags=27%, list=20%, signal=32%
CELL_REDOX_HOMEOSTASIS(GO:0045454)	CELL_REDOX_HOMEOSTASIS(GO:0045454)		174	0.242999	1.00117	0.49434	0.643445	1	5353	tags=21%, list=13%, signal=24%
DNA_BINDING_TRANSCRIPTION_FACTOR_ACTIVITY(GO:0003700)	DNA_BINDING_TRANSCRIPTION_FACTOR_ACTIVITY(GO:0003700)		764	0.203892	0.99814	0.400818	0.64682	1	7467	tags=25%, list=18%, signal=31%
RECOGNITION_OF_POLLEN(GO:0048544)	RECOGNITION_OF_POLLEN(GO:0048544)		104	0.382533	0.997673	0.492723	0.647037	1	7499	tags=38%, list=19%, signal=47%
CELL_RECOGNITION(GO:0008037)	CELL_RECOGNITION(GO:0008037)		104	0.382533	0.997673	0.492723	0.645167	1	7499	tags=38%, list=19%, signal=47%
POLLINATION(GO:0009856)	POLLINATION(GO:0009856)		104	0.382533	0.997673	0.492723	0.643308	1	7499	tags=38%, list=19%, signal=47%
POLLEN_PISTIL_INTERACTION(GO:0009875)	POLLEN_PISTIL_INTERACTION(GO:0009875)		104	0.382533	0.997673	0.492723	0.641459	1	7499	tags=38%, list=19%, signal=47%
MULTI_MULTICELLULAR_ORGANISM_PROCESS(GO:0044706)	MULTI_MULTICELLULAR_ORGANISM_PROCESS(GO:0044706)		104	0.382533	0.997673	0.492723	0.639621	1	7499	tags=38%, list=19%, signal=47%
ANTIPORTER_ACTIVITY(GO:0015297)	ANTIPORTER_ACTIVITY(GO:0015297)		116	0.221	0.996535	0.520388	0.639532	1	3706	tags=16%, list=9%, signal=17%
MEDIATOR_COMPLEX(GO:0016592)	MEDIATOR_COMPLEX(GO:0016592)		17	0.358915	0.996324	0.468041	0.638685	1	15327	tags=65%, list=38%, signal=104%
RNA_POLYMERASE_II_TRANSCRIPTION_COFACTOR_ACTIVITY(GO:0001104)	RNA_POLYMERASE_II_TRANSCRIPTION_COFACTOR_ACTIVITY(GO:0001104)		17	0.358915	0.996324	0.468041	0.63687	1	15327	tags=65%, list=38%, signal=104%
TRANSCRIPTION_FACTOR_ACTIVITY__RNA_POLYMERASE_II_TRANSCRIPTION_FACTOR_BINDING(GO:0001076)	TRANSCRIPTION_FACTOR_ACTIVITY__RNA_POLYMERASE_II_TRANSCRIPTION_FACTOR_BINDING(GO:0001076)		17	0.358915	0.996324	0.468041	0.635066	1	15327	tags=65%, list=38%, signal=104%
NUCLEOTIDE_BINDING(GO:0000166)	NUCLEOTIDE_BINDING(GO:0000166)		3566	0.197781	0.996042	0.505197	0.633811	1	9480	tags=30%, list=23%, signal=35%
NUCLEOSIDE_PHOSPHATE_BINDING(GO:1901265)	NUCLEOSIDE_PHOSPHATE_BINDING(GO:1901265)		3566	0.197781	0.996042	0.505197	0.632026	1	9480	tags=30%, list=23%, signal=35%
TRANSFERASE_ACTIVITY__TRANSFERRING_HEXOSYL_GROUPS(GO:0016758)	TRANSFERASE_ACTIVITY__TRANSFERRING_HEXOSYL_GROUPS(GO:0016758)		435	0.200918	0.995875	0.482618	0.630496	1	5734	tags=21%, list=14%, signal=24%
PROTEIN_PHOSPHORYLATION(GO:0006468)	PROTEIN_PHOSPHORYLATION(GO:0006468)		1828	0.233618	0.994819	0.60499	0.630164	1	7926	tags=28%, list=20%, signal=33%
SOLUTE:PROTON_ANTIPORTER_ACTIVITY(GO:0015299)	SOLUTE:PROTON_ANTIPORTER_ACTIVITY(GO:0015299)		35	0.310275	0.993801	0.461224	0.629989	1	7480	tags=34%, list=18%, signal=42%
SOLUTE:CATION_ANTIPORTER_ACTIVITY(GO:0015298)	SOLUTE:CATION_ANTIPORTER_ACTIVITY(GO:0015298)		35	0.310275	0.993801	0.461224	0.628234	1	7480	tags=34%, list=18%, signal=42%
OXIDOREDUCTASE_ACTIVITY__ACTING_ON_DIPHENOLS_AND_RELATED_SUBSTANCES_AS_DONORS(GO:0016679)	OXIDOREDUCTASE_ACTIVITY__ACTING_ON_DIPHENOLS_AND_RELATED_SUBSTANCES_AS_DONORS(GO:0016679)		21	0.341824	0.987383	0.380368	0.636441	1	7117	tags=48%, list=18%, signal=58%
OXIDOREDUCTASE_ACTIVITY__ACTING_ON_DIPHENOLS_AND_RELATED_SUBSTANCES_AS_DONORS__OXYGEN_AS_ACCEPTOR(GO:0016682)	OXIDOREDUCTASE_ACTIVITY__ACTING_ON_DIPHENOLS_AND_RELATED_SUBSTANCES_AS_DONORS__OXYGEN_AS_ACCEPTOR(GO:0016682)		16	0.35354	0.985429	0.584867	0.639272	1	9294	tags=56%, list=23%, signal=73%
PURINE_NUCLEOTIDE_BIOSYNTHETIC_PROCESS(GO:0006164)	PURINE_NUCLEOTIDE_BIOSYNTHETIC_PROCESS(GO:0006164)		130	0.211766	0.985287	0.377871	0.63868	1	10894	tags=38%, list=27%, signal=52%
PURINE_RIBONUCLEOTIDE_BIOSYNTHETIC_PROCESS(GO:0009152)	PURINE_RIBONUCLEOTIDE_BIOSYNTHETIC_PROCESS(GO:0009152)		126	0.221848	0.984192	0.384289	0.639015	1	10894	tags=40%, list=27%, signal=54%
RIBONUCLEOTIDE_BIOSYNTHETIC_PROCESS(GO:0009260)	RIBONUCLEOTIDE_BIOSYNTHETIC_PROCESS(GO:0009260)		126	0.221848	0.984192	0.384289	0.637259	1	10894	tags=40%, list=27%, signal=54%
RIBOSE_PHOSPHATE_BIOSYNTHETIC_PROCESS(GO:0046390)	RIBOSE_PHOSPHATE_BIOSYNTHETIC_PROCESS(GO:0046390)		126	0.221848	0.984192	0.384289	0.635513	1	10894	tags=40%, list=27%, signal=54%
CARBOHYDRATE_DERIVATIVE_BINDING(GO:0097367)	CARBOHYDRATE_DERIVATIVE_BINDING(GO:0097367)		2811	0.210639	0.984063	0.397089	0.634435	1	9044	tags=30%, list=22%, signal=35%
REPRODUCTION(GO:0000003)	REPRODUCTION(GO:0000003)		107	0.37715	0.98375	0.592516	0.633663	1	7499	tags=37%, list=19%, signal=46%
REPRODUCTIVE_PROCESS(GO:0022414)	REPRODUCTIVE_PROCESS(GO:0022414)		107	0.37715	0.98375	0.592516	0.631941	1	7499	tags=37%, list=19%, signal=46%
CELLULAR_MACROMOLECULE_CATABOLIC_PROCESS(GO:0044265)	CELLULAR_MACROMOLECULE_CATABOLIC_PROCESS(GO:0044265)		121	0.223675	0.983143	0.368522	0.630792	1	12231	tags=34%, list=30%, signal=48%
PURINE_NUCLEOTIDE_BINDING(GO:0017076)	PURINE_NUCLEOTIDE_BINDING(GO:0017076)		2780	0.21163	0.982599	0.397089	0.630268	1	9044	tags=30%, list=22%, signal=35%
PROTEIN_KINASE_ACTIVITY(GO:0004672)	PROTEIN_KINASE_ACTIVITY(GO:0004672)		1848	0.231757	0.98051	0.60499	0.633752	1	7926	tags=28%, list=20%, signal=33%
PURINE_RIBONUCLEOTIDE_BINDING(GO:0032555)	PURINE_RIBONUCLEOTIDE_BINDING(GO:0032555)		2762	0.210654	0.977993	0.397089	0.63602	1	9044	tags=29%, list=22%, signal=35%
RIBONUCLEOTIDE_BINDING(GO:0032553)	RIBONUCLEOTIDE_BINDING(GO:0032553)		2795	0.209788	0.977858	0.397089	0.634457	1	9044	tags=30%, list=22%, signal=35%
TRANSFERASE_ACTIVITY__TRANSFERRING_PHOSPHORUS_CONTAINING_GROUPS(GO:0016772)	TRANSFERASE_ACTIVITY__TRANSFERRING_PHOSPHORUS_CONTAINING_GROUPS(GO:0016772)		2244	0.219053	0.976647	0.515593	0.635268	1	7936	tags=27%, list=20%, signal=31%
TRNA_MODIFICATION(GO:0006400)	TRNA_MODIFICATION(GO:0006400)		21	0.324998	0.972872	0.494929	0.639906	1	10531	tags=38%, list=26%, signal=51%
RESPONSE_TO_EXTERNAL_STIMULUS(GO:0009605)	RESPONSE_TO_EXTERNAL_STIMULUS(GO:0009605)		19	0.329674	0.972781	0.375758	0.63843	1	3661	tags=21%, list=9%, signal=23%
PURINE_CONTAINING_COMPOUND_BIOSYNTHETIC_PROCESS(GO:0072522)	PURINE_CONTAINING_COMPOUND_BIOSYNTHETIC_PROCESS(GO:0072522)		131	0.207654	0.972506	0.483403	0.637544	1	10894	tags=38%, list=27%, signal=52%
PHOSPHOTRANSFERASE_ACTIVITY__ALCOHOL_GROUP_AS_ACCEPTOR(GO:0016773)	PHOSPHOTRANSFERASE_ACTIVITY__ALCOHOL_GROUP_AS_ACCEPTOR(GO:0016773)		2010	0.227292	0.970259	0.515593	0.639388	1	7934	tags=27%, list=20%, signal=32%
PURINE_RIBONUCLEOSIDE_TRIPHOSPHATE_BINDING(GO:0035639)	PURINE_RIBONUCLEOSIDE_TRIPHOSPHATE_BINDING(GO:0035639)		2510	0.195908	0.966933	0.505197	0.643178	1	9026	tags=29%, list=22%, signal=35%
CELLULAR_RESPONSE_TO_STIMULUS(GO:0051716)	CELLULAR_RESPONSE_TO_STIMULUS(GO:0051716)		614	0.184665	0.965129	0.50813	0.643742	1	8022	tags=23%, list=20%, signal=29%
ASPARTATE_FAMILY_AMINO_ACID_METABOLIC_PROCESS(GO:0009066)	ASPARTATE_FAMILY_AMINO_ACID_METABOLIC_PROCESS(GO:0009066)		21	0.322614	0.963922	0.600775	0.644015	1	4559	tags=24%, list=11%, signal=27%
KINASE_ACTIVITY(GO:0016301)	KINASE_ACTIVITY(GO:0016301)		1998	0.219923	0.956042	0.60499	0.653472	1	7926	tags=27%, list=20%, signal=32%
CHROMATIN_ORGANIZATION(GO:0006325)	CHROMATIN_ORGANIZATION(GO:0006325)		71	0.214304	0.950425	0.592885	0.663358	1	8399	tags=27%, list=21%, signal=34%
PURINE_NUCLEOSIDE_MONOPHOSPHATE_METABOLIC_PROCESS(GO:0009126)	PURINE_NUCLEOSIDE_MONOPHOSPHATE_METABOLIC_PROCESS(GO:0009126)		124	0.223056	0.947176	0.494692	0.6697	1	10636	tags=38%, list=26%, signal=51%
RIBONUCLEOSIDE_MONOPHOSPHATE_METABOLIC_PROCESS(GO:0009161)	RIBONUCLEOSIDE_MONOPHOSPHATE_METABOLIC_PROCESS(GO:0009161)		124	0.223056	0.947176	0.494692	0.66796	1	10636	tags=38%, list=26%, signal=51%
PURINE_RIBONUCLEOSIDE_MONOPHOSPHATE_METABOLIC_PROCESS(GO:0009167)	PURINE_RIBONUCLEOSIDE_MONOPHOSPHATE_METABOLIC_PROCESS(GO:0009167)		124	0.223056	0.947176	0.494692	0.66623	1	10636	tags=38%, list=26%, signal=51%
TRANSCRIPTION_INITIATION_FROM_RNA_POLYMERASE_II_PROMOTER(GO:0006367)	TRANSCRIPTION_INITIATION_FROM_RNA_POLYMERASE_II_PROMOTER(GO:0006367)		19	0.262441	0.941423	0.367925	0.67336	1	1465	tags=11%, list=4%, signal=11%
UBIQUITIN_DEPENDENT_PROTEIN_CATABOLIC_PROCESS(GO:0006511)	UBIQUITIN_DEPENDENT_PROTEIN_CATABOLIC_PROCESS(GO:0006511)		85	0.217258	0.940871	0.504799	0.67278	1	11993	tags=36%, list=30%, signal=52%
MODIFICATION_DEPENDENT_PROTEIN_CATABOLIC_PROCESS(GO:0019941)	MODIFICATION_DEPENDENT_PROTEIN_CATABOLIC_PROCESS(GO:0019941)		85	0.217258	0.940871	0.504799	0.67105	1	11993	tags=36%, list=30%, signal=52%
MODIFICATION_DEPENDENT_MACROMOLECULE_CATABOLIC_PROCESS(GO:0043632)	MODIFICATION_DEPENDENT_MACROMOLECULE_CATABOLIC_PROCESS(GO:0043632)		85	0.217258	0.940871	0.504799	0.66933	1	11993	tags=36%, list=30%, signal=52%
CELLULAR_CARBOHYDRATE_METABOLIC_PROCESS(GO:0044262)	CELLULAR_CARBOHYDRATE_METABOLIC_PROCESS(GO:0044262)		174	0.208309	0.939625	0.497967	0.669005	1	5296	tags=20%, list=13%, signal=23%
PROTEOLYSIS_INVOLVED_IN_CELLULAR_PROTEIN_CATABOLIC_PROCESS(GO:0051603)	PROTEOLYSIS_INVOLVED_IN_CELLULAR_PROTEIN_CATABOLIC_PROCESS(GO:0051603)		101	0.22944	0.937521	0.371698	0.671156	1	11993	tags=35%, list=30%, signal=49%
CELLULAR_PROTEIN_CATABOLIC_PROCESS(GO:0044257)	CELLULAR_PROTEIN_CATABOLIC_PROCESS(GO:0044257)		101	0.22944	0.937521	0.371698	0.669448	1	11993	tags=35%, list=30%, signal=49%
SIGNAL_RECOGNITION_PARTICLE(GO:0048500)	SIGNAL_RECOGNITION_PARTICLE(GO:0048500)		18	0.36001	0.932485	0.484076	0.6779	1	13835	tags=78%, list=34%, signal=118%
7S_RNA_BINDING(GO:0008312)	7S_RNA_BINDING(GO:0008312)		18	0.36001	0.932485	0.484076	0.676183	1	13835	tags=78%, list=34%, signal=118%
NUCLEOSIDE_MONOPHOSPHATE_METABOLIC_PROCESS(GO:0009123)	NUCLEOSIDE_MONOPHOSPHATE_METABOLIC_PROCESS(GO:0009123)		128	0.217099	0.931972	0.494692	0.675296	1	10636	tags=38%, list=26%, signal=51%
SULFUR_COMPOUND_BINDING(GO:1901681)	SULFUR_COMPOUND_BINDING(GO:1901681)		28	0.247137	0.920628	0.686992	0.694107	1	8642	tags=36%, list=21%, signal=45%
CYSTEINE_TYPE_PEPTIDASE_ACTIVITY(GO:0008234)	CYSTEINE_TYPE_PEPTIDASE_ACTIVITY(GO:0008234)		118	0.238538	0.915799	0.680808	0.700853	1	7578	tags=27%, list=19%, signal=33%
CATALYTIC_ACTIVITY__ACTING_ON_A_PROTEIN(GO:0140096)	CATALYTIC_ACTIVITY__ACTING_ON_A_PROTEIN(GO:0140096)		2597	0.200134	0.913334	0.60499	0.703756	1	7944	tags=26%, list=20%, signal=30%
DNA_DIRECTED_5'_3'_RNA_POLYMERASE_ACTIVITY(GO:0003899)	DNA_DIRECTED_5'_3'_RNA_POLYMERASE_ACTIVITY(GO:0003899)		65	0.196217	0.912556	0.352941	0.702958	1	5935	tags=17%, list=15%, signal=20%
NUCLEOTIDE_EXCISION_REPAIR(GO:0006289)	NUCLEOTIDE_EXCISION_REPAIR(GO:0006289)		16	0.230349	0.907394	0.500994	0.710732	1	8008	tags=31%, list=20%, signal=39%
ELECTRON_TRANSPORT_CHAIN(GO:0022900)	ELECTRON_TRANSPORT_CHAIN(GO:0022900)		15	0.40444	0.905987	0.59802	0.711601	1	13444	tags=60%, list=33%, signal=90%
DRUG_BINDING(GO:0008144)	DRUG_BINDING(GO:0008144)		2308	0.190226	0.905103	0.800416	0.711094	1	9040	tags=28%, list=22%, signal=34%
POLYSACCHARIDE_BINDING(GO:0030247)	POLYSACCHARIDE_BINDING(GO:0030247)		68	0.286375	0.903029	0.588358	0.712265	1	9275	tags=40%, list=23%, signal=51%
PATTERN_BINDING(GO:0001871)	PATTERN_BINDING(GO:0001871)		68	0.286375	0.903029	0.588358	0.710507	1	9275	tags=40%, list=23%, signal=51%
PROTEIN_BINDING(GO:0005515)	PROTEIN_BINDING(GO:0005515)		4339	0.155274	0.902147	0.588957	0.711234	1	8451	tags=23%, list=21%, signal=25%
ANCHORED_COMPONENT_OF_MEMBRANE(GO:0031225)	ANCHORED_COMPONENT_OF_MEMBRANE(GO:0031225)		15	0.284765	0.901118	0.503198	0.711485	1	4535	tags=20%, list=11%, signal=23%
POLYSACCHARIDE_BIOSYNTHETIC_PROCESS(GO:0000271)	POLYSACCHARIDE_BIOSYNTHETIC_PROCESS(GO:0000271)		70	0.240852	0.899899	0.581028	0.713689	1	5296	tags=24%, list=13%, signal=28%
GLUCAN_BIOSYNTHETIC_PROCESS(GO:0009250)	GLUCAN_BIOSYNTHETIC_PROCESS(GO:0009250)		70	0.240852	0.899899	0.581028	0.711944	1	5296	tags=24%, list=13%, signal=28%
CELLULAR_POLYSACCHARIDE_BIOSYNTHETIC_PROCESS(GO:0033692)	CELLULAR_POLYSACCHARIDE_BIOSYNTHETIC_PROCESS(GO:0033692)		70	0.240852	0.899899	0.581028	0.710207	1	5296	tags=24%, list=13%, signal=28%
BETA_GLUCAN_METABOLIC_PROCESS(GO:0051273)	BETA_GLUCAN_METABOLIC_PROCESS(GO:0051273)		70	0.240852	0.899899	0.581028	0.708479	1	5296	tags=24%, list=13%, signal=28%
BETA_GLUCAN_BIOSYNTHETIC_PROCESS(GO:0051274)	BETA_GLUCAN_BIOSYNTHETIC_PROCESS(GO:0051274)		70	0.240852	0.899899	0.581028	0.70676	1	5296	tags=24%, list=13%, signal=28%
CATION_TRANSMEMBRANE_TRANSPORT(GO:0098655)	CATION_TRANSMEMBRANE_TRANSPORT(GO:0098655)		102	0.205939	0.89763	0.273256	0.70799	1	10682	tags=37%, list=26%, signal=51%
INORGANIC_ION_TRANSMEMBRANE_TRANSPORT(GO:0098660)	INORGANIC_ION_TRANSMEMBRANE_TRANSPORT(GO:0098660)		102	0.205939	0.89763	0.273256	0.70628	1	10682	tags=37%, list=26%, signal=51%
INORGANIC_CATION_TRANSMEMBRANE_TRANSPORT(GO:0098662)	INORGANIC_CATION_TRANSMEMBRANE_TRANSPORT(GO:0098662)		102	0.205939	0.89763	0.273256	0.704578	1	10682	tags=37%, list=26%, signal=51%
ADENYL_NUCLEOTIDE_BINDING(GO:0030554)	ADENYL_NUCLEOTIDE_BINDING(GO:0030554)		2462	0.202965	0.896889	0.889813	0.704077	1	9044	tags=29%, list=22%, signal=35%
GLUCOSYLTRANSFERASE_ACTIVITY(GO:0046527)	GLUCOSYLTRANSFERASE_ACTIVITY(GO:0046527)		124	0.224474	0.893672	0.493902	0.707991	1	3546	tags=17%, list=9%, signal=19%
ADENYL_RIBONUCLEOTIDE_BINDING(GO:0032559)	ADENYL_RIBONUCLEOTIDE_BINDING(GO:0032559)		2456	0.202528	0.893148	0.889813	0.707096	1	9044	tags=29%, list=22%, signal=35%
MACROMOLECULE_CATABOLIC_PROCESS(GO:0009057)	MACROMOLECULE_CATABOLIC_PROCESS(GO:0009057)		161	0.171526	0.892684	0.47929	0.705758	1	10150	tags=27%, list=25%, signal=36%
DRUG_TRANSMEMBRANE_TRANSPORT(GO:0006855)	DRUG_TRANSMEMBRANE_TRANSPORT(GO:0006855)		76	0.231407	0.89233	0.612245	0.704631	1	3112	tags=14%, list=8%, signal=16%
RESPONSE_TO_DRUG(GO:0042493)	RESPONSE_TO_DRUG(GO:0042493)		76	0.231407	0.89233	0.612245	0.702957	1	3112	tags=14%, list=8%, signal=16%
DRUG_TRANSPORT(GO:0015893)	DRUG_TRANSPORT(GO:0015893)		76	0.231407	0.89233	0.612245	0.701291	1	3112	tags=14%, list=8%, signal=16%
DISACCHARIDE_BIOSYNTHETIC_PROCESS(GO:0046351)	DISACCHARIDE_BIOSYNTHETIC_PROCESS(GO:0046351)		30	0.243423	0.88798	0.610879	0.706706	1	9228	tags=43%, list=23%, signal=56%
CYTOSKELETON(GO:0005856)	CYTOSKELETON(GO:0005856)		73	0.203832	0.887702	0.694779	0.705164	1	5577	tags=16%, list=14%, signal=19%
MEMBRANE_ENCLOSED_LUMEN(GO:0031974)	MEMBRANE_ENCLOSED_LUMEN(GO:0031974)		104	0.174151	0.886343	0.68866	0.705833	1	11062	tags=31%, list=27%, signal=42%
ORGANELLE_LUMEN(GO:0043233)	ORGANELLE_LUMEN(GO:0043233)		104	0.174151	0.886343	0.68866	0.704176	1	11062	tags=31%, list=27%, signal=42%
INTRACELLULAR_ORGANELLE_LUMEN(GO:0070013)	INTRACELLULAR_ORGANELLE_LUMEN(GO:0070013)		104	0.174151	0.886343	0.68866	0.702527	1	11062	tags=31%, list=27%, signal=42%
PROTEIN_LOCALIZATION_TO_ENDOPLASMIC_RETICULUM(GO:0070972)	PROTEIN_LOCALIZATION_TO_ENDOPLASMIC_RETICULUM(GO:0070972)		32	0.24195	0.882263	0.496868	0.710685	1	12179	tags=50%, list=30%, signal=71%
ATP_BINDING(GO:0005524)	ATP_BINDING(GO:0005524)		2204	0.1849	0.864573	0.800416	0.737169	1	9040	tags=28%, list=22%, signal=34%
CALCIUM_DEPENDENT_PHOSPHOLIPID_BINDING(GO:0005544)	CALCIUM_DEPENDENT_PHOSPHOLIPID_BINDING(GO:0005544)		16	0.361981	0.853588	0.698113	0.752386	1	5949	tags=25%, list=15%, signal=29%
GLYCEROPHOSPHOLIPID_BIOSYNTHETIC_PROCESS(GO:0046474)	GLYCEROPHOSPHOLIPID_BIOSYNTHETIC_PROCESS(GO:0046474)		24	0.257659	0.838037	0.810757	0.772399	1	30021	tags=100%, list=74%, signal=388%
CELL_WALL_BIOGENESIS(GO:0042546)	CELL_WALL_BIOGENESIS(GO:0042546)		20	0.245809	0.819212	0.677551	0.798782	1	11144	tags=40%, list=28%, signal=55%
CYTOSKELETAL_PROTEIN_BINDING(GO:0008092)	CYTOSKELETAL_PROTEIN_BINDING(GO:0008092)		173	0.181521	0.801545	0.892713	0.82442	1	10355	tags=25%, list=26%, signal=33%
UBIQUITIN_PROTEIN_LIGASE_BINDING(GO:0031625)	UBIQUITIN_PROTEIN_LIGASE_BINDING(GO:0031625)		16	0.248672	0.800661	0.692929	0.824699	1	11476	tags=44%, list=28%, signal=61%
UBIQUITIN_LIKE_PROTEIN_LIGASE_BINDING(GO:0044389)	UBIQUITIN_LIKE_PROTEIN_LIGASE_BINDING(GO:0044389)		16	0.248672	0.800661	0.692929	0.822803	1	11476	tags=44%, list=28%, signal=61%
TRANSLATIONAL_INITIATION(GO:0006413)	TRANSLATIONAL_INITIATION(GO:0006413)		41	0.249608	0.794497	0.481262	0.830005	1	6748	tags=27%, list=17%, signal=32%
CHROMATIN_BINDING(GO:0003682)	CHROMATIN_BINDING(GO:0003682)		39	0.25062	0.77984	0.683897	0.847391	1	9659	tags=26%, list=24%, signal=34%
GPI_ANCHOR_BIOSYNTHETIC_PROCESS(GO:0006506)	GPI_ANCHOR_BIOSYNTHETIC_PROCESS(GO:0006506)		22	0.257646	0.77929	0.790607	0.846661	1	30021	tags=100%, list=74%, signal=388%
PROTEIN_LIPIDATION(GO:0006497)	PROTEIN_LIPIDATION(GO:0006497)		22	0.257646	0.77929	0.790607	0.844733	1	30021	tags=100%, list=74%, signal=388%
PHOSPHATIDYLINOSITOL_BIOSYNTHETIC_PROCESS(GO:0006661)	PHOSPHATIDYLINOSITOL_BIOSYNTHETIC_PROCESS(GO:0006661)		22	0.257646	0.77929	0.790607	0.842813	1	30021	tags=100%, list=74%, signal=388%
LIPOPROTEIN_METABOLIC_PROCESS(GO:0042157)	LIPOPROTEIN_METABOLIC_PROCESS(GO:0042157)		22	0.257646	0.77929	0.790607	0.840902	1	30021	tags=100%, list=74%, signal=388%
LIPOPROTEIN_BIOSYNTHETIC_PROCESS(GO:0042158)	LIPOPROTEIN_BIOSYNTHETIC_PROCESS(GO:0042158)		22	0.257646	0.77929	0.790607	0.838999	1	30021	tags=100%, list=74%, signal=388%
PROTEIN_CATABOLIC_PROCESS(GO:0030163)	PROTEIN_CATABOLIC_PROCESS(GO:0030163)		109	0.184039	0.774095	0.701887	0.841627	1	11993	tags=34%, list=30%, signal=48%
MITOCHONDRION(GO:0005739)	MITOCHONDRION(GO:0005739)		118	0.198459	0.769172	0.770713	0.847146	1	10651	tags=35%, list=26%, signal=47%
ENERGY_DERIVATION_BY_OXIDATION_OF_ORGANIC_COMPOUNDS(GO:0015980)	ENERGY_DERIVATION_BY_OXIDATION_OF_ORGANIC_COMPOUNDS(GO:0015980)		23	0.239406	0.767933	0.894841	0.846835	1	7228	tags=30%, list=18%, signal=37%
CELLULAR_RESPIRATION(GO:0045333)	CELLULAR_RESPIRATION(GO:0045333)		23	0.239406	0.767933	0.894841	0.844936	1	7228	tags=30%, list=18%, signal=37%
ENZYME_BINDING(GO:0019899)	ENZYME_BINDING(GO:0019899)		78	0.183207	0.752934	0.895257	0.860292	1	9942	tags=31%, list=25%, signal=41%
RNA_3'_END_PROCESSING(GO:0031123)	RNA_3'_END_PROCESSING(GO:0031123)		20	0.217538	0.749089	0.785714	0.862393	1	10793	tags=25%, list=27%, signal=34%
RNA_METHYLTRANSFERASE_ACTIVITY(GO:0008173)	RNA_METHYLTRANSFERASE_ACTIVITY(GO:0008173)		21	0.20692	0.739872	0.617761	0.871309	1	10531	tags=33%, list=26%, signal=45%
RAS_GTPASE_BINDING(GO:0017016)	RAS_GTPASE_BINDING(GO:0017016)		40	0.212894	0.730192	0.798817	0.881087	1	6871	tags=25%, list=17%, signal=30%
SMALL_GTPASE_BINDING(GO:0031267)	SMALL_GTPASE_BINDING(GO:0031267)		40	0.212894	0.730192	0.798817	0.879134	1	6871	tags=25%, list=17%, signal=30%
PYRIMIDINE_NUCLEOTIDE_METABOLIC_PROCESS(GO:0006220)	PYRIMIDINE_NUCLEOTIDE_METABOLIC_PROCESS(GO:0006220)		25	0.190122	0.71615	0.795113	0.891587	1	7292	tags=24%, list=18%, signal=29%
MOTOR_ACTIVITY(GO:0003774)	MOTOR_ACTIVITY(GO:0003774)		132	0.205672	0.711926	0.889813	0.894825	1	10863	tags=28%, list=27%, signal=38%
POLYGALACTURONASE_ACTIVITY(GO:0004650)	POLYGALACTURONASE_ACTIVITY(GO:0004650)		41	0.199489	0.710563	0.894841	0.894622	1	5514	tags=17%, list=14%, signal=20%
LIPID_LOCALIZATION(GO:0010876)	LIPID_LOCALIZATION(GO:0010876)		16	0.258725	0.708886	0.692308	0.893993	1	4805	tags=19%, list=12%, signal=21%
NUCLEAR_LUMEN(GO:0031981)	NUCLEAR_LUMEN(GO:0031981)		90	0.132892	0.708121	0.892276	0.892871	1	12583	tags=33%, list=31%, signal=48%
PHOSPHORIC_DIESTER_HYDROLASE_ACTIVITY(GO:0008081)	PHOSPHORIC_DIESTER_HYDROLASE_ACTIVITY(GO:0008081)		42	0.229912	0.70791	0.891616	0.891125	1	6745	tags=19%, list=17%, signal=23%
MRNA_PROCESSING(GO:0006397)	MRNA_PROCESSING(GO:0006397)		72	0.15347	0.70698	0.802495	0.889701	1	12075	tags=28%, list=30%, signal=40%
RIBONUCLEOPROTEIN_COMPLEX_BINDING(GO:0043021)	RIBONUCLEOPROTEIN_COMPLEX_BINDING(GO:0043021)		16	0.233009	0.706419	0.704981	0.888291	1	6626	tags=25%, list=16%, signal=30%
ORGANELLE_ORGANIZATION(GO:0006996)	ORGANELLE_ORGANIZATION(GO:0006996)		188	0.136631	0.697693	0.897087	0.895129	1	8124	tags=20%, list=20%, signal=25%
MRNA_METABOLIC_PROCESS(GO:0016071)	MRNA_METABOLIC_PROCESS(GO:0016071)		81	0.144531	0.693902	0.807302	0.898181	1	12231	tags=28%, list=30%, signal=41%
ENZYME_INHIBITOR_ACTIVITY(GO:0004857)	ENZYME_INHIBITOR_ACTIVITY(GO:0004857)		103	0.170374	0.686579	0.892057	0.902713	1	6771	tags=17%, list=17%, signal=21%
HISTONE_MODIFICATION(GO:0016570)	HISTONE_MODIFICATION(GO:0016570)		33	0.195446	0.672622	0.892929	0.917371	1	12958	tags=39%, list=32%, signal=58%
COVALENT_CHROMATIN_MODIFICATION(GO:0016569)	COVALENT_CHROMATIN_MODIFICATION(GO:0016569)		33	0.195446	0.672622	0.892929	0.915394	1	12958	tags=39%, list=32%, signal=58%
TRANSCRIPTION_FACTOR_COMPLEX(GO:0005667)	TRANSCRIPTION_FACTOR_COMPLEX(GO:0005667)		32	0.151629	0.654565	0.804878	0.932099	1	1326	tags=6%, list=3%, signal=6%
TRANSFERASE_COMPLEX(GO:1990234)	TRANSFERASE_COMPLEX(GO:1990234)		89	0.143151	0.643565	0.77686	0.942263	1	11900	tags=36%, list=29%, signal=51%
MICROTUBULE_ASSOCIATED_COMPLEX(GO:0005875)	MICROTUBULE_ASSOCIATED_COMPLEX(GO:0005875)		20	0.196804	0.642846	0.898467	0.940749	1	10011	tags=30%, list=25%, signal=40%
PEPTIDYL_LYSINE_MODIFICATION(GO:0018205)	PEPTIDYL_LYSINE_MODIFICATION(GO:0018205)		30	0.184431	0.636839	0.767578	0.942716	1	8399	tags=23%, list=21%, signal=29%
IONOTROPIC_GLUTAMATE_RECEPTOR_ACTIVITY(GO:0004970)	IONOTROPIC_GLUTAMATE_RECEPTOR_ACTIVITY(GO:0004970)		27	0.218209	0.570477	0.806653	0.977913	1	9464	tags=37%, list=23%, signal=48%
EXTRACELLULAR_LIGAND_GATED_ION_CHANNEL_ACTIVITY(GO:0005230)	EXTRACELLULAR_LIGAND_GATED_ION_CHANNEL_ACTIVITY(GO:0005230)		27	0.218209	0.570477	0.806653	0.975833	1	9464	tags=37%, list=23%, signal=48%
GLUTAMATE_RECEPTOR_ACTIVITY(GO:0008066)	GLUTAMATE_RECEPTOR_ACTIVITY(GO:0008066)		27	0.218209	0.570477	0.806653	0.973761	1	9464	tags=37%, list=23%, signal=48%
TRANSMITTER_GATED_ION_CHANNEL_ACTIVITY(GO:0022824)	TRANSMITTER_GATED_ION_CHANNEL_ACTIVITY(GO:0022824)		27	0.218209	0.570477	0.806653	0.971698	1	9464	tags=37%, list=23%, signal=48%
TRANSMITTER_GATED_CHANNEL_ACTIVITY(GO:0022835)	TRANSMITTER_GATED_CHANNEL_ACTIVITY(GO:0022835)		27	0.218209	0.570477	0.806653	0.969643	1	9464	tags=37%, list=23%, signal=48%
NEUROTRANSMITTER_RECEPTOR_ACTIVITY(GO:0030594)	NEUROTRANSMITTER_RECEPTOR_ACTIVITY(GO:0030594)		27	0.218209	0.570477	0.806653	0.967598	1	9464	tags=37%, list=23%, signal=48%
MICROTUBULE_BASED_PROCESS(GO:0007017)	MICROTUBULE_BASED_PROCESS(GO:0007017)		135	0.136553	0.545242	0.889813	0.977195	1	10978	tags=25%, list=27%, signal=34%
MICROTUBULE_BASED_MOVEMENT(GO:0007018)	MICROTUBULE_BASED_MOVEMENT(GO:0007018)		105	0.149312	0.523564	0.889813	0.984523	1	10863	tags=25%, list=27%, signal=34%
MOVEMENT_OF_CELL_OR_SUBCELLULAR_COMPONENT(GO:0006928)	MOVEMENT_OF_CELL_OR_SUBCELLULAR_COMPONENT(GO:0006928)		105	0.149312	0.523564	0.889813	0.982459	1	10863	tags=25%, list=27%, signal=34%
MICROTUBULE_MOTOR_ACTIVITY(GO:0003777)	MICROTUBULE_MOTOR_ACTIVITY(GO:0003777)		105	0.149312	0.523564	0.889813	0.980404	1	10863	tags=25%, list=27%, signal=34%
TRANSMEMBRANE_SIGNALING_RECEPTOR_ACTIVITY(GO:0004888)	TRANSMEMBRANE_SIGNALING_RECEPTOR_ACTIVITY(GO:0004888)		31	0.189563	0.481549	0.889813	0.988865	1	9464	tags=32%, list=23%, signal=42%
GPI_ANCHOR_METABOLIC_PROCESS(GO:0006505)	GPI_ANCHOR_METABOLIC_PROCESS(GO:0006505)		24	0.118577	0.39372	0.89336	0.999965	1	1538	tags=4%, list=4%, signal=4%
EXTRACELLULAR_MATRIX(GO:0031012)	EXTRACELLULAR_MATRIX(GO:0031012)		18	0.160295	0.328573	0.897087	1	1	11785	tags=28%, list=29%, signal=39%
EXTRACELLULAR_REGION_PART(GO:0044421)	EXTRACELLULAR_REGION_PART(GO:0044421)		18	0.160295	0.328573	0.897087	0.999661	1	11785	tags=28%, list=29%, signal=39%

## Sheet: D
NAME	GS<br> follow link to MSigDB	GS DETAILS	SIZE	ES	NES	NOM p-val	FDR q-val	FWER p-val	RANK AT MAX	LEADING EDGE
OXIDOREDUCTASE_ACTIVITY__ACTING_ON_SINGLE_DONORS_WITH_INCORPORATION_OF_MOLECULAR_OXYGEN(GO:0016701)	OXIDOREDUCTASE_ACTIVITY__ACTING_ON_SINGLE_DONORS_WITH_INCORPORATION_OF_MOLECULAR_OXYGEN(GO:0016701)	Details ...	86	-0.543497	-2.13523	0	0.053	0	5377	tags=37%, list=13%, signal=43%
2_IRON__2_SULFUR_CLUSTER_BINDING(GO:0051537)	2_IRON__2_SULFUR_CLUSTER_BINDING(GO:0051537)	Details ...	19	-0.662826	-1.99957	0	0.053	0.053	4658	tags=63%, list=12%, signal=71%
OXIDOREDUCTASE_ACTIVITY__ACTING_ON_SINGLE_DONORS_WITH_INCORPORATION_OF_MOLECULAR_OXYGEN__INCORPORATION_OF_TWO_ATOMS_OF_OXYGEN(GO:0016702)	OXIDOREDUCTASE_ACTIVITY__ACTING_ON_SINGLE_DONORS_WITH_INCORPORATION_OF_MOLECULAR_OXYGEN__INCORPORATION_OF_TWO_ATOMS_OF_OXYGEN(GO:0016702)	Details ...	70	-0.552667	-1.97671	0	0.053	0.053	3774	tags=33%, list=9%, signal=36%
DIOXYGENASE_ACTIVITY(GO:0051213)	DIOXYGENASE_ACTIVITY(GO:0051213)	Details ...	73	-0.541532	-1.97157	0	0.053	0.053	5377	tags=36%, list=13%, signal=41%
PURINE_NUCLEOSIDE_METABOLIC_PROCESS(GO:0042278)	PURINE_NUCLEOSIDE_METABOLIC_PROCESS(GO:0042278)	Details ...	18	-0.452766	-1.85448	0	0.271963	0.34	6111	tags=33%, list=15%, signal=39%
PURINE_RIBONUCLEOSIDE_METABOLIC_PROCESS(GO:0046128)	PURINE_RIBONUCLEOSIDE_METABOLIC_PROCESS(GO:0046128)	Details ...	18	-0.452766	-1.85448	0	0.226636	0.34	6111	tags=33%, list=15%, signal=39%
GUANOSINE_CONTAINING_COMPOUND_METABOLIC_PROCESS(GO:1901068)	GUANOSINE_CONTAINING_COMPOUND_METABOLIC_PROCESS(GO:1901068)	Details ...	18	-0.452766	-1.85448	0	0.194259	0.34	6111	tags=33%, list=15%, signal=39%
MONOSACCHARIDE_METABOLIC_PROCESS(GO:0005996)	MONOSACCHARIDE_METABOLIC_PROCESS(GO:0005996)	Details ...	40	-0.501703	-1.77817	0	0.41834	0.432	5846	tags=40%, list=14%, signal=47%
CARBON_CARBON_LYASE_ACTIVITY(GO:0016830)	CARBON_CARBON_LYASE_ACTIVITY(GO:0016830)	Details ...	84	-0.398594	-1.76915	0	0.400046	0.481	7181	tags=35%, list=18%, signal=42%
ALDEHYDE_LYASE_ACTIVITY(GO:0016832)	ALDEHYDE_LYASE_ACTIVITY(GO:0016832)	Details ...	16	-0.528262	-1.7691	0	0.365341	0.481	3104	tags=44%, list=8%, signal=47%
PHOSPHATASE_ACTIVITY(GO:0016791)	PHOSPHATASE_ACTIVITY(GO:0016791)	Details ...	93	-0.444495	-1.74785	0	0.3751	0.481	8730	tags=40%, list=22%, signal=51%
HEXOSE_METABOLIC_PROCESS(GO:0019318)	HEXOSE_METABOLIC_PROCESS(GO:0019318)	Details ...	34	-0.422784	-1.71644	0	0.44898	0.521	5846	tags=35%, list=14%, signal=41%
TRANSCRIPTION_FACTOR_ACTIVITY__PROTEIN_BINDING(GO:0000988)	TRANSCRIPTION_FACTOR_ACTIVITY__PROTEIN_BINDING(GO:0000988)	Details ...	53	-0.374081	-1.68677	0	0.514533	0.521	2070	tags=17%, list=5%, signal=18%
OXIDOREDUCTASE_ACTIVITY__ACTING_ON_PAIRED_DONORS__WITH_INCORPORATION_OR_REDUCTION_OF_MOLECULAR_OXYGEN(GO:0016705)	OXIDOREDUCTASE_ACTIVITY__ACTING_ON_PAIRED_DONORS__WITH_INCORPORATION_OR_REDUCTION_OF_MOLECULAR_OXYGEN(GO:0016705)	Details ...	317	-0.338915	-1.67863	0	0.530809	0.521	4867	tags=25%, list=12%, signal=28%
INTRAMOLECULAR_OXIDOREDUCTASE_ACTIVITY(GO:0016860)	INTRAMOLECULAR_OXIDOREDUCTASE_ACTIVITY(GO:0016860)	Details ...	30	-0.411968	-1.66876	0	0.539915	0.521	7990	tags=33%, list=20%, signal=42%
OXIDATION_REDUCTION_PROCESS(GO:0055114)	OXIDATION_REDUCTION_PROCESS(GO:0055114)	Details ...	1534	-0.291094	-1.66595	0	0.513317	0.566	7509	tags=28%, list=19%, signal=33%
PHOTOSYNTHESIS__LIGHT_REACTION(GO:0019684)	PHOTOSYNTHESIS__LIGHT_REACTION(GO:0019684)	Details ...	16	-0.768852	-1.66122	0	0.500485	0.632	4765	tags=69%, list=12%, signal=78%
IRON_ION_BINDING(GO:0005506)	IRON_ION_BINDING(GO:0005506)	Details ...	319	-0.330575	-1.65806	0	0.489543	0.632	7479	tags=31%, list=18%, signal=38%
SMALL_MOLECULE_METABOLIC_PROCESS(GO:0044281)	SMALL_MOLECULE_METABOLIC_PROCESS(GO:0044281)	Details ...	696	-0.276109	-1.64709	0	0.489977	0.632	7896	tags=28%, list=20%, signal=34%
CARBOXY_LYASE_ACTIVITY(GO:0016831)	CARBOXY_LYASE_ACTIVITY(GO:0016831)	Details ...	56	-0.383539	-1.63774	0	0.498947	0.632	7181	tags=32%, list=18%, signal=39%
TETRAPYRROLE_METABOLIC_PROCESS(GO:0033013)	TETRAPYRROLE_METABOLIC_PROCESS(GO:0033013)	Details ...	37	-0.531831	-1.63306	0	0.485207	0.632	6889	tags=54%, list=17%, signal=65%
PIGMENT_METABOLIC_PROCESS(GO:0042440)	PIGMENT_METABOLIC_PROCESS(GO:0042440)	Details ...	22	-0.544197	-1.63143	0	0.469986	0.632	7361	tags=64%, list=18%, signal=78%
METALLOPEPTIDASE_ACTIVITY(GO:0008237)	METALLOPEPTIDASE_ACTIVITY(GO:0008237)	Details ...	80	-0.495862	-1.62065	0	0.481291	0.686	9468	tags=43%, list=23%, signal=55%
TETRAPYRROLE_BIOSYNTHETIC_PROCESS(GO:0033014)	TETRAPYRROLE_BIOSYNTHETIC_PROCESS(GO:0033014)	Details ...	31	-0.515878	-1.62035	0	0.463446	0.686	7704	tags=52%, list=19%, signal=64%
METALLOENDOPEPTIDASE_ACTIVITY(GO:0004222)	METALLOENDOPEPTIDASE_ACTIVITY(GO:0004222)	Details ...	69	-0.521274	-1.61734	0	0.452546	0.686	9468	tags=43%, list=23%, signal=57%
HYDROLASE_ACTIVITY__ACTING_ON_CARBON_NITROGEN_(BUT_NOT_PEPTIDE)_BONDS(GO:0016810)	HYDROLASE_ACTIVITY__ACTING_ON_CARBON_NITROGEN_(BUT_NOT_PEPTIDE)_BONDS(GO:0016810)	Details ...	48	-0.571408	-1.59677	0	0.493363	0.686	8804	tags=52%, list=22%, signal=67%
PHOTOSYNTHESIS(GO:0015979)	PHOTOSYNTHESIS(GO:0015979)	Details ...	85	-0.814956	-1.59628	0	0.480906	0.686	5651	tags=85%, list=14%, signal=98%
ENDORIBONUCLEASE_ACTIVITY__PRODUCING_5'_PHOSPHOMONOESTERS(GO:0016891)	ENDORIBONUCLEASE_ACTIVITY__PRODUCING_5'_PHOSPHOMONOESTERS(GO:0016891)	Details ...	22	-0.629157	-1.59319	0	0.472968	0.686	9117	tags=55%, list=23%, signal=70%
ENDONUCLEASE_ACTIVITY__ACTIVE_WITH_EITHER_RIBO__OR_DEOXYRIBONUCLEIC_ACIDS_AND_PRODUCING_5'_PHOSPHOMONOESTERS(GO:0016893)	ENDONUCLEASE_ACTIVITY__ACTIVE_WITH_EITHER_RIBO__OR_DEOXYRIBONUCLEIC_ACIDS_AND_PRODUCING_5'_PHOSPHOMONOESTERS(GO:0016893)	Details ...	22	-0.629157	-1.59319	0	0.456659	0.686	9117	tags=55%, list=23%, signal=70%
ORGANIC_HYDROXY_COMPOUND_METABOLIC_PROCESS(GO:1901615)	ORGANIC_HYDROXY_COMPOUND_METABOLIC_PROCESS(GO:1901615)	Details ...	35	-0.546199	-1.59297	0	0.443204	0.686	7233	tags=43%, list=18%, signal=52%
PIGMENT_BIOSYNTHETIC_PROCESS(GO:0046148)	PIGMENT_BIOSYNTHETIC_PROCESS(GO:0046148)	Details ...	16	-0.518483	-1.58109	0	0.471357	0.686	7361	tags=56%, list=18%, signal=69%
PHOTOSYNTHETIC_MEMBRANE(GO:0034357)	PHOTOSYNTHETIC_MEMBRANE(GO:0034357)	Details ...	75	-0.827511	-1.57591	0	0.472475	0.686	5651	tags=87%, list=14%, signal=101%
HYDROLASE_ACTIVITY__ACTING_ON_CARBON_NITROGEN_(BUT_NOT_PEPTIDE)_BONDS__IN_LINEAR_AMIDES(GO:0016811)	HYDROLASE_ACTIVITY__ACTING_ON_CARBON_NITROGEN_(BUT_NOT_PEPTIDE)_BONDS__IN_LINEAR_AMIDES(GO:0016811)	Details ...	16	-0.687275	-1.57391	0	0.462605	0.686	6258	tags=63%, list=15%, signal=74%
OXIDOREDUCTASE_ACTIVITY(GO:0016491)	OXIDOREDUCTASE_ACTIVITY(GO:0016491)	Details ...	1768	-0.282456	-1.57261	0	0.4561	0.686	7509	tags=27%, list=19%, signal=31%
RIBONUCLEASE_III_ACTIVITY(GO:0004525)	RIBONUCLEASE_III_ACTIVITY(GO:0004525)	Details ...	15	-0.695797	-1.57223	0	0.44741	0.686	9117	tags=67%, list=23%, signal=86%
DOUBLE_STRANDED_RNA_SPECIFIC_RIBONUCLEASE_ACTIVITY(GO:0032296)	DOUBLE_STRANDED_RNA_SPECIFIC_RIBONUCLEASE_ACTIVITY(GO:0032296)	Details ...	15	-0.695797	-1.57223	0	0.434982	0.686	9117	tags=67%, list=23%, signal=86%
THYLAKOID(GO:0009579)	THYLAKOID(GO:0009579)	Details ...	79	-0.820887	-1.56141	0	0.453211	0.686	5651	tags=86%, list=14%, signal=100%
THYLAKOID_PART(GO:0044436)	THYLAKOID_PART(GO:0044436)	Details ...	79	-0.820887	-1.56141	0	0.441284	0.686	5651	tags=86%, list=14%, signal=100%
MONOOXYGENASE_ACTIVITY(GO:0004497)	MONOOXYGENASE_ACTIVITY(GO:0004497)	Details ...	40	-0.373937	-1.56042	0	0.431328	0.686	5834	tags=28%, list=14%, signal=32%
ALPHA_AMINO_ACID_METABOLIC_PROCESS(GO:1901605)	ALPHA_AMINO_ACID_METABOLIC_PROCESS(GO:1901605)	Details ...	102	-0.303902	-1.55912	0	0.424215	0.686	8993	tags=37%, list=22%, signal=48%
SMALL_MOLECULE_BIOSYNTHETIC_PROCESS(GO:0044283)	SMALL_MOLECULE_BIOSYNTHETIC_PROCESS(GO:0044283)	Details ...	306	-0.258979	-1.55885	0	0.415161	0.686	8163	tags=28%, list=20%, signal=35%
OXOACID_METABOLIC_PROCESS(GO:0043436)	OXOACID_METABOLIC_PROCESS(GO:0043436)	Details ...	438	-0.266835	-1.55115	0	0.419655	0.686	7305	tags=26%, list=18%, signal=32%
ORGANIC_ACID_METABOLIC_PROCESS(GO:0006082)	ORGANIC_ACID_METABOLIC_PROCESS(GO:0006082)	Details ...	439	-0.266458	-1.54891	0	0.414472	0.686	7305	tags=26%, list=18%, signal=32%
OXIDOREDUCTASE_ACTIVITY__ACTING_ON_THE_ALDEHYDE_OR_OXO_GROUP_OF_DONORS__NAD_OR_NADP_AS_ACCEPTOR(GO:0016620)	OXIDOREDUCTASE_ACTIVITY__ACTING_ON_THE_ALDEHYDE_OR_OXO_GROUP_OF_DONORS__NAD_OR_NADP_AS_ACCEPTOR(GO:0016620)	Details ...	23	-0.465505	-1.53887	0.0921305	0.449103	0.737	1794	tags=26%, list=4%, signal=27%
PHOTOSYSTEM(GO:0009521)	PHOTOSYSTEM(GO:0009521)	Details ...	71	-0.831942	-1.53673	0	0.441623	0.737	5651	tags=89%, list=14%, signal=103%
VITAMIN_METABOLIC_PROCESS(GO:0006766)	VITAMIN_METABOLIC_PROCESS(GO:0006766)	Details ...	26	-0.496558	-1.53564	0	0.442597	0.789	9517	tags=62%, list=24%, signal=80%
WATER_SOLUBLE_VITAMIN_METABOLIC_PROCESS(GO:0006767)	WATER_SOLUBLE_VITAMIN_METABOLIC_PROCESS(GO:0006767)	Details ...	26	-0.496558	-1.53564	0	0.43318	0.789	9517	tags=62%, list=24%, signal=80%
VITAMIN_BIOSYNTHETIC_PROCESS(GO:0009110)	VITAMIN_BIOSYNTHETIC_PROCESS(GO:0009110)	Details ...	26	-0.496558	-1.53564	0	0.424155	0.789	9517	tags=62%, list=24%, signal=80%
WATER_SOLUBLE_VITAMIN_BIOSYNTHETIC_PROCESS(GO:0042364)	WATER_SOLUBLE_VITAMIN_BIOSYNTHETIC_PROCESS(GO:0042364)	Details ...	26	-0.496558	-1.53564	0	0.415499	0.789	9517	tags=62%, list=24%, signal=80%
CARBOXYLIC_ACID_METABOLIC_PROCESS(GO:0019752)	CARBOXYLIC_ACID_METABOLIC_PROCESS(GO:0019752)	Details ...	433	-0.261866	-1.53422	0	0.411866	0.789	7305	tags=26%, list=18%, signal=31%
PHOTOSYSTEM_I(GO:0009522)	PHOTOSYSTEM_I(GO:0009522)		20	-0.888207	-1.5326	0	0.40707	0.789	4431	tags=90%, list=11%, signal=101%
PORPHYRIN_CONTAINING_COMPOUND_METABOLIC_PROCESS(GO:0006778)	PORPHYRIN_CONTAINING_COMPOUND_METABOLIC_PROCESS(GO:0006778)		20	-0.538422	-1.52628	0	0.4254	0.789	6889	tags=65%, list=17%, signal=78%
PHOSPHOFRUCTOKINASE_ACTIVITY(GO:0008443)	PHOSPHOFRUCTOKINASE_ACTIVITY(GO:0008443)		25	-0.457473	-1.52592	0.0984252	0.422476	0.789	3316	tags=24%, list=8%, signal=26%
CARBOHYDRATE_KINASE_ACTIVITY(GO:0019200)	CARBOHYDRATE_KINASE_ACTIVITY(GO:0019200)		25	-0.457473	-1.52592	0.0984252	0.414653	0.789	3316	tags=24%, list=8%, signal=26%
RIBONUCLEOSIDE_METABOLIC_PROCESS(GO:0009119)	RIBONUCLEOSIDE_METABOLIC_PROCESS(GO:0009119)		25	-0.351087	-1.52509	0.0932039	0.409866	0.789	1377	tags=16%, list=3%, signal=17%
MEMBRANE_PROTEIN_COMPLEX(GO:0098796)	MEMBRANE_PROTEIN_COMPLEX(GO:0098796)		258	-0.344712	-1.52422	0	0.403493	0.789	4471	tags=24%, list=11%, signal=27%
PHOSPHATIDYLINOSITOL_PHOSPHORYLATION(GO:0046854)	PHOSPHATIDYLINOSITOL_PHOSPHORYLATION(GO:0046854)		15	-0.566212	-1.51968	0	0.40711	0.831	8817	tags=47%, list=22%, signal=60%
LIPID_PHOSPHORYLATION(GO:0046834)	LIPID_PHOSPHORYLATION(GO:0046834)		15	-0.566212	-1.51968	0	0.400091	0.831	8817	tags=47%, list=22%, signal=60%
OXIDOREDUCTASE_COMPLEX(GO:1990204)	OXIDOREDUCTASE_COMPLEX(GO:1990204)		40	-0.806451	-1.51669	0	0.397825	0.886	5651	tags=88%, list=14%, signal=102%
DNA_TEMPLATED_TRANSCRIPTION__INITIATION(GO:0006352)	DNA_TEMPLATED_TRANSCRIPTION__INITIATION(GO:0006352)		53	-0.404005	-1.51234	0	0.398781	0.886	4464	tags=25%, list=11%, signal=28%
GENERATION_OF_PRECURSOR_METABOLITES_AND_ENERGY(GO:0006091)	GENERATION_OF_PRECURSOR_METABOLITES_AND_ENERGY(GO:0006091)		121	-0.315628	-1.49869	0	0.42613	0.886	3356	tags=19%, list=8%, signal=21%
COFACTOR_BINDING(GO:0048037)	COFACTOR_BINDING(GO:0048037)		958	-0.259585	-1.49819	0	0.420112	0.886	5180	tags=21%, list=13%, signal=23%
CATALYTIC_ACTIVITY__ACTING_ON_RNA(GO:0140098)	CATALYTIC_ACTIVITY__ACTING_ON_RNA(GO:0140098)		241	-0.259149	-1.49818	0	0.414284	0.886	9884	tags=30%, list=24%, signal=39%
COENZYME_BINDING(GO:0050662)	COENZYME_BINDING(GO:0050662)		453	-0.256419	-1.48966	0	0.425415	0.886	8358	tags=29%, list=21%, signal=36%
ANION_TRANSMEMBRANE_TRANSPORTER_ACTIVITY(GO:0008509)	ANION_TRANSMEMBRANE_TRANSPORTER_ACTIVITY(GO:0008509)		74	-0.318789	-1.48913	0	0.421515	0.886	6161	tags=28%, list=15%, signal=33%
AMINO_ACID_TRANSMEMBRANE_TRANSPORT(GO:0003333)	AMINO_ACID_TRANSMEMBRANE_TRANSPORT(GO:0003333)		26	-0.426878	-1.48866	0	0.418089	0.886	2048	tags=27%, list=5%, signal=28%
AMINO_ACID_TRANSPORT(GO:0006865)	AMINO_ACID_TRANSPORT(GO:0006865)		26	-0.426878	-1.48866	0	0.411849	0.886	2048	tags=27%, list=5%, signal=28%
CATALYTIC_ACTIVITY__ACTING_ON_A_TRNA(GO:0140101)	CATALYTIC_ACTIVITY__ACTING_ON_A_TRNA(GO:0140101)		123	-0.264119	-1.47878	0.0962264	0.432303	0.886	7573	tags=26%, list=19%, signal=32%
CELLULAR_AMINO_ACID_METABOLIC_PROCESS(GO:0006520)	CELLULAR_AMINO_ACID_METABOLIC_PROCESS(GO:0006520)		211	-0.299029	-1.47719	0.101392	0.428138	0.886	7268	tags=30%, list=18%, signal=36%
MEMBRANE_PART(GO:0044425)	MEMBRANE_PART(GO:0044425)		1321	-0.241669	-1.47618	0	0.423437	0.886	8044	tags=24%, list=20%, signal=29%
SERINE_TYPE_PEPTIDASE_ACTIVITY(GO:0008236)	SERINE_TYPE_PEPTIDASE_ACTIVITY(GO:0008236)		179	-0.435865	-1.47039	0.103734	0.426473	0.886	10359	tags=45%, list=26%, signal=60%
SERINE_HYDROLASE_ACTIVITY(GO:0017171)	SERINE_HYDROLASE_ACTIVITY(GO:0017171)		179	-0.435865	-1.47039	0.103734	0.42055	0.886	10359	tags=45%, list=26%, signal=60%
ENDOPEPTIDASE_ACTIVITY(GO:0004175)	ENDOPEPTIDASE_ACTIVITY(GO:0004175)		235	-0.3331	-1.46798	0	0.422203	0.886	10952	tags=33%, list=27%, signal=45%
THYLAKOID_MEMBRANE(GO:0042651)	THYLAKOID_MEMBRANE(GO:0042651)		42	-0.821963	-1.46608	0	0.421667	0.886	5651	tags=88%, list=14%, signal=102%
EXTRINSIC_COMPONENT_OF_MEMBRANE(GO:0019898)	EXTRINSIC_COMPONENT_OF_MEMBRANE(GO:0019898)		41	-0.786727	-1.46522	0	0.418751	0.886	5861	tags=80%, list=14%, signal=94%
DOUBLE_STRANDED_DNA_BINDING(GO:0003690)	DOUBLE_STRANDED_DNA_BINDING(GO:0003690)		61	-0.549761	-1.46174	0	0.423727	0.886	9950	tags=48%, list=25%, signal=63%
FLAVIN_ADENINE_DINUCLEOTIDE_BINDING(GO:0050660)	FLAVIN_ADENINE_DINUCLEOTIDE_BINDING(GO:0050660)		145	-0.292006	-1.46137	0	0.418913	0.886	9916	tags=34%, list=25%, signal=45%
CELLULAR_AMINO_ACID_CATABOLIC_PROCESS(GO:0009063)	CELLULAR_AMINO_ACID_CATABOLIC_PROCESS(GO:0009063)		15	-0.497382	-1.46112	0	0.414221	0.886	6258	tags=53%, list=15%, signal=63%
PHOSPHOLIPID_METABOLIC_PROCESS(GO:0006644)	PHOSPHOLIPID_METABOLIC_PROCESS(GO:0006644)		81	-0.331288	-1.46072	0	0.409649	0.886	9165	tags=26%, list=23%, signal=33%
PROTEOLYSIS(GO:0006508)	PROTEOLYSIS(GO:0006508)		485	-0.292203	-1.4599	0	0.40634	0.886	9574	tags=29%, list=24%, signal=38%
CELLULAR_ALDEHYDE_METABOLIC_PROCESS(GO:0006081)	CELLULAR_ALDEHYDE_METABOLIC_PROCESS(GO:0006081)		20	-0.399543	-1.45603	0	0.422606	0.886	5665	tags=40%, list=14%, signal=46%
MEMBRANE(GO:0016020)	MEMBRANE(GO:0016020)		2310	-0.234846	-1.45567	0	0.418099	0.886	8090	tags=24%, list=20%, signal=28%
LIGASE_ACTIVITY__FORMING_CARBON_NITROGEN_BONDS(GO:0016879)	LIGASE_ACTIVITY__FORMING_CARBON_NITROGEN_BONDS(GO:0016879)		47	-0.41324	-1.45561	0	0.4137	0.886	8093	tags=38%, list=20%, signal=48%
ENDORIBONUCLEASE_ACTIVITY(GO:0004521)	ENDORIBONUCLEASE_ACTIVITY(GO:0004521)		32	-0.498047	-1.45445	0.102083	0.411791	0.886	9191	tags=41%, list=23%, signal=53%
ANION_TRANSPORT(GO:0006820)	ANION_TRANSPORT(GO:0006820)		109	-0.313849	-1.44841	0	0.421094	0.944	8850	tags=36%, list=22%, signal=46%
ACID_PHOSPHATASE_ACTIVITY(GO:0003993)	ACID_PHOSPHATASE_ACTIVITY(GO:0003993)		30	-0.368452	-1.43308	0	0.456359	0.944	9548	tags=37%, list=24%, signal=48%
PEPTIDASE_ACTIVITY(GO:0008233)	PEPTIDASE_ACTIVITY(GO:0008233)		478	-0.30859	-1.42862	0	0.461548	0.944	9888	tags=31%, list=24%, signal=40%
OXIDOREDUCTASE_ACTIVITY__ACTING_ON_THE_CH_CH_GROUP_OF_DONORS(GO:0016627)	OXIDOREDUCTASE_ACTIVITY__ACTING_ON_THE_CH_CH_GROUP_OF_DONORS(GO:0016627)		48	-0.369629	-1.42838	0	0.457548	0.944	5681	tags=25%, list=14%, signal=29%
TRANSPORTER_ACTIVITY(GO:0005215)	TRANSPORTER_ACTIVITY(GO:0005215)		874	-0.245836	-1.42386	0	0.463513	1	5175	tags=18%, list=13%, signal=20%
TRANSITION_METAL_ION_BINDING(GO:0046914)	TRANSITION_METAL_ION_BINDING(GO:0046914)		1440	-0.25798	-1.42318	0	0.460571	1	9879	tags=29%, list=24%, signal=37%
PHOSPHORIC_ESTER_HYDROLASE_ACTIVITY(GO:0042578)	PHOSPHORIC_ESTER_HYDROLASE_ACTIVITY(GO:0042578)		148	-0.322406	-1.4226	0	0.456721	1	8730	tags=31%, list=22%, signal=39%
PHOSPHOENOLPYRUVATE_CARBOXYKINASE_ACTIVITY(GO:0004611)	PHOSPHOENOLPYRUVATE_CARBOXYKINASE_ACTIVITY(GO:0004611)		18	-0.474879	-1.42096	0.181818	0.460663	1	3356	tags=28%, list=8%, signal=30%
INTRAMOLECULAR_OXIDOREDUCTASE_ACTIVITY__INTERCONVERTING_ALDOSES_AND_KETOSES(GO:0016861)	INTRAMOLECULAR_OXIDOREDUCTASE_ACTIVITY__INTERCONVERTING_ALDOSES_AND_KETOSES(GO:0016861)		24	-0.412543	-1.42069	0	0.457985	1	5552	tags=25%, list=14%, signal=29%
TRANSLATIONAL_TERMINATION(GO:0006415)	TRANSLATIONAL_TERMINATION(GO:0006415)		20	-0.713187	-1.41689	0	0.464559	1	7746	tags=50%, list=19%, signal=62%
PEPTIDASE_ACTIVITY__ACTING_ON_L_AMINO_ACID_PEPTIDES(GO:0070011)	PEPTIDASE_ACTIVITY__ACTING_ON_L_AMINO_ACID_PEPTIDES(GO:0070011)		457	-0.307278	-1.41606	0.0841683	0.466463	1	9888	tags=31%, list=24%, signal=40%
LIGASE_ACTIVITY(GO:0016874)	LIGASE_ACTIVITY(GO:0016874)		156	-0.327776	-1.41457	0.101392	0.463237	1	8391	tags=32%, list=21%, signal=40%
ANION_TRANSMEMBRANE_TRANSPORT(GO:0098656)	ANION_TRANSMEMBRANE_TRANSPORT(GO:0098656)		32	-0.369583	-1.41402	0.187755	0.46257	1	2048	tags=22%, list=5%, signal=23%
ORGANIC_ACID_TRANSMEMBRANE_TRANSPORT(GO:1903825)	ORGANIC_ACID_TRANSMEMBRANE_TRANSPORT(GO:1903825)		32	-0.369583	-1.41402	0.187755	0.45785	1	2048	tags=22%, list=5%, signal=23%
CARBOXYLIC_ACID_TRANSMEMBRANE_TRANSPORT(GO:1905039)	CARBOXYLIC_ACID_TRANSMEMBRANE_TRANSPORT(GO:1905039)		32	-0.369583	-1.41402	0.187755	0.453225	1	2048	tags=22%, list=5%, signal=23%
ALCOHOL_METABOLIC_PROCESS(GO:0006066)	ALCOHOL_METABOLIC_PROCESS(GO:0006066)		27	-0.451166	-1.40975	0.0831601	0.454813	1	4321	tags=26%, list=11%, signal=29%
POLYOL_METABOLIC_PROCESS(GO:0019751)	POLYOL_METABOLIC_PROCESS(GO:0019751)		27	-0.451166	-1.40975	0.0831601	0.45031	1	4321	tags=26%, list=11%, signal=29%
ENDONUCLEASE_ACTIVITY(GO:0004519)	ENDONUCLEASE_ACTIVITY(GO:0004519)		44	-0.453624	-1.40711	0.102083	0.449938	1	9191	tags=36%, list=23%, signal=47%
CELLULAR_LIPID_METABOLIC_PROCESS(GO:0044255)	CELLULAR_LIPID_METABOLIC_PROCESS(GO:0044255)		222	-0.267302	-1.40243	0	0.461714	1	9165	tags=27%, list=23%, signal=35%
N_ACETYLTRANSFERASE_ACTIVITY(GO:0008080)	N_ACETYLTRANSFERASE_ACTIVITY(GO:0008080)		63	-0.396279	-1.40185	0.0866935	0.460296	1	9684	tags=40%, list=24%, signal=52%
NUCLEOSIDE_BISPHOSPHATE_METABOLIC_PROCESS(GO:0033865)	NUCLEOSIDE_BISPHOSPHATE_METABOLIC_PROCESS(GO:0033865)		22	-0.439127	-1.40117	0	0.458324	1	4225	tags=32%, list=10%, signal=36%
RIBONUCLEOSIDE_BISPHOSPHATE_METABOLIC_PROCESS(GO:0033875)	RIBONUCLEOSIDE_BISPHOSPHATE_METABOLIC_PROCESS(GO:0033875)		22	-0.439127	-1.40117	0	0.454	1	4225	tags=32%, list=10%, signal=36%
PURINE_NUCLEOSIDE_BISPHOSPHATE_METABOLIC_PROCESS(GO:0034032)	PURINE_NUCLEOSIDE_BISPHOSPHATE_METABOLIC_PROCESS(GO:0034032)		22	-0.439127	-1.40117	0	0.449757	1	4225	tags=32%, list=10%, signal=36%
PHOSPHORELAY_SENSOR_KINASE_ACTIVITY(GO:0000155)	PHOSPHORELAY_SENSOR_KINASE_ACTIVITY(GO:0000155)		26	-0.440281	-1.39629	0.196429	0.458776	1	9260	tags=42%, list=23%, signal=55%
PROTEIN_HISTIDINE_KINASE_ACTIVITY(GO:0004673)	PROTEIN_HISTIDINE_KINASE_ACTIVITY(GO:0004673)		26	-0.440281	-1.39629	0.196429	0.454567	1	9260	tags=42%, list=23%, signal=55%
PHOSPHOTRANSFERASE_ACTIVITY__NITROGENOUS_GROUP_AS_ACCEPTOR(GO:0016775)	PHOSPHOTRANSFERASE_ACTIVITY__NITROGENOUS_GROUP_AS_ACCEPTOR(GO:0016775)		26	-0.440281	-1.39629	0.196429	0.450434	1	9260	tags=42%, list=23%, signal=55%
CELLULAR_AMINO_ACID_BIOSYNTHETIC_PROCESS(GO:0008652)	CELLULAR_AMINO_ACID_BIOSYNTHETIC_PROCESS(GO:0008652)		91	-0.264778	-1.39295	0	0.454282	1	5681	tags=24%, list=14%, signal=28%
PHOTOSYSTEM_II_OXYGEN_EVOLVING_COMPLEX(GO:0009654)	PHOTOSYSTEM_II_OXYGEN_EVOLVING_COMPLEX(GO:0009654)		38	-0.830287	-1.39111	0	0.45243	1	5651	tags=92%, list=14%, signal=107%
COFACTOR_BIOSYNTHETIC_PROCESS(GO:0051188)	COFACTOR_BIOSYNTHETIC_PROCESS(GO:0051188)		163	-0.239785	-1.39015	0	0.45062	1	5665	tags=23%, list=14%, signal=26%
COFACTOR_METABOLIC_PROCESS(GO:0051186)	COFACTOR_METABOLIC_PROCESS(GO:0051186)		214	-0.259529	-1.38896	0	0.453672	1	7008	tags=28%, list=17%, signal=33%
PTERIDINE_CONTAINING_COMPOUND_METABOLIC_PROCESS(GO:0042558)	PTERIDINE_CONTAINING_COMPOUND_METABOLIC_PROCESS(GO:0042558)		18	-0.620108	-1.38663	0	0.454342	1	5110	tags=50%, list=13%, signal=57%
FMN_BINDING(GO:0010181)	FMN_BINDING(GO:0010181)		33	-0.340585	-1.38446	0	0.453827	1	4830	tags=24%, list=12%, signal=28%
POLYSACCHARIDE_CATABOLIC_PROCESS(GO:0000272)	POLYSACCHARIDE_CATABOLIC_PROCESS(GO:0000272)		19	-0.419807	-1.38445	0	0.450855	1	8965	tags=47%, list=22%, signal=61%
BETA_AMYLASE_ACTIVITY(GO:0016161)	BETA_AMYLASE_ACTIVITY(GO:0016161)		19	-0.419807	-1.38445	0	0.447034	1	8965	tags=47%, list=22%, signal=61%
RIBONUCLEASE_ACTIVITY(GO:0004540)	RIBONUCLEASE_ACTIVITY(GO:0004540)		43	-0.396755	-1.38402	0.0985916	0.443723	1	9191	tags=35%, list=23%, signal=45%
SERINE_TYPE_ENDOPEPTIDASE_ACTIVITY(GO:0004252)	SERINE_TYPE_ENDOPEPTIDASE_ACTIVITY(GO:0004252)		103	-0.401922	-1.38318	0.199597	0.44213	1	10359	tags=39%, list=26%, signal=52%
GLYCEROLIPID_METABOLIC_PROCESS(GO:0046486)	GLYCEROLIPID_METABOLIC_PROCESS(GO:0046486)		69	-0.364281	-1.38309	0	0.438914	1	9165	tags=29%, list=23%, signal=37%
PTERIDINE_CONTAINING_COMPOUND_BIOSYNTHETIC_PROCESS(GO:0042559)	PTERIDINE_CONTAINING_COMPOUND_BIOSYNTHETIC_PROCESS(GO:0042559)		16	-0.609993	-1.38192	0.0893617	0.439994	1	5110	tags=50%, list=13%, signal=57%
INTEGRAL_COMPONENT_OF_MEMBRANE(GO:0016021)	INTEGRAL_COMPONENT_OF_MEMBRANE(GO:0016021)		1068	-0.230546	-1.37733	0	0.442875	1	8611	tags=25%, list=21%, signal=31%
PHOTOSYSTEM_II(GO:0009523)	PHOTOSYSTEM_II(GO:0009523)		49	-0.825186	-1.3773	0	0.439731	1	5651	tags=92%, list=14%, signal=107%
CELLULAR_PROTEIN_COMPLEX_DISASSEMBLY(GO:0043624)	CELLULAR_PROTEIN_COMPLEX_DISASSEMBLY(GO:0043624)		25	-0.606457	-1.37183	0.0935551	0.44581	1	8793	tags=44%, list=22%, signal=56%
CATALYTIC_COMPLEX(GO:1902494)	CATALYTIC_COMPLEX(GO:1902494)		237	-0.311402	-1.37129	0	0.443105	1	8490	tags=27%, list=21%, signal=34%
INTRINSIC_COMPONENT_OF_MEMBRANE(GO:0031224)	INTRINSIC_COMPONENT_OF_MEMBRANE(GO:0031224)		1083	-0.229101	-1.36861	0	0.443383	1	8611	tags=25%, list=21%, signal=31%
NUCLEAR_CHROMOSOME(GO:0000228)	NUCLEAR_CHROMOSOME(GO:0000228)		18	-0.396443	-1.36792	0	0.44195	1	1092	tags=11%, list=3%, signal=11%
AMINOACYL_TRNA_LIGASE_ACTIVITY(GO:0004812)	AMINOACYL_TRNA_LIGASE_ACTIVITY(GO:0004812)		71	-0.322069	-1.36758	0.191489	0.440073	1	4753	tags=25%, list=12%, signal=29%
LIGASE_ACTIVITY__FORMING_CARBON_OXYGEN_BONDS(GO:0016875)	LIGASE_ACTIVITY__FORMING_CARBON_OXYGEN_BONDS(GO:0016875)		71	-0.322069	-1.36758	0.191489	0.436688	1	4753	tags=25%, list=12%, signal=29%
ORGANIC_ACID_BIOSYNTHETIC_PROCESS(GO:0016053)	ORGANIC_ACID_BIOSYNTHETIC_PROCESS(GO:0016053)		249	-0.233026	-1.36682	0	0.436685	1	8301	tags=27%, list=21%, signal=33%
CARBOXYLIC_ACID_BIOSYNTHETIC_PROCESS(GO:0046394)	CARBOXYLIC_ACID_BIOSYNTHETIC_PROCESS(GO:0046394)		249	-0.233026	-1.36682	0	0.433377	1	8301	tags=27%, list=21%, signal=33%
LIPID_BIOSYNTHETIC_PROCESS(GO:0008610)	LIPID_BIOSYNTHETIC_PROCESS(GO:0008610)		175	-0.262211	-1.36536	0.0851485	0.432399	1	7361	tags=22%, list=18%, signal=27%
HETEROCYCLE_BIOSYNTHETIC_PROCESS(GO:0018130)	HETEROCYCLE_BIOSYNTHETIC_PROCESS(GO:0018130)		1729	-0.227536	-1.3651	0	0.431472	1	7946	tags=24%, list=20%, signal=28%
CELLULAR_COMPONENT_DISASSEMBLY(GO:0022411)	CELLULAR_COMPONENT_DISASSEMBLY(GO:0022411)		27	-0.571186	-1.36331	0.093361	0.43159	1	8793	tags=41%, list=22%, signal=52%
PROTEIN_CONTAINING_COMPLEX_DISASSEMBLY(GO:0032984)	PROTEIN_CONTAINING_COMPLEX_DISASSEMBLY(GO:0032984)		27	-0.571186	-1.36331	0.093361	0.428417	1	8793	tags=41%, list=22%, signal=52%
MISMATCH_REPAIR(GO:0006298)	MISMATCH_REPAIR(GO:0006298)		16	-0.581159	-1.36322	0.204124	0.426063	1	12106	tags=56%, list=30%, signal=80%
MISMATCHED_DNA_BINDING(GO:0030983)	MISMATCHED_DNA_BINDING(GO:0030983)		16	-0.581159	-1.36322	0.204124	0.422976	1	12106	tags=56%, list=30%, signal=80%
ORGANIC_CYCLIC_COMPOUND_METABOLIC_PROCESS(GO:1901360)	ORGANIC_CYCLIC_COMPOUND_METABOLIC_PROCESS(GO:1901360)		2449	-0.220049	-1.36195	0	0.424294	1	9204	tags=26%, list=23%, signal=31%
ALPHA_AMINO_ACID_BIOSYNTHETIC_PROCESS(GO:1901607)	ALPHA_AMINO_ACID_BIOSYNTHETIC_PROCESS(GO:1901607)		78	-0.269661	-1.35955	0	0.427604	1	8301	tags=32%, list=21%, signal=40%
ORGANIC_CYCLIC_COMPOUND_BIOSYNTHETIC_PROCESS(GO:1901362)	ORGANIC_CYCLIC_COMPOUND_BIOSYNTHETIC_PROCESS(GO:1901362)		1768	-0.226593	-1.3585	0	0.426022	1	7946	tags=24%, list=20%, signal=28%
ORGANIC_ANION_TRANSMEMBRANE_TRANSPORTER_ACTIVITY(GO:0008514)	ORGANIC_ANION_TRANSMEMBRANE_TRANSPORTER_ACTIVITY(GO:0008514)		29	-0.391748	-1.35543	0.0872211	0.433793	1	9494	tags=48%, list=23%, signal=63%
AMINO_ACID_TRANSMEMBRANE_TRANSPORTER_ACTIVITY(GO:0015171)	AMINO_ACID_TRANSMEMBRANE_TRANSPORTER_ACTIVITY(GO:0015171)		25	-0.387789	-1.35506	0.186613	0.432466	1	9494	tags=48%, list=23%, signal=63%
ORGANIC_ACID_TRANSMEMBRANE_TRANSPORTER_ACTIVITY(GO:0005342)	ORGANIC_ACID_TRANSMEMBRANE_TRANSPORTER_ACTIVITY(GO:0005342)		25	-0.387789	-1.35506	0.186613	0.429462	1	9494	tags=48%, list=23%, signal=63%
CARBOXYLIC_ACID_TRANSMEMBRANE_TRANSPORTER_ACTIVITY(GO:0046943)	CARBOXYLIC_ACID_TRANSMEMBRANE_TRANSPORTER_ACTIVITY(GO:0046943)		25	-0.387789	-1.35506	0.186613	0.4265	1	9494	tags=48%, list=23%, signal=63%
ORGANIC_ACID_CATABOLIC_PROCESS(GO:0016054)	ORGANIC_ACID_CATABOLIC_PROCESS(GO:0016054)		21	-0.407578	-1.35168	0.0957447	0.431434	1	6258	tags=38%, list=15%, signal=45%
CARBOXYLIC_ACID_CATABOLIC_PROCESS(GO:0046395)	CARBOXYLIC_ACID_CATABOLIC_PROCESS(GO:0046395)		21	-0.407578	-1.35168	0.0957447	0.428499	1	6258	tags=38%, list=15%, signal=45%
N_ACYLTRANSFERASE_ACTIVITY(GO:0016410)	N_ACYLTRANSFERASE_ACTIVITY(GO:0016410)		67	-0.365736	-1.35098	0.0893971	0.428554	1	8077	tags=33%, list=20%, signal=41%
HETEROCYCLE_METABOLIC_PROCESS(GO:0046483)	HETEROCYCLE_METABOLIC_PROCESS(GO:0046483)		2414	-0.218455	-1.34756	0	0.430835	1	9204	tags=26%, list=23%, signal=31%
TRANSMEMBRANE_TRANSPORT(GO:0055085)	TRANSMEMBRANE_TRANSPORT(GO:0055085)		757	-0.237635	-1.34739	0.0964567	0.430424	1	8906	tags=27%, list=22%, signal=33%
POTASSIUM_ION_TRANSPORT(GO:0006813)	POTASSIUM_ION_TRANSPORT(GO:0006813)		32	-0.365013	-1.34692	0.190751	0.428579	1	4586	tags=28%, list=11%, signal=32%
CHLOROPLAST(GO:0009507)	CHLOROPLAST(GO:0009507)		15	-0.496656	-1.34396	0.0829876	0.431992	1	5555	tags=47%, list=14%, signal=54%
PLASTID(GO:0009536)	PLASTID(GO:0009536)		15	-0.496656	-1.34396	0.0829876	0.429168	1	5555	tags=47%, list=14%, signal=54%
OXIDOREDUCTASE_ACTIVITY__ACTING_ON_THE_CH_NH2_GROUP_OF_DONORS(GO:0016638)	OXIDOREDUCTASE_ACTIVITY__ACTING_ON_THE_CH_NH2_GROUP_OF_DONORS(GO:0016638)		21	-0.426276	-1.3402	0.205394	0.435827	1	6773	tags=48%, list=17%, signal=57%
AROMATIC_AMINO_ACID_FAMILY_METABOLIC_PROCESS(GO:0009072)	AROMATIC_AMINO_ACID_FAMILY_METABOLIC_PROCESS(GO:0009072)		34	-0.331846	-1.33916	0	0.434109	1	6258	tags=29%, list=15%, signal=35%
ORGANIC_ANION_TRANSPORT(GO:0015711)	ORGANIC_ANION_TRANSPORT(GO:0015711)		49	-0.326608	-1.33885	0	0.433071	1	9522	tags=41%, list=24%, signal=53%
ORGANIC_ACID_TRANSPORT(GO:0015849)	ORGANIC_ACID_TRANSPORT(GO:0015849)		49	-0.326608	-1.33885	0	0.430313	1	9522	tags=41%, list=24%, signal=53%
CARBOXYLIC_ACID_TRANSPORT(GO:0046942)	CARBOXYLIC_ACID_TRANSPORT(GO:0046942)		49	-0.326608	-1.33885	0	0.427589	1	9522	tags=41%, list=24%, signal=53%
AMINE_METABOLIC_PROCESS(GO:0009308)	AMINE_METABOLIC_PROCESS(GO:0009308)		42	-0.352421	-1.338	0.0894632	0.427978	1	6773	tags=33%, list=17%, signal=40%
ACETYLTRANSFERASE_ACTIVITY(GO:0016407)	ACETYLTRANSFERASE_ACTIVITY(GO:0016407)		72	-0.368795	-1.33349	0.0866935	0.433056	1	8077	tags=33%, list=20%, signal=42%
CARBOXYPEPTIDASE_ACTIVITY(GO:0004180)	CARBOXYPEPTIDASE_ACTIVITY(GO:0004180)		60	-0.420008	-1.33276	0.187755	0.431611	1	10743	tags=48%, list=27%, signal=66%
SERINE_TYPE_CARBOXYPEPTIDASE_ACTIVITY(GO:0004185)	SERINE_TYPE_CARBOXYPEPTIDASE_ACTIVITY(GO:0004185)		56	-0.431636	-1.33251	0.187755	0.429275	1	10743	tags=48%, list=27%, signal=66%
CELLULAR_AROMATIC_COMPOUND_METABOLIC_PROCESS(GO:0006725)	CELLULAR_AROMATIC_COMPOUND_METABOLIC_PROCESS(GO:0006725)		2422	-0.216352	-1.33115	0	0.428952	1	7946	tags=22%, list=20%, signal=26%
TRANSMEMBRANE_TRANSPORTER_ACTIVITY(GO:0022857)	TRANSMEMBRANE_TRANSPORTER_ACTIVITY(GO:0022857)		634	-0.222538	-1.331	0.0964567	0.42666	1	5175	tags=17%, list=13%, signal=19%
ISOMERASE_ACTIVITY(GO:0016853)	ISOMERASE_ACTIVITY(GO:0016853)		201	-0.264011	-1.33097	0.0969697	0.424395	1	9060	tags=27%, list=22%, signal=35%
REGULATION_OF_CELL_CYCLE(GO:0051726)	REGULATION_OF_CELL_CYCLE(GO:0051726)		33	-0.521251	-1.32778	0.0957447	0.427109	1	13112	tags=70%, list=32%, signal=103%
AROMATIC_COMPOUND_BIOSYNTHETIC_PROCESS(GO:0019438)	AROMATIC_COMPOUND_BIOSYNTHETIC_PROCESS(GO:0019438)		1723	-0.225059	-1.32669	0	0.42637	1	7946	tags=23%, list=20%, signal=28%
LYASE_ACTIVITY(GO:0016829)	LYASE_ACTIVITY(GO:0016829)		212	-0.279855	-1.32634	0	0.424458	1	7311	tags=26%, list=18%, signal=32%
TRANSFERASE_ACTIVITY__TRANSFERRING_ACYL_GROUPS_OTHER_THAN_AMINO_ACYL_GROUPS(GO:0016747)	TRANSFERASE_ACTIVITY__TRANSFERRING_ACYL_GROUPS_OTHER_THAN_AMINO_ACYL_GROUPS(GO:0016747)		225	-0.255692	-1.32564	0.0868687	0.424267	1	7323	tags=26%, list=18%, signal=31%
CARBOHYDRATE_METABOLIC_PROCESS(GO:0005975)	CARBOHYDRATE_METABOLIC_PROCESS(GO:0005975)		735	-0.261383	-1.32564	0.0944123	0.422083	1	9193	tags=29%, list=23%, signal=36%
INORGANIC_ANION_TRANSPORT(GO:0015698)	INORGANIC_ANION_TRANSPORT(GO:0015698)		49	-0.319015	-1.3229	0.111789	0.424499	1	6079	tags=27%, list=15%, signal=31%
CATION_BINDING(GO:0043169)	CATION_BINDING(GO:0043169)		2316	-0.223492	-1.3212	0	0.425348	1	9022	tags=25%, list=22%, signal=31%
METAL_ION_BINDING(GO:0046872)	METAL_ION_BINDING(GO:0046872)		2307	-0.222384	-1.31854	0	0.429603	1	9022	tags=25%, list=22%, signal=31%
ATP_SYNTHESIS_COUPLED_PROTON_TRANSPORT(GO:0015986)	ATP_SYNTHESIS_COUPLED_PROTON_TRANSPORT(GO:0015986)		24	-0.461006	-1.31713	0.306288	0.43102	1	3028	tags=25%, list=7%, signal=27%
ENERGY_COUPLED_PROTON_TRANSPORT__DOWN_ELECTROCHEMICAL_GRADIENT(GO:0015985)	ENERGY_COUPLED_PROTON_TRANSPORT__DOWN_ELECTROCHEMICAL_GRADIENT(GO:0015985)		24	-0.461006	-1.31713	0.306288	0.428557	1	3028	tags=25%, list=7%, signal=27%
REGULATION_OF_CELLULAR_METABOLIC_PROCESS(GO:0031323)	REGULATION_OF_CELLULAR_METABOLIC_PROCESS(GO:0031323)		1343	-0.239803	-1.3164	0	0.427788	1	7946	tags=24%, list=20%, signal=29%
NUCLEASE_ACTIVITY(GO:0004518)	NUCLEASE_ACTIVITY(GO:0004518)		106	-0.302636	-1.31639	0.0964567	0.425671	1	10917	tags=35%, list=27%, signal=48%
IRON_SULFUR_CLUSTER_BINDING(GO:0051536)	IRON_SULFUR_CLUSTER_BINDING(GO:0051536)		97	-0.362153	-1.31551	0	0.424518	1	8837	tags=39%, list=22%, signal=50%
METAL_CLUSTER_BINDING(GO:0051540)	METAL_CLUSTER_BINDING(GO:0051540)		97	-0.362153	-1.31551	0	0.422146	1	8837	tags=39%, list=22%, signal=50%
GLUTAMINE_FAMILY_AMINO_ACID_METABOLIC_PROCESS(GO:0009064)	GLUTAMINE_FAMILY_AMINO_ACID_METABOLIC_PROCESS(GO:0009064)		23	-0.319242	-1.31229	0.0831683	0.424656	1	5382	tags=35%, list=13%, signal=40%
REGULATION_OF_METABOLIC_PROCESS(GO:0019222)	REGULATION_OF_METABOLIC_PROCESS(GO:0019222)		1373	-0.23639	-1.3106	0.0936903	0.424701	1	7946	tags=24%, list=20%, signal=29%
RHO_GUANYL_NUCLEOTIDE_EXCHANGE_FACTOR_ACTIVITY(GO:0005089)	RHO_GUANYL_NUCLEOTIDE_EXCHANGE_FACTOR_ACTIVITY(GO:0005089)		20	-0.516602	-1.30715	0.117021	0.431463	1	14098	tags=65%, list=35%, signal=100%
RAS_GUANYL_NUCLEOTIDE_EXCHANGE_FACTOR_ACTIVITY(GO:0005088)	RAS_GUANYL_NUCLEOTIDE_EXCHANGE_FACTOR_ACTIVITY(GO:0005088)		20	-0.516602	-1.30715	0.117021	0.429105	1	14098	tags=65%, list=35%, signal=100%
RHO_GTPASE_BINDING(GO:0017048)	RHO_GTPASE_BINDING(GO:0017048)		20	-0.516602	-1.30715	0.117021	0.426773	1	14098	tags=65%, list=35%, signal=100%
SERINE_TYPE_EXOPEPTIDASE_ACTIVITY(GO:0070008)	SERINE_TYPE_EXOPEPTIDASE_ACTIVITY(GO:0070008)		62	-0.405035	-1.30638	0.187755	0.426297	1	10743	tags=48%, list=27%, signal=66%
PHOSPHATIDYLINOSITOL_METABOLIC_PROCESS(GO:0046488)	PHOSPHATIDYLINOSITOL_METABOLIC_PROCESS(GO:0046488)		60	-0.335432	-1.30107	0.10119	0.437124	1	9165	tags=27%, list=23%, signal=34%
RESPONSE_TO_ENDOGENOUS_STIMULUS(GO:0009719)	RESPONSE_TO_ENDOGENOUS_STIMULUS(GO:0009719)		98	-0.396916	-1.29985	0	0.439744	1	9508	tags=38%, list=24%, signal=49%
RESPONSE_TO_HORMONE(GO:0009725)	RESPONSE_TO_HORMONE(GO:0009725)		98	-0.396916	-1.29985	0	0.437405	1	9508	tags=38%, list=24%, signal=49%
RESPONSE_TO_ORGANIC_SUBSTANCE(GO:0010033)	RESPONSE_TO_ORGANIC_SUBSTANCE(GO:0010033)		98	-0.396916	-1.29985	0	0.43509	1	9508	tags=38%, list=24%, signal=49%
NEGATIVE_REGULATION_OF_CELL_CYCLE(GO:0045786)	NEGATIVE_REGULATION_OF_CELL_CYCLE(GO:0045786)		15	-0.541657	-1.29959	0.175258	0.43436	1	13112	tags=80%, list=32%, signal=118%
DRUG_METABOLIC_PROCESS(GO:0017144)	DRUG_METABOLIC_PROCESS(GO:0017144)		212	-0.249599	-1.29903	0.101504	0.434501	1	6260	tags=21%, list=15%, signal=25%
TRNA_AMINOACYLATION_FOR_PROTEIN_TRANSLATION(GO:0006418)	TRNA_AMINOACYLATION_FOR_PROTEIN_TRANSLATION(GO:0006418)		69	-0.299589	-1.29274	0.188213	0.440596	1	4753	tags=25%, list=12%, signal=28%
DNA_DEPENDENT_ATPASE_ACTIVITY(GO:0008094)	DNA_DEPENDENT_ATPASE_ACTIVITY(GO:0008094)		25	-0.374525	-1.28884	0.0836653	0.446901	1	12256	tags=48%, list=30%, signal=69%
PROTEIN_PEPTIDYL_PROLYL_ISOMERIZATION(GO:0000413)	PROTEIN_PEPTIDYL_PROLYL_ISOMERIZATION(GO:0000413)		54	-0.374889	-1.28682	0.197581	0.452565	1	13888	tags=52%, list=34%, signal=79%
PEPTIDYL_PROLINE_MODIFICATION(GO:0018208)	PEPTIDYL_PROLINE_MODIFICATION(GO:0018208)		54	-0.374889	-1.28682	0.197581	0.450244	1	13888	tags=52%, list=34%, signal=79%
PEPTIDYL_PROLYL_CIS_TRANS_ISOMERASE_ACTIVITY(GO:0003755)	PEPTIDYL_PROLYL_CIS_TRANS_ISOMERASE_ACTIVITY(GO:0003755)		54	-0.374889	-1.28682	0.197581	0.447947	1	13888	tags=52%, list=34%, signal=79%
CIS_TRANS_ISOMERASE_ACTIVITY(GO:0016859)	CIS_TRANS_ISOMERASE_ACTIVITY(GO:0016859)		54	-0.374889	-1.28682	0.197581	0.445673	1	13888	tags=52%, list=34%, signal=79%
REGULATION_OF_NITROGEN_COMPOUND_METABOLIC_PROCESS(GO:0051171)	REGULATION_OF_NITROGEN_COMPOUND_METABOLIC_PROCESS(GO:0051171)		1341	-0.233736	-1.28614	0.0953307	0.445058	1	7946	tags=24%, list=20%, signal=29%
REGULATION_OF_PRIMARY_METABOLIC_PROCESS(GO:0080090)	REGULATION_OF_PRIMARY_METABOLIC_PROCESS(GO:0080090)		1341	-0.233736	-1.28614	0.0953307	0.442821	1	7946	tags=24%, list=20%, signal=29%
REGULATION_OF_MACROMOLECULE_METABOLIC_PROCESS(GO:0060255)	REGULATION_OF_MACROMOLECULE_METABOLIC_PROCESS(GO:0060255)		1367	-0.231551	-1.2839	0.0936903	0.445691	1	7946	tags=23%, list=20%, signal=28%
ZINC_ION_BINDING(GO:0008270)	ZINC_ION_BINDING(GO:0008270)		1035	-0.238931	-1.28181	0.101449	0.447781	1	10644	tags=29%, list=26%, signal=39%
REGULATION_OF_BIOSYNTHETIC_PROCESS(GO:0009889)	REGULATION_OF_BIOSYNTHETIC_PROCESS(GO:0009889)		1316	-0.232271	-1.2815	0.0936903	0.44714	1	7946	tags=24%, list=20%, signal=29%
REGULATION_OF_MACROMOLECULE_BIOSYNTHETIC_PROCESS(GO:0010556)	REGULATION_OF_MACROMOLECULE_BIOSYNTHETIC_PROCESS(GO:0010556)		1316	-0.232271	-1.2815	0.0936903	0.444937	1	7946	tags=24%, list=20%, signal=29%
REGULATION_OF_CELLULAR_BIOSYNTHETIC_PROCESS(GO:0031326)	REGULATION_OF_CELLULAR_BIOSYNTHETIC_PROCESS(GO:0031326)		1316	-0.232271	-1.2815	0.0936903	0.442756	1	7946	tags=24%, list=20%, signal=29%
REGULATION_OF_CELLULAR_MACROMOLECULE_BIOSYNTHETIC_PROCESS(GO:2000112)	REGULATION_OF_CELLULAR_MACROMOLECULE_BIOSYNTHETIC_PROCESS(GO:2000112)		1316	-0.232271	-1.2815	0.0936903	0.440596	1	7946	tags=24%, list=20%, signal=29%
REGULATION_OF_RNA_METABOLIC_PROCESS(GO:0051252)	REGULATION_OF_RNA_METABOLIC_PROCESS(GO:0051252)		1306	-0.231428	-1.27868	0.0936903	0.442796	1	7946	tags=24%, list=20%, signal=28%
REGULATION_OF_NUCLEOBASE_CONTAINING_COMPOUND_METABOLIC_PROCESS(GO:0019219)	REGULATION_OF_NUCLEOBASE_CONTAINING_COMPOUND_METABOLIC_PROCESS(GO:0019219)		1316	-0.2318	-1.27754	0.0936903	0.443916	1	7946	tags=24%, list=20%, signal=29%
HISTONE_BINDING(GO:0042393)	HISTONE_BINDING(GO:0042393)		36	-0.339918	-1.27659	0.184891	0.442286	1	8190	tags=31%, list=20%, signal=38%
REGULATION_OF_TRANSCRIPTION__DNA_TEMPLATED(GO:0006355)	REGULATION_OF_TRANSCRIPTION__DNA_TEMPLATED(GO:0006355)		1302	-0.232232	-1.27658	0.0936903	0.44116	1	7946	tags=24%, list=20%, signal=29%
REGULATION_OF_NUCLEIC_ACID_TEMPLATED_TRANSCRIPTION(GO:1903506)	REGULATION_OF_NUCLEIC_ACID_TEMPLATED_TRANSCRIPTION(GO:1903506)		1302	-0.232232	-1.27658	0.0936903	0.439059	1	7946	tags=24%, list=20%, signal=29%
REGULATION_OF_RNA_BIOSYNTHETIC_PROCESS(GO:2001141)	REGULATION_OF_RNA_BIOSYNTHETIC_PROCESS(GO:2001141)		1302	-0.232232	-1.27658	0.0936903	0.436978	1	7946	tags=24%, list=20%, signal=29%
REGULATION_OF_GENE_EXPRESSION(GO:0010468)	REGULATION_OF_GENE_EXPRESSION(GO:0010468)		1340	-0.230548	-1.27501	0.0958904	0.439768	1	7946	tags=23%, list=20%, signal=28%
EXOPEPTIDASE_ACTIVITY(GO:0008238)	EXOPEPTIDASE_ACTIVITY(GO:0008238)		80	-0.361142	-1.27446	0.187755	0.438174	1	10306	tags=43%, list=25%, signal=57%
AMINO_ACID_ACTIVATION(GO:0043038)	AMINO_ACID_ACTIVATION(GO:0043038)		74	-0.30977	-1.27202	0.196819	0.44146	1	4753	tags=24%, list=12%, signal=28%
TRNA_AMINOACYLATION(GO:0043039)	TRNA_AMINOACYLATION(GO:0043039)		74	-0.30977	-1.27202	0.196819	0.439406	1	4753	tags=24%, list=12%, signal=28%
NAD_BINDING(GO:0051287)	NAD_BINDING(GO:0051287)		70	-0.287834	-1.27152	0	0.439677	1	8616	tags=31%, list=21%, signal=40%
AMYLASE_ACTIVITY(GO:0016160)	AMYLASE_ACTIVITY(GO:0016160)		24	-0.416398	-1.26988	0.180039	0.442677	1	8965	tags=46%, list=22%, signal=59%
TETRAPYRROLE_BINDING(GO:0046906)	TETRAPYRROLE_BINDING(GO:0046906)		404	-0.246482	-1.26422	0	0.449431	1	5170	tags=20%, list=13%, signal=22%
HEME_BINDING(GO:0020037)	HEME_BINDING(GO:0020037)		402	-0.246961	-1.26094	0	0.452852	1	5170	tags=20%, list=13%, signal=22%
PHOSPHORELAY_SIGNAL_TRANSDUCTION_SYSTEM(GO:0000160)	PHOSPHORELAY_SIGNAL_TRANSDUCTION_SYSTEM(GO:0000160)		89	-0.32197	-1.25997	0.292089	0.452678	1	9622	tags=34%, list=24%, signal=44%
GLYCEROPHOSPHOLIPID_METABOLIC_PROCESS(GO:0006650)	GLYCEROPHOSPHOLIPID_METABOLIC_PROCESS(GO:0006650)		62	-0.32747	-1.25974	0.10099	0.45087	1	9165	tags=26%, list=23%, signal=33%
ION_TRANSMEMBRANE_TRANSPORTER_ACTIVITY(GO:0015075)	ION_TRANSMEMBRANE_TRANSPORTER_ACTIVITY(GO:0015075)		365	-0.208488	-1.25834	0.103647	0.45037	1	4125	tags=15%, list=10%, signal=16%
PHOSPHOPROTEIN_PHOSPHATASE_ACTIVITY(GO:0004721)	PHOSPHOPROTEIN_PHOSPHATASE_ACTIVITY(GO:0004721)		34	-0.344352	-1.25817	0.089172	0.448821	1	8687	tags=29%, list=21%, signal=37%
METHYLTRANSFERASE_ACTIVITY(GO:0008168)	METHYLTRANSFERASE_ACTIVITY(GO:0008168)		313	-0.247765	-1.25649	0	0.450371	1	9520	tags=31%, list=24%, signal=40%
PROTEIN_DEPHOSPHORYLATION(GO:0006470)	PROTEIN_DEPHOSPHORYLATION(GO:0006470)		37	-0.324268	-1.25493	0.089172	0.451541	1	8687	tags=27%, list=21%, signal=34%
DEPHOSPHORYLATION(GO:0016311)	DEPHOSPHORYLATION(GO:0016311)		37	-0.324268	-1.25493	0.089172	0.449543	1	8687	tags=27%, list=21%, signal=34%
ORGANOPHOSPHATE_METABOLIC_PROCESS(GO:0019637)	ORGANOPHOSPHATE_METABOLIC_PROCESS(GO:0019637)		320	-0.227366	-1.24956	0.192817	0.458004	1	6315	tags=19%, list=16%, signal=22%
METAL_ION_TRANSPORT(GO:0030001)	METAL_ION_TRANSPORT(GO:0030001)		193	-0.251663	-1.24897	0	0.45926	1	10497	tags=34%, list=26%, signal=45%
ION_TRANSPORT(GO:0006811)	ION_TRANSPORT(GO:0006811)		479	-0.217846	-1.24602	0.0967742	0.460699	1	8962	tags=26%, list=22%, signal=33%
CARBOXYLIC_ACID_BINDING(GO:0031406)	CARBOXYLIC_ACID_BINDING(GO:0031406)		38	-0.304922	-1.2459	0.192946	0.459405	1	5135	tags=26%, list=13%, signal=30%
ORGANIC_ACID_BINDING(GO:0043177)	ORGANIC_ACID_BINDING(GO:0043177)		38	-0.304922	-1.2459	0.192946	0.457416	1	5135	tags=26%, list=13%, signal=30%
RNA_METABOLIC_PROCESS(GO:0016070)	RNA_METABOLIC_PROCESS(GO:0016070)		1818	-0.205856	-1.24415	0.0936903	0.458074	1	7946	tags=22%, list=20%, signal=26%
REGULATION_OF_MOLECULAR_FUNCTION(GO:0065009)	REGULATION_OF_MOLECULAR_FUNCTION(GO:0065009)		25	-0.478227	-1.24369	0.0831601	0.456746	1	11429	tags=48%, list=28%, signal=67%
TERPENOID_BIOSYNTHETIC_PROCESS(GO:0016114)	TERPENOID_BIOSYNTHETIC_PROCESS(GO:0016114)		22	-0.335275	-1.24315	0.108652	0.456349	1	4000	tags=27%, list=10%, signal=30%
TERPENOID_METABOLIC_PROCESS(GO:0006721)	TERPENOID_METABOLIC_PROCESS(GO:0006721)		22	-0.335275	-1.24315	0.108652	0.454407	1	4000	tags=27%, list=10%, signal=30%
3'_5'_EXONUCLEASE_ACTIVITY(GO:0008408)	3'_5'_EXONUCLEASE_ACTIVITY(GO:0008408)		27	-0.375052	-1.24312	0.19112	0.452901	1	12092	tags=44%, list=30%, signal=63%
LIPID_METABOLIC_PROCESS(GO:0006629)	LIPID_METABOLIC_PROCESS(GO:0006629)		437	-0.228862	-1.2413	0.176245	0.453658	1	9240	tags=26%, list=23%, signal=33%
CELLULAR_RESPONSE_TO_DNA_DAMAGE_STIMULUS(GO:0006974)	CELLULAR_RESPONSE_TO_DNA_DAMAGE_STIMULUS(GO:0006974)		109	-0.3252	-1.23988	0.189583	0.453415	1	9544	tags=30%, list=24%, signal=40%
CELLULAR_RESPONSE_TO_STRESS(GO:0033554)	CELLULAR_RESPONSE_TO_STRESS(GO:0033554)		109	-0.3252	-1.23988	0.189583	0.451518	1	9544	tags=30%, list=24%, signal=40%
TRANSFERASE_ACTIVITY__TRANSFERRING_ACYL_GROUPS(GO:0016746)	TRANSFERASE_ACTIVITY__TRANSFERRING_ACYL_GROUPS(GO:0016746)		300	-0.22239	-1.23912	0.0868687	0.450992	1	7323	tags=23%, list=18%, signal=28%
CELLULAR_MODIFIED_AMINO_ACID_METABOLIC_PROCESS(GO:0006575)	CELLULAR_MODIFIED_AMINO_ACID_METABOLIC_PROCESS(GO:0006575)		29	-0.361282	-1.23857	0	0.451809	1	5212	tags=28%, list=13%, signal=32%
TRANSFERASE_ACTIVITY__TRANSFERRING_ONE_CARBON_GROUPS(GO:0016741)	TRANSFERASE_ACTIVITY__TRANSFERRING_ONE_CARBON_GROUPS(GO:0016741)		329	-0.245429	-1.23786	0	0.450545	1	9520	tags=31%, list=24%, signal=40%
NADP_BINDING(GO:0050661)	NADP_BINDING(GO:0050661)		40	-0.291997	-1.2331	0.0977597	0.457567	1	3012	tags=18%, list=7%, signal=19%
ISOPRENOID_METABOLIC_PROCESS(GO:0006720)	ISOPRENOID_METABOLIC_PROCESS(GO:0006720)		43	-0.29699	-1.22443	0	0.467519	1	5802	tags=26%, list=14%, signal=30%
ISOPRENOID_BIOSYNTHETIC_PROCESS(GO:0008299)	ISOPRENOID_BIOSYNTHETIC_PROCESS(GO:0008299)		43	-0.29699	-1.22443	0	0.465611	1	5802	tags=26%, list=14%, signal=30%
HEAT_SHOCK_PROTEIN_BINDING(GO:0031072)	HEAT_SHOCK_PROTEIN_BINDING(GO:0031072)		33	-0.299611	-1.22216	0.2079	0.46765	1	8223	tags=39%, list=20%, signal=49%
TRANSCRIPTION__DNA_TEMPLATED(GO:0006351)	TRANSCRIPTION__DNA_TEMPLATED(GO:0006351)		1459	-0.214248	-1.21995	0.0938697	0.470379	1	7946	tags=22%, list=20%, signal=27%
NUCLEIC_ACID_TEMPLATED_TRANSCRIPTION(GO:0097659)	NUCLEIC_ACID_TEMPLATED_TRANSCRIPTION(GO:0097659)		1459	-0.214248	-1.21995	0.0938697	0.468482	1	7946	tags=22%, list=20%, signal=27%
RNA_BIOSYNTHETIC_PROCESS(GO:0032774)	RNA_BIOSYNTHETIC_PROCESS(GO:0032774)		1461	-0.213998	-1.21651	0.0938697	0.470904	1	7946	tags=22%, list=20%, signal=27%
CELLULAR_MODIFIED_AMINO_ACID_BIOSYNTHETIC_PROCESS(GO:0042398)	CELLULAR_MODIFIED_AMINO_ACID_BIOSYNTHETIC_PROCESS(GO:0042398)		22	-0.366822	-1.21511	0.196653	0.470856	1	11223	tags=50%, list=28%, signal=69%
NUCLEOBASE_CONTAINING_COMPOUND_METABOLIC_PROCESS(GO:0006139)	NUCLEOBASE_CONTAINING_COMPOUND_METABOLIC_PROCESS(GO:0006139)		2292	-0.199956	-1.21491	0.0936903	0.469567	1	9204	tags=24%, list=23%, signal=30%
HYDROLASE_ACTIVITY(GO:0016787)	HYDROLASE_ACTIVITY(GO:0016787)		2244	-0.233078	-1.21481	0.190751	0.467915	1	8804	tags=24%, list=22%, signal=30%
OXIDOREDUCTASE_ACTIVITY__ACTING_ON_NAD(P)H__QUINONE_OR_SIMILAR_COMPOUND_AS_ACCEPTOR(GO:0016655)	OXIDOREDUCTASE_ACTIVITY__ACTING_ON_NAD(P)H__QUINONE_OR_SIMILAR_COMPOUND_AS_ACCEPTOR(GO:0016655)		18	-0.476545	-1.21336	0.267748	0.467807	1	4699	tags=28%, list=12%, signal=31%
NUCLEIC_ACID_METABOLIC_PROCESS(GO:0090304)	NUCLEIC_ACID_METABOLIC_PROCESS(GO:0090304)		2028	-0.205921	-1.2106	0.0958904	0.467875	1	9204	tags=25%, list=23%, signal=30%
NUCLEOBASE_CONTAINING_COMPOUND_BIOSYNTHETIC_PROCESS(GO:0034654)	NUCLEOBASE_CONTAINING_COMPOUND_BIOSYNTHETIC_PROCESS(GO:0034654)		1632	-0.208035	-1.20938	0	0.467717	1	7946	tags=22%, list=20%, signal=27%
NEGATIVE_REGULATION_OF_CELLULAR_PROCESS(GO:0048523)	NEGATIVE_REGULATION_OF_CELLULAR_PROCESS(GO:0048523)		26	-0.42671	-1.2078	0.171026	0.468581	1	13112	tags=58%, list=32%, signal=85%
NUCLEUS(GO:0005634)	NUCLEUS(GO:0005634)		781	-0.213334	-1.20579	0.181102	0.470851	1	9238	tags=24%, list=23%, signal=31%
LIPID_BINDING(GO:0008289)	LIPID_BINDING(GO:0008289)		138	-0.247264	-1.20392	0.0851485	0.473985	1	8112	tags=24%, list=20%, signal=30%
REGULATION_OF_PROTEIN_METABOLIC_PROCESS(GO:0051246)	REGULATION_OF_PROTEIN_METABOLIC_PROCESS(GO:0051246)		25	-0.491171	-1.20343	0.0831601	0.472515	1	8877	tags=40%, list=22%, signal=51%
INORGANIC_ANION_TRANSMEMBRANE_TRANSPORTER_ACTIVITY(GO:0015103)	INORGANIC_ANION_TRANSMEMBRANE_TRANSPORTER_ACTIVITY(GO:0015103)		45	-0.279324	-1.20285	0.111789	0.471731	1	8299	tags=31%, list=21%, signal=39%
SULFATE_TRANSPORT(GO:0008272)	SULFATE_TRANSPORT(GO:0008272)		25	-0.320849	-1.20204	0.215415	0.471455	1	5419	tags=28%, list=13%, signal=32%
SULFUR_COMPOUND_TRANSPORT(GO:0072348)	SULFUR_COMPOUND_TRANSPORT(GO:0072348)		25	-0.320849	-1.20204	0.215415	0.469655	1	5419	tags=28%, list=13%, signal=32%
SULFATE_TRANSMEMBRANE_TRANSPORTER_ACTIVITY(GO:0015116)	SULFATE_TRANSMEMBRANE_TRANSPORTER_ACTIVITY(GO:0015116)		25	-0.320849	-1.20204	0.215415	0.46787	1	5419	tags=28%, list=13%, signal=32%
SULFUR_COMPOUND_TRANSMEMBRANE_TRANSPORTER_ACTIVITY(GO:1901682)	SULFUR_COMPOUND_TRANSMEMBRANE_TRANSPORTER_ACTIVITY(GO:1901682)		25	-0.320849	-1.20204	0.215415	0.466097	1	5419	tags=28%, list=13%, signal=32%
REGULATION_OF_CATALYTIC_ACTIVITY(GO:0050790)	REGULATION_OF_CATALYTIC_ACTIVITY(GO:0050790)		21	-0.504087	-1.20089	0.0935551	0.46514	1	11429	tags=52%, list=28%, signal=73%
PHOSPHATIDYLINOSITOL_PHOSPHATE_KINASE_ACTIVITY(GO:0016307)	PHOSPHATIDYLINOSITOL_PHOSPHATE_KINASE_ACTIVITY(GO:0016307)		21	-0.466006	-1.19978	0.285433	0.465853	1	9165	tags=38%, list=23%, signal=49%
TRANSFERASE_ACTIVITY__TRANSFERRING_ALKYL_OR_ARYL_(OTHER_THAN_METHYL)_GROUPS(GO:0016765)	TRANSFERASE_ACTIVITY__TRANSFERRING_ALKYL_OR_ARYL_(OTHER_THAN_METHYL)_GROUPS(GO:0016765)		57	-0.26954	-1.19944	0.214894	0.464987	1	7058	tags=30%, list=17%, signal=36%
BASE_EXCISION_REPAIR(GO:0006284)	BASE_EXCISION_REPAIR(GO:0006284)		18	-0.445872	-1.19929	0.175365	0.464618	1	12077	tags=50%, list=30%, signal=71%
TRANSFERASE_COMPLEX__TRANSFERRING_PHOSPHORUS_CONTAINING_GROUPS(GO:0061695)	TRANSFERASE_COMPLEX__TRANSFERRING_PHOSPHORUS_CONTAINING_GROUPS(GO:0061695)		34	-0.271954	-1.19836	0.204724	0.464686	1	10342	tags=29%, list=26%, signal=39%
DNA_REPAIR(GO:0006281)	DNA_REPAIR(GO:0006281)		105	-0.316222	-1.19702	0.189583	0.464545	1	12256	tags=37%, list=30%, signal=53%
SMALL_MOLECULE_CATABOLIC_PROCESS(GO:0044282)	SMALL_MOLECULE_CATABOLIC_PROCESS(GO:0044282)		32	-0.328737	-1.19676	0.204499	0.463937	1	6400	tags=31%, list=16%, signal=37%
NUCLEIC_ACID_BINDING(GO:0003676)	NUCLEIC_ACID_BINDING(GO:0003676)		3310	-0.201263	-1.19356	0.0922787	0.468858	1	9243	tags=23%, list=23%, signal=27%
TRICARBOXYLIC_ACID_METABOLIC_PROCESS(GO:0072350)	TRICARBOXYLIC_ACID_METABOLIC_PROCESS(GO:0072350)		18	-0.328235	-1.19216	0.200828	0.469598	1	6260	tags=28%, list=15%, signal=33%
AMINO_ACID_BINDING(GO:0016597)	AMINO_ACID_BINDING(GO:0016597)		35	-0.283651	-1.19134	0.192946	0.468812	1	5135	tags=26%, list=13%, signal=29%
INORGANIC_MOLECULAR_ENTITY_TRANSMEMBRANE_TRANSPORTER_ACTIVITY(GO:0015318)	INORGANIC_MOLECULAR_ENTITY_TRANSMEMBRANE_TRANSPORTER_ACTIVITY(GO:0015318)		330	-0.199348	-1.19062	0.195777	0.467635	1	5096	tags=16%, list=13%, signal=18%
O_ACYLTRANSFERASE_ACTIVITY(GO:0008374)	O_ACYLTRANSFERASE_ACTIVITY(GO:0008374)		28	-0.318346	-1.18546	0.0872211	0.476867	1	8087	tags=36%, list=20%, signal=45%
NUCLEOSOME(GO:0000786)	NUCLEOSOME(GO:0000786)		23	-0.463339	-1.18218	0.171843	0.482552	1	12161	tags=65%, list=30%, signal=93%
SERINE_FAMILY_AMINO_ACID_METABOLIC_PROCESS(GO:0009069)	SERINE_FAMILY_AMINO_ACID_METABOLIC_PROCESS(GO:0009069)		17	-0.35296	-1.18021	0.179191	0.485159	1	5667	tags=29%, list=14%, signal=34%
PROTEIN_CONTAINING_COMPLEX_SUBUNIT_ORGANIZATION(GO:0043933)	PROTEIN_CONTAINING_COMPLEX_SUBUNIT_ORGANIZATION(GO:0043933)		120	-0.342984	-1.17923	0.297297	0.485757	1	12502	tags=46%, list=31%, signal=66%
RNA_BINDING(GO:0003723)	RNA_BINDING(GO:0003723)		493	-0.23399	-1.17791	0.325581	0.486121	1	7303	tags=20%, list=18%, signal=24%
CELLULOSE_SYNTHASE_(UDP_FORMING)_ACTIVITY(GO:0016760)	CELLULOSE_SYNTHASE_(UDP_FORMING)_ACTIVITY(GO:0016760)		44	-0.351789	-1.17455	0.199597	0.48781	1	10010	tags=41%, list=25%, signal=54%
CELLULOSE_SYNTHASE_ACTIVITY(GO:0016759)	CELLULOSE_SYNTHASE_ACTIVITY(GO:0016759)		44	-0.351789	-1.17455	0.199597	0.48608	1	10010	tags=41%, list=25%, signal=54%
PRENYLTRANSFERASE_ACTIVITY(GO:0004659)	PRENYLTRANSFERASE_ACTIVITY(GO:0004659)		24	-0.33699	-1.17197	0.201207	0.489685	1	4805	tags=29%, list=12%, signal=33%
DNA_BINDING(GO:0003677)	DNA_BINDING(GO:0003677)		2124	-0.210067	-1.16761	0.0976096	0.498654	1	9243	tags=24%, list=23%, signal=30%
CELL_CYCLE(GO:0007049)	CELL_CYCLE(GO:0007049)		63	-0.332149	-1.16746	0.180467	0.497716	1	13885	tags=49%, list=34%, signal=75%
QUINONE_BINDING(GO:0048038)	QUINONE_BINDING(GO:0048038)		15	-0.403816	-1.15408	0.292683	0.524489	1	6773	tags=33%, list=17%, signal=40%
ORGANELLE_FISSION(GO:0048285)	ORGANELLE_FISSION(GO:0048285)		21	-0.395931	-1.15301	0.192389	0.524167	1	6356	tags=29%, list=16%, signal=34%
REGULATION_OF_CELLULAR_PROCESS(GO:0050794)	REGULATION_OF_CELLULAR_PROCESS(GO:0050794)		2053	-0.201377	-1.15196	0.178357	0.525061	1	7946	tags=22%, list=20%, signal=26%
BIOLOGICAL_REGULATION(GO:0065007)	BIOLOGICAL_REGULATION(GO:0065007)		2145	-0.198551	-1.1519	0.178	0.523852	1	7946	tags=22%, list=20%, signal=26%
CHROMATIN(GO:0000785)	CHROMATIN(GO:0000785)		25	-0.418773	-1.15113	0.202899	0.523599	1	12161	tags=60%, list=30%, signal=86%
REGULATION_OF_CELLULAR_PROTEIN_METABOLIC_PROCESS(GO:0032268)	REGULATION_OF_CELLULAR_PROTEIN_METABOLIC_PROCESS(GO:0032268)		21	-0.553411	-1.15008	0	0.523999	1	8270	tags=38%, list=20%, signal=48%
PEPTIDYL_AMINO_ACID_MODIFICATION(GO:0018193)	PEPTIDYL_AMINO_ACID_MODIFICATION(GO:0018193)		86	-0.28452	-1.1496	0.111111	0.523069	1	11997	tags=37%, list=30%, signal=53%
RESPONSE_TO_CHEMICAL(GO:0042221)	RESPONSE_TO_CHEMICAL(GO:0042221)		185	-0.296808	-1.14813	0.18896	0.523413	1	10935	tags=38%, list=27%, signal=52%
MANNOSIDASE_ACTIVITY(GO:0015923)	MANNOSIDASE_ACTIVITY(GO:0015923)		15	-0.442206	-1.14778	0.371916	0.52291	1	9996	tags=40%, list=25%, signal=53%
ALPHA_MANNOSIDASE_ACTIVITY(GO:0004559)	ALPHA_MANNOSIDASE_ACTIVITY(GO:0004559)		15	-0.442206	-1.14778	0.371916	0.521138	1	9996	tags=40%, list=25%, signal=53%
PROTEIN_TYROSINE_SERINE_THREONINE_PHOSPHATASE_ACTIVITY(GO:0008138)	PROTEIN_TYROSINE_SERINE_THREONINE_PHOSPHATASE_ACTIVITY(GO:0008138)		30	-0.301606	-1.14636	0.195329	0.521224	1	8687	tags=27%, list=21%, signal=34%
REGULATION_OF_BIOLOGICAL_PROCESS(GO:0050789)	REGULATION_OF_BIOLOGICAL_PROCESS(GO:0050789)		2092	-0.198179	-1.14565	0.178	0.52094	1	7946	tags=22%, list=20%, signal=26%
STEROID_METABOLIC_PROCESS(GO:0008202)	STEROID_METABOLIC_PROCESS(GO:0008202)		23	-0.433469	-1.14508	0.180851	0.520673	1	8856	tags=39%, list=22%, signal=50%
ATPASE_ACTIVITY__COUPLED(GO:0042623)	ATPASE_ACTIVITY__COUPLED(GO:0042623)		132	-0.272876	-1.14483	0.383858	0.519301	1	9713	tags=30%, list=24%, signal=39%
SUCROSE_METABOLIC_PROCESS(GO:0005985)	SUCROSE_METABOLIC_PROCESS(GO:0005985)		18	-0.377157	-1.13828	0.282565	0.526007	1	8096	tags=39%, list=20%, signal=49%
CELLULAR_COMPONENT(GO:0005575)	CELLULAR_COMPONENT(GO:0005575)		4317	-0.187447	-1.13763	0.200393	0.525648	1	8640	tags=22%, list=21%, signal=25%
NEGATIVE_REGULATION_OF_BIOLOGICAL_PROCESS(GO:0048519)	NEGATIVE_REGULATION_OF_BIOLOGICAL_PROCESS(GO:0048519)		52	-0.327213	-1.13704	0.103093	0.525107	1	15847	tags=56%, list=39%, signal=92%
PROTEIN_DNA_COMPLEX(GO:0032993)	PROTEIN_DNA_COMPLEX(GO:0032993)		24	-0.450927	-1.13312	0.171843	0.533787	1	12161	tags=63%, list=30%, signal=89%
PHOSPHOLIPID_BIOSYNTHETIC_PROCESS(GO:0008654)	PHOSPHOLIPID_BIOSYNTHETIC_PROCESS(GO:0008654)		43	-0.264226	-1.13193	0.195029	0.534784	1	3985	tags=12%, list=10%, signal=13%
CELLULAR_NITROGEN_COMPOUND_METABOLIC_PROCESS(GO:0034641)	CELLULAR_NITROGEN_COMPOUND_METABOLIC_PROCESS(GO:0034641)		2907	-0.188918	-1.12888	0.104247	0.538532	1	7946	tags=21%, list=20%, signal=24%
HYDROLASE_ACTIVITY__ACTING_ON_ESTER_BONDS(GO:0016788)	HYDROLASE_ACTIVITY__ACTING_ON_ESTER_BONDS(GO:0016788)		459	-0.237	-1.12344	0.264529	0.549349	1	8751	tags=25%, list=22%, signal=32%
FATTY_ACID_METABOLIC_PROCESS(GO:0006631)	FATTY_ACID_METABOLIC_PROCESS(GO:0006631)		76	-0.234071	-1.12301	0.210019	0.548184	1	8296	tags=25%, list=21%, signal=31%
MULTICELLULAR_ORGANISM_DEVELOPMENT(GO:0007275)	MULTICELLULAR_ORGANISM_DEVELOPMENT(GO:0007275)		24	-0.324709	-1.12144	0.302041	0.548579	1	10143	tags=42%, list=25%, signal=56%
DEVELOPMENTAL_PROCESS(GO:0032502)	DEVELOPMENTAL_PROCESS(GO:0032502)		24	-0.324709	-1.12144	0.302041	0.546804	1	10143	tags=42%, list=25%, signal=56%
ANATOMICAL_STRUCTURE_DEVELOPMENT(GO:0048856)	ANATOMICAL_STRUCTURE_DEVELOPMENT(GO:0048856)		24	-0.324709	-1.12144	0.302041	0.54504	1	10143	tags=42%, list=25%, signal=56%
PSEUDOURIDINE_SYNTHASE_ACTIVITY(GO:0009982)	PSEUDOURIDINE_SYNTHASE_ACTIVITY(GO:0009982)		29	-0.294303	-1.11914	0.194656	0.548606	1	12684	tags=41%, list=31%, signal=60%
OXIDOREDUCTASE_ACTIVITY__ACTING_ON_THE_ALDEHYDE_OR_OXO_GROUP_OF_DONORS(GO:0016903)	OXIDOREDUCTASE_ACTIVITY__ACTING_ON_THE_ALDEHYDE_OR_OXO_GROUP_OF_DONORS(GO:0016903)		37	-0.317406	-1.11883	0.291506	0.547795	1	1794	tags=16%, list=4%, signal=17%
SUCROSE_SYNTHASE_ACTIVITY(GO:0016157)	SUCROSE_SYNTHASE_ACTIVITY(GO:0016157)		16	-0.395851	-1.11472	0.282565	0.552097	1	8096	tags=38%, list=20%, signal=47%
NUCLEOTIDYLTRANSFERASE_ACTIVITY(GO:0016779)	NUCLEOTIDYLTRANSFERASE_ACTIVITY(GO:0016779)		152	-0.204643	-1.11346	0.284294	0.553036	1	11000	tags=28%, list=27%, signal=38%
DNA_METABOLIC_PROCESS(GO:0006259)	DNA_METABOLIC_PROCESS(GO:0006259)		216	-0.261953	-1.11248	0.277559	0.553624	1	12256	tags=33%, list=30%, signal=47%
OXIDOREDUCTASE_ACTIVITY__ACTING_ON_PAIRED_DONORS__WITH_INCORPORATION_OR_REDUCTION_OF_MOLECULAR_OXYGEN__NAD(P)H_AS_ONE_DONOR__AND_INCORPORATION_OF_ONE_ATOM_OF_OXYGEN(GO:0016709)	OXIDOREDUCTASE_ACTIVITY__ACTING_ON_PAIRED_DONORS__WITH_INCORPORATION_OR_REDUCTION_OF_MOLECULAR_OXYGEN__NAD(P)H_AS_ONE_DONOR__AND_INCORPORATION_OF_ONE_ATOM_OF_OXYGEN(GO:0016709)		29	-0.286311	-1.10988	0.267748	0.557349	1	9525	tags=34%, list=24%, signal=45%
CELL_CYCLE_PROCESS(GO:0022402)	CELL_CYCLE_PROCESS(GO:0022402)		31	-0.306023	-1.10049	0.300412	0.572519	1	13873	tags=45%, list=34%, signal=69%
ATPASE_ACTIVITY(GO:0016887)	ATPASE_ACTIVITY(GO:0016887)		233	-0.242549	-1.09909	0.266038	0.575398	1	8467	tags=25%, list=21%, signal=31%
ACTIVE_TRANSMEMBRANE_TRANSPORTER_ACTIVITY(GO:0022804)	ACTIVE_TRANSMEMBRANE_TRANSPORTER_ACTIVITY(GO:0022804)		227	-0.218159	-1.09785	0.266038	0.575099	1	5832	tags=18%, list=14%, signal=21%
LIPID_MODIFICATION(GO:0030258)	LIPID_MODIFICATION(GO:0030258)		27	-0.324654	-1.09776	0.288981	0.573915	1	12491	tags=41%, list=31%, signal=59%
TRICARBOXYLIC_ACID_CYCLE(GO:0006099)	TRICARBOXYLIC_ACID_CYCLE(GO:0006099)		15	-0.328849	-1.09191	0.398374	0.58498	1	3356	tags=20%, list=8%, signal=22%
CITRATE_METABOLIC_PROCESS(GO:0006101)	CITRATE_METABOLIC_PROCESS(GO:0006101)		15	-0.328849	-1.09191	0.398374	0.583163	1	3356	tags=20%, list=8%, signal=22%
ANTIBIOTIC_METABOLIC_PROCESS(GO:0016999)	ANTIBIOTIC_METABOLIC_PROCESS(GO:0016999)		15	-0.328849	-1.09191	0.398374	0.581358	1	3356	tags=20%, list=8%, signal=22%
ATP_BIOSYNTHETIC_PROCESS(GO:0006754)	ATP_BIOSYNTHETIC_PROCESS(GO:0006754)		104	-0.257617	-1.08761	0.283333	0.589089	1	3104	tags=15%, list=8%, signal=17%
NADP_METABOLIC_PROCESS(GO:0006739)	NADP_METABOLIC_PROCESS(GO:0006739)		18	-0.3506	-1.08292	0.318267	0.596033	1	4818	tags=33%, list=12%, signal=38%
CHROMOSOMAL_PART(GO:0044427)	CHROMOSOMAL_PART(GO:0044427)		57	-0.279664	-1.07839	0.273292	0.599554	1	15516	tags=54%, list=38%, signal=88%
DNA_PACKAGING_COMPLEX(GO:0044815)	DNA_PACKAGING_COMPLEX(GO:0044815)		27	-0.392937	-1.07419	0.280255	0.60737	1	12161	tags=56%, list=30%, signal=79%
OLIGOSACCHARIDE_METABOLIC_PROCESS(GO:0009311)	OLIGOSACCHARIDE_METABOLIC_PROCESS(GO:0009311)		52	-0.273656	-1.07414	0.204981	0.60568	1	8466	tags=29%, list=21%, signal=36%
HYDRO_LYASE_ACTIVITY(GO:0016836)	HYDRO_LYASE_ACTIVITY(GO:0016836)		56	-0.257187	-1.06882	0.178715	0.61286	1	7720	tags=29%, list=19%, signal=35%
AEROBIC_RESPIRATION(GO:0009060)	AEROBIC_RESPIRATION(GO:0009060)		16	-0.295729	-1.06654	0.398374	0.61667	1	3356	tags=19%, list=8%, signal=20%
NUCLEOSIDE_TRIPHOSPHATE_BIOSYNTHETIC_PROCESS(GO:0009142)	NUCLEOSIDE_TRIPHOSPHATE_BIOSYNTHETIC_PROCESS(GO:0009142)		112	-0.244258	-1.06086	0.283333	0.624297	1	3104	tags=14%, list=8%, signal=15%
PURINE_NUCLEOSIDE_TRIPHOSPHATE_BIOSYNTHETIC_PROCESS(GO:0009145)	PURINE_NUCLEOSIDE_TRIPHOSPHATE_BIOSYNTHETIC_PROCESS(GO:0009145)		112	-0.244258	-1.06086	0.283333	0.622417	1	3104	tags=14%, list=8%, signal=15%
RIBONUCLEOSIDE_TRIPHOSPHATE_BIOSYNTHETIC_PROCESS(GO:0009201)	RIBONUCLEOSIDE_TRIPHOSPHATE_BIOSYNTHETIC_PROCESS(GO:0009201)		112	-0.244258	-1.06086	0.283333	0.620548	1	3104	tags=14%, list=8%, signal=15%
PURINE_RIBONUCLEOSIDE_TRIPHOSPHATE_BIOSYNTHETIC_PROCESS(GO:0009206)	PURINE_RIBONUCLEOSIDE_TRIPHOSPHATE_BIOSYNTHETIC_PROCESS(GO:0009206)		112	-0.244258	-1.06086	0.283333	0.61869	1	3104	tags=14%, list=8%, signal=15%
PROTEIN_CONTAINING_COMPLEX_ASSEMBLY(GO:0065003)	PROTEIN_CONTAINING_COMPLEX_ASSEMBLY(GO:0065003)		98	-0.280116	-1.05938	0.379668	0.621287	1	12502	tags=45%, list=31%, signal=65%
CATION_TRANSPORTING_ATPASE_ACTIVITY(GO:0019829)	CATION_TRANSPORTING_ATPASE_ACTIVITY(GO:0019829)		19	-0.401653	-1.05755	0.412602	0.623475	1	3028	tags=26%, list=7%, signal=28%
ACTIVE_ION_TRANSMEMBRANE_TRANSPORTER_ACTIVITY(GO:0022853)	ACTIVE_ION_TRANSMEMBRANE_TRANSPORTER_ACTIVITY(GO:0022853)		19	-0.401653	-1.05755	0.412602	0.621625	1	3028	tags=26%, list=7%, signal=28%
ATPASE_COUPLED_ION_TRANSMEMBRANE_TRANSPORTER_ACTIVITY(GO:0042625)	ATPASE_COUPLED_ION_TRANSMEMBRANE_TRANSPORTER_ACTIVITY(GO:0042625)		19	-0.401653	-1.05755	0.412602	0.619786	1	3028	tags=26%, list=7%, signal=28%
ATPASE_ACTIVITY__COUPLED_TO_TRANSMEMBRANE_MOVEMENT_OF_IONS__ROTATIONAL_MECHANISM(GO:0044769)	ATPASE_ACTIVITY__COUPLED_TO_TRANSMEMBRANE_MOVEMENT_OF_IONS__ROTATIONAL_MECHANISM(GO:0044769)		19	-0.401653	-1.05755	0.412602	0.617958	1	3028	tags=26%, list=7%, signal=28%
PURINE_NUCLEOSIDE_MONOPHOSPHATE_BIOSYNTHETIC_PROCESS(GO:0009127)	PURINE_NUCLEOSIDE_MONOPHOSPHATE_BIOSYNTHETIC_PROCESS(GO:0009127)		110	-0.240222	-1.05308	0.374074	0.622633	1	3104	tags=15%, list=8%, signal=16%
RIBONUCLEOSIDE_MONOPHOSPHATE_BIOSYNTHETIC_PROCESS(GO:0009156)	RIBONUCLEOSIDE_MONOPHOSPHATE_BIOSYNTHETIC_PROCESS(GO:0009156)		110	-0.240222	-1.05308	0.374074	0.620807	1	3104	tags=15%, list=8%, signal=16%
PURINE_RIBONUCLEOSIDE_MONOPHOSPHATE_BIOSYNTHETIC_PROCESS(GO:0009168)	PURINE_RIBONUCLEOSIDE_MONOPHOSPHATE_BIOSYNTHETIC_PROCESS(GO:0009168)		110	-0.240222	-1.05308	0.374074	0.618992	1	3104	tags=15%, list=8%, signal=16%
PURINE_NUCLEOTIDE_METABOLIC_PROCESS(GO:0006163)	PURINE_NUCLEOTIDE_METABOLIC_PROCESS(GO:0006163)		159	-0.230295	-1.05295	0.379699	0.617342	1	3104	tags=13%, list=8%, signal=14%
PURINE_CONTAINING_COMPOUND_METABOLIC_PROCESS(GO:0072521)	PURINE_CONTAINING_COMPOUND_METABOLIC_PROCESS(GO:0072521)		160	-0.22817	-1.0506	0.379699	0.619926	1	3104	tags=13%, list=8%, signal=14%
CELLULAR_PROTEIN_CONTAINING_COMPLEX_ASSEMBLY(GO:0034622)	CELLULAR_PROTEIN_CONTAINING_COMPLEX_ASSEMBLY(GO:0034622)		90	-0.296603	-1.04925	0.380457	0.620979	1	12502	tags=47%, list=31%, signal=67%
RIBOSE_PHOSPHATE_METABOLIC_PROCESS(GO:0019693)	RIBOSE_PHOSPHATE_METABOLIC_PROCESS(GO:0019693)		166	-0.239963	-1.04732	0.283835	0.623609	1	3172	tags=14%, list=8%, signal=16%
PURINE_RIBONUCLEOTIDE_METABOLIC_PROCESS(GO:0009150)	PURINE_RIBONUCLEOTIDE_METABOLIC_PROCESS(GO:0009150)		155	-0.235474	-1.04663	0.379699	0.622865	1	3104	tags=14%, list=8%, signal=15%
RIBONUCLEOTIDE_METABOLIC_PROCESS(GO:0009259)	RIBONUCLEOTIDE_METABOLIC_PROCESS(GO:0009259)		155	-0.235474	-1.04663	0.379699	0.621075	1	3104	tags=14%, list=8%, signal=15%
PYRIMIDINE_CONTAINING_COMPOUND_BIOSYNTHETIC_PROCESS(GO:0072528)	PYRIMIDINE_CONTAINING_COMPOUND_BIOSYNTHETIC_PROCESS(GO:0072528)		33	-0.265573	-1.0428	0.292276	0.625196	1	11758	tags=39%, list=29%, signal=56%
ORGANOPHOSPHATE_BIOSYNTHETIC_PROCESS(GO:0090407)	ORGANOPHOSPHATE_BIOSYNTHETIC_PROCESS(GO:0090407)		218	-0.193255	-1.03832	0.297087	0.630642	1	6238	tags=17%, list=15%, signal=20%
PROTEIN_FOLDING(GO:0006457)	PROTEIN_FOLDING(GO:0006457)		187	-0.264768	-1.03324	0.307692	0.644273	1	8685	tags=29%, list=21%, signal=37%
NUCLEAR_DIVISION(GO:0000280)	NUCLEAR_DIVISION(GO:0000280)		15	-0.3388	-1.0311	0.221992	0.647637	1	5934	tags=20%, list=15%, signal=23%
NUCLEAR_CHROMOSOME_SEGREGATION(GO:0098813)	NUCLEAR_CHROMOSOME_SEGREGATION(GO:0098813)		15	-0.3388	-1.0311	0.221992	0.645802	1	5934	tags=20%, list=15%, signal=23%
INTRACELLULAR_MEMBRANE_BOUNDED_ORGANELLE(GO:0043231)	INTRACELLULAR_MEMBRANE_BOUNDED_ORGANELLE(GO:0043231)		1060	-0.165065	-1.03096	0.507752	0.644128	1	9501	tags=23%, list=23%, signal=29%
DNA_CONFORMATION_CHANGE(GO:0071103)	DNA_CONFORMATION_CHANGE(GO:0071103)		48	-0.235314	-1.02275	0.299376	0.656492	1	9133	tags=31%, list=23%, signal=40%
METAL_ION_TRANSMEMBRANE_TRANSPORTER_ACTIVITY(GO:0046873)	METAL_ION_TRANSMEMBRANE_TRANSPORTER_ACTIVITY(GO:0046873)		79	-0.240168	-1.0193	0.307071	0.662511	1	8398	tags=28%, list=21%, signal=35%
CELLULAR_COMPONENT_ORGANIZATION(GO:0016043)	CELLULAR_COMPONENT_ORGANIZATION(GO:0016043)		337	-0.186735	-1.01609	0.466801	0.666168	1	8793	tags=23%, list=22%, signal=29%
DISACCHARIDE_METABOLIC_PROCESS(GO:0005984)	DISACCHARIDE_METABOLIC_PROCESS(GO:0005984)		47	-0.262136	-1.01493	0.204981	0.668761	1	8466	tags=28%, list=21%, signal=35%
NUCLEOSIDE_MONOPHOSPHATE_BIOSYNTHETIC_PROCESS(GO:0009124)	NUCLEOSIDE_MONOPHOSPHATE_BIOSYNTHETIC_PROCESS(GO:0009124)		114	-0.228089	-1.0134	0.374074	0.670716	1	3104	tags=14%, list=8%, signal=15%
S_ADENOSYLMETHIONINE_DEPENDENT_METHYLTRANSFERASE_ACTIVITY(GO:0008757)	S_ADENOSYLMETHIONINE_DEPENDENT_METHYLTRANSFERASE_ACTIVITY(GO:0008757)		43	-0.253013	-1.01301	0.370742	0.669707	1	9995	tags=33%, list=25%, signal=43%
GTPASE_ACTIVITY(GO:0003924)	GTPASE_ACTIVITY(GO:0003924)		83	-0.256704	-1.01246	0.40613	0.669527	1	5083	tags=22%, list=13%, signal=25%
N_N_DIMETHYLANILINE_MONOOXYGENASE_ACTIVITY(GO:0004499)	N_N_DIMETHYLANILINE_MONOOXYGENASE_ACTIVITY(GO:0004499)		20	-0.3033	-1.00714	0.484277	0.678153	1	9525	tags=35%, list=24%, signal=46%
CELLULOSE_BIOSYNTHETIC_PROCESS(GO:0030244)	CELLULOSE_BIOSYNTHETIC_PROCESS(GO:0030244)		52	-0.255486	-1.00659	0.332661	0.676996	1	7564	tags=27%, list=19%, signal=33%
CELLULOSE_METABOLIC_PROCESS(GO:0030243)	CELLULOSE_METABOLIC_PROCESS(GO:0030243)		52	-0.255486	-1.00659	0.332661	0.675136	1	7564	tags=27%, list=19%, signal=33%
CATION_TRANSPORT(GO:0006812)	CATION_TRANSPORT(GO:0006812)		323	-0.18722	-1.00294	0.305051	0.681532	1	8962	tags=23%, list=22%, signal=29%
PROTEIN_DIMERIZATION_ACTIVITY(GO:0046983)	PROTEIN_DIMERIZATION_ACTIVITY(GO:0046983)		499	-0.204456	-1.0015	0.366936	0.682738	1	10875	tags=28%, list=27%, signal=38%
MALATE_TRANSPORT(GO:0015743)	MALATE_TRANSPORT(GO:0015743)		17	-0.291539	-0.999922	0.404427	0.685105	1	5588	tags=29%, list=14%, signal=34%
DICARBOXYLIC_ACID_TRANSPORT(GO:0006835)	DICARBOXYLIC_ACID_TRANSPORT(GO:0006835)		17	-0.291539	-0.999922	0.404427	0.683243	1	5588	tags=29%, list=14%, signal=34%
C4_DICARBOXYLATE_TRANSPORT(GO:0015740)	C4_DICARBOXYLATE_TRANSPORT(GO:0015740)		17	-0.291539	-0.999922	0.404427	0.681392	1	5588	tags=29%, list=14%, signal=34%
NUCLEAR_TRANSCRIPTION_FACTOR_COMPLEX(GO:0044798)	NUCLEAR_TRANSCRIPTION_FACTOR_COMPLEX(GO:0044798)		19	-0.241469	-0.999152	0.469811	0.68051	1	10342	tags=32%, list=26%, signal=42%
RNA_POLYMERASE_II_TRANSCRIPTION_FACTOR_COMPLEX(GO:0090575)	RNA_POLYMERASE_II_TRANSCRIPTION_FACTOR_COMPLEX(GO:0090575)		19	-0.241469	-0.999152	0.469811	0.678676	1	10342	tags=32%, list=26%, signal=42%
REGULATION_OF_CELLULAR_COMPONENT_ORGANIZATION(GO:0051128)	REGULATION_OF_CELLULAR_COMPONENT_ORGANIZATION(GO:0051128)		39	-0.359854	-0.998792	0.503119	0.678235	1	14844	tags=56%, list=37%, signal=89%
CARBOHYDRATE_BIOSYNTHETIC_PROCESS(GO:0016051)	CARBOHYDRATE_BIOSYNTHETIC_PROCESS(GO:0016051)		120	-0.230565	-0.997825	0.41954	0.678828	1	8466	tags=26%, list=21%, signal=33%
MEMBRANE_BOUNDED_ORGANELLE(GO:0043227)	MEMBRANE_BOUNDED_ORGANELLE(GO:0043227)		1074	-0.159282	-0.996443	0.507752	0.680103	1	9501	tags=23%, list=23%, signal=29%
PROTEIN_MATURATION(GO:0051604)	PROTEIN_MATURATION(GO:0051604)		18	-0.309666	-0.994356	0.39501	0.6825	1	12950	tags=56%, list=32%, signal=82%
PROTEIN_PROCESSING(GO:0016485)	PROTEIN_PROCESSING(GO:0016485)		17	-0.292816	-0.993181	0.214137	0.681847	1	12950	tags=53%, list=32%, signal=78%
CARBON_NITROGEN_LYASE_ACTIVITY(GO:0016840)	CARBON_NITROGEN_LYASE_ACTIVITY(GO:0016840)		18	-0.351535	-0.990679	0.493014	0.683147	1	13154	tags=44%, list=33%, signal=66%
UDP_GLUCOSYLTRANSFERASE_ACTIVITY(GO:0035251)	UDP_GLUCOSYLTRANSFERASE_ACTIVITY(GO:0035251)		81	-0.285752	-0.98985	0.380198	0.6827	1	8375	tags=31%, list=21%, signal=39%
FATTY_ACID_BIOSYNTHETIC_PROCESS(GO:0006633)	FATTY_ACID_BIOSYNTHETIC_PROCESS(GO:0006633)		62	-0.244171	-0.986059	0.427203	0.688887	1	7305	tags=23%, list=18%, signal=28%
DNA_DIRECTED_RNA_POLYMERASE_COMPLEX(GO:0000428)	DNA_DIRECTED_RNA_POLYMERASE_COMPLEX(GO:0000428)		30	-0.218887	-0.985408	0.300388	0.689378	1	10342	tags=27%, list=26%, signal=36%
RNA_POLYMERASE_COMPLEX(GO:0030880)	RNA_POLYMERASE_COMPLEX(GO:0030880)		30	-0.218887	-0.985408	0.300388	0.687569	1	10342	tags=27%, list=26%, signal=36%
NUCLEAR_DNA_DIRECTED_RNA_POLYMERASE_COMPLEX(GO:0055029)	NUCLEAR_DNA_DIRECTED_RNA_POLYMERASE_COMPLEX(GO:0055029)		30	-0.218887	-0.985408	0.300388	0.685769	1	10342	tags=27%, list=26%, signal=36%
CHROMOSOME(GO:0005694)	CHROMOSOME(GO:0005694)		80	-0.225092	-0.979904	0.36255	0.696196	1	12161	tags=31%, list=30%, signal=45%
TRANSFERASE_ACTIVITY__TRANSFERRING_PENTOSYL_GROUPS(GO:0016763)	TRANSFERASE_ACTIVITY__TRANSFERRING_PENTOSYL_GROUPS(GO:0016763)		18	-0.255891	-0.976742	0.339114	0.699695	1	9870	tags=39%, list=24%, signal=51%
ATP_METABOLIC_PROCESS(GO:0046034)	ATP_METABOLIC_PROCESS(GO:0046034)		118	-0.234677	-0.969702	0.496296	0.713285	1	3104	tags=14%, list=8%, signal=15%
DNA_HELICASE_ACTIVITY(GO:0003678)	DNA_HELICASE_ACTIVITY(GO:0003678)		21	-0.298893	-0.966545	0.60396	0.717391	1	5551	tags=19%, list=14%, signal=22%
REGULATION_OF_ORGANELLE_ORGANIZATION(GO:0033043)	REGULATION_OF_ORGANELLE_ORGANIZATION(GO:0033043)		29	-0.304521	-0.966427	0.492723	0.716077	1	14801	tags=55%, list=37%, signal=87%
IRON_SULFUR_CLUSTER_ASSEMBLY(GO:0016226)	IRON_SULFUR_CLUSTER_ASSEMBLY(GO:0016226)		18	-0.382254	-0.963199	0.502066	0.719849	1	7722	tags=39%, list=19%, signal=48%
METALLO_SULFUR_CLUSTER_ASSEMBLY(GO:0031163)	METALLO_SULFUR_CLUSTER_ASSEMBLY(GO:0031163)		18	-0.382254	-0.963199	0.502066	0.717999	1	7722	tags=39%, list=19%, signal=48%
PROTEIN_PHOSPHATASE_TYPE_2A_COMPLEX(GO:0000159)	PROTEIN_PHOSPHATASE_TYPE_2A_COMPLEX(GO:0000159)		19	-0.318378	-0.955159	0.296371	0.732706	1	13884	tags=42%, list=34%, signal=64%
PROTEIN_SERINE_THREONINE_PHOSPHATASE_COMPLEX(GO:0008287)	PROTEIN_SERINE_THREONINE_PHOSPHATASE_COMPLEX(GO:0008287)		19	-0.318378	-0.955159	0.296371	0.730832	1	13884	tags=42%, list=34%, signal=64%
PHOSPHATASE_COMPLEX(GO:1903293)	PHOSPHATASE_COMPLEX(GO:1903293)		19	-0.318378	-0.955159	0.296371	0.728968	1	13884	tags=42%, list=34%, signal=64%
PURINE_NUCLEOSIDE_TRIPHOSPHATE_METABOLIC_PROCESS(GO:0009144)	PURINE_NUCLEOSIDE_TRIPHOSPHATE_METABOLIC_PROCESS(GO:0009144)		127	-0.2199	-0.950821	0.496296	0.733709	1	3104	tags=13%, list=8%, signal=14%
RIBONUCLEOSIDE_TRIPHOSPHATE_METABOLIC_PROCESS(GO:0009199)	RIBONUCLEOSIDE_TRIPHOSPHATE_METABOLIC_PROCESS(GO:0009199)		127	-0.2199	-0.950821	0.496296	0.731847	1	3104	tags=13%, list=8%, signal=14%
PURINE_RIBONUCLEOSIDE_TRIPHOSPHATE_METABOLIC_PROCESS(GO:0009205)	PURINE_RIBONUCLEOSIDE_TRIPHOSPHATE_METABOLIC_PROCESS(GO:0009205)		127	-0.2199	-0.950821	0.496296	0.729994	1	3104	tags=13%, list=8%, signal=14%
ION_TRANSMEMBRANE_TRANSPORT(GO:0034220)	ION_TRANSMEMBRANE_TRANSPORT(GO:0034220)		136	-0.21296	-0.950176	0.305051	0.729188	1	4586	tags=15%, list=11%, signal=17%
ATPASE_ACTIVITY__COUPLED_TO_TRANSMEMBRANE_MOVEMENT_OF_SUBSTANCES(GO:0042626)	ATPASE_ACTIVITY__COUPLED_TO_TRANSMEMBRANE_MOVEMENT_OF_SUBSTANCES(GO:0042626)		95	-0.243053	-0.948771	0.373563	0.730182	1	8467	tags=23%, list=21%, signal=29%
ATPASE_ACTIVITY__COUPLED_TO_MOVEMENT_OF_SUBSTANCES(GO:0043492)	ATPASE_ACTIVITY__COUPLED_TO_MOVEMENT_OF_SUBSTANCES(GO:0043492)		95	-0.243053	-0.948771	0.373563	0.728347	1	8467	tags=23%, list=21%, signal=29%
DRUG_TRANSMEMBRANE_TRANSPORTER_ACTIVITY(GO:0015238)	DRUG_TRANSMEMBRANE_TRANSPORTER_ACTIVITY(GO:0015238)		80	-0.235129	-0.948	0.480932	0.728638	1	5832	tags=21%, list=14%, signal=25%
OXIDOREDUCTASE_ACTIVITY__ACTING_ON_THE_CH_NH_GROUP_OF_DONORS(GO:0016645)	OXIDOREDUCTASE_ACTIVITY__ACTING_ON_THE_CH_NH_GROUP_OF_DONORS(GO:0016645)		27	-0.249757	-0.946773	0.485089	0.73009	1	10511	tags=44%, list=26%, signal=60%
CATION_TRANSMEMBRANE_TRANSPORTER_ACTIVITY(GO:0008324)	CATION_TRANSMEMBRANE_TRANSPORTER_ACTIVITY(GO:0008324)		220	-0.188677	-0.943085	0.305051	0.736865	1	4125	tags=13%, list=10%, signal=14%
POSITIVE_REGULATION_OF_BIOLOGICAL_PROCESS(GO:0048518)	POSITIVE_REGULATION_OF_BIOLOGICAL_PROCESS(GO:0048518)		33	-0.356065	-0.938319	0.592516	0.743901	1	14844	tags=55%, list=37%, signal=86%
MONOVALENT_INORGANIC_CATION_TRANSPORT(GO:0015672)	MONOVALENT_INORGANIC_CATION_TRANSPORT(GO:0015672)		108	-0.20598	-0.937495	0.401852	0.743193	1	4586	tags=15%, list=11%, signal=17%
PROTEIN_SERINE_THREONINE_KINASE_ACTIVITY(GO:0004674)	PROTEIN_SERINE_THREONINE_KINASE_ACTIVITY(GO:0004674)		28	-0.306361	-0.935937	0.588679	0.744413	1	2649	tags=14%, list=7%, signal=15%
OLIGOSACCHARIDE_BIOSYNTHETIC_PROCESS(GO:0009312)	OLIGOSACCHARIDE_BIOSYNTHETIC_PROCESS(GO:0009312)		35	-0.250688	-0.935156	0.530957	0.744612	1	4107	tags=17%, list=10%, signal=19%
CHROMOSOME_SEGREGATION(GO:0007059)	CHROMOSOME_SEGREGATION(GO:0007059)		17	-0.31282	-0.933225	0.387097	0.745754	1	5934	tags=18%, list=15%, signal=21%
NUCLEOSIDE_TRIPHOSPHATE_METABOLIC_PROCESS(GO:0009141)	NUCLEOSIDE_TRIPHOSPHATE_METABOLIC_PROCESS(GO:0009141)		129	-0.216017	-0.932922	0.496296	0.745083	1	3104	tags=12%, list=8%, signal=13%
CELLULAR_COMPONENT_ASSEMBLY(GO:0022607)	CELLULAR_COMPONENT_ASSEMBLY(GO:0022607)		137	-0.225249	-0.931518	0.492723	0.745536	1	12889	tags=42%, list=32%, signal=61%
POSITIVE_REGULATION_OF_CELLULAR_PROCESS(GO:0048522)	POSITIVE_REGULATION_OF_CELLULAR_PROCESS(GO:0048522)		32	-0.344207	-0.931358	0.675676	0.743957	1	14844	tags=53%, list=37%, signal=84%
TRANSAMINASE_ACTIVITY(GO:0008483)	TRANSAMINASE_ACTIVITY(GO:0008483)		16	-0.370544	-0.926173	0.490644	0.755587	1	4411	tags=25%, list=11%, signal=28%
TRANSFERASE_ACTIVITY__TRANSFERRING_NITROGENOUS_GROUPS(GO:0016769)	TRANSFERASE_ACTIVITY__TRANSFERRING_NITROGENOUS_GROUPS(GO:0016769)		16	-0.370544	-0.926173	0.490644	0.753748	1	4411	tags=25%, list=11%, signal=28%
GLYCOLIPID_METABOLIC_PROCESS(GO:0006664)	GLYCOLIPID_METABOLIC_PROCESS(GO:0006664)		31	-0.236383	-0.922244	0.490119	0.759849	1	5066	tags=13%, list=13%, signal=15%
LIPOSACCHARIDE_METABOLIC_PROCESS(GO:1903509)	LIPOSACCHARIDE_METABOLIC_PROCESS(GO:1903509)		31	-0.236383	-0.922244	0.490119	0.758009	1	5066	tags=13%, list=13%, signal=15%
SIGNAL_TRANSDUCER_ACTIVITY(GO:0004871)	SIGNAL_TRANSDUCER_ACTIVITY(GO:0004871)		89	-0.25268	-0.916275	0.284274	0.76827	1	12466	tags=42%, list=31%, signal=60%
METHYLATION(GO:0032259)	METHYLATION(GO:0032259)		56	-0.238255	-0.916168	0.478873	0.766681	1	11245	tags=34%, list=28%, signal=47%
POSITIVE_REGULATION_OF_CELLULAR_COMPONENT_ORGANIZATION(GO:0051130)	POSITIVE_REGULATION_OF_CELLULAR_COMPONENT_ORGANIZATION(GO:0051130)		24	-0.345971	-0.91445	0.592516	0.768156	1	14844	tags=54%, list=37%, signal=86%
NUCLEOSIDE_TRIPHOSPHATASE_ACTIVITY(GO:0017111)	NUCLEOSIDE_TRIPHOSPHATASE_ACTIVITY(GO:0017111)		490	-0.209297	-0.907728	0.588679	0.777997	1	7710	tags=20%, list=19%, signal=25%
STEROID_BIOSYNTHETIC_PROCESS(GO:0006694)	STEROID_BIOSYNTHETIC_PROCESS(GO:0006694)		19	-0.341277	-0.907645	0.5842	0.776263	1	13419	tags=53%, list=33%, signal=79%
PRIMARY_ACTIVE_TRANSMEMBRANE_TRANSPORTER_ACTIVITY(GO:0015399)	PRIMARY_ACTIVE_TRANSMEMBRANE_TRANSPORTER_ACTIVITY(GO:0015399)		102	-0.229319	-0.902782	0.5	0.782567	1	5175	tags=16%, list=13%, signal=18%
P_P_BOND_HYDROLYSIS_DRIVEN_TRANSMEMBRANE_TRANSPORTER_ACTIVITY(GO:0015405)	P_P_BOND_HYDROLYSIS_DRIVEN_TRANSMEMBRANE_TRANSPORTER_ACTIVITY(GO:0015405)		102	-0.229319	-0.902782	0.5	0.780704	1	5175	tags=16%, list=13%, signal=18%
CELLULAR_BIOGENIC_AMINE_METABOLIC_PROCESS(GO:0006576)	CELLULAR_BIOGENIC_AMINE_METABOLIC_PROCESS(GO:0006576)		19	-0.353423	-0.901696	0.403326	0.780799	1	6258	tags=32%, list=15%, signal=37%
CELLULAR_AMINE_METABOLIC_PROCESS(GO:0044106)	CELLULAR_AMINE_METABOLIC_PROCESS(GO:0044106)		19	-0.353423	-0.901696	0.403326	0.778949	1	6258	tags=32%, list=15%, signal=37%
PYROPHOSPHATASE_ACTIVITY(GO:0016462)	PYROPHOSPHATASE_ACTIVITY(GO:0016462)		510	-0.205408	-0.900552	0.588679	0.778799	1	7710	tags=20%, list=19%, signal=25%
MACROMOLECULE_METHYLATION(GO:0043414)	MACROMOLECULE_METHYLATION(GO:0043414)		44	-0.261063	-0.898452	0.478528	0.781531	1	9995	tags=32%, list=25%, signal=42%
PROTEIN_LOCALIZATION_TO_MEMBRANE(GO:0072657)	PROTEIN_LOCALIZATION_TO_MEMBRANE(GO:0072657)		37	-0.253586	-0.890701	0.6	0.793857	1	2680	tags=16%, list=7%, signal=17%
ESTABLISHMENT_OF_PROTEIN_LOCALIZATION_TO_MEMBRANE(GO:0090150)	ESTABLISHMENT_OF_PROTEIN_LOCALIZATION_TO_MEMBRANE(GO:0090150)		37	-0.253586	-0.890701	0.6	0.791994	1	2680	tags=16%, list=7%, signal=17%
PYRIMIDINE_CONTAINING_COMPOUND_METABOLIC_PROCESS(GO:0072527)	PYRIMIDINE_CONTAINING_COMPOUND_METABOLIC_PROCESS(GO:0072527)		38	-0.209294	-0.883321	0.582463	0.806343	1	11758	tags=34%, list=29%, signal=48%
REGULATION_OF_CELLULAR_COMPONENT_BIOGENESIS(GO:0044087)	REGULATION_OF_CELLULAR_COMPONENT_BIOGENESIS(GO:0044087)		23	-0.295955	-0.880557	0.575884	0.809334	1	14801	tags=61%, list=37%, signal=96%
TRANSLATION_FACTOR_ACTIVITY__RNA_BINDING(GO:0008135)	TRANSLATION_FACTOR_ACTIVITY__RNA_BINDING(GO:0008135)		88	-0.253789	-0.874841	0.383399	0.816119	1	2511	tags=13%, list=6%, signal=13%
RRNA_BINDING(GO:0019843)	RRNA_BINDING(GO:0019843)		26	-0.338977	-0.874065	0.50303	0.817024	1	4291	tags=23%, list=11%, signal=26%
CATALYTIC_ACTIVITY__ACTING_ON_DNA(GO:0140097)	CATALYTIC_ACTIVITY__ACTING_ON_DNA(GO:0140097)		70	-0.250956	-0.870892	0.608187	0.820869	1	12256	tags=36%, list=30%, signal=51%
SIGNALING_RECEPTOR_ACTIVITY(GO:0038023)	SIGNALING_RECEPTOR_ACTIVITY(GO:0038023)		57	-0.269605	-0.868195	0.266038	0.824872	1	12466	tags=40%, list=31%, signal=58%
MOLECULAR_TRANSDUCER_ACTIVITY(GO:0060089)	MOLECULAR_TRANSDUCER_ACTIVITY(GO:0060089)		57	-0.269605	-0.868195	0.266038	0.822967	1	12466	tags=40%, list=31%, signal=58%
CELLULAR_CARBOHYDRATE_BIOSYNTHETIC_PROCESS(GO:0034637)	CELLULAR_CARBOHYDRATE_BIOSYNTHETIC_PROCESS(GO:0034637)		104	-0.205892	-0.867928	0.599617	0.821956	1	8466	tags=25%, list=21%, signal=32%
HELICASE_ACTIVITY(GO:0004386)	HELICASE_ACTIVITY(GO:0004386)		56	-0.258166	-0.86749	0.608187	0.821014	1	6023	tags=16%, list=15%, signal=19%
HYDROLASE_ACTIVITY__ACTING_ON_GLYCOSYL_BONDS(GO:0016798)	HYDROLASE_ACTIVITY__ACTING_ON_GLYCOSYL_BONDS(GO:0016798)		447	-0.195777	-0.866559	0.589595	0.819488	1	9265	tags=24%, list=23%, signal=30%
PROTEIN_METHYLTRANSFERASE_ACTIVITY(GO:0008276)	PROTEIN_METHYLTRANSFERASE_ACTIVITY(GO:0008276)		29	-0.275526	-0.863283	0.577154	0.823501	1	11245	tags=38%, list=28%, signal=53%
STRICTOSIDINE_SYNTHASE_ACTIVITY(GO:0016844)	STRICTOSIDINE_SYNTHASE_ACTIVITY(GO:0016844)		16	-0.292691	-0.863061	0.794411	0.822336	1	13154	tags=38%, list=33%, signal=56%
AMINE_LYASE_ACTIVITY(GO:0016843)	AMINE_LYASE_ACTIVITY(GO:0016843)		16	-0.292691	-0.863061	0.794411	0.820463	1	13154	tags=38%, list=33%, signal=56%
HYDROLASE_ACTIVITY__HYDROLYZING_O_GLYCOSYL_COMPOUNDS(GO:0004553)	HYDROLASE_ACTIVITY__HYDROLYZING_O_GLYCOSYL_COMPOUNDS(GO:0004553)		425	-0.195531	-0.857048	0.517717	0.828883	1	5562	tags=15%, list=14%, signal=18%
GUANYL_NUCLEOTIDE_EXCHANGE_FACTOR_ACTIVITY(GO:0005085)	GUANYL_NUCLEOTIDE_EXCHANGE_FACTOR_ACTIVITY(GO:0005085)		33	-0.254208	-0.856334	0.564356	0.827751	1	3745	tags=15%, list=9%, signal=17%
POTASSIUM_ION_TRANSMEMBRANE_TRANSPORT(GO:0071805)	POTASSIUM_ION_TRANSMEMBRANE_TRANSPORT(GO:0071805)		26	-0.237684	-0.853844	0.608031	0.828995	1	11288	tags=42%, list=28%, signal=59%
CELLULAR_POTASSIUM_ION_TRANSPORT(GO:0071804)	CELLULAR_POTASSIUM_ION_TRANSPORT(GO:0071804)		26	-0.237684	-0.853844	0.608031	0.827123	1	11288	tags=42%, list=28%, signal=59%
POTASSIUM_ION_TRANSMEMBRANE_TRANSPORTER_ACTIVITY(GO:0015079)	POTASSIUM_ION_TRANSMEMBRANE_TRANSPORTER_ACTIVITY(GO:0015079)		26	-0.237684	-0.853844	0.608031	0.82526	1	11288	tags=42%, list=28%, signal=59%
THIAMINE_PYROPHOSPHATE_BINDING(GO:0030976)	THIAMINE_PYROPHOSPHATE_BINDING(GO:0030976)		17	-0.242859	-0.853619	0.503774	0.82376	1	3886	tags=12%, list=10%, signal=13%
CARBOHYDRATE_BINDING(GO:0030246)	CARBOHYDRATE_BINDING(GO:0030246)		218	-0.218598	-0.852506	0.798113	0.823938	1	5365	tags=15%, list=13%, signal=17%
DNA_DIRECTED_DNA_POLYMERASE_ACTIVITY(GO:0003887)	DNA_DIRECTED_DNA_POLYMERASE_ACTIVITY(GO:0003887)		17	-0.320747	-0.847943	0.726733	0.828754	1	11635	tags=35%, list=29%, signal=50%
MALATE_DEHYDROGENASE_(DECARBOXYLATING)_(NAD+)_ACTIVITY(GO:0004471)	MALATE_DEHYDROGENASE_(DECARBOXYLATING)_(NAD+)_ACTIVITY(GO:0004471)		15	-0.323028	-0.847683	0.505929	0.827872	1	8250	tags=27%, list=20%, signal=33%
MALIC_ENZYME_ACTIVITY(GO:0004470)	MALIC_ENZYME_ACTIVITY(GO:0004470)		15	-0.323028	-0.847683	0.505929	0.826028	1	8250	tags=27%, list=20%, signal=33%
MALATE_DEHYDROGENASE_ACTIVITY(GO:0016615)	MALATE_DEHYDROGENASE_ACTIVITY(GO:0016615)		15	-0.323028	-0.847683	0.505929	0.824192	1	8250	tags=27%, list=20%, signal=33%
DNA_REPLICATION(GO:0006260)	DNA_REPLICATION(GO:0006260)		84	-0.225966	-0.847194	0.688679	0.823079	1	11635	tags=29%, list=29%, signal=40%
5'_3'_RNA_POLYMERASE_ACTIVITY(GO:0034062)	5'_3'_RNA_POLYMERASE_ACTIVITY(GO:0034062)		72	-0.183506	-0.846006	0.601227	0.824321	1	11000	tags=28%, list=27%, signal=38%
RNA_POLYMERASE_ACTIVITY(GO:0097747)	RNA_POLYMERASE_ACTIVITY(GO:0097747)		72	-0.183506	-0.846006	0.601227	0.822502	1	11000	tags=28%, list=27%, signal=38%
HYDROLASE_ACTIVITY__ACTING_ON_ACID_ANHYDRIDES__IN_PHOSPHORUS_CONTAINING_ANHYDRIDES(GO:0016818)	HYDROLASE_ACTIVITY__ACTING_ON_ACID_ANHYDRIDES__IN_PHOSPHORUS_CONTAINING_ANHYDRIDES(GO:0016818)		526	-0.194338	-0.845999	0.698113	0.820807	1	7710	tags=20%, list=19%, signal=24%
TREHALOSE_BIOSYNTHETIC_PROCESS(GO:0005992)	TREHALOSE_BIOSYNTHETIC_PROCESS(GO:0005992)		28	-0.23912	-0.845395	0.724203	0.820049	1	1838	tags=11%, list=5%, signal=11%
SRP_DEPENDENT_COTRANSLATIONAL_PROTEIN_TARGETING_TO_MEMBRANE(GO:0006614)	SRP_DEPENDENT_COTRANSLATIONAL_PROTEIN_TARGETING_TO_MEMBRANE(GO:0006614)		22	-0.289833	-0.843658	0.609259	0.821669	1	2597	tags=18%, list=6%, signal=19%
PROTEIN_TARGETING_TO_MEMBRANE(GO:0006612)	PROTEIN_TARGETING_TO_MEMBRANE(GO:0006612)		22	-0.289833	-0.843658	0.609259	0.819871	1	2597	tags=18%, list=6%, signal=19%
COTRANSLATIONAL_PROTEIN_TARGETING_TO_MEMBRANE(GO:0006613)	COTRANSLATIONAL_PROTEIN_TARGETING_TO_MEMBRANE(GO:0006613)		22	-0.289833	-0.843658	0.609259	0.818081	1	2597	tags=18%, list=6%, signal=19%
PROTEIN_TARGETING_TO_ER(GO:0045047)	PROTEIN_TARGETING_TO_ER(GO:0045047)		22	-0.289833	-0.843658	0.609259	0.816299	1	2597	tags=18%, list=6%, signal=19%
ESTABLISHMENT_OF_PROTEIN_LOCALIZATION_TO_ENDOPLASMIC_RETICULUM(GO:0072599)	ESTABLISHMENT_OF_PROTEIN_LOCALIZATION_TO_ENDOPLASMIC_RETICULUM(GO:0072599)		22	-0.289833	-0.843658	0.609259	0.814524	1	2597	tags=18%, list=6%, signal=19%
AMIDE_BINDING(GO:0033218)	AMIDE_BINDING(GO:0033218)		17	-0.262391	-0.841137	0.578842	0.816737	1	4302	tags=12%, list=11%, signal=13%
HYDROLASE_ACTIVITY__ACTING_ON_ACID_ANHYDRIDES(GO:0016817)	HYDROLASE_ACTIVITY__ACTING_ON_ACID_ANHYDRIDES(GO:0016817)		530	-0.192661	-0.840193	0.698113	0.816804	1	7710	tags=19%, list=19%, signal=24%
REGULATION_OF_PROTEIN_POLYMERIZATION(GO:0032271)	REGULATION_OF_PROTEIN_POLYMERIZATION(GO:0032271)		21	-0.261376	-0.835854	0.675676	0.822876	1	14801	tags=57%, list=37%, signal=90%
REGULATION_OF_PROTEIN_COMPLEX_ASSEMBLY(GO:0043254)	REGULATION_OF_PROTEIN_COMPLEX_ASSEMBLY(GO:0043254)		21	-0.261376	-0.835854	0.675676	0.821103	1	14801	tags=57%, list=37%, signal=90%
PROTEIN_POLYMERIZATION(GO:0051258)	PROTEIN_POLYMERIZATION(GO:0051258)		21	-0.261376	-0.835854	0.675676	0.819337	1	14801	tags=57%, list=37%, signal=90%
REGULATION_OF_CYTOSKELETON_ORGANIZATION(GO:0051493)	REGULATION_OF_CYTOSKELETON_ORGANIZATION(GO:0051493)		21	-0.261376	-0.835854	0.675676	0.817579	1	14801	tags=57%, list=37%, signal=90%
SUPRAMOLECULAR_FIBER_ORGANIZATION(GO:0097435)	SUPRAMOLECULAR_FIBER_ORGANIZATION(GO:0097435)		21	-0.261376	-0.835854	0.675676	0.815828	1	14801	tags=57%, list=37%, signal=90%
REGULATION_OF_SUPRAMOLECULAR_FIBER_ORGANIZATION(GO:1902903)	REGULATION_OF_SUPRAMOLECULAR_FIBER_ORGANIZATION(GO:1902903)		21	-0.261376	-0.835854	0.675676	0.814085	1	14801	tags=57%, list=37%, signal=90%
ASPARTATE_FAMILY_AMINO_ACID_BIOSYNTHETIC_PROCESS(GO:0009067)	ASPARTATE_FAMILY_AMINO_ACID_BIOSYNTHETIC_PROCESS(GO:0009067)		19	-0.294145	-0.835191	0.793939	0.812916	1	8043	tags=32%, list=20%, signal=39%
PROTON_TRANSPORTING_ATP_SYNTHASE_COMPLEX(GO:0045259)	PROTON_TRANSPORTING_ATP_SYNTHASE_COMPLEX(GO:0045259)		17	-0.300071	-0.830967	0.394531	0.817863	1	3028	tags=18%, list=7%, signal=19%
RNA_MODIFICATION(GO:0009451)	RNA_MODIFICATION(GO:0009451)		61	-0.194268	-0.825703	0.732143	0.826364	1	8577	tags=23%, list=21%, signal=29%
ION_CHANNEL_ACTIVITY(GO:0005216)	ION_CHANNEL_ACTIVITY(GO:0005216)		83	-0.206144	-0.824865	0.491329	0.826217	1	12496	tags=41%, list=31%, signal=59%
CHANNEL_ACTIVITY(GO:0015267)	CHANNEL_ACTIVITY(GO:0015267)		83	-0.206144	-0.824865	0.491329	0.82447	1	12496	tags=41%, list=31%, signal=59%
PASSIVE_TRANSMEMBRANE_TRANSPORTER_ACTIVITY(GO:0022803)	PASSIVE_TRANSMEMBRANE_TRANSPORTER_ACTIVITY(GO:0022803)		83	-0.206144	-0.824865	0.491329	0.82273	1	12496	tags=41%, list=31%, signal=59%
SUBSTRATE_SPECIFIC_CHANNEL_ACTIVITY(GO:0022838)	SUBSTRATE_SPECIFIC_CHANNEL_ACTIVITY(GO:0022838)		83	-0.206144	-0.824865	0.491329	0.820998	1	12496	tags=41%, list=31%, signal=59%
TREHALOSE_METABOLIC_PROCESS(GO:0005991)	TREHALOSE_METABOLIC_PROCESS(GO:0005991)		29	-0.233885	-0.824228	0.622889	0.820674	1	1838	tags=10%, list=5%, signal=11%
ORGANONITROGEN_COMPOUND_CATABOLIC_PROCESS(GO:1901565)	ORGANONITROGEN_COMPOUND_CATABOLIC_PROCESS(GO:1901565)		147	-0.184444	-0.806633	0.70894	0.843845	1	8885	tags=22%, list=22%, signal=29%
HISTONE_LYSINE_METHYLATION(GO:0034968)	HISTONE_LYSINE_METHYLATION(GO:0034968)		24	-0.256765	-0.793885	0.472946	0.860894	1	11245	tags=38%, list=28%, signal=52%
HISTONE_METHYLATION(GO:0016571)	HISTONE_METHYLATION(GO:0016571)		24	-0.256765	-0.793885	0.472946	0.859097	1	11245	tags=38%, list=28%, signal=52%
PEPTIDYL_LYSINE_METHYLATION(GO:0018022)	PEPTIDYL_LYSINE_METHYLATION(GO:0018022)		24	-0.256765	-0.793885	0.472946	0.857307	1	11245	tags=38%, list=28%, signal=52%
DNA_POLYMERASE_ACTIVITY(GO:0034061)	DNA_POLYMERASE_ACTIVITY(GO:0034061)		20	-0.288643	-0.78835	0.7154	0.864337	1	11635	tags=35%, list=29%, signal=49%
POSITIVE_REGULATION_OF_ORGANELLE_ORGANIZATION(GO:0010638)	POSITIVE_REGULATION_OF_ORGANELLE_ORGANIZATION(GO:0010638)		16	-0.273253	-0.787167	0.67551	0.865343	1	14489	tags=56%, list=36%, signal=88%
POSITIVE_REGULATION_OF_PROTEIN_COMPLEX_ASSEMBLY(GO:0031334)	POSITIVE_REGULATION_OF_PROTEIN_COMPLEX_ASSEMBLY(GO:0031334)		16	-0.273253	-0.787167	0.67551	0.863551	1	14489	tags=56%, list=36%, signal=88%
POSITIVE_REGULATION_OF_PROTEIN_POLYMERIZATION(GO:0032273)	POSITIVE_REGULATION_OF_PROTEIN_POLYMERIZATION(GO:0032273)		16	-0.273253	-0.787167	0.67551	0.861767	1	14489	tags=56%, list=36%, signal=88%
POSITIVE_REGULATION_OF_CELLULAR_COMPONENT_BIOGENESIS(GO:0044089)	POSITIVE_REGULATION_OF_CELLULAR_COMPONENT_BIOGENESIS(GO:0044089)		16	-0.273253	-0.787167	0.67551	0.85999	1	14489	tags=56%, list=36%, signal=88%
POSITIVE_REGULATION_OF_CYTOSKELETON_ORGANIZATION(GO:0051495)	POSITIVE_REGULATION_OF_CYTOSKELETON_ORGANIZATION(GO:0051495)		16	-0.273253	-0.787167	0.67551	0.858221	1	14489	tags=56%, list=36%, signal=88%
POSITIVE_REGULATION_OF_SUPRAMOLECULAR_FIBER_ORGANIZATION(GO:1902905)	POSITIVE_REGULATION_OF_SUPRAMOLECULAR_FIBER_ORGANIZATION(GO:1902905)		16	-0.273253	-0.787167	0.67551	0.856458	1	14489	tags=56%, list=36%, signal=88%
DNA_PACKAGING(GO:0006323)	DNA_PACKAGING(GO:0006323)		36	-0.194242	-0.786594	0.782158	0.855343	1	9133	tags=33%, list=23%, signal=43%
LIPASE_ACTIVITY(GO:0016298)	LIPASE_ACTIVITY(GO:0016298)		16	-0.306748	-0.785745	0.717647	0.854605	1	5690	tags=19%, list=14%, signal=22%
EXONUCLEASE_ACTIVITY(GO:0004527)	EXONUCLEASE_ACTIVITY(GO:0004527)		35	-0.22254	-0.784363	0.595825	0.853888	1	11311	tags=34%, list=28%, signal=48%
PEROXISOME(GO:0005777)	PEROXISOME(GO:0005777)		17	-0.313519	-0.783814	0.802128	0.852947	1	13893	tags=53%, list=34%, signal=81%
MICROBODY(GO:0042579)	MICROBODY(GO:0042579)		17	-0.313519	-0.783814	0.802128	0.851214	1	13893	tags=53%, list=34%, signal=81%
PSEUDOURIDINE_SYNTHESIS(GO:0001522)	PSEUDOURIDINE_SYNTHESIS(GO:0001522)		34	-0.189167	-0.782173	0.625243	0.851398	1	8577	tags=24%, list=21%, signal=30%
MEMBRANE_LIPID_METABOLIC_PROCESS(GO:0006643)	MEMBRANE_LIPID_METABOLIC_PROCESS(GO:0006643)		38	-0.182639	-0.781538	0.708738	0.850129	1	5092	tags=13%, list=13%, signal=15%
GLYCOLIPID_BIOSYNTHETIC_PROCESS(GO:0009247)	GLYCOLIPID_BIOSYNTHETIC_PROCESS(GO:0009247)		29	-0.201317	-0.778403	0.792	0.851765	1	15004	tags=38%, list=37%, signal=60%
MEMBRANE_LIPID_BIOSYNTHETIC_PROCESS(GO:0046467)	MEMBRANE_LIPID_BIOSYNTHETIC_PROCESS(GO:0046467)		29	-0.201317	-0.778403	0.792	0.850048	1	15004	tags=38%, list=37%, signal=60%
OXIDOREDUCTASE_ACTIVITY__ACTING_ON_NAD(P)H(GO:0016651)	OXIDOREDUCTASE_ACTIVITY__ACTING_ON_NAD(P)H(GO:0016651)		47	-0.210634	-0.768882	0.683398	0.862896	1	9602	tags=26%, list=24%, signal=33%
CHROMOSOME_ORGANIZATION(GO:0051276)	CHROMOSOME_ORGANIZATION(GO:0051276)		109	-0.156637	-0.762602	0.811881	0.869207	1	8627	tags=22%, list=21%, signal=28%
NUCLEOSOME_ASSEMBLY(GO:0006334)	NUCLEOSOME_ASSEMBLY(GO:0006334)		32	-0.222871	-0.755265	0.660606	0.876628	1	9133	tags=38%, list=23%, signal=48%
NUCLEOSOME_ORGANIZATION(GO:0034728)	NUCLEOSOME_ORGANIZATION(GO:0034728)		32	-0.222871	-0.755265	0.660606	0.874875	1	9133	tags=38%, list=23%, signal=48%
CHROMATIN_ASSEMBLY(GO:0031497)	CHROMATIN_ASSEMBLY(GO:0031497)		32	-0.222871	-0.755265	0.660606	0.873129	1	9133	tags=38%, list=23%, signal=48%
ENDOPEPTIDASE_INHIBITOR_ACTIVITY(GO:0004866)	ENDOPEPTIDASE_INHIBITOR_ACTIVITY(GO:0004866)		27	-0.265324	-0.745909	0.7853	0.880634	1	4163	tags=19%, list=10%, signal=21%
ENDOPEPTIDASE_REGULATOR_ACTIVITY(GO:0061135)	ENDOPEPTIDASE_REGULATOR_ACTIVITY(GO:0061135)		27	-0.265324	-0.745909	0.7853	0.878884	1	4163	tags=19%, list=10%, signal=21%
PEPTIDASE_INHIBITOR_ACTIVITY(GO:0030414)	PEPTIDASE_INHIBITOR_ACTIVITY(GO:0030414)		27	-0.265324	-0.745909	0.7853	0.87714	1	4163	tags=19%, list=10%, signal=21%
PEPTIDASE_REGULATOR_ACTIVITY(GO:0061134)	PEPTIDASE_REGULATOR_ACTIVITY(GO:0061134)		27	-0.265324	-0.745909	0.7853	0.875403	1	4163	tags=19%, list=10%, signal=21%
TRANSLATIONAL_ELONGATION(GO:0006414)	TRANSLATIONAL_ELONGATION(GO:0006414)		22	-0.290049	-0.745836	0.804878	0.873882	1	7084	tags=27%, list=18%, signal=33%
TRANSLATION_ELONGATION_FACTOR_ACTIVITY(GO:0003746)	TRANSLATION_ELONGATION_FACTOR_ACTIVITY(GO:0003746)		22	-0.290049	-0.745836	0.804878	0.872159	1	7084	tags=27%, list=18%, signal=33%
HISTONE_LYSINE_N_METHYLTRANSFERASE_ACTIVITY(GO:0018024)	HISTONE_LYSINE_N_METHYLTRANSFERASE_ACTIVITY(GO:0018024)		26	-0.241961	-0.743747	0.481633	0.874578	1	11245	tags=35%, list=28%, signal=48%
LYSINE_N_METHYLTRANSFERASE_ACTIVITY(GO:0016278)	LYSINE_N_METHYLTRANSFERASE_ACTIVITY(GO:0016278)		26	-0.241961	-0.743747	0.481633	0.872859	1	11245	tags=35%, list=28%, signal=48%
PROTEIN_LYSINE_N_METHYLTRANSFERASE_ACTIVITY(GO:0016279)	PROTEIN_LYSINE_N_METHYLTRANSFERASE_ACTIVITY(GO:0016279)		26	-0.241961	-0.743747	0.481633	0.871148	1	11245	tags=35%, list=28%, signal=48%
HISTONE_METHYLTRANSFERASE_ACTIVITY(GO:0042054)	HISTONE_METHYLTRANSFERASE_ACTIVITY(GO:0042054)		26	-0.241961	-0.743747	0.481633	0.869443	1	11245	tags=35%, list=28%, signal=48%
CHROMATIN_ASSEMBLY_OR_DISASSEMBLY(GO:0006333)	CHROMATIN_ASSEMBLY_OR_DISASSEMBLY(GO:0006333)		33	-0.216051	-0.728365	0.660606	0.88454	1	9133	tags=36%, list=23%, signal=47%
RNA_SPLICING(GO:0008380)	RNA_SPLICING(GO:0008380)		34	-0.193936	-0.718586	0.890042	0.893509	1	32600	tags=100%, list=81%, signal=516%
GATED_CHANNEL_ACTIVITY(GO:0022836)	GATED_CHANNEL_ACTIVITY(GO:0022836)		40	-0.208563	-0.718478	0.697674	0.892067	1	4510	tags=15%, list=11%, signal=17%
ION_GATED_CHANNEL_ACTIVITY(GO:0022839)	ION_GATED_CHANNEL_ACTIVITY(GO:0022839)		40	-0.208563	-0.718478	0.697674	0.890334	1	4510	tags=15%, list=11%, signal=17%
6_PHOSPHOFRUCTOKINASE_ACTIVITY(GO:0003872)	6_PHOSPHOFRUCTOKINASE_ACTIVITY(GO:0003872)		21	-0.21503	-0.714851	0.791188	0.891608	1	8734	tags=24%, list=22%, signal=30%
DNA_DIRECTED_RNA_POLYMERASE_II__HOLOENZYME(GO:0016591)	DNA_DIRECTED_RNA_POLYMERASE_II__HOLOENZYME(GO:0016591)		23	-0.179767	-0.712889	0.711611	0.89258	1	10342	tags=26%, list=26%, signal=35%
MICROTUBULE_CYTOSKELETON(GO:0015630)	MICROTUBULE_CYTOSKELETON(GO:0015630)		29	-0.21101	-0.711068	0.787321	0.892473	1	13756	tags=48%, list=34%, signal=73%
CYTOSKELETON_ORGANIZATION(GO:0007010)	CYTOSKELETON_ORGANIZATION(GO:0007010)		44	-0.165401	-0.698707	0.78937	0.900819	1	12567	tags=34%, list=31%, signal=49%
GENE_SILENCING_BY_RNA(GO:0031047)	GENE_SILENCING_BY_RNA(GO:0031047)		18	-0.270971	-0.695942	0.811881	0.902002	1	2962	tags=11%, list=7%, signal=12%
GENE_SILENCING(GO:0016458)	GENE_SILENCING(GO:0016458)		18	-0.270971	-0.695942	0.811881	0.900271	1	2962	tags=11%, list=7%, signal=12%
NUCLEOBASE_CONTAINING_COMPOUND_KINASE_ACTIVITY(GO:0019205)	NUCLEOBASE_CONTAINING_COMPOUND_KINASE_ACTIVITY(GO:0019205)		16	-0.219161	-0.686796	0.768932	0.908783	1	3208	tags=13%, list=8%, signal=14%
NEGATIVE_REGULATION_OF_METABOLIC_PROCESS(GO:0009892)	NEGATIVE_REGULATION_OF_METABOLIC_PROCESS(GO:0009892)		32	-0.211968	-0.68306	0.811881	0.912282	1	15847	tags=44%, list=39%, signal=72%
NEGATIVE_REGULATION_OF_MACROMOLECULE_METABOLIC_PROCESS(GO:0010605)	NEGATIVE_REGULATION_OF_MACROMOLECULE_METABOLIC_PROCESS(GO:0010605)		32	-0.211968	-0.68306	0.811881	0.910541	1	15847	tags=44%, list=39%, signal=72%
COPPER_ION_BINDING(GO:0005507)	COPPER_ION_BINDING(GO:0005507)		65	-0.18588	-0.682763	0.900188	0.908908	1	6773	tags=15%, list=17%, signal=18%
NUCLEOPLASM(GO:0005654)	NUCLEOPLASM(GO:0005654)		63	-0.143056	-0.674251	0.789374	0.915011	1	10342	tags=19%, list=26%, signal=26%
NUCLEOPLASM_PART(GO:0044451)	NUCLEOPLASM_PART(GO:0044451)		63	-0.143056	-0.674251	0.789374	0.913275	1	10342	tags=19%, list=26%, signal=26%
PROTEIN_METHYLATION(GO:0006479)	PROTEIN_METHYLATION(GO:0006479)		35	-0.205636	-0.67303	0.680723	0.912405	1	9995	tags=29%, list=25%, signal=38%
PROTEIN_ALKYLATION(GO:0008213)	PROTEIN_ALKYLATION(GO:0008213)		35	-0.205636	-0.67303	0.680723	0.910681	1	9995	tags=29%, list=25%, signal=38%
MICROTUBULE_BINDING(GO:0008017)	MICROTUBULE_BINDING(GO:0008017)		118	-0.180707	-0.669584	0.9	0.912563	1	7710	tags=16%, list=19%, signal=20%
MRNA_SPLICING__VIA_SPLICEOSOME(GO:0000398)	MRNA_SPLICING__VIA_SPLICEOSOME(GO:0000398)		26	-0.193897	-0.668204	0.79	0.912613	1	32600	tags=100%, list=81%, signal=516%
RNA_SPLICING__VIA_TRANSESTERIFICATION_REACTIONS(GO:0000375)	RNA_SPLICING__VIA_TRANSESTERIFICATION_REACTIONS(GO:0000375)		26	-0.193897	-0.668204	0.79	0.910898	1	32600	tags=100%, list=81%, signal=516%
RNA_SPLICING__VIA_TRANSESTERIFICATION_REACTIONS_WITH_BULGED_ADENOSINE_AS_NUCLEOPHILE(GO:0000377)	RNA_SPLICING__VIA_TRANSESTERIFICATION_REACTIONS_WITH_BULGED_ADENOSINE_AS_NUCLEOPHILE(GO:0000377)		26	-0.193897	-0.668204	0.79	0.909189	1	32600	tags=100%, list=81%, signal=516%
PROTEIN_DNA_COMPLEX_ASSEMBLY(GO:0065004)	PROTEIN_DNA_COMPLEX_ASSEMBLY(GO:0065004)		36	-0.198174	-0.668053	0.781705	0.907772	1	9133	tags=33%, list=23%, signal=43%
PROTEIN_DNA_COMPLEX_SUBUNIT_ORGANIZATION(GO:0071824)	PROTEIN_DNA_COMPLEX_SUBUNIT_ORGANIZATION(GO:0071824)		36	-0.198174	-0.668053	0.781705	0.906075	1	9133	tags=33%, list=23%, signal=43%
GLYCEROLIPID_BIOSYNTHETIC_PROCESS(GO:0045017)	GLYCEROLIPID_BIOSYNTHETIC_PROCESS(GO:0045017)		31	-0.18543	-0.664924	0.789784	0.908591	1	13135	tags=29%, list=32%, signal=43%
TUBULIN_BINDING(GO:0015631)	TUBULIN_BINDING(GO:0015631)		122	-0.170416	-0.659666	0.9	0.911835	1	7710	tags=16%, list=19%, signal=19%
LIGAND_GATED_ION_CHANNEL_ACTIVITY(GO:0015276)	LIGAND_GATED_ION_CHANNEL_ACTIVITY(GO:0015276)		28	-0.226566	-0.627522	0.679245	0.938473	1	3805	tags=14%, list=9%, signal=16%
LIGAND_GATED_CHANNEL_ACTIVITY(GO:0022834)	LIGAND_GATED_CHANNEL_ACTIVITY(GO:0022834)		28	-0.226566	-0.627522	0.679245	0.936732	1	3805	tags=14%, list=9%, signal=16%
PYRIMIDINE_NUCLEOTIDE_BIOSYNTHETIC_PROCESS(GO:0006221)	PYRIMIDINE_NUCLEOTIDE_BIOSYNTHETIC_PROCESS(GO:0006221)		23	-0.167988	-0.625546	0.889353	0.936141	1	11758	tags=35%, list=29%, signal=49%
N_METHYLTRANSFERASE_ACTIVITY(GO:0008170)	N_METHYLTRANSFERASE_ACTIVITY(GO:0008170)		29	-0.191209	-0.622466	0.797189	0.935365	1	11245	tags=34%, list=28%, signal=48%
PROTEIN_HETERODIMERIZATION_ACTIVITY(GO:0046982)	PROTEIN_HETERODIMERIZATION_ACTIVITY(GO:0046982)		119	-0.183877	-0.609244	0.694387	0.941693	1	10851	tags=23%, list=27%, signal=31%
NEGATIVE_REGULATION_OF_GENE_EXPRESSION(GO:0010629)	NEGATIVE_REGULATION_OF_GENE_EXPRESSION(GO:0010629)		30	-0.186829	-0.605257	0.811881	0.941665	1	15571	tags=40%, list=39%, signal=65%
UBIQUITIN_LIKE_MODIFIER_ACTIVATING_ENZYME_ACTIVITY(GO:0008641)	UBIQUITIN_LIKE_MODIFIER_ACTIVATING_ENZYME_ACTIVITY(GO:0008641)		20	-0.207927	-0.602978	0.798058	0.942109	1	13896	tags=45%, list=34%, signal=69%
LIGASE_ACTIVITY__FORMING_CARBON_SULFUR_BONDS(GO:0016877)	LIGASE_ACTIVITY__FORMING_CARBON_SULFUR_BONDS(GO:0016877)		20	-0.207927	-0.602978	0.798058	0.94038	1	13896	tags=45%, list=34%, signal=69%
NUCLEAR_PART(GO:0044428)	NUCLEAR_PART(GO:0044428)		137	-0.108197	-0.587461	0.897087	0.948653	1	10342	tags=18%, list=26%, signal=23%
NUTRIENT_RESERVOIR_ACTIVITY(GO:0045735)	NUTRIENT_RESERVOIR_ACTIVITY(GO:0045735)		29	-0.146786	-0.546704	0.89117	0.964294	1	13070	tags=31%, list=32%, signal=46%
RESPONSE_TO_AUXIN(GO:0009733)	RESPONSE_TO_AUXIN(GO:0009733)		47	-0.162466	-0.523586	0.892495	0.971912	1	13541	tags=38%, list=33%, signal=58%
