# Supplementary material for: Comparative transcriptome profiling reveals the importance of GmSWEET15 in soybean susceptibility to Sclerotinia sclerotiorum
Source: Front Microbiol. 2023 Jan 26;14:1119016. doi: 10.3389/fmicb.2023.1119016 (PMC9909833; doi:10.3389/fmicb.2023.1119016)
Supplement: Supplementary file 16 [file Table_10.XLS]

## Sheet: A
ID	gene_name	gene_description	WT_0h_1_fpkm	WT_0h_2_fpkm	WT_0h_3_fpkm	gmsweet15_0h_1_fpkm	gmsweet15_0h_2_fpkm	gmsweet15_0h_3_fpkm	WT_24h_1_fpkm	WT_24h_2_fpkm	WT_24h_3_fpkm	gmsweet15_24h_1_fpkm	gmsweet15_24h_2_fpkm	gmsweet15_24h_3_fpkm	WT_48h_1_fpkm	WT_48h_2_fpkm	WT_48h_3_fpkm	gmsweet15_48h_1_fpkm	gmsweet15_48h_2_fpkm	gmsweet15_48h_3_fpkm	biological_process	biological_process_description	cellular_component	cellular_component_description	molecular_function	molecular_function_description	pathway_id	pathway
gene ID	--	--	--	--	--	--	--	--	--	--	--	--	--	--	--	--	--	--	--	--	--	--	--	--	--	--	--	--
100776038	SCTF-1	zinc finger protein ZAT10 && Q96289.1 RecName: Full=Zinc finger protein ZAT10; AltName: Full=Salt-tolerance zinc finger && PF13912:C2H2-type zinc finger	633.716	967.652	936.012	273.274	492.495	299.504	324.057	1214.55	571.431	2530.42	2348.99	2156.35	261.366	269.127	932.85	1251.16	1426.84	1232.54					GO:0046872||GO:0003674||GO:0005488||GO:0043167||GO:0043169	metal ion binding||molecular_function||binding||ion binding||cation binding	--	--
732553	NAC2	NAC domain protein NAC2 && Q39013.2 RecName: Full=NAC domain-containing protein 2; Short=ANAC002 && PF02365:No apical meristem (NAM) protein	738.013	956.396	759.949	309.538	449.655	331.364	179.951	404.729	227.818	2564.46	1923.41	1856.41	599.117	735.052	1512.05	1023.26	1182.29	1069.76	GO:0006355||GO:0008152||GO:0006139||GO:0006351||GO:0006725||GO:0006807||GO:0008150||GO:0009058||GO:0009059||GO:0009889||GO:0009987||GO:0010467||GO:0010468||GO:0010556||GO:0016070||GO:0018130||GO:0019219||GO:0019222||GO:0019438||GO:0031323||GO:0031326||GO:	regulation of transcription, DNA-templated||metabolic process||nucleobase-containing compound metabolic process||transcription, DNA-templated||cellular aromatic compound metabolic process||nitrogen compound metabolic process||biological_process||biosynthe			GO:0003677||GO:0003674||GO:0003676||GO:0005488||GO:0097159||GO:1901363	DNA binding||molecular_function||nucleic acid binding||binding||organic cyclic compound binding||heterocyclic compound binding	--	--
100527851	HSP26-A	Probable glutathione S-transferase && P32110.1 RecName: Full=Probable glutathione S-transferase; AltName: Full=G2-4; AltName: Full=Heat shock protein 26A && PF02798:Glutathione S-transferase, N-terminal domain|PF00043:Glutathione S-transferase, C-terminal	29.3675	35.7411	19.9263	3.05987	2.82927	1.68407	9.57368	265.331	5.93923	4371.44	3022.39	2730.88	866.419	765.877	1371.54	857.784	1083.82	1210.28					GO:0005515||GO:0003674||GO:0005488	protein binding||molecular_function||binding	gmx00480||gmx01100	Glutathione metabolism||Metabolic pathways
100306444	LOC100306444	heavy-metal-associated domain-containing protein && O03982.1 RecName: Full=Heavy metal-associated isoprenylated plant protein 39; Short=AtHIP39; Flags: Precursor && PF00403:Heavy-metal-associated domain	560.369	563.556	353.847	213.651	283.622	271.794	347.798	1435.55	710.749	1173.32	1534.75	1653.3	852.607	771.859	1313.21	1026.92	994.657	748.993	GO:0030001||GO:0006810||GO:0006811||GO:0006812||GO:0008150||GO:0051179||GO:0051234	metal ion transport||transport||ion transport||cation transport||biological_process||localization||establishment of localization			GO:0046872||GO:0003674||GO:0005488||GO:0043167||GO:0043169	metal ion binding||molecular_function||binding||ion binding||cation binding	--	--
100794600	LOC100794600	alpha-dioxygenase 1 && Q9SGH6.1 RecName: Full=Alpha-dioxygenase 1; Short=Alpha DOX1; AltName: Full=Fatty acid dioxygenase AlphaDOX1; AltName: Full=Pathogen-induced oxygenase; AltName: Full=Plant alpha dioxygenase 1; Flags: Precursor && PF03098:Animal haem	0.868908	0.205234	0.652148	0.200719	0.389439	0.606007	9.30274	286.824	2.21841	4293.77	2149.21	1766.34	567.287	325.723	926.613	940.65	1003.21	1421.7	GO:0006979||GO:0055114||GO:0006950||GO:0008150||GO:0050896||GO:0008152	response to oxidative stress||oxidation-reduction process||response to stress||biological_process||response to stimulus||metabolic process			GO:0004601||GO:0020037||GO:0003674||GO:0003824||GO:0016491||GO:0016209||GO:0016684||GO:0005488||GO:0046906||GO:0048037||GO:0097159||GO:1901363	peroxidase activity||heme binding||molecular_function||catalytic activity||oxidoreductase activity||antioxidant activity||oxidoreductase activity, acting on peroxide as acceptor||binding||tetrapyrrole binding||cofactor binding||organic cyclic compound bin	gmx00592	alpha-Linolenic acid metabolism
100820392	LOC100820392	S-adenosylmethionine synthase && Q8W3Y4.1 RecName: Full=S-adenosylmethionine synthase; Short=AdoMet synthase; AltName: Full=Methionine adenosyltransferase; Short=MAT && PF00438:S-adenosylmethionine synthetase, N-terminal domain|PF02772:S-adenosylmethionin	134.208	159.74	117.614	106.812	99.5486	94.2306	93.8101	668.232	213.5	2966.12	1799.97	1491.97	447.558	663.794	1700.63	924.622	848.122	859.235	GO:0006556||GO:0006790||GO:0008152||GO:0006732||GO:0008150||GO:0009058||GO:0009108||GO:0009987||GO:0017144||GO:0044237||GO:0044249||GO:0044272||GO:0046500||GO:0051186||GO:0051188||GO:0071704||GO:1901576	S-adenosylmethionine biosynthetic process||sulfur compound metabolic process||metabolic process||coenzyme metabolic process||biological_process||biosynthetic process||coenzyme biosynthetic process||cellular process||drug metabolic process||cellular metabo			GO:0004478||GO:0003674||GO:0003824||GO:0016740||GO:0016765	methionine adenosyltransferase activity||molecular_function||catalytic activity||transferase activity||transferase activity, transferring alkyl or aryl (other than methyl) groups	gmx00270||gmx01100||gmx01110||gmx01230	Cysteine and methionine metabolism||Metabolic pathways||Biosynthesis of secondary metabolites||Biosynthesis of amino acids
100784318	LOC100784318	vacuolar-processing enzyme && O24325.1 RecName: Full=Vacuolar-processing enzyme; Short=VPE; AltName: Full=Legumain-like proteinase; Short=LLP; Flags: Precursor && PF01650:Peptidase C13 family	940.043	752.851	848.266	1161.84	890.088	1101.07	1365.87	825.363	1528.99	44.2714	154.069	139.845	842.097	573.728	258.822	638.496	628.604	609.039	GO:0006508||GO:0008152||GO:0006807||GO:0008150||GO:0019538||GO:0043170||GO:0044238||GO:0071704||GO:1901564	proteolysis||metabolic process||nitrogen compound metabolic process||biological_process||protein metabolic process||macromolecule metabolic process||primary metabolic process||organic substance metabolic process||organonitrogen compound metabolic process			GO:0008233||GO:0003674||GO:0003824||GO:0016787||GO:0140096	peptidase activity||molecular_function||catalytic activity||hydrolase activity||catalytic activity, acting on a protein	--	--
100499630	TEFS1	Elongation factor 1-alpha && P25698.2 RecName: Full=Elongation factor 1-alpha; Short=EF-1-alpha && PF03144:Elongation factor Tu domain 2|PF00009:Elongation factor Tu GTP binding domain|PF03143:Elongation factor Tu C-terminal domain	572.85	599.755	620.884	527.07	506.826	499.289	636.41	546.156	649.342	1104.49	1076.87	1024.47	472.289	606.141	675.029	839.662	814.623	817.725					GO:0005525||GO:0000166||GO:0001882||GO:0001883||GO:0003674||GO:0005488||GO:0017076||GO:0019001||GO:0032549||GO:0032550||GO:0032553||GO:0032555||GO:0032561||GO:0035639||GO:0036094||GO:0043167||GO:0043168||GO:0097159||GO:0097367||GO:1901265||GO:1901363	GTP binding||nucleotide binding||nucleoside binding||purine nucleoside binding||molecular_function||binding||purine nucleotide binding||guanyl nucleotide binding||ribonucleoside binding||purine ribonucleoside binding||ribonucleotide binding||purine ribonu	gmx03013	RNA transport
100527230	LOC100527230	putative calcium-binding protein && Q9M7R0.1 RecName: Full=Calcium-binding allergen Ole e 8; AltName: Full=PCA18/PCA23; AltName: Allergen=Ole e 8 && PF13202:EF hand|PF13499:EF-hand domain pair	762.18	1257.8	1037.28	140.608	209.26	159.219	126.776	397.95	100.443	2223.49	1193.3	901.7	135.931	173.118	1511.74	799.04	731.449	676.659					GO:0005509||GO:0003674||GO:0005488||GO:0046872||GO:0043167||GO:0043169	calcium ion binding||molecular_function||binding||metal ion binding||ion binding||cation binding	gmx04016||gmx04070||gmx04626	MAPK signaling pathway - plant||Phosphatidylinositol signaling system||Plant-pathogen interaction
547936	GSTU47	glutathione transferase && Q03666.1 RecName: Full=Probable glutathione S-transferase; AltName: Full=Auxin-induced protein PCNT107 && PF02798:Glutathione S-transferase, N-terminal domain|PF13410:Glutathione S-transferase, C-terminal domain	375.821	453.769	384.516	272.516	370.211	318.33	385.555	497.688	465.772	1228.03	1283.36	1111.72	567.26	682.012	964.099	853.314	994.167	808.839					GO:0005515||GO:0003674||GO:0005488	protein binding||molecular_function||binding	gmx00480||gmx01100	Glutathione metabolism||Metabolic pathways
100798546	CYP82A2	cytochrome P450 82A2-like && O81972.1 RecName: Full=Cytochrome P450 82A2; AltName: Full=Cytochrome P450 CP4 && PF00067:Cytochrome P450	0.848432	6.40777	3.00905	1.74575	1.06825	1.48662	9.34214	405.686	48.1568	1953.99	1642.13	1770.64	798.534	680.037	1217.93	1060.61	1215.34	1175.55	GO:0055114||GO:0008152||GO:0008150	oxidation-reduction process||metabolic process||biological_process			GO:0005506||GO:0016705||GO:0020037||GO:0003674||GO:0005488||GO:0046872||GO:0043167||GO:0043169||GO:0046914||GO:0003824||GO:0016491||GO:0046906||GO:0048037||GO:0097159||GO:1901363	iron ion binding||oxidoreductase activity, acting on paired donors, with incorporation or reduction of molecular oxygen||heme binding||molecular_function||binding||metal ion binding||ion binding||cation binding||transition metal ion binding||catalytic act	--	--
100792170	LOC100792170	uncharacterized LOC100792170 && - && PF14009:Domain of unknown function (DUF4228)	419.669	718.204	619.865	98.2773	295.888	102.261	214.853	461.046	277.202	1787.29	1744.62	1564.46	284.559	354.968	615.095	823.948	730.608	738.871	--	--	--	--	--	--	--	--
100779770	NAC018	NAC transcription factor && Q39013.2 RecName: Full=NAC domain-containing protein 2; Short=ANAC002 && PF02365:No apical meristem (NAM) protein	55.2109	78.3852	73.8783	15.9455	36.533	13.6885	40.7672	658.098	83.051	2938.89	2011.11	1920.27	340.645	272.702	1270.56	576.151	670.367	523.582	GO:0006355||GO:0008152||GO:0006139||GO:0006351||GO:0006725||GO:0006807||GO:0008150||GO:0009058||GO:0009059||GO:0009889||GO:0009987||GO:0010467||GO:0010468||GO:0010556||GO:0016070||GO:0018130||GO:0019219||GO:0019222||GO:0019438||GO:0031323||GO:0031326||GO:	regulation of transcription, DNA-templated||metabolic process||nucleobase-containing compound metabolic process||transcription, DNA-templated||cellular aromatic compound metabolic process||nitrogen compound metabolic process||biological_process||biosynthe			GO:0003677||GO:0003674||GO:0003676||GO:0005488||GO:0097159||GO:1901363	DNA binding||molecular_function||nucleic acid binding||binding||organic cyclic compound binding||heterocyclic compound binding	--	--
100170694	LOC100170694	putative cysteine protease && Q8RWQ9.1 RecName: Full=Thiol protease aleurain-like; Flags: Precursor && PF08246:Cathepsin propeptide inhibitor domain (I29)|PF00112:Papain family cysteine protease	976.8	810.274	816.988	1145.73	1017.81	1162.7	655.146	442.661	597.987	92.9364	174.299	203.691	541.586	518.245	391.84	628.963	527.913	549.07	GO:0006508||GO:0008152||GO:0006807||GO:0008150||GO:0019538||GO:0043170||GO:0044238||GO:0071704||GO:1901564	proteolysis||metabolic process||nitrogen compound metabolic process||biological_process||protein metabolic process||macromolecule metabolic process||primary metabolic process||organic substance metabolic process||organonitrogen compound metabolic process			GO:0008234||GO:0003674||GO:0003824||GO:0008233||GO:0070011||GO:0016787||GO:0140096	cysteine-type peptidase activity||molecular_function||catalytic activity||peptidase activity||peptidase activity, acting on L-amino acid peptides||hydrolase activity||catalytic activity, acting on a protein	--	--
100781793	LOC100781793	lysine-rich arabinogalactan protein 19 && - && -	469.058	747.374	493.568	66.2383	121.19	92.089	24.3177	163.089	56.6568	2256.11	1971.17	1524.89	66.6644	116.137	334.817	667.494	717.483	571.138	--	--	--	--	--	--	--	--
100815307	LOC100815307	putative PAR1 protein && - && PF06521:PAR1 protein	5.96475	4.78676	6.65582	2.02238	3.22902	2.67135	10.7738	135.121	11.6609	2367.88	1599.16	1235.76	313.596	139.026	754.753	1128.08	1093.78	1406.72	--	--	--	--	--	--	--	--
121172625	LOC121172625	S-adenosylmethionine decarboxylase proenzyme-like && Q9M4D8.1 RecName: Full=S-adenosylmethionine decarboxylase proenzyme; Short=AdoMetDC; Short=SAMDC; Contains: RecName: Full=S-adenosylmethionine decarboxylase alpha chain; Contains: RecName: Full=S-adenos	433.337	446.887	385.235	339.773	336.605	317.578	311.549	470.828	283.266	1313.54	920.215	992.612	429.053	385.009	678.117	549.936	635.933	617.035	GO:0006597||GO:0008295||GO:0008152||GO:0006576||GO:0006595||GO:0006596||GO:0006807||GO:0008150||GO:0008215||GO:0009058||GO:0009308||GO:0009309||GO:0009987||GO:0017144||GO:0034641||GO:0042401||GO:0044106||GO:0044237||GO:0044249||GO:0044271||GO:0071704||GO:	spermine biosynthetic process||spermidine biosynthetic process||metabolic process||cellular biogenic amine metabolic process||polyamine metabolic process||polyamine biosynthetic process||nitrogen compound metabolic process||biological_process||spermine me			GO:0004014||GO:0003674||GO:0003824||GO:0016829||GO:0016830||GO:0016831	adenosylmethionine decarboxylase activity||molecular_function||catalytic activity||lyase activity||carbon-carbon lyase activity||carboxy-lyase activity	gmx00270||gmx00330||gmx01100	Cysteine and methionine metabolism||Arginine and proline metabolism||Metabolic pathways
100800638	LOC100800638	polyubiquitin 11 && P0CH04.1 RecName: Full=Polyubiquitin; Contains: RecName: Full=Ubiquitin; Flags: Precursor >P0CH05.1 RecName: Full=Polyubiquitin; Contains: RecName: Full=Ubiquitin; Flags: Precursor && PF00240:Ubiquitin family	453.331	470.008	302.116	54.3792	56.6803	49.5035	197.774	503.041	165.192	1638.4	1328.55	1534.59	274.646	220.552	334.022	542.332	496.608	539.383					GO:0005515||GO:0003674||GO:0005488	protein binding||molecular_function||binding	--	--
100804277	LOC100804277	protein ALP1-like && - && PF13359:DDE superfamily endonuclease	349.237	512.737	441.843	22.2529	119.855	38.8696	16.5463	304.598	53.7833	2247.54	1765.4	1450.89	34.5376	19.564	189.088	531.08	634.414	405.776	--	--	--	--	--	--	--	--
100804205	LOC100804205	glucose-6-phosphate/phosphate translocator 2%2C chloroplastic && Q94B38.2 RecName: Full=Glucose-6-phosphate/phosphate translocator 2, chloroplastic; Flags: Precursor && PF03151:Triose-phosphate Transporter family	47.6777	54.0233	29.042	42.1439	49.8074	45.1064	13.4424	285.429	29.2531	2311.12	1283.79	1287.5	367.11	586.816	1256.78	380.997	350.787	433.344	--	--	--	--	--	--	--	--
100801449	LOC100801449	protein TIFY 10A-like && Q9LMA8.1 RecName: Full=Protein TIFY 10A; AltName: Full=Jasmonate ZIM domain-containing protein 1 && PF09425:Divergent CCT motif|PF06200:tify domain	322.4	642.154	342.784	56.9443	301.17	70.5055	11.176	254.49	53.0085	1609.26	1188.08	1426.82	318.024	252.11	451.593	373.498	409.566	341.092	--	--	--	--	--	--	gmx04075	Plant hormone signal transduction
100170751	LOC100170751	NAC domain-containing protein 2 && Q9C598.1 RecName: Full=Protein ATAF2; AltName: Full=NAC domain-containing protein 81; Short=ANAC081 && PF02365:No apical meristem (NAM) protein	65.6745	102.801	88.1738	25.0938	27.5079	36.6902	35.1636	649.007	260.733	1388.64	1063.16	1068.79	281.698	304.034	908.681	606.067	599.373	728.811	GO:0006355||GO:0008152||GO:0006139||GO:0006351||GO:0006725||GO:0006807||GO:0008150||GO:0009058||GO:0009059||GO:0009889||GO:0009987||GO:0010467||GO:0010468||GO:0010556||GO:0016070||GO:0018130||GO:0019219||GO:0019222||GO:0019438||GO:0031323||GO:0031326||GO:	regulation of transcription, DNA-templated||metabolic process||nucleobase-containing compound metabolic process||transcription, DNA-templated||cellular aromatic compound metabolic process||nitrogen compound metabolic process||biological_process||biosynthe			GO:0003677||GO:0003674||GO:0003676||GO:0005488||GO:0097159||GO:1901363	DNA binding||molecular_function||nucleic acid binding||binding||organic cyclic compound binding||heterocyclic compound binding	--	--
100799139	LOC100799139	S-adenosylmethionine synthase && Q8W3Y4.1 RecName: Full=S-adenosylmethionine synthase; Short=AdoMet synthase; AltName: Full=Methionine adenosyltransferase; Short=MAT && PF00438:S-adenosylmethionine synthetase, N-terminal domain|PF02772:S-adenosylmethionin	45.0054	44.227	41.9222	41.3635	39.888	34.3385	35.6117	529.548	182.21	1379.41	1152.79	1006.68	361.932	623.631	862.615	615.011	527.199	598.616	GO:0006556||GO:0006790||GO:0008152||GO:0006732||GO:0008150||GO:0009058||GO:0009108||GO:0009987||GO:0017144||GO:0044237||GO:0044249||GO:0044272||GO:0046500||GO:0051186||GO:0051188||GO:0071704||GO:1901576	S-adenosylmethionine biosynthetic process||sulfur compound metabolic process||metabolic process||coenzyme metabolic process||biological_process||biosynthetic process||coenzyme biosynthetic process||cellular process||drug metabolic process||cellular metabo			GO:0004478||GO:0003674||GO:0003824||GO:0016740||GO:0016765	methionine adenosyltransferase activity||molecular_function||catalytic activity||transferase activity||transferase activity, transferring alkyl or aryl (other than methyl) groups	gmx00270||gmx01100||gmx01110||gmx01230	Cysteine and methionine metabolism||Metabolic pathways||Biosynthesis of secondary metabolites||Biosynthesis of amino acids
106799532	LOC106799532	protein QUIRKY-like && - && -	89.8156	85.2654	109.769	37.1069	24.6749	42.5227	55.4925	737.094	193.811	1509.42	1110.85	1160.98	330.981	169.72	806.023	508.634	585.018	507.172	--	--	--	--	--	--	--	--
100794414	LOC100794414	protein EARLY RESPONSIVE TO DEHYDRATION 15 && Q39096.1 RecName: Full=Protein EARLY RESPONSIVE TO DEHYDRATION 15; AltName: Full=PAM2-containing protein CID1; AltName: Full=Polyadenylate-binding protein-interacting protein 1; Short=PABP-interacting protein	331.57	438.668	271.355	67.9938	128.382	78.2941	152.45	439.991	153.076	1666.44	1178.26	968.945	188.787	129.874	596.072	379.634	384.765	301.892	--	--	--	--	--	--	--	--
100803576	LOC100803576	cytochrome b561 and DOMON domain-containing protein At5g47530 && Q8VYH6.1 RecName: Full=Cytochrome b561 and DOMON domain-containing protein At4g17280; AltName: Full=Protein b561A.tha2; Flags: Precursor && PF03188:Eukaryotic cytochrome b561|PF04526:Protein	30.3994	33.4115	30.1859	22.8417	23.5188	22.178	26.8664	360.35	88.0081	1812.27	1222.09	1054.6	223.502	211.556	605.859	585.355	697.038	641.524			GO:0016021||GO:0005575||GO:0016020||GO:0031224||GO:0044425	integral component of membrane||cellular_component||membrane||intrinsic component of membrane||membrane part			--	--
100127385	WRKY39	WRKY transcription factor 39 && Q6IEQ7.1 RecName: Full=WRKY transcription factor WRKY24; Short=OsWRKY24 && PF03106:WRKY DNA -binding domain	221.52	277.815	232.239	71.4397	88.7943	86.8536	82.3039	454.568	246.243	1220.77	977.406	909.406	236.374	254.657	515.302	493.323	621.661	537.838	GO:0006355||GO:0008152||GO:0006139||GO:0006351||GO:0006725||GO:0006807||GO:0008150||GO:0009058||GO:0009059||GO:0009889||GO:0009987||GO:0010467||GO:0010468||GO:0010556||GO:0016070||GO:0018130||GO:0019219||GO:0019222||GO:0019438||GO:0031323||GO:0031326||GO:	regulation of transcription, DNA-templated||metabolic process||nucleobase-containing compound metabolic process||transcription, DNA-templated||cellular aromatic compound metabolic process||nitrogen compound metabolic process||biological_process||biosynthe			GO:0003700||GO:0043565||GO:0003674||GO:0140110||GO:0003676||GO:0003677||GO:0005488||GO:0097159||GO:1901363	DNA-binding transcription factor activity||sequence-specific DNA binding||molecular_function||transcription regulator activity||nucleic acid binding||DNA binding||binding||organic cyclic compound binding||heterocyclic compound binding	gmx04016||gmx04626	MAPK signaling pathway - plant||Plant-pathogen interaction
547530	MAPK1	mitogen-activated protein kinase 1 && Q39023.2 RecName: Full=Mitogen-activated protein kinase 3; Short=AtMPK3; Short=MAP kinase 3 && PF00069:Protein kinase domain	283.262	412.783	265.549	56.1967	109.26	66.4987	50.782	398.246	149.799	1036.46	1159.23	1038.92	174.008	164.543	355.083	546.199	534.986	425.322	GO:0006468||GO:0008152||GO:0006464||GO:0006793||GO:0006796||GO:0006807||GO:0008150||GO:0009987||GO:0016310||GO:0019538||GO:0036211||GO:0043170||GO:0043412||GO:0044237||GO:0044238||GO:0044260||GO:0044267||GO:0071704||GO:1901564	protein phosphorylation||metabolic process||cellular protein modification process||phosphorus metabolic process||phosphate-containing compound metabolic process||nitrogen compound metabolic process||biological_process||cellular process||phosphorylation||p			GO:0004672||GO:0005524||GO:0003674||GO:0003824||GO:0016301||GO:0016740||GO:0016772||GO:0016773||GO:0140096||GO:0000166||GO:0005488||GO:0008144||GO:0017076||GO:0030554||GO:0032553||GO:0032555||GO:0032559||GO:0035639||GO:0036094||GO:0043167||GO:0043168||GO:	protein kinase activity||ATP binding||molecular_function||catalytic activity||kinase activity||transferase activity||transferase activity, transferring phosphorus-containing groups||phosphotransferase activity, alcohol group as acceptor||catalytic activit	gmx04016||gmx04626	MAPK signaling pathway - plant||Plant-pathogen interaction
113001460	LOC113001460	uncharacterized LOC113001460 && - && -	499.354	596.311	413.732	108.4	129.76	118.727	256.229	528.822	343.368	618.137	702.894	709.392	153.195	138.915	330.834	481.65	475.071	414.13	--	--	--	--	--	--	--	--
547752	LOC547752	enolase && P42896.1 RecName: Full=Enolase; AltName: Full=2-phospho-D-glycerate hydro-lyase; AltName: Full=2-phosphoglycerate dehydratase && PF00113:Enolase, C-terminal TIM barrel domain|PF03952:Enolase, N-terminal domain	43.9052	63.9056	48.1747	51.9811	47.9633	47.0691	64.402	85.0422	58.316	1965.62	964.916	864.286	242.908	542.215	783.355	345.943	415.878	324.22	GO:0006096||GO:0008152||GO:0005975||GO:0006082||GO:0006090||GO:0006091||GO:0006139||GO:0006163||GO:0006164||GO:0006165||GO:0006725||GO:0006732||GO:0006733||GO:0006753||GO:0006754||GO:0006757||GO:0006793||GO:0006796||GO:0006807||GO:0008150||GO:0009056||GO:	glycolytic process||metabolic process||carbohydrate metabolic process||organic acid metabolic process||pyruvate metabolic process||generation of precursor metabolites and energy||nucleobase-containing compound metabolic process||purine nucleotide metaboli	GO:0000015||GO:0005622||GO:0005575||GO:0005829||GO:0005623||GO:0005737||GO:0032991||GO:0044424||GO:0044444||GO:0044445||GO:0044464||GO:1902494	phosphopyruvate hydratase complex||intracellular||cellular_component||cytosol||cell||cytoplasm||protein-containing complex||intracellular part||cytoplasmic part||cytosolic part||cell part||catalytic complex	GO:0000287||GO:0004634||GO:0003674||GO:0005488||GO:0046872||GO:0043167||GO:0043169||GO:0003824||GO:0016829||GO:0016835||GO:0016836	magnesium ion binding||phosphopyruvate hydratase activity||molecular_function||binding||metal ion binding||ion binding||cation binding||catalytic activity||lyase activity||carbon-oxygen lyase activity||hydro-lyase activity	gmx00010||gmx01100||gmx01110||gmx01200||gmx01230||gmx03018	Glycolysis / Gluconeogenesis||Metabolic pathways||Biosynthesis of secondary metabolites||Carbon metabolism||Biosynthesis of amino acids||RNA degradation
100776077	LOC100776077	uncharacterized LOC100776077 && - && -	30.0323	84.6888	50.1819	2.2687	19.8709	3.19649	8.22657	236.532	5.38789	1650.81	1451.56	1189.85	264.117	73.3326	448.252	414.259	455.152	425.288	--	--	--	--	--	--	--	--
100127393	WRKY49	WRKY transcription factor 49 && Q6IEQ7.1 RecName: Full=WRKY transcription factor WRKY24; Short=OsWRKY24 && PF03106:WRKY DNA -binding domain	187.576	224.831	191.309	51.9531	85.7014	67.6022	64.73	411.411	224.16	1121.24	888.629	796.684	217.477	210.863	444.953	458.425	588.38	540.682	GO:0006355||GO:0008152||GO:0006139||GO:0006351||GO:0006725||GO:0006807||GO:0008150||GO:0009058||GO:0009059||GO:0009889||GO:0009987||GO:0010467||GO:0010468||GO:0010556||GO:0016070||GO:0018130||GO:0019219||GO:0019222||GO:0019438||GO:0031323||GO:0031326||GO:	regulation of transcription, DNA-templated||metabolic process||nucleobase-containing compound metabolic process||transcription, DNA-templated||cellular aromatic compound metabolic process||nitrogen compound metabolic process||biological_process||biosynthe			GO:0003700||GO:0043565||GO:0003674||GO:0140110||GO:0003676||GO:0003677||GO:0005488||GO:0097159||GO:1901363	DNA-binding transcription factor activity||sequence-specific DNA binding||molecular_function||transcription regulator activity||nucleic acid binding||DNA binding||binding||organic cyclic compound binding||heterocyclic compound binding	gmx04016||gmx04626	MAPK signaling pathway - plant||Plant-pathogen interaction
100776330	LOC100776330	elongation factor 1-alpha-like%2C transcript variant X1 && P25698.2 RecName: Full=Elongation factor 1-alpha; Short=EF-1-alpha && PF03143:Elongation factor Tu C-terminal domain|PF03144:Elongation factor Tu domain 2|PF00009:Elongation factor Tu GTP binding	35.7767	30.237	40.3654	50.8225	57.0629	53.1896	17.3014	129.108	17.4568	1899.89	705.448	747.815	136.781	126.768	605.807	513.974	1020.37	512.127					GO:0005525||GO:0000166||GO:0001882||GO:0001883||GO:0003674||GO:0005488||GO:0017076||GO:0019001||GO:0032549||GO:0032550||GO:0032553||GO:0032555||GO:0032561||GO:0035639||GO:0036094||GO:0043167||GO:0043168||GO:0097159||GO:0097367||GO:1901265||GO:1901363	GTP binding||nucleotide binding||nucleoside binding||purine nucleoside binding||molecular_function||binding||purine nucleotide binding||guanyl nucleotide binding||ribonucleoside binding||purine ribonucleoside binding||ribonucleotide binding||purine ribonu	gmx03013	RNA transport
100819694	LOC100819694	polyubiquitin && P0CG85.1 RecName: Full=Polyubiquitin; Contains: RecName: Full=Ubiquitin; Flags: Precursor >Q8H159.2 RecName: Full=Polyubiquitin 10; Contains: RecName: Full=Ubiquitin; Flags: Precursor && PF00240:Ubiquitin family	100.419	184.102	128.126	88.0816	99.4975	96.082	94.3639	405.701	101.976	1237.1	704.711	673.887	259.778	266.06	750.859	436.181	555.414	433.574					GO:0005515||GO:0003674||GO:0005488	protein binding||molecular_function||binding	--	--
100783376	LOC100783376	zinc finger CCCH domain-containing protein 29 && Q9XEE6.1 RecName: Full=Zinc finger CCCH domain-containing protein 29; Short=AtC3H29; AltName: Full=AtSZF2 && PF12796:Ankyrin repeats (3 copies)	458.516	427.364	463.484	118.689	196.135	180.676	129.226	628.485	442.653	657.332	616.572	607.776	119.375	95.1425	201.856	386.375	432.101	388.021	--	--	--	--	--	--	--	--
100793361	LOC100793361	ABC transporter C family member 4%2C transcript variant X2 && Q7DM58.2 RecName: Full=ABC transporter C family member 4; Short=ABC transporter ABCC.4; Short=AtABCC4; AltName: Full=ATP-energized glutathione S-conjugate pump 4; AltName: Full=Glutathione S-co	96.4857	95.4708	89.6627	92.1979	94.09	100.103	47.2068	202.985	129.203	1145.07	745.044	766.054	361.717	455.38	538.913	388.96	524.26	577.503	GO:0006810||GO:0055085||GO:0008150||GO:0051179||GO:0051234	transport||transmembrane transport||biological_process||localization||establishment of localization	GO:0016021||GO:0005575||GO:0016020||GO:0031224||GO:0044425	integral component of membrane||cellular_component||membrane||intrinsic component of membrane||membrane part	GO:0005524||GO:0016887||GO:0042626||GO:0000166||GO:0003674||GO:0005488||GO:0008144||GO:0017076||GO:0030554||GO:0032553||GO:0032555||GO:0032559||GO:0035639||GO:0036094||GO:0043167||GO:0043168||GO:0097159||GO:0097367||GO:1901265||GO:1901363||GO:0003824||GO:	ATP binding||ATPase activity||ATPase activity, coupled to transmembrane movement of substances||nucleotide binding||molecular_function||binding||drug binding||purine nucleotide binding||adenyl nucleotide binding||ribonucleotide binding||purine ribonucleot	--	--
100816697	LOC100816697	UDP-glycosyltransferase 83A1 && Q9SGA8.1 RecName: Full=UDP-glycosyltransferase 83A1 && PF00201:UDP-glucoronosyl and UDP-glucosyl transferase	0.393661	0.668951	0.942405	1.42997	0.244805	0.253961	3.40034	258.501	8.09304	1151.46	769.047	912.164	453.009	312.689	676.461	489.683	671.066	637.552	GO:0008152||GO:0008150	metabolic process||biological_process			GO:0016758||GO:0003674||GO:0003824||GO:0016740||GO:0016757	transferase activity, transferring hexosyl groups||molecular_function||catalytic activity||transferase activity||transferase activity, transferring glycosyl groups	--	--
100802800	LOC100802800	protein TIFY 10A-like%2C transcript variant X1 && Q9LMA8.1 RecName: Full=Protein TIFY 10A; AltName: Full=Jasmonate ZIM domain-containing protein 1 && PF09425:Divergent CCT motif|PF06200:tify domain	154.693	423.396	236.585	28.2333	147.501	34.5287	10.9111	196.698	25.4897	1424.38	1189.58	1088.43	144.5	129.348	414.201	235.499	220.483	206.861	--	--	--	--	--	--	gmx04075	Plant hormone signal transduction
100793300	LOC100793300	UV-B-induced protein At3g17800%2C chloroplastic && Q9LVJ0.1 RecName: Full=UV-B-induced protein At3g17800, chloroplastic; Flags: Precursor && PF05542:Protein of unknown function (DUF760)	236.893	168.086	183.812	215.123	193.9	181.651	170.093	253.708	163.734	693.973	554.778	668.362	282.36	533.438	541.145	409.984	402.772	418.763	--	--	--	--	--	--	--	--
548077	AOX3	alternative oxidase 3%2C mitochondrial && O03376.1 RecName: Full=Alternative oxidase 3, mitochondrial; Flags: Precursor && PF01786:Alternative oxidase	102.389	101.086	105.582	33.4923	45.6094	36.5475	68.6407	428.697	164.709	1187.6	713.954	609.589	149.076	104.471	600.037	587.119	581.004	591.64	GO:0055114||GO:0008152||GO:0008150	oxidation-reduction process||metabolic process||biological_process			GO:0009916||GO:0003674||GO:0003824||GO:0016491||GO:0016682||GO:0016679	alternative oxidase activity||molecular_function||catalytic activity||oxidoreductase activity||oxidoreductase activity, acting on diphenols and related substances as donors, oxygen as acceptor||oxidoreductase activity, acting on diphenols and related subs	--	--
100805802	LOC100805802	blue copper protein && P42849.1 RecName: Full=Umecyanin; Short=UMC && PF02298:Plastocyanin-like domain	29.4848	67.0754	68.9856	11.2083	22.7161	14.7286	10.1678	190.674	37.3321	1662.1	745.849	624.746	81.2943	69.9463	740.665	519.957	591.609	666.504					GO:0009055||GO:0003674||GO:0003824||GO:0016491	electron transfer activity||molecular_function||catalytic activity||oxidoreductase activity	--	--
100802124	LOC100802124	probable WRKY transcription factor 31%2C transcript variant X2 && Q9C519.1 RecName: Full=WRKY transcription factor 6; AltName: Full=WRKY DNA-binding protein 6; Short=AtWRKY6 && PF03106:WRKY DNA -binding domain	80.1351	97.2735	77.9654	28.8771	45.1105	35.5585	28.6647	407.105	138.272	1108.28	720.892	734.886	283.319	328.141	694.696	366.747	497.958	469.886	GO:0006355||GO:0008152||GO:0006139||GO:0006351||GO:0006725||GO:0006807||GO:0008150||GO:0009058||GO:0009059||GO:0009889||GO:0009987||GO:0010467||GO:0010468||GO:0010556||GO:0016070||GO:0018130||GO:0019219||GO:0019222||GO:0019438||GO:0031323||GO:0031326||GO:	regulation of transcription, DNA-templated||metabolic process||nucleobase-containing compound metabolic process||transcription, DNA-templated||cellular aromatic compound metabolic process||nitrogen compound metabolic process||biological_process||biosynthe			GO:0003700||GO:0043565||GO:0003674||GO:0140110||GO:0003676||GO:0003677||GO:0005488||GO:0097159||GO:1901363	DNA-binding transcription factor activity||sequence-specific DNA binding||molecular_function||transcription regulator activity||nucleic acid binding||DNA binding||binding||organic cyclic compound binding||heterocyclic compound binding	--	--
100814504	LOC100814504	NAC transcription factor && Q8H115.1 RecName: Full=NAC domain-containing protein 102; Short=ANAC102 && PF02365:No apical meristem (NAM) protein	164.146	228.034	182.004	72.9988	130.242	79.7957	95.1333	354.852	146.743	971.319	908.297	892.5	168.158	194.709	453.618	349.187	363.521	296.211	GO:0006355||GO:0008152||GO:0006139||GO:0006351||GO:0006725||GO:0006807||GO:0008150||GO:0009058||GO:0009059||GO:0009889||GO:0009987||GO:0010467||GO:0010468||GO:0010556||GO:0016070||GO:0018130||GO:0019219||GO:0019222||GO:0019438||GO:0031323||GO:0031326||GO:	regulation of transcription, DNA-templated||metabolic process||nucleobase-containing compound metabolic process||transcription, DNA-templated||cellular aromatic compound metabolic process||nitrogen compound metabolic process||biological_process||biosynthe			GO:0003677||GO:0003674||GO:0003676||GO:0005488||GO:0097159||GO:1901363	DNA binding||molecular_function||nucleic acid binding||binding||organic cyclic compound binding||heterocyclic compound binding	--	--
100776669	LOC100776669	uncharacterized LOC100776669 && - && PF07816:Protein of unknown function (DUF1645)	82.6152	185.834	143.825	28.9236	56.5352	38.1915	59.4733	355.974	51.2684	937.005	662.14	787.729	139.253	92.1887	537.728	600.966	653.32	552.824	--	--	--	--	--	--	--	--
100785791	LOC100785791	protein PIN-LIKES 7%2C transcript variant X1 && Q9FKY4.1 RecName: Full=Protein PIN-LIKES 7; AltName: Full=Auxin efflux carrier-like protein 7 && PF03547:Membrane transport protein	0.0702429	0	0	0.540331	0.174727	0.624348	2.72798	195.845	1.90107	1225.45	853.014	748.741	324.467	646.977	771.455	336.821	423.796	407.45	GO:0055085||GO:0006810||GO:0008150||GO:0051179||GO:0051234	transmembrane transport||transport||biological_process||localization||establishment of localization	GO:0016021||GO:0005575||GO:0016020||GO:0031224||GO:0044425	integral component of membrane||cellular_component||membrane||intrinsic component of membrane||membrane part			--	--
100806349	LOC100806349	ubiquitin-conjugating enzyme E2 10-like && P35133.1 RecName: Full=Ubiquitin-conjugating enzyme E2 10; AltName: Full=E2 ubiquitin-conjugating enzyme 10; AltName: Full=Ubiquitin carrier protein 10/12; AltName: Full=Ubiquitin-conjugating enzyme E2-17 kDa 10/	117.19	193.827	145.898	70.6132	84.5142	70.0945	76.888	355.534	93.3037	1203.94	767.802	718.725	192.297	149.376	528.994	349.215	320.008	339.181	--	--	--	--	--	--	--	--
547893	LOC547893	cysteine proteinase && P25804.1 RecName: Full=Cysteine proteinase 15A; AltName: Full=Turgor-responsive protein 15A; Flags: Precursor [Pisum sativum] && PF00112:Papain family cysteine protease|PF08246:Cathepsin propeptide inhibitor domain (I29)	400.77	373.407	388.538	406.346	405.378	406.789	358.085	300.579	344.455	128.247	138.455	135.608	244.351	275.811	243.268	414.6	426.974	365.492	GO:0006508||GO:0008152||GO:0006807||GO:0008150||GO:0019538||GO:0043170||GO:0044238||GO:0071704||GO:1901564	proteolysis||metabolic process||nitrogen compound metabolic process||biological_process||protein metabolic process||macromolecule metabolic process||primary metabolic process||organic substance metabolic process||organonitrogen compound metabolic process			GO:0008234||GO:0003674||GO:0003824||GO:0008233||GO:0070011||GO:0016787||GO:0140096	cysteine-type peptidase activity||molecular_function||catalytic activity||peptidase activity||peptidase activity, acting on L-amino acid peptides||hydrolase activity||catalytic activity, acting on a protein	gmx04626	Plant-pathogen interaction
100798307	LOC100798307	heat shock cognate 70 kDa protein 2 && P09189.1 RecName: Full=Heat shock cognate 70 kDa protein && PF00012:Hsp70 protein	111.326	138.936	104.717	111.336	86.4449	94.5628	262.059	289.876	281.129	771.519	788.639	825.63	346.432	394.927	200.465	326.351	288.387	332.479	--	--	--	--	--	--	gmx03040||gmx04141||gmx04144	Spliceosome||Protein processing in endoplasmic reticulum||Endocytosis
100808242	LOC100808242	GATA transcription factor 7 && Q9FH57.1 RecName: Full=GATA transcription factor 5 && PF00320:GATA zinc finger	149.045	204.59	157.619	34.4924	47.0444	34.1096	46.7166	286.913	119.13	1224.57	876.572	697.159	77.6534	72.1488	268.855	472.188	519.216	442.356	GO:0006355||GO:0008152||GO:0006139||GO:0006351||GO:0006725||GO:0006807||GO:0008150||GO:0009058||GO:0009059||GO:0009889||GO:0009987||GO:0010467||GO:0010468||GO:0010556||GO:0016070||GO:0018130||GO:0019219||GO:0019222||GO:0019438||GO:0031323||GO:0031326||GO:	regulation of transcription, DNA-templated||metabolic process||nucleobase-containing compound metabolic process||transcription, DNA-templated||cellular aromatic compound metabolic process||nitrogen compound metabolic process||biological_process||biosynthe			GO:0003700||GO:0008270||GO:0043565||GO:0003674||GO:0140110||GO:0005488||GO:0046872||GO:0043167||GO:0043169||GO:0046914||GO:0003676||GO:0003677||GO:0097159||GO:1901363	DNA-binding transcription factor activity||zinc ion binding||sequence-specific DNA binding||molecular_function||transcription regulator activity||binding||metal ion binding||ion binding||cation binding||transition metal ion binding||nucleic acid binding||	--	--
100500309	LOC100500309	uncharacterized LOC100500309 && - && -	11.3146	28.5861	15.4494	11.6405	9.20782	12.526	13.8896	536.51	48.1741	1195.07	654.469	780.222	180.968	95.8556	949.563	386.973	409.224	352.939	--	--	--	--	--	--	--	--
100812481	LOC100812481	zinc finger CCCH domain-containing protein 29 && Q9XEE6.1 RecName: Full=Zinc finger CCCH domain-containing protein 29; Short=AtC3H29; AltName: Full=AtSZF2 && PF12796:Ankyrin repeats (3 copies)	468.225	498.618	475.392	86.0525	181.124	146.46	86.3885	499.573	361.368	551.48	565.944	583.772	52.9189	45.0179	137.612	299.508	359.502	279.413	--	--	--	--	--	--	--	--
547566	LOC547566	indole-3-acetic acid induced protein ARG-2 homolog && P32292.1 RecName: Full=Indole-3-acetic acid-induced protein ARG2 && -	241.127	299.032	299.08	61.0003	94.4182	86.1493	71.5481	573.706	316.177	510.339	610.824	567.325	157.704	125.572	442.784	401.794	457.446	346.51	--	--	--	--	--	--	--	--
100527073	PR10	pathogenesis-related protein 10 && P93333.1 RecName: Full=Class-10 pathogenesis-related protein 1; Short=MtPR10-1; AltName: Full=Pathogenesis-related PR10-like protein 1 && PF00407:Pathogenesis-related protein Bet v I family	1.21047	9.79507	4.12133	8.79404	2.67645	4.33837	27.5037	191.06	63.1584	538.616	776.772	805.674	513.945	652.763	735.569	514.341	423.575	373.255	GO:0006952||GO:0009607||GO:0006950||GO:0008150||GO:0050896	defense response||response to biotic stimulus||response to stress||biological_process||response to stimulus					--	--
100789386	CYP82A3	cytochrome P450 82A3-like && O49858.1 RecName: Full=Cytochrome P450 82A3; AltName: Full=Cytochrome P450 CP6 && PF00067:Cytochrome P450	0.215067	0	0.617834	0.603976	0.15285	0.396417	3.0365	457.023	10.6738	1586.6	657.785	757.427	166.722	133.369	973.228	241.708	392.606	216.904	GO:0055114||GO:0008152||GO:0008150	oxidation-reduction process||metabolic process||biological_process			GO:0005506||GO:0016705||GO:0020037||GO:0003674||GO:0005488||GO:0046872||GO:0043167||GO:0043169||GO:0046914||GO:0003824||GO:0016491||GO:0046906||GO:0048037||GO:0097159||GO:1901363	iron ion binding||oxidoreductase activity, acting on paired donors, with incorporation or reduction of molecular oxygen||heme binding||molecular_function||binding||metal ion binding||ion binding||cation binding||transition metal ion binding||catalytic act	--	--
100818119	LOC100818119	cytochrome b561 and DOMON domain-containing protein At5g47530 && Q8VYH6.1 RecName: Full=Cytochrome b561 and DOMON domain-containing protein At4g17280; AltName: Full=Protein b561A.tha2; Flags: Precursor && PF03188:Eukaryotic cytochrome b561|PF04526:Protein	194.061	235.717	260.276	63.5068	85.3539	72.3301	50.3016	377.017	141.434	1129.98	834.459	620.913	82.4691	63.2382	298.734	373.629	370.341	329.278			GO:0016021||GO:0005575||GO:0016020||GO:0031224||GO:0044425	integral component of membrane||cellular_component||membrane||intrinsic component of membrane||membrane part			--	--
100804202	LOC100804202	uncharacterized LOC100804202 && - && -	99.2644	207.597	115.595	17.7189	44.4654	22.7856	58.7645	264.963	115.429	1217.16	1012.79	795.535	85.6101	86.1316	323.392	375.054	338.706	274.026	--	--	--	--	--	--	--	--
100801339	LOC100801339	mitogen-activated protein kinase 3 && Q39023.2 RecName: Full=Mitogen-activated protein kinase 3; Short=AtMPK3; Short=MAP kinase 3 && PF00069:Protein kinase domain	204.97	298.855	197.297	15.39	42.6572	25.5533	24.1978	235.604	73.2998	867.405	1091.8	869.373	99.0197	72.272	229.361	387.111	348.605	319.247	GO:0006468||GO:0008152||GO:0006464||GO:0006793||GO:0006796||GO:0006807||GO:0008150||GO:0009987||GO:0016310||GO:0019538||GO:0036211||GO:0043170||GO:0043412||GO:0044237||GO:0044238||GO:0044260||GO:0044267||GO:0071704||GO:1901564	protein phosphorylation||metabolic process||cellular protein modification process||phosphorus metabolic process||phosphate-containing compound metabolic process||nitrogen compound metabolic process||biological_process||cellular process||phosphorylation||p			GO:0004672||GO:0005524||GO:0003674||GO:0003824||GO:0016301||GO:0016740||GO:0016772||GO:0016773||GO:0140096||GO:0000166||GO:0005488||GO:0008144||GO:0017076||GO:0030554||GO:0032553||GO:0032555||GO:0032559||GO:0035639||GO:0036094||GO:0043167||GO:0043168||GO:	protein kinase activity||ATP binding||molecular_function||catalytic activity||kinase activity||transferase activity||transferase activity, transferring phosphorus-containing groups||phosphotransferase activity, alcohol group as acceptor||catalytic activit	gmx04016||gmx04626	MAPK signaling pathway - plant||Plant-pathogen interaction
100127376	WRKY23	WRKY transcription factor 23 && Q9C519.1 RecName: Full=WRKY transcription factor 6; AltName: Full=WRKY DNA-binding protein 6; Short=AtWRKY6 && PF03106:WRKY DNA -binding domain	30.476	34.5855	23.1114	46.7983	58.3066	53.0432	23.7993	254.157	73.5407	994.777	597.178	646.373	261.493	292.665	567.177	355.192	549.945	492.854	GO:0006355||GO:0008152||GO:0006139||GO:0006351||GO:0006725||GO:0006807||GO:0008150||GO:0009058||GO:0009059||GO:0009889||GO:0009987||GO:0010467||GO:0010468||GO:0010556||GO:0016070||GO:0018130||GO:0019219||GO:0019222||GO:0019438||GO:0031323||GO:0031326||GO:	regulation of transcription, DNA-templated||metabolic process||nucleobase-containing compound metabolic process||transcription, DNA-templated||cellular aromatic compound metabolic process||nitrogen compound metabolic process||biological_process||biosynthe			GO:0003700||GO:0043565||GO:0003674||GO:0140110||GO:0003676||GO:0003677||GO:0005488||GO:0097159||GO:1901363	DNA-binding transcription factor activity||sequence-specific DNA binding||molecular_function||transcription regulator activity||nucleic acid binding||DNA binding||binding||organic cyclic compound binding||heterocyclic compound binding	--	--
100127391	WRKY47	WRKY transcription factor 47 && Q9SV15.2 RecName: Full=Probable WRKY transcription factor 11; AltName: Full=WRKY DNA-binding protein 11 && PF10533:Plant zinc cluster domain|PF03106:WRKY DNA -binding domain	406.701	511.248	485.244	74.1446	156.257	97.2477	35.5834	222.075	55.2627	844.332	526.503	549.767	73.0516	58.9151	383.493	252.113	308.057	246.714	GO:0006355||GO:0008152||GO:0006139||GO:0006351||GO:0006725||GO:0006807||GO:0008150||GO:0009058||GO:0009059||GO:0009889||GO:0009987||GO:0010467||GO:0010468||GO:0010556||GO:0016070||GO:0018130||GO:0019219||GO:0019222||GO:0019438||GO:0031323||GO:0031326||GO:	regulation of transcription, DNA-templated||metabolic process||nucleobase-containing compound metabolic process||transcription, DNA-templated||cellular aromatic compound metabolic process||nitrogen compound metabolic process||biological_process||biosynthe			GO:0003700||GO:0043565||GO:0003674||GO:0140110||GO:0003676||GO:0003677||GO:0005488||GO:0097159||GO:1901363	DNA-binding transcription factor activity||sequence-specific DNA binding||molecular_function||transcription regulator activity||nucleic acid binding||DNA binding||binding||organic cyclic compound binding||heterocyclic compound binding	--	--
100787917	LOC100787917	AAA-ATPase At3g28580 && Q9FLD5.1 RecName: Full=AAA-ATPase ASD, mitochondrial; AltName: Full=AAA-ATPase 1; AltName: Full=Protein ATPASE-IN-SEED-DEVELOPMENT && PF00004:ATPase family associated with various cellular activities (AAA)|PF14363:Domain associated	37.9354	36.9223	45.9926	33.0272	39.2143	42.3771	33.7212	140.394	65.4129	905.427	645.784	704.453	209.507	282.305	538.994	434.829	467.113	521.716					GO:0005524||GO:0000166||GO:0003674||GO:0005488||GO:0008144||GO:0017076||GO:0030554||GO:0032553||GO:0032555||GO:0032559||GO:0035639||GO:0036094||GO:0043167||GO:0043168||GO:0097159||GO:0097367||GO:1901265||GO:1901363	ATP binding||nucleotide binding||molecular_function||binding||drug binding||purine nucleotide binding||adenyl nucleotide binding||ribonucleotide binding||purine ribonucleotide binding||adenyl ribonucleotide binding||purine ribonucleoside triphosphate bind	--	--
100305732	LOC100305732	superoxide dismutase [Cu-Zn] && Q7M1R5.1 RecName: Full=Superoxide dismutase [Cu-Zn] && PF00080:Copper/zinc superoxide dismutase (SODC)	366.266	409.073	316.445	315.222	349.692	321.613	316.345	220.175	239.392	143.373	173.58	172.345	258.372	256.29	257.757	406.788	303.532	344.645	GO:0006801||GO:0055114||GO:0008152||GO:0072593||GO:0008150||GO:0009987||GO:0044237	superoxide metabolic process||oxidation-reduction process||metabolic process||reactive oxygen species metabolic process||biological_process||cellular process||cellular metabolic process			GO:0046872||GO:0003674||GO:0005488||GO:0043167||GO:0043169	metal ion binding||molecular_function||binding||ion binding||cation binding	gmx04146	Peroxisome
100527005	LOC100527005	uncharacterized LOC100527005 && O23320.1 RecName: Full=Calmodulin-like protein 8; Short=AtCaM-8 && PF13499:EF-hand domain pair	1.16233	7.33633	4.35937	1.07624	0.481879	1.66634	6.61547	323.384	4.61279	1298.86	806.322	961.773	291.041	109.354	461.787	258.952	283.789	271.871					GO:0005509||GO:0003674||GO:0005488||GO:0046872||GO:0043167||GO:0043169	calcium ion binding||molecular_function||binding||metal ion binding||ion binding||cation binding	gmx04626	Plant-pathogen interaction
100810797	LOC100810797	BON1-associated protein 2 && - && PF00168:C2 domain	23.6159	65.0463	45.5979	5.55487	4.21504	4.81549	9.25512	349.514	17.6833	1339.32	1156.68	612.631	59.941	18.9006	277.893	343.134	402.978	299.968					GO:0005515||GO:0003674||GO:0005488	protein binding||molecular_function||binding	--	--
100805768	NAC022	NAC domain-containing protein && Q39013.2 RecName: Full=NAC domain-containing protein 2; Short=ANAC002 && PF02365:No apical meristem (NAM) protein	415.44	472.913	339.375	122.45	132.129	130.031	69.3927	129.197	63.1812	747.391	529.86	513.22	96.9388	90.4471	372.027	257.29	251.536	302.596	GO:0006355||GO:0008152||GO:0006139||GO:0006351||GO:0006725||GO:0006807||GO:0008150||GO:0009058||GO:0009059||GO:0009889||GO:0009987||GO:0010467||GO:0010468||GO:0010556||GO:0016070||GO:0018130||GO:0019219||GO:0019222||GO:0019438||GO:0031323||GO:0031326||GO:	regulation of transcription, DNA-templated||metabolic process||nucleobase-containing compound metabolic process||transcription, DNA-templated||cellular aromatic compound metabolic process||nitrogen compound metabolic process||biological_process||biosynthe			GO:0003677||GO:0003674||GO:0003676||GO:0005488||GO:0097159||GO:1901363	DNA binding||molecular_function||nucleic acid binding||binding||organic cyclic compound binding||heterocyclic compound binding	--	--
547685	NRP-A	N-rich protein && P37707.1 RecName: Full=B2 protein && PF10539:Development and cell death domain	296.207	347.512	320.988	86.3231	148.59	107.906	35.6948	194.53	113.947	638.068	695.396	696.073	80.4478	41.0068	146.823	340.834	338.168	382.766	--	--	--	--	--	--	--	--
100800709	LOC100800709	protein TIFY 10a && Q84R94.1 RecName: Full=Protein TIFY 10a; Short=OsTIFY10a; AltName: Full=Jasmonate ZIM domain-containing protein 6; Short=OsJAZ6; AltName: Full=OsJAZ5 && PF09425:Divergent CCT motif|PF06200:tify domain	216.995	492.794	258.566	24.5285	160.422	24.0315	5.38306	48.4779	5.30443	1036.86	1020.04	1003.34	91.9758	110.165	215.176	104.606	137.093	49.517	--	--	--	--	--	--	gmx04075	Plant hormone signal transduction
100802708	LOC100802708	protein ALP1-like && - && PF13359:DDE superfamily endonuclease	208.034	307.205	239.348	27.6633	89.8264	38.7845	51.3466	82.5696	73.907	923.779	868.027	641.982	19.8018	43.1797	45.6396	460.98	459.966	372.835	--	--	--	--	--	--	--	--
100800966	LOC100800966	U-box domain-containing protein && Q5PNY6.1 RecName: Full=U-box domain-containing protein 21; AltName: Full=Plant U-box protein 21 && PF04564:U-box domain	91.7932	135.504	135.081	27.0558	41.833	37.7952	74.6245	188.889	133.498	845.039	789.572	582.672	73.3912	107.867	123.391	548.562	497.556	503.608	GO:0016567||GO:0008152||GO:0006464||GO:0006807||GO:0008150||GO:0009987||GO:0019538||GO:0032446||GO:0036211||GO:0043170||GO:0043412||GO:0044237||GO:0044238||GO:0044260||GO:0044267||GO:0070647||GO:0071704||GO:1901564	protein ubiquitination||metabolic process||cellular protein modification process||nitrogen compound metabolic process||biological_process||cellular process||protein metabolic process||protein modification by small protein conjugation||protein modification			GO:0004842||GO:0005488||GO:0003674||GO:0003824||GO:0016740||GO:0019787||GO:0140096	ubiquitin-protein transferase activity||binding||molecular_function||catalytic activity||transferase activity||ubiquitin-like protein transferase activity||catalytic activity, acting on a protein	--	--
100306311	LOC100306311	uncharacterized LOC100306311 && - && -	103.184	130.566	118.437	57.6202	49.7211	66.896	227.926	327.436	178.187	856.628	766.051	551.86	103.365	88.3955	207.641	355.229	359.418	372.868	--	--	--	--	--	--	--	--
100526897	LOC100526897	C2H2-type zinc finger protein && Q9SLD4.1 RecName: Full=Zinc finger protein ZAT11 && PF13912:C2H2-type zinc finger	189.382	285.469	212.707	32.7315	55.5962	39.5756	51.4845	357.633	98.6195	827.877	690.887	591.527	68.6785	54.8719	186.348	413.228	352.551	379.741					GO:0046872||GO:0003674||GO:0005488||GO:0043167||GO:0043169	metal ion binding||molecular_function||binding||ion binding||cation binding	--	--
100815146	LOC100815146	abscisate beta-glucosyltransferase && Q8W3P8.1 RecName: Full=Abscisate beta-glucosyltransferase; AltName: Full=ABA-glucosyltransferase && PF00201:UDP-glucoronosyl and UDP-glucosyl transferase	20.978	22.2584	15.3152	20.9729	16.0997	21.2248	47.7734	197.439	77.932	635.622	619.501	723.318	209.029	395.866	438.607	422.237	491.891	455.855	GO:0008152||GO:0008150	metabolic process||biological_process			GO:0016758||GO:0003674||GO:0003824||GO:0016740||GO:0016757	transferase activity, transferring hexosyl groups||molecular_function||catalytic activity||transferase activity||transferase activity, transferring glycosyl groups	gmx00906||gmx01100||gmx01110	Carotenoid biosynthesis||Metabolic pathways||Biosynthesis of secondary metabolites
100786578	LOC100786578	pinoresinol reductase 1-like && P52581.1 RecName: Full=Isoflavone reductase homolog && PF05368:NmrA-like family	1.3749	8.17735	5.26632	4.66381	3.63378	5.87629	18.9533	172.899	41.8285	735.246	604.577	686.653	265.185	417.764	493.721	469.052	376.983	478.06	--	--	--	--	--	--	gmx00998||gmx01100||gmx01110	Biosynthesis of various secondary metabolites - part 2||Metabolic pathways||Biosynthesis of secondary metabolites
113001461	LOC113001461	uncharacterized LOC113001461 && - && -	138.843	213.429	175.449	29.7669	41.1427	29.0555	67.7605	277.444	108.849	898.352	942.978	695.024	18.5194	31.1849	174.061	353.556	309.913	280.56	--	--	--	--	--	--	--	--
100305792	LOC100305792	uncharacterized LOC100305792 && P31166.2 RecName: Full=Adenine phosphoribosyltransferase 1, chloroplastic; Short=APRT 1; Short=AtAPT1; Flags: Precursor && PF00156:Phosphoribosyl transferase domain	22.2737	21.8736	28.3982	26.6955	19.0962	20.6245	62.3611	173.427	103.004	963.201	644.147	556.836	179.843	308.07	506.146	387.957	337.793	395.807	GO:0009116||GO:0008152||GO:0006139||GO:0006725||GO:0006807||GO:0008150||GO:0009987||GO:0034641||GO:0044237||GO:0044238||GO:0044281||GO:0046483||GO:0055086||GO:0071704||GO:1901135||GO:1901360||GO:1901564||GO:1901657	nucleoside metabolic process||metabolic process||nucleobase-containing compound metabolic process||cellular aromatic compound metabolic process||nitrogen compound metabolic process||biological_process||cellular process||cellular nitrogen compound metaboli					gmx00230||gmx01100	Purine metabolism||Metabolic pathways
100815844	LOC100815844	NADPH--cytochrome P450 reductase 2 && Q9SUM3.1 RecName: Full=NADPH--cytochrome P450 reductase 2; Short=CPR 2; Short=P450R 2 && PF00258:Flavodoxin|PF00667:FAD binding domain|PF00175:Oxidoreductase NAD-binding domain	99.8571	92.2868	93.9016	121.124	118.397	110.939	127.519	306.852	155.076	788.74	460.926	454.304	251.844	233.968	364.792	264.588	319.373	349.774	GO:0055114||GO:0008152||GO:0008150	oxidation-reduction process||metabolic process||biological_process			GO:0010181||GO:0016491||GO:0000166||GO:0003674||GO:0005488||GO:0032553||GO:0036094||GO:0043167||GO:0043168||GO:0048037||GO:0050662||GO:0097159||GO:0097367||GO:1901265||GO:1901363||GO:0003824	FMN binding||oxidoreductase activity||nucleotide binding||molecular_function||binding||ribonucleotide binding||small molecule binding||ion binding||anion binding||cofactor binding||coenzyme binding||organic cyclic compound binding||carbohydrate derivative	--	--
100527101	LOC100527101	uncharacterized LOC100527101 && - && -	18.6374	21.0166	14.0088	2.31234	0.581578	1.37904	11.0303	202.22	7.82271	1162.72	778.591	545.656	187.307	110.173	399.546	410.055	431.442	392.243	--	--	--	--	--	--	--	--
100127375	WRKY46	WRKY transcription factor 46 && Q9SUP6.1 RecName: Full=Probable WRKY transcription factor 53; AltName: Full=WRKY DNA-binding protein 53 && PF03106:WRKY DNA -binding domain	215.381	365.634	244.721	22.2158	66.9047	44.9364	12.5782	187.023	127.535	676.86	674.997	779.492	65.3684	72.8038	223.377	277.871	404.592	221.94	GO:0006355||GO:0008152||GO:0006139||GO:0006351||GO:0006725||GO:0006807||GO:0008150||GO:0009058||GO:0009059||GO:0009889||GO:0009987||GO:0010467||GO:0010468||GO:0010556||GO:0016070||GO:0018130||GO:0019219||GO:0019222||GO:0019438||GO:0031323||GO:0031326||GO:	regulation of transcription, DNA-templated||metabolic process||nucleobase-containing compound metabolic process||transcription, DNA-templated||cellular aromatic compound metabolic process||nitrogen compound metabolic process||biological_process||biosynthe			GO:0003700||GO:0043565||GO:0003674||GO:0140110||GO:0003676||GO:0003677||GO:0005488||GO:0097159||GO:1901363	DNA-binding transcription factor activity||sequence-specific DNA binding||molecular_function||transcription regulator activity||nucleic acid binding||DNA binding||binding||organic cyclic compound binding||heterocyclic compound binding	--	--
100812618	LOC100812618	protein TIFY 10A && Q9LMA8.1 RecName: Full=Protein TIFY 10A; AltName: Full=Jasmonate ZIM domain-containing protein 1 && PF06200:tify domain|PF09425:Divergent CCT motif	180.072	361.338	247.776	59.8701	213.556	68.0199	25.4413	98.8016	38.5071	933.687	733.744	681.105	131.954	159.296	185.164	193.43	217.682	154.546	--	--	--	--	--	--	gmx04075	Plant hormone signal transduction
100805702	LOC100805702	cysteine proteinase RD21A && P43297.1 RecName: Full=Cysteine proteinase RD21A; AltName: Full=Protein RESPONSIVE TO DEHYDRATION 21; Short=RD21; Flags: Precursor && PF00112:Papain family cysteine protease|PF00396:Granulin|PF08246:Cathepsin propeptide inhibi	237.477	225.619	203.979	257.008	254.237	279.069	316.227	266.971	381.037	99.6157	117.579	104.489	284.317	320.703	270.443	322.079	378.664	316.502	GO:0006508||GO:0008152||GO:0006807||GO:0008150||GO:0019538||GO:0043170||GO:0044238||GO:0071704||GO:1901564	proteolysis||metabolic process||nitrogen compound metabolic process||biological_process||protein metabolic process||macromolecule metabolic process||primary metabolic process||organic substance metabolic process||organonitrogen compound metabolic process			GO:0008234||GO:0003674||GO:0003824||GO:0008233||GO:0070011||GO:0016787||GO:0140096	cysteine-type peptidase activity||molecular_function||catalytic activity||peptidase activity||peptidase activity, acting on L-amino acid peptides||hydrolase activity||catalytic activity, acting on a protein	--	--
100127386	WRKY42	WRKY transcription factor 42 && Q9SV15.2 RecName: Full=Probable WRKY transcription factor 11; AltName: Full=WRKY DNA-binding protein 11 && PF10533:Plant zinc cluster domain|PF03106:WRKY DNA -binding domain	63.1113	99.4626	98.5245	39.3372	54.043	48.0439	33.032	311.686	54.8292	1122.66	508.922	590.002	103.108	103.435	655.879	233.51	295.02	200.513	GO:0006355||GO:0008152||GO:0006139||GO:0006351||GO:0006725||GO:0006807||GO:0008150||GO:0009058||GO:0009059||GO:0009889||GO:0009987||GO:0010467||GO:0010468||GO:0010556||GO:0016070||GO:0018130||GO:0019219||GO:0019222||GO:0019438||GO:0031323||GO:0031326||GO:	regulation of transcription, DNA-templated||metabolic process||nucleobase-containing compound metabolic process||transcription, DNA-templated||cellular aromatic compound metabolic process||nitrogen compound metabolic process||biological_process||biosynthe			GO:0003700||GO:0043565||GO:0003674||GO:0140110||GO:0003676||GO:0003677||GO:0005488||GO:0097159||GO:1901363	DNA-binding transcription factor activity||sequence-specific DNA binding||molecular_function||transcription regulator activity||nucleic acid binding||DNA binding||binding||organic cyclic compound binding||heterocyclic compound binding	--	--
100783948	LOC100783948	probable UDP-arabinopyranose mutase 1 && Q9SC19.2 RecName: Full=Alpha-1,4-glucan-protein synthase [UDP-forming] 1; AltName: Full=Reversibly glycosylated polypeptide 1; Short=RGP1; AltName: Full=UDP-glucose:protein transglucosylase 1; Short=UPTG 1 && PF032	9.61932	9.50286	5.91697	5.19564	3.29561	4.0222	30.7559	194.599	103.599	1007.69	754.236	644.045	186.286	387.384	367.5	320.65	236.727	333.733	GO:0030244||GO:0000271||GO:0008152||GO:0005975||GO:0005976||GO:0006073||GO:0008150||GO:0009058||GO:0009059||GO:0009250||GO:0009987||GO:0016051||GO:0030243||GO:0033692||GO:0034637||GO:0034645||GO:0043170||GO:0044042||GO:0044237||GO:0044238||GO:0044249||GO:	cellulose biosynthetic process||polysaccharide biosynthetic process||metabolic process||carbohydrate metabolic process||polysaccharide metabolic process||cellular glucan metabolic process||biological_process||biosynthetic process||macromolecule biosynthet			GO:0016866||GO:0003674||GO:0003824||GO:0016853	intramolecular transferase activity||molecular_function||catalytic activity||isomerase activity	gmx00520||gmx01100	Amino sugar and nucleotide sugar metabolism||Metabolic pathways
100809123	LOC100809123	E3 ubiquitin-protein ligase PUB22 && Q9SVC6.1 RecName: Full=E3 ubiquitin-protein ligase PUB22; AltName: Full=Plant U-box protein 22; AltName: Full=U-box domain-containing protein 22 && PF04564:U-box domain	61.6728	152.122	136.292	10.1589	47.4997	11.2031	21.2531	145.787	25.3025	1084.32	1048.75	995.973	62.1358	46.0094	143.099	231.025	222.431	153.098	GO:0016567||GO:0008152||GO:0006464||GO:0006807||GO:0008150||GO:0009987||GO:0019538||GO:0032446||GO:0036211||GO:0043170||GO:0043412||GO:0044237||GO:0044238||GO:0044260||GO:0044267||GO:0070647||GO:0071704||GO:1901564	protein ubiquitination||metabolic process||cellular protein modification process||nitrogen compound metabolic process||biological_process||cellular process||protein metabolic process||protein modification by small protein conjugation||protein modification			GO:0004842||GO:0005488||GO:0003674||GO:0003824||GO:0016740||GO:0019787||GO:0140096	ubiquitin-protein transferase activity||binding||molecular_function||catalytic activity||transferase activity||ubiquitin-like protein transferase activity||catalytic activity, acting on a protein	--	--
100810590	LOC100810590	histone H1.2-like && P08283.1 RecName: Full=Histone H1; AltName: Full=PsH1b; AltName: Full=PsH1b-40 && PF00538:linker histone H1 and H5 family	226.993	230.968	300.398	390.827	444.471	371.932	505.338	206.85	258.672	136.82	92.8799	69.376	56.3461	118.112	417.215	218.029	375.707	176.988	GO:0006334||GO:0051276||GO:0006333||GO:0034728||GO:0031497||GO:0006323||GO:0006325||GO:0006996||GO:0008150||GO:0009987||GO:0022607||GO:0016043||GO:0034622||GO:0043933||GO:0044085||GO:0065003||GO:0065004||GO:0071103||GO:0071824||GO:0071840	nucleosome assembly||chromosome organization||chromatin assembly or disassembly||nucleosome organization||chromatin assembly||DNA packaging||chromatin organization||organelle organization||biological_process||cellular process||cellular component assembly|	GO:0000786||GO:0005634||GO:0005622||GO:0005575||GO:0000785||GO:0005623||GO:0005694||GO:0032991||GO:0032993||GO:0043226||GO:0043228||GO:0043229||GO:0043232||GO:0044422||GO:0044424||GO:0044427||GO:0044446||GO:0044464||GO:0044815||GO:0043231||GO:0043227	nucleosome||nucleus||intracellular||cellular_component||chromatin||cell||chromosome||protein-containing complex||protein-DNA complex||organelle||non-membrane-bounded organelle||intracellular organelle||intracellular non-membrane-bounded organelle||organel	GO:0003677||GO:0003674||GO:0003676||GO:0005488||GO:0097159||GO:1901363	DNA binding||molecular_function||nucleic acid binding||binding||organic cyclic compound binding||heterocyclic compound binding	--	--
100802275	LOC100802275	uncharacterized LOC100802275 && - && -	290.331	418.22	292.11	44.7593	69.3487	59.5536	91.2122	226.853	118.312	620.646	700.84	580.094	33.0818	30.8149	73.7493	327.665	285.599	269.105	--	--	--	--	--	--	--	--
100799869	LOC100799869	putative F-box protein PP2-B12 && Q3E6P4.1 RecName: Full=F-box protein At2g02240 && PF14299:Phloem protein 2|PF12937:F-box-like	232.131	496.102	306.762	44.4131	88.4227	68.9692	16.1707	105.655	57.4015	680.115	853.645	758.607	15.6866	21.4505	90.8623	252.694	253.495	182.168					GO:0005515||GO:0003674||GO:0005488	protein binding||molecular_function||binding	--	--
547579	GSTU30	glutathione S-transferase GST 8%2C transcript variant X1 && P32110.1 RecName: Full=Probable glutathione S-transferase; AltName: Full=G2-4; AltName: Full=Heat shock protein 26A && PF00043:Glutathione S-transferase, C-terminal domain|PF02798:Glutathione S-t	199.919	203.641	206.539	199.369	187.745	183.347	193.711	131.955	99.7913	556.52	474.21	416.307	231.53	259.474	280.765	255.253	201.991	242.451					GO:0005515||GO:0003674||GO:0005488	protein binding||molecular_function||binding	gmx00480||gmx01100	Glutathione metabolism||Metabolic pathways
100814621	LOC100814621	CBS domain-containing protein CBSX1%2C chloroplastic%2C transcript variant X2 && O23193.2 RecName: Full=CBS domain-containing protein CBSX1, chloroplastic; AltName: Full=CBS domain-containing protein 2; Short=AtCDCP2; AltName: Full=Protein LOSS OF THE TIM	4.79053	3.72142	6.38403	6.34645	6.55397	5.66592	11.7723	94.716	12.9341	882.752	539.757	565.915	208.024	332.403	535.425	368.136	438.55	483.638	--	--	--	--	--	--	--	--
100305767	LOC100305767	uncharacterized LOC100305767 && - && -	225.031	426.484	278.082	76.3506	253.646	80.4408	78.6937	171.94	73.13	535.487	585.931	510.575	72.0233	34.2653	116.701	337.908	371.373	266.864	--	--	--	--	--	--	--	--
100781400	LOC100781400	CBS domain-containing protein CBSX1%2C chloroplastic-like%2C transcript variant X1 && O23193.2 RecName: Full=CBS domain-containing protein CBSX1, chloroplastic; AltName: Full=CBS domain-containing protein 2; Short=AtCDCP2; AltName: Full=Protein LOSS OF TH	4.87607	5.2195	7.61048	10.2057	4.96623	8.45454	6.94129	75.3307	6.80418	954.032	474.393	539.002	222.312	442.31	606.958	306.825	420.305	374.369	--	--	--	--	--	--	--	--
100777773	LOC100777773	cyanogenic beta-glucosidase && B8AVF0.1 RecName: Full=Beta-glucosidase 12; Flags: Precursor && PF00232:Glycosyl hydrolase family 1	0	0.779072	0	0.838124	0	0.536763	6.08851	383.883	7.33078	837.953	644.66	746.666	377.323	67.3014	237.322	305.759	436.199	381.569	GO:0005975||GO:0008152||GO:0008150||GO:0044238||GO:0071704	carbohydrate metabolic process||metabolic process||biological_process||primary metabolic process||organic substance metabolic process			GO:0004553||GO:0003674||GO:0003824||GO:0016787||GO:0016798	hydrolase activity, hydrolyzing O-glycosyl compounds||molecular_function||catalytic activity||hydrolase activity||hydrolase activity, acting on glycosyl bonds	gmx00460||gmx00500||gmx00940||gmx01100||gmx01110	Cyanoamino acid metabolism||Starch and sucrose metabolism||Phenylpropanoid biosynthesis||Metabolic pathways||Biosynthesis of secondary metabolites
100785849	LOC100785849	DCD domain-containing protein NRP-A-like && P37707.1 RecName: Full=B2 protein && PF10539:Development and cell death domain	290.739	341.978	282.438	77.205	118.547	94.8931	67.1626	221.192	152.264	497.167	498.933	457.465	113.517	96.2672	141.788	287.332	298.942	331.748	--	--	--	--	--	--	--	--
100795263	PUB8	E3 ubiquitin-protein ligase PUB8 && Q84TG3.1 RecName: Full=E3 ubiquitin-protein ligase PUB23; AltName: Full=Plant U-box protein 23; AltName: Full=U-box domain-containing protein 23 && PF04564:U-box domain	26.7778	45.8268	38.6027	4.52193	17.8431	5.10923	9.91051	218.855	18.8782	1291.5	730.053	827.874	84.6982	94.3523	464.816	132.071	159.145	107.788	GO:0016567||GO:0008152||GO:0006464||GO:0006807||GO:0008150||GO:0009987||GO:0019538||GO:0032446||GO:0036211||GO:0043170||GO:0043412||GO:0044237||GO:0044238||GO:0044260||GO:0044267||GO:0070647||GO:0071704||GO:1901564	protein ubiquitination||metabolic process||cellular protein modification process||nitrogen compound metabolic process||biological_process||cellular process||protein metabolic process||protein modification by small protein conjugation||protein modification			GO:0005488||GO:0004842||GO:0003674||GO:0003824||GO:0016740||GO:0019787||GO:0140096	binding||ubiquitin-protein transferase activity||molecular_function||catalytic activity||transferase activity||ubiquitin-like protein transferase activity||catalytic activity, acting on a protein	--	--
100807363	LOC100807363	zinc finger A20 and AN1 domain-containing stress-associated protein 3 && Q9ZNU9.1 RecName: Full=Zinc finger A20 and AN1 domain-containing stress-associated protein 3; Short=AtSAP3 && PF01428:AN1-like Zinc finger|PF01754:A20-like zinc finger	222.717	273.126	349.248	81.4541	118.54	96.2476	109.82	159.929	85.2451	594.102	427.756	243.042	58.6574	71.6048	336.103	343.952	357.14	311.593					GO:0008270||GO:0003677||GO:0003674||GO:0005488||GO:0046872||GO:0043167||GO:0043169||GO:0046914||GO:0003676||GO:0097159||GO:1901363	zinc ion binding||DNA binding||molecular_function||binding||metal ion binding||ion binding||cation binding||transition metal ion binding||nucleic acid binding||organic cyclic compound binding||heterocyclic compound binding	--	--
100795913	LOC100795913	U-box domain-containing protein 20 && Q5PNY6.1 RecName: Full=U-box domain-containing protein 21; AltName: Full=Plant U-box protein 21 && PF04564:U-box domain	21.5653	51.6616	34.7923	1.9541	6.78864	3.88005	18.6685	183.329	54.3191	1131.37	824.007	633.944	78.7071	31.4809	200.45	316.912	324.114	309.069	GO:0016567||GO:0008152||GO:0006464||GO:0006807||GO:0008150||GO:0009987||GO:0019538||GO:0032446||GO:0036211||GO:0043170||GO:0043412||GO:0044237||GO:0044238||GO:0044260||GO:0044267||GO:0070647||GO:0071704||GO:1901564	protein ubiquitination||metabolic process||cellular protein modification process||nitrogen compound metabolic process||biological_process||cellular process||protein metabolic process||protein modification by small protein conjugation||protein modification			GO:0005488||GO:0004842||GO:0003674||GO:0003824||GO:0016740||GO:0019787||GO:0140096	binding||ubiquitin-protein transferase activity||molecular_function||catalytic activity||transferase activity||ubiquitin-like protein transferase activity||catalytic activity, acting on a protein	--	--
100788436	LOC100788436	TPR transcription factor%2C transcript variant X1 && - && -	193.806	169.192	186.156	191.508	202.884	182.769	93.7485	85.0168	78.959	661.986	449.664	493.348	153.256	168.743	297.984	168.627	191.202	223.867					GO:0005515||GO:0003674||GO:0005488	protein binding||molecular_function||binding	--	--
100805151	LOC100805151	protein bfr2 && - && PF07816:Protein of unknown function (DUF1645)	53.4685	101.619	74.663	17.4981	29.5258	17.4226	29.4438	251.493	28.5654	749.736	506.817	590.396	149.223	93.1737	387.758	367.842	392.841	339.382	--	--	--	--	--	--	--	--
100787007	LOC100787007	uncharacterized LOC100787007 && - && PF13419:Haloacid dehalogenase-like hydrolase	44.5017	39.1929	33.307	65.803	61.1126	65.1788	64.248	115.216	75.2812	451.693	403.202	337.392	254.358	452.288	583.584	286.102	284.025	299.699	--	--	--	--	--	--	--	--
100800632	LOC100800632	probable disease resistance protein At5g66900%2C transcript variant X1 && Q9FKZ1.1 RecName: Full=Probable disease resistance protein At5g66900 && PF00931:NB-ARC domain|PF05659:Arabidopsis broad-spectrum mildew resistance protein RPW8	94.2553	122.711	112.595	28.4962	40.445	33.2515	40.95	247.321	106.753	546.557	634.737	630.763	152.208	72.2659	269.182	233.245	249.834	281.216					GO:0043531||GO:0000166||GO:0003674||GO:0005488||GO:0017076||GO:0030554||GO:0032553||GO:0032555||GO:0032559||GO:0036094||GO:0043167||GO:0043168||GO:0097159||GO:0097367||GO:1901265||GO:1901363	ADP binding||nucleotide binding||molecular_function||binding||purine nucleotide binding||adenyl nucleotide binding||ribonucleotide binding||purine ribonucleotide binding||adenyl ribonucleotide binding||small molecule binding||ion binding||anion binding||o	--	--
100803666	AOC4	allene oxide cyclase 3%2C chloroplastic-like && Q75KD7.1 RecName: Full=Allene oxide cyclase, chloroplastic; Short=OsAOC; AltName: Full=Protein COLEOPTILE PHOTOMORPHOGENESIS 2; AltName: Full=Protein HEBIBA; Flags: Precursor >A2XID3.1 RecName: Full=Allene o	140.056	235.344	146.822	6.11164	94.2934	16.7371	1.54689	68.5436	6.17292	1253.26	757.255	662.138	45.024	41.1053	273.721	46.5643	68.6905	29.789			GO:0009507||GO:0005622||GO:0005575||GO:0005623||GO:0005737||GO:0043231||GO:0009536||GO:0043226||GO:0043227||GO:0043229||GO:0044424||GO:0044444||GO:0044464	chloroplast||intracellular||cellular_component||cell||cytoplasm||intracellular membrane-bounded organelle||plastid||organelle||membrane-bounded organelle||intracellular organelle||intracellular part||cytoplasmic part||cell part	GO:0016853||GO:0003674||GO:0003824	isomerase activity||molecular_function||catalytic activity	gmx00592||gmx01100||gmx01110	alpha-Linolenic acid metabolism||Metabolic pathways||Biosynthesis of secondary metabolites
100306042	LOC100306042	putative 1%2C2-dihydroxy-3-keto-5-methylthiopentene dioxygenase && F6HDT7.1 RecName: Full=1,2-dihydroxy-3-keto-5-methylthiopentene dioxygenase 2; AltName: Full=Acireductone dioxygenase (Fe(2+)-requiring) 2; Short=ARD 2; Short=Fe-ARD 2 && PF03079:ARD/ARD'	100.393	119.297	88.0986	100.938	78.4895	89.0396	132.553	115.564	73.7027	616.447	351.267	337.826	244.663	252.397	315.795	283.42	251.945	334.456	GO:0055114||GO:0008152||GO:0008150	oxidation-reduction process||metabolic process||biological_process			GO:0010309||GO:0003674||GO:0003824||GO:0016491||GO:0016701||GO:0016702||GO:0051213	acireductone dioxygenase [iron(II)-requiring] activity||molecular_function||catalytic activity||oxidoreductase activity||oxidoreductase activity, acting on single donors with incorporation of molecular oxygen||oxidoreductase activity, acting on single don	gmx00270||gmx01100	Cysteine and methionine metabolism||Metabolic pathways
100783984	LOC100783984	uncharacterized LOC100783984 && - && PF06880:Protein of unknown function (DUF1262)	13.6716	31.5557	18.086	2.53222	7.52313	6.10557	10.4149	189.589	59.9926	643.623	709.397	766.488	109.529	90.6738	288.499	282.5	306.499	280.537	--	--	--	--	--	--	--	--
100788696	LOC100788696	histone H3.3 && P59169.2 RecName: Full=Histone H3.3; AltName: Full=Histone H3.2 >Q71V89.3 RecName: Full=Histone H3.3 >P69245.2 RecName: Full=Histone H3.3 >P69244.2 RecName: Full=Histone H3.3; AltName: Full=Histone H3.2; AltName: Full=Minor histone H3 >Q71	164.051	161.493	174.619	121.803	128.592	108.263	130.122	201.6	116.843	515.625	292.958	369.248	110.42	125.238	339.112	233.396	265.442	230.289					GO:0003677||GO:0046982||GO:0003674||GO:0003676||GO:0005488||GO:0097159||GO:1901363||GO:0005515||GO:0046983	DNA binding||protein heterodimerization activity||molecular_function||nucleic acid binding||binding||organic cyclic compound binding||heterocyclic compound binding||protein binding||protein dimerization activity	--	--
100808718	LOC100808718	syntaxin-121-like && Q9ZSD4.1 RecName: Full=Syntaxin-121; Short=AtSYP121; AltName: Full=Syntaxin-related protein At-Syr1 && PF00804:Syntaxin|PF05739:SNARE domain	4.82905	19.8275	8.73867	1.29997	0.126112	2.97635	3.81909	179.612	23.2733	836.175	544.672	529.788	161.318	57.1606	307.393	310.031	379.682	405.8	GO:0016192||GO:0006810||GO:0008150||GO:0051179||GO:0051234	vesicle-mediated transport||transport||biological_process||localization||establishment of localization	GO:0016020||GO:0005575	membrane||cellular_component	GO:0005515||GO:0003674||GO:0005488	protein binding||molecular_function||binding	gmx04130	SNARE interactions in vesicular transport
100797704	LOC100797704	actin-101 && P30173.1 RecName: Full=Actin-101 && PF00022:Actin	63.2133	67.9642	59.8743	68.3206	50.8045	57.8159	126.202	149.732	106.744	558.567	398.024	389.489	252.183	198.334	284.746	284.605	286.29	357.867	--	--	--	--	--	--	--	--
100799023	LOC100799023	UPF0496 protein 4 && - && -	88.1099	119.233	80.2035	16.7022	43.4814	18.341	37.2073	285.183	50.0166	693.337	693.709	595.081	69.5477	54.3953	164.293	250.241	301.621	178.483	--	--	--	--	--	--	--	--
100527275	LOC100527275	uncharacterized LOC100527275 && Q9LUQ6.1 RecName: Full=60S ribosomal protein L19-2 && PF01280:Ribosomal protein L19e	204.159	226.108	171.573	143.84	160.86	158.071	186.258	134.245	182.48	306.382	301.653	242.404	124.095	182.619	298.803	248.856	231.39	232.93	GO:0006412||GO:0008152||GO:0006518||GO:0006807||GO:0008150||GO:0009058||GO:0009059||GO:0009987||GO:0010467||GO:0019538||GO:0034641||GO:0034645||GO:0043043||GO:0043170||GO:0043603||GO:0043604||GO:0044237||GO:0044238||GO:0044249||GO:0044260||GO:0044267||GO:	translation||metabolic process||peptide metabolic process||nitrogen compound metabolic process||biological_process||biosynthetic process||macromolecule biosynthetic process||cellular process||gene expression||protein metabolic process||cellular nitrogen c	GO:0005622||GO:0005840||GO:0005575||GO:0005623||GO:0044464||GO:0005737||GO:0032991||GO:0043226||GO:0043228||GO:0043229||GO:0043232||GO:0044424||GO:0044444||GO:1990904	intracellular||ribosome||cellular_component||cell||cell part||cytoplasm||protein-containing complex||organelle||non-membrane-bounded organelle||intracellular organelle||intracellular non-membrane-bounded organelle||intracellular part||cytoplasmic part||ri	GO:0003735||GO:0003674||GO:0005198	structural constituent of ribosome||molecular_function||structural molecule activity	gmx03010	Ribosome
100807966	LOC100807966	probable WRKY transcription factor 40 && Q9SAH7.1 RecName: Full=Probable WRKY transcription factor 40; AltName: Full=WRKY DNA-binding protein 40 && PF03106:WRKY DNA -binding domain	126.528	192.114	148.348	105.794	271.058	117.007	60.0874	177.508	96.0759	365.457	350.285	370.72	176.435	241.475	350.598	205.896	236.104	138.04	GO:0006355||GO:0008152||GO:0006139||GO:0006351||GO:0006725||GO:0006807||GO:0008150||GO:0009058||GO:0009059||GO:0009889||GO:0009987||GO:0010467||GO:0010468||GO:0010556||GO:0016070||GO:0018130||GO:0019219||GO:0019222||GO:0019438||GO:0031323||GO:0031326||GO:	regulation of transcription, DNA-templated||metabolic process||nucleobase-containing compound metabolic process||transcription, DNA-templated||cellular aromatic compound metabolic process||nitrogen compound metabolic process||biological_process||biosynthe			GO:0003700||GO:0043565||GO:0003674||GO:0140110||GO:0003676||GO:0003677||GO:0005488||GO:0097159||GO:1901363	DNA-binding transcription factor activity||sequence-specific DNA binding||molecular_function||transcription regulator activity||nucleic acid binding||DNA binding||binding||organic cyclic compound binding||heterocyclic compound binding	--	--
100500344	LOC100500344	uncharacterized LOC100500344 && - && PF06522:NADH-ubiquinone reductase complex 1 MLRQ subunit	7.77042	10.8812	3.75957	6.85113	2.30588	1.12571	8.67534	178.611	21.5196	847.669	493.258	489.296	147.093	130.825	532.583	278.878	268.69	290.687	--	--	--	--	--	--	--	--
100805895	LOC100805895	probable WRKY transcription factor 70-like && Q9LY00.1 RecName: Full=Probable WRKY transcription factor 70; AltName: Full=WRKY DNA-binding protein 70 && PF03106:WRKY DNA -binding domain	223.289	198.535	272.659	69.5553	128.616	95.2444	81.7489	121.506	155.372	258.614	380.085	467.677	128.627	121.314	154.832	285.713	269.97	285.306	GO:0006355||GO:0008152||GO:0006139||GO:0006351||GO:0006725||GO:0006807||GO:0008150||GO:0009058||GO:0009059||GO:0009889||GO:0009987||GO:0010467||GO:0010468||GO:0010556||GO:0016070||GO:0018130||GO:0019219||GO:0019222||GO:0019438||GO:0031323||GO:0031326||GO:	regulation of transcription, DNA-templated||metabolic process||nucleobase-containing compound metabolic process||transcription, DNA-templated||cellular aromatic compound metabolic process||nitrogen compound metabolic process||biological_process||biosynthe			GO:0003700||GO:0043565||GO:0003674||GO:0140110||GO:0003676||GO:0003677||GO:0005488||GO:0097159||GO:1901363	DNA-binding transcription factor activity||sequence-specific DNA binding||molecular_function||transcription regulator activity||nucleic acid binding||DNA binding||binding||organic cyclic compound binding||heterocyclic compound binding	--	--
100527184	LOC100527184	uncharacterized LOC100527184 && Q9LZX1.1 RecName: Full=Protein LURP-one-related 15 && PF04525:LURP-one-related	19.418	42.7768	28.7935	2.29133	2.94376	1.86971	4.0753	239.259	22.0607	849.581	642.691	668.538	148.458	34.528	166.487	242.131	270.118	279.133	--	--	--	--	--	--	--	--
100810831	LOC100810831	sugar transport protein 13 && Q94AZ2.2 RecName: Full=Sugar transport protein 13; AltName: Full=Hexose transporter 13; AltName: Full=Multicopy suppressor of snf4 deficiency protein 1 && PF00083:Sugar (and other) transporter	5.15644	6.55623	3.7101	4.86986	2.43302	3.25917	47.7733	147.918	46.3948	749.359	324.291	353.232	177.035	161.481	713.477	235.541	275.767	334.36	GO:0055085||GO:0006810||GO:0008150||GO:0051179||GO:0051234	transmembrane transport||transport||biological_process||localization||establishment of localization	GO:0016021||GO:0005575||GO:0016020||GO:0031224||GO:0044425	integral component of membrane||cellular_component||membrane||intrinsic component of membrane||membrane part	GO:0022857||GO:0003674||GO:0005215	transmembrane transporter activity||molecular_function||transporter activity	--	--
100500381	LOC100500381	uncharacterized LOC100500381 && - && -	0.863795	7.75866	10.4773	6.89069	2.02929	7.80161	5.7839	318.952	47.0369	763.155	531.145	699.142	150.529	21.642	255.627	211.942	244.286	295.857	--	--	--	--	--	--	--	--
778130	BZIP59	bZIP transcription factor bZIP59 && Q9LZP8.1 RecName: Full=bZIP transcription factor 53; Short=AtbZIP53 && PF00170:bZIP transcription factor	114.825	166.261	177.333	76.0446	91.1644	75.7571	63.9947	159.991	68.5731	481.402	401.47	462.628	127.857	102.977	275.598	256.07	218.93	225.666	GO:0006355||GO:0008152||GO:0006139||GO:0006351||GO:0006725||GO:0006807||GO:0008150||GO:0009058||GO:0009059||GO:0009889||GO:0009987||GO:0010467||GO:0010468||GO:0010556||GO:0016070||GO:0018130||GO:0019219||GO:0019222||GO:0019438||GO:0031323||GO:0031326||GO:	regulation of transcription, DNA-templated||metabolic process||nucleobase-containing compound metabolic process||transcription, DNA-templated||cellular aromatic compound metabolic process||nitrogen compound metabolic process||biological_process||biosynthe			GO:0003700||GO:0043565||GO:0003674||GO:0140110||GO:0003676||GO:0003677||GO:0005488||GO:0097159||GO:1901363	DNA-binding transcription factor activity||sequence-specific DNA binding||molecular_function||transcription regulator activity||nucleic acid binding||DNA binding||binding||organic cyclic compound binding||heterocyclic compound binding	--	--
102662455	LOC102662455	uncharacterized LOC102662455 && - && -	9.87985	14.9951	9.38126	2.62555	3.02895	2.4281	10.7404	172.756	5.96314	757.155	504.941	565.229	208.147	68.4825	221.7	286.574	321.638	353.097	--	--	--	--	--	--	--	--
548086	2013-01-01	syringolide-induced protein 13-1-1 && Q5PNY6.1 RecName: Full=U-box domain-containing protein 21; AltName: Full=Plant U-box protein 21 && PF04564:U-box domain	73.2702	131.781	126.19	17.1441	33.4843	23.3871	46.2634	123.239	93.906	693.728	512.753	392.973	43.0097	44.4015	131.835	356.018	348.059	307.489	GO:0016567||GO:0008152||GO:0006464||GO:0006807||GO:0008150||GO:0009987||GO:0019538||GO:0032446||GO:0036211||GO:0043170||GO:0043412||GO:0044237||GO:0044238||GO:0044260||GO:0044267||GO:0070647||GO:0071704||GO:1901564	protein ubiquitination||metabolic process||cellular protein modification process||nitrogen compound metabolic process||biological_process||cellular process||protein metabolic process||protein modification by small protein conjugation||protein modification			GO:0004842||GO:0005488||GO:0003674||GO:0003824||GO:0016740||GO:0019787||GO:0140096	ubiquitin-protein transferase activity||binding||molecular_function||catalytic activity||transferase activity||ubiquitin-like protein transferase activity||catalytic activity, acting on a protein	--	--
100306332	LOC100306332	uncharacterized LOC100306332%2C transcript variant X1 && A2YNP2.1 RecName: Full=Protein TIFY 10b && PF06200:tify domain	88.4337	327.384	178.074	11.0199	62.768	13.6214	0.300909	6.95441	0.960631	776.351	683.868	849.117	47.6721	101.515	111.687	92.4799	101.745	33.6407	--	--	--	--	--	--	gmx04075	Plant hormone signal transduction
100797171	LOC100797171	BTB/POZ domain-containing protein At5g41330 && Q9FN67.1 RecName: Full=BTB/POZ domain-containing protein At5g41330 && PF02214:BTB/POZ domain	25.7844	49.4661	43.7687	3.21602	4.99984	4.12873	6.06618	251.036	43.0278	792.329	474.407	398.281	57.3509	31.5152	358.341	292.024	340.906	290.771	GO:0051260||GO:0008150||GO:0009987||GO:0022607||GO:0016043||GO:0043933||GO:0044085||GO:0051259||GO:0065003||GO:0071840	protein homooligomerization||biological_process||cellular process||cellular component assembly||cellular component organization||protein-containing complex subunit organization||cellular component biogenesis||protein complex oligomerization||protein-conta					--	--
100499883	LOC100499883	uncharacterized LOC100499883 && Q9SRX2.1 RecName: Full=60S ribosomal protein L19-1; AltName: Full=Protein EMBRYO DEFECTIVE 2386 && PF01280:Ribosomal protein L19e	34.5787	38.8824	34.1445	29.4931	18.1207	25.1058	34.7738	179.975	30.0824	1087.69	447.072	421.168	70.1941	101.28	418.192	159.228	209.806	121.977	GO:0006412||GO:0008152||GO:0006518||GO:0006807||GO:0008150||GO:0009058||GO:0009059||GO:0009987||GO:0010467||GO:0019538||GO:0034641||GO:0034645||GO:0043043||GO:0043170||GO:0043603||GO:0043604||GO:0044237||GO:0044238||GO:0044249||GO:0044260||GO:0044267||GO:	translation||metabolic process||peptide metabolic process||nitrogen compound metabolic process||biological_process||biosynthetic process||macromolecule biosynthetic process||cellular process||gene expression||protein metabolic process||cellular nitrogen c	GO:0005622||GO:0005840||GO:0005575||GO:0005623||GO:0044464||GO:0005737||GO:0032991||GO:0043226||GO:0043228||GO:0043229||GO:0043232||GO:0044424||GO:0044444||GO:1990904	intracellular||ribosome||cellular_component||cell||cell part||cytoplasm||protein-containing complex||organelle||non-membrane-bounded organelle||intracellular organelle||intracellular non-membrane-bounded organelle||intracellular part||cytoplasmic part||ri	GO:0003735||GO:0003674||GO:0005198	structural constituent of ribosome||molecular_function||structural molecule activity	gmx03010	Ribosome
100809007	LOC100809007	DnaJ and 4Fe-4S dicluster domain-containing protein && Q3AF07.1 RecName: Full=Chaperone protein DnaJ && PF13370:4Fe-4S single cluster domain of Ferredoxin I|PF00226:DnaJ domain	297.025	249.803	192.689	224.462	227.534	202.54	164.879	116.097	132.603	28.68	54.2196	70.244	235.941	334.93	198.744	220.632	272.565	201.816	--	--	--	--	--	--	--	--
100800640	LOC100800640	NADPH--cytochrome P450 reductase 1 && Q05001.1 RecName: Full=NADPH--cytochrome P450 reductase; Short=CPR; Short=P450R && PF00175:Oxidoreductase NAD-binding domain|PF00258:Flavodoxin|PF00667:FAD binding domain	41.5806	38.5642	44.2258	61.7686	66.3637	57.2785	55.4939	200.101	81.5349	521.419	375.788	376.668	162.885	173.088	240.201	217.804	235.734	260.145	GO:0055114||GO:0008152||GO:0008150	oxidation-reduction process||metabolic process||biological_process			GO:0016491||GO:0010181||GO:0003674||GO:0003824||GO:0000166||GO:0005488||GO:0032553||GO:0036094||GO:0043167||GO:0043168||GO:0048037||GO:0050662||GO:0097159||GO:0097367||GO:1901265||GO:1901363	oxidoreductase activity||FMN binding||molecular_function||catalytic activity||nucleotide binding||binding||ribonucleotide binding||small molecule binding||ion binding||anion binding||cofactor binding||coenzyme binding||organic cyclic compound binding||car	--	--
100781517	LOC100781517	scopoletin glucosyltransferase && Q9AT54.1 RecName: Full=Scopoletin glucosyltransferase; AltName: Full=Phenylpropanoid:glucosyltransferase 1 && PF00201:UDP-glucoronosyl and UDP-glucosyl transferase	164.111	143.159	167.535	149.644	174.7	163.885	32.4884	100.181	64.2957	402.88	358.89	367.312	62.0143	104.082	198.005	167.765	200.204	182.848	GO:0008152||GO:0008150	metabolic process||biological_process			GO:0016758||GO:0003674||GO:0003824||GO:0016740||GO:0016757	transferase activity, transferring hexosyl groups||molecular_function||catalytic activity||transferase activity||transferase activity, transferring glycosyl groups	gmx00940||gmx01110	Phenylpropanoid biosynthesis||Biosynthesis of secondary metabolites
100787739	LOC100787739	uncharacterized LOC100787739 && - && -	174.096	374.499	323.26	46.3852	77.1886	44.3709	20.5082	74.6225	39.1179	630.457	482.704	319.039	23.1682	13.2687	110.208	145.114	167.305	126.154	--	--	--	--	--	--	--	--
100788258	LOC100788258	uncharacterized LOC100788258%2C transcript variant X2 && - && PF05278:Arabidopsis phospholipase-like protein (PEARLI 4)	7.85734	24.1354	14.2204	11.1257	9.88103	9.12417	11.9535	144.831	19.7726	622.597	336.495	372.647	171.769	86.8011	410.931	254.318	321.18	348.277	--	--	--	--	--	--	--	--
100037482	AOS2	allene oxide synthase && K4BV52.1 RecName: Full=Allene oxide synthase 1, chloroplastic; Short=LeAOS1; AltName: Full=Cytochrome P450 74A; Flags: Precursor && PF00067:Cytochrome P450	22.89	52.2471	34.8373	13.3186	26.1259	14.5319	21.6794	144.034	31.7666	872.747	429.326	403.049	78.2065	29.1405	194.484	232.152	267.044	306.284	GO:0055114||GO:0008152||GO:0008150	oxidation-reduction process||metabolic process||biological_process			GO:0005506||GO:0016705||GO:0020037||GO:0003674||GO:0005488||GO:0046872||GO:0043167||GO:0043169||GO:0046914||GO:0003824||GO:0016491||GO:0046906||GO:0048037||GO:0097159||GO:1901363	iron ion binding||oxidoreductase activity, acting on paired donors, with incorporation or reduction of molecular oxygen||heme binding||molecular_function||binding||metal ion binding||ion binding||cation binding||transition metal ion binding||catalytic act	gmx00592||gmx01100||gmx01110	alpha-Linolenic acid metabolism||Metabolic pathways||Biosynthesis of secondary metabolites
100808399	LOC100808399	calcium-dependent protein kinase 32 && Q6NLQ6.1 RecName: Full=Calcium-dependent protein kinase 32 && PF13499:EF-hand domain pair|PF00069:Protein kinase domain	60.1683	90.9493	54.9654	21.4436	29.2532	21.6241	16.0546	219.192	72.0612	657.601	530.078	447.947	78.4604	51.1076	256.823	173.637	194.351	157.677	GO:0006468||GO:0008152||GO:0006464||GO:0006793||GO:0006796||GO:0006807||GO:0008150||GO:0009987||GO:0016310||GO:0019538||GO:0036211||GO:0043170||GO:0043412||GO:0044237||GO:0044238||GO:0044260||GO:0044267||GO:0071704||GO:1901564	protein phosphorylation||metabolic process||cellular protein modification process||phosphorus metabolic process||phosphate-containing compound metabolic process||nitrogen compound metabolic process||biological_process||cellular process||phosphorylation||p			GO:0005509||GO:0004672||GO:0005524||GO:0003674||GO:0005488||GO:0046872||GO:0043167||GO:0043169||GO:0003824||GO:0016301||GO:0016740||GO:0016772||GO:0016773||GO:0140096||GO:0000166||GO:0008144||GO:0017076||GO:0030554||GO:0032553||GO:0032555||GO:0032559||GO:	calcium ion binding||protein kinase activity||ATP binding||molecular_function||binding||metal ion binding||ion binding||cation binding||catalytic activity||kinase activity||transferase activity||transferase activity, transferring phosphorus-containing gro	gmx04626	Plant-pathogen interaction
100804251	LOC100804251	elongation factor 2 && Q9ASR1.1 RecName: Full=Elongation factor 2; Short=EF-2; AltName: Full=Protein LOW EXPRESSION OF OSMOTICALLY RESPONSIVE GENES 1 && PF00009:Elongation factor Tu GTP binding domain|PF03764:Elongation factor G, domain IV|PF00679:Elongat	72.2136	75.1677	75.5532	81.8377	79.059	81.5887	138.43	131.69	186.984	320.069	325.918	302.297	171.744	208	180.597	222.366	229.348	236.678					GO:0005525||GO:0000166||GO:0001882||GO:0001883||GO:0003674||GO:0005488||GO:0017076||GO:0019001||GO:0032549||GO:0032550||GO:0032553||GO:0032555||GO:0032561||GO:0035639||GO:0036094||GO:0043167||GO:0043168||GO:0097159||GO:0097367||GO:1901265||GO:1901363	GTP binding||nucleotide binding||nucleoside binding||purine nucleoside binding||molecular_function||binding||purine nucleotide binding||guanyl nucleotide binding||ribonucleoside binding||purine ribonucleoside binding||ribonucleotide binding||purine ribonu	--	--
100804188	LOC100804188	uncharacterized LOC100804188 && - && -	20.014	26.9277	25.5934	25.2032	21.8488	21.155	39.4726	155.544	22.0903	834.194	300.9	367.135	116.04	83.8779	519.517	158.606	203.564	161.111	--	--	--	--	--	--	--	--
100306524	LOC100306524	uncharacterized LOC100306524 && Q9C5K8.1 RecName: Full=Protein TIFY 3B; AltName: Full=Jasmonate ZIM domain-containing protein 12 && PF09425:Divergent CCT motif|PF06200:tify domain	111.847	140.29	156.97	160.869	132.019	126.969	129.768	156.964	112.958	443.142	328.855	304.959	138.608	128.635	221.46	89.2166	122.21	89.5093	--	--	--	--	--	--	gmx04075	Plant hormone signal transduction
100800293	LOC100800293	ABC transporter B family member 11 && Q9FWX7.1 RecName: Full=ABC transporter B family member 11; Short=ABC transporter ABCB.11; Short=AtABCB11; AltName: Full=Multidrug resistance protein 8; AltName: Full=P-glycoprotein 11 && PF00664:ABC transporter transm	0.138468	0.770072	1.01254	1.01135	1.15855	0.682151	1.20364	153.403	1.91635	1151.37	489.538	444.023	57.3739	69.9123	357.328	88.1719	185.812	87.0847	GO:0006810||GO:0055085||GO:0008150||GO:0051179||GO:0051234	transport||transmembrane transport||biological_process||localization||establishment of localization	GO:0016021||GO:0005575||GO:0016020||GO:0031224||GO:0044425	integral component of membrane||cellular_component||membrane||intrinsic component of membrane||membrane part	GO:0005524||GO:0042626||GO:0016887||GO:0000166||GO:0003674||GO:0005488||GO:0008144||GO:0017076||GO:0030554||GO:0032553||GO:0032555||GO:0032559||GO:0035639||GO:0036094||GO:0043167||GO:0043168||GO:0097159||GO:0097367||GO:1901265||GO:1901363||GO:0042623||GO:	ATP binding||ATPase activity, coupled to transmembrane movement of substances||ATPase activity||nucleotide binding||molecular_function||binding||drug binding||purine nucleotide binding||adenyl nucleotide binding||ribonucleotide binding||purine ribonucleot	gmx02010	ABC transporters
100526987	LOC100526987	calmodulin-like protein && Q0JNL7.1 RecName: Full=Calmodulin-3; Short=CaM-3 && PF13499:EF-hand domain pair	33.8349	124.173	54.4435	25.5674	25.2752	27.1453	6.35203	76.9464	15.7502	732.596	383.319	508.825	162.872	36.9326	180.691	180.661	238.588	260.156					GO:0005509||GO:0003674||GO:0005488||GO:0046872||GO:0043167||GO:0043169	calcium ion binding||molecular_function||binding||metal ion binding||ion binding||cation binding	gmx04626	Plant-pathogen interaction
100781700	LOC100781700	uncharacterized LOC100781700 && - && -	89.8117	152.362	113.373	3.34309	32.3693	9.12288	8.40108	74.776	10.2179	484.825	471.555	445.218	116.013	76.3828	264.725	236.419	270.999	202.759	--	--	--	--	--	--	--	--
100786039	LOC100786039	protein BPS1%2C chloroplastic-like && Q9LMM6.1 RecName: Full=Protein BPS1, chloroplastic; AltName: Full=Protein BYPASS 1; Flags: Precursor && PF05633:Protein of unknown function (DUF793)	165.774	188.955	148.101	73.5705	89.0777	76.9168	96.9544	150.539	92.8233	373.534	334.087	302.455	120.084	100.407	163.997	194.503	193.366	192.241	--	--	--	--	--	--	--	--
100792122	LOC100792122	protein DETOXIFICATION 21 && Q8W488.1 RecName: Full=Protein DETOXIFICATION 21; Short=AtDTX21; AltName: Full=Multidrug and toxic compound extrusion protein 21; Short=MATE protein 21 && PF01554:MatE	8.78075	8.04773	10.1489	15.2732	15.9407	15.0529	29.5338	95.2555	30.2107	553.681	344.643	341.345	200.813	307.283	364.074	223.296	230.263	259.828	GO:0006855||GO:0055085||GO:0006810||GO:0008150||GO:0042493||GO:0015893||GO:0042221||GO:0050896||GO:0051179||GO:0051234	drug transmembrane transport||transmembrane transport||transport||biological_process||response to drug||drug transport||response to chemical||response to stimulus||localization||establishment of localization	GO:0016020||GO:0005575	membrane||cellular_component	GO:0015238||GO:0015297||GO:0003674||GO:0005215||GO:0022857||GO:0015291||GO:0022804	drug transmembrane transporter activity||antiporter activity||molecular_function||transporter activity||transmembrane transporter activity||secondary active transmembrane transporter activity||active transmembrane transporter activity	--	--
100793614	LOC100793614	linoleate 13S-lipoxygenase 3-1%2C chloroplastic && O24371.1 RecName: Full=Linoleate 13S-lipoxygenase 3-1, chloroplastic; Flags: Precursor && PF00305:Lipoxygenase|PF01477:PLAT/LH2 domain	51.2969	57.058	49.6292	25.7845	34.3511	24.0521	13.1262	164.22	35.8135	768.329	357.204	325.099	111.628	80.6001	335.266	166.546	223.88	207.04	GO:0055114||GO:0008152||GO:0008150	oxidation-reduction process||metabolic process||biological_process			GO:0016702||GO:0046872||GO:0005515||GO:0003674||GO:0003824||GO:0016491||GO:0016701||GO:0051213||GO:0005488||GO:0043167||GO:0043169	oxidoreductase activity, acting on single donors with incorporation of molecular oxygen, incorporation of two atoms of oxygen||metal ion binding||protein binding||molecular_function||catalytic activity||oxidoreductase activity||oxidoreductase activity, ac	gmx00591||gmx00592||gmx01100||gmx01110	Linoleic acid metabolism||alpha-Linolenic acid metabolism||Metabolic pathways||Biosynthesis of secondary metabolites
100819132	LOC100819132	60S ribosomal protein L3 && P35684.2 RecName: Full=60S ribosomal protein L3 && PF00297:Ribosomal protein L3	77.5097	84.3854	86.0847	58.5674	62.4893	65.3992	117.131	91.6109	118.31	325.532	319.874	308.23	148.252	212.655	236.351	249.334	221.17	245.221	GO:0006412||GO:0008152||GO:0006518||GO:0006807||GO:0008150||GO:0009058||GO:0009059||GO:0009987||GO:0010467||GO:0019538||GO:0034641||GO:0034645||GO:0043043||GO:0043170||GO:0043603||GO:0043604||GO:0044237||GO:0044238||GO:0044249||GO:0044260||GO:0044267||GO:	translation||metabolic process||peptide metabolic process||nitrogen compound metabolic process||biological_process||biosynthetic process||macromolecule biosynthetic process||cellular process||gene expression||protein metabolic process||cellular nitrogen c	GO:0005622||GO:0005840||GO:0005575||GO:0005623||GO:0044464||GO:0005737||GO:0032991||GO:0043226||GO:0043228||GO:0043229||GO:0043232||GO:0044424||GO:0044444||GO:1990904	intracellular||ribosome||cellular_component||cell||cell part||cytoplasm||protein-containing complex||organelle||non-membrane-bounded organelle||intracellular organelle||intracellular non-membrane-bounded organelle||intracellular part||cytoplasmic part||ri	GO:0003735||GO:0003674||GO:0005198	structural constituent of ribosome||molecular_function||structural molecule activity	gmx03010	Ribosome
100815476	AN1	zinc finger A20 and AN1 domain-containing stress-associated protein 5-like && Q9LHJ8.1 RecName: Full=Zinc finger A20 and AN1 domain-containing stress-associated protein 5; Short=AtSAP5 && PF01428:AN1-like Zinc finger|PF01754:A20-like zinc finger	159.352	179.132	199.641	101.391	106.76	86.3983	130.117	164.23	78.5347	357.471	223.284	239.276	62.3797	90.5831	264.655	185.465	210.597	182.563					GO:0008270||GO:0003677||GO:0003674||GO:0005488||GO:0046872||GO:0043167||GO:0043169||GO:0046914||GO:0003676||GO:0097159||GO:1901363	zinc ion binding||DNA binding||molecular_function||binding||metal ion binding||ion binding||cation binding||transition metal ion binding||nucleic acid binding||organic cyclic compound binding||heterocyclic compound binding	--	--
112998750	LOC112998750	uncharacterized LOC112998750 && - && -	14.574	17.8706	24.4481	17.5481	11.7313	17.9348	10.1718	184.843	12.5406	675.913	395.923	307.383	94.3153	61.5706	556.617	186.725	258.372	167.044	--	--	--	--	--	--	--	--
100306147	LOC100306147	uncharacterized LOC100306147 && P28188.3 RecName: Full=Ras-related protein RABD2a; Short=AtRABD2a; AltName: Full=Ras-related protein Ara-5; AltName: Full=Ras-related protein Rab1B; Short=AtRab1B && PF00071:Ras family	110.882	105.754	74.2938	88.1348	84.7912	73.6418	80.8995	99.6346	62.1116	353.165	259.246	312.756	200.978	229.948	273.849	187.982	180.265	209.978	GO:0007264||GO:0007165||GO:0035556||GO:0007154||GO:0008150||GO:0009987||GO:0023052||GO:0050789||GO:0050794||GO:0050896||GO:0051716||GO:0065007	small GTPase mediated signal transduction||signal transduction||intracellular signal transduction||cell communication||biological_process||cellular process||signaling||regulation of biological process||regulation of cellular process||response to stimulus|			GO:0005525||GO:0000166||GO:0001882||GO:0001883||GO:0003674||GO:0005488||GO:0017076||GO:0019001||GO:0032549||GO:0032550||GO:0032553||GO:0032555||GO:0032561||GO:0035639||GO:0036094||GO:0043167||GO:0043168||GO:0097159||GO:0097367||GO:1901265||GO:1901363	GTP binding||nucleotide binding||nucleoside binding||purine nucleoside binding||molecular_function||binding||purine nucleotide binding||guanyl nucleotide binding||ribonucleoside binding||purine ribonucleoside binding||ribonucleotide binding||purine ribonu	--	--
100799631	LOC100799631	polyamine oxidase 2 && Q9SKX5.1 RecName: Full=Probable polyamine oxidase 2; Short=AtPAO2; AltName: Full=Amine oxidase 1 && PF01593:Flavin containing amine oxidoreductase	39.2969	35.6472	38.4639	41.6851	38.1415	42.3149	41.9239	65.158	57.4021	598.803	271.778	324.984	183.442	251.304	246.125	204.02	192.925	278.41	GO:0055114||GO:0008152||GO:0008150	oxidation-reduction process||metabolic process||biological_process			GO:0016491||GO:0003674||GO:0003824	oxidoreductase activity||molecular_function||catalytic activity	gmx00330||gmx00410||gmx01100	Arginine and proline metabolism||beta-Alanine metabolism||Metabolic pathways
100813423	LOC100813423	ferrochelatase-2%2C chloroplastic && P42044.1 RecName: Full=Ferrochelatase-2, chloroplastic; AltName: Full=Ferrochelatase II; AltName: Full=Heme synthase 2; AltName: Full=Protoheme ferro-lyase 2; Flags: Precursor && PF00762:Ferrochelatase	38.5347	69.8329	43.0548	13.9562	14.4033	13.6221	23.1467	176.45	52.3702	532.166	463.031	433.255	103.688	112.33	210.36	216.098	206.606	220.462	GO:0006783||GO:0008152||GO:0006725||GO:0006778||GO:0006779||GO:0006807||GO:0008150||GO:0009058||GO:0009987||GO:0018130||GO:0019438||GO:0033013||GO:0033014||GO:0034641||GO:0042168||GO:0042440||GO:0044237||GO:0044249||GO:0044271||GO:0046148||GO:0046483||GO:	heme biosynthetic process||metabolic process||cellular aromatic compound metabolic process||porphyrin-containing compound metabolic process||porphyrin-containing compound biosynthetic process||nitrogen compound metabolic process||biological_process||biosy			GO:0004325||GO:0003674||GO:0003824||GO:0016829	ferrochelatase activity||molecular_function||catalytic activity||lyase activity	gmx00860||gmx01100||gmx01110	Porphyrin and chlorophyll metabolism||Metabolic pathways||Biosynthesis of secondary metabolites
100784098	LOC100784098	IQ domain-containing protein IQM1 && O64851.1 RecName: Full=IQ domain-containing protein IQM4; AltName: Full=IQ motif-containing protein 4 && -	184.3	235.913	176.764	32.5294	78.4801	50.78	21.8904	171.531	94.4736	386.53	380.544	304.277	46.0577	19.1544	85.5903	219.689	247.377	192.811	--	--	--	--	--	--	--	--
100777767	LOC100777767	heat shock cognate 70 kDa protein 2 && P09189.1 RecName: Full=Heat shock cognate 70 kDa protein && PF00012:Hsp70 protein	94.7085	93.8147	80.5687	74.4564	62.025	69.5875	123.484	134.926	118.975	368.91	327.696	347.756	149.04	179.858	128.717	189.177	164.921	216.56	--	--	--	--	--	--	gmx03040||gmx04141||gmx04144	Spliceosome||Protein processing in endoplasmic reticulum||Endocytosis
100807820	LOC100807820	cucumber peeling cupredoxin && - && PF02298:Plastocyanin-like domain	29.9009	56.4272	62.0082	13.217	13.6234	22.7062	10.0956	89.2557	29.2384	648.875	337.967	303.667	55.0205	42.0275	261.764	268.861	321.441	353.525					GO:0009055||GO:0003674||GO:0003824||GO:0016491	electron transfer activity||molecular_function||catalytic activity||oxidoreductase activity	--	--
100809258	LOC100809258	syntaxin-121 && Q9ZSD4.1 RecName: Full=Syntaxin-121; Short=AtSYP121; AltName: Full=Syntaxin-related protein At-Syr1 && -	126.201	166.977	131.711	37.3457	60.2874	45.3616	35.7994	173.963	69.6199	556.191	374.253	290.835	31.9615	28.3567	125.988	231.905	226.429	199.063	--	--	--	--	--	--	gmx04130	SNARE interactions in vesicular transport
113000476	LOC113000476	uncharacterized LOC113000476 && - && -	0	3.19593	3.30923	0.351631	0.886916	0.566208	2.64456	167.595	0.642371	709.916	501.131	516.259	125.058	21.3164	170.639	181.607	210.832	269.007	--	--	--	--	--	--	--	--
100776993	LOC100776993	IQ domain-containing protein IQM1 && O64851.1 RecName: Full=IQ domain-containing protein IQM4; AltName: Full=IQ motif-containing protein 4 && -	31.1201	69.2974	31.5832	1.85016	10.3832	4.08436	2.35653	108.316	7.6866	612.638	506.133	484.75	100.631	16.4566	177.15	184.201	254.203	267.323	--	--	--	--	--	--	--	--
100786842	LOC100786842	40S ribosomal protein S25-2 && Q9SIK2.1 RecName: Full=40S ribosomal protein S25-2 && PF03297:S25 ribosomal protein	105.807	119.486	75.2724	80.6779	82.6295	79.5226	121.769	94.5591	93.5376	284.11	308.923	270.46	176.635	194.505	226.484	200.788	169.466	185.23	--	--	--	--	--	--	gmx03010	Ribosome
100799111	LOC100799111	uncharacterized LOC100799111 && - && -	146.883	221.56	247.961	200.296	174.004	192.596	203.936	152.189	174.76	123.309	84.3359	83.7762	90.743	77.4865	161.519	183.041	164.403	183.709	--	--	--	--	--	--	--	--
100785397	LOC100785397	chitinase 10 && Q5NB11.1 RecName: Full=Chitinase 10; AltName: Full=Pathogenesis related (PR)-3 chitinase 10; Flags: Precursor && PF00182:Chitinase class I	18.6488	35.7581	22.6869	1.34697	3.00544	1.80745	7.59777	164.92	15.5434	813.99	540.263	495.157	104.096	28.3108	133.53	139.391	156.521	166.577	GO:0006032||GO:0016998||GO:0008152||GO:0006022||GO:0006026||GO:0006030||GO:0006040||GO:0006807||GO:0008150||GO:0009056||GO:0009057||GO:0009987||GO:0017144||GO:0042737||GO:0043170||GO:0044237||GO:0044248||GO:0046348||GO:0071704||GO:1901071||GO:1901072||GO:	chitin catabolic process||cell wall macromolecule catabolic process||metabolic process||aminoglycan metabolic process||aminoglycan catabolic process||chitin metabolic process||amino sugar metabolic process||nitrogen compound metabolic process||biological_			GO:0004568||GO:0003674||GO:0003824||GO:0004553||GO:0016787||GO:0016798	chitinase activity||molecular_function||catalytic activity||hydrolase activity, hydrolyzing O-glycosyl compounds||hydrolase activity||hydrolase activity, acting on glycosyl bonds	--	--
100802508	LOC100802508	ethylene-responsive transcription factor ERF017 && Q84QC2.1 RecName: Full=Ethylene-responsive transcription factor ERF017 && PF00847:AP2 domain	136.461	219.152	232.286	29.7859	57.5072	34.4813	99.0685	71.7274	61.7124	431.194	391.461	274.128	20.4885	37.7013	28.935	252.035	241.659	209.196	GO:0006355||GO:0008152||GO:0006139||GO:0006351||GO:0006725||GO:0006807||GO:0008150||GO:0009058||GO:0009059||GO:0009889||GO:0009987||GO:0010467||GO:0010468||GO:0010556||GO:0016070||GO:0018130||GO:0019219||GO:0019222||GO:0019438||GO:0031323||GO:0031326||GO:	regulation of transcription, DNA-templated||metabolic process||nucleobase-containing compound metabolic process||transcription, DNA-templated||cellular aromatic compound metabolic process||nitrogen compound metabolic process||biological_process||biosynthe			GO:0003700||GO:0003677||GO:0003674||GO:0140110||GO:0003676||GO:0005488||GO:0097159||GO:1901363	DNA-binding transcription factor activity||DNA binding||molecular_function||transcription regulator activity||nucleic acid binding||binding||organic cyclic compound binding||heterocyclic compound binding	--	--
100500311	LOC100500311	uncharacterized LOC100500311 && - && -	27.6785	47.4421	29.1618	7.8024	10.2941	8.60612	30.2792	165.757	71.7815	607.329	478.829	411.421	63.4362	41.889	195.711	231.728	194.008	194.122	--	--	--	--	--	--	--	--
100791962	LOC100791962	60S acidic ribosomal protein P1-3 && Q8LEQ0.2 RecName: Full=60S acidic ribosomal protein P1-3 && PF00428:60s Acidic ribosomal protein	62.6349	73.9957	51.3164	50.2522	44.2219	48.5184	123.625	71.6634	83.275	243.852	390.886	309.912	214.551	249.167	207.762	222.166	169.887	196.349	--	--	--	--	--	--	gmx03010	Ribosome
100812342	LOC100812342	respiratory burst oxidase homolog protein B && Q948T9.1 RecName: Full=Respiratory burst oxidase homolog protein B; AltName: Full=NADPH oxidase RBOHB; AltName: Full=StRBOHB && PF08030:Ferric reductase NAD binding domain|PF08022:FAD-binding domain|PF08414:R	9.56147	12.4872	12.6334	0.329888	2.61841	1.01108	2.73477	157.999	12.9844	870.268	591.199	469.214	78.4653	19.3963	197.54	101.694	146.539	123.651	GO:0055114||GO:0008152||GO:0008150	oxidation-reduction process||metabolic process||biological_process			GO:0016491||GO:0004601||GO:0050664||GO:0003674||GO:0003824||GO:0016209||GO:0016684||GO:0016651	oxidoreductase activity||peroxidase activity||oxidoreductase activity, acting on NAD(P)H, oxygen as acceptor||molecular_function||catalytic activity||antioxidant activity||oxidoreductase activity, acting on peroxide as acceptor||oxidoreductase activity, a	gmx04016||gmx04626	MAPK signaling pathway - plant||Plant-pathogen interaction
100817540	LOC100817540	peroxidase && Q43731.1 RecName: Full=Peroxidase 50; Short=Atperox P50; AltName: Full=ATP9a; AltName: Full=PRXR2; Flags: Precursor && PF00141:Peroxidase	10.3319	38.1317	21.3331	7.45088	12.6159	6.38764	27.5645	36.9884	68.5932	438.646	393.196	372.775	301.409	337.132	286.389	158.978	150.586	134.924	GO:0006979||GO:0055114||GO:0006950||GO:0008150||GO:0050896||GO:0008152	response to oxidative stress||oxidation-reduction process||response to stress||biological_process||response to stimulus||metabolic process			GO:0004601||GO:0020037||GO:0003674||GO:0003824||GO:0016491||GO:0016209||GO:0016684||GO:0005488||GO:0046906||GO:0048037||GO:0097159||GO:1901363	peroxidase activity||heme binding||molecular_function||catalytic activity||oxidoreductase activity||antioxidant activity||oxidoreductase activity, acting on peroxide as acceptor||binding||tetrapyrrole binding||cofactor binding||organic cyclic compound bin	gmx00940||gmx01100||gmx01110	Phenylpropanoid biosynthesis||Metabolic pathways||Biosynthesis of secondary metabolites
100782576	LOC100782576	polyamine oxidase 5%2C transcript variant X1 && Q8H191.1 RecName: Full=Probable polyamine oxidase 4; Short=AtPAO4; AltName: Full=Amine oxidase 2 && PF01593:Flavin containing amine oxidoreductase	3.67293	4.70238	3.13629	3.23924	3.3558	3.3002	10.9591	160.455	25.1861	614.622	335.341	292.22	206.93	242.185	340.633	163.32	203.375	184.418	GO:0055114||GO:0008152||GO:0008150	oxidation-reduction process||metabolic process||biological_process			GO:0016491||GO:0003674||GO:0003824	oxidoreductase activity||molecular_function||catalytic activity	gmx00330||gmx00410||gmx01100	Arginine and proline metabolism||beta-Alanine metabolism||Metabolic pathways
100776289	LOC100776289	transcription factor MYC2-like && Q39204.2 RecName: Full=Transcription factor MYC2; Short=AtMYC2; AltName: Full=Basic helix-loop-helix protein 6; Short=AtbHLH6; Short=bHLH 6; AltName: Full=Protein JASMONATE INSENSITIVE 1; AltName: Full=R-homologous Arabid	146.177	202.162	167.105	69.2882	96.333	71.805	71.3263	92.1928	99.6801	369.405	258.007	214.257	113.044	151.57	203.256	155.255	169.379	147.287					GO:0046983||GO:0005515||GO:0003674||GO:0005488	protein dimerization activity||protein binding||molecular_function||binding	gmx04016||gmx04075	MAPK signaling pathway - plant||Plant hormone signal transduction
100778467	LOC100778467	zinc finger protein ZAT11 && Q9SLD4.1 RecName: Full=Zinc finger protein ZAT11 && PF13912:C2H2-type zinc finger	1.53161	5.94898	2.37456	0.18701	1.39089	0	1.17206	228.016	0.683273	809.229	393.694	405.273	88.1168	51.5022	392.531	116.116	139.386	115.636					GO:0046872||GO:0003674||GO:0005488||GO:0043167||GO:0043169	metal ion binding||molecular_function||binding||ion binding||cation binding	--	--
100794076	LOC100794076	SNAP25 homologous protein SNAP33-like && Q9S7P9.1 RecName: Full=SNAP25 homologous protein SNAP33; Short=AtSNAP33; AltName: Full=Snap25a; AltName: Full=Synaptosomal-associated protein SNAP25-like 1; Short=SNAP-25-like protein 1 && -	129.716	180.232	124.4	35.0178	63.6708	39.7986	22.2984	97.7204	45.1141	603.342	391.023	354.483	65.7911	32.5511	158.254	148.818	118.695	140	--	--	--	--	--	--	--	--
100170685	LOC100170685	WRKY transcription factor && O22176.1 RecName: Full=Probable WRKY transcription factor 15; AltName: Full=WRKY DNA-binding protein 15 && PF03106:WRKY DNA -binding domain|PF10533:Plant zinc cluster domain	109.465	130.67	106.196	66.096	101.689	83.742	47.2609	162.471	85.2292	352.486	277.266	263.765	82.7234	98.4805	224.271	174.083	215.261	166.151	GO:0006355||GO:0008152||GO:0006139||GO:0006351||GO:0006725||GO:0006807||GO:0008150||GO:0009058||GO:0009059||GO:0009889||GO:0009987||GO:0010467||GO:0010468||GO:0010556||GO:0016070||GO:0018130||GO:0019219||GO:0019222||GO:0019438||GO:0031323||GO:0031326||GO:	regulation of transcription, DNA-templated||metabolic process||nucleobase-containing compound metabolic process||transcription, DNA-templated||cellular aromatic compound metabolic process||nitrogen compound metabolic process||biological_process||biosynthe			GO:0003700||GO:0043565||GO:0003674||GO:0140110||GO:0003676||GO:0003677||GO:0005488||GO:0097159||GO:1901363	DNA-binding transcription factor activity||sequence-specific DNA binding||molecular_function||transcription regulator activity||nucleic acid binding||DNA binding||binding||organic cyclic compound binding||heterocyclic compound binding	--	--
100306500	LOC100306500	uncharacterized LOC100306500 && - && -	9.02688	15.6962	17.1539	2.811	4.52563	2.94936	21.0286	188.273	41.1911	672.109	363.6	358.306	165.126	32.0732	268.18	147.92	209.003	213.78	--	--	--	--	--	--	--	--
100776122	LOC100776122	ABC transporter B family member 11 && Q9FWX7.1 RecName: Full=ABC transporter B family member 11; Short=ABC transporter ABCB.11; Short=AtABCB11; AltName: Full=Multidrug resistance protein 8; AltName: Full=P-glycoprotein 11 && PF00664:ABC transporter transm	0.248816	1.03002	0.426362	0.996161	1.84591	1.05885	0.936496	109.462	0.286264	756.959	279.329	283.456	142.325	21.3315	267.94	159.988	351.116	324.601	GO:0006810||GO:0055085||GO:0008150||GO:0051179||GO:0051234	transport||transmembrane transport||biological_process||localization||establishment of localization	GO:0016021||GO:0005575||GO:0016020||GO:0031224||GO:0044425	integral component of membrane||cellular_component||membrane||intrinsic component of membrane||membrane part	GO:0005524||GO:0042626||GO:0016887||GO:0000166||GO:0003674||GO:0005488||GO:0008144||GO:0017076||GO:0030554||GO:0032553||GO:0032555||GO:0032559||GO:0035639||GO:0036094||GO:0043167||GO:0043168||GO:0097159||GO:0097367||GO:1901265||GO:1901363||GO:0042623||GO:	ATP binding||ATPase activity, coupled to transmembrane movement of substances||ATPase activity||nucleotide binding||molecular_function||binding||drug binding||purine nucleotide binding||adenyl nucleotide binding||ribonucleotide binding||purine ribonucleot	gmx02010	ABC transporters
100809557	LOC100809557	senescence-associated carboxylesterase 101 && Q4F883.1 RecName: Full=Senescence-associated carboxylesterase 101; Flags: Precursor && PF01764:Lipase (class 3)	129.617	160.81	157.05	43.4844	52.9234	61.8267	30.5148	142.135	81.191	389.574	389.006	408.419	56.8018	33.62	77.7371	148.888	159.377	175.462	GO:0006629||GO:0008152||GO:0008150||GO:0044238||GO:0071704	lipid metabolic process||metabolic process||biological_process||primary metabolic process||organic substance metabolic process					--	--
100792020	LOC100792020	E3 ubiquitin-protein ligase RDUF1 && Q940T5.1 RecName: Full=E3 ubiquitin-protein ligase RDUF2; AltName: Full=RING and DUF1117 domain-containing protein 2; Short=AtRDUF2 && PF14369:zinc-ribbon|PF13639:Ring finger domain|PF06547:Protein of unknown function	38.3324	87.1003	77.6098	17.0551	31.9429	20.8351	24.8072	154.539	40.3416	537.871	323.351	327.27	48.5583	43.8728	224.84	234.089	233.333	218.802					GO:0005515||GO:0008270||GO:0003674||GO:0005488||GO:0046872||GO:0043167||GO:0043169||GO:0046914	protein binding||zinc ion binding||molecular_function||binding||metal ion binding||ion binding||cation binding||transition metal ion binding	--	--
100305677	LOC100305677	uncharacterized LOC100305677 && Q8LCW9.2 RecName: Full=60S acidic ribosomal protein P1-1 && PF00428:60s Acidic ribosomal protein	69.9995	78.4071	53.6242	40.6162	34.4974	41.3	99.4989	64.4487	82.4347	251.984	321.581	316.126	189.876	252.084	207.288	226.032	168.313	185.408	--	--	--	--	--	--	gmx03010	Ribosome
100815478	LOC100815478	protein TIFY 10A-like && Q8H395.1 RecName: Full=Protein TIFY 10b; Short=OsTIFY10b; AltName: Full=Jasmonate ZIM domain-containing protein 7; Short=OsJAZ7; AltName: Full=OsJAZ6 && PF06200:tify domain|PF09425:Divergent CCT motif	74.2003	160.23	113.934	32.6544	100.017	35.5937	15.8503	77.025	21.2418	677.515	383.864	337.38	88.7505	61.1469	201.36	99.5602	109.095	93.3911	--	--	--	--	--	--	gmx04075	Plant hormone signal transduction
100818805	LOC100818805	chaperone protein dnaJ && P43644.1 RecName: Full=DnaJ protein homolog ANJ1; Flags: Precursor && PF00684:DnaJ central domain|PF01556:DnaJ C terminal domain|PF00226:DnaJ domain	129.569	134.957	93.8085	36.3294	34.3045	36.0442	36.0872	137.919	80.7907	511.403	372.169	292.419	66.9842	87.7319	192.244	154.893	137.658	143.722	GO:0006457||GO:0008150||GO:0009987	protein folding||biological_process||cellular process			GO:0031072||GO:0051082||GO:0005515||GO:0003674||GO:0005488	heat shock protein binding||unfolded protein binding||protein binding||molecular_function||binding	gmx04141	Protein processing in endoplasmic reticulum
100811385	LOC100811385	polyadenylate-binding protein 2 && P42731.1 RecName: Full=Polyadenylate-binding protein 2; Short=PABP-2; Short=Poly(A)-binding protein 2 && PF00658:Poly-adenylate binding protein, unique domain|PF00076:RNA recognition motif. (a.k.a. RRM, RBD, or RNP domai	58.6326	49.8604	61.2189	60.5664	55.0038	53.9469	100.077	110.739	121.899	324.325	280.027	270.959	131.928	189.588	184.156	192.542	211.861	214.967					GO:0003723||GO:0000166||GO:0003676||GO:0003674||GO:0005488||GO:0097159||GO:1901363||GO:0036094||GO:1901265	RNA binding||nucleotide binding||nucleic acid binding||molecular_function||binding||organic cyclic compound binding||heterocyclic compound binding||small molecule binding||nucleoside phosphate binding	gmx03013||gmx03015||gmx03018	RNA transport||mRNA surveillance pathway||RNA degradation
100789838	LOC100789838	basic leucine zipper and W2 domain-containing protein 2-like && - && PF02020:eIF4-gamma/eIF5/eIF2-epsilon	90.9162	101.477	94.3726	109.947	83.3881	107.437	159.094	128.649	122.934	246.162	220.04	194.64	178.243	157.69	146.388	169.429	174.215	186.982					GO:0005488||GO:0005515||GO:0003674	binding||protein binding||molecular_function	--	--
100806797	LOC100806797	calcium-transporting ATPase 12%2C plasma membrane-type && Q9LIK7.1 RecName: Full=Putative calcium-transporting ATPase 13, plasma membrane-type; AltName: Full=Ca(2+)-ATPase isoform 13 && PF00690:Cation transporter/ATPase, N-terminus|PF00689:Cation transpor	88.4726	101.904	142.222	26.2701	37.2983	40.6211	27.6123	145.35	78.5132	402.803	382.357	439.596	58.8134	69.0431	129.503	165.387	152.05	179.267					GO:0000166||GO:0046872||GO:0003674||GO:0005488||GO:0036094||GO:0097159||GO:1901265||GO:1901363||GO:0043167||GO:0043169	nucleotide binding||metal ion binding||molecular_function||binding||small molecule binding||organic cyclic compound binding||nucleoside phosphate binding||heterocyclic compound binding||ion binding||cation binding	--	--
100790762	LOC100790762	chloroplast envelope quinone oxidoreductase homolog && Q9SV68.1 RecName: Full=Putative quinone-oxidoreductase homolog, chloroplastic && PF08240:Alcohol dehydrogenase GroES-like domain|PF13602:Zinc-binding dehydrogenase	206.74	192.985	199.658	234.364	198.908	204.573	247.795	152.968	162.073	84.3066	62.1303	59.6452	72.8852	54.1333	75.1632	147.752	129.142	166.107	GO:0055114||GO:0008152||GO:0008150	oxidation-reduction process||metabolic process||biological_process					gmx00592||gmx01110	alpha-Linolenic acid metabolism||Biosynthesis of secondary metabolites
100794335	LOC100794335	oxysterol-binding protein-related protein 3A && Q9LZM1.1 RecName: Full=Oxysterol-binding protein-related protein 3A; AltName: Full=OSBP-related protein 3A; AltName: Full=Protein UNFERTILIZED EMBRYO SAC 18 && -	19.6046	19.9629	22.3754	24.4776	22.8233	29.7843	80.6998	347.282	138.761	407.153	297.78	217.984	94.0009	120.098	272.882	196.332	173.452	161.47	--	--	--	--	--	--	--	--
100816427	LOC100816427	calmodulin-binding protein 60 D%2C transcript variant X2 && Q0WVV6.1 RecName: Full=Calmodulin-binding protein 60 D && PF07887:Calmodulin binding protein-like	10.947	23.8017	13.4679	3.05101	4.93303	4.09403	3.51841	37.4337	3.38137	547.692	620.81	633.567	92.2413	50.0227	165.613	116.649	175	136.044	GO:0006950||GO:0008150||GO:0050896	response to stress||biological_process||response to stimulus			GO:0005516||GO:0005515||GO:0003674||GO:0005488	calmodulin binding||protein binding||molecular_function||binding	--	--
732587	WRKY13	WRKY transcription factor 13 && Q9SJA8.2 RecName: Full=Probable WRKY transcription factor 17; AltName: Full=WRKY DNA-binding protein 17 && PF10533:Plant zinc cluster domain|PF03106:WRKY DNA -binding domain	105.821	152.463	127.846	34.2226	43.5789	32.3379	21.282	123.849	36.3399	462.042	352.097	365.164	53.6528	66.979	239.008	122.41	174.481	120.321	GO:0006355||GO:0008152||GO:0006139||GO:0006351||GO:0006725||GO:0006807||GO:0008150||GO:0009058||GO:0009059||GO:0009889||GO:0009987||GO:0010467||GO:0010468||GO:0010556||GO:0016070||GO:0018130||GO:0019219||GO:0019222||GO:0019438||GO:0031323||GO:0031326||GO:	regulation of transcription, DNA-templated||metabolic process||nucleobase-containing compound metabolic process||transcription, DNA-templated||cellular aromatic compound metabolic process||nitrogen compound metabolic process||biological_process||biosynthe			GO:0003700||GO:0043565||GO:0003674||GO:0140110||GO:0003676||GO:0003677||GO:0005488||GO:0097159||GO:1901363	DNA-binding transcription factor activity||sequence-specific DNA binding||molecular_function||transcription regulator activity||nucleic acid binding||DNA binding||binding||organic cyclic compound binding||heterocyclic compound binding	--	--
100793725	LOC100793725	LEA_2 domain-containing protein && Q9SJ52.1 RecName: Full=Protein YLS9; AltName: Full=Protein NDR1/HIN1-LIKE 10; Short=AtNHL10; AltName: Full=Protein YELLOW-LEAF-SPECIFIC GENE 9 && PF03168:Late embryogenesis abundant protein	24.7106	25.9075	24.2911	6.88703	10.5414	14.3756	7.72148	149.595	22.9728	525.923	425.157	434.525	56.0282	13.2392	161.411	221.663	294.075	204.924	--	--	--	--	--	--	--	--
100775893	LOC100775893	berberine bridge enzyme-like 21 && Q9SVG3.1 RecName: Full=Berberine bridge enzyme-like 21; Short=AtBBE-like 21; Flags: Precursor && PF01565:FAD binding domain|PF08031:Berberine and berberine like	49.6768	77.2363	81.6906	12.7176	28.4195	18.1879	26.8273	111.175	87.7551	509.555	494.465	406.621	36.3458	54.4641	70.3997	180.877	238.744	133.641	GO:0055114||GO:0008152||GO:0008150	oxidation-reduction process||metabolic process||biological_process			GO:0003824||GO:0016614||GO:0050660||GO:0016491||GO:0003674||GO:0000166||GO:0005488||GO:0036094||GO:0043167||GO:0043168||GO:0048037||GO:0050662||GO:0097159||GO:1901265||GO:1901363	catalytic activity||oxidoreductase activity, acting on CH-OH group of donors||flavin adenine dinucleotide binding||oxidoreductase activity||molecular_function||nucleotide binding||binding||small molecule binding||ion binding||anion binding||cofactor bindi	--	--
100500607	LOC100500607	C2H2-type zinc finger protein && Q9SLD4.1 RecName: Full=Zinc finger protein ZAT11 && PF13912:C2H2-type zinc finger	52.0309	85.2137	70.1032	4.39505	14.4741	6.69293	8.04615	109.783	11.5681	580.27	516.22	318.972	54.2742	6.80036	114.107	199.065	190.74	241.884					GO:0046872||GO:0003674||GO:0005488||GO:0043167||GO:0043169	metal ion binding||molecular_function||binding||ion binding||cation binding	--	--
100805957	LOC100805957	60S ribosomal protein L13-1%2C transcript variant X1 && P41127.1 RecName: Full=60S ribosomal protein L13-1; AltName: Full=Protein BBC1 homolog && PF01294:Ribosomal protein L13e	74.4769	87.0722	85.3388	91.9314	68.8731	72.1594	114.467	90.3444	107.478	284.498	268.916	208.372	100.524	149.282	199.102	209.069	176.492	190.857	GO:0006412||GO:0008152||GO:0006518||GO:0006807||GO:0008150||GO:0009058||GO:0009059||GO:0009987||GO:0010467||GO:0019538||GO:0034641||GO:0034645||GO:0043043||GO:0043170||GO:0043603||GO:0043604||GO:0044237||GO:0044238||GO:0044249||GO:0044260||GO:0044267||GO:	translation||metabolic process||peptide metabolic process||nitrogen compound metabolic process||biological_process||biosynthetic process||macromolecule biosynthetic process||cellular process||gene expression||protein metabolic process||cellular nitrogen c	GO:0005622||GO:0005840||GO:0005575||GO:0005623||GO:0044464||GO:0005737||GO:0032991||GO:0043226||GO:0043228||GO:0043229||GO:0043232||GO:0044424||GO:0044444||GO:1990904	intracellular||ribosome||cellular_component||cell||cell part||cytoplasm||protein-containing complex||organelle||non-membrane-bounded organelle||intracellular organelle||intracellular non-membrane-bounded organelle||intracellular part||cytoplasmic part||ri	GO:0003735||GO:0003674||GO:0005198	structural constituent of ribosome||molecular_function||structural molecule activity	gmx03010	Ribosome
100037458	ACS	1-aminocyclopropane-1-carboxylate synthase && P31531.1 RecName: Full=1-aminocyclopropane-1-carboxylate synthase; Short=ACC synthase; AltName: Full=S-adenosyl-L-methionine methylthioadenosine-lyase && PF00155:Aminotransferase class I and II	22.3871	21.0424	39.3656	4.99354	11.34	5.66508	13.0591	159.691	50.0071	515.988	384.467	432.864	121.97	43.7643	200.425	170.77	162.074	203.591	GO:0009058||GO:0008152||GO:0008150	biosynthetic process||metabolic process||biological_process			GO:0030170||GO:0003674||GO:0005488||GO:0008144||GO:0019842||GO:0036094||GO:0043167||GO:0043168||GO:0048037||GO:0050662||GO:0070279||GO:0097159||GO:1901363	pyridoxal phosphate binding||molecular_function||binding||drug binding||vitamin binding||small molecule binding||ion binding||anion binding||cofactor binding||coenzyme binding||vitamin B6 binding||organic cyclic compound binding||heterocyclic compound bin	gmx00270||gmx01100||gmx01110||gmx04016	Cysteine and methionine metabolism||Metabolic pathways||Biosynthesis of secondary metabolites||MAPK signaling pathway - plant
100780311	LOC100780311	GATA transcription factor 7 && Q9FH57.1 RecName: Full=GATA transcription factor 5 && PF00320:GATA zinc finger	79.7399	63.3556	71.1378	85.5542	70.705	81.164	125.655	195.641	128.245	260.725	249.684	223.627	83.6836	105.263	169.787	189.209	182.379	173.158	GO:0006355||GO:0008152||GO:0006139||GO:0006351||GO:0006725||GO:0006807||GO:0008150||GO:0009058||GO:0009059||GO:0009889||GO:0009987||GO:0010467||GO:0010468||GO:0010556||GO:0016070||GO:0018130||GO:0019219||GO:0019222||GO:0019438||GO:0031323||GO:0031326||GO:	regulation of transcription, DNA-templated||metabolic process||nucleobase-containing compound metabolic process||transcription, DNA-templated||cellular aromatic compound metabolic process||nitrogen compound metabolic process||biological_process||biosynthe			GO:0003700||GO:0008270||GO:0043565||GO:0003674||GO:0140110||GO:0005488||GO:0046872||GO:0043167||GO:0043169||GO:0046914||GO:0003676||GO:0003677||GO:0097159||GO:1901363	DNA-binding transcription factor activity||zinc ion binding||sequence-specific DNA binding||molecular_function||transcription regulator activity||binding||metal ion binding||ion binding||cation binding||transition metal ion binding||nucleic acid binding||	--	--
100819853	LOC100819853	isoflavone-7-O-methyltransferase 6-like && Q84KK5.1 RecName: Full=Isoflavone 7-O-methyltransferase; AltName: Full=Daidzein 7-O-methyltransferase && PF00891:O-methyltransferase|PF08100:Dimerisation domain	24.0519	30.5684	22.2242	9.6437	7.52432	12.2612	22.2619	120.577	34.7333	518.688	375.376	389.168	139.405	111.121	229.829	139.356	194.257	142.325					GO:0008171||GO:0046983||GO:0003674||GO:0003824||GO:0008168||GO:0016740||GO:0016741||GO:0005515||GO:0005488	O-methyltransferase activity||protein dimerization activity||molecular_function||catalytic activity||methyltransferase activity||transferase activity||transferase activity, transferring one-carbon groups||protein binding||binding	gmx00943	Isoflavonoid biosynthesis
100812236	LOC100812236	dnaJ protein homolog 1 && P43644.1 RecName: Full=DnaJ protein homolog ANJ1; Flags: Precursor && PF01556:DnaJ C terminal domain|PF00684:DnaJ central domain|PF00226:DnaJ domain	59.3243	67.2809	57.4206	62.5019	55.9599	50.4786	46.6639	108.024	55.996	488.083	276.459	261.325	83.3963	173.079	229.603	140.793	147.124	159.199	GO:0006457||GO:0008150||GO:0009987	protein folding||biological_process||cellular process			GO:0031072||GO:0051082||GO:0005515||GO:0003674||GO:0005488	heat shock protein binding||unfolded protein binding||protein binding||molecular_function||binding	gmx04141	Protein processing in endoplasmic reticulum
100499810	LOC100499810	uncharacterized LOC100499810 && P46301.1 RecName: Full=40S ribosomal protein S25 && PF03297:S25 ribosomal protein	67.0906	90.7083	53.2781	60.7758	57.1168	51.8281	91.9527	92.9549	77.3988	243.089	270.405	244.374	189.856	205.27	179.783	182.183	166.434	188.346	--	--	--	--	--	--	gmx03010	Ribosome
100781155	LOC100781155	homeobox-leucine zipper protein ATHB-6 && P46668.1 RecName: Full=Homeobox-leucine zipper protein ATHB-6; AltName: Full=HD-ZIP protein ATHB-6; AltName: Full=Homeodomain transcription factor ATHB-6 && PF02183:Homeobox associated leucine zipper|PF00046:Homeo	108.136	92.0429	109.85	195.252	141.895	198.255	261.806	152.413	234.45	21.4283	19.9585	26.0699	212.809	247.216	193.63	108.53	86.6821	97.0658	GO:0006355||GO:0008152||GO:0006139||GO:0006351||GO:0006725||GO:0006807||GO:0008150||GO:0009058||GO:0009059||GO:0009889||GO:0009987||GO:0010467||GO:0010468||GO:0010556||GO:0016070||GO:0018130||GO:0019219||GO:0019222||GO:0019438||GO:0031323||GO:0031326||GO:	regulation of transcription, DNA-templated||metabolic process||nucleobase-containing compound metabolic process||transcription, DNA-templated||cellular aromatic compound metabolic process||nitrogen compound metabolic process||biological_process||biosynthe			GO:0003700||GO:0043565||GO:0003677||GO:0003674||GO:0140110||GO:0003676||GO:0005488||GO:0097159||GO:1901363	DNA-binding transcription factor activity||sequence-specific DNA binding||DNA binding||molecular_function||transcription regulator activity||nucleic acid binding||binding||organic cyclic compound binding||heterocyclic compound binding	--	--
100810694	LOC100810694	4%2C5-DOPA dioxygenase extradiol-like protein-like && Q70FG7.1 RecName: Full=4,5-DOPA dioxygenase extradiol && PF02900:Catalytic LigB subunit of aromatic ring-opening dioxygenase	29.2684	33.3727	35.5645	48.5629	51.6617	43.4378	27.8825	136.599	30.7261	520.132	330.692	334.339	89.9272	134.097	278.631	121.671	136.872	119.694	GO:0006725||GO:0008152||GO:0008150||GO:0009987||GO:0044237	cellular aromatic compound metabolic process||metabolic process||biological_process||cellular process||cellular metabolic process			GO:0008198||GO:0016491||GO:0003674||GO:0005488||GO:0046872||GO:0005506||GO:0043167||GO:0043169||GO:0046914||GO:0003824	ferrous iron binding||oxidoreductase activity||molecular_function||binding||metal ion binding||iron ion binding||ion binding||cation binding||transition metal ion binding||catalytic activity	gmx00965	Betalain biosynthesis
100500558	LOC100500558	uncharacterized LOC100500558 && - && -	4.28203	22.4709	19.7168	4.36069	2.71951	4.31021	3.14784	142.714	10.2423	692.494	373.749	319.63	85.7672	10.4989	197.548	184.801	174.967	248.893	--	--	--	--	--	--	--	--
100797577	LOC100797577	uncharacterized LOC100797577 && - && -	17.4097	12.2354	14.6449	4.43938	10.5275	6.37071	12.3659	143.744	8.18509	687.321	413.885	307.491	91.8446	65.3384	228.059	171.076	140.109	166.919	--	--	--	--	--	--	--	--
100500181	LOC100500181	putative PAR1 protein && - && PF06521:PAR1 protein	4.56037	13.9934	10.4806	2.33866	2.16792	6.85164	4.2506	158.936	6.83574	578.753	357.31	315.936	121.692	20.9682	132.554	224.26	229.14	278.608	--	--	--	--	--	--	--	--
100807613	GSTU24	probable glutathione S-transferase && P32110.1 RecName: Full=Probable glutathione S-transferase; AltName: Full=G2-4; AltName: Full=Heat shock protein 26A && PF02798:Glutathione S-transferase, N-terminal domain|PF00043:Glutathione S-transferase, C-terminal	2.56277	4.32789	1.22703	0.523792	0.461942	0.0958441	0.895309	39.2325	1.82677	572.357	412.315	380.667	162.095	119.568	205.356	144.243	193.971	197.082					GO:0005515||GO:0003674||GO:0005488	protein binding||molecular_function||binding	gmx00480||gmx01100	Glutathione metabolism||Metabolic pathways
100793284	LOC100793284	ADP%2CATP carrier protein 1%2C chloroplastic && Q39002.2 RecName: Full=ADP,ATP carrier protein 1, chloroplastic; AltName: Full=ADP/ATP translocase 1; AltName: Full=Adenine nucleotide translocase 1; Flags: Precursor && PF03219:TLC ATP/ADP transporter	51.4437	47.255	49.1827	91.1932	63.7007	70.2622	42.5265	85.4193	57.744	462.098	262.539	235.67	107.991	144.581	188.682	136.352	154.939	184.164	GO:0006810||GO:0008150||GO:0051179||GO:0051234	transport||biological_process||localization||establishment of localization	GO:0016021||GO:0005575||GO:0016020||GO:0031224||GO:0044425	integral component of membrane||cellular_component||membrane||intrinsic component of membrane||membrane part	GO:0005471||GO:0005524||GO:0000295||GO:0003674||GO:0005215||GO:0022857||GO:0005346||GO:0005347||GO:0015291||GO:0008509||GO:0008514||GO:0015075||GO:0015215||GO:0015216||GO:0015217||GO:0015238||GO:0015297||GO:0015301||GO:0015605||GO:0015932||GO:0022804||GO:	ATP:ADP antiporter activity||ATP binding||adenine nucleotide transmembrane transporter activity||molecular_function||transporter activity||transmembrane transporter activity||purine ribonucleotide transmembrane transporter activity||ATP transmembrane tran	--	--
100800959	LOC100800959	chaperone protein dnaJ 11%2C chloroplastic-like && Q9FYB5.2 RecName: Full=Chaperone protein dnaJ 11, chloroplastic; Short=AtDjC11; Short=AtJ11; Flags: Precursor && PF00226:DnaJ domain	126.139	116.055	153.717	242.082	204.349	176.992	264.573	101.326	112.243	77.1509	54.0782	97.0972	44.4343	38.8503	87.557	178.93	197.496	162.093	--	--	--	--	--	--	--	--
100787421	LOC100787421	zinc finger A20 and AN1 domain-containing stress-associated protein 5 && Q9LHJ8.1 RecName: Full=Zinc finger A20 and AN1 domain-containing stress-associated protein 5; Short=AtSAP5 && PF01428:AN1-like Zinc finger	116.083	147.47	178.849	101.569	111.152	99.047	121.11	170.976	88.2742	244.194	155.051	159.056	39.3303	52.2022	178.162	161.805	154.055	146.269					GO:0008270||GO:0003674||GO:0005488||GO:0046872||GO:0043167||GO:0043169||GO:0046914	zinc ion binding||molecular_function||binding||metal ion binding||ion binding||cation binding||transition metal ion binding	--	--
547973	LOC547973	heavy metal-associated isoprenylated plant protein 26 && Q9SZN7.1 RecName: Full=Heavy metal-associated isoprenylated plant protein 26; Short=AtHIP26; Short=AtHIPP26; AltName: Full=Farnesylated protein 6; Short=AtFP6; Flags: Precursor && PF00403:Heavy-meta	145.653	147.642	125.444	165.759	186.648	198.04	300.959	121.452	158.894	21.9852	47.9117	41.3936	82.8567	81.0748	129.564	173.243	172.58	115.263	GO:0030001||GO:0006810||GO:0006811||GO:0006812||GO:0008150||GO:0051179||GO:0051234	metal ion transport||transport||ion transport||cation transport||biological_process||localization||establishment of localization			GO:0046872||GO:0003674||GO:0005488||GO:0043167||GO:0043169	metal ion binding||molecular_function||binding||ion binding||cation binding	--	--
100785366	LOC100785366	uncharacterized LOC100785366 && - && -	24.6889	19.6269	25.5901	47.7686	29.8066	28.5878	46.4335	137.138	118.825	469.065	346.873	298.165	128.555	100.728	97.0381	124.1	193.807	178.86	--	--	--	--	--	--	--	--
100819536	LOC100819536	5'-adenylylsulfate reductase 3%2C chloroplastic && P92980.2 RecName: Full=5'-adenylylsulfate reductase 3, chloroplastic; AltName: Full=3'-phosphoadenosine-5'-phosphosulfate reductase homolog 26; Short=PAPS reductase homolog 26; Short=Prh-26; AltName: Full	11.6602	13.3642	13.3316	12.4167	13.2343	10.1668	17.0487	84.2272	24.0512	304.192	255.462	247.929	215.062	316.172	313.916	187.18	161.45	208.015	GO:0045454||GO:0008152||GO:0008150||GO:0009987||GO:0019725||GO:0042592||GO:0050789||GO:0050794||GO:0065007||GO:0065008	cell redox homeostasis||metabolic process||biological_process||cellular process||cellular homeostasis||homeostatic process||regulation of biological process||regulation of cellular process||biological regulation||regulation of biological quality			GO:0003824||GO:0003674	catalytic activity||molecular_function	gmx00920||gmx01100	Sulfur metabolism||Metabolic pathways
100783281	AMT2.2	ammonium transporter AMT2.2 && Q9M6N7.2 RecName: Full=Ammonium transporter 2; Short=AtAMT2 && PF00909:Ammonium Transporter Family	80.3021	111.605	75.7105	30.7687	29.3786	29.1244	57.5822	124.994	65.8727	382.814	332.602	316.343	60.2035	57.4223	155.374	158.668	182.45	137.152	GO:0015696||GO:0006810||GO:0006811||GO:0006812||GO:0008150||GO:0051179||GO:0051234||GO:0071705	ammonium transport||transport||ion transport||cation transport||biological_process||localization||establishment of localization||nitrogen compound transport	GO:0016020||GO:0005575	membrane||cellular_component	GO:0008519||GO:0003674||GO:0005215||GO:0022857||GO:0008324||GO:0015075	ammonium transmembrane transporter activity||molecular_function||transporter activity||transmembrane transporter activity||cation transmembrane transporter activity||ion transmembrane transporter activity	--	--
100788672	LOC100788672	protein ALP1-like && - && PF13359:DDE superfamily endonuclease	117.565	215.608	138.423	3.39857	36.8212	6.99194	4.18461	64.0062	7.93933	595.473	503.453	348.146	8.97693	4.69528	45.0403	114.897	109.691	59.7057	--	--	--	--	--	--	--	--
100780892	LOC100780892	auxin response factor 2B && Q94JM3.2 RecName: Full=Auxin response factor 2; AltName: Full=ARF1-binding protein; Short=ARF1-BP; AltName: Full=Protein MEGAINTEGUMENTA && PF06507:Auxin response factor|PF02309:AUX/IAA family|PF02362:B3 DNA binding domain	112.929	90.1241	98.3588	111.042	108.981	110.701	82.3467	117.172	109.268	373.149	215.066	206.957	102.4	138.162	144.029	70.5911	89.9197	99.041	GO:0006355||GO:0009725||GO:0008152||GO:0006139||GO:0006351||GO:0006725||GO:0006807||GO:0008150||GO:0009058||GO:0009059||GO:0009889||GO:0009987||GO:0010467||GO:0010468||GO:0010556||GO:0016070||GO:0018130||GO:0019219||GO:0019222||GO:0019438||GO:0031323||GO:	regulation of transcription, DNA-templated||response to hormone||metabolic process||nucleobase-containing compound metabolic process||transcription, DNA-templated||cellular aromatic compound metabolic process||nitrogen compound metabolic process||biologic	GO:0005634||GO:0005622||GO:0005575||GO:0005623||GO:0043231||GO:0043226||GO:0043227||GO:0043229||GO:0044424||GO:0044464	nucleus||intracellular||cellular_component||cell||intracellular membrane-bounded organelle||organelle||membrane-bounded organelle||intracellular organelle||intracellular part||cell part	GO:0003677||GO:0003674||GO:0003676||GO:0005488||GO:0097159||GO:1901363	DNA binding||molecular_function||nucleic acid binding||binding||organic cyclic compound binding||heterocyclic compound binding	--	--
100796450	LOC100796450	DCD (development and cell death) domain-containing protein%2C transcript variant X1 && P37707.1 RecName: Full=B2 protein && PF10539:Development and cell death domain	110.938	126.462	115.193	56.7315	59.5308	58.3156	37.3361	100.489	61.1152	257.909	283.5	296.585	72.2611	81.0238	107.023	179.448	165.965	205.173	--	--	--	--	--	--	--	--
100801176	LOC100801176	nudix hydrolase 2 && Q94B74.1 RecName: Full=Nudix hydrolase 2; Short=AtNUDT2; AltName: Full=ADP-ribose pyrophosphatase; AltName: Full=NADH pyrophosphatase && PF00293:NUDIX domain	5.92471	29.4127	14.9281	2.81678	1.19743	5.41477	2.38028	122.97	10.465	725.773	479.457	412.846	69.0197	12.6731	137.159	94.4326	122.56	123.36					GO:0016787||GO:0003674||GO:0003824	hydrolase activity||molecular_function||catalytic activity	--	--
100820087	LOC100820087	probable methyltransferase At1g27930 && Q9C7F9.1 RecName: Full=Probable methyltransferase At1g27930 && PF04669:Polysaccharide biosynthesis	99.5278	169.848	138.16	17.1325	28.5077	16.1551	28.4312	83.623	42.6268	417.817	257.987	212.366	49.1638	67.2437	156.228	191.293	207.387	187.317	--	--	--	--	--	--	--	--
100800675	IQD25	protein IQ-DOMAIN 25%2C transcript variant X1 && Q9SF32.1 RecName: Full=Protein IQ-DOMAIN 1 && -	160.292	116.705	119.889	125.716	150.947	140.809	98.7034	153.611	107.668	199.394	159.271	154.829	104.546	115.632	167.584	89.9627	106.312	89.3593	--	--	--	--	--	--	--	--
100813342	LOC100813342	60S ribosomal protein L7-4-like && Q9LHP1.1 RecName: Full=60S ribosomal protein L7-4 && PF08079:Ribosomal L30 N-terminal domain|PF00327:Ribosomal protein L30p/L7e	42.7506	42.778	47.4273	42.8666	41.0666	34.5306	95.2601	75.6695	83.0722	289.011	269.431	227.039	109.538	177.3	195.324	197.203	175.957	207.442	--	--	--	--	--	--	gmx03010	Ribosome
100527140	LOC100527140	uncharacterized LOC100527140 && - && -	55.2709	66.9563	51.892	21.3889	28.6116	24.4681	44.025	185.261	89.7669	253.735	282.678	300.37	123.501	98.9499	222.669	182.292	173.962	145.604	--	--	--	--	--	--	--	--
100500670	LOC100500670	putative alpha/beta hydrolase && Q94AC1.1 RecName: Full=Rhodanese-like domain-containing protein 6; AltName: Full=Sulfurtransferase 6; Short=AtStr6 && PF03959:Serine hydrolase (FSH1)	145.832	216.926	175.215	30.2652	51.6107	29.0083	16.8005	54.4712	19.4077	403.939	337.745	304.062	52.5804	30.3051	181.518	106.12	100.402	89.6416	--	--	--	--	--	--	--	--
100306161	LOC100306161	OS3-like protein && - && -	92.8547	112.097	95.984	100.687	163.53	115.933	49.5817	212.398	64.9428	261.872	285.096	254.597	64.7777	22.8313	67.5278	128.986	164.447	82.3686	--	--	--	--	--	--	--	--
100792691	LOC100792691	calcium-transporting ATPase 2%2C plasma membrane-type && O81108.1 RecName: Full=Calcium-transporting ATPase 2, plasma membrane-type; AltName: Full=Ca(2+)-ATPase isoform 2 && -	93.027	114.85	88.5565	53.7419	138.59	61.0648	6.17208	101.594	24.2687	503.639	459.83	400.902	36.8689	9.78967	76.4012	51.6647	63.3658	43.6233	--	--	--	--	--	--	--	--
100793074	LOC100793074	chaperone protein ClpD%2C chloroplastic && P42762.1 RecName: Full=Chaperone protein ClpD, chloroplastic; AltName: Full=ATP-dependent Clp protease ATP-binding subunit ClpD homolog; AltName: Full=Casein lytic proteinase D; AltName: Full=ERD1 protein; AltNam	9.636	8.00582	5.51368	10.5131	7.04473	10.5676	19.9096	108.83	34.1936	423.796	278.545	308.996	143.757	247.098	230.461	130.728	190.356	158.055	GO:0019538||GO:0008152||GO:0006807||GO:0008150||GO:0043170||GO:0044238||GO:0071704||GO:1901564	protein metabolic process||metabolic process||nitrogen compound metabolic process||biological_process||macromolecule metabolic process||primary metabolic process||organic substance metabolic process||organonitrogen compound metabolic process			GO:0005524||GO:0000166||GO:0003674||GO:0005488||GO:0008144||GO:0017076||GO:0030554||GO:0032553||GO:0032555||GO:0032559||GO:0035639||GO:0036094||GO:0043167||GO:0043168||GO:0097159||GO:0097367||GO:1901265||GO:1901363	ATP binding||nucleotide binding||molecular_function||binding||drug binding||purine nucleotide binding||adenyl nucleotide binding||ribonucleotide binding||purine ribonucleotide binding||adenyl ribonucleotide binding||purine ribonucleoside triphosphate bind	--	--
121175329	LOC121175329	classical arabinogalactan protein 9-like && - && -	10.1583	2.56209	8.71674	4.84856	4.48487	4.14196	3.12711	73.4702	7.51858	638.954	300.541	411.337	55.8751	9.83031	229.768	164.557	157.751	226.006	--	--	--	--	--	--	--	--
100499653	LOC100499653	TIR-NBS-LRR type disease resistance protein && Q40392.1 RecName: Full=TMV resistance protein N && PF00931:NB-ARC domain|PF01582:TIR domain	162.898	140.938	186.099	42.6138	66.1151	57.6305	35.4783	270.733	124.548	194.315	229.022	258.858	49.6732	35.7099	101.299	112.754	109.972	112.723	GO:0007165||GO:0007154||GO:0008150||GO:0009987||GO:0023052||GO:0050789||GO:0050794||GO:0050896||GO:0051716||GO:0065007	signal transduction||cell communication||biological_process||cellular process||signaling||regulation of biological process||regulation of cellular process||response to stimulus||cellular response to stimulus||biological regulation			GO:0043531||GO:0005515||GO:0000166||GO:0003674||GO:0005488||GO:0017076||GO:0030554||GO:0032553||GO:0032555||GO:0032559||GO:0036094||GO:0043167||GO:0043168||GO:0097159||GO:0097367||GO:1901265||GO:1901363	ADP binding||protein binding||nucleotide binding||molecular_function||binding||purine nucleotide binding||adenyl nucleotide binding||ribonucleotide binding||purine ribonucleotide binding||adenyl ribonucleotide binding||small molecule binding||ion binding|	--	--
100820005	LOC100820005	BTB domain and kelch-repeat-containing protein%2C transcript variant X1 && Q9FKJ0.1 RecName: Full=F-box/kelch-repeat protein At5g60570 && PF01344:Kelch motif	3.52464	6.62506	6.6056	5.42253	6.67995	5.67377	5.90692	48.9487	14.7215	485.178	364.912	336.027	87.9039	116.92	180.013	172.598	247.559	186.934					GO:0005515||GO:0003674||GO:0005488	protein binding||molecular_function||binding	--	--
100775781	LOC100775781	oxysterol-binding protein-related protein 3B-like && Q9LZM1.1 RecName: Full=Oxysterol-binding protein-related protein 3A; AltName: Full=OSBP-related protein 3A; AltName: Full=Protein UNFERTILIZED EMBRYO SAC 18 && PF01237:Oxysterol-binding protein	14.1926	14.7205	14.4568	13.6501	9.7247	13.2813	32.0563	223.158	62.8283	472.466	237.147	196.011	100.169	52.8369	251.637	160.03	214.944	188.947	--	--	--	--	--	--	--	--
100137075	AAH	allantoate amidohydrolase%2C transcript variant X2 && O49434.2 RecName: Full=Allantoate deiminase; AltName: Full=Allantoate amidohydrolase; Short=AtAAH; Flags: Precursor && PF01546:Peptidase family M20/M25/M40	126.535	84.6934	115.566	113.428	97.0922	109.44	148.953	126.103	118.631	159.01	148.587	143.894	107.49	118.396	140.504	124.984	120.937	156.291	GO:0008152||GO:0008150	metabolic process||biological_process			GO:0016787||GO:0003674||GO:0003824	hydrolase activity||molecular_function||catalytic activity	gmx00230||gmx01100	Purine metabolism||Metabolic pathways
100810724	LOC100810724	core-2/I-branching enzyme domain-containing protein && - && PF02485:Core-2/I-Branching enzyme	13.4942	22.9243	11.6887	0.825462	0.934255	1.84609	2.24184	77.2735	16.1061	537.847	472.285	363.296	49.1847	25.4991	102.531	176.415	198.557	186.82			GO:0016020||GO:0005575	membrane||cellular_component	GO:0008375||GO:0003674||GO:0003824||GO:0008194||GO:0016740||GO:0016757||GO:0016758	acetylglucosaminyltransferase activity||molecular_function||catalytic activity||UDP-glycosyltransferase activity||transferase activity||transferase activity, transferring glycosyl groups||transferase activity, transferring hexosyl groups	--	--
102666898	LOC102666898	probable WRKY transcription factor 33 && Q6IEQ7.1 RecName: Full=WRKY transcription factor WRKY24; Short=OsWRKY24 && PF03106:WRKY DNA -binding domain	47.3488	72.6122	50.2564	4.41299	10.2162	10.4217	3.5358	205.132	67.9985	401.895	403.212	367.043	55.4445	22.7493	138.896	137.283	146.36	107.831	GO:0006355||GO:0008152||GO:0006139||GO:0006351||GO:0006725||GO:0006807||GO:0008150||GO:0009058||GO:0009059||GO:0009889||GO:0009987||GO:0010467||GO:0010468||GO:0010556||GO:0016070||GO:0018130||GO:0019219||GO:0019222||GO:0019438||GO:0031323||GO:0031326||GO:	regulation of transcription, DNA-templated||metabolic process||nucleobase-containing compound metabolic process||transcription, DNA-templated||cellular aromatic compound metabolic process||nitrogen compound metabolic process||biological_process||biosynthe			GO:0003700||GO:0043565||GO:0003674||GO:0140110||GO:0003676||GO:0003677||GO:0005488||GO:0097159||GO:1901363	DNA-binding transcription factor activity||sequence-specific DNA binding||molecular_function||transcription regulator activity||nucleic acid binding||DNA binding||binding||organic cyclic compound binding||heterocyclic compound binding	gmx04016||gmx04626	MAPK signaling pathway - plant||Plant-pathogen interaction
100819200	LOC100819200	YTH domain-containing protein ECT4%2C transcript variant X2 && Q0VCZ3.1 RecName: Full=YTH domain-containing family protein 2 && PF04146:YT521-B-like domain	78.5999	68.1344	74.265	82.1802	69.9527	76.506	130.742	134.474	147.302	249.229	200.42	196.819	116.961	148.46	105.299	121.794	126.929	123.604					GO:0003723||GO:0003674||GO:0003676||GO:0005488||GO:0097159||GO:1901363	RNA binding||molecular_function||nucleic acid binding||binding||organic cyclic compound binding||heterocyclic compound binding	--	--
100808780	LOC100808780	uncharacterized LOC100808780%2C transcript variant X1 && - && -	18.4219	19.7755	17.7977	15.5815	17.0903	16.1285	19.6409	134.24	28.7425	451.163	282.286	276.039	78.5347	101.39	257.543	168.027	167.651	174.142	--	--	--	--	--	--	--	--
100786990	LOC100786990	2-cys peroxiredoxin && Q96291.2 RecName: Full=2-Cys peroxiredoxin BAS1, chloroplastic; Short=2-Cys Prx A; Short=2-Cys peroxiredoxin A; AltName: Full=Thiol-specific antioxidant protein A; Flags: Precursor && PF10417:C-terminal domain of 1-Cys peroxiredoxin	177.116	173.502	172.814	185.733	199.986	172.737	175.088	132.604	133.218	65.0163	63.7276	64.6594	79.6728	80.7101	68.0059	120.095	78.4629	97.6208	GO:0055114||GO:0008152||GO:0008150	oxidation-reduction process||metabolic process||biological_process			GO:0051920||GO:0016209||GO:0016491||GO:0003674||GO:0003824||GO:0016684	peroxiredoxin activity||antioxidant activity||oxidoreductase activity||molecular_function||catalytic activity||oxidoreductase activity, acting on peroxide as acceptor	--	--
100804384	LOC100804384	ethylene-responsive transcription factor ERF017 && Q84QC2.1 RecName: Full=Ethylene-responsive transcription factor ERF017 && PF00847:AP2 domain	109.721	223.751	196.091	10.1369	38.3667	12.4129	16.3367	48.7916	34.7106	473.005	398.289	187.654	4.35591	7.08697	28.0894	180.258	139.42	132.037	GO:0006355||GO:0008152||GO:0006139||GO:0006351||GO:0006725||GO:0006807||GO:0008150||GO:0009058||GO:0009059||GO:0009889||GO:0009987||GO:0010467||GO:0010468||GO:0010556||GO:0016070||GO:0018130||GO:0019219||GO:0019222||GO:0019438||GO:0031323||GO:0031326||GO:	regulation of transcription, DNA-templated||metabolic process||nucleobase-containing compound metabolic process||transcription, DNA-templated||cellular aromatic compound metabolic process||nitrogen compound metabolic process||biological_process||biosynthe			GO:0003677||GO:0003700||GO:0003674||GO:0003676||GO:0005488||GO:0097159||GO:1901363||GO:0140110	DNA binding||DNA-binding transcription factor activity||molecular_function||nucleic acid binding||binding||organic cyclic compound binding||heterocyclic compound binding||transcription regulator activity	--	--
121173311	LOC121173311	polyubiquitin && P0CG85.1 RecName: Full=Polyubiquitin; Contains: RecName: Full=Ubiquitin; Flags: Precursor >Q8H159.2 RecName: Full=Polyubiquitin 10; Contains: RecName: Full=Ubiquitin; Flags: Precursor && PF00240:Ubiquitin family	70.9854	64.3653	70.5022	111.41	97.0024	97.3352	137.899	143.006	128.379	206.48	149.908	178.357	150.027	86.3298	130.588	124.059	125.417	157.008					GO:0005515||GO:0003674||GO:0005488	protein binding||molecular_function||binding	--	--
100808646	LOC100808646	metal response element-binding transcription factor PvMTF-1-like && Q41112.1 RecName: Full=Stress-related protein; AltName: Full=PvSRP && PF05755:Rubber elongation factor protein (REF)	135.139	153.468	149.889	64.0063	70.494	48.838	72.9544	90.0369	54.796	312.95	234.745	181.789	32.5793	36.8532	149.038	148.841	137.982	138.241	--	--	--	--	--	--	--	--
100818730	LOC100818730	40S ribosomal protein S3a && Q8GTE3.1 RecName: Full=40S ribosomal protein S3a && PF01015:Ribosomal S3Ae family	45.5852	56.7596	40.1174	32.7381	26.6731	35.0067	95.6981	65.2989	78.1463	258.103	257.26	243.197	119.707	189.792	176.48	171.986	150.307	169.481	GO:0006412||GO:0008152||GO:0006518||GO:0006807||GO:0008150||GO:0009058||GO:0009059||GO:0009987||GO:0010467||GO:0019538||GO:0034641||GO:0034645||GO:0043043||GO:0043170||GO:0043603||GO:0043604||GO:0044237||GO:0044238||GO:0044249||GO:0044260||GO:0044267||GO:	translation||metabolic process||peptide metabolic process||nitrogen compound metabolic process||biological_process||biosynthetic process||macromolecule biosynthetic process||cellular process||gene expression||protein metabolic process||cellular nitrogen c	GO:0005622||GO:0005840||GO:0005575||GO:0005623||GO:0044464||GO:0005737||GO:0032991||GO:0043226||GO:0043228||GO:0043229||GO:0043232||GO:0044424||GO:0044444||GO:1990904	intracellular||ribosome||cellular_component||cell||cell part||cytoplasm||protein-containing complex||organelle||non-membrane-bounded organelle||intracellular organelle||intracellular non-membrane-bounded organelle||intracellular part||cytoplasmic part||ri	GO:0003735||GO:0003674||GO:0005198	structural constituent of ribosome||molecular_function||structural molecule activity	gmx03010	Ribosome
100306422	LOC100306422	leucine-rich repeat protein && Q9XIC7.1 RecName: Full=Somatic embryogenesis receptor kinase 2; Short=AtSERK2; AltName: Full=Somatic embryogenesis receptor-like kinase 2; Flags: Precursor && PF08263:Leucine rich repeat N-terminal domain|PF13855:Leucine ric	28.0009	47.8767	42.3154	16.0902	26.0592	22.0444	15.0841	112.438	33.9226	360.635	291.486	243.243	111.126	88.5008	234.053	169.43	176.663	185.8					GO:0005515||GO:0003674||GO:0005488	protein binding||molecular_function||binding	--	--
100807919	LOC100807919	YTH domain-containing protein ECT4%2C transcript variant X2 && Q0VCZ3.1 RecName: Full=YTH domain-containing family protein 2 && PF04146:YT521-B-like domain	79.0202	79.4612	95.4461	104.185	85.3411	93.6326	102.524	109.382	151.167	244.996	200.448	177.583	84.6042	121.324	105.585	110.831	130.85	118.82					GO:0003723||GO:0003674||GO:0003676||GO:0005488||GO:0097159||GO:1901363	RNA binding||molecular_function||nucleic acid binding||binding||organic cyclic compound binding||heterocyclic compound binding	--	--
100306709	LOC100306709	agenet and bromo-adjacent homology domain-containing protein && - && PF01426:BAH domain|PF05641:Agenet domain	92.2468	73.3831	75.6913	51.5121	62.4834	52.6896	61.6874	142.631	105.499	256.422	236.789	273.48	107.544	104.811	149.518	108.673	120.598	102.246					GO:0003682||GO:0003674||GO:0005488	chromatin binding||molecular_function||binding	--	--
100797420	LOC100797420	RING-H2 finger protein ATL3 && P0C035.1 RecName: Full=RING-H2 finger protein ATL60; AltName: Full=RING-type E3 ubiquitin transferase ATL60 && PF13639:Ring finger domain	0.981863	1.39346	1.01254	3.16314	1.50299	2.37129	11.7734	164.999	46.5525	435.501	217.663	207.098	104.141	87.2977	282.004	171.396	216.047	208.367					GO:0005515||GO:0008270||GO:0003674||GO:0005488||GO:0046872||GO:0043167||GO:0043169||GO:0046914	protein binding||zinc ion binding||molecular_function||binding||metal ion binding||ion binding||cation binding||transition metal ion binding	--	--
100789310	LOC100789310	glucosamine inositolphosphorylceramide transferase 1 && Q84WB7.1 RecName: Full=Glycosyltransferase family protein 64 protein C5; Short=GT64 C5 && PF04616:Glycosyl hydrolases family 43|PF09258:Glycosyl transferase family 64 domain	51.7103	76.1685	67.407	10.8785	20.807	17.2649	8.63709	110.471	46.653	414.411	377.013	257.011	54.7213	30.7759	117.78	149.799	181.404	156.19	GO:0005975||GO:0006024||GO:0015012||GO:0008152||GO:0008150||GO:0044238||GO:0071704||GO:0006022||GO:0006023||GO:0006807||GO:0009058||GO:0009059||GO:0030203||GO:0043170||GO:1901135||GO:1901137||GO:1901564||GO:1901566||GO:1901576||GO:0006029||GO:0009100||GO:	carbohydrate metabolic process||glycosaminoglycan biosynthetic process||heparan sulfate proteoglycan biosynthetic process||metabolic process||biological_process||primary metabolic process||organic substance metabolic process||aminoglycan metabolic process	GO:0016021||GO:0005575||GO:0016020||GO:0031224||GO:0044425	integral component of membrane||cellular_component||membrane||intrinsic component of membrane||membrane part	GO:0004553||GO:0003674||GO:0003824||GO:0016787||GO:0016798	hydrolase activity, hydrolyzing O-glycosyl compounds||molecular_function||catalytic activity||hydrolase activity||hydrolase activity, acting on glycosyl bonds	--	--
100808287	LOC100808287	uncharacterized LOC100808287 && - && -	65.2374	53.2956	42.3326	35.1135	48.6936	38.3062	51.2157	118.548	38.2743	346.812	259.92	280.047	83.2226	86.1969	185.88	124.618	143.369	138.373					GO:0005515||GO:0003674||GO:0005488	protein binding||molecular_function||binding	--	--
100779369	HIR1	hypersensitive-induced response protein 2-like%2C transcript variant X3 && Q9CAR7.1 RecName: Full=Hypersensitive-induced response protein 2; Short=AtHIR2 && PF01145:SPFH domain / Band 7 family	47.7737	54.1354	50.0692	50.1246	41.7538	48.7604	150.194	114.574	104.024	276.573	209.28	204.898	113.952	95.5511	124.124	144.78	164.101	141.632	--	--	--	--	--	--	--	--
100170678	WRKY56	WRKY transcription factor 56 && Q9SAH7.1 RecName: Full=Probable WRKY transcription factor 40; AltName: Full=WRKY DNA-binding protein 40 && PF03106:WRKY DNA -binding domain	77.8306	154.467	98.6567	39.4099	132.813	44.4686	33.0434	107.459	57.941	204.851	229.216	218.301	102.495	101.414	173.235	120.922	145.842	92.5086	GO:0006355||GO:0008152||GO:0006139||GO:0006351||GO:0006725||GO:0006807||GO:0008150||GO:0009058||GO:0009059||GO:0009889||GO:0009987||GO:0010467||GO:0010468||GO:0010556||GO:0016070||GO:0018130||GO:0019219||GO:0019222||GO:0019438||GO:0031323||GO:0031326||GO:	regulation of transcription, DNA-templated||metabolic process||nucleobase-containing compound metabolic process||transcription, DNA-templated||cellular aromatic compound metabolic process||nitrogen compound metabolic process||biological_process||biosynthe			GO:0003700||GO:0043565||GO:0003674||GO:0140110||GO:0003676||GO:0003677||GO:0005488||GO:0097159||GO:1901363	DNA-binding transcription factor activity||sequence-specific DNA binding||molecular_function||transcription regulator activity||nucleic acid binding||DNA binding||binding||organic cyclic compound binding||heterocyclic compound binding	--	--
547884	LOC547884	heavy metal-associated isoprenylated plant protein 5 && Q9SJL2.2 RecName: Full=Heavy metal-associated isoprenylated plant protein 5; Short=AtHIP05; AltName: Full=Farnesylated protein 2; Short=AtFP2; Flags: Precursor && PF00403:Heavy-metal-associated domai	96.7626	100.164	117.316	177.801	191.584	172.355	179.602	97.8983	118.108	60.5367	43.8624	40.5266	116.992	153.921	159.345	103.351	75.6971	114.381	GO:0030001||GO:0006810||GO:0006811||GO:0006812||GO:0008150||GO:0051179||GO:0051234	metal ion transport||transport||ion transport||cation transport||biological_process||localization||establishment of localization			GO:0046872||GO:0003674||GO:0005488||GO:0043167||GO:0043169	metal ion binding||molecular_function||binding||ion binding||cation binding	--	--
100776119	LOC100776119	kinesin-related protein 12 && - && -	131.884	154.244	111.158	30.4275	37.7484	31.499	39.3184	57.6541	45.5536	309.871	313.489	312.243	54.7273	58.9711	57.0312	121.373	110.93	131.688	--	--	--	--	--	--	--	--
100127421	WRKY19	WRKY transcription factor 19 && Q6IEQ7.1 RecName: Full=WRKY transcription factor WRKY24; Short=OsWRKY24 && PF03106:WRKY DNA -binding domain	8.20262	10.6931	9.22384	8.51159	6.63487	7.59506	27.9962	159.731	98.9746	306.258	274.339	238.68	123.727	110.627	178.986	140.362	197.369	188.84	GO:0006355||GO:0008152||GO:0006139||GO:0006351||GO:0006725||GO:0006807||GO:0008150||GO:0009058||GO:0009059||GO:0009889||GO:0009987||GO:0010467||GO:0010468||GO:0010556||GO:0016070||GO:0018130||GO:0019219||GO:0019222||GO:0019438||GO:0031323||GO:0031326||GO:	regulation of transcription, DNA-templated||metabolic process||nucleobase-containing compound metabolic process||transcription, DNA-templated||cellular aromatic compound metabolic process||nitrogen compound metabolic process||biological_process||biosynthe			GO:0003700||GO:0043565||GO:0003674||GO:0140110||GO:0003676||GO:0003677||GO:0005488||GO:0097159||GO:1901363	DNA-binding transcription factor activity||sequence-specific DNA binding||molecular_function||transcription regulator activity||nucleic acid binding||DNA binding||binding||organic cyclic compound binding||heterocyclic compound binding	gmx04016||gmx04626	MAPK signaling pathway - plant||Plant-pathogen interaction
100813273	LOC100813273	40S ribosomal protein S3a && Q8GTE3.1 RecName: Full=40S ribosomal protein S3a && PF01015:Ribosomal S3Ae family	37.3779	65.0174	43.9891	30.2806	33.0425	35.9555	81.1594	58.5705	74.029	225.722	231.738	221.577	117.429	146.519	183.463	169.53	151.587	167.667	GO:0006412||GO:0008152||GO:0006518||GO:0006807||GO:0008150||GO:0009058||GO:0009059||GO:0009987||GO:0010467||GO:0019538||GO:0034641||GO:0034645||GO:0043043||GO:0043170||GO:0043603||GO:0043604||GO:0044237||GO:0044238||GO:0044249||GO:0044260||GO:0044267||GO:	translation||metabolic process||peptide metabolic process||nitrogen compound metabolic process||biological_process||biosynthetic process||macromolecule biosynthetic process||cellular process||gene expression||protein metabolic process||cellular nitrogen c	GO:0005622||GO:0005840||GO:0005575||GO:0005623||GO:0044464||GO:0005737||GO:0032991||GO:0043226||GO:0043228||GO:0043229||GO:0043232||GO:0044424||GO:0044444||GO:1990904	intracellular||ribosome||cellular_component||cell||cell part||cytoplasm||protein-containing complex||organelle||non-membrane-bounded organelle||intracellular organelle||intracellular non-membrane-bounded organelle||intracellular part||cytoplasmic part||ri	GO:0003735||GO:0003674||GO:0005198	structural constituent of ribosome||molecular_function||structural molecule activity	gmx03010	Ribosome
100527222	LOC100527222	rubber elongation factor superfamily protein && Q41112.1 RecName: Full=Stress-related protein; AltName: Full=PvSRP && PF05755:Rubber elongation factor protein (REF)	105.069	118.231	132.122	100.478	107.092	86.314	109.641	113.671	68.5471	202.56	151.215	132.492	46.7658	59.0233	151.005	134.072	136.975	118.484	--	--	--	--	--	--	--	--
100808199	LOC100808199	tyrosine-protein phosphatase DSP3 && Q9ZVN4.1 RecName: Full=Probable tyrosine-protein phosphatase At1g05000 && PF03162:Tyrosine phosphatase family	1.34038	0	0.244481	0.436429	0.476308	0	2.35916	173.88	3.08947	399.482	416.461	379.193	129.003	40.0393	134.604	103.531	147.688	137.896	--	--	--	--	--	--	--	--
100794402	LOC100794402	uncharacterized LOC100794402 && - && PF14009:Domain of unknown function (DUF4228)	102.428	159.127	150.748	19.5861	32.7873	16.1358	22.481	37.5284	23.7566	338.609	360.892	268.931	16.3719	17.8696	36.6515	177.205	152.001	130.611	--	--	--	--	--	--	--	--
100526921	LOC100526921	uncharacterized LOC100526921%2C transcript variant X1 && - && PF13456:Reverse transcriptase-like	104.173	181.114	152.229	112.544	101.647	124.402	148.514	117.183	131.62	93.831	95.9166	103.051	69.1293	51.399	86.0414	144.958	123.937	120.636					GO:0003676||GO:0003674||GO:0005488||GO:0097159||GO:1901363	nucleic acid binding||molecular_function||binding||organic cyclic compound binding||heterocyclic compound binding	--	--
100813605	LOC100813605	GTP-binding nuclear protein Ran-3 && P38548.1 RecName: Full=GTP-binding nuclear protein Ran/TC4 && PF00071:Ras family	120.494	91.1137	122.398	60.3098	82.8033	55.3209	65.7864	65.8884	53.0694	207.447	219.715	200.648	75.1899	106.128	118.967	160.688	131.94	119.65	GO:0007264||GO:0007165||GO:0035556||GO:0007154||GO:0008150||GO:0009987||GO:0023052||GO:0050789||GO:0050794||GO:0050896||GO:0051716||GO:0065007	small GTPase mediated signal transduction||signal transduction||intracellular signal transduction||cell communication||biological_process||cellular process||signaling||regulation of biological process||regulation of cellular process||response to stimulus|			GO:0005525||GO:0000166||GO:0001882||GO:0001883||GO:0003674||GO:0005488||GO:0017076||GO:0019001||GO:0032549||GO:0032550||GO:0032553||GO:0032555||GO:0032561||GO:0035639||GO:0036094||GO:0043167||GO:0043168||GO:0097159||GO:0097367||GO:1901265||GO:1901363	GTP binding||nucleotide binding||nucleoside binding||purine nucleoside binding||molecular_function||binding||purine nucleotide binding||guanyl nucleotide binding||ribonucleoside binding||purine ribonucleoside binding||ribonucleotide binding||purine ribonu	gmx03008||gmx03013	Ribosome biogenesis in eukaryotes||RNA transport
100499906	LOC100499906	uncharacterized LOC100499906 && Q94A20.1 RecName: Full=BI1-like protein && PF01027:Inhibitor of apoptosis-promoting Bax1	60.9454	91.2952	77.8348	73.348	73.3119	76.7996	85.5104	98.4015	100.366	226.899	150.68	158.364	91.9413	103.762	151.376	149.022	136.063	137.655	--	--	--	--	--	--	--	--
100777079	LOC100777079	protein ETHYLENE INSENSITIVE 3 && O24606.1 RecName: Full=Protein ETHYLENE INSENSITIVE 3 && PF04873:Ethylene insensitive 3	21.7436	33.2857	30.824	19.4685	20.1984	16.47	48.4696	122.462	102.801	296.64	198.354	206.326	142.88	160.91	233.032	108.204	156.148	123.624			GO:0005634||GO:0005622||GO:0005575||GO:0005623||GO:0043231||GO:0043226||GO:0043227||GO:0043229||GO:0044424||GO:0044464	nucleus||intracellular||cellular_component||cell||intracellular membrane-bounded organelle||organelle||membrane-bounded organelle||intracellular organelle||intracellular part||cell part	GO:0003700||GO:0003674||GO:0140110	DNA-binding transcription factor activity||molecular_function||transcription regulator activity	gmx04016||gmx04075	MAPK signaling pathway - plant||Plant hormone signal transduction
100527902	LOC100527902	BSP domain-containing protein && C0HJG8.1 RecName: Full=Basic secretory protease; AltName: Full=Boswellia basic secretory protease; Short=BBSP, partial [Boswellia serrata] && PF04450:Peptidase of plants and bacteria	17.8062	42.4402	27.2372	12.2049	9.92267	16.858	12.6352	106.888	50.3697	422.172	218.774	240.896	90.2046	36.1658	150.757	191.4	170.938	223.331	--	--	--	--	--	--	--	--
100795713	LOC100795713	TOM1-like protein 4%2C transcript variant X1 && Q9JJ50.1 RecName: Full=Hepatocyte growth factor-regulated tyrosine kinase substrate; AltName: Full=SNAP-25-interacting protein Hrs-2 && PF03127:GAT domain|PF00790:VHS domain	7.5725	11.8536	5.89319	5.88779	6.71978	5.9908	6.81718	121.526	8.85789	607.101	303.847	296.785	79.8742	37.5894	171.464	95.207	145.572	120.819	GO:0006886||GO:0008104||GO:0006810||GO:0008150||GO:0015031||GO:0015833||GO:0033036||GO:0034613||GO:0042886||GO:0045184||GO:0046907||GO:0051179||GO:0051234||GO:0051641||GO:0051649||GO:0070727||GO:0071702||GO:0071705	intracellular protein transport||protein localization||transport||biological_process||protein transport||peptide transport||macromolecule localization||cellular protein localization||amide transport||establishment of protein localization||intracellular tr	GO:0005622||GO:0005575||GO:0005623||GO:0044464	intracellular||cellular_component||cell||cell part			--	--
100802250	LOC100802250	cyanogenic beta-glucosidase && Q7XKV4.2 RecName: Full=Beta-glucosidase 12; Short=Os4bglu12; Flags: Precursor && PF00232:Glycosyl hydrolase family 1	0	0.752648	1.19897	0.2548	0.247184	0.87186	2.73074	189.58	8.33203	389.17	393.549	439.087	108.99	17.7193	173.798	96.579	125.521	89.9239	GO:0005975||GO:0008152||GO:0008150||GO:0044238||GO:0071704	carbohydrate metabolic process||metabolic process||biological_process||primary metabolic process||organic substance metabolic process			GO:0004553||GO:0003674||GO:0003824||GO:0016787||GO:0016798	hydrolase activity, hydrolyzing O-glycosyl compounds||molecular_function||catalytic activity||hydrolase activity||hydrolase activity, acting on glycosyl bonds	gmx00460||gmx00500||gmx00940||gmx01100||gmx01110	Cyanoamino acid metabolism||Starch and sucrose metabolism||Phenylpropanoid biosynthesis||Metabolic pathways||Biosynthesis of secondary metabolites
100817214	LOC100817214	polyubiquitin && P0CG71.1 RecName: Full=Polyubiquitin-A; Contains: RecName: Full=Ubiquitin; Contains: RecName: Full=Ubiquitin-related; Flags: Precursor && PF00240:Ubiquitin family	68.5766	76.2262	68.8095	64.7268	56.5486	62.1566	61.5198	98.1098	69.4311	281.393	178.727	176.076	115.229	121.655	157.924	118.832	114.958	147.313					GO:0005515||GO:0003674||GO:0005488	protein binding||molecular_function||binding	--	--
100813324	LOC100813324	malonate--CoA ligase%2C transcript variant X1 && Q8H151.1 RecName: Full=Malonate--CoA ligase; AltName: Full=Acyl-activating enzyme 13; AltName: Full=Malonyl-CoA synthetase && PF13193:AMP-binding enzyme C-terminal domain|PF00501:AMP-binding enzyme	22.9545	21.505	16.1087	25.1084	26.7285	26.0709	17.795	79.8418	27.4307	357.42	217.019	255.905	122.506	148.214	164.358	146.56	168.667	192.156	GO:0008152||GO:0008150	metabolic process||biological_process			GO:0003824||GO:0003674	catalytic activity||molecular_function	gmx00061||gmx00280||gmx01100||gmx01212	Fatty acid biosynthesis||Valine, leucine and isoleucine degradation||Metabolic pathways||Fatty acid metabolism
547816	LOC547816	acidic ribosomal protein P0 && P50346.1 RecName: Full=60S acidic ribosomal protein P0 && PF00428:60s Acidic ribosomal protein|PF00466:Ribosomal protein L10	34.4459	32.8893	30.3986	33.4901	27.2395	26.1637	83.7801	77.0972	87.1049	244.406	211.477	218.384	100.422	166.26	171.985	167.129	152.821	169.584	GO:0042254||GO:0008150||GO:0022613||GO:0044085||GO:0071840	ribosome biogenesis||biological_process||ribonucleoprotein complex biogenesis||cellular component biogenesis||cellular component organization or biogenesis	GO:0005622||GO:0005575||GO:0005623||GO:0044464	intracellular||cellular_component||cell||cell part			gmx03010	Ribosome
547634	LOC547634	ATP sulfurylase && Q9LIK9.1 RecName: Full=ATP sulfurylase 1, chloroplastic; Short=AtPS1; Flags: Precursor && PF14306:PUA-like domain|PF01747:ATP-sulfurylase	124.26	132.592	100.772	66.7486	69.6609	72.024	60.5767	129.253	62.1134	283.665	153.89	153.397	128.935	101.583	177.975	68.2119	71.3977	67.5544					GO:0004781||GO:0003674||GO:0003824||GO:0004779||GO:0016740||GO:0016772||GO:0016779||GO:0070566	sulfate adenylyltransferase (ATP) activity||molecular_function||catalytic activity||sulfate adenylyltransferase activity||transferase activity||transferase activity, transferring phosphorus-containing groups||nucleotidyltransferase activity||adenylyltrans	gmx00230||gmx00261||gmx00450||gmx00920||gmx01100||gmx01110	Purine metabolism||Monobactam biosynthesis||Selenocompound metabolism||Sulfur metabolism||Metabolic pathways||Biosynthesis of secondary metabolites
100783789	LOC100783789	metallothionein-like protein 1%2C transcript variant X2 && P43399.1 RecName: Full=Metallothionein-like protein 1; AltName: Full=Metallothionein-like protein B; Short=MT-B [Trifolium repens] && -	141.177	189.744	91.0924	80.6328	84.1365	84.8868	179.531	99.7676	135.173	49.3823	55.4139	64.8019	181.32	136.584	122.61	148.669	85.958	90.5387	--	--	--	--	--	--	--	--
100813839	LOC100813839	F-box/kelch-repeat protein At5g60570%2C transcript variant X1 && Q9FKJ0.1 RecName: Full=F-box/kelch-repeat protein At5g60570 && PF01344:Kelch motif	6.93814	7.04665	6.5734	6.13959	11.7902	8.4353	16.0548	56.1265	26.3174	363.168	266.147	233.375	103.021	138.604	196.009	174.881	218.153	176.324					GO:0005515||GO:0003674||GO:0005488	protein binding||molecular_function||binding	--	--
100819910	LOC100819910	TMV resistance protein N && Q9FI14.1 RecName: Full=Disease resistance protein TAO1; AltName: Full=Protein TARGET OF AVRB OPERATION 1 && -	23.0302	67.7134	40.6855	12.7419	9.84621	18.4391	6.38176	128.481	41.8791	266.162	333.374	412.435	63.2398	22.8273	150.148	117.143	136.192	155.787	--	--	--	--	--	--	--	--
100797212	LOC100797212	phosphatidylinositol:ceramide inositolphosphotransferase 1 && Q9M325.1 RecName: Full=Phosphatidylinositol:ceramide inositolphosphotransferase 1; AltName: Full=Inositol-phosphorylceramide synthase 1; Short=AtIPCS1; Short=IPC synthase 1; AltName: Full=Prote	16.4066	22.336	13.8422	10.1706	8.43108	9.83382	12.5646	171.141	42.7813	413.739	265.959	238.15	94.844	84.1732	231.676	113.349	131.56	117.104	--	--	--	--	--	--	--	--
100816177	LOC100816177	UDP-glycosyltransferase 83A1 && Q9SGA8.1 RecName: Full=UDP-glycosyltransferase 83A1 && PF00201:UDP-glucoronosyl and UDP-glucosyl transferase	27.5876	26.0963	23.3456	26.2601	28.9921	33.5102	55.3601	139.698	79.6949	267.59	214.421	192.434	101.942	142.585	204.731	136.286	153.506	138.232	GO:0008152||GO:0008150	metabolic process||biological_process			GO:0016758||GO:0003674||GO:0003824||GO:0016740||GO:0016757	transferase activity, transferring hexosyl groups||molecular_function||catalytic activity||transferase activity||transferase activity, transferring glycosyl groups	--	--
100803862	LOC100803862	eukaryotic translation initiation factor 5A-2%2C transcript variant X2 && P24922.1 RecName: Full=Eukaryotic translation initiation factor 5A-2; Short=eIF-5A-2; AltName: Full=eIF-4D && PF01287:Eukaryotic elongation factor 5A hypusine, DNA-binding OB fold	127.636	131.15	129.829	131.627	127.55	117.761	149.556	99.5505	85.3073	76.0196	87.3418	103.634	82.3298	74.3744	119.577	116.522	115.093	108.2	GO:0006452||GO:0045901||GO:0045905||GO:0008152||GO:0006412||GO:0006414||GO:0006518||GO:0006807||GO:0008150||GO:0009058||GO:0009059||GO:0009987||GO:0010467||GO:0019538||GO:0034641||GO:0034645||GO:0043043||GO:0043170||GO:0043603||GO:0043604||GO:0044237||GO:	translational frameshifting||positive regulation of translational elongation||positive regulation of translational termination||metabolic process||translation||translational elongation||peptide metabolic process||nitrogen compound metabolic process||biolo			GO:0003723||GO:0003746||GO:0043022||GO:0003674||GO:0003676||GO:0005488||GO:0097159||GO:1901363||GO:0008135||GO:0043021||GO:0044877	RNA binding||translation elongation factor activity||ribosome binding||molecular_function||nucleic acid binding||binding||organic cyclic compound binding||heterocyclic compound binding||translation factor activity, RNA binding||ribonucleoprotein complex b	--	--
100527018	LOC100527018	uncharacterized LOC100527018 && - && PF14009:Domain of unknown function (DUF4228)	77.748	135.558	82.7432	12.1127	30.6822	17.9889	6.87975	67.6472	19.4771	419.717	347.859	359.987	32.2673	13.217	83.6133	100.468	72.3403	91.7319	--	--	--	--	--	--	--	--
100305397	LOC100305397	kinase-like protein && Q8GXZ3.1 RecName: Full=Serine/threonine-protein kinase At5g01020 && PF07714:Protein tyrosine kinase	170.908	211.983	181.783	22.5791	37.0636	37.757	17.3761	83.117	54.6727	262.518	233.293	219.463	30.2052	13.8173	33.8504	118.615	123.74	118.313	GO:0006468||GO:0008152||GO:0006464||GO:0006793||GO:0006796||GO:0006807||GO:0008150||GO:0009987||GO:0016310||GO:0019538||GO:0036211||GO:0043170||GO:0043412||GO:0044237||GO:0044238||GO:0044260||GO:0044267||GO:0071704||GO:1901564	protein phosphorylation||metabolic process||cellular protein modification process||phosphorus metabolic process||phosphate-containing compound metabolic process||nitrogen compound metabolic process||biological_process||cellular process||phosphorylation||p			GO:0004672||GO:0003674||GO:0003824||GO:0016301||GO:0016740||GO:0016772||GO:0016773||GO:0140096	protein kinase activity||molecular_function||catalytic activity||kinase activity||transferase activity||transferase activity, transferring phosphorus-containing groups||phosphotransferase activity, alcohol group as acceptor||catalytic activity, acting on	--	--
100810407	LOC100810407	receptor-like serine/threonine-protein kinase SD1-8 && O81905.1 RecName: Full=Receptor-like serine/threonine-protein kinase SD1-8; AltName: Full=Arabidopsis thaliana receptor kinase 3; AltName: Full=S-domain-1 (SD1) receptor kinase 8; Short=SD1-8; Flags:	29.7289	38.4448	22.2038	32.0843	26.5525	30.6621	82.7087	143.171	122.82	251.851	238.059	254.207	116.003	129.333	112.431	93.7442	137.553	105.991	GO:0006468||GO:0048544||GO:0008152||GO:0006464||GO:0006793||GO:0006796||GO:0006807||GO:0008150||GO:0009987||GO:0016310||GO:0019538||GO:0036211||GO:0043170||GO:0043412||GO:0044237||GO:0044238||GO:0044260||GO:0044267||GO:0071704||GO:1901564||GO:0000003||GO:	protein phosphorylation||recognition of pollen||metabolic process||cellular protein modification process||phosphorus metabolic process||phosphate-containing compound metabolic process||nitrogen compound metabolic process||biological_process||cellular proc			GO:0004672||GO:0003674||GO:0003824||GO:0016301||GO:0016740||GO:0016772||GO:0016773||GO:0140096	protein kinase activity||molecular_function||catalytic activity||kinase activity||transferase activity||transferase activity, transferring phosphorus-containing groups||phosphotransferase activity, alcohol group as acceptor||catalytic activity, acting on	--	--
102660944	LOC102660944	uncharacterized LOC102660944 && Q9LIE6.1 RecName: Full=VQ motif-containing protein 22; Short=AtVQ22 && PF05678:VQ motif	1.00587	1.51936	3.26418	2.24482	0.0463345	0.528743	0.583718	72.4844	6.98026	404.811	243.122	272.489	108.626	46.6266	236.583	155.29	186.519	215.675	--	--	--	--	--	--	--	--
100778559	LOC100778559	protein TIFY 11B-like && Q8H395.1 RecName: Full=Protein TIFY 10b; Short=OsTIFY10b; AltName: Full=Jasmonate ZIM domain-containing protein 7; Short=OsJAZ7; AltName: Full=OsJAZ6 && PF09425:Divergent CCT motif|PF06200:tify domain	40.294	95.5206	63.5821	36.1885	75.0782	30.9824	18.5636	64.7748	21.7291	377.371	204.038	240.669	106.093	103.043	202.966	81.0896	97.2268	90.9577	--	--	--	--	--	--	gmx04075	Plant hormone signal transduction
100785371	LOC100785371	cytochrome b561 and DOMON domain-containing protein At5g47530 && Q8VYH6.1 RecName: Full=Cytochrome b561 and DOMON domain-containing protein At4g17280; AltName: Full=Protein b561A.tha2; Flags: Precursor && PF03188:Eukaryotic cytochrome b561|PF04526:Protein	0	1.14616	0.254313	0.630531	0	0	1.3515	58.9734	4.10067	476.087	344.605	261.748	48.057	24.5961	129.095	157.78	216.233	223.978			GO:0016021||GO:0005575||GO:0016020||GO:0031224||GO:0044425	integral component of membrane||cellular_component||membrane||intrinsic component of membrane||membrane part			--	--
100784442	LOC100784442	polyadenylate-binding protein 2 && P42731.1 RecName: Full=Polyadenylate-binding protein 2; Short=PABP-2; Short=Poly(A)-binding protein 2 && PF00658:Poly-adenylate binding protein, unique domain|PF00076:RNA recognition motif. (a.k.a. RRM, RBD, or RNP domai	49.7941	50.8955	51.7423	56.9417	49.6992	51.2144	82.5889	81.5494	83.3812	238.136	201.479	177.758	83.9136	116.409	143.041	137.456	141.99	146.847					GO:0000166||GO:0003723||GO:0003676||GO:0003674||GO:0005488||GO:0036094||GO:0097159||GO:1901265||GO:1901363	nucleotide binding||RNA binding||nucleic acid binding||molecular_function||binding||small molecule binding||organic cyclic compound binding||nucleoside phosphate binding||heterocyclic compound binding	gmx03013||gmx03015||gmx03018	RNA transport||mRNA surveillance pathway||RNA degradation
100797784	LOC100797784	cyclic nucleotide-gated ion channel 1%2C transcript variant X1 && Q9LD40.2 RecName: Full=Putative cyclic nucleotide-gated ion channel 13; AltName: Full=Cyclic nucleotide- and calmodulin-regulated ion channel 13 && PF00520:Ion transport protein|PF00027:Cyc	11.1056	31.7538	24.8259	12.2838	15.0274	14.4656	10.2733	148.475	43.4674	293.013	224.159	225.768	106.331	54.7425	200.772	151.605	185.467	188.203	GO:0006811||GO:0055085||GO:0006810||GO:0008150||GO:0051179||GO:0051234	ion transport||transmembrane transport||transport||biological_process||localization||establishment of localization	GO:0016020||GO:0005575	membrane||cellular_component	GO:0005216||GO:0003674||GO:0005215||GO:0022857||GO:0015075||GO:0015267||GO:0015318||GO:0022803||GO:0022838	ion channel activity||molecular_function||transporter activity||transmembrane transporter activity||ion transmembrane transporter activity||channel activity||inorganic molecular entity transmembrane transporter activity||passive transmembrane transporter	gmx04626	Plant-pathogen interaction
100795384	STF-3	zinc finger protein ZAT10-like && O22533.1 RecName: Full=Zinc finger protein ZAT6; AltName: Full=COLD INDUCED ZINC FINGER PROTEIN 2 && PF13912:C2H2-type zinc finger	81.5925	220.732	190.016	41.7029	96.8339	46.0871	29.1962	76.6098	54.6114	235.065	189.803	214.267	13.9255	17.9566	42.4324	136.484	118.654	124.078					GO:0046872||GO:0003674||GO:0005488||GO:0043167||GO:0043169	metal ion binding||molecular_function||binding||ion binding||cation binding	--	--
100527186	LOC100527186	nudix hydrolase family protein && Q9ZU95.1 RecName: Full=Nudix hydrolase 17, mitochondrial; Short=AtNUDT17; Flags: Precursor && PF00293:NUDIX domain	37.1238	56.0549	58.5968	8.27734	25.8611	13.5979	3.81449	22.7308	7.4124	393.128	540.102	339.284	12.7078	11.7639	23.2776	140.198	125.966	108.343					GO:0016787||GO:0003674||GO:0003824	hydrolase activity||molecular_function||catalytic activity	--	--
100794925	SNAC38	NAC transcription factor && Q9XIC5.1 RecName: Full=NAC domain-containing protein 17; Short=ANAC017; AltName: Full=Protein NTM1-like 7; AltName: Full=Protein REGULATORS OF AOX1A 2 && PF02365:No apical meristem (NAM) protein	33.6908	38.8629	35.3402	39.8989	34.8167	41.4239	45.2851	139.927	81.5451	323.566	256.148	234.59	76.4396	72.3382	118.483	115.674	132.352	105.983	GO:0006355||GO:0008152||GO:0006139||GO:0006351||GO:0006725||GO:0006807||GO:0008150||GO:0009058||GO:0009059||GO:0009889||GO:0009987||GO:0010467||GO:0010468||GO:0010556||GO:0016070||GO:0018130||GO:0019219||GO:0019222||GO:0019438||GO:0031323||GO:0031326||GO:	regulation of transcription, DNA-templated||metabolic process||nucleobase-containing compound metabolic process||transcription, DNA-templated||cellular aromatic compound metabolic process||nitrogen compound metabolic process||biological_process||biosynthe			GO:0003677||GO:0003674||GO:0003676||GO:0005488||GO:0097159||GO:1901363	DNA binding||molecular_function||nucleic acid binding||binding||organic cyclic compound binding||heterocyclic compound binding	--	--
100805087	LOC100805087	transcription factor bHLH112%2C transcript variant X2 && Q94JL3.1 RecName: Full=Transcription factor bHLH112; AltName: Full=Basic helix-loop-helix protein 112; Short=AtbHLH112; Short=bHLH 112; AltName: Full=Transcription factor EN 64; AltName: Full=bHLH t	30.2251	37.9398	26.9009	25.856	31.2831	28.1502	13.3066	48.9735	22.3429	301.87	240.142	254.852	146.797	196.321	231.371	95.7015	102.243	89.0675					GO:0046983||GO:0005515||GO:0003674||GO:0005488	protein dimerization activity||protein binding||molecular_function||binding	--	--
100809703	LOC100809703	protein transport protein Sec61 subunit alpha%2C transcript variant X1 && Q54XK2.1 RecName: Full=Protein transport protein Sec61 subunit alpha; AltName: Full=Secretory 61 complex subunit alpha && PF00344:SecY translocase|PF10559:Plug domain of Sec61p	23.8772	32.8751	29.9783	33.7164	26.5943	30.5837	42.3581	91.1392	63.1566	313.396	246.182	211.155	88.5755	108.572	142.158	132.607	137.136	164.996	GO:0015031||GO:0008104||GO:0006810||GO:0008150||GO:0015833||GO:0033036||GO:0042886||GO:0045184||GO:0051179||GO:0051234||GO:0071702||GO:0071705	protein transport||protein localization||transport||biological_process||peptide transport||macromolecule localization||amide transport||establishment of protein localization||localization||establishment of localization||organic substance transport||nitrog	GO:0016020||GO:0005575	membrane||cellular_component			gmx03060||gmx04141||gmx04145	Protein export||Protein processing in endoplasmic reticulum||Phagosome
100305583	LOC100305583	uncharacterized LOC100305583 && P46290.1 RecName: Full=60S ribosomal protein L31 && PF01198:Ribosomal protein L31e	48.5523	73.4579	44.3674	39.6008	27.0684	27.7626	75.6467	52.7571	63.1746	226.345	214.867	196.039	85.4818	136.299	174.025	149.392	125.329	140.888	GO:0006412||GO:0008152||GO:0006518||GO:0006807||GO:0008150||GO:0009058||GO:0009059||GO:0009987||GO:0010467||GO:0019538||GO:0034641||GO:0034645||GO:0043043||GO:0043170||GO:0043603||GO:0043604||GO:0044237||GO:0044238||GO:0044249||GO:0044260||GO:0044267||GO:	translation||metabolic process||peptide metabolic process||nitrogen compound metabolic process||biological_process||biosynthetic process||macromolecule biosynthetic process||cellular process||gene expression||protein metabolic process||cellular nitrogen c	GO:0005622||GO:0005840||GO:0005575||GO:0005623||GO:0044464||GO:0005737||GO:0032991||GO:0043226||GO:0043228||GO:0043229||GO:0043232||GO:0044424||GO:0044444||GO:1990904	intracellular||ribosome||cellular_component||cell||cell part||cytoplasm||protein-containing complex||organelle||non-membrane-bounded organelle||intracellular organelle||intracellular non-membrane-bounded organelle||intracellular part||cytoplasmic part||ri	GO:0003735||GO:0003674||GO:0005198	structural constituent of ribosome||molecular_function||structural molecule activity	gmx03010	Ribosome
100799550	LOC100799550	mitogen-activated protein kinase kinase kinase 20 && Q40541.1 RecName: Full=Mitogen-activated protein kinase kinase kinase NPK1; AltName: Full=Nicotiana protein kinase 1 && PF00069:Protein kinase domain	2.92482	12.4497	7.48145	0	0.398652	0	1.60967	60.7003	1.50141	510.945	330.392	238.138	59.2397	13.5735	111.454	161.872	172.182	212.905	GO:0006468||GO:0008152||GO:0006464||GO:0006793||GO:0006796||GO:0006807||GO:0008150||GO:0009987||GO:0016310||GO:0019538||GO:0036211||GO:0043170||GO:0043412||GO:0044237||GO:0044238||GO:0044260||GO:0044267||GO:0071704||GO:1901564	protein phosphorylation||metabolic process||cellular protein modification process||phosphorus metabolic process||phosphate-containing compound metabolic process||nitrogen compound metabolic process||biological_process||cellular process||phosphorylation||p			GO:0004672||GO:0005524||GO:0003674||GO:0003824||GO:0016301||GO:0016740||GO:0016772||GO:0016773||GO:0140096||GO:0000166||GO:0005488||GO:0008144||GO:0017076||GO:0030554||GO:0032553||GO:0032555||GO:0032559||GO:0035639||GO:0036094||GO:0043167||GO:0043168||GO:	protein kinase activity||ATP binding||molecular_function||catalytic activity||kinase activity||transferase activity||transferase activity, transferring phosphorus-containing groups||phosphotransferase activity, alcohol group as acceptor||catalytic activit	--	--
100806420	LOC100806420	beta-cyanoalanine synthase && Q1KLZ2.1 RecName: Full=L-3-cyanoalanine synthase 1, mitochondrial; Short=MdCAS1; Flags: Precursor && PF00291:Pyridoxal-phosphate dependent enzyme	8.40937	11.5079	6.65958	5.88345	7.03153	5.799	12.4877	65.6028	35.0975	333.589	213.109	180.858	108.559	292.648	233.56	149.657	79.7508	146.959	--	--	--	--	--	--	gmx00270||gmx00460||gmx00920||gmx01100||gmx01110||gmx01200||gmx01230	Cysteine and methionine metabolism||Cyanoamino acid metabolism||Sulfur metabolism||Metabolic pathways||Biosynthesis of secondary metabolites||Carbon metabolism||Biosynthesis of amino acids
100776327	LOC100776327	aspartic proteinase%2C transcript variant X1 && P42211.2 RecName: Full=Aspartic proteinase; Flags: Precursor && PF05184:Saposin-like type B, region 1|PF03489:Saposin-like type B, region 2|PF00026:Eukaryotic aspartyl protease	159.958	163.899	146.02	152.95	152.435	140.654	135.507	102.67	118.618	39.9185	49.3423	49.5739	100.073	86.8692	63.2063	80.6149	79.2793	73.3629	GO:0006629||GO:0008152||GO:0008150||GO:0044238||GO:0071704	lipid metabolic process||metabolic process||biological_process||primary metabolic process||organic substance metabolic process					--	--
102670348	LOC102670348	uncharacterized LOC102670348 && - && -	1.0739	3.86446	1.27031	0	0.57616	0.271686	0.913645	161.456	3.00834	519.54	325.997	378.496	84.946	18.3357	102.847	90.2621	84.3651	115.986	--	--	--	--	--	--	--	--
100807334	LOC100807334	uncharacterized LOC100807334 && - && PF00168:C2 domain	7.10017	66.6285	27.5223	3.34983	2.68454	4.78816	2.23638	83.0798	12.1505	560.344	463.183	248.997	11.5822	2.46075	54.6786	106.891	122.257	111.542					GO:0005515||GO:0003674||GO:0005488	protein binding||molecular_function||binding	--	--
100499846	LOC100499846	uncharacterized LOC100499846 && P49211.2 RecName: Full=60S ribosomal protein L32-1 && PF01655:Ribosomal protein L32	45.9355	51.8103	23.1777	25.8973	33.2535	24.8472	79.9236	46.5934	53.7927	223.274	199.405	209.921	104.664	167.009	175.792	147.799	128.859	148.437	GO:0006412||GO:0008152||GO:0006518||GO:0006807||GO:0008150||GO:0009058||GO:0009059||GO:0009987||GO:0010467||GO:0019538||GO:0034641||GO:0034645||GO:0043043||GO:0043170||GO:0043603||GO:0043604||GO:0044237||GO:0044238||GO:0044249||GO:0044260||GO:0044267||GO:	translation||metabolic process||peptide metabolic process||nitrogen compound metabolic process||biological_process||biosynthetic process||macromolecule biosynthetic process||cellular process||gene expression||protein metabolic process||cellular nitrogen c	GO:0005622||GO:0005840||GO:0005575||GO:0005623||GO:0044464||GO:0005737||GO:0032991||GO:0043226||GO:0043228||GO:0043229||GO:0043232||GO:0044424||GO:0044444||GO:1990904	intracellular||ribosome||cellular_component||cell||cell part||cytoplasm||protein-containing complex||organelle||non-membrane-bounded organelle||intracellular organelle||intracellular non-membrane-bounded organelle||intracellular part||cytoplasmic part||ri	GO:0003735||GO:0003674||GO:0005198	structural constituent of ribosome||molecular_function||structural molecule activity	gmx03010	Ribosome
100797934	LOC100797934	probable protein phosphatase 2C 25 && O80871.1 RecName: Full=Probable protein phosphatase 2C 25; Short=AtPP2C25; AltName: Full=Protein phosphatase AP2C1 && PF00481:Protein phosphatase 2C	89.8036	125.782	136.325	35.5805	59.7807	46.0269	15.9884	79.4538	47.881	297.536	204.569	212.66	53.1809	41.5986	99.0629	126.227	110.896	103.203					GO:0003824||GO:0003674	catalytic activity||molecular_function	--	--
100306716	LOC100306716	thioredoxin-like superfamily protein && Q9SGP6.1 RecName: Full=Glutaredoxin-C9; Short=AtGrxC9; AltName: Full=Protein ROXY 19 && PF00462:Glutaredoxin	55.2109	81.691	75.4732	15.356	16.365	13.4801	37.724	38.9392	42.54	264.778	397.913	402.057	65.6743	45.394	42.382	109.344	83.2268	91.2935	GO:0045454||GO:0008150||GO:0009987||GO:0019725||GO:0042592||GO:0050789||GO:0050794||GO:0065007||GO:0065008	cell redox homeostasis||biological_process||cellular process||cellular homeostasis||homeostatic process||regulation of biological process||regulation of cellular process||biological regulation||regulation of biological quality			GO:0009055||GO:0015035||GO:0003674||GO:0003824||GO:0016491||GO:0015036||GO:0016667	electron transfer activity||protein disulfide oxidoreductase activity||molecular_function||catalytic activity||oxidoreductase activity||disulfide oxidoreductase activity||oxidoreductase activity, acting on a sulfur group of donors	--	--
100800163	LOC100800163	ubiquitin-NEDD8-like protein RUB1-like && Q9SHE7.3 RecName: Full=Ubiquitin-NEDD8-like protein RUB1; Contains: RecName: Full=Ubiquitin; Contains: RecName: Full=NEDD8-like protein RUB1; AltName: Full=Ubiquitin-related protein 1; Short=AtRUB1; Flags: Precurs	106.903	109.957	83.3472	91.7711	86.8884	86.7076	115.493	73.4999	73.2631	122.949	124.382	131.223	106.565	115.324	104.33	114.519	117.314	112.176					GO:0005515||GO:0003674||GO:0005488	protein binding||molecular_function||binding	--	--
100818988	LOC100818988	uncharacterized LOC100818988 && - && PF15365:Proline-rich nuclear receptor coactivator	98.7314	141.428	108.25	40.7916	38.1967	42.5459	104.629	134.62	110.213	279.042	204.96	176.382	23.4975	15.9122	56.3041	104.86	86.7171	104.859	--	--	--	--	--	--	--	--
100820563	LOC100820563	probable receptor-like protein kinase At1g11050 && O04086.1 RecName: Full=Probable receptor-like protein kinase At1g11050; Flags: Precursor && PF00069:Protein kinase domain	17.0174	31.7607	22.7942	5.03727	15.4851	8.95389	6.82658	146.189	34.0005	382.658	266.7	257.428	69.6246	37.1378	214.513	103.672	134.762	112.062	GO:0006468||GO:0008152||GO:0006464||GO:0006793||GO:0006796||GO:0006807||GO:0008150||GO:0009987||GO:0016310||GO:0019538||GO:0036211||GO:0043170||GO:0043412||GO:0044237||GO:0044238||GO:0044260||GO:0044267||GO:0071704||GO:1901564	protein phosphorylation||metabolic process||cellular protein modification process||phosphorus metabolic process||phosphate-containing compound metabolic process||nitrogen compound metabolic process||biological_process||cellular process||phosphorylation||p			GO:0004672||GO:0005524||GO:0003674||GO:0003824||GO:0016301||GO:0016740||GO:0016772||GO:0016773||GO:0140096||GO:0000166||GO:0005488||GO:0008144||GO:0017076||GO:0030554||GO:0032553||GO:0032555||GO:0032559||GO:0035639||GO:0036094||GO:0043167||GO:0043168||GO:	protein kinase activity||ATP binding||molecular_function||catalytic activity||kinase activity||transferase activity||transferase activity, transferring phosphorus-containing groups||phosphotransferase activity, alcohol group as acceptor||catalytic activit	--	--
100803679	LOC100803679	acetyl-CoA carboxylase 1%2C transcript variant X1 && Q38970.1 RecName: Full=Acetyl-CoA carboxylase 1; Short=AtACC1; AltName: Full=Protein EMBRYO DEFECTIVE 22; AltName: Full=Protein GURKE; AltName: Full=Protein PASTICCINO 3; Includes: RecName: Full=Biotin	3.77984	5.3387	3.85454	3.44042	3.99464	3.80626	9.86085	70.1006	22.3974	382.027	238.279	280.721	85.702	110.53	128.827	139.279	145.573	206.925	GO:0006633||GO:0008152||GO:0006082||GO:0006629||GO:0006631||GO:0008150||GO:0008610||GO:0009058||GO:0009987||GO:0016053||GO:0019752||GO:0032787||GO:0043436||GO:0044237||GO:0044238||GO:0044249||GO:0044255||GO:0044281||GO:0044283||GO:0046394||GO:0071704||GO:	fatty acid biosynthetic process||metabolic process||organic acid metabolic process||lipid metabolic process||fatty acid metabolic process||biological_process||lipid biosynthetic process||biosynthetic process||cellular process||organic acid biosynthetic pr			GO:0005524||GO:0003989||GO:0000166||GO:0003674||GO:0005488||GO:0008144||GO:0017076||GO:0030554||GO:0032553||GO:0032555||GO:0032559||GO:0035639||GO:0036094||GO:0043167||GO:0043168||GO:0097159||GO:0097367||GO:1901265||GO:1901363||GO:0003824||GO:0016421||GO:	ATP binding||acetyl-CoA carboxylase activity||nucleotide binding||molecular_function||binding||drug binding||purine nucleotide binding||adenyl nucleotide binding||ribonucleotide binding||purine ribonucleotide binding||adenyl ribonucleotide binding||purine	--	--
100820574	LOC100820574	phosphoenolpyruvate carboxylase%2C housekeeping isozyme-like%2C transcript variant X2 && Q02909.1 RecName: Full=Phosphoenolpyruvate carboxylase, housekeeping isozyme; Short=PEPCase; AltName: Full=PEPC 1 && PF00311:Phosphoenolpyruvate carboxylase	8.55469	3.80094	4.76093	6.39438	4.84221	6.88331	15.967	62.3933	21.4037	450.219	231.362	321.412	95.4316	185.55	206.464	68.3588	52.2078	92.0591	GO:0006099||GO:0015977||GO:0008152||GO:0006082||GO:0006091||GO:0006101||GO:0055114||GO:0008150||GO:0009060||GO:0009987||GO:0015980||GO:0016999||GO:0017144||GO:0019752||GO:0043436||GO:0044237||GO:0044238||GO:0044281||GO:0045333||GO:0071704||GO:0072350	tricarboxylic acid cycle||carbon fixation||metabolic process||organic acid metabolic process||generation of precursor metabolites and energy||citrate metabolic process||oxidation-reduction process||biological_process||aerobic respiration||cellular process			GO:0008964||GO:0003824||GO:0003674||GO:0004611||GO:0016829||GO:0016830||GO:0016831	phosphoenolpyruvate carboxylase activity||catalytic activity||molecular_function||phosphoenolpyruvate carboxykinase activity||lyase activity||carbon-carbon lyase activity||carboxy-lyase activity	gmx00620||gmx00710||gmx01100||gmx01200	Pyruvate metabolism||Carbon fixation in photosynthetic organisms||Metabolic pathways||Carbon metabolism
100817378	LOC100817378	ras-related protein RABA1f && Q9FJH0.1 RecName: Full=Ras-related protein RABA1f; Short=AtRABA1f && PF00071:Ras family	0.670787	2.3048	0.0988205	0.176407	0	0.266303	1.40965	57.7611	4.51173	462.138	340.523	308.456	72.5839	13.0993	85.7052	136.4	139.105	206.76	GO:0007264||GO:0007165||GO:0035556||GO:0007154||GO:0008150||GO:0009987||GO:0023052||GO:0050789||GO:0050794||GO:0050896||GO:0051716||GO:0065007	small GTPase mediated signal transduction||signal transduction||intracellular signal transduction||cell communication||biological_process||cellular process||signaling||regulation of biological process||regulation of cellular process||response to stimulus|			GO:0005525||GO:0000166||GO:0001882||GO:0001883||GO:0003674||GO:0005488||GO:0017076||GO:0019001||GO:0032549||GO:0032550||GO:0032553||GO:0032555||GO:0032561||GO:0035639||GO:0036094||GO:0043167||GO:0043168||GO:0097159||GO:0097367||GO:1901265||GO:1901363	GTP binding||nucleotide binding||nucleoside binding||purine nucleoside binding||molecular_function||binding||purine nucleotide binding||guanyl nucleotide binding||ribonucleoside binding||purine ribonucleoside binding||ribonucleotide binding||purine ribonu	--	--
100812027	LOC100812027	probable WRKY transcription factor 53 && Q9SUP6.1 RecName: Full=Probable WRKY transcription factor 53; AltName: Full=WRKY DNA-binding protein 53 && PF03106:WRKY DNA -binding domain	13.1599	46.4145	25.5413	4.2664	3.679	3.77324	2.02569	156.784	21.8468	450.157	304.31	293.043	49.7755	16.9068	162.681	72.2687	124.393	75.1596	GO:0006355||GO:0008152||GO:0006139||GO:0006351||GO:0006725||GO:0006807||GO:0008150||GO:0009058||GO:0009059||GO:0009889||GO:0009987||GO:0010467||GO:0010468||GO:0010556||GO:0016070||GO:0018130||GO:0019219||GO:0019222||GO:0019438||GO:0031323||GO:0031326||GO:	regulation of transcription, DNA-templated||metabolic process||nucleobase-containing compound metabolic process||transcription, DNA-templated||cellular aromatic compound metabolic process||nitrogen compound metabolic process||biological_process||biosynthe			GO:0003700||GO:0043565||GO:0003674||GO:0140110||GO:0003676||GO:0003677||GO:0005488||GO:0097159||GO:1901363	DNA-binding transcription factor activity||sequence-specific DNA binding||molecular_function||transcription regulator activity||nucleic acid binding||DNA binding||binding||organic cyclic compound binding||heterocyclic compound binding	--	--
100775460	LOC100775460	chloroplastic import inner membrane translocase subunit HP30-2 && - && PF00536:SAM domain (Sterile alpha motif)|PF02466:Tim17/Tim22/Tim23/Pmp24 family	49.7505	48.1735	44.914	54.4089	52.5118	43.4763	43.6876	61.7149	27.6181	338.706	158.68	149.709	69.2141	55.0348	202.093	138.19	137.848	145.203					GO:0005515||GO:0003674||GO:0005488	protein binding||molecular_function||binding	--	--
100793323	LOC100793323	SNAP25 homologous protein SNAP33-like%2C transcript variant X1 && Q9S7P9.1 RecName: Full=SNAP25 homologous protein SNAP33; Short=AtSNAP33; AltName: Full=Snap25a; AltName: Full=Synaptosomal-associated protein SNAP25-like 1; Short=SNAP-25-like protein 1 &&	13.1455	24.6541	15.573	7.99323	7.34947	7.20438	6.66947	102.668	12.3152	433.131	288.669	239.363	75.5386	18.2562	160.803	122.093	131.543	136.249	--	--	--	--	--	--	--	--
100794675	LOC100794675	polyadenylate-binding protein RBP45 && Q9LEB4.1 RecName: Full=Polyadenylate-binding protein RBP45; Short=Poly(A)-binding protein RBP45; AltName: Full=RNA-binding protein 45; Short=NplRBP45 && PF00076:RNA recognition motif. (a.k.a. RRM, RBD, or RNP domain)	100.978	93.2108	81.217	79.3234	81.7327	75.1759	72.2135	69.7919	71.4059	203.616	136.569	123.696	78.6648	89.3918	123.501	99.74	110.51	111.367					GO:0000166||GO:0003676||GO:0003674||GO:0005488||GO:0036094||GO:0097159||GO:1901265||GO:1901363	nucleotide binding||nucleic acid binding||molecular_function||binding||small molecule binding||organic cyclic compound binding||nucleoside phosphate binding||heterocyclic compound binding	--	--
100777835	LOC100777835	reticulocyte binding protein 2 homolog b%2C transcript variant X2 && - && -	113.488	137.202	95.7203	26.4791	37.6396	34.259	31.4622	57.2915	39.093	281.931	254.041	229.984	40.0524	45.7166	56.8561	104.65	96.4993	111.666	--	--	--	--	--	--	--	--
100783780	LOC100783780	signal recognition particle receptor subunit alpha && Q54ZR7.1 RecName: Full=Signal recognition particle receptor subunit alpha; Short=SR-alpha; Short=Signal recognition particle receptor; AltName: Full=Docking protein alpha; Short=DP-alpha && PF00448:SRP	26.1029	34.3665	30.7035	22.1191	23.888	23.8201	55.7775	123.566	72.2651	330.681	219.876	190.826	56.5773	71.5296	178.77	107.621	110.513	111.328	GO:0006614||GO:0006886||GO:0006810||GO:0008104||GO:0006605||GO:0006612||GO:0006613||GO:0008150||GO:0015031||GO:0015833||GO:0033036||GO:0033365||GO:0034613||GO:0042886||GO:0045047||GO:0045184||GO:0046907||GO:0051179||GO:0051234||GO:0051641||GO:0051649||GO:	SRP-dependent cotranslational protein targeting to membrane||intracellular protein transport||transport||protein localization||protein targeting||protein targeting to membrane||cotranslational protein targeting to membrane||biological_process||protein tra	GO:0005785||GO:0005622||GO:0005575||GO:0016020||GO:0005623||GO:0005737||GO:0005783||GO:0005789||GO:0005791||GO:0043231||GO:0012505||GO:0030867||GO:0031090||GO:0031984||GO:0032991||GO:0042175||GO:0043226||GO:0043227||GO:0043229||GO:0044422||GO:0044424||GO:	signal recognition particle receptor complex||intracellular||cellular_component||membrane||cell||cytoplasm||endoplasmic reticulum||endoplasmic reticulum membrane||rough endoplasmic reticulum||intracellular membrane-bounded organelle||endomembrane system||	GO:0005525||GO:0003924||GO:0005047||GO:0000166||GO:0001882||GO:0001883||GO:0003674||GO:0005488||GO:0017076||GO:0019001||GO:0032549||GO:0032550||GO:0032553||GO:0032555||GO:0032561||GO:0035639||GO:0036094||GO:0043167||GO:0043168||GO:0097159||GO:0097367||GO:	GTP binding||GTPase activity||signal recognition particle binding||nucleotide binding||nucleoside binding||purine nucleoside binding||molecular_function||binding||purine nucleotide binding||guanyl nucleotide binding||ribonucleoside binding||purine ribonuc	gmx03060	Protein export
100811963	LOC100811963	GEm-Related 5-like protein && Q9LYV6.1 RecName: Full=GEM-like protein 5 && PF02893:GRAM domain	19.1491	31.6693	15.1691	6.25204	14.1392	8.81684	4.60472	66.8393	9.4936	488.209	327.484	328.766	42.1029	15.7842	95.7334	90.5228	115.862	97.2209	--	--	--	--	--	--	--	--
100305376	LOC100305376	uncharacterized LOC100305376 && Q5S1U6.1 RecName: Full=Interferon-related developmental regulator 1 && PF05004:Interferon-related developmental regulator (IFRD)|PF04836:Interferon-related protein conserved region	33.5242	30.5631	29.6418	25.333	21.8874	23.7585	29.9601	51.2609	34.3392	320.973	234.943	257.764	105.536	103.943	151.963	87.3778	119.67	115.296					GO:0005488||GO:0003674	binding||molecular_function	--	--
100820588	LOC100820588	putative cinnamyl alcohol dehydrogenase && Q7XWU3.2 RecName: Full=Probable cinnamyl alcohol dehydrogenase 6; Short=OsCAD6 && PF08240:Alcohol dehydrogenase GroES-like domain|PF00107:Zinc-binding dehydrogenase	50.9698	45.7091	70.0651	82.8827	61.5871	58.0734	19.4336	32.9449	48.1741	246.271	322.132	200.36	94.3838	73.8246	296.311	23.2886	25.2765	18.2094	GO:0055114||GO:0008152||GO:0008150	oxidation-reduction process||metabolic process||biological_process					gmx00940||gmx01100||gmx01110	Phenylpropanoid biosynthesis||Metabolic pathways||Biosynthesis of secondary metabolites
100792511	LOC100792511	transferase family protein && Q9FF86.1 RecName: Full=BAHD acyltransferase DCR; AltName: Full=Protein DEFECTIVE IN CUTICULAR RIDGES; AltName: Full=Protein PERMEABLE LEAVES 3 && PF02458:Transferase family	5.38562	7.12256	11.7381	4.85727	4.68469	6.19568	2.52211	86.1164	22.5447	386.87	336.815	359.353	44.0443	7.07106	86.6158	97.2093	150.406	148.993					GO:0016747||GO:0003674||GO:0003824||GO:0016740||GO:0016746	transferase activity, transferring acyl groups other than amino-acyl groups||molecular_function||catalytic activity||transferase activity||transferase activity, transferring acyl groups	--	--
100793579	LOC100793579	SUMO-conjugating enzyme SCE1 && Q42551.1 RecName: Full=SUMO-conjugating enzyme SCE1; AltName: Full=Protein EMBRYO DEFECTIVE 1637; AltName: Full=Protein hus5 homolog; AltName: Full=SUMO-conjugating enzyme 1; Short=AtSCE1 && PF00179:Ubiquitin-conjugating en	66.3669	88.2658	71.8364	50.9835	60.1256	56.5972	45.5059	55.5185	33.5049	298.827	153.482	145.489	46.4756	63.3717	173.738	116.717	108.19	112.438	--	--	--	--	--	--	gmx03013||gmx04120	RNA transport||Ubiquitin mediated proteolysis
100306170	LOC100306170	heavy-metal-associated domain-containing protein && O03982.1 RecName: Full=Heavy metal-associated isoprenylated plant protein 39; Short=AtHIP39; Flags: Precursor && PF00403:Heavy-metal-associated domain	29.6453	24.627	40.5632	7.38054	14.0944	18.3062	4.6985	88.4497	20.5961	183.645	347.561	340.973	51.6099	17.3792	91.4318	156.941	142.757	163.855	GO:0030001||GO:0006810||GO:0006811||GO:0006812||GO:0008150||GO:0051179||GO:0051234	metal ion transport||transport||ion transport||cation transport||biological_process||localization||establishment of localization			GO:0046872||GO:0003674||GO:0005488||GO:0043167||GO:0043169	metal ion binding||molecular_function||binding||ion binding||cation binding	--	--
102664089	LOC102664089	uncharacterized LOC102664089 && Q9M373.1 RecName: Full=Arabinogalactan peptide 20; Short=AG-peptide 20; Flags: Precursor && -	76.2493	141.879	91.4789	15.4908	14.3327	17.2381	20.5935	116.22	27.5823	269.624	189.02	221.502	37.2227	23.4516	136.473	116.743	123.535	105.039	--	--	--	--	--	--	--	--
100797561	LOC100797561	uncharacterized LOC100797561 && - && PF04601:Domain of unknown function (DUF569)	29.8948	40.0407	43.1568	24.3453	32.6895	23.5164	30.5447	123.929	63.8442	311.475	268.861	210.379	22.8842	13.3778	88.4326	134.032	159.654	122.224	--	--	--	--	--	--	--	--
100814438	LOC100814438	cyclin-dependent kinase G-2%2C transcript variant X9 && Q7XUF4.2 RecName: Full=Cyclin-dependent kinase G-2; Short=CDKG;2 >A2XUW1.1 RecName: Full=Cyclin-dependent kinase G-2; Short=CDKG;2 && PF00069:Protein kinase domain	39.9531	51.6201	46.0215	34.1362	50.4896	34.8313	35.7662	96.0467	61.3765	292.505	267.331	262.372	69.2877	69.222	96.1029	76.3288	81.7357	74.0297	GO:0006468||GO:0008152||GO:0006464||GO:0006793||GO:0006796||GO:0006807||GO:0008150||GO:0009987||GO:0016310||GO:0019538||GO:0036211||GO:0043170||GO:0043412||GO:0044237||GO:0044238||GO:0044260||GO:0044267||GO:0071704||GO:1901564	protein phosphorylation||metabolic process||cellular protein modification process||phosphorus metabolic process||phosphate-containing compound metabolic process||nitrogen compound metabolic process||biological_process||cellular process||phosphorylation||p			GO:0004672||GO:0005524||GO:0003674||GO:0003824||GO:0016301||GO:0016740||GO:0016772||GO:0016773||GO:0140096||GO:0000166||GO:0005488||GO:0008144||GO:0017076||GO:0030554||GO:0032553||GO:0032555||GO:0032559||GO:0035639||GO:0036094||GO:0043167||GO:0043168||GO:	protein kinase activity||ATP binding||molecular_function||catalytic activity||kinase activity||transferase activity||transferase activity, transferring phosphorus-containing groups||phosphotransferase activity, alcohol group as acceptor||catalytic activit	--	--
100802257	LOC100802257	protein SAR DEFICIENT 1 && Q9C9T2.1 RecName: Full=Protein SAR DEFICIENT 1 && PF07887:Calmodulin binding protein-like	19.3541	67.3991	41.4237	6.05554	3.55816	8.27434	3.49439	129.149	30.017	255.26	258.321	346.471	49.1287	22.2591	111.509	119.46	132.268	135.101	GO:0006950||GO:0008150||GO:0050896	response to stress||biological_process||response to stimulus			GO:0005516||GO:0005515||GO:0003674||GO:0005488	calmodulin binding||protein binding||molecular_function||binding	--	--
100780491	LOC100780491	derlin-1.1 && Q8VZU9.1 RecName: Full=Derlin-1; AltName: Full=AtDerlin1-1 && PF04511:Der1-like family	15.2164	37.5881	28.502	10.3693	16.5382	17.2895	8.21988	117.88	44.5078	291.146	275.353	279.094	64.0479	40.9777	154.513	97.8239	133.85	105.583	--	--	--	--	--	--	gmx04141	Protein processing in endoplasmic reticulum
100797070	LOC100797070	probable protein phosphatase 2C 59%2C transcript variant X1 && Q8RXV3.1 RecName: Full=Probable protein phosphatase 2C 59; Short=AtPP2C59; AltName: Full=HopW1-1-interacting protein 2; AltName: Full=Protein phosphatase 2C WIN2; Short=PP2C WIN2 && PF00481:Pr	39.4135	41.0411	36.8518	38.644	39.5082	37.7611	45.8559	103.985	51.8588	298.692	195.433	202.545	90.0067	81.7366	146.68	93.6707	97.2997	94.8929					GO:0003824||GO:0003674	catalytic activity||molecular_function	--	--
100791603	LOC100791603	cell division cycle protein 48 homolog && P54774.1 RecName: Full=Cell division cycle protein 48 homolog; AltName: Full=Valosin-containing protein homolog; Short=VCP && PF02359:Cell division protein 48 (CDC48), N-terminal domain|PF02933:Cell division prote	25.7677	24.1572	22.3776	35.3008	26.4341	33.147	64.1656	74.1565	57.7678	223.027	166.293	185.556	127.948	156.736	116.065	123.303	140.815	130.071					GO:0005524||GO:0000166||GO:0003674||GO:0005488||GO:0008144||GO:0017076||GO:0030554||GO:0032553||GO:0032555||GO:0032559||GO:0035639||GO:0036094||GO:0043167||GO:0043168||GO:0097159||GO:0097367||GO:1901265||GO:1901363	ATP binding||nucleotide binding||molecular_function||binding||drug binding||purine nucleotide binding||adenyl nucleotide binding||ribonucleotide binding||purine ribonucleotide binding||adenyl ribonucleotide binding||purine ribonucleoside triphosphate bind	gmx04141	Protein processing in endoplasmic reticulum
100808042	LOC100808042	ADP-ribosylation factor 2%2C transcript variant X1 && P51823.2 RecName: Full=ADP-ribosylation factor 2 && PF00025:ADP-ribosylation factor family	40.4092	52.8466	39.0724	40.214	41.0187	38.0507	57.0246	49.1064	50.7483	238.614	177.514	149.726	100.908	103.427	130.933	143.463	130.166	145.447					GO:0005525||GO:0000166||GO:0001882||GO:0001883||GO:0003674||GO:0005488||GO:0017076||GO:0019001||GO:0032549||GO:0032550||GO:0032553||GO:0032555||GO:0032561||GO:0035639||GO:0036094||GO:0043167||GO:0043168||GO:0097159||GO:0097367||GO:1901265||GO:1901363	GTP binding||nucleotide binding||nucleoside binding||purine nucleoside binding||molecular_function||binding||purine nucleotide binding||guanyl nucleotide binding||ribonucleoside binding||purine ribonucleoside binding||ribonucleotide binding||purine ribonu	gmx04144	Endocytosis
100793598	LOC100793598	protein PHOSPHATE-INDUCED 1 && Q9ZPE7.1 RecName: Full=Protein EXORDIUM; Flags: Precursor && PF04674:Phosphate-induced protein 1 conserved region	38.803	83.5242	79.566	19.4537	29.4074	22.9591	10.246	111.899	67.7946	258.545	279.59	449.427	4.80343	7.20723	16.5896	107.32	88.8614	51.1636	--	--	--	--	--	--	--	--
100777990	LOC100777990	uncharacterized LOC100777990 && - && PF03350:Uncharacterized protein family, UPF0114	9.07238	12.4431	10.4791	12.6119	10.83	11.903	3.51724	28.6225	3.19691	457.832	268.036	231.322	59.4879	77.5975	236.299	94.9631	73.8608	124.381	--	--	--	--	--	--	--	--
100805461	LOC100805461	transcription factor bHLH162 && Q9FLI1.1 RecName: Full=Transcription factor bHLH36; AltName: Full=Basic helix-loop-helix protein 36; Short=AtbHLH36; Short=bHLH 36; AltName: Full=Transcription factor EN 6; AltName: Full=bHLH transcription factor bHLH036 &&	2.07193	1.71605	3.20948	0.885444	0.151584	0	2.35033	60.1242	1.99816	439.824	470.755	471.647	36.7852	11.4049	172.881	18.8762	14.132	17.6254					GO:0046983||GO:0005515||GO:0003674||GO:0005488	protein dimerization activity||protein binding||molecular_function||binding	--	--
100776268	LOC100776268	26S protease regulatory subunit 8 homolog A-like && Q9C5U3.1 RecName: Full=26S protease regulatory subunit 8 homolog A; AltName: Full=26S proteasome AAA-ATPase subunit RPT6a; AltName: Full=26S proteasome subunit 8 homolog A; AltName: Full=Regulatory parti	75.8084	73.3145	66.1923	62.0247	64.7798	63.0374	73.6544	73.5105	73.1076	161.526	138.436	143.08	105.744	124.955	105.866	104.042	107.01	108.576					GO:0005524||GO:0000166||GO:0003674||GO:0005488||GO:0008144||GO:0017076||GO:0030554||GO:0032553||GO:0032555||GO:0032559||GO:0035639||GO:0036094||GO:0043167||GO:0043168||GO:0097159||GO:0097367||GO:1901265||GO:1901363	ATP binding||nucleotide binding||molecular_function||binding||drug binding||purine nucleotide binding||adenyl nucleotide binding||ribonucleotide binding||purine ribonucleotide binding||adenyl ribonucleotide binding||purine ribonucleoside triphosphate bind	gmx03050	Proteasome
100305489	LOC100305489	60S ribosomal protein L13-1%2C transcript variant X1 && P41127.1 RecName: Full=60S ribosomal protein L13-1; AltName: Full=Protein BBC1 homolog && PF01294:Ribosomal protein L13e	30.1812	49.8599	53.9413	44.9396	35.6107	27.1651	82.6511	50.4283	70.6436	221.16	194.563	150.811	83.5962	103.922	138.589	140.622	116.405	126.284	GO:0006412||GO:0008152||GO:0006518||GO:0006807||GO:0008150||GO:0009058||GO:0009059||GO:0009987||GO:0010467||GO:0019538||GO:0034641||GO:0034645||GO:0043043||GO:0043170||GO:0043603||GO:0043604||GO:0044237||GO:0044238||GO:0044249||GO:0044260||GO:0044267||GO:	translation||metabolic process||peptide metabolic process||nitrogen compound metabolic process||biological_process||biosynthetic process||macromolecule biosynthetic process||cellular process||gene expression||protein metabolic process||cellular nitrogen c	GO:0005622||GO:0005840||GO:0005575||GO:0005623||GO:0044464||GO:0005737||GO:0032991||GO:0043226||GO:0043228||GO:0043229||GO:0043232||GO:0044424||GO:0044444||GO:1990904	intracellular||ribosome||cellular_component||cell||cell part||cytoplasm||protein-containing complex||organelle||non-membrane-bounded organelle||intracellular organelle||intracellular non-membrane-bounded organelle||intracellular part||cytoplasmic part||ri	GO:0003735||GO:0003674||GO:0005198	structural constituent of ribosome||molecular_function||structural molecule activity	gmx03010	Ribosome
100800786	LOC100800786	chaperone protein ClpD%2C chloroplastic && P42762.1 RecName: Full=Chaperone protein ClpD, chloroplastic; AltName: Full=ATP-dependent Clp protease ATP-binding subunit ClpD homolog; AltName: Full=Casein lytic proteinase D; AltName: Full=ERD1 protein; AltNam	12.7164	8.31477	8.94611	16.5926	13.458	14.643	19.6962	71.6763	32.6466	375.249	218.987	222.168	86.0899	148.084	143.78	95.3507	117.917	107.526	GO:0019538||GO:0008152||GO:0006807||GO:0008150||GO:0043170||GO:0044238||GO:0071704||GO:1901564	protein metabolic process||metabolic process||nitrogen compound metabolic process||biological_process||macromolecule metabolic process||primary metabolic process||organic substance metabolic process||organonitrogen compound metabolic process			GO:0005524||GO:0000166||GO:0003674||GO:0005488||GO:0008144||GO:0017076||GO:0030554||GO:0032553||GO:0032555||GO:0032559||GO:0035639||GO:0036094||GO:0043167||GO:0043168||GO:0097159||GO:0097367||GO:1901265||GO:1901363	ATP binding||nucleotide binding||molecular_function||binding||drug binding||purine nucleotide binding||adenyl nucleotide binding||ribonucleotide binding||purine ribonucleotide binding||adenyl ribonucleotide binding||purine ribonucleoside triphosphate bind	--	--
100776695	LOC100776695	probable glycerol-3-phosphate acyltransferase 3 && Q9FZ22.1 RecName: Full=Probable glycerol-3-phosphate acyltransferase 2; Short=AtGPAT2 && PF01553:Acyltransferase	103.676	87.4355	114.341	32.7513	48.8335	43.6388	37.3939	106.711	66.2036	282.951	321.725	225.892	22.0985	22.838	63.1394	50.378	51.4079	30.7653	GO:0008152||GO:0008150	metabolic process||biological_process			GO:0016746||GO:0003674||GO:0003824||GO:0016740	transferase activity, transferring acyl groups||molecular_function||catalytic activity||transferase activity	gmx00561||gmx00564||gmx01100||gmx01110	Glycerolipid metabolism||Glycerophospholipid metabolism||Metabolic pathways||Biosynthesis of secondary metabolites
100305386	LOC100305386	serine/threonine protein kinase family protein && P0C5E2.3 RecName: Full=LEAF RUST 10 DISEASE-RESISTANCE LOCUS RECEPTOR-LIKE PROTEIN KINASE-like 1.2; AltName: Full=Probable receptor-like serine/threonine-protein kinase LRK10L-1.2; Flags: Precursor && PF14	34.1547	43.3089	40.2474	22.2272	24.7598	20.6758	24.6752	102.626	53.1584	232.562	222.286	256.143	79.4394	75.89	133.244	113.455	114.035	117.101	GO:0006468||GO:0008152||GO:0006464||GO:0006793||GO:0006796||GO:0006807||GO:0008150||GO:0009987||GO:0016310||GO:0019538||GO:0036211||GO:0043170||GO:0043412||GO:0044237||GO:0044238||GO:0044260||GO:0044267||GO:0071704||GO:1901564	protein phosphorylation||metabolic process||cellular protein modification process||phosphorus metabolic process||phosphate-containing compound metabolic process||nitrogen compound metabolic process||biological_process||cellular process||phosphorylation||p			GO:0004672||GO:0003674||GO:0003824||GO:0016301||GO:0016740||GO:0016772||GO:0016773||GO:0140096	protein kinase activity||molecular_function||catalytic activity||kinase activity||transferase activity||transferase activity, transferring phosphorus-containing groups||phosphotransferase activity, alcohol group as acceptor||catalytic activity, acting on	--	--
100791657	LOC100791657	60S ribosomal protein L18 && P42791.2 RecName: Full=60S ribosomal protein L18-2 && -	53.2565	43.4705	51.7578	31.6333	33.1692	39.4005	82.3455	53.1178	62.7951	190.207	187.03	145.553	82.127	100.966	143.835	150.123	119.629	132.304	--	--	--	--	--	--	gmx03010	Ribosome
100788748	LOC100788748	probable WRKY transcription factor 15 && O22176.1 RecName: Full=Probable WRKY transcription factor 15; AltName: Full=WRKY DNA-binding protein 15 && PF03106:WRKY DNA -binding domain|PF10533:Plant zinc cluster domain	42.0637	59.9949	50.9239	31.1857	47.7076	38.9773	28.6947	97.3597	53.0788	222.949	175.492	185.248	51.9829	73.3074	167.482	127.022	128.579	116.111	GO:0006355||GO:0008152||GO:0006139||GO:0006351||GO:0006725||GO:0006807||GO:0008150||GO:0009058||GO:0009059||GO:0009889||GO:0009987||GO:0010467||GO:0010468||GO:0010556||GO:0016070||GO:0018130||GO:0019219||GO:0019222||GO:0019438||GO:0031323||GO:0031326||GO:	regulation of transcription, DNA-templated||metabolic process||nucleobase-containing compound metabolic process||transcription, DNA-templated||cellular aromatic compound metabolic process||nitrogen compound metabolic process||biological_process||biosynthe			GO:0003700||GO:0043565||GO:0003674||GO:0140110||GO:0003676||GO:0003677||GO:0005488||GO:0097159||GO:1901363	DNA-binding transcription factor activity||sequence-specific DNA binding||molecular_function||transcription regulator activity||nucleic acid binding||DNA binding||binding||organic cyclic compound binding||heterocyclic compound binding	--	--
100807943	LOC100807943	protein ACCELERATED CELL DEATH 6%2C transcript variant X1 && Q8LPS2.1 RecName: Full=Protein ACCELERATED CELL DEATH 6 && PF12796:Ankyrin repeats (3 copies)|PF13962:Domain of unknown function	3.19886	8.18046	6.7343	4.38287	2.93582	5.73418	71.8512	153.048	102.677	126.817	205.694	276.805	118.053	141.078	119.708	125.169	126.655	98.4193	--	--	--	--	--	--	--	--
100797598	LOC100797598	calmodulin-binding protein 60 B%2C transcript variant X1 && Q9FKL6.1 RecName: Full=Calmodulin-binding protein 60 B && PF07887:Calmodulin binding protein-like	1.03065	1.12397	0.546606	0.908001	0.578476	0.968364	0.254811	22.3317	0.916034	453.477	385.08	370.184	24.3699	37.0936	68.526	98.2123	98.7232	122.505	GO:0006950||GO:0008150||GO:0050896	response to stress||biological_process||response to stimulus			GO:0005516||GO:0005515||GO:0003674||GO:0005488	calmodulin binding||protein binding||molecular_function||binding	--	--
100785058	LOC100785058	uncharacterized LOC100785058%2C transcript variant X1 && - && PF13902:R3H-associated N-terminal domain	22.8832	21.1709	23.0374	18.3133	19.9477	17.2583	28.7318	95.927	18.9654	423.817	187.757	268.642	76.8185	70.9616	191.151	63.7488	78.1741	57.0023					GO:0003676||GO:0003674||GO:0005488||GO:0097159||GO:1901363	nucleic acid binding||molecular_function||binding||organic cyclic compound binding||heterocyclic compound binding	--	--
100801213	LOC100801213	phosphatidylinositol:ceramide inositolphosphotransferase 1 && Q9M325.1 RecName: Full=Phosphatidylinositol:ceramide inositolphosphotransferase 1; AltName: Full=Inositol-phosphorylceramide synthase 1; Short=AtIPCS1; Short=IPC synthase 1; AltName: Full=Prote	5.74505	7.84792	8.53176	3.72435	4.23875	4.50199	4.18588	126.373	12.6002	405.535	233.413	227.053	114.605	29.6978	174.138	90.594	115.175	113.195	--	--	--	--	--	--	--	--
547480	2014-01-01	syringolide-induced protein 14-1-1 && Q9SGS5.1 RecName: Full=Uncharacterized protein At1g76070 && -	8.51043	29.5259	21.0493	0.840701	1.24109	2.28073	5.91043	81.5085	15.3248	443.204	347.006	339.149	25.7384	10.7457	49.6102	108.112	94.6156	80.7252	--	--	--	--	--	--	--	--
100776472	LOC100776472	protein NRT1/ PTR FAMILY 2.13 && Q8RX77.1 RecName: Full=Protein NRT1/ PTR FAMILY 2.13; Short=AtNPF2.13; AltName: Full=Nitrate transporter 1.7 && PF00854:POT family	67.8918	80.9071	52.362	60.4406	72.9739	51.1989	17.7855	16.3622	21.4531	230.459	190.926	184.12	122.31	130.318	145.878	81.4773	76.2381	57.8605	GO:0006810||GO:0008150||GO:0051179||GO:0051234	transport||biological_process||localization||establishment of localization	GO:0016020||GO:0005575	membrane||cellular_component	GO:0005215||GO:0003674	transporter activity||molecular_function	--	--
100808020	LOC100808020	protein RETICULATA-RELATED 4%2C chloroplastic && Q94CJ5.1 RecName: Full=Protein RETICULATA-RELATED 4, chloroplastic; Flags: Precursor && PF11891:Domain of unknown function (DUF3411)	137.811	142.157	133.049	134.228	131.734	135.831	144.8	100.464	125.542	21.9164	22.1499	20.182	47.6513	51.9027	44.2923	100.166	83.5851	76.6918	--	--	--	--	--	--	--	--
100810449	LOC100810449	F-box protein At1g61340 && Q8GX77.1 RecName: Full=F-box protein At1g61340 && -	117.305	112.73	120.591	36.4585	38.7047	34.732	23.2134	63.419	19.035	250.124	170.266	148.177	55.1242	38.0092	146.056	101.498	77.8346	98.7633					GO:0005515||GO:0003674||GO:0005488	protein binding||molecular_function||binding	--	--
106798964	LOC106798964	G-type lectin S-receptor-like serine/threonine-protein kinase At4g27290%2C transcript variant X1 && O81832.4 RecName: Full=G-type lectin S-receptor-like serine/threonine-protein kinase At4g27290; Flags: Precursor && PF01453:D-mannose binding lectin|PF0095	5.28764	9.90082	8.33063	6.61702	6.22071	7.48318	5.30683	86.9751	33.3827	264.737	220.541	278.366	93.3995	48.6496	157.346	110.388	146.564	161.544	GO:0048544||GO:0006468||GO:0000003||GO:0007154||GO:0008037||GO:0008150||GO:0009856||GO:0009875||GO:0009987||GO:0022414||GO:0032501||GO:0044706||GO:0051704||GO:0008152||GO:0006464||GO:0006793||GO:0006796||GO:0006807||GO:0016310||GO:0019538||GO:0036211||GO:	recognition of pollen||protein phosphorylation||reproduction||cell communication||cell recognition||biological_process||pollination||pollen-pistil interaction||cellular process||reproductive process||multicellular organismal process||multi-multicellular o			GO:0004672||GO:0003674||GO:0003824||GO:0016301||GO:0016740||GO:0016772||GO:0016773||GO:0140096	protein kinase activity||molecular_function||catalytic activity||kinase activity||transferase activity||transferase activity, transferring phosphorus-containing groups||phosphotransferase activity, alcohol group as acceptor||catalytic activity, acting on	--	--
100812132	LOC100812132	40S ribosomal protein S4-1-like && Q93VH9.1 RecName: Full=40S ribosomal protein S4-1 && PF01479:S4 domain|PF16121:40S ribosomal protein S4 C-terminus|PF00467:KOW motif|PF08071:RS4NT (NUC023) domain|PF00900:Ribosomal family S4e	35.5778	33.0045	36.7855	27.8381	26.6296	30.2613	58.0406	46.5915	46.9128	184.949	198.62	168.63	69.6258	116.815	150.618	142.06	132.294	136.476					GO:0003723||GO:0003674||GO:0003676||GO:0005488||GO:0097159||GO:1901363	RNA binding||molecular_function||nucleic acid binding||binding||organic cyclic compound binding||heterocyclic compound binding	gmx03010	Ribosome
100301879	LOC100301879	peroxisomal adenine nucleotide carrier 1 && B6ZJZ9.1 RecName: Full=Peroxisomal adenine nucleotide carrier 1; Short=GmPNC1 && PF00153:Mitochondrial carrier protein	19.3844	30.083	19.9432	6.06504	18.5601	3.17597	2.54957	24.9262	2.20695	358.289	297.724	287.886	72.2927	99.473	144.258	80.7044	87.2018	85.3897	--	--	--	--	--	--	--	--
100778677	LOC100778677	dnaJ protein homolog && P43644.1 RecName: Full=DnaJ protein homolog ANJ1; Flags: Precursor && PF00684:DnaJ central domain|PF00226:DnaJ domain|PF01556:DnaJ C terminal domain	78.5133	72.3179	63.9942	48.462	47.9467	45.0422	45.7987	66.1815	64.3446	220.575	173.246	170.849	49.8322	78.7246	104.793	100.067	101.433	104.262	GO:0006457||GO:0008150||GO:0009987	protein folding||biological_process||cellular process			GO:0031072||GO:0051082||GO:0005515||GO:0003674||GO:0005488	heat shock protein binding||unfolded protein binding||protein binding||molecular_function||binding	gmx04141	Protein processing in endoplasmic reticulum
100786554	MPK4B	mitogen-activated protein kinase MPk4b && Q40353.1 RecName: Full=Mitogen-activated protein kinase homolog MMK2 && PF00069:Protein kinase domain	8.19362	10.7534	9.40914	10.4226	10.8276	11.9759	14.6332	139.393	23.8129	355.923	219.133	210.215	104.393	52.5514	141.584	85.6024	106.266	120.83	GO:0006468||GO:0008152||GO:0006464||GO:0006793||GO:0006796||GO:0006807||GO:0008150||GO:0009987||GO:0016310||GO:0019538||GO:0036211||GO:0043170||GO:0043412||GO:0044237||GO:0044238||GO:0044260||GO:0044267||GO:0071704||GO:1901564	protein phosphorylation||metabolic process||cellular protein modification process||phosphorus metabolic process||phosphate-containing compound metabolic process||nitrogen compound metabolic process||biological_process||cellular process||phosphorylation||p			GO:0004672||GO:0005524||GO:0003674||GO:0003824||GO:0016301||GO:0016740||GO:0016772||GO:0016773||GO:0140096||GO:0000166||GO:0005488||GO:0008144||GO:0017076||GO:0030554||GO:0032553||GO:0032555||GO:0032559||GO:0035639||GO:0036094||GO:0043167||GO:0043168||GO:	protein kinase activity||ATP binding||molecular_function||catalytic activity||kinase activity||transferase activity||transferase activity, transferring phosphorus-containing groups||phosphotransferase activity, alcohol group as acceptor||catalytic activit	gmx04016||gmx04626	MAPK signaling pathway - plant||Plant-pathogen interaction
100796281	LOC100796281	polyneuridine-aldehyde esterase-like && Q6RYA0.1 RecName: Full=Salicylic acid-binding protein 2; Short=NtSABP2; AltName: Full=Methyl salicylate esterase && PF12697:Alpha/beta hydrolase family	0.717025	0.870319	1.77374	0.102141	0.594526	0.462572	1.82443	62.3057	2.19247	333.528	194.167	222.99	123.288	34.7388	164.25	141.368	154.156	191.152	--	--	--	--	--	--	--	--
100815545	LOC100815545	polyubiquitin 3 && P0CH04.1 RecName: Full=Polyubiquitin; Contains: RecName: Full=Ubiquitin; Flags: Precursor >P0CH05.1 RecName: Full=Polyubiquitin; Contains: RecName: Full=Ubiquitin; Flags: Precursor && PF00240:Ubiquitin family	22.8547	22.1215	13.63	4.95405	3.25468	3.50264	13.913	42.9186	7.79007	368.318	205.654	234.3	84.0633	23.8708	56.8062	150.208	169.084	201.941					GO:0005515||GO:0003674||GO:0005488	protein binding||molecular_function||binding	gmx04120	Ubiquitin mediated proteolysis
100785193	LOC100785193	protein PSK SIMULATOR 2%2C transcript variant X1 && - && PF05003:Protein of unknown function (DUF668)|PF11961:Domain of unknown function (DUF3475)	9.4459	13.6755	9.30232	16.0634	14.1666	14.9485	20.73	57.6588	34.2043	198.015	190.762	212.217	109.23	186.294	200.893	103.056	117.35	115.01	--	--	--	--	--	--	--	--
100305817	LOC100305817	uncharacterized LOC100305817 && Q6P8E9.1 RecName: Full=NHP2-like protein 1; AltName: Full=High mobility group-like nuclear protein 2 homolog 1; AltName: Full=U4/U6.U5 small nuclear ribonucleoprotein SNU13; AltName: Full=U4/U6.U5 tri-snRNP 15.5 kDa protein	69.6285	73.8705	57.1732	64.4408	52.6699	58.3603	85.4541	66.7022	61.0462	147.194	155.435	157.669	77.3246	90.5303	118.725	100.749	92.0163	91.7616	--	--	--	--	--	--	gmx03008||gmx03040	Ribosome biogenesis in eukaryotes||Spliceosome
100194423	HSP90-1	heat shock protein 90-1 && P55737.1 RecName: Full=Heat shock protein 90-2; Short=AtHSP90.2; Short=AtHsp90-2; AltName: Full=Heat shock protein 81-2; Short=Hsp81-2; AltName: Full=Protein EARLY-RESPONSIVE TO DEHYDRATION 8; AltName: Full=Protein LOSS OF RECOG	89.1742	73.057	71.0996	39.6757	34.0074	36.7755	76.0528	74.7785	69.7467	171.323	180.159	210.13	71.2563	95.5926	66.6795	92.402	76.8203	87.1086	GO:0006457||GO:0006950||GO:0008150||GO:0009987||GO:0050896	protein folding||response to stress||biological_process||cellular process||response to stimulus			GO:0005524||GO:0051082||GO:0000166||GO:0003674||GO:0005488||GO:0008144||GO:0017076||GO:0030554||GO:0032553||GO:0032555||GO:0032559||GO:0035639||GO:0036094||GO:0043167||GO:0043168||GO:0097159||GO:0097367||GO:1901265||GO:1901363||GO:0005515	ATP binding||unfolded protein binding||nucleotide binding||molecular_function||binding||drug binding||purine nucleotide binding||adenyl nucleotide binding||ribonucleotide binding||purine ribonucleotide binding||adenyl ribonucleotide binding||purine ribonu	gmx04141||gmx04626	Protein processing in endoplasmic reticulum||Plant-pathogen interaction
100306489	LOC100306489	uncharacterized LOC100306489 && Q9ZP41.1 RecName: Full=EG45-like domain containing protein; AltName: Full=Blight-associated protein p12; AltName: Full=Plant natriuretic peptide; Short=PNP; Flags: Precursor && PF03330:Rare lipoprotein A (RlpA)-like double-	46.179	93.4314	87.6034	42.5821	51.9991	35.712	27.273	108.987	35.7108	293.755	232.411	184.881	31.1437	12.685	99.3369	86.7699	66.3587	77.5291	--	--	--	--	--	--	--	--
100802077	LOC100802077	serine/threonine-protein kinase STY13%2C transcript variant X1 && Q2MHE4.1 RecName: Full=Serine/threonine-protein kinase HT1; AltName: Full=High leaf temperature protein 1 && PF07714:Protein tyrosine kinase	93.4889	105.139	78.9894	72.0319	69.9037	70.4668	81.012	78.1182	74.034	119.087	107.415	110.477	89.9768	87.3052	93.6542	86.7821	94.658	98.0575	GO:0006468||GO:0008152||GO:0006464||GO:0006793||GO:0006796||GO:0006807||GO:0008150||GO:0009987||GO:0016310||GO:0019538||GO:0036211||GO:0043170||GO:0043412||GO:0044237||GO:0044238||GO:0044260||GO:0044267||GO:0071704||GO:1901564	protein phosphorylation||metabolic process||cellular protein modification process||phosphorus metabolic process||phosphate-containing compound metabolic process||nitrogen compound metabolic process||biological_process||cellular process||phosphorylation||p			GO:0004672||GO:0003674||GO:0003824||GO:0016301||GO:0016740||GO:0016772||GO:0016773||GO:0140096	protein kinase activity||molecular_function||catalytic activity||kinase activity||transferase activity||transferase activity, transferring phosphorus-containing groups||phosphotransferase activity, alcohol group as acceptor||catalytic activity, acting on	--	--
100795898	BES1-9	protein BRI1-EMS-SUPPRESSOR 1%2C transcript variant X1 && Q9ZV88.1 RecName: Full=BES1/BZR1 homolog protein 4 && PF05687:BES1/BZR1 plant transcription factor, N-terminal	67.4694	105.337	76.7423	22.0705	28.7238	22.4581	10.7708	68.4566	32.4143	341.707	221.307	183.48	41.0712	26.429	102.63	80.0324	91.7379	83.6277	--	--	--	--	--	--	--	--
100792343	LOC100792343	TOM1-like protein 4%2C transcript variant X1 && Q9JJ50.1 RecName: Full=Hepatocyte growth factor-regulated tyrosine kinase substrate; AltName: Full=SNAP-25-interacting protein Hrs-2 && PF03127:GAT domain|PF00790:VHS domain	27.9766	33.2925	23.4274	29.7188	29.0672	27.2077	15.2539	82.6818	28.8171	298.041	165.415	168.305	67.2114	69.7026	163.187	101.866	140.149	130.37	GO:0006886||GO:0008104||GO:0006810||GO:0008150||GO:0015031||GO:0015833||GO:0033036||GO:0034613||GO:0042886||GO:0045184||GO:0046907||GO:0051179||GO:0051234||GO:0051641||GO:0051649||GO:0070727||GO:0071702||GO:0071705	intracellular protein transport||protein localization||transport||biological_process||protein transport||peptide transport||macromolecule localization||cellular protein localization||amide transport||establishment of protein localization||intracellular tr	GO:0005622||GO:0005575||GO:0005623||GO:0044464	intracellular||cellular_component||cell||cell part			--	--
732589	WRKY33	WRKY transcription factor 33 && Q9SJA8.2 RecName: Full=Probable WRKY transcription factor 17; AltName: Full=WRKY DNA-binding protein 17 && PF10533:Plant zinc cluster domain|PF03106:WRKY DNA -binding domain	40.716	51.1604	59.2241	16.9128	29.5737	21.7841	15.1147	86.283	26.5421	333.169	198.961	213.232	40.4509	46.1437	156.475	82.7689	101.883	78.4766	GO:0006355||GO:0008152||GO:0006139||GO:0006351||GO:0006725||GO:0006807||GO:0008150||GO:0009058||GO:0009059||GO:0009889||GO:0009987||GO:0010467||GO:0010468||GO:0010556||GO:0016070||GO:0018130||GO:0019219||GO:0019222||GO:0019438||GO:0031323||GO:0031326||GO:	regulation of transcription, DNA-templated||metabolic process||nucleobase-containing compound metabolic process||transcription, DNA-templated||cellular aromatic compound metabolic process||nitrogen compound metabolic process||biological_process||biosynthe			GO:0003700||GO:0043565||GO:0003674||GO:0140110||GO:0003676||GO:0003677||GO:0005488||GO:0097159||GO:1901363	DNA-binding transcription factor activity||sequence-specific DNA binding||molecular_function||transcription regulator activity||nucleic acid binding||DNA binding||binding||organic cyclic compound binding||heterocyclic compound binding	--	--
100795656	LOC100795656	calmodulin-1 && A2WNH1.2 RecName: Full=Calmodulin-3; Short=CaM-3 && PF13499:EF-hand domain pair	0.0911071	1.23855	4.1004	1.24591	1.13313	0.62694	3.44066	66.5432	1.28029	424.094	282.903	335.255	72.8366	18.2349	96.695	75.3567	107.433	105.297					GO:0005509||GO:0003674||GO:0005488||GO:0046872||GO:0043167||GO:0043169	calcium ion binding||molecular_function||binding||metal ion binding||ion binding||cation binding	gmx04016||gmx04070||gmx04626	MAPK signaling pathway - plant||Phosphatidylinositol signaling system||Plant-pathogen interaction
100790234	LOC100790234	mitochondrial uncoupling protein 4 && Q9SB52.1 RecName: Full=Mitochondrial uncoupling protein 4; Short=AtPUMP4; AltName: Full=Mitochondrial dicarboxylate carrier 2 && PF00153:Mitochondrial carrier protein	29.8173	42.0881	60.4042	4.94429	17.1052	9.00055	19.4129	92.6843	50.5748	395.428	280.708	164.516	3.82083	4.09084	25.055	135.958	138.846	113.611	--	--	--	--	--	--	--	--
100793715	LOC100793715	glucan endo-1%2C3-beta-glucosidase && P52409.1 RecName: Full=Glucan endo-1,3-beta-glucosidase; AltName: Full=(1->3)-beta-glucan endohydrolase; Short=(1->3)-beta-glucanase; AltName: Full=Beta-1,3-endoglucanase; Flags: Precursor && PF07983:X8 domain|PF00332	25.2918	53.8271	32.4133	15.7929	40.5489	20.9646	7.07967	40.6363	12.6439	427.642	251.622	217.73	23.6584	32.4589	140.774	83.7466	91.1853	67.5821	GO:0005975||GO:0008152||GO:0008150||GO:0044238||GO:0071704	carbohydrate metabolic process||metabolic process||biological_process||primary metabolic process||organic substance metabolic process			GO:0004553||GO:0003674||GO:0003824||GO:0016787||GO:0016798	hydrolase activity, hydrolyzing O-glycosyl compounds||molecular_function||catalytic activity||hydrolase activity||hydrolase activity, acting on glycosyl bonds	--	--
novel.957	-	- && Q40392.1 RecName: Full=TMV resistance protein N && PF00931:NB-ARC domain|PF01582:TIR domain	43.4474	70.7458	40.8189	13.1367	20.5727	16.5492	10.1112	67.2803	30.4513	300.843	275.612	242.586	46.8415	31.1537	85.1113	90.7166	108.95	89.5896	GO:0007165||GO:0007154||GO:0008150||GO:0009987||GO:0023052||GO:0050789||GO:0050794||GO:0050896||GO:0051716||GO:0065007	signal transduction||cell communication||biological_process||cellular process||signaling||regulation of biological process||regulation of cellular process||response to stimulus||cellular response to stimulus||biological regulation			GO:0043531||GO:0005515||GO:0000166||GO:0003674||GO:0005488||GO:0017076||GO:0030554||GO:0032553||GO:0032555||GO:0032559||GO:0036094||GO:0043167||GO:0043168||GO:0097159||GO:0097367||GO:1901265||GO:1901363	ADP binding||protein binding||nucleotide binding||molecular_function||binding||purine nucleotide binding||adenyl nucleotide binding||ribonucleotide binding||purine ribonucleotide binding||adenyl ribonucleotide binding||small molecule binding||ion binding|	--	--
100814141	LOC100814141	cell division cycle protein 48 homolog && P54774.1 RecName: Full=Cell division cycle protein 48 homolog; AltName: Full=Valosin-containing protein homolog; Short=VCP && PF00004:ATPase family associated with various cellular activities (AAA)|PF02359:Cell di	18.8849	16.6329	22.063	29.047	25.4289	27.8232	42.8106	66.1191	50.3682	220.56	157.869	168.232	104.481	128.027	114.772	112.999	135.465	140.746					GO:0005524||GO:0000166||GO:0003674||GO:0005488||GO:0008144||GO:0017076||GO:0030554||GO:0032553||GO:0032555||GO:0032559||GO:0035639||GO:0036094||GO:0043167||GO:0043168||GO:0097159||GO:0097367||GO:1901265||GO:1901363	ATP binding||nucleotide binding||molecular_function||binding||drug binding||purine nucleotide binding||adenyl nucleotide binding||ribonucleotide binding||purine ribonucleotide binding||adenyl ribonucleotide binding||purine ribonucleoside triphosphate bind	gmx04141	Protein processing in endoplasmic reticulum
100797840	LOC100797840	F-box protein SKP2A%2C transcript variant X1 && Q9LPL4.1 RecName: Full=F-box protein SKP2A; AltName: Full=FBL5-like protein; Short=AtFBL5; AltName: Full=SKP2-like protein 1; Short=AtSKP2;1 && PF00646:F-box domain	126.238	94.2817	91.0022	127.842	115.278	130.709	108.853	70.9043	65.4382	15.929	25.4086	29.3751	118.974	121.83	82.002	67.6851	140.03	47.2263					GO:0005515||GO:0003674||GO:0005488	protein binding||molecular_function||binding	gmx04120	Ubiquitin mediated proteolysis
100807969	LOC100807969	coatomer subunit beta'-2%2C transcript variant X1 && O35142.3 RecName: Full=Coatomer subunit beta'; AltName: Full=Beta'-coat protein; Short=Beta'-COP; AltName: Full=p102 && PF00400:WD domain, G-beta repeat	5.22572	11.9137	5.87433	5.04902	0.941944	1.40713	12.1586	191.445	13.942	353.12	357.759	169.583	47.7575	38.3877	239.019	32.4394	51.843	36.2893					GO:0005515||GO:0003674||GO:0005488	protein binding||molecular_function||binding	--	--
100819104	LOC100819104	cinnamoyl-CoA reductase-like SNL6 && Q0JKZ0.1 RecName: Full=Cinnamoyl-CoA reductase-like SNL6; AltName: Full=Protein SUPPRESSOR OF NH1-MEDIATED LESION 6 && PF01073:3-beta hydroxysteroid dehydrogenase/isomerase family	16.8807	15.1725	12.1235	11.3873	10.5843	8.79014	12.2747	142.797	28.3179	359.939	239.387	249.122	68.674	41.6421	110.346	76.2823	91.9671	78.005	GO:0006694||GO:0055114||GO:0008152||GO:0006629||GO:0008150||GO:0008202||GO:0008610||GO:0009058||GO:0044238||GO:0071704||GO:1901360||GO:1901362||GO:1901576	steroid biosynthetic process||oxidation-reduction process||metabolic process||lipid metabolic process||biological_process||steroid metabolic process||lipid biosynthetic process||biosynthetic process||primary metabolic process||organic substance metabolic			GO:0003854||GO:0016616||GO:0003674||GO:0003824||GO:0016491||GO:0016229||GO:0016614||GO:0033764	3-beta-hydroxy-delta5-steroid dehydrogenase activity||oxidoreductase activity, acting on the CH-OH group of donors, NAD or NADP as acceptor||molecular_function||catalytic activity||oxidoreductase activity||steroid dehydrogenase activity||oxidoreductase ac	--	--
novel.403	-	- && - && -	66.067	129.511	108.04	23.2631	25.3325	20.477	17.3213	18.8547	9.62556	243.826	215.455	172.036	78.7798	69.6056	112.503	84.8858	65.9897	110.959	--	--	--	--	--	--	--	--
106799700	LOC106799700	NF-X1-type zinc finger protein NFXL1 && Q9SY59.1 RecName: Full=NF-X1-type zinc finger protein NFXL1; Short=AtNFXL1 && -	2.06202	1.69186	5.342	3.74342	3.53875	2.85989	4.0458	100.081	4.46755	527.323	214.283	222.319	38.6101	57.9889	232.981	36.1322	75.9252	32.7556	--	--	--	--	--	--	--	--
100127367	WRKY5	WRKY transcription factor 5%2C transcript variant X2 && Q8S8P5.2 RecName: Full=Probable WRKY transcription factor 33; AltName: Full=WRKY DNA-binding protein 33 && PF03106:WRKY DNA -binding domain	38.2329	63.2014	52.9434	6.49125	19.4075	12.6642	7.123	154.462	68.1758	261.54	258.557	196.135	56.1604	24.8393	101.568	80.3766	88.3684	73.5434	GO:0006355||GO:0008152||GO:0006139||GO:0006351||GO:0006725||GO:0006807||GO:0008150||GO:0009058||GO:0009059||GO:0009889||GO:0009987||GO:0010467||GO:0010468||GO:0010556||GO:0016070||GO:0018130||GO:0019219||GO:0019222||GO:0019438||GO:0031323||GO:0031326||GO:	regulation of transcription, DNA-templated||metabolic process||nucleobase-containing compound metabolic process||transcription, DNA-templated||cellular aromatic compound metabolic process||nitrogen compound metabolic process||biological_process||biosynthe			GO:0003700||GO:0043565||GO:0003674||GO:0140110||GO:0003676||GO:0003677||GO:0005488||GO:0097159||GO:1901363	DNA-binding transcription factor activity||sequence-specific DNA binding||molecular_function||transcription regulator activity||nucleic acid binding||DNA binding||binding||organic cyclic compound binding||heterocyclic compound binding	gmx04016||gmx04626	MAPK signaling pathway - plant||Plant-pathogen interaction
100804100	LOC100804100	mitogen-activated protein kinase kinase 9 && Q9FX43.1 RecName: Full=Mitogen-activated protein kinase kinase 9; Short=AtMKK9; Short=MAP kinase kinase 9 && PF00069:Protein kinase domain	51.8251	81.5353	81.1406	89.2075	177.088	76.1483	120.464	97.1439	82.9638	42.4494	43.0811	48.4361	40.7542	80.4194	146.182	106.605	104.784	91.6627	GO:0006468||GO:0008152||GO:0006464||GO:0006793||GO:0006796||GO:0006807||GO:0008150||GO:0009987||GO:0016310||GO:0019538||GO:0036211||GO:0043170||GO:0043412||GO:0044237||GO:0044238||GO:0044260||GO:0044267||GO:0071704||GO:1901564	protein phosphorylation||metabolic process||cellular protein modification process||phosphorus metabolic process||phosphate-containing compound metabolic process||nitrogen compound metabolic process||biological_process||cellular process||phosphorylation||p			GO:0004672||GO:0005524||GO:0003674||GO:0003824||GO:0016301||GO:0016740||GO:0016772||GO:0016773||GO:0140096||GO:0000166||GO:0005488||GO:0008144||GO:0017076||GO:0030554||GO:0032553||GO:0032555||GO:0032559||GO:0035639||GO:0036094||GO:0043167||GO:0043168||GO:	protein kinase activity||ATP binding||molecular_function||catalytic activity||kinase activity||transferase activity||transferase activity, transferring phosphorus-containing groups||phosphotransferase activity, alcohol group as acceptor||catalytic activit	gmx04016	MAPK signaling pathway - plant
100785400	LOC100785400	scarecrow-like protein 21 && Q9LDL7.1 RecName: Full=Scarecrow-like transcription factor PAT1; AltName: Full=GRAS family protein 29; Short=AtGRAS-29; AltName: Full=Protein PHYTOCHROME A SIGNAL TRANSDUCTION 1 && PF03514:GRAS domain family	119.211	131.73	123.948	60.1191	83.1555	58.8212	18.8394	60.139	28.3675	208.534	162.112	184.059	33.9519	39.4661	78.4547	53.5007	66.8441	49.9432	--	--	--	--	--	--	--	--
778040	MYB76	MYB transcription factor MYB76 && Q9LDE1.1 RecName: Full=Transcription factor MYB108; AltName: Full=Myb-related protein 108; Short=AtMYB108; AltName: Full=Protein BOTRYTIS-SUSCEPTIBLE 1 && PF00249:Myb-like DNA-binding domain	16.7323	7.41619	8.26252	3.8369	3.28716	4.56352	11.524	87.5085	19.6627	346.909	188.88	200.696	91.9093	86.632	185.011	92.8191	103.333	99.945					GO:0003677||GO:0003674||GO:0003676||GO:0005488||GO:0097159||GO:1901363	DNA binding||molecular_function||nucleic acid binding||binding||organic cyclic compound binding||heterocyclic compound binding	--	--
100818117	LOC100818117	clathrin light chain 1 && Q7XKE9.1 RecName: Full=Clathrin light chain 1 && PF01086:Clathrin light chain	63.8987	80.0168	50.082	50.6789	63.139	46.8555	48.8302	76.3726	46.2231	182.143	125.638	137.318	66.9192	83.1785	146.7	94.2843	91.8771	103.919	GO:0006886||GO:0016192||GO:0008104||GO:0006810||GO:0008150||GO:0015031||GO:0015833||GO:0033036||GO:0034613||GO:0042886||GO:0045184||GO:0046907||GO:0051179||GO:0051234||GO:0051641||GO:0051649||GO:0070727||GO:0071702||GO:0071705	intracellular protein transport||vesicle-mediated transport||protein localization||transport||biological_process||protein transport||peptide transport||macromolecule localization||cellular protein localization||amide transport||establishment of protein lo	GO:0030130||GO:0030132||GO:0005622||GO:0005575||GO:0016020||GO:0005623||GO:0005737||GO:0043231||GO:0005794||GO:0005798||GO:0030133||GO:0030658||GO:0012505||GO:0012506||GO:0012510||GO:0030117||GO:0030118||GO:0030120||GO:0030125||GO:0030135||GO:0030136||GO:	clathrin coat of trans-Golgi network vesicle||clathrin coat of coated pit||intracellular||cellular_component||membrane||cell||cytoplasm||intracellular membrane-bounded organelle||Golgi apparatus||Golgi-associated vesicle||transport vesicle||transport vesi	GO:0005198||GO:0003674	structural molecule activity||molecular_function	--	--
100526922	LOC100526922	uncharacterized LOC100526922 && O64644.1 RecName: Full=Histone deacetylase complex subunit SAP18; AltName: Full=18 kDa Sin3-associated polypeptide && PF06487:Sin3 associated polypeptide p18 (SAP18)	99.3166	135.673	119.69	97.811	104.618	99.8593	111.254	61.6499	66.776	63.8171	65.9109	52.734	60.8433	57.2543	84.5939	100.296	87.0839	82.7265	--	--	--	--	--	--	gmx03013||gmx03015	RNA transport||mRNA surveillance pathway
100813121	LOC100813121	chloroplastic import inner membrane translocase subunit HP30-2 && - && PF00536:SAM domain (Sterile alpha motif)|PF02466:Tim17/Tim22/Tim23/Pmp24 family	37.4145	47.806	55.9999	55.2534	47.3277	43.7542	57.1609	73.9982	42.8479	263.453	115.268	125.675	56.6853	46.3801	140.048	101.228	131.437	107.75					GO:0005515||GO:0003674||GO:0005488	protein binding||molecular_function||binding	--	--
100794830	LOC100794830	zinc finger A20 and AN1 domain-containing stress-associated protein 5 && Q9LHJ8.1 RecName: Full=Zinc finger A20 and AN1 domain-containing stress-associated protein 5; Short=AtSAP5 && PF01428:AN1-like Zinc finger	84.4919	101.782	96.0058	63.6229	71.8791	64.1716	61.8427	98.282	58.6288	169.535	124.949	106.504	47.7192	40.364	109.498	90.451	85.1982	73.7849					GO:0008270||GO:0003674||GO:0005488||GO:0046872||GO:0043167||GO:0043169||GO:0046914	zinc ion binding||molecular_function||binding||metal ion binding||ion binding||cation binding||transition metal ion binding	--	--
100780484	LOC100780484	transmembrane protein 184A%2C transcript variant X1 && A2VDL9.1 RecName: Full=Transmembrane protein 184B && PF03619:Organic solute transporter Ostalpha	6.54675	10.5246	7.59251	9.17044	6.51394	7.50842	17.1255	102.007	17.8319	278.754	195.394	202.951	84.0621	76.2619	191.888	104.18	107.427	121.975	--	--	--	--	--	--	--	--
100790768	LOC100790768	protein FAM133%2C transcript variant X2 && - && -	135.045	159.104	103.021	29.7185	39.4455	31.2225	29.312	60.6123	29.644	212.901	218.978	178.1	39.1724	34.7591	53.5404	61.7411	66.7232	59.7525	--	--	--	--	--	--	--	--
100801722	LOC100801722	probable protein phosphatase 2C 9 && Q9LME4.1 RecName: Full=Probable protein phosphatase 2C 9; Short=AtPP2C09; AltName: Full=Phytochrome-associated protein phosphatase 2C; Short=PAPP2C && PF00481:Protein phosphatase 2C	34.1418	27.8368	25.799	30.1453	29.0793	34.134	40.3635	73.9738	47.8693	256.233	159.333	170.577	99.0993	95.8465	130.189	86.4198	97.2459	99.5008					GO:0003824||GO:0003674	catalytic activity||molecular_function	--	--
113001484	LOC113001484	uncharacterized LOC113001484 && B9A1Q4.1 RecName: Full=Glycinol 4-dimethylallyltransferase; AltName: Full=Dimethylallyl diphosphate:(6aS,11aS)-(-)-3,9,6a-trihydroxypterocarpan ((-)-glycinol) 4-dimethylallyltransferase; AltName: Full=Glyceollin synthase; A	1.20536	0.865115	1.2546	1.50055	0.41281	2.36665	11.0748	62.1945	36.3114	206.728	149.941	214.131	200.92	217.276	88.0209	82.5341	124.138	134.21	--	--	--	--	--	--	gmx00130||gmx01100||gmx01110	Ubiquinone and other terpenoid-quinone biosynthesis||Metabolic pathways||Biosynthesis of secondary metabolites
100814826	IMAT1	isoflavone malonyltransferase IMaT1 && Q940Z5.1 RecName: Full=Phenolic glucoside malonyltransferase 1 && PF02458:Transferase family	0.706257	0.864704	0.352852	4.33046	4.15011	3.38088	3.89838	78.8849	5.68156	368.81	156.663	229.908	73.9502	75.1345	210.859	83.7974	118.896	113.3					GO:0016747||GO:0003674||GO:0003824||GO:0016740||GO:0016746	transferase activity, transferring acyl groups other than amino-acyl groups||molecular_function||catalytic activity||transferase activity||transferase activity, transferring acyl groups	--	--
100785388	LOC100785388	probable protein phosphatase 2C 49 && Q3EAF9.1 RecName: Full=Probable protein phosphatase 2C 49; Short=AtPP2C49 && PF00481:Protein phosphatase 2C	83.4223	113.827	83.6877	17.2067	24.3408	21.6314	13.417	54.2459	20.29	317.345	239.511	181.248	30.2707	19.164	78.2129	82.0406	79.5695	72.7709					GO:0003824||GO:0003674	catalytic activity||molecular_function	--	--
100790997	CHS9	chalcone synthase 9 && P24826.1 RecName: Full=Chalcone synthase 1; AltName: Full=Naringenin-chalcone synthase 1 && PF02797:Chalcone and stilbene synthases, C-terminal domain|PF00195:Chalcone and stilbene synthases, N-terminal domain	1.68898	3.13433	3.30656	0.673669	0.217845	0.742547	1.74917	115.27	16.5556	264.07	229.327	200.527	68.8792	32.3575	99.1491	168.264	126.713	198.214	GO:0008152||GO:0008150	metabolic process||biological_process			GO:0003824||GO:0003674	catalytic activity||molecular_function	gmx00941||gmx01100||gmx01110||gmx04712	Flavonoid biosynthesis||Metabolic pathways||Biosynthesis of secondary metabolites||Circadian rhythm - plant
547963	LOC547963	cytosolic malate dehydrogenase && O48905.1 RecName: Full=Malate dehydrogenase, cytoplasmic && PF02866:lactate/malate dehydrogenase, alpha/beta C-terminal domain|PF00056:lactate/malate dehydrogenase, NAD binding domain	87.8783	94.1402	77.2672	77.5545	69.7131	65.5223	107.958	62.8603	101.22	50.6364	74.6861	57.4717	90.4666	96.848	91.7903	125.184	89.8881	104.533	GO:0005975||GO:0055114||GO:0008152||GO:0008150||GO:0044238||GO:0071704	carbohydrate metabolic process||oxidation-reduction process||metabolic process||biological_process||primary metabolic process||organic substance metabolic process			GO:0003824||GO:0016616||GO:0016491||GO:0003674||GO:0016614	catalytic activity||oxidoreductase activity, acting on the CH-OH group of donors, NAD or NADP as acceptor||oxidoreductase activity||molecular_function||oxidoreductase activity, acting on CH-OH group of donors	gmx00020||gmx00270||gmx00620||gmx00630||gmx00710||gmx01100||gmx01110||gmx01200	Citrate cycle (TCA cycle)||Cysteine and methionine metabolism||Pyruvate metabolism||Glyoxylate and dicarboxylate metabolism||Carbon fixation in photosynthetic organisms||Metabolic pathways||Biosynthesis of secondary metabolites||Carbon metabolism
100811153	LOC100811153	U-box domain-containing protein 17 && Q9C7R6.1 RecName: Full=U-box domain-containing protein 17; AltName: Full=Plant U-box protein 17 && PF04564:U-box domain|PF00514:Armadillo/beta-catenin-like repeat	68.0707	89.783	80.0602	18.1449	23.8572	23.8381	18.1549	48.7437	45.0802	247.58	223.698	212.837	14.1652	13.6477	28.1167	120.899	121.942	123.706	GO:0016567||GO:0008152||GO:0006464||GO:0006807||GO:0008150||GO:0009987||GO:0019538||GO:0032446||GO:0036211||GO:0043170||GO:0043412||GO:0044237||GO:0044238||GO:0044260||GO:0044267||GO:0070647||GO:0071704||GO:1901564	protein ubiquitination||metabolic process||cellular protein modification process||nitrogen compound metabolic process||biological_process||cellular process||protein metabolic process||protein modification by small protein conjugation||protein modification			GO:0004842||GO:0005488||GO:0005515||GO:0003674||GO:0003824||GO:0016740||GO:0019787||GO:0140096	ubiquitin-protein transferase activity||binding||protein binding||molecular_function||catalytic activity||transferase activity||ubiquitin-like protein transferase activity||catalytic activity, acting on a protein	--	--
100802457	LOC100802457	thylakoidal processing peptidase 1%2C chloroplastic && Q9M9Z2.1 RecName: Full=Probable thylakoidal processing peptidase 2, chloroplastic; AltName: Full=Signal peptidase I-2; Flags: Precursor && PF10502:Signal peptidase, peptidase S26	33.9153	36.7339	34.0431	29.4369	31.8754	28.5949	29.4811	94.9059	36.1017	256.13	162.118	171.262	54.1602	59.5811	131.239	105.437	112.745	112.745	--	--	--	--	--	--	gmx03060	Protein export
100809416	LOC100809416	NADPH-dependent aldehyde reductase-like protein%2C chloroplastic && Q08632.1 RecName: Full=Short-chain type dehydrogenase/reductase && PF00106:short chain dehydrogenase	92.7874	166.236	121.888	24.6313	20.1661	25.756	25.153	36.9675	18.0636	228.001	159.569	149.635	19.9866	45.0683	81.2698	123.316	80.5617	100.059	GO:0008152||GO:0008150	metabolic process||biological_process			GO:0016491||GO:0003674||GO:0003824	oxidoreductase activity||molecular_function||catalytic activity	gmx00061||gmx00780||gmx01100||gmx01110||gmx01212	Fatty acid biosynthesis||Biotin metabolism||Metabolic pathways||Biosynthesis of secondary metabolites||Fatty acid metabolism
100780212	LOC100780212	LAG1 longevity assurance homolog 3-like && Q6NQI8.2 RecName: Full=LAG1 longevity assurance homolog 3; Short=LAG1 homolog 3 && PF03798:TLC domain	20.3868	19.5943	19.6814	22.2254	21.4231	21.9739	21.3622	56.263	21.243	210.249	186.969	201.508	123.818	87.6712	121.169	103.285	119.831	132.711			GO:0016021||GO:0005575||GO:0016020||GO:0031224||GO:0044425	integral component of membrane||cellular_component||membrane||intrinsic component of membrane||membrane part			--	--
102661081	LOC102661081	pcbC domain-containing protein%2C transcript variant 2 && F4IY03.1 RecName: Full=Probable 2-oxoglutarate-dependent dioxygenase At3g49630 && PF14226:non-haem dioxygenase in morphine synthesis N-terminal|PF03171:2OG-Fe(II) oxygenase superfamily	46.1241	49.7397	43.6169	42.3062	40.8827	36.7064	27.7574	96.668	31.3096	225.712	181.866	161.918	52.2807	90.2259	151.213	78.1961	76.6486	77.0415	GO:0055114||GO:0008152||GO:0008150	oxidation-reduction process||metabolic process||biological_process			GO:0016491||GO:0003674||GO:0003824	oxidoreductase activity||molecular_function||catalytic activity	--	--
100791118	LOC100791118	signaling peptide TAXIMIN 2 && - && -	22.0193	37.2859	21.6046	2.13231	2.60821	2.70576	12.9863	65.8343	22.1867	308.699	303.904	211.329	37.7073	15.2251	50.4235	143.789	117.799	130.063	--	--	--	--	--	--	--	--
100780925	LOC100780925	triose phosphate/phosphate translocator%2C non-green plastid%2C chloroplastic && P52178.1 RecName: Full=Triose phosphate/phosphate translocator, non-green plastid, chloroplastic; Short=CTPT; Flags: Precursor && PF03151:Triose-phosphate Transporter family	22.505	17.3259	16.9181	15.7596	15.2304	13.5989	7.35151	48.1578	24.7125	245.113	161.603	186.228	101.298	141.264	196.44	88.1508	98.7853	107.217	--	--	--	--	--	--	--	--
100499758	LOC100499758	uncharacterized LOC100499758 && O65731.1 RecName: Full=40S ribosomal protein S5 && PF00177:Ribosomal protein S7p/S5e	35.6178	41.7125	36.1701	35.5643	28.8628	36.4868	62.9191	52.7661	51.0404	178.148	170.191	133.211	81.3469	92.1154	126.841	117.959	106.441	119.918	--	--	--	--	--	--	gmx03010	Ribosome
100788840	LOC100788840	cyclin-dependent kinase G-2%2C transcript variant X3 && Q7XUF4.2 RecName: Full=Cyclin-dependent kinase G-2; Short=CDKG;2 >A2XUW1.1 RecName: Full=Cyclin-dependent kinase G-2; Short=CDKG;2 && PF00069:Protein kinase domain	40.5576	34.0084	40.2708	34.613	41.0765	37.657	57.692	111.425	81.1415	176.484	163.96	174.74	85.0209	85.1135	105.767	75.8362	81.4567	77.7538	GO:0006468||GO:0008152||GO:0006464||GO:0006793||GO:0006796||GO:0006807||GO:0008150||GO:0009987||GO:0016310||GO:0019538||GO:0036211||GO:0043170||GO:0043412||GO:0044237||GO:0044238||GO:0044260||GO:0044267||GO:0071704||GO:1901564	protein phosphorylation||metabolic process||cellular protein modification process||phosphorus metabolic process||phosphate-containing compound metabolic process||nitrogen compound metabolic process||biological_process||cellular process||phosphorylation||p			GO:0004672||GO:0005524||GO:0003674||GO:0003824||GO:0016301||GO:0016740||GO:0016772||GO:0016773||GO:0140096||GO:0000166||GO:0005488||GO:0008144||GO:0017076||GO:0030554||GO:0032553||GO:0032555||GO:0032559||GO:0035639||GO:0036094||GO:0043167||GO:0043168||GO:	protein kinase activity||ATP binding||molecular_function||catalytic activity||kinase activity||transferase activity||transferase activity, transferring phosphorus-containing groups||phosphotransferase activity, alcohol group as acceptor||catalytic activit	--	--
100812338	LOC100812338	uncharacterized LOC100812338 && - && -	81.0782	102.614	82.0417	37.1569	46.8943	42.0889	25.1097	65.2313	28.7743	220.369	179.871	181.351	49.2586	46.8006	84.1467	72.6681	84.1325	71.785	--	--	--	--	--	--	--	--
100785773	LOC100785773	serine/threonine-protein kinase OXI1 && Q9LSF1.1 RecName: Full=Serine/threonine-protein kinase OXI1; AltName: Full=AGC serine/threonine-protein kinase subfamily 2 member 1; AltName: Full=Protein OXIDATIVE SIGNAL-INDUCIBLE 1 && PF00069:Protein kinase domai	15.0045	38.1416	19.4642	2.8466	9.28096	4.60731	2.86922	70.417	3.08262	368.597	199.202	224.757	63.6276	49.6815	171.929	69.264	111.581	71.2037	GO:0006468||GO:0008152||GO:0006464||GO:0006793||GO:0006796||GO:0006807||GO:0008150||GO:0009987||GO:0016310||GO:0019538||GO:0036211||GO:0043170||GO:0043412||GO:0044237||GO:0044238||GO:0044260||GO:0044267||GO:0071704||GO:1901564	protein phosphorylation||metabolic process||cellular protein modification process||phosphorus metabolic process||phosphate-containing compound metabolic process||nitrogen compound metabolic process||biological_process||cellular process||phosphorylation||p			GO:0004672||GO:0005524||GO:0003674||GO:0003824||GO:0016301||GO:0016740||GO:0016772||GO:0016773||GO:0140096||GO:0000166||GO:0005488||GO:0008144||GO:0017076||GO:0030554||GO:0032553||GO:0032555||GO:0032559||GO:0035639||GO:0036094||GO:0043167||GO:0043168||GO:	protein kinase activity||ATP binding||molecular_function||catalytic activity||kinase activity||transferase activity||transferase activity, transferring phosphorus-containing groups||phosphotransferase activity, alcohol group as acceptor||catalytic activit	gmx04016	MAPK signaling pathway - plant
100801665	LOC100801665	uncharacterized LOC100801665 && - && -	2.03856	0	8.21502	3.77511	1.19728	3.50701	7.98526	132.021	30.3711	220.21	168.041	159.427	71.7974	51.0016	259.721	132.118	121.265	116.47	--	--	--	--	--	--	--	--
100817819	LOC100817819	glycogen synthase kinase-3 homolog MsK-3-like && P51139.2 RecName: Full=Glycogen synthase kinase-3 homolog MsK-3 && PF00069:Protein kinase domain	24.5467	33.9095	30.0225	27.3199	33.4356	27.5823	36.3953	117.091	51.9586	269.815	156.398	163.953	88.1983	39.7979	123.417	78.6445	89.7497	94.8562	GO:0006468||GO:0008152||GO:0006464||GO:0006793||GO:0006796||GO:0006807||GO:0008150||GO:0009987||GO:0016310||GO:0019538||GO:0036211||GO:0043170||GO:0043412||GO:0044237||GO:0044238||GO:0044260||GO:0044267||GO:0071704||GO:1901564	protein phosphorylation||metabolic process||cellular protein modification process||phosphorus metabolic process||phosphate-containing compound metabolic process||nitrogen compound metabolic process||biological_process||cellular process||phosphorylation||p			GO:0004672||GO:0005524||GO:0003674||GO:0003824||GO:0016301||GO:0016740||GO:0016772||GO:0016773||GO:0140096||GO:0000166||GO:0005488||GO:0008144||GO:0017076||GO:0030554||GO:0032553||GO:0032555||GO:0032559||GO:0035639||GO:0036094||GO:0043167||GO:0043168||GO:	protein kinase activity||ATP binding||molecular_function||catalytic activity||kinase activity||transferase activity||transferase activity, transferring phosphorus-containing groups||phosphotransferase activity, alcohol group as acceptor||catalytic activit	--	--
100800221	LOC100800221	uncharacterized LOC100800221 && - && -	45.1186	53.2569	50.5076	33.4889	41.6891	35.51	59.0033	75.9757	45.4561	194.681	156.832	148.933	74.7813	65.3258	101.103	103.784	96.2106	99.9432	--	--	--	--	--	--	--	--
100810421	LOC100810421	beta-1%2C3-galactosyltransferase 7%2C transcript variant X2 && Q6NQB7.1 RecName: Full=Beta-1,3-galactosyltransferase 7 && PF01762:Galactosyltransferase|PF13334:Domain of unknown function (DUF4094)	17.3909	19.5565	17.8169	15.6307	13.2681	14.7351	9.41658	73.85	15.2487	356.811	201.939	166.073	50.1922	42.2711	158.624	91.7204	103.174	112.697	GO:0006486||GO:0008152||GO:0006464||GO:0006807||GO:0008150||GO:0009058||GO:0009059||GO:0009100||GO:0009101||GO:0009987||GO:0019538||GO:0034645||GO:0036211||GO:0043170||GO:0043412||GO:0043413||GO:0044237||GO:0044238||GO:0044249||GO:0044260||GO:0044267||GO:	protein glycosylation||metabolic process||cellular protein modification process||nitrogen compound metabolic process||biological_process||biosynthetic process||macromolecule biosynthetic process||glycoprotein metabolic process||glycoprotein biosynthetic p	GO:0016020||GO:0005575	membrane||cellular_component	GO:0008378||GO:0003674||GO:0003824||GO:0016740||GO:0016757||GO:0016758	galactosyltransferase activity||molecular_function||catalytic activity||transferase activity||transferase activity, transferring glycosyl groups||transferase activity, transferring hexosyl groups	--	--
100802533	LOC100802533	ATP-dependent Clp protease proteolytic subunit 5%2C chloroplastic && Q9S834.1 RecName: Full=ATP-dependent Clp protease proteolytic subunit 5, chloroplastic; AltName: Full=Endopeptidase ClpP5; Short=nClpP5; AltName: Full=nClpP1; Flags: Precursor && PF00574	112.508	92.7972	80.802	100.334	116.194	107.366	108.106	88.6694	72.5879	27.2738	31.4003	34.5833	82.7698	107.462	58.1543	94.8411	85.7601	75.0099	--	--	--	--	--	--	--	--
100815291	LOC100815291	acidic endochitinase-like && P36908.1 RecName: Full=Acidic endochitinase; Flags: Precursor && PF00704:Glycosyl hydrolases family 18	2.25751	13.1527	9.5869	5.28516	1.38353	7.5563	4.57427	130.803	20.7278	271.892	221.861	179.985	47.8751	33.2946	129.018	88.1585	182.858	125.68	GO:0005975||GO:0008152||GO:0008150||GO:0044238||GO:0071704	carbohydrate metabolic process||metabolic process||biological_process||primary metabolic process||organic substance metabolic process			GO:0004553||GO:0003674||GO:0003824||GO:0016787||GO:0016798	hydrolase activity, hydrolyzing O-glycosyl compounds||molecular_function||catalytic activity||hydrolase activity||hydrolase activity, acting on glycosyl bonds	gmx00520||gmx01100	Amino sugar and nucleotide sugar metabolism||Metabolic pathways
100808609	LOC100808609	uncharacterized LOC100808609 && - && -	1.74224	4.60862	3.27914	1.3864	0.498134	1.44694	1.20682	61.4087	15.1494	291.772	213.672	266.242	69.3458	14.5749	110.818	112.522	133.723	168.696	--	--	--	--	--	--	--	--
100811344	LOC100811344	4-coumarate--CoA ligase-like 5%2C transcript variant X1 && Q84P21.2 RecName: Full=4-coumarate--CoA ligase-like 5; AltName: Full=4-coumarate--CoA ligase isoform 9; Short=At4CL9; AltName: Full=Peroxisomal OPC-8:0-CoA ligase 1 && PF13193:AMP-binding enzyme C	25.9974	36.861	30.1675	23.4279	28.9095	22.9699	28.2111	61.6357	58.0542	274.847	129.822	129.071	50.7544	67.0689	186.187	103.307	103.875	110.556	GO:0008152||GO:0008150	metabolic process||biological_process			GO:0003824||GO:0003674	catalytic activity||molecular_function	gmx00592||gmx01100||gmx01110	alpha-Linolenic acid metabolism||Metabolic pathways||Biosynthesis of secondary metabolites
100527417	LOC100527417	uncharacterized LOC100527417 && Q9LFF9.1 RecName: Full=Soluble inorganic pyrophosphatase 4; AltName: Full=Pyrophosphate phospho-hydrolase 4; Short=PPase 4 && PF00719:Inorganic pyrophosphatase	4.79801	5.24961	4.78862	5.14053	5.60324	4.76651	10.5341	58.7109	8.96882	374.618	157.173	198.14	108.476	38.0588	128.168	98.9603	104.663	154.781	GO:0006796||GO:0008152||GO:0006793||GO:0008150||GO:0009987||GO:0044237	phosphate-containing compound metabolic process||metabolic process||phosphorus metabolic process||biological_process||cellular process||cellular metabolic process	GO:0005737||GO:0005622||GO:0005575||GO:0005623||GO:0044424||GO:0044464	cytoplasm||intracellular||cellular_component||cell||intracellular part||cell part	GO:0000287||GO:0004427||GO:0003674||GO:0005488||GO:0046872||GO:0043167||GO:0043169||GO:0003824||GO:0016462||GO:0016787||GO:0016817||GO:0016818	magnesium ion binding||inorganic diphosphatase activity||molecular_function||binding||metal ion binding||ion binding||cation binding||catalytic activity||pyrophosphatase activity||hydrolase activity||hydrolase activity, acting on acid anhydrides||hydrolas	gmx00190	Oxidative phosphorylation
100819784	LOC100819784	proteasome subunit beta type-7-B%2C transcript variant X1 && Q7DLS1.2 RecName: Full=Proteasome subunit beta type-7-B; AltName: Full=20S proteasome beta subunit B-2; AltName: Full=Proteasome component FC; AltName: Full=Proteasome subunit beta type-2; Flags	42.2578	39.2642	43.6723	42.348	35.2833	45.5843	53.0689	59.4168	44.1797	175.722	144.799	141.231	90.4732	103.057	104.231	101.323	101.367	104.098	GO:0051603||GO:0008152||GO:0006508||GO:0006807||GO:0008150||GO:0009056||GO:0009057||GO:0009987||GO:0019538||GO:0030163||GO:0043170||GO:0044237||GO:0044238||GO:0044248||GO:0044257||GO:0044260||GO:0044265||GO:0044267||GO:0071704||GO:1901564||GO:1901565||GO:	proteolysis involved in cellular protein catabolic process||metabolic process||proteolysis||nitrogen compound metabolic process||biological_process||catabolic process||macromolecule catabolic process||cellular process||protein metabolic process||protein c	GO:0005839||GO:0005622||GO:0005575||GO:0000502||GO:0005623||GO:0032991||GO:0044424||GO:0044464||GO:1902494||GO:1905368||GO:1905369	proteasome core complex||intracellular||cellular_component||proteasome complex||cell||protein-containing complex||intracellular part||cell part||catalytic complex||peptidase complex||endopeptidase complex	GO:0004298||GO:0003674||GO:0003824||GO:0004175||GO:0008233||GO:0070011||GO:0016787||GO:0070003||GO:0140096	threonine-type endopeptidase activity||molecular_function||catalytic activity||endopeptidase activity||peptidase activity||peptidase activity, acting on L-amino acid peptides||hydrolase activity||threonine-type peptidase activity||catalytic activity, acti	gmx03050	Proteasome
100791219	LOC100791219	probable WRKY transcription factor 11 && Q9SV15.2 RecName: Full=Probable WRKY transcription factor 11; AltName: Full=WRKY DNA-binding protein 11 && PF03106:WRKY DNA -binding domain|PF10533:Plant zinc cluster domain	28.4242	49.2086	46.7981	35.7416	35.9962	36.5841	23.9187	68.5557	39.4648	230.928	154.053	130.131	41.5612	62.2427	170.667	102.876	114.318	99.4581	GO:0006355||GO:0008152||GO:0006139||GO:0006351||GO:0006725||GO:0006807||GO:0008150||GO:0009058||GO:0009059||GO:0009889||GO:0009987||GO:0010467||GO:0010468||GO:0010556||GO:0016070||GO:0018130||GO:0019219||GO:0019222||GO:0019438||GO:0031323||GO:0031326||GO:	regulation of transcription, DNA-templated||metabolic process||nucleobase-containing compound metabolic process||transcription, DNA-templated||cellular aromatic compound metabolic process||nitrogen compound metabolic process||biological_process||biosynthe			GO:0003700||GO:0043565||GO:0003674||GO:0140110||GO:0003676||GO:0003677||GO:0005488||GO:0097159||GO:1901363	DNA-binding transcription factor activity||sequence-specific DNA binding||molecular_function||transcription regulator activity||nucleic acid binding||DNA binding||binding||organic cyclic compound binding||heterocyclic compound binding	--	--
100797983	LOC100797983	AAA-ATPase At2g46620 && F4IJ77.1 RecName: Full=AAA-ATPase At2g46620 && PF14363:Domain associated at C-terminal with AAA|PF00004:ATPase family associated with various cellular activities (AAA)	4.10054	11.4334	9.39581	4.93168	2.76857	7.35665	8.44889	105.922	22.6834	283.814	178.028	193.216	46.5161	19.1602	119.868	129.715	167.353	154.783					GO:0005524||GO:0000166||GO:0003674||GO:0005488||GO:0008144||GO:0017076||GO:0030554||GO:0032553||GO:0032555||GO:0032559||GO:0035639||GO:0036094||GO:0043167||GO:0043168||GO:0097159||GO:0097367||GO:1901265||GO:1901363	ATP binding||nucleotide binding||molecular_function||binding||drug binding||purine nucleotide binding||adenyl nucleotide binding||ribonucleotide binding||purine ribonucleotide binding||adenyl ribonucleotide binding||purine ribonucleoside triphosphate bind	--	--
100791368	LOC100791368	lysine histidine transporter 1 && Q9FKS8.1 RecName: Full=Lysine histidine transporter 1 && PF01490:Transmembrane amino acid transporter protein	3.63682	4.56033	4.33262	4.94407	2.77805	4.16283	13.0004	153.934	30.74	310.427	226.471	209.73	76.3208	45.0333	134.579	81.4854	92.2311	64.6502	--	--	--	--	--	--	--	--
547924	AOX1	ubiquinol oxidase 1%2C mitochondrial && Q07185.1 RecName: Full=Ubiquinol oxidase 1, mitochondrial; AltName: Full=Alternative oxidase 1; Flags: Precursor && PF01786:Alternative oxidase	33.3544	22.9517	31.5987	38.5483	32.7917	36.1309	3.91855	50.0015	5.50253	305.88	128.086	140.074	39.9697	69.9821	235.673	91.1747	124.047	72.9868	GO:0055114||GO:0008152||GO:0008150	oxidation-reduction process||metabolic process||biological_process			GO:0009916||GO:0003674||GO:0003824||GO:0016491||GO:0016682||GO:0016679	alternative oxidase activity||molecular_function||catalytic activity||oxidoreductase activity||oxidoreductase activity, acting on diphenols and related substances as donors, oxygen as acceptor||oxidoreductase activity, acting on diphenols and related subs	--	--
100798192	LOC100798192	protein ZINC INDUCED FACILITATOR-LIKE 1%2C transcript variant X2 && Q94BZ1.1 RecName: Full=Protein ZINC INDUCED FACILITATOR-LIKE 1; AltName: Full=Protein ZIF-LIKE 1 && PF07690:Major Facilitator Superfamily	8.66286	7.28842	8.21017	15.0619	12.4716	14.8775	17.6401	27.2452	19.965	215.16	183.664	192.207	108.276	159.782	143.675	93.8392	123.932	109.568	GO:0055085||GO:0006810||GO:0008150||GO:0051179||GO:0051234	transmembrane transport||transport||biological_process||localization||establishment of localization	GO:0016021||GO:0005575||GO:0016020||GO:0031224||GO:0044425	integral component of membrane||cellular_component||membrane||intrinsic component of membrane||membrane part			--	--
547759	LOC547759	thioredoxin && Q38879.2 RecName: Full=Thioredoxin H2; Short=AtTrxh2; AltName: Full=Thioredoxin 2; Short=AtTRX2 && PF00085:Thioredoxin	92.1535	112.874	124.657	101.896	85.1615	85.4368	123.411	77.8288	78.7054	58.2075	51.1584	39.3609	68.4354	39.278	88.7575	85.1846	69.0671	78.7529	GO:0045454||GO:0008150||GO:0009987||GO:0019725||GO:0042592||GO:0050789||GO:0050794||GO:0065007||GO:0065008	cell redox homeostasis||biological_process||cellular process||cellular homeostasis||homeostatic process||regulation of biological process||regulation of cellular process||biological regulation||regulation of biological quality					--	--
102667485	LOC102667485	zinc finger CCCH domain-containing protein 44%2C transcript variant X1 && Q9SD34.3 RecName: Full=Zinc finger CCCH domain-containing protein 44; Short=AtC3H44 && PF02213:GYF domain	18.2219	22.5919	21.6045	11.2049	12.6032	11.4916	16.2845	69.2686	31.6622	311.754	197.616	170.643	86.7391	86.4413	141.525	71.7148	89.4785	83.46					GO:0005515||GO:0003674||GO:0005488	protein binding||molecular_function||binding	--	--
100499806	LOC100499806	REF/SRPP/SRP domain-containing protein && Q9FYF7.1 RecName: Full=REF/SRPP-like protein At1g67360 && PF05755:Rubber elongation factor protein (REF)	139.121	106.498	108.701	113.983	92.6628	104.158	163.649	87.4514	101.782	12.0064	21.7332	22.03	55.9195	76.2619	78.0729	59.5794	53.2932	53.719	--	--	--	--	--	--	--	--
106795660	LOC106795660	zinc finger A20 and AN1 domain-containing stress-associated protein 3-like%2C transcript variant X2 && Q9ZNU9.1 RecName: Full=Zinc finger A20 and AN1 domain-containing stress-associated protein 3; Short=AtSAP3 && PF01754:A20-like zinc finger|PF01428:AN1-l	47.1991	56.5225	80.7387	35.1238	42.8863	37.3644	50.7126	76.1494	35.6569	205.997	116.627	106.784	35.0049	48.9232	149.588	108.737	105.234	106.836					GO:0003677||GO:0008270||GO:0003674||GO:0003676||GO:0005488||GO:0097159||GO:1901363||GO:0046872||GO:0043167||GO:0043169||GO:0046914	DNA binding||zinc ion binding||molecular_function||nucleic acid binding||binding||organic cyclic compound binding||heterocyclic compound binding||metal ion binding||ion binding||cation binding||transition metal ion binding	--	--
547891	GF14C	14-3-3 protein SGF14c%2C transcript variant 1 && Q96452.1 RecName: Full=14-3-3-like protein C; AltName: Full=SGF14C && PF00244:14-3-3 protein	82.2538	73.1651	106.444	85.7227	85.509	86.7715	120.586	62.3366	87.1149	50.0674	61.6628	48.4424	53.1144	52.9132	70.9919	111.48	93.0692	113.581	--	--	--	--	--	--	--	--
100819568	HSP90-2	heat shock cognate protein 80-like && P36181.1 RecName: Full=Heat shock cognate protein 80 && PF00183:Hsp90 protein|PF02518:Histidine kinase-, DNA gyrase B-, and HSP90-like ATPase	68.777	63.2618	49.2436	26.7179	25.4834	29.105	58.4107	58.3942	56.383	184.449	204.03	252.287	57.9782	74.1018	44.2269	64.9163	58.7649	62.7415	GO:0006457||GO:0006950||GO:0008150||GO:0009987||GO:0050896	protein folding||response to stress||biological_process||cellular process||response to stimulus			GO:0005524||GO:0051082||GO:0000166||GO:0003674||GO:0005488||GO:0008144||GO:0017076||GO:0030554||GO:0032553||GO:0032555||GO:0032559||GO:0035639||GO:0036094||GO:0043167||GO:0043168||GO:0097159||GO:0097367||GO:1901265||GO:1901363||GO:0005515	ATP binding||unfolded protein binding||nucleotide binding||molecular_function||binding||drug binding||purine nucleotide binding||adenyl nucleotide binding||ribonucleotide binding||purine ribonucleotide binding||adenyl ribonucleotide binding||purine ribonu	gmx04141||gmx04626	Protein processing in endoplasmic reticulum||Plant-pathogen interaction
100794617	LOC100794617	ubiquitin-60S ribosomal protein L40 && P49636.2 RecName: Full=Ubiquitin-60S ribosomal protein L40; Contains: RecName: Full=Ubiquitin; Contains: RecName: Full=60S ribosomal protein L40; AltName: Full=CEP52; Flags: Precursor && PF01020:Ribosomal L40e family	30.6279	35.2976	26.7818	25.2134	27.1329	25.3053	53.7532	36.4067	35.741	210.033	162.413	141.218	83.1158	91.2046	128.572	122.057	91.2041	112.029	GO:0006412||GO:0008152||GO:0006518||GO:0006807||GO:0008150||GO:0009058||GO:0009059||GO:0009987||GO:0010467||GO:0019538||GO:0034641||GO:0034645||GO:0043043||GO:0043170||GO:0043603||GO:0043604||GO:0044237||GO:0044238||GO:0044249||GO:0044260||GO:0044267||GO:	translation||metabolic process||peptide metabolic process||nitrogen compound metabolic process||biological_process||biosynthetic process||macromolecule biosynthetic process||cellular process||gene expression||protein metabolic process||cellular nitrogen c	GO:0005840||GO:0005622||GO:0005575||GO:0005623||GO:0005737||GO:0032991||GO:0043226||GO:0043228||GO:0043229||GO:0043232||GO:0044424||GO:0044444||GO:0044464||GO:1990904	ribosome||intracellular||cellular_component||cell||cytoplasm||protein-containing complex||organelle||non-membrane-bounded organelle||intracellular organelle||intracellular non-membrane-bounded organelle||intracellular part||cytoplasmic part||cell part||ri	GO:0003735||GO:0005515||GO:0003674||GO:0005198||GO:0005488	structural constituent of ribosome||protein binding||molecular_function||structural molecule activity||binding	gmx03010||gmx04120	Ribosome||Ubiquitin mediated proteolysis
100790895	LOC100790895	serine carboxypeptidase-like 20 && Q8L7B2.2 RecName: Full=Serine carboxypeptidase-like 20; Flags: Precursor && PF00450:Serine carboxypeptidase	108.883	100.183	90.0545	94.7791	111.451	97.1126	88.5155	87.8757	81.6455	57.96	61.1993	55.1047	61.87	49.3736	54.556	75.253	66.501	94.6086	GO:0006508||GO:0008152||GO:0006807||GO:0008150||GO:0019538||GO:0043170||GO:0044238||GO:0071704||GO:1901564	proteolysis||metabolic process||nitrogen compound metabolic process||biological_process||protein metabolic process||macromolecule metabolic process||primary metabolic process||organic substance metabolic process||organonitrogen compound metabolic process			GO:0004185||GO:0003674||GO:0003824||GO:0004180||GO:0008236||GO:0008233||GO:0008238||GO:0070011||GO:0016787||GO:0017171||GO:0070008||GO:0140096	serine-type carboxypeptidase activity||molecular_function||catalytic activity||carboxypeptidase activity||serine-type peptidase activity||peptidase activity||exopeptidase activity||peptidase activity, acting on L-amino acid peptides||hydrolase activity||s	--	--
100811245	LOC100811245	ABC transporter C family member 3-like && Q9LK64.1 RecName: Full=ABC transporter C family member 3; Short=ABC transporter ABCC.3; Short=AtABCC3; AltName: Full=ATP-energized glutathione S-conjugate pump 3; AltName: Full=Glutathione S-conjugate-transporting	8.91161	8.84251	7.17692	9.60417	7.03043	8.82835	8.11648	87.4874	26.4613	360.569	179.213	211.005	53.9952	75.7334	131.049	55.5334	137.663	55.4688	GO:0006810||GO:0055085||GO:0008150||GO:0051179||GO:0051234	transport||transmembrane transport||biological_process||localization||establishment of localization	GO:0016021||GO:0005575||GO:0016020||GO:0031224||GO:0044425	integral component of membrane||cellular_component||membrane||intrinsic component of membrane||membrane part	GO:0005524||GO:0042626||GO:0016887||GO:0000166||GO:0003674||GO:0005488||GO:0008144||GO:0017076||GO:0030554||GO:0032553||GO:0032555||GO:0032559||GO:0035639||GO:0036094||GO:0043167||GO:0043168||GO:0097159||GO:0097367||GO:1901265||GO:1901363||GO:0042623||GO:	ATP binding||ATPase activity, coupled to transmembrane movement of substances||ATPase activity||nucleotide binding||molecular_function||binding||drug binding||purine nucleotide binding||adenyl nucleotide binding||ribonucleotide binding||purine ribonucleot	--	--
100782537	LOC100782537	basic leucine zipper and W2 domain-containing protein 2 && - && PF02020:eIF4-gamma/eIF5/eIF2-epsilon	55.6816	60.0764	64.4924	67.1336	67.9986	66.811	84.5914	78.5497	72.4248	122.433	101.282	87.0077	87.6812	69.7745	79.0098	88.3243	87.0265	88.7464					GO:0005515||GO:0005488||GO:0003674	protein binding||binding||molecular_function	--	--
100778173	LOC100778173	calcium-dependent protein kinase 26%2C transcript variant X1 && A5A7I7.1 RecName: Full=Calcium-dependent protein kinase 4; Short=CDPK 4; Short=StCDPK4 && PF13499:EF-hand domain pair|PF00069:Protein kinase domain	32.0795	29.0236	30.2394	37.7583	30.3518	32.6353	40.0889	103.344	53.997	219.499	162.276	155.938	69.7357	64.0658	115.446	76.2101	85.9005	90.1489	GO:0006468||GO:0008152||GO:0006464||GO:0006793||GO:0006796||GO:0006807||GO:0008150||GO:0009987||GO:0016310||GO:0019538||GO:0036211||GO:0043170||GO:0043412||GO:0044237||GO:0044238||GO:0044260||GO:0044267||GO:0071704||GO:1901564	protein phosphorylation||metabolic process||cellular protein modification process||phosphorus metabolic process||phosphate-containing compound metabolic process||nitrogen compound metabolic process||biological_process||cellular process||phosphorylation||p			GO:0005509||GO:0004672||GO:0005524||GO:0003674||GO:0005488||GO:0046872||GO:0043167||GO:0043169||GO:0003824||GO:0016301||GO:0016740||GO:0016772||GO:0016773||GO:0140096||GO:0000166||GO:0008144||GO:0017076||GO:0030554||GO:0032553||GO:0032555||GO:0032559||GO:	calcium ion binding||protein kinase activity||ATP binding||molecular_function||binding||metal ion binding||ion binding||cation binding||catalytic activity||kinase activity||transferase activity||transferase activity, transferring phosphorus-containing gro	gmx04626	Plant-pathogen interaction
100811478	LOC100811478	DnaJ domain-containing protein && A4XKA5.1 RecName: Full=Chaperone protein DnaJ && PF00226:DnaJ domain	49.2954	105.181	68.2261	8.59513	19.7284	5.54059	16.8472	64.8483	44.1807	164.812	204.336	220.219	33.3581	33.0873	81.757	104.497	105.2	92.4345	--	--	--	--	--	--	--	--
100779366	LOC100779366	cytochrome P450 82A3 && O49858.1 RecName: Full=Cytochrome P450 82A3; AltName: Full=Cytochrome P450 CP6 && PF00067:Cytochrome P450	0.144784	0	0	0.0824981	0	0	1.2603	134.882	0.0941939	410.6	181.922	216.559	42.8532	21.5559	206.678	47.6873	102.551	48.2899	GO:0055114||GO:0008152||GO:0008150	oxidation-reduction process||metabolic process||biological_process			GO:0005506||GO:0016705||GO:0020037||GO:0003674||GO:0005488||GO:0046872||GO:0043167||GO:0043169||GO:0046914||GO:0003824||GO:0016491||GO:0046906||GO:0048037||GO:0097159||GO:1901363	iron ion binding||oxidoreductase activity, acting on paired donors, with incorporation or reduction of molecular oxygen||heme binding||molecular_function||binding||metal ion binding||ion binding||cation binding||transition metal ion binding||catalytic act	--	--
547562	LOC547562	resistance protein MG23%2C transcript variant X1 && Q40392.1 RecName: Full=TMV resistance protein N && PF01582:TIR domain|PF00931:NB-ARC domain	27.4301	40.8224	36.8056	7.71149	8.75457	9.40452	13.8675	140.093	58.4465	160.042	179.194	229.56	56.2975	44.7562	76.8759	99.74	114.906	104.177	GO:0007165||GO:0007154||GO:0008150||GO:0009987||GO:0023052||GO:0050789||GO:0050794||GO:0050896||GO:0051716||GO:0065007	signal transduction||cell communication||biological_process||cellular process||signaling||regulation of biological process||regulation of cellular process||response to stimulus||cellular response to stimulus||biological regulation			GO:0005515||GO:0043531||GO:0003674||GO:0005488||GO:0000166||GO:0017076||GO:0030554||GO:0032553||GO:0032555||GO:0032559||GO:0036094||GO:0043167||GO:0043168||GO:0097159||GO:0097367||GO:1901265||GO:1901363	protein binding||ADP binding||molecular_function||binding||nucleotide binding||purine nucleotide binding||adenyl nucleotide binding||ribonucleotide binding||purine ribonucleotide binding||adenyl ribonucleotide binding||small molecule binding||ion binding|	--	--
100813186	LOC100813186	NEDD8-conjugating enzyme Ubc12-like && Q9SDY5.1 RecName: Full=NEDD8-conjugating enzyme Ubc12; AltName: Full=RUB1 carrier protein 1; AltName: Full=RUB1-conjugating enzyme 1; AltName: Full=RUB1-protein ligase 1 && PF00179:Ubiquitin-conjugating enzyme	71.5374	79.9334	67.2498	79.9975	81.5333	77.1322	84.8196	58.7424	55.8978	83.9454	101.628	96.3561	74.5035	74.1312	80.4884	80.1149	76.9647	82.9654	--	--	--	--	--	--	gmx04120	Ubiquitin mediated proteolysis
100800844	LOC100800844	NADP-dependent malic enzyme && Q9CA83.1 RecName: Full=NADP-dependent malic enzyme 4, chloroplastic; Short=AtNADP-ME4; Short=NADP-malic enzyme 4; Flags: Precursor && PF03949:Malic enzyme, NAD binding domain|PF00390:Malic enzyme, N-terminal domain	50.1996	52.5163	65.1254	63.0051	68.2091	62.6616	29.8597	51.085	51.6899	135.958	130.028	117.243	48.2108	69.9793	88.6901	100.387	98.7537	119.444	GO:0055114||GO:0008152||GO:0008150	oxidation-reduction process||metabolic process||biological_process			GO:0004471||GO:0051287||GO:0003674||GO:0003824||GO:0004470||GO:0016491||GO:0016614||GO:0016615||GO:0016616||GO:0000166||GO:0005488||GO:0036094||GO:0048037||GO:0050662||GO:0097159||GO:1901265||GO:1901363	malate dehydrogenase (decarboxylating) (NAD+) activity||NAD binding||molecular_function||catalytic activity||malic enzyme activity||oxidoreductase activity||oxidoreductase activity, acting on CH-OH group of donors||malate dehydrogenase activity||oxidoredu	gmx00620||gmx00710||gmx01100||gmx01200	Pyruvate metabolism||Carbon fixation in photosynthetic organisms||Metabolic pathways||Carbon metabolism
100779929	LOC100779929	nucleolin 1 && Q7XTT4.2 RecName: Full=Nucleolin 2; AltName: Full=Protein NUCLEOLIN LIKE 2 && PF00076:RNA recognition motif. (a.k.a. RRM, RBD, or RNP domain)	36.7725	32.4907	31.861	41.5441	35.8454	41.989	48.1794	52.1588	66.1674	168.884	163.214	166.224	76.5999	107.227	87.9621	81.3282	78.9657	84.7284					GO:0000166||GO:0003676||GO:0003674||GO:0005488||GO:0036094||GO:0097159||GO:1901265||GO:1901363	nucleotide binding||nucleic acid binding||molecular_function||binding||small molecule binding||organic cyclic compound binding||nucleoside phosphate binding||heterocyclic compound binding	--	--
102660467	LOC102660467	uncharacterized LOC102660467 && - && -	23.8287	25.1801	27.8886	24.7592	23.5349	25.5874	26.4986	70.0938	39.9418	232.589	154.296	149.953	91.1096	64.7048	115.583	89.0058	106.498	107.37	--	--	--	--	--	--	--	--
100776597	LOC100776597	ATP-dependent 6-phosphofructokinase 3%2C transcript variant X1 && Q94AA4.1 RecName: Full=ATP-dependent 6-phosphofructokinase 3; Short=ATP-PFK 3; Short=Phosphofructokinase 3; AltName: Full=Phosphohexokinase 3 && PF00365:Phosphofructokinase	50.3771	57.9143	49.9037	48.3079	50.9972	44.3507	33.9243	72.4224	43.4373	154.38	110.795	121.14	85.6877	69.0179	106.586	87.2915	107.411	101.677	GO:0006096||GO:0008152||GO:0005975||GO:0006082||GO:0006090||GO:0006091||GO:0006139||GO:0006163||GO:0006164||GO:0006165||GO:0006725||GO:0006732||GO:0006733||GO:0006753||GO:0006754||GO:0006757||GO:0006793||GO:0006796||GO:0006807||GO:0008150||GO:0009056||GO:	glycolytic process||metabolic process||carbohydrate metabolic process||organic acid metabolic process||pyruvate metabolic process||generation of precursor metabolites and energy||nucleobase-containing compound metabolic process||purine nucleotide metaboli			GO:0003872||GO:0003674||GO:0003824||GO:0008443||GO:0016301||GO:0016740||GO:0016772||GO:0016773||GO:0019200	6-phosphofructokinase activity||molecular_function||catalytic activity||phosphofructokinase activity||kinase activity||transferase activity||transferase activity, transferring phosphorus-containing groups||phosphotransferase activity, alcohol group as acc	gmx00010||gmx00030||gmx00051||gmx00052||gmx01100||gmx01110||gmx01200||gmx01230||gmx03018	Glycolysis / Gluconeogenesis||Pentose phosphate pathway||Fructose and mannose metabolism||Galactose metabolism||Metabolic pathways||Biosynthesis of secondary metabolites||Carbon metabolism||Biosynthesis of amino acids||RNA degradation
100811084	LOC100811084	enolase && P42896.1 RecName: Full=Enolase; AltName: Full=2-phospho-D-glycerate hydro-lyase; AltName: Full=2-phosphoglycerate dehydratase && PF00113:Enolase, C-terminal TIM barrel domain|PF03952:Enolase, N-terminal domain	13.0892	17.9024	19.9476	15.6736	11.0434	14.6451	34.6887	25.1261	34.421	215.328	169.013	153.213	83.394	109.744	114.444	137.454	101.548	123.961	GO:0006096||GO:0008152||GO:0005975||GO:0006082||GO:0006090||GO:0006091||GO:0006139||GO:0006163||GO:0006164||GO:0006165||GO:0006725||GO:0006732||GO:0006733||GO:0006753||GO:0006754||GO:0006757||GO:0006793||GO:0006796||GO:0006807||GO:0008150||GO:0009056||GO:	glycolytic process||metabolic process||carbohydrate metabolic process||organic acid metabolic process||pyruvate metabolic process||generation of precursor metabolites and energy||nucleobase-containing compound metabolic process||purine nucleotide metaboli	GO:0000015||GO:0005622||GO:0005575||GO:0005829||GO:0005623||GO:0005737||GO:0032991||GO:0044424||GO:0044444||GO:0044445||GO:0044464||GO:1902494	phosphopyruvate hydratase complex||intracellular||cellular_component||cytosol||cell||cytoplasm||protein-containing complex||intracellular part||cytoplasmic part||cytosolic part||cell part||catalytic complex	GO:0000287||GO:0004634||GO:0003674||GO:0005488||GO:0046872||GO:0043167||GO:0043169||GO:0003824||GO:0016829||GO:0016835||GO:0016836	magnesium ion binding||phosphopyruvate hydratase activity||molecular_function||binding||metal ion binding||ion binding||cation binding||catalytic activity||lyase activity||carbon-oxygen lyase activity||hydro-lyase activity	gmx00010||gmx01100||gmx01110||gmx01200||gmx01230||gmx03018	Glycolysis / Gluconeogenesis||Metabolic pathways||Biosynthesis of secondary metabolites||Carbon metabolism||Biosynthesis of amino acids||RNA degradation
100790605	LOC100790605	asparagine--tRNA ligase%2C cytoplasmic 1 && Q9SW96.1 RecName: Full=Asparagine--tRNA ligase, cytoplasmic 1; AltName: Full=Asparaginyl-tRNA synthetase 1; Short=AsnRS 1; AltName: Full=Protein EMBRYO DEFECTIVE 2755 && PF01336:OB-fold nucleic acid binding doma	28.1389	40.7915	35.9611	29.0884	28.3738	23.9748	40.3335	62.957	41.8954	266.675	158.822	147.879	48.9715	75.7997	109.495	77.7908	89.1073	81.6092	GO:0006418||GO:0008152||GO:0006082||GO:0006139||GO:0006399||GO:0006412||GO:0006518||GO:0006520||GO:0006725||GO:0006807||GO:0008150||GO:0009058||GO:0009059||GO:0009987||GO:0010467||GO:0016070||GO:0019538||GO:0019752||GO:0034641||GO:0034645||GO:0034660||GO:	tRNA aminoacylation for protein translation||metabolic process||organic acid metabolic process||nucleobase-containing compound metabolic process||tRNA metabolic process||translation||peptide metabolic process||cellular amino acid metabolic process||cellul			GO:0003676||GO:0000166||GO:0004812||GO:0005524||GO:0003674||GO:0005488||GO:0097159||GO:1901363||GO:0036094||GO:1901265||GO:0003824||GO:0016874||GO:0016875||GO:0140098||GO:0140101||GO:0008144||GO:0017076||GO:0030554||GO:0032553||GO:0032555||GO:0032559||GO:	nucleic acid binding||nucleotide binding||aminoacyl-tRNA ligase activity||ATP binding||molecular_function||binding||organic cyclic compound binding||heterocyclic compound binding||small molecule binding||nucleoside phosphate binding||catalytic activity||l	gmx00970	Aminoacyl-tRNA biosynthesis
100810841	LOC100810841	bZIP transcription factor 29 && Q69IL4.1 RecName: Full=Transcription factor RF2a && PF00170:bZIP transcription factor	94.8634	113.297	87.0986	40.6462	53.9231	42.4989	20.5029	47.0924	33.8126	206.273	189.745	179.851	32.8195	33.437	45.4877	53.5752	65.1075	44.6602	GO:0006355||GO:0008152||GO:0006139||GO:0006351||GO:0006725||GO:0006807||GO:0008150||GO:0009058||GO:0009059||GO:0009889||GO:0009987||GO:0010467||GO:0010468||GO:0010556||GO:0016070||GO:0018130||GO:0019219||GO:0019222||GO:0019438||GO:0031323||GO:0031326||GO:	regulation of transcription, DNA-templated||metabolic process||nucleobase-containing compound metabolic process||transcription, DNA-templated||cellular aromatic compound metabolic process||nitrogen compound metabolic process||biological_process||biosynthe			GO:0003700||GO:0043565||GO:0003674||GO:0140110||GO:0003676||GO:0003677||GO:0005488||GO:0097159||GO:1901363	DNA-binding transcription factor activity||sequence-specific DNA binding||molecular_function||transcription regulator activity||nucleic acid binding||DNA binding||binding||organic cyclic compound binding||heterocyclic compound binding	--	--
100499824	LOC100499824	ubiquitin-conjugating enzyme E2 && P35133.1 RecName: Full=Ubiquitin-conjugating enzyme E2 10; AltName: Full=E2 ubiquitin-conjugating enzyme 10; AltName: Full=Ubiquitin carrier protein 10/12; AltName: Full=Ubiquitin-conjugating enzyme E2-17 kDa 10/12; AltN	47.7207	72.4124	59.4099	37.6465	42.3412	33.1057	46.5201	43.5706	37.5865	154.803	122.995	124.55	73.8838	82.5719	109.545	99.006	92.1274	101.885	--	--	--	--	--	--	--	--
100777189	LOC100777189	60S ribosomal protein L29-1 && Q9M7X7.1 RecName: Full=60S ribosomal protein L29-1 && -	52.8973	95.582	35.1453	34.8749	26.9439	33.3792	50.5311	39.9293	39.4907	144.298	133.039	125.963	53.0896	124.376	125.342	91.5367	87.0994	87.5549	--	--	--	--	--	--	gmx03010	Ribosome
100305791	LOC100305791	uncharacterized LOC100305791%2C transcript variant X1 && - && -	52.8084	41.0948	53.2229	82.1364	84.853	72.3687	57.0217	42.4728	35.9974	131.334	86.2592	80.5054	80.015	137.346	127.099	74.9925	64.5729	72.3325	--	--	--	--	--	--	--	--
100807994	LOC100807994	TMV resistance protein N%2C transcript variant X1 && Q40392.1 RecName: Full=TMV resistance protein N && PF00931:NB-ARC domain|PF01582:TIR domain	45.4217	46.79	45.4911	10.2272	15.7752	13.9679	8.67078	54.9715	33.8783	217.546	250.526	265.224	40.5528	35.6133	51.2634	77.9573	82.9724	78.4461	GO:0007165||GO:0007154||GO:0008150||GO:0009987||GO:0023052||GO:0050789||GO:0050794||GO:0050896||GO:0051716||GO:0065007	signal transduction||cell communication||biological_process||cellular process||signaling||regulation of biological process||regulation of cellular process||response to stimulus||cellular response to stimulus||biological regulation			GO:0043531||GO:0005515||GO:0000166||GO:0003674||GO:0005488||GO:0017076||GO:0030554||GO:0032553||GO:0032555||GO:0032559||GO:0036094||GO:0043167||GO:0043168||GO:0097159||GO:0097367||GO:1901265||GO:1901363	ADP binding||protein binding||nucleotide binding||molecular_function||binding||purine nucleotide binding||adenyl nucleotide binding||ribonucleotide binding||purine ribonucleotide binding||adenyl ribonucleotide binding||small molecule binding||ion binding|	--	--
100500044	LOC100500044	uncharacterized LOC100500044 && Q9ZNV9.1 RecName: Full=Histidine-containing phosphotransfer protein 1 && PF01627:Hpt domain	119.852	121.992	93.7222	66.2335	84.1795	73.9835	121.844	67.9902	80.0911	42.094	57.7795	42.8839	80.7446	71.6896	74.4168	73.1172	49.1284	49.1556	GO:0000160||GO:0007165||GO:0035556||GO:0007154||GO:0008150||GO:0009987||GO:0023052||GO:0050789||GO:0050794||GO:0050896||GO:0051716||GO:0065007	phosphorelay signal transduction system||signal transduction||intracellular signal transduction||cell communication||biological_process||cellular process||signaling||regulation of biological process||regulation of cellular process||response to stimulus||c			GO:0004871||GO:0003674	signal transducer activity||molecular_function	gmx04075	Plant hormone signal transduction
100798372	LOC100798372	protein transport protein Sec61 subunit alpha-like%2C transcript variant X1 && Q54XK2.1 RecName: Full=Protein transport protein Sec61 subunit alpha; AltName: Full=Secretory 61 complex subunit alpha && PF00344:SecY translocase|PF10559:Plug domain of Sec61p	27.8952	30.8113	27.4517	36.7182	31.2053	29.9991	41.8795	61.1284	52.1502	184.558	135.976	133.18	74.3544	84.7009	96.227	103.387	99.9211	115.698	GO:0015031||GO:0008104||GO:0006810||GO:0008150||GO:0015833||GO:0033036||GO:0042886||GO:0045184||GO:0051179||GO:0051234||GO:0071702||GO:0071705	protein transport||protein localization||transport||biological_process||peptide transport||macromolecule localization||amide transport||establishment of protein localization||localization||establishment of localization||organic substance transport||nitrog	GO:0016020||GO:0005575	membrane||cellular_component			gmx03060||gmx04141||gmx04145	Protein export||Protein processing in endoplasmic reticulum||Phagosome
778132	BZIP68	bZIP transcription factor bZIP68 && Q9C7S0.1 RecName: Full=bZIP transcription factor 60; Short=AtbZIP60 && PF00170:bZIP transcription factor	33.4209	44.1155	31.7759	23.2902	21.2951	23.5208	17.1652	44.041	21.0142	299.1	179.647	179.64	58.2084	36.032	124.299	70.8893	88.1713	68.7638	GO:0006355||GO:0008152||GO:0006139||GO:0006351||GO:0006725||GO:0006807||GO:0008150||GO:0009058||GO:0009059||GO:0009889||GO:0009987||GO:0010467||GO:0010468||GO:0010556||GO:0016070||GO:0018130||GO:0019219||GO:0019222||GO:0019438||GO:0031323||GO:0031326||GO:	regulation of transcription, DNA-templated||metabolic process||nucleobase-containing compound metabolic process||transcription, DNA-templated||cellular aromatic compound metabolic process||nitrogen compound metabolic process||biological_process||biosynthe			GO:0003700||GO:0043565||GO:0003674||GO:0140110||GO:0003676||GO:0003677||GO:0005488||GO:0097159||GO:1901363	DNA-binding transcription factor activity||sequence-specific DNA binding||molecular_function||transcription regulator activity||nucleic acid binding||DNA binding||binding||organic cyclic compound binding||heterocyclic compound binding	--	--
100306593	LOC100306593	uncharacterized LOC100306593 && - && -	8.44757	8.88645	8.28184	4.21176	3.08525	8.13138	6.22207	62.8245	22.7685	295.093	167.088	154.262	51.2204	43.1317	158.714	132.642	101.408	127.299	--	--	--	--	--	--	--	--
100795680	EF1BGAMMA2	elongation factor 1-gamma-like && Q9FUM1.1 RecName: Full=Elongation factor 1-gamma; Short=EF-1-gamma; AltName: Full=eEF-1B gamma && PF00647:Elongation factor 1 gamma, conserved domain|PF00043:Glutathione S-transferase, C-terminal domain|PF02798:Glutathion	27.2012	25.157	29.0516	33.3115	30.7604	27.2926	60.2676	53.5988	61.3594	154.44	156.031	146.044	89.1362	94.8894	86.7115	96.5237	90.8785	95.8202	GO:0006414||GO:0008152||GO:0006412||GO:0006518||GO:0006807||GO:0008150||GO:0009058||GO:0009059||GO:0009987||GO:0010467||GO:0019538||GO:0034641||GO:0034645||GO:0043043||GO:0043170||GO:0043603||GO:0043604||GO:0044237||GO:0044238||GO:0044249||GO:0044260||GO:	translational elongation||metabolic process||translation||peptide metabolic process||nitrogen compound metabolic process||biological_process||biosynthetic process||macromolecule biosynthetic process||cellular process||gene expression||protein metabolic pr			GO:0003746||GO:0005515||GO:0003674||GO:0003676||GO:0003723||GO:0005488||GO:0008135||GO:0097159||GO:1901363	translation elongation factor activity||protein binding||molecular_function||nucleic acid binding||RNA binding||binding||translation factor activity, RNA binding||organic cyclic compound binding||heterocyclic compound binding	--	--
100788183	LOC100788183	protein SAR DEFICIENT 1 && Q9C9T2.1 RecName: Full=Protein SAR DEFICIENT 1 && PF07887:Calmodulin binding protein-like	22.9033	37.5967	35.4533	6.46887	3.88707	6.46165	6.10411	88.1322	23.2603	183.91	213.669	279.834	36.7582	27.8947	67.1095	101.336	109.348	105.028	GO:0006950||GO:0008150||GO:0050896	response to stress||biological_process||response to stimulus			GO:0005516||GO:0005515||GO:0003674||GO:0005488	calmodulin binding||protein binding||molecular_function||binding	--	--
100787885	LOC100787885	calcium-binding protein CBP && Q9FYE4.1 RecName: Full=Probable calcium-binding protein CML50; AltName: Full=Calmodulin-like protein 50 && PF13405:EF-hand domain	42.8292	42.5299	58.0588	59.0897	62.6577	54.7678	39.7953	75.4918	34.5375	179.984	98.008	84.2149	45.2009	49.4787	172.986	95.492	80.3784	79.51					GO:0005509||GO:0003674||GO:0005488||GO:0046872||GO:0043167||GO:0043169	calcium ion binding||molecular_function||binding||metal ion binding||ion binding||cation binding	gmx04626	Plant-pathogen interaction
100306414	LOC100306414	putative NIM1-interacting family protein && - && PF15699:NPR1 interacting	1.26922	2.94419	5.67176	2.22987	0	0.181957	4.02266	37.4552	3.52312	187.39	144.243	322.16	152.393	66.1043	185.296	76.3275	66.211	89.0902	GO:0010112||GO:0002376||GO:0002682||GO:0002831||GO:0006952||GO:0006950||GO:0006955||GO:0008150||GO:0009605||GO:0009607||GO:0051707||GO:0009627||GO:0009814||GO:0031347||GO:0032101||GO:0043207||GO:0043900||GO:0045087||GO:0045088||GO:0048583||GO:0050776||GO:	regulation of systemic acquired resistance||immune system process||regulation of immune system process||regulation of response to biotic stimulus||defense response||response to stress||immune response||biological_process||response to external stimulus||re					--	--
100790182	LOC100790182	U-box domain-containing protein 21 && Q5PNY6.1 RecName: Full=U-box domain-containing protein 21; AltName: Full=Plant U-box protein 21 && PF04564:U-box domain	20.8914	25.5435	20.6204	3.13721	3.42388	6.07776	24.3318	78.0069	43.2464	256.513	211.217	173.745	16.156	16.1135	61.2917	130.642	129.043	124.716	GO:0016567||GO:0008152||GO:0006464||GO:0006807||GO:0008150||GO:0009987||GO:0019538||GO:0032446||GO:0036211||GO:0043170||GO:0043412||GO:0044237||GO:0044238||GO:0044260||GO:0044267||GO:0070647||GO:0071704||GO:1901564	protein ubiquitination||metabolic process||cellular protein modification process||nitrogen compound metabolic process||biological_process||cellular process||protein metabolic process||protein modification by small protein conjugation||protein modification			GO:0005488||GO:0004842||GO:0003674||GO:0003824||GO:0016740||GO:0019787||GO:0140096	binding||ubiquitin-protein transferase activity||molecular_function||catalytic activity||transferase activity||ubiquitin-like protein transferase activity||catalytic activity, acting on a protein	--	--
100526874	LOC100526874	C2H2-type zinc finger protein && Q9SLD4.1 RecName: Full=Zinc finger protein ZAT11 && PF13912:C2H2-type zinc finger	10.7506	8.66987	5.69984	2.12843	1.05759	1.41062	4.29472	102.016	5.7376	388.348	267.224	188.586	22.6421	8.26228	78.1296	74.1092	79.1674	90.3965					GO:0046872||GO:0003674||GO:0005488||GO:0043167||GO:0043169	metal ion binding||molecular_function||binding||ion binding||cation binding	--	--
100783847	LOC100783847	splicing factor U2af small subunit B && Q9FMY5.1 RecName: Full=Splicing factor U2af small subunit B; AltName: Full=U2 auxiliary factor 35 kDa subunit B; AltName: Full=U2 small nuclear ribonucleoprotein auxiliary factor small subunit B; Short=U2 snRNP auxi	19.356	17.755	16.2779	19.4942	18.3588	18.4311	21.1961	19.5933	19.7951	438.215	178.732	159.081	34.4958	99.9441	109.488	41.6311	58.49	46.9753					GO:0003676||GO:0046872||GO:0000166||GO:0003674||GO:0005488||GO:0097159||GO:1901363||GO:0043167||GO:0043169||GO:0036094||GO:1901265	nucleic acid binding||metal ion binding||nucleotide binding||molecular_function||binding||organic cyclic compound binding||heterocyclic compound binding||ion binding||cation binding||small molecule binding||nucleoside phosphate binding	gmx03040	Spliceosome
100818534	LOC100818534	protein LYK5 && O22808.1 RecName: Full=Protein LYK5; AltName: Full=LysM domain receptor-like kinase 5; AltName: Full=LysM-containing receptor-like kinase 5; Flags: Precursor && PF00069:Protein kinase domain	50.9031	69.3335	61.3782	19.8503	28.6267	20.3353	10.9694	48.2658	28.3834	244.851	155.543	139.681	30.1529	35.4495	92.1917	93.5742	117.399	89.9694	GO:0006468||GO:0008152||GO:0006464||GO:0006793||GO:0006796||GO:0006807||GO:0008150||GO:0009987||GO:0016310||GO:0019538||GO:0036211||GO:0043170||GO:0043412||GO:0044237||GO:0044238||GO:0044260||GO:0044267||GO:0071704||GO:1901564	protein phosphorylation||metabolic process||cellular protein modification process||phosphorus metabolic process||phosphate-containing compound metabolic process||nitrogen compound metabolic process||biological_process||cellular process||phosphorylation||p			GO:0004672||GO:0005524||GO:0003674||GO:0003824||GO:0016301||GO:0016740||GO:0016772||GO:0016773||GO:0140096||GO:0000166||GO:0005488||GO:0008144||GO:0017076||GO:0030554||GO:0032553||GO:0032555||GO:0032559||GO:0035639||GO:0036094||GO:0043167||GO:0043168||GO:	protein kinase activity||ATP binding||molecular_function||catalytic activity||kinase activity||transferase activity||transferase activity, transferring phosphorus-containing groups||phosphotransferase activity, alcohol group as acceptor||catalytic activit	--	--
100796521	LOC100796521	uncharacterized LOC100796521 && Q93V66.1 RecName: Full=Protein FATTY ACID EXPORT 1, chloroplastic; Short=At-FAX1; Flags: Precursor && PF03647:Transmembrane proteins 14C	19.9404	22.3831	14.148	23.8318	24.9617	30.5775	51.0125	58.3855	46.312	176.134	143.932	135.041	83.2726	68.7717	119.965	106.745	107.533	101.008			GO:0016020||GO:0005575	membrane||cellular_component			--	--
100806737	LOC100806737	MACPF domain-containing protein At4g24290 && Q9STW5.1 RecName: Full=MACPF domain-containing protein At4g24290 && PF01823:MAC/Perforin domain	8.25896	12.0064	12.9829	13.3631	13.0824	10.5124	22.3251	93.1979	34.9036	238.539	180.744	165.618	68.2271	66.8643	125.833	79.2381	100.084	88.1289	--	--	--	--	--	--	--	--
547889	GF14A	14-3-3 protein SGF14a && Q96450.1 RecName: Full=14-3-3-like protein A; AltName: Full=SGF14A && PF00244:14-3-3 protein	56.6051	79.7406	48.8637	43.6935	29.941	31.9803	55.7519	43.3315	37.9148	151.788	108.829	114.137	55.3136	84.5201	105.209	98.7561	84.5838	94.1456	--	--	--	--	--	--	--	--
100810418	LOC100810418	4-coumarate--CoA ligase 1 && O24146.1 RecName: Full=4-coumarate--CoA ligase 2; Short=4CL 2; AltName: Full=4-coumaroyl-CoA synthase 2 && PF13193:AMP-binding enzyme C-terminal domain|PF00501:AMP-binding enzyme	42.6305	58.1727	57.6561	57.5423	48.8532	48.554	54.8242	46.1098	59.3794	97.0407	103.407	118.526	81.4236	100.053	101.452	95.6353	66.4011	86.9401	GO:0008152||GO:0008150	metabolic process||biological_process			GO:0003824||GO:0003674	catalytic activity||molecular_function	gmx00130||gmx00940||gmx01100||gmx01110	Ubiquinone and other terpenoid-quinone biosynthesis||Phenylpropanoid biosynthesis||Metabolic pathways||Biosynthesis of secondary metabolites
106795224	LOC106795224	uncharacterized LOC106795224 && - && -	43.7052	103.044	67.3742	10.4	36.7875	9.75447	18.4234	39.2471	17.6419	162.155	214.698	195.227	45.8023	39.3741	70.0179	88.6829	90.9231	69.3997	--	--	--	--	--	--	--	--
100806182	LOC100806182	probable calcium-binding protein CML18 && Q9LE22.1 RecName: Full=Probable calcium-binding protein CML27; AltName: Full=Calmodulin-like protein 27 && PF13499:EF-hand domain pair	54.8374	76.9421	90.2408	47.2421	70.2419	45.831	21.6061	73.3453	30.42	207.759	153.756	166.106	17.6124	15.5861	75.9715	63.0245	66.0518	43.2216					GO:0005509||GO:0003674||GO:0005488||GO:0046872||GO:0043167||GO:0043169	calcium ion binding||molecular_function||binding||metal ion binding||ion binding||cation binding	gmx04626	Plant-pathogen interaction
100804943	LOC100804943	(+)-neomenthol dehydrogenase%2C transcript variant X1 && Q9M2E2.1 RecName: Full=(+)-neomenthol dehydrogenase; AltName: Full=Menthone:neomenthol reductase; AltName: Full=Short-chain dehydrogenase/reductase 1; Short=AtSDR1 && PF00106:short chain dehydrogena	85.291	66.3724	77.5874	62.6147	65.696	71.7132	128.974	66.117	88.1382	11.6662	32.8349	36.6462	99.1504	83.4745	50.8989	89.6716	125.14	75.8916	GO:0008152||GO:0008150	metabolic process||biological_process			GO:0016491||GO:0003674||GO:0003824	oxidoreductase activity||molecular_function||catalytic activity	gmx01110	Biosynthesis of secondary metabolites
100787232	LOC100787232	NAC domain-containing protein 17%2C transcript variant X1 && Q9XIC5.1 RecName: Full=NAC domain-containing protein 17; Short=ANAC017; AltName: Full=Protein NTM1-like 7; AltName: Full=Protein REGULATORS OF AOX1A 2 && PF02365:No apical meristem (NAM) protein	36.1974	36.3493	37.7635	38.1231	37.7216	41.8123	48.4551	107.381	57.9084	178.203	149.406	144.175	59.2112	50.215	87.8302	64.289	75.5123	66.7058	GO:0006355||GO:0008152||GO:0006139||GO:0006351||GO:0006725||GO:0006807||GO:0008150||GO:0009058||GO:0009059||GO:0009889||GO:0009987||GO:0010467||GO:0010468||GO:0010556||GO:0016070||GO:0018130||GO:0019219||GO:0019222||GO:0019438||GO:0031323||GO:0031326||GO:	regulation of transcription, DNA-templated||metabolic process||nucleobase-containing compound metabolic process||transcription, DNA-templated||cellular aromatic compound metabolic process||nitrogen compound metabolic process||biological_process||biosynthe			GO:0003677||GO:0003674||GO:0003676||GO:0005488||GO:0097159||GO:1901363	DNA binding||molecular_function||nucleic acid binding||binding||organic cyclic compound binding||heterocyclic compound binding	--	--
100820571	LOC100820571	signaling peptide TAXIMIN 2 && - && -	59.5101	139.412	113.863	12.5708	13.227	10.9968	14.9996	61.79	19.4317	220.314	212.336	142.189	5.99604	4.70528	27.8577	100.612	74.377	80.4154	--	--	--	--	--	--	--	--
778136	LOC778136	bZIP transcription factor%2C transcript variant 6 && Q41558.2 RecName: Full=Transcription factor HBP-1b(c1) && PF14144:Seed dormancy control|PF07716:Basic region leucine zipper	31.4527	33.2101	38.8742	40.228	33.9507	34.0171	33.4425	57.8941	39.2999	193.553	141.18	109.685	61.7349	73.4872	100.437	88.8389	92.7993	109.028	GO:0006351||GO:0006355||GO:0008152||GO:0006139||GO:0006725||GO:0006807||GO:0008150||GO:0009058||GO:0009059||GO:0009987||GO:0010467||GO:0016070||GO:0018130||GO:0019438||GO:0032774||GO:0034641||GO:0034645||GO:0034654||GO:0043170||GO:0044237||GO:0044238||GO:	transcription, DNA-templated||regulation of transcription, DNA-templated||metabolic process||nucleobase-containing compound metabolic process||cellular aromatic compound metabolic process||nitrogen compound metabolic process||biological_process||biosynthe			GO:0043565||GO:0003700||GO:0003674||GO:0003676||GO:0003677||GO:0005488||GO:0097159||GO:1901363||GO:0140110	sequence-specific DNA binding||DNA-binding transcription factor activity||molecular_function||nucleic acid binding||DNA binding||binding||organic cyclic compound binding||heterocyclic compound binding||transcription regulator activity	gmx04075	Plant hormone signal transduction
100776174	LOC100776174	cyanogenic beta-glucosidase && B8AVF0.1 RecName: Full=Beta-glucosidase 12; Flags: Precursor && PF00232:Glycosyl hydrolase family 1	0.455113	5.55175	0.490284	0	0.542455	0.17127	1.48561	73.6585	7.52806	285.3	262.749	242.201	58.7161	10.7948	89.1184	82.9292	101.508	89.0981	GO:0005975||GO:0008152||GO:0008150||GO:0044238||GO:0071704	carbohydrate metabolic process||metabolic process||biological_process||primary metabolic process||organic substance metabolic process			GO:0004553||GO:0003674||GO:0003824||GO:0016787||GO:0016798	hydrolase activity, hydrolyzing O-glycosyl compounds||molecular_function||catalytic activity||hydrolase activity||hydrolase activity, acting on glycosyl bonds	gmx00460||gmx00500||gmx00940||gmx01100||gmx01110	Cyanoamino acid metabolism||Starch and sucrose metabolism||Phenylpropanoid biosynthesis||Metabolic pathways||Biosynthesis of secondary metabolites
100802596	LOC100802596	ankyrin repeat-containing protein ITN1 && Q9C7A2.1 RecName: Full=Ankyrin repeat-containing protein ITN1; AltName: Full=Protein INCREASED TOLERANCE TO NACL && PF13962:Domain of unknown function|PF12796:Ankyrin repeats (3 copies)	25.0455	31.1055	26.7436	17.8782	22.2391	14.402	16.4923	71.9925	26.7909	212.935	142.886	141.472	56.3685	61.1651	129.31	101.06	99.5865	114.286	--	--	--	--	--	--	--	--
100778278	LOC100778278	uncharacterized protein At2g33490%2C transcript variant X1 && O22799.2 RecName: Full=Uncharacterized protein At2g33490 && -	24.6394	25.7595	22.4241	24.2306	26.1407	31.2273	23.2435	64.7227	30.5625	211.583	118.924	150.435	72.1863	69.1856	115.001	83.8176	108.453	106.927	--	--	--	--	--	--	--	--
102662406	LOC102662406	uncharacterized LOC102662406%2C transcript variant X1 && - && -	0	0.337642	0.202674	0.167978	0	0.0260081	0.996092	52.9193	1.99464	334.547	136.152	170.772	53.0301	52.4216	288.541	54.6502	95.8337	63.9067	--	--	--	--	--	--	--	--
100801557	LOC100801557	uncharacterized LOC100801557 && - && -	42.1786	62.1521	43.5247	30.0144	26.8816	31.5869	49.4694	95.1003	49.6187	215.245	135.098	100.767	22.4328	28.6466	95.6633	105.345	86.4696	83.8198	--	--	--	--	--	--	--	--
100788536	LOC100788536	serine/threonine-protein kinase STY13%2C transcript variant X1 && Q2MHE4.1 RecName: Full=Serine/threonine-protein kinase HT1; AltName: Full=High leaf temperature protein 1 && PF07714:Protein tyrosine kinase	59.2521	68.1791	50.0849	59.1166	52.2391	53.9179	72.5593	73.9825	73.5863	93.2123	83.9471	104.272	78.1653	83.0032	71.7113	72.0133	72.6603	76.8041	GO:0006468||GO:0008152||GO:0006464||GO:0006793||GO:0006796||GO:0006807||GO:0008150||GO:0009987||GO:0016310||GO:0019538||GO:0036211||GO:0043170||GO:0043412||GO:0044237||GO:0044238||GO:0044260||GO:0044267||GO:0071704||GO:1901564	protein phosphorylation||metabolic process||cellular protein modification process||phosphorus metabolic process||phosphate-containing compound metabolic process||nitrogen compound metabolic process||biological_process||cellular process||phosphorylation||p			GO:0004672||GO:0003674||GO:0003824||GO:0016301||GO:0016740||GO:0016772||GO:0016773||GO:0140096	protein kinase activity||molecular_function||catalytic activity||kinase activity||transferase activity||transferase activity, transferring phosphorus-containing groups||phosphotransferase activity, alcohol group as acceptor||catalytic activity, acting on	--	--
100787531	LOC100787531	NDR1/HIN1-like protein 10 && Q9FNH6.1 RecName: Full=NDR1/HIN1-Like protein 3 && -	22.8651	46.2107	35.246	7.57353	16.4412	8.20827	8.11571	99.6726	20.4631	306.727	232.214	196.137	18.4796	5.63736	79.5764	56.1372	86.1555	45.4946	--	--	--	--	--	--	--	--
100306091	LOC100306091	uncharacterized LOC100306091 && - && -	1.18935	0	1.19884	0.321013	1.24567	0.323066	5.88483	98.9335	4.34941	245.151	147.199	164.643	107.623	43.0099	102.113	117.034	122.678	127.468	--	--	--	--	--	--	--	--
100798375	LOC100798375	probable WRKY transcription factor 40 && Q9SAH7.1 RecName: Full=Probable WRKY transcription factor 40; AltName: Full=WRKY DNA-binding protein 40 && PF03106:WRKY DNA -binding domain	22.8544	78.2737	59.1266	8.18183	29.3182	13.3083	6.92544	90.5803	31.4104	193.756	111.458	135.703	71.6469	25.5559	260.444	44.8648	61.4743	40.4116	GO:0006355||GO:0008152||GO:0006139||GO:0006351||GO:0006725||GO:0006807||GO:0008150||GO:0009058||GO:0009059||GO:0009889||GO:0009987||GO:0010467||GO:0010468||GO:0010556||GO:0016070||GO:0018130||GO:0019219||GO:0019222||GO:0019438||GO:0031323||GO:0031326||GO:	regulation of transcription, DNA-templated||metabolic process||nucleobase-containing compound metabolic process||transcription, DNA-templated||cellular aromatic compound metabolic process||nitrogen compound metabolic process||biological_process||biosynthe			GO:0003700||GO:0043565||GO:0003674||GO:0140110||GO:0003676||GO:0003677||GO:0005488||GO:0097159||GO:1901363	DNA-binding transcription factor activity||sequence-specific DNA binding||molecular_function||transcription regulator activity||nucleic acid binding||DNA binding||binding||organic cyclic compound binding||heterocyclic compound binding	--	--
100803694	LOC100803694	exocyst complex component EXO70B1 && Q9FGH9.1 RecName: Full=Exocyst complex component EXO70B1; Short=AtExo70b1; AltName: Full=Exocyst subunit Exo70 family protein B1 && PF03081:Exo70 exocyst complex subunit	78.7513	83.6735	94.9838	34.1551	50.8819	45.4362	28.0126	90.0351	59.5985	153.964	125.32	137.575	15.8232	13.3124	37.0742	80.6753	90.5176	65.4301	GO:0006887||GO:0016192||GO:0046903||GO:0006810||GO:0008150||GO:0009987||GO:0032940||GO:0051179||GO:0051234	exocytosis||vesicle-mediated transport||secretion||transport||biological_process||cellular process||secretion by cell||localization||establishment of localization	GO:0000145||GO:0005622||GO:0005575||GO:0005623||GO:0005737||GO:0005938||GO:0032991||GO:0044424||GO:0044444||GO:0044448||GO:0044464||GO:0071944||GO:0099023||GO:0099568	exocyst||intracellular||cellular_component||cell||cytoplasm||cell cortex||protein-containing complex||intracellular part||cytoplasmic part||cell cortex part||cell part||cell periphery||tethering complex||cytoplasmic region			--	--
100305591	LOC100305591	LITAF-like zinc ribbon domain-containing protein && - && PF10601:LITAF-like zinc ribbon domain	31.5007	34.7983	35.6784	17.9492	33.8705	22.9004	25.9643	64.9369	23.4819	237.52	143.552	147.506	53.6106	49.2457	118.417	95.217	79.2511	68.4579	--	--	--	--	--	--	--	--
100819514	LOC100819514	E3 ubiquitin-protein ligase RZF1%2C transcript variant X1 && O22197.1 RecName: Full=Probable E3 ubiquitin-protein ligase RHC1A; AltName: Full=RING-H2 finger C1a; AltName: Full=RING-H2 zinc finger protein RHC1a && PF13639:Ring finger domain|PF14369:zinc-ri	51.5281	60.0858	47.3054	13.8935	23.5342	19.8811	22.0665	66.3001	26.4964	203.63	166.289	168.926	45.3451	38.0165	90.8778	78.8506	78.458	79.5209					GO:0005515||GO:0008270||GO:0003674||GO:0005488||GO:0046872||GO:0043167||GO:0043169||GO:0046914	protein binding||zinc ion binding||molecular_function||binding||metal ion binding||ion binding||cation binding||transition metal ion binding	--	--
100800650	LOC100800650	probable protein phosphatase 2C 58 && Q93YW5.1 RecName: Full=Probable protein phosphatase 2C 58; Short=AtPP2C58 && PF00481:Protein phosphatase 2C	0	1.97725	0.724232	1.7901	1.59188	0.450386	7.05874	115.67	14.943	342.007	204.498	199.316	29.1609	31.7065	138.497	55.4191	82.8775	46.3929					GO:0003824||GO:0003674	catalytic activity||molecular_function	--	--
100788977	LOC100788977	uncharacterized LOC100788977 && Q9LSS4.1 RecName: Full=Tetraspanin-4 && PF00335:Tetraspanin family	105.679	118.421	93.5006	72.6607	63.5766	66.384	109.743	62.0433	67.3048	30.794	30.4764	25.6841	80.1312	82.5254	68.6636	71.9934	65.583	55.5314			GO:0016021||GO:0005575||GO:0016020||GO:0031224||GO:0044425	integral component of membrane||cellular_component||membrane||intrinsic component of membrane||membrane part			--	--
100806698	LOC100806698	SNAP25 homologous protein SNAP33%2C transcript variant X1 && Q9S7P9.1 RecName: Full=SNAP25 homologous protein SNAP33; Short=AtSNAP33; AltName: Full=Snap25a; AltName: Full=Synaptosomal-associated protein SNAP25-like 1; Short=SNAP-25-like protein 1 && -	29.6391	48.7799	31.5722	30.2512	32.0378	28.2488	17.1748	53.4132	27.3617	234.234	130.651	155.005	45.1635	37.6398	132.992	81.8573	75.3012	76.7595	--	--	--	--	--	--	--	--
100305556	LOC100305556	uncharacterized LOC100305556 && Q9M9W1.1 RecName: Full=60S ribosomal protein L22-2 && PF01776:Ribosomal L22e protein family	35.6041	32.1033	23.6457	20.4742	24.8279	25.192	55.7663	35.368	37.467	122.96	168.019	115.371	71.4071	91.9068	111.622	108.294	93.5097	94.4297	GO:0006412||GO:0008152||GO:0006518||GO:0006807||GO:0008150||GO:0009058||GO:0009059||GO:0009987||GO:0010467||GO:0019538||GO:0034641||GO:0034645||GO:0043043||GO:0043170||GO:0043603||GO:0043604||GO:0044237||GO:0044238||GO:0044249||GO:0044260||GO:0044267||GO:	translation||metabolic process||peptide metabolic process||nitrogen compound metabolic process||biological_process||biosynthetic process||macromolecule biosynthetic process||cellular process||gene expression||protein metabolic process||cellular nitrogen c	GO:0005622||GO:0005840||GO:0005575||GO:0005623||GO:0044464||GO:0005737||GO:0032991||GO:0043226||GO:0043228||GO:0043229||GO:0043232||GO:0044424||GO:0044444||GO:1990904	intracellular||ribosome||cellular_component||cell||cell part||cytoplasm||protein-containing complex||organelle||non-membrane-bounded organelle||intracellular organelle||intracellular non-membrane-bounded organelle||intracellular part||cytoplasmic part||ri	GO:0003735||GO:0003674||GO:0005198	structural constituent of ribosome||molecular_function||structural molecule activity	gmx03010	Ribosome
100805469	LOC100805469	40S ribosomal protein S19-1 && Q9SGA6.1 RecName: Full=40S ribosomal protein S19-1 && PF01090:Ribosomal protein S19e	25.3365	33.7093	45.0472	25.4045	23.6418	34.8049	66.4223	49.6523	47.0001	122.69	151.846	105.74	54.8935	85.0582	100.017	106.472	88.4007	100.784	GO:0006412||GO:0008152||GO:0006518||GO:0006807||GO:0008150||GO:0009058||GO:0009059||GO:0009987||GO:0010467||GO:0019538||GO:0034641||GO:0034645||GO:0043043||GO:0043170||GO:0043603||GO:0043604||GO:0044237||GO:0044238||GO:0044249||GO:0044260||GO:0044267||GO:	translation||metabolic process||peptide metabolic process||nitrogen compound metabolic process||biological_process||biosynthetic process||macromolecule biosynthetic process||cellular process||gene expression||protein metabolic process||cellular nitrogen c	GO:0005840||GO:0005622||GO:0005575||GO:0005623||GO:0005737||GO:0032991||GO:0043226||GO:0043228||GO:0043229||GO:0043232||GO:0044424||GO:0044444||GO:0044464||GO:1990904	ribosome||intracellular||cellular_component||cell||cytoplasm||protein-containing complex||organelle||non-membrane-bounded organelle||intracellular organelle||intracellular non-membrane-bounded organelle||intracellular part||cytoplasmic part||cell part||ri	GO:0003735||GO:0003674||GO:0005198	structural constituent of ribosome||molecular_function||structural molecule activity	gmx03010	Ribosome
100820166	LOC100820166	dynamin-related protein 1E && Q9FNX5.1 RecName: Full=Dynamin-related protein 1E; AltName: Full=Dynamin-like protein 4; AltName: Full=Dynamin-like protein DLP2; AltName: Full=Dynamin-like protein E && PF00350:Dynamin family|PF01031:Dynamin central region|P	1.23791	0.961644	2.01518	2.28538	1.49858	2.47037	3.87924	75.2495	12.9503	271.359	172.053	181.191	66.9858	59.3136	130.517	78.4765	105.757	96.7434					GO:0005525||GO:0003924||GO:0000166||GO:0001882||GO:0001883||GO:0003674||GO:0005488||GO:0017076||GO:0019001||GO:0032549||GO:0032550||GO:0032553||GO:0032555||GO:0032561||GO:0035639||GO:0036094||GO:0043167||GO:0043168||GO:0097159||GO:0097367||GO:1901265||GO:	GTP binding||GTPase activity||nucleotide binding||nucleoside binding||purine nucleoside binding||molecular_function||binding||purine nucleotide binding||guanyl nucleotide binding||ribonucleoside binding||purine ribonucleoside binding||ribonucleotide bindi	--	--
100527083	LOC100527083	SNF7 family protein && Q54JK4.1 RecName: Full=Charged multivesicular body protein 5; AltName: Full=Vacuolar protein-sorting-associated protein 60 && PF03357:Snf7	54.6167	56.6739	41.8838	36.212	35.4329	38.7238	59.4561	77.9193	46.3144	145.236	114.52	115.633	56.04	53.3415	103.418	69.0605	77.9312	79.796	GO:0007034||GO:0006810||GO:0008150||GO:0051179||GO:0051234	vacuolar transport||transport||biological_process||localization||establishment of localization					gmx04144	Endocytosis
100803029	LOC100803029	calmodulin-binding protein 60 B%2C transcript variant X1 && Q9FKL6.1 RecName: Full=Calmodulin-binding protein 60 B && PF07887:Calmodulin binding protein-like	39.8962	32.0714	36.2995	49.7297	44.7416	52.1111	57.6894	104.972	85.9501	123.427	105.099	106.327	61.4911	61.7991	82.3581	68.1481	75.5823	74.397	GO:0006950||GO:0008150||GO:0050896	response to stress||biological_process||response to stimulus			GO:0005516||GO:0005515||GO:0003674||GO:0005488	calmodulin binding||protein binding||molecular_function||binding	--	--
100789970	LOC100789970	uncharacterized LOC100789970 && - && -	7.56189	22.8248	17.623	17.8321	12.8422	9.87431	26.0612	85.799	26.3171	245.008	151.038	140.627	65.8803	41.0483	155.486	79.3016	81.2111	73.9317	--	--	--	--	--	--	--	--
100786994	LOC100786994	uncharacterized LOC100786994 && - && -	77.5652	84.3288	55.2519	9.76944	12.2053	15.5642	17.8264	30.4116	17.5178	204.983	181.438	135.935	27.5061	18.8205	48.5251	109.201	106.851	106.483	--	--	--	--	--	--	--	--
100777781	LOC100777781	lysM domain receptor-like kinase 3 && Q6UD73.1 RecName: Full=LysM domain receptor-like kinase 3; Short=LysM-containing receptor-like kinase 3; Short=MtLYK3; AltName: Full=LysM receptor kinase K1B; AltName: Full=Protein HAIR CURLING; Flags: Precursor && PF	20.3134	17.5181	13.0585	17.1798	17.4908	17.5748	22.5998	62.6368	25.8397	218.241	129.044	126.847	72.6689	52.0217	109.053	96.3349	115.666	126.085	GO:0006468||GO:0008152||GO:0006464||GO:0006793||GO:0006796||GO:0006807||GO:0008150||GO:0009987||GO:0016310||GO:0019538||GO:0036211||GO:0043170||GO:0043412||GO:0044237||GO:0044238||GO:0044260||GO:0044267||GO:0071704||GO:1901564	protein phosphorylation||metabolic process||cellular protein modification process||phosphorus metabolic process||phosphate-containing compound metabolic process||nitrogen compound metabolic process||biological_process||cellular process||phosphorylation||p			GO:0004672||GO:0003674||GO:0003824||GO:0016301||GO:0016740||GO:0016772||GO:0016773||GO:0140096	protein kinase activity||molecular_function||catalytic activity||kinase activity||transferase activity||transferase activity, transferring phosphorus-containing groups||phosphotransferase activity, alcohol group as acceptor||catalytic activity, acting on	gmx04626	Plant-pathogen interaction
100775731	LOC100775731	eukaryotic peptide chain release factor subunit 1-3%2C transcript variant X4 && P35614.1 RecName: Full=Eukaryotic peptide chain release factor subunit 1-3; Short=Eukaryotic release factor 1-3; Short=eRF1-3; AltName: Full=Omnipotent suppressor protein 1 ho	35.091	28.1519	36.3079	48.0916	41.5969	41.631	42.6441	75.1897	55.6981	147.868	89.71	106.182	80.1432	91.1443	83.8464	72.6416	92.3127	89.8178	--	--	--	--	--	--	gmx03015	mRNA surveillance pathway
100806997	LOC100806997	zinc finger protein ZAT11 && Q9SLD4.1 RecName: Full=Zinc finger protein ZAT11 && PF13912:C2H2-type zinc finger	0	0	0.332509	0.652929	0	0	1.61826	71.6364	2.00606	295.715	199.758	198.287	60.0747	22.9858	89.2593	87.9745	99.0756	127.43					GO:0046872||GO:0003674||GO:0005488||GO:0043167||GO:0043169	metal ion binding||molecular_function||binding||ion binding||cation binding	--	--
100807619	LOC100807619	uncharacterized LOC100807619 && Q94A38.1 RecName: Full=La-related protein 6A; Short=AtLARP6a && PF05383:La domain|PF00076:RNA recognition motif. (a.k.a. RRM, RBD, or RNP domain)	57.9455	76.8714	71.9614	45.828	54.5898	43.4414	59.799	54.6109	50.859	134.755	90.0371	91.7087	43.1891	50.0864	94.7841	69.4826	77.7291	84.1061					GO:0000166||GO:0003676||GO:0003674||GO:0005488||GO:0036094||GO:0097159||GO:1901265||GO:1901363	nucleotide binding||nucleic acid binding||molecular_function||binding||small molecule binding||organic cyclic compound binding||nucleoside phosphate binding||heterocyclic compound binding	--	--
100794803	LOC100794803	aconitate hydratase%2C cytoplasmic && P49608.1 RecName: Full=Aconitate hydratase, cytoplasmic; Short=Aconitase; AltName: Full=Citrate hydro-lyase && PF00330:Aconitase family (aconitate hydratase)|PF00694:Aconitase C-terminal domain	12.7422	16.3381	16.4312	20.4101	21.9605	20.6773	21.2047	47.1158	38.0796	201.899	152.612	142.02	60.0984	85.4872	109.775	82.2348	89.8424	111.589	GO:0008152||GO:0008150	metabolic process||biological_process					gmx00020||gmx00630||gmx01100||gmx01110||gmx01200||gmx01210||gmx01230	Citrate cycle (TCA cycle)||Glyoxylate and dicarboxylate metabolism||Metabolic pathways||Biosynthesis of secondary metabolites||Carbon metabolism||2-Oxocarboxylic acid metabolism||Biosynthesis of amino acids
100784111	LOC100784111	probable adenylate kinase 7%2C mitochondrial && Q8L7W7.1 RecName: Full=Probable adenylate kinase 7, mitochondrial; AltName: Full=ATP-AMP transphosphorylase 7; AltName: Full=ATP:AMP phosphotransferase; AltName: Full=Adenylate monophosphate kinase 7; Short=	44.9086	47.5862	39.7279	18.9028	21.2402	15.8074	21.1265	66.7357	30.3399	237.55	152.277	141.406	42.0909	58.4522	109.891	66.0664	65.0245	67.9573	--	--	--	--	--	--	gmx00230||gmx00730||gmx01100||gmx01110	Purine metabolism||Thiamine metabolism||Metabolic pathways||Biosynthesis of secondary metabolites
100809117	LOC100809117	probable serine/threonine-protein kinase PBL1%2C transcript variant X1 && Q9LFP7.1 RecName: Full=Probable receptor-like protein kinase At5g15080 && PF07714:Protein tyrosine kinase	19.7267	20.5717	17.4016	12.1191	13.1051	12.1144	10.74	92.9121	37.8576	217.266	162.685	130.703	62.4601	52.9543	136.355	71.2254	94.8359	81.6178	GO:0006468||GO:0008152||GO:0006464||GO:0006793||GO:0006796||GO:0006807||GO:0008150||GO:0009987||GO:0016310||GO:0019538||GO:0036211||GO:0043170||GO:0043412||GO:0044237||GO:0044238||GO:0044260||GO:0044267||GO:0071704||GO:1901564	protein phosphorylation||metabolic process||cellular protein modification process||phosphorus metabolic process||phosphate-containing compound metabolic process||nitrogen compound metabolic process||biological_process||cellular process||phosphorylation||p			GO:0004672||GO:0003674||GO:0003824||GO:0016301||GO:0016740||GO:0016772||GO:0016773||GO:0140096	protein kinase activity||molecular_function||catalytic activity||kinase activity||transferase activity||transferase activity, transferring phosphorus-containing groups||phosphotransferase activity, alcohol group as acceptor||catalytic activity, acting on	--	--
100527032	LOC100527032	indole-3-acetic acid-induced protein ARG2-like && P32292.1 RecName: Full=Indole-3-acetic acid-induced protein ARG2 && -	16.1736	10.2083	9.92613	5.7808	6.7662	8.22077	17.0125	49.4327	16.6443	398.593	294.571	180.552	25.2264	6.36978	42.4459	50.3598	47.1124	60.6903	--	--	--	--	--	--	--	--
100804273	LOC100804273	PRA1 family protein B4 && O80915.1 RecName: Full=PRA1 family protein B4; Short=AtPRA1.B4 && PF03208:PRA1 family protein	68.4809	98.4762	86.2599	33.3634	55.4562	33.9517	25.022	44.0237	25.1435	167.061	109.204	111.5	26.9289	43.9345	64.9195	84.6327	79.07	84.3856	--	--	--	--	--	--	--	--
100816279	LOC100816279	somatic embryogenesis receptor kinase 1-like && Q9XIC7.1 RecName: Full=Somatic embryogenesis receptor kinase 2; Short=AtSERK2; AltName: Full=Somatic embryogenesis receptor-like kinase 2; Flags: Precursor && PF13855:Leucine rich repeat|PF08263:Leucine rich	27.1941	41.3012	26.5966	14.5992	20.3014	16.0661	17.0685	73.4443	29.6169	149.57	166.889	158.606	48.6381	40.3324	122.33	98.0428	95.6324	91.7909					GO:0005515||GO:0003674||GO:0005488	protein binding||molecular_function||binding	--	--
100788218	LOC100788218	eukaryotic initiation factor 4A-15 && Q40468.1 RecName: Full=Eukaryotic initiation factor 4A-15; Short=eIF-4A-15; AltName: Full=ATP-dependent RNA helicase eIF4A-15 && PF00271:Helicase conserved C-terminal domain|PF00270:DEAD/DEAH box helicase	37.5244	33.8568	38.1444	38.5895	33.3173	31.5153	40.2949	45.064	40.9788	143.639	123.679	129.884	61.5027	90.0816	79.484	87.3964	88.7357	92.2146					GO:0003676||GO:0005524||GO:0003674||GO:0005488||GO:0097159||GO:1901363||GO:0000166||GO:0008144||GO:0017076||GO:0030554||GO:0032553||GO:0032555||GO:0032559||GO:0035639||GO:0036094||GO:0043167||GO:0043168||GO:0097367||GO:1901265	nucleic acid binding||ATP binding||molecular_function||binding||organic cyclic compound binding||heterocyclic compound binding||nucleotide binding||drug binding||purine nucleotide binding||adenyl nucleotide binding||ribonucleotide binding||purine ribonucl	gmx03013	RNA transport
100305505	LOC100305505	uncharacterized LOC100305505 && O04287.1 RecName: Full=Peptidyl-prolyl cis-trans isomerase FKBP12; Short=PPIase FKBP12; AltName: Full=12 kDa FK506-binding protein; Short=12 kDa FKBP; AltName: Full=FK506-binding protein 12; Short=VfFKBP12; AltName: Full=FK	89.7653	124.416	96.3491	73.7124	66.3788	73.6106	83.2945	45.1341	51.0549	33.6455	40.9953	31.4759	43.8654	50.3114	81.1268	95.9613	65.93	86.2746	GO:0006457||GO:0008150||GO:0009987	protein folding||biological_process||cellular process					--	--
100777702	LOC100777702	TOM1-like protein 6%2C transcript variant X2 && Q9JJ50.1 RecName: Full=Hepatocyte growth factor-regulated tyrosine kinase substrate; AltName: Full=SNAP-25-interacting protein Hrs-2 && PF00790:VHS domain|PF03127:GAT domain	34.9239	29.2012	35.5792	36.7783	43.3343	35.2351	12.6163	65.1679	34.8565	179.32	98.5058	113.894	56.4901	60.5013	138.182	68.7289	89.5004	97.251	GO:0006886||GO:0008104||GO:0006810||GO:0008150||GO:0015031||GO:0015833||GO:0033036||GO:0034613||GO:0042886||GO:0045184||GO:0046907||GO:0051179||GO:0051234||GO:0051641||GO:0051649||GO:0070727||GO:0071702||GO:0071705	intracellular protein transport||protein localization||transport||biological_process||protein transport||peptide transport||macromolecule localization||cellular protein localization||amide transport||establishment of protein localization||intracellular tr	GO:0005622||GO:0005575||GO:0005623||GO:0044464	intracellular||cellular_component||cell||cell part			--	--
100794998	LOC100794998	uncharacterized LOC100794998 && - && PF14364:Domain of unknown function (DUF4408)|PF05553:Cotton fibre expressed protein	77.3495	82.9621	86.3122	23.5172	51.9597	29.2639	5.84482	34.8162	11.9221	246.544	217.019	168.611	8.72569	11.2742	51.7401	46.2987	42.5184	32.1664	--	--	--	--	--	--	--	--
100800352	LOC100800352	eukaryotic translation initiation factor 6-2%2C transcript variant X1 && Q9M060.1 RecName: Full=Eukaryotic translation initiation factor 6-2; Short=AteIF-6;2 && PF01912:eIF-6 family	38.3327	38.178	30.5811	30.3658	34.3951	23.2374	44.0858	48.4575	24.2407	217.242	115.652	132.328	47.6937	65.4455	121.425	69.1639	87.0121	60.0406	GO:0042256||GO:0042254||GO:0006996||GO:0008150||GO:0009987||GO:0022607||GO:0016043||GO:0022613||GO:0022618||GO:0034622||GO:0042255||GO:0043933||GO:0044085||GO:0065003||GO:0070925||GO:0071826||GO:0071840	mature ribosome assembly||ribosome biogenesis||organelle organization||biological_process||cellular process||cellular component assembly||cellular component organization||ribonucleoprotein complex biogenesis||ribonucleoprotein complex assembly||cellular p			GO:0043022||GO:0003674||GO:0005488||GO:0043021||GO:0044877	ribosome binding||molecular_function||binding||ribonucleoprotein complex binding||protein-containing complex binding	gmx03008	Ribosome biogenesis in eukaryotes
100794567	LOC100794567	ABC transporter C family member 3%2C transcript variant X2 && Q9LK64.1 RecName: Full=ABC transporter C family member 3; Short=ABC transporter ABCC.3; Short=AtABCC3; AltName: Full=ATP-energized glutathione S-conjugate pump 3; AltName: Full=Glutathione S-co	0.34965	0.679045	0.637235	1.52316	1.06614	0.523902	0.498456	56.4954	1.2768	447.176	179.905	193.161	29.9897	31.2626	128.495	32.3327	77.5938	40.5864	GO:0006810||GO:0055085||GO:0008150||GO:0051179||GO:0051234	transport||transmembrane transport||biological_process||localization||establishment of localization	GO:0016021||GO:0005575||GO:0016020||GO:0031224||GO:0044425	integral component of membrane||cellular_component||membrane||intrinsic component of membrane||membrane part	GO:0005524||GO:0016887||GO:0042626||GO:0000166||GO:0003674||GO:0005488||GO:0008144||GO:0017076||GO:0030554||GO:0032553||GO:0032555||GO:0032559||GO:0035639||GO:0036094||GO:0043167||GO:0043168||GO:0097159||GO:0097367||GO:1901265||GO:1901363||GO:0003824||GO:	ATP binding||ATPase activity||ATPase activity, coupled to transmembrane movement of substances||nucleotide binding||molecular_function||binding||drug binding||purine nucleotide binding||adenyl nucleotide binding||ribonucleotide binding||purine ribonucleot	--	--
100800078	LOC100800078	putative serine/threonine-protein kinase-like protein CCR3 && Q9LY50.1 RecName: Full=Putative serine/threonine-protein kinase-like protein CCR3; AltName: Full=Protein CRINKLY 4 RELATED 3; Short=AtCRR3; Flags: Precursor && PF00069:Protein kinase domain	34.6274	35.8105	51.2606	16.4932	22.8448	25.2669	20.9035	95.1446	55.0437	141.738	214.408	257.505	10.6251	5.85191	24.6146	74.6671	67.111	68.4163	GO:0006468||GO:0008152||GO:0006464||GO:0006793||GO:0006796||GO:0006807||GO:0008150||GO:0009987||GO:0016310||GO:0019538||GO:0036211||GO:0043170||GO:0043412||GO:0044237||GO:0044238||GO:0044260||GO:0044267||GO:0071704||GO:1901564	protein phosphorylation||metabolic process||cellular protein modification process||phosphorus metabolic process||phosphate-containing compound metabolic process||nitrogen compound metabolic process||biological_process||cellular process||phosphorylation||p			GO:0004672||GO:0005524||GO:0003674||GO:0003824||GO:0016301||GO:0016740||GO:0016772||GO:0016773||GO:0140096||GO:0000166||GO:0005488||GO:0008144||GO:0017076||GO:0030554||GO:0032553||GO:0032555||GO:0032559||GO:0035639||GO:0036094||GO:0043167||GO:0043168||GO:	protein kinase activity||ATP binding||molecular_function||catalytic activity||kinase activity||transferase activity||transferase activity, transferring phosphorus-containing groups||phosphotransferase activity, alcohol group as acceptor||catalytic activit	--	--
100802963	IQD44	protein IQ-DOMAIN 44%2C transcript variant X4 && Q9SF32.1 RecName: Full=Protein IQ-DOMAIN 1 && -	59.0996	69.6333	46.831	48.9541	62.1553	52.3853	41.5733	74.7267	47.2196	131.425	112.25	111.984	52.5349	70.0709	104.883	45.4665	51.6774	39.4384	--	--	--	--	--	--	--	--
100819609	LOC100819609	60S ribosomal protein L7a-1 && P49692.2 RecName: Full=60S ribosomal protein L7a-1 && PF01248:Ribosomal protein L7Ae/L30e/S12e/Gadd45 family	50.1437	48.9479	35.8648	27.756	28.5705	29.7149	50.7709	41.3721	49.6735	136.641	118.17	115.712	63.4871	81.6246	86.5629	91.7741	78.6449	86.1143	--	--	--	--	--	--	gmx03010	Ribosome
100799314	LOC100799314	protein TIFY 6B && Q9LVI4.1 RecName: Full=Protein TIFY 6B; AltName: Full=Jasmonate ZIM domain-containing protein 3; AltName: Full=Protein JASMONATE INSENSITIVE 3 && PF06200:tify domain|PF09425:Divergent CCT motif	49.8396	52.5827	55.948	61.2426	50.323	50.9166	72.3424	52.6237	56.1396	102.954	112.12	101.469	90.4252	95.0725	68.3311	48.9645	60.7527	38.1655	--	--	--	--	--	--	gmx04075	Plant hormone signal transduction
100819846	LOC100819846	probable protein phosphatase 2C 58 && Q93YW5.1 RecName: Full=Probable protein phosphatase 2C 58; Short=AtPP2C58 && PF00481:Protein phosphatase 2C	0.359095	2.26651	0.343863	0.46038	0	0.540545	2.48863	66.7028	1.0513	453.959	200.945	233.658	22.2973	15.2845	107.714	37.9742	50.3743	21.5501					GO:0003824||GO:0003674	catalytic activity||molecular_function	--	--
100800918	LOC100800918	uncharacterized LOC100800918%2C transcript variant X1 && - && -	55.5471	50.4169	45.6021	36.1871	37.6543	38.3809	25.7608	68.7912	28.5729	187.942	155.753	129.591	45.3878	46.9631	113.779	51.0585	50.645	46.0341	--	--	--	--	--	--	--	--
100795719	LOC100795719	protein PSK SIMULATOR 2 && - && PF05003:Protein of unknown function (DUF668)|PF11961:Domain of unknown function (DUF3475)	3.34754	4.46382	2.61862	2.78056	3.90935	2.04806	2.97392	80.8663	6.31271	312.306	202.791	197.593	54.1684	23.2036	140.113	49.9117	65.5303	57.197	--	--	--	--	--	--	--	--
100500267	LOC100500267	uncharacterized LOC100500267 && - && PF13462:Thioredoxin	96.2878	103.953	96.1686	57.193	62.4419	68.7191	130.603	78.1203	89.7407	7.91621	19.8594	17.1198	90.7577	66.6848	36.7404	68.7751	63.6751	57.2155	--	--	--	--	--	--	--	--
100803962	LOC100803962	UDP-glucose 6-dehydrogenase 1 && Q96558.1 RecName: Full=UDP-glucose 6-dehydrogenase 1; Short=UDP-Glc dehydrogenase 1; Short=UDP-GlcDH 1; Short=UDPGDH 1; AltName: Full=Gm-UGD1 && PF03720:UDP-glucose/GDP-mannose dehydrogenase family, UDP binding domain|PF03	22.1267	42.0899	29.1591	9.26186	8.03132	11.8727	10.7015	28.817	19.7083	247.281	227.237	221.688	36.7607	51.1153	48.574	66.6738	66.3095	62.3818	GO:0055114||GO:0008152||GO:0008150	oxidation-reduction process||metabolic process||biological_process			GO:0016616||GO:0051287||GO:0003674||GO:0003824||GO:0016491||GO:0016614||GO:0000166||GO:0005488||GO:0036094||GO:0048037||GO:0050662||GO:0097159||GO:1901265||GO:1901363	oxidoreductase activity, acting on the CH-OH group of donors, NAD or NADP as acceptor||NAD binding||molecular_function||catalytic activity||oxidoreductase activity||oxidoreductase activity, acting on CH-OH group of donors||nucleotide binding||binding||sma	gmx00040||gmx00053||gmx00520||gmx01100	Pentose and glucuronate interconversions||Ascorbate and aldarate metabolism||Amino sugar and nucleotide sugar metabolism||Metabolic pathways
547622	DREB1-like	CRT binding factor 1 && Q9FJ93.1 RecName: Full=Dehydration-responsive element-binding protein 1D; Short=Protein DREB1D; AltName: Full=C-repeat/dehydration-responsive element-binding factor 4; Short=C-repeat-binding factor 4; Short=CRT/DRE-binding factor 4	38.3794	77.6337	61.8133	2.3713	6.93962	5.52865	1.93204	43.9354	16.5337	234.054	292.882	367.019	0	0	0.0490764	34.4987	15.319	6.28093	GO:0006355||GO:0008152||GO:0006139||GO:0006351||GO:0006725||GO:0006807||GO:0008150||GO:0009058||GO:0009059||GO:0009889||GO:0009987||GO:0010467||GO:0010468||GO:0010556||GO:0016070||GO:0018130||GO:0019219||GO:0019222||GO:0019438||GO:0031323||GO:0031326||GO:	regulation of transcription, DNA-templated||metabolic process||nucleobase-containing compound metabolic process||transcription, DNA-templated||cellular aromatic compound metabolic process||nitrogen compound metabolic process||biological_process||biosynthe			GO:0003700||GO:0003677||GO:0003674||GO:0140110||GO:0003676||GO:0005488||GO:0097159||GO:1901363	DNA-binding transcription factor activity||DNA binding||molecular_function||transcription regulator activity||nucleic acid binding||binding||organic cyclic compound binding||heterocyclic compound binding	--	--
100785598	LOC100785598	E3 ubiquitin-protein ligase PUB23 && Q84TG3.1 RecName: Full=E3 ubiquitin-protein ligase PUB23; AltName: Full=Plant U-box protein 23; AltName: Full=U-box domain-containing protein 23 && PF04564:U-box domain	0.625029	0.722529	0.427512	0.0508776	0.246784	0.281616	1.05227	89.0978	1.3477	430.621	190.485	237.503	20.9606	20.7337	107.402	30.2684	42.2145	29.7984	GO:0016567||GO:0008152||GO:0006464||GO:0006807||GO:0008150||GO:0009987||GO:0019538||GO:0032446||GO:0036211||GO:0043170||GO:0043412||GO:0044237||GO:0044238||GO:0044260||GO:0044267||GO:0070647||GO:0071704||GO:1901564	protein ubiquitination||metabolic process||cellular protein modification process||nitrogen compound metabolic process||biological_process||cellular process||protein metabolic process||protein modification by small protein conjugation||protein modification			GO:0004842||GO:0005488||GO:0003674||GO:0003824||GO:0016740||GO:0019787||GO:0140096	ubiquitin-protein transferase activity||binding||molecular_function||catalytic activity||transferase activity||ubiquitin-like protein transferase activity||catalytic activity, acting on a protein	--	--
100798233	LOC100798233	probable LRR receptor-like serine/threonine-protein kinase At1g56130%2C transcript variant X2 && C0LGH3.2 RecName: Full=Probable LRR receptor-like serine/threonine-protein kinase At1g56140; Flags: Precursor && PF11721:Di-glucose binding within endoplasmic	8.95725	16.7722	10.5972	12.764	12.1924	13.0429	10.6608	84.6537	13.962	270.872	146.861	189.483	72.4281	27.4414	92.9898	59.4641	72.6198	86.075	GO:0006468||GO:0008152||GO:0006464||GO:0006793||GO:0006796||GO:0006807||GO:0008150||GO:0009987||GO:0016310||GO:0019538||GO:0036211||GO:0043170||GO:0043412||GO:0044237||GO:0044238||GO:0044260||GO:0044267||GO:0071704||GO:1901564	protein phosphorylation||metabolic process||cellular protein modification process||phosphorus metabolic process||phosphate-containing compound metabolic process||nitrogen compound metabolic process||biological_process||cellular process||phosphorylation||p			GO:0004672||GO:0005515||GO:0003674||GO:0003824||GO:0016301||GO:0016740||GO:0016772||GO:0016773||GO:0140096||GO:0005488	protein kinase activity||protein binding||molecular_function||catalytic activity||kinase activity||transferase activity||transferase activity, transferring phosphorus-containing groups||phosphotransferase activity, alcohol group as acceptor||catalytic act	--	--
100780174	LOC100780174	protein SGT1 homolog && Q0JL44.1 RecName: Full=Protein SGT1 homolog; Short=OsSGT1; AltName: Full=Suppressor of G2 allele of SKP1 homolog && PF04969:CS domain|PF13414:TPR repeat|PF05002:SGS domain	53.9784	60.0183	57.1387	54.2223	52.3011	62.0841	49.4891	60.7863	58.5557	87.6974	82.6732	97.7851	57.5399	71.6142	68.6776	73.4919	74.3855	76.8756					GO:0005515||GO:0003674||GO:0005488	protein binding||molecular_function||binding	gmx04626	Plant-pathogen interaction
100499723	LOC100499723	uncharacterized LOC100499723 && Q9XHS0.1 RecName: Full=40S ribosomal protein S12 && PF01248:Ribosomal protein L7Ae/L30e/S12e/Gadd45 family	28.0867	31.3514	28.4872	23.7814	24.2314	24.2346	46.1905	42.059	39.2778	145.586	141.735	114.647	39.4554	68.5336	123.416	96.171	98.2845	82.7851	--	--	--	--	--	--	gmx03010	Ribosome
100817853	LOC100817853	oxalate--CoA ligase && Q9SMT7.1 RecName: Full=Oxalate--CoA ligase; AltName: Full=4-coumarate--CoA ligase isoform 8; Short=At4CL8; AltName: Full=4-coumarate--CoA ligase-like 10; AltName: Full=Acyl-activating enzyme 3; AltName: Full=Adenosine monophosphate	0.200039	3.05242	2.1071	0.366374	0.118474	0.516204	0.0688859	69.2178	4.37278	400.832	268.797	162.99	15.9667	4.50639	89.1696	61.8997	44.3781	68.3981	GO:0008152||GO:0008150	metabolic process||biological_process			GO:0003824||GO:0003674	catalytic activity||molecular_function	gmx00630||gmx01100	Glyoxylate and dicarboxylate metabolism||Metabolic pathways
100301880	LOC100301880	peroxisomal biogenesis factor 11 family protein%2C transcript variant X1 && Q9LQ73.1 RecName: Full=Peroxisomal membrane protein 11C; AltName: Full=Peroxin-11C; Short=AtPEX11c && PF05648:Peroxisomal biogenesis factor 11 (PEX11)	86.6034	81.2782	64.6279	73.1387	70.0708	68.6994	90.4343	65.4979	69.6242	48.0933	50.2378	54.8344	72.1768	61.3532	53.295	64.41	60.8295	61.5177	GO:0016559||GO:0006996||GO:0007031||GO:0008150||GO:0009987||GO:0016043||GO:0048285||GO:0071840	peroxisome fission||organelle organization||peroxisome organization||biological_process||cellular process||cellular component organization||organelle fission||cellular component organization or biogenesis	GO:0005779||GO:0005622||GO:0005575||GO:0016021||GO:0016020||GO:0005777||GO:0005623||GO:0005737||GO:0005778||GO:0044439||GO:0043231||GO:0031090||GO:0031224||GO:0031231||GO:0031300||GO:0031301||GO:0031903||GO:0042579||GO:0043226||GO:0043227||GO:0043229||GO:	integral component of peroxisomal membrane||intracellular||cellular_component||integral component of membrane||membrane||peroxisome||cell||cytoplasm||peroxisomal membrane||peroxisomal part||intracellular membrane-bounded organelle||organelle membrane||int			--	--
100808133	LOC100808133	proteasome subunit beta type-7-B%2C transcript variant 1 && Q7DLS1.2 RecName: Full=Proteasome subunit beta type-7-B; AltName: Full=20S proteasome beta subunit B-2; AltName: Full=Proteasome component FC; AltName: Full=Proteasome subunit beta type-2; Flags:	56.7006	64.6146	40.8081	58.8801	50.4574	54.7522	67.8315	51.6327	55.9671	93.3285	87.2117	86.9001	64.1929	58.6326	90.3154	74.3281	70.9931	68.8792	GO:0051603||GO:0008152||GO:0006508||GO:0006807||GO:0008150||GO:0009056||GO:0009057||GO:0009987||GO:0019538||GO:0030163||GO:0043170||GO:0044237||GO:0044238||GO:0044248||GO:0044257||GO:0044260||GO:0044265||GO:0044267||GO:0071704||GO:1901564||GO:1901565||GO:	proteolysis involved in cellular protein catabolic process||metabolic process||proteolysis||nitrogen compound metabolic process||biological_process||catabolic process||macromolecule catabolic process||cellular process||protein metabolic process||protein c	GO:0005839||GO:0005622||GO:0005575||GO:0000502||GO:0005623||GO:0032991||GO:0044424||GO:0044464||GO:1902494||GO:1905368||GO:1905369	proteasome core complex||intracellular||cellular_component||proteasome complex||cell||protein-containing complex||intracellular part||cell part||catalytic complex||peptidase complex||endopeptidase complex	GO:0004298||GO:0003674||GO:0003824||GO:0004175||GO:0008233||GO:0070011||GO:0016787||GO:0070003||GO:0140096	threonine-type endopeptidase activity||molecular_function||catalytic activity||endopeptidase activity||peptidase activity||peptidase activity, acting on L-amino acid peptides||hydrolase activity||threonine-type peptidase activity||catalytic activity, acti	gmx03050	Proteasome
100815483	LOC100815483	GPN-loop GTPase 3%2C transcript variant X1 && Q4PF70.1 RecName: Full=GPN-loop GTPase 3 && PF03029:Conserved hypothetical ATP binding protein	22.9409	23.9235	21.7648	22.3622	23.9792	26.1892	38.468	58.2554	30.8542	152.496	137.744	137.597	72.8298	62.1661	109.543	86.2017	84.3776	84.4128	--	--	--	--	--	--	--	--
100782320	LOC100782320	cold-responsive protein kinase 1 && C0LGH3.2 RecName: Full=Probable LRR receptor-like serine/threonine-protein kinase At1g56140; Flags: Precursor && PF00069:Protein kinase domain	49.6033	59.1813	41.3317	11.4207	21.9726	12.6238	9.86121	68.0845	12.283	302.859	216.839	152.777	30.5108	8.85665	60.1956	41.6235	47.2731	46.4521	GO:0006468||GO:0008152||GO:0006464||GO:0006793||GO:0006796||GO:0006807||GO:0008150||GO:0009987||GO:0016310||GO:0019538||GO:0036211||GO:0043170||GO:0043412||GO:0044237||GO:0044238||GO:0044260||GO:0044267||GO:0071704||GO:1901564	protein phosphorylation||metabolic process||cellular protein modification process||phosphorus metabolic process||phosphate-containing compound metabolic process||nitrogen compound metabolic process||biological_process||cellular process||phosphorylation||p			GO:0004672||GO:0005524||GO:0003674||GO:0003824||GO:0016301||GO:0016740||GO:0016772||GO:0016773||GO:0140096||GO:0000166||GO:0005488||GO:0008144||GO:0017076||GO:0030554||GO:0032553||GO:0032555||GO:0032559||GO:0035639||GO:0036094||GO:0043167||GO:0043168||GO:	protein kinase activity||ATP binding||molecular_function||catalytic activity||kinase activity||transferase activity||transferase activity, transferring phosphorus-containing groups||phosphotransferase activity, alcohol group as acceptor||catalytic activit	--	--
100783237	LOC100783237	nuclear poly(A) polymerase 4 && O82312.2 RecName: Full=Nuclear poly(A) polymerase 2; Short=PAP(II); Short=Poly(A) polymerase II; AltName: Full=Polynucleotide adenylyltransferase 2 && PF04926:Poly(A) polymerase predicted RNA binding domain|PF01909:Nucleoti	23.7264	21.0724	17.1785	19.0116	16.9889	17.391	38.7973	67.0735	56.5578	175.565	115.628	121.38	82.6194	80.8043	109.44	67.0391	77.2667	85.0851	GO:0031123||GO:0043631||GO:0008152||GO:0006139||GO:0006396||GO:0006725||GO:0006807||GO:0008150||GO:0009987||GO:0010467||GO:0016070||GO:0034641||GO:0043170||GO:0044237||GO:0044238||GO:0046483||GO:0071704||GO:0090304||GO:1901360	RNA 3'-end processing||RNA polyadenylation||metabolic process||nucleobase-containing compound metabolic process||RNA processing||cellular aromatic compound metabolic process||nitrogen compound metabolic process||biological_process||cellular process||gene			GO:0003723||GO:0016779||GO:0004652||GO:0003674||GO:0003676||GO:0005488||GO:0097159||GO:1901363||GO:0003824||GO:0016740||GO:0016772||GO:0070566	RNA binding||nucleotidyltransferase activity||polynucleotide adenylyltransferase activity||molecular_function||nucleic acid binding||binding||organic cyclic compound binding||heterocyclic compound binding||catalytic activity||transferase activity||transfe	gmx03015	mRNA surveillance pathway
100790745	LOC100790745	calcium-dependent protein kinase 32 && Q6NLQ6.1 RecName: Full=Calcium-dependent protein kinase 32 && PF13499:EF-hand domain pair|PF00069:Protein kinase domain	15.2409	23.0213	18.1715	11.2172	13.112	11.3104	15.6079	79.6965	28.4438	213.618	205.328	191.035	36.4632	28.029	97.3184	66.7989	71.9322	63.8921	GO:0006468||GO:0008152||GO:0006464||GO:0006793||GO:0006796||GO:0006807||GO:0008150||GO:0009987||GO:0016310||GO:0019538||GO:0036211||GO:0043170||GO:0043412||GO:0044237||GO:0044238||GO:0044260||GO:0044267||GO:0071704||GO:1901564	protein phosphorylation||metabolic process||cellular protein modification process||phosphorus metabolic process||phosphate-containing compound metabolic process||nitrogen compound metabolic process||biological_process||cellular process||phosphorylation||p			GO:0005509||GO:0004672||GO:0005524||GO:0003674||GO:0005488||GO:0046872||GO:0043167||GO:0043169||GO:0003824||GO:0016301||GO:0016740||GO:0016772||GO:0016773||GO:0140096||GO:0000166||GO:0008144||GO:0017076||GO:0030554||GO:0032553||GO:0032555||GO:0032559||GO:	calcium ion binding||protein kinase activity||ATP binding||molecular_function||binding||metal ion binding||ion binding||cation binding||catalytic activity||kinase activity||transferase activity||transferase activity, transferring phosphorus-containing gro	gmx04626	Plant-pathogen interaction
100798912	LOC100798912	NHP2-like protein 1 && Q6P8E9.1 RecName: Full=NHP2-like protein 1; AltName: Full=High mobility group-like nuclear protein 2 homolog 1; AltName: Full=U4/U6.U5 small nuclear ribonucleoprotein SNU13; AltName: Full=U4/U6.U5 tri-snRNP 15.5 kDa protein && PF012	57.2859	51.4528	44.566	46.7455	36.8071	39.0125	49.0668	44.4943	41.0781	110.459	97.198	125.066	59.5798	77.3098	95.7218	77.6701	65.6753	68.7288	--	--	--	--	--	--	gmx03008||gmx03040	Ribosome biogenesis in eukaryotes||Spliceosome
100807117	LOC100807117	calcium-binding protein CAST && Q09011.1 RecName: Full=Calcium-binding protein CAST && PF13499:EF-hand domain pair|PF13405:EF-hand domain	0	0	0.663974	0.07408	0.826456	0	2.08929	114.613	2.02997	391.172	128.523	131.108	53.7597	9.08678	110.755	77.7518	68.6895	94.5396					GO:0005509||GO:0003674||GO:0005488||GO:0046872||GO:0043167||GO:0043169	calcium ion binding||molecular_function||binding||metal ion binding||ion binding||cation binding	gmx04626	Plant-pathogen interaction
100811184	LOC100811184	boron transporter 4%2C transcript variant X2 && Q9XI23.1 RecName: Full=Boron transporter 4 && PF00955:HCO3- transporter family	38.3507	23.041	41.9854	47.9464	56.8925	41.5449	9.61307	26.1893	12.3844	199.169	124.635	126.85	39.0864	61.9271	68.3555	67.4216	77.183	118.794	GO:0006820||GO:0006810||GO:0006811||GO:0008150||GO:0051179||GO:0051234	anion transport||transport||ion transport||biological_process||localization||establishment of localization	GO:0016021||GO:0005575||GO:0016020||GO:0031224||GO:0044425	integral component of membrane||cellular_component||membrane||intrinsic component of membrane||membrane part			--	--
100790612	LOC100790612	Cwf15 / Cwc15 cell cycle control family protein && Q2KJD3.1 RecName: Full=Spliceosome-associated protein CWC15 homolog && PF04889:Cwf15/Cwc15 cell cycle control protein	65.9585	61.3991	63.2129	63.5092	58.9873	62.9768	88.1991	51.3266	48.1716	76.4043	66.5478	75.7511	77.675	76.1044	64.1558	65.6579	51.5109	62.7976	GO:0000398||GO:0000375||GO:0000377||GO:0008152||GO:0006139||GO:0006396||GO:0006397||GO:0006725||GO:0006807||GO:0008150||GO:0008380||GO:0009987||GO:0010467||GO:0016070||GO:0016071||GO:0034641||GO:0043170||GO:0044237||GO:0044238||GO:0046483||GO:0071704||GO:	mRNA splicing, via spliceosome||RNA splicing, via transesterification reactions||RNA splicing, via transesterification reactions with bulged adenosine as nucleophile||metabolic process||nucleobase-containing compound metabolic process||RNA processing||mRN	GO:0005681||GO:0005622||GO:0005575||GO:0005623||GO:0005634||GO:0043231||GO:0032991||GO:0043226||GO:0043227||GO:0043229||GO:0044422||GO:0044424||GO:0044428||GO:0044446||GO:0044464||GO:1990904	spliceosomal complex||intracellular||cellular_component||cell||nucleus||intracellular membrane-bounded organelle||protein-containing complex||organelle||membrane-bounded organelle||intracellular organelle||organelle part||intracellular part||nuclear part|			gmx03040	Spliceosome
100305417	LOC100305417	protein kinase && P46573.2 RecName: Full=Protein kinase APK1B, chloroplastic; Flags: Precursor && PF07714:Protein tyrosine kinase	31.0144	21.7216	29.5708	24.8704	23.7945	23.3429	22.5214	111.475	49.9565	159.804	150.472	120.627	37.3459	29.7678	99.7902	73.0714	82.8552	84.7393	GO:0006468||GO:0008152||GO:0006464||GO:0006793||GO:0006796||GO:0006807||GO:0008150||GO:0009987||GO:0016310||GO:0019538||GO:0036211||GO:0043170||GO:0043412||GO:0044237||GO:0044238||GO:0044260||GO:0044267||GO:0071704||GO:1901564	protein phosphorylation||metabolic process||cellular protein modification process||phosphorus metabolic process||phosphate-containing compound metabolic process||nitrogen compound metabolic process||biological_process||cellular process||phosphorylation||p			GO:0004672||GO:0003674||GO:0003824||GO:0016301||GO:0016740||GO:0016772||GO:0016773||GO:0140096	protein kinase activity||molecular_function||catalytic activity||kinase activity||transferase activity||transferase activity, transferring phosphorus-containing groups||phosphotransferase activity, alcohol group as acceptor||catalytic activity, acting on	--	--
100799161	LOC100799161	PPPDE peptidase domain-containing protein 2-like && Q6ICB0.1 RecName: Full=Desumoylating isopeptidase 1; Short=DeSI-1; AltName: Full=PPPDE peptidase domain-containing protein 2; AltName: Full=Protein FAM152B && PF05903:PPPDE putative peptidase domain	45.3581	65.1615	59.4563	22.4185	29.9547	26.7613	12.8024	32.9553	15.0376	184.32	133.686	127.571	51.1093	47.414	101.415	71.1024	71.0812	77.7986	--	--	--	--	--	--	--	--
100806382	LOC100806382	patellin-3 && Q56Z59.2 RecName: Full=Patellin-3 && PF00650:CRAL/TRIO domain	78.5418	59.9653	74.547	84.1318	94.8439	91.5511	71.2833	69.3647	82.7759	13.5764	25.8276	19.1671	67.7632	80.487	55.1503	59.0433	84.799	56.3732	--	--	--	--	--	--	--	--
100527075	LOC100527075	C2 domain-containing protein && Q58FX0.1 RecName: Full=BON1-associated protein 2; AltName: Full=Protein BON1-ASSOCIATED PROTEIN 1-LIKE && PF00168:C2 domain	7.50762	22.8382	15.2054	4.88357	3.91128	5.48629	6.29938	124.204	22.8223	175.458	228.496	179.396	22.6785	5.699	58.3856	85.8599	92.3761	98.4146					GO:0005515||GO:0003674||GO:0005488	protein binding||molecular_function||binding	--	--
100787125	EF1BGAMMA3	EF1Bgamma class glutathione S-transferase && Q9FUM1.1 RecName: Full=Elongation factor 1-gamma; Short=EF-1-gamma; AltName: Full=eEF-1B gamma && PF00647:Elongation factor 1 gamma, conserved domain|PF00043:Glutathione S-transferase, C-terminal domain|PF02798	24.2159	28.4345	22.921	22.1609	20.1367	19.5974	46.4964	47.4498	55.8431	126.771	123.298	124.893	66.0735	98.8834	85.7818	84.419	75.3558	83.1451	GO:0006414||GO:0008152||GO:0006412||GO:0006518||GO:0006807||GO:0008150||GO:0009058||GO:0009059||GO:0009987||GO:0010467||GO:0019538||GO:0034641||GO:0034645||GO:0043043||GO:0043170||GO:0043603||GO:0043604||GO:0044237||GO:0044238||GO:0044249||GO:0044260||GO:	translational elongation||metabolic process||translation||peptide metabolic process||nitrogen compound metabolic process||biological_process||biosynthetic process||macromolecule biosynthetic process||cellular process||gene expression||protein metabolic pr			GO:0003746||GO:0005515||GO:0003674||GO:0003676||GO:0003723||GO:0005488||GO:0008135||GO:0097159||GO:1901363	translation elongation factor activity||protein binding||molecular_function||nucleic acid binding||RNA binding||binding||translation factor activity, RNA binding||organic cyclic compound binding||heterocyclic compound binding	--	--
102664843	LOC102664843	calmodulin-binding protein 60 E && Q9FKL6.1 RecName: Full=Calmodulin-binding protein 60 B && PF07887:Calmodulin binding protein-like	36.1105	44.7759	32.3023	33.3861	33.1019	36.0323	14.6558	59.4907	25.2475	178.631	159.069	143.235	38.6961	56.1828	99.489	49.5108	53.8916	61.5305	GO:0006950||GO:0008150||GO:0050896	response to stress||biological_process||response to stimulus			GO:0005516||GO:0005515||GO:0003674||GO:0005488	calmodulin binding||protein binding||molecular_function||binding	--	--
100784629	LOC100784629	cysteine-rich and transmembrane domain-containing protein WIH1%2C transcript variant X2 && - && PF12734:Cysteine-rich TM module stress tolerance	7.08856	21.7161	8.98676	5.63195	6.04309	7.1279	6.09684	21.7548	3.58543	330.411	228.787	169.036	23.7658	10.5536	88.2666	72.0488	70.596	72.4831	--	--	--	--	--	--	--	--
100791620	LOC100791620	ras-related protein RHN1-like%2C transcript variant X1 && P31583.1 RecName: Full=Ras-related protein RHN1 && PF00071:Ras family	17.1044	21.418	12.9538	13.2082	11.3686	12.9377	20.5601	46.7868	17.9358	257.11	138.52	129.419	42.5095	58.1673	117.146	78.6066	70.072	87.0953	GO:0007264||GO:0007165||GO:0035556||GO:0007154||GO:0008150||GO:0009987||GO:0023052||GO:0050789||GO:0050794||GO:0050896||GO:0051716||GO:0065007	small GTPase mediated signal transduction||signal transduction||intracellular signal transduction||cell communication||biological_process||cellular process||signaling||regulation of biological process||regulation of cellular process||response to stimulus|			GO:0005525||GO:0000166||GO:0001882||GO:0001883||GO:0003674||GO:0005488||GO:0017076||GO:0019001||GO:0032549||GO:0032550||GO:0032553||GO:0032555||GO:0032561||GO:0035639||GO:0036094||GO:0043167||GO:0043168||GO:0097159||GO:0097367||GO:1901265||GO:1901363	GTP binding||nucleotide binding||nucleoside binding||purine nucleoside binding||molecular_function||binding||purine nucleotide binding||guanyl nucleotide binding||ribonucleoside binding||purine ribonucleoside binding||ribonucleotide binding||purine ribonu	gmx04144||gmx04145	Endocytosis||Phagosome
100785006	LOC100785006	uncharacterized LOC100785006 && - && PF04601:Domain of unknown function (DUF569)	10.286	12.0397	14.4551	16.4662	15.8358	17.002	8.06389	47.811	11.5028	263.355	134.282	131.058	28.8926	15.9698	105.274	87.1613	118.405	114.684	--	--	--	--	--	--	--	--
100816734	LOC100816734	60S ribosomal protein L19-3 && Q9SRX2.1 RecName: Full=60S ribosomal protein L19-1; AltName: Full=Protein EMBRYO DEFECTIVE 2386 && PF01280:Ribosomal protein L19e	8.96147	10.9024	6.06612	5.15028	5.89313	4.60731	12.4977	53.8483	7.55913	351.71	174.418	165.423	28.3132	37.5735	120.966	47.4593	65.5302	45.0501	GO:0006412||GO:0008152||GO:0006518||GO:0006807||GO:0008150||GO:0009058||GO:0009059||GO:0009987||GO:0010467||GO:0019538||GO:0034641||GO:0034645||GO:0043043||GO:0043170||GO:0043603||GO:0043604||GO:0044237||GO:0044238||GO:0044249||GO:0044260||GO:0044267||GO:	translation||metabolic process||peptide metabolic process||nitrogen compound metabolic process||biological_process||biosynthetic process||macromolecule biosynthetic process||cellular process||gene expression||protein metabolic process||cellular nitrogen c	GO:0005622||GO:0005840||GO:0005575||GO:0005623||GO:0044464||GO:0005737||GO:0032991||GO:0043226||GO:0043228||GO:0043229||GO:0043232||GO:0044424||GO:0044444||GO:1990904	intracellular||ribosome||cellular_component||cell||cell part||cytoplasm||protein-containing complex||organelle||non-membrane-bounded organelle||intracellular organelle||intracellular non-membrane-bounded organelle||intracellular part||cytoplasmic part||ri	GO:0003735||GO:0003674||GO:0005198	structural constituent of ribosome||molecular_function||structural molecule activity	gmx03010	Ribosome
100795024	LOC100795024	uncharacterized LOC100795024 && - && PF05421:Protein of unknown function (DUF751)	108.819	75.9211	109.021	112.645	93.0337	96.973	85.7914	77.9488	87.1448	17.6675	24.4593	26.5129	30.1966	38.7326	34.4495	46.4176	46.1882	39.6765	--	--	--	--	--	--	--	--
100804917	LOC100804917	heat shock cognate 70 kDa protein 2-like && P09189.1 RecName: Full=Heat shock cognate 70 kDa protein && PF00012:Hsp70 protein	42.6704	41.8636	46.096	36.9875	30.3261	31.7806	46.5872	52.3943	61.3942	162.531	126.871	109.493	49.6571	64.4278	50.72	63.3117	57.8334	73.5318	--	--	--	--	--	--	gmx03040||gmx04141||gmx04144	Spliceosome||Protein processing in endoplasmic reticulum||Endocytosis
100806374	LOC100806374	uncharacterized LOC100806374 && - && -	0.171108	1.55075	2.67622	0.731233	0	0	2.38311	54.5131	3.38413	242.009	120.653	136.947	62.7615	29.2063	162.474	94.3516	101.15	129.3	--	--	--	--	--	--	--	--
100799565	LOC100799565	E3 ubiquitin-protein ligase RGLG2%2C transcript variant X3 && Q9LY87.1 RecName: Full=E3 ubiquitin-protein ligase RGLG2; AltName: Full=RING domain ligase 2 && PF07002:Copine|PF13920:Zinc finger, C3HC4 type (RING finger)	6.92336	8.09018	8.35266	7.33827	9.50273	7.53661	12.8232	40.1832	15.1464	221.661	130.217	129.552	64.6326	49.0402	106.65	86.0936	115.654	120.025	--	--	--	--	--	--	--	--
100804361	LOC100804361	putative UDP-glucose glucosyltransferase && Q9MB73.1 RecName: Full=Limonoid UDP-glucosyltransferase; Short=LGTase; Short=Limonoid GTase; Short=Limonoid glucosyltransferase && PF00201:UDP-glucoronosyl and UDP-glucosyl transferase	56.6051	69.0453	60.7459	36.6072	45.5473	37.6328	22.0244	18.4105	21.8128	135.098	108.351	113.703	67.2029	75.7903	54.0988	68.8197	81.1485	65.0421	GO:0008152||GO:0008150	metabolic process||biological_process			GO:0016758||GO:0003674||GO:0003824||GO:0016740||GO:0016757	transferase activity, transferring hexosyl groups||molecular_function||catalytic activity||transferase activity||transferase activity, transferring glycosyl groups	--	--
732656	LOC732656	dehydration-responsive element binding protein 3 && Q84QC2.1 RecName: Full=Ethylene-responsive transcription factor ERF017 && PF00847:AP2 domain	51.4033	93.5294	90.3431	1.68747	7.01586	3.51783	8.04532	9.82539	12.2759	239.351	239.484	116.771	2.15352	0.244378	3.29282	110.225	85.775	61.7604	GO:0006355||GO:0008152||GO:0006139||GO:0006351||GO:0006725||GO:0006807||GO:0008150||GO:0009058||GO:0009059||GO:0009889||GO:0009987||GO:0010467||GO:0010468||GO:0010556||GO:0016070||GO:0018130||GO:0019219||GO:0019222||GO:0019438||GO:0031323||GO:0031326||GO:	regulation of transcription, DNA-templated||metabolic process||nucleobase-containing compound metabolic process||transcription, DNA-templated||cellular aromatic compound metabolic process||nitrogen compound metabolic process||biological_process||biosynthe			GO:0003700||GO:0003677||GO:0003674||GO:0140110||GO:0003676||GO:0005488||GO:0097159||GO:1901363	DNA-binding transcription factor activity||DNA binding||molecular_function||transcription regulator activity||nucleic acid binding||binding||organic cyclic compound binding||heterocyclic compound binding	--	--
100775500	LOC100775500	peroxisomal membrane protein 13 && Q9SRR0.1 RecName: Full=Peroxisomal membrane protein 13; AltName: Full=Peroxin-13; Short=AtPEX13; AltName: Full=Peroxisome biogenesis protein 13; AltName: Full=Pex13p; AltName: Full=Protein ABERRANT PEROXISOME MORPHOLOGY	73.003	62.7679	61.3263	55.7588	62.2644	50.1699	69.5265	58.2564	45.0351	97.0285	78.4069	76.8634	43.8071	33.826	79.2013	64.9444	57.6007	66.3989	--	--	--	--	--	--	gmx04146	Peroxisome
100800652	LOC100800652	uncharacterized LOC100800652%2C transcript variant 2 && - && -	29.1006	60.9417	56.3959	15.8335	20.5913	15.0565	4.89336	51.5304	17.9644	214.558	127.513	104.521	44.1239	35.4196	148.467	54.9	75.243	58.5866	--	--	--	--	--	--	--	--
547596	PTI1B	Pti1 kinase-like protein%2C transcript variant 2 && Q41328.2 RecName: Full=Pto-interacting protein 1; Short=Pti1; AltName: Full=Pto kinase interactor 1 && PF07714:Protein tyrosine kinase	16.836	19.7264	21.818	15.6562	12.1079	12.5423	11.6299	77.178	14.9377	215.139	139.302	158.78	56.7895	29.4167	122.687	62.9658	71.3654	75.3624	GO:0006468||GO:0008152||GO:0006464||GO:0006793||GO:0006796||GO:0006807||GO:0008150||GO:0009987||GO:0016310||GO:0019538||GO:0036211||GO:0043170||GO:0043412||GO:0044237||GO:0044238||GO:0044260||GO:0044267||GO:0071704||GO:1901564	protein phosphorylation||metabolic process||cellular protein modification process||phosphorus metabolic process||phosphate-containing compound metabolic process||nitrogen compound metabolic process||biological_process||cellular process||phosphorylation||p			GO:0004672||GO:0003674||GO:0003824||GO:0016301||GO:0016740||GO:0016772||GO:0016773||GO:0140096	protein kinase activity||molecular_function||catalytic activity||kinase activity||transferase activity||transferase activity, transferring phosphorus-containing groups||phosphotransferase activity, alcohol group as acceptor||catalytic activity, acting on	gmx04626	Plant-pathogen interaction
100808469	LOC100808469	NAC domain-containing protein 91 && B5X570.1 RecName: Full=NAC domain-containing protein 14; Short=ANAC014; AltName: Full=Protein NTM1-like 2 && PF02365:No apical meristem (NAM) protein	76.1317	107.685	74.1302	20.1542	44.0655	21.9785	9.84562	25.9607	17.7047	186.711	197.301	177.86	12.7559	15.5959	12.1227	51.8848	46.4156	35.2587	GO:0006355||GO:0008152||GO:0006139||GO:0006351||GO:0006725||GO:0006807||GO:0008150||GO:0009058||GO:0009059||GO:0009889||GO:0009987||GO:0010467||GO:0010468||GO:0010556||GO:0016070||GO:0018130||GO:0019219||GO:0019222||GO:0019438||GO:0031323||GO:0031326||GO:	regulation of transcription, DNA-templated||metabolic process||nucleobase-containing compound metabolic process||transcription, DNA-templated||cellular aromatic compound metabolic process||nitrogen compound metabolic process||biological_process||biosynthe			GO:0003677||GO:0003674||GO:0003676||GO:0005488||GO:0097159||GO:1901363	DNA binding||molecular_function||nucleic acid binding||binding||organic cyclic compound binding||heterocyclic compound binding	--	--
100798621	LOC100798621	ATP-dependent Clp protease proteolytic subunit 5%2C chloroplastic-like%2C transcript variant X1 && Q9S834.1 RecName: Full=ATP-dependent Clp protease proteolytic subunit 5, chloroplastic; AltName: Full=Endopeptidase ClpP5; Short=nClpP5; AltName: Full=nClpP	75.1672	47.9268	58.0249	86.7078	73.77	81.6385	73.6858	49.7545	60.1509	15.4602	25.723	24.7422	75.5431	95.563	63.7222	80.2742	78.7042	66.2515	--	--	--	--	--	--	--	--
100780376	LOC100780376	uncharacterized LOC100780376 && - && PF15365:Proline-rich nuclear receptor coactivator	35.6975	55.4975	41.4007	39.2055	29.2538	32.2173	91.6232	119.612	89.8884	173.382	87.3498	90.8506	12.7517	17.8287	56.2415	53.6989	54.3346	50.3016	--	--	--	--	--	--	--	--
100776188	LOC100776188	GATA transcription factor 7 && O65515.1 RecName: Full=GATA transcription factor 7 && PF00320:GATA zinc finger	50.9402	72.4785	84.2956	46.9916	63.4838	48.5829	51.5348	89.6287	52.1743	99.9389	86.8487	81.3995	44.4103	32.6359	60.8839	52.7538	58.3141	51.9004	GO:0006355||GO:0008152||GO:0006139||GO:0006351||GO:0006725||GO:0006807||GO:0008150||GO:0009058||GO:0009059||GO:0009889||GO:0009987||GO:0010467||GO:0010468||GO:0010556||GO:0016070||GO:0018130||GO:0019219||GO:0019222||GO:0019438||GO:0031323||GO:0031326||GO:	regulation of transcription, DNA-templated||metabolic process||nucleobase-containing compound metabolic process||transcription, DNA-templated||cellular aromatic compound metabolic process||nitrogen compound metabolic process||biological_process||biosynthe			GO:0003700||GO:0008270||GO:0043565||GO:0003674||GO:0140110||GO:0005488||GO:0046872||GO:0043167||GO:0043169||GO:0046914||GO:0003676||GO:0003677||GO:0097159||GO:1901363	DNA-binding transcription factor activity||zinc ion binding||sequence-specific DNA binding||molecular_function||transcription regulator activity||binding||metal ion binding||ion binding||cation binding||transition metal ion binding||nucleic acid binding||	--	--
100815651	LOC100815651	CBL-interacting protein kinase 2 && Q7X996.1 RecName: Full=CBL-interacting protein kinase 2; AltName: Full=OsCIPK02 && PF03822:NAF domain|PF00069:Protein kinase domain	10.1966	9.87711	11.5978	10.3943	7.67099	12.8781	12.0698	31.7239	14.8337	193.013	80.3894	94.8254	72.515	90.1793	217.575	70.878	88.8024	99.5963	GO:0007165||GO:0006468||GO:0007154||GO:0008150||GO:0009987||GO:0023052||GO:0050789||GO:0050794||GO:0050896||GO:0051716||GO:0065007||GO:0008152||GO:0006464||GO:0006793||GO:0006796||GO:0006807||GO:0016310||GO:0019538||GO:0036211||GO:0043170||GO:0043412||GO:	signal transduction||protein phosphorylation||cell communication||biological_process||cellular process||signaling||regulation of biological process||regulation of cellular process||response to stimulus||cellular response to stimulus||biological regulation			GO:0004672||GO:0005524||GO:0003674||GO:0003824||GO:0016301||GO:0016740||GO:0016772||GO:0016773||GO:0140096||GO:0000166||GO:0005488||GO:0008144||GO:0017076||GO:0030554||GO:0032553||GO:0032555||GO:0032559||GO:0035639||GO:0036094||GO:0043167||GO:0043168||GO:	protein kinase activity||ATP binding||molecular_function||catalytic activity||kinase activity||transferase activity||transferase activity, transferring phosphorus-containing groups||phosphotransferase activity, alcohol group as acceptor||catalytic activit	--	--
100500365	LOC100500365	soluble inorganic pyrophosphatase 1 && Q93V56.1 RecName: Full=Soluble inorganic pyrophosphatase 1; AltName: Full=Pyrophosphate phospho-hydrolase 1; Short=PPase 1 && PF00719:Inorganic pyrophosphatase	6.39709	18.0198	5.90499	6.25574	9.07924	7.13848	13.2439	42.4704	14.6677	227.72	167.251	154.981	63.6755	40.4468	87.2229	74.9895	98.2681	90.6993	GO:0006796||GO:0008152||GO:0006793||GO:0008150||GO:0009987||GO:0044237	phosphate-containing compound metabolic process||metabolic process||phosphorus metabolic process||biological_process||cellular process||cellular metabolic process	GO:0005737||GO:0005622||GO:0005575||GO:0005623||GO:0044424||GO:0044464	cytoplasm||intracellular||cellular_component||cell||intracellular part||cell part	GO:0000287||GO:0004427||GO:0003674||GO:0005488||GO:0046872||GO:0043167||GO:0043169||GO:0003824||GO:0016462||GO:0016787||GO:0016817||GO:0016818	magnesium ion binding||inorganic diphosphatase activity||molecular_function||binding||metal ion binding||ion binding||cation binding||catalytic activity||pyrophosphatase activity||hydrolase activity||hydrolase activity, acting on acid anhydrides||hydrolas	gmx00190	Oxidative phosphorylation
100790530	LOC100790530	28 kDa heat- and acid-stable phosphoprotein && Q62785.1 RecName: Full=28 kDa heat- and acid-stable phosphoprotein; AltName: Full=PDGF-associated protein; Short=PAP; AltName: Full=PDGFA-associated protein 1; Short=PAP1 >Q3UHX2.1 RecName: Full=28 kDa heat-	46.0725	55.4604	56.3328	61.1829	58.3018	60.4824	48.1869	37.2705	43.1031	101.042	86.5714	63.1259	46.8011	53.8304	98.2008	67.9198	74.5038	67.7713	--	--	--	--	--	--	--	--
100801993	LOC100801993	wall-associated receptor kinase-like 8 && Q9SA25.1 RecName: Full=Wall-associated receptor kinase-like 8; Flags: Precursor && PF07714:Protein tyrosine kinase|PF13947:Wall-associated receptor kinase galacturonan-binding	32.0615	64.2101	47.3271	10.1939	11.3306	11.849	24.7362	66.1204	42.3644	143.338	171.013	186.978	53.35	44.5767	35.1023	59.318	62.9227	57.4612	GO:0006468||GO:0008152||GO:0006464||GO:0006793||GO:0006796||GO:0006807||GO:0008150||GO:0009987||GO:0016310||GO:0019538||GO:0036211||GO:0043170||GO:0043412||GO:0044237||GO:0044238||GO:0044260||GO:0044267||GO:0071704||GO:1901564	protein phosphorylation||metabolic process||cellular protein modification process||phosphorus metabolic process||phosphate-containing compound metabolic process||nitrogen compound metabolic process||biological_process||cellular process||phosphorylation||p			GO:0004672||GO:0030247||GO:0003674||GO:0003824||GO:0016301||GO:0016740||GO:0016772||GO:0016773||GO:0140096||GO:0001871||GO:0030246||GO:0005488	protein kinase activity||polysaccharide binding||molecular_function||catalytic activity||kinase activity||transferase activity||transferase activity, transferring phosphorus-containing groups||phosphotransferase activity, alcohol group as acceptor||cataly	--	--
100170715	NAC22	NAC domain protein && F4JN35.1 RecName: Full=Protein NTM1-like 9; AltName: Full=Calmodulin-binding NAC protein && PF02365:No apical meristem (NAM) protein	46.6953	77.2069	53.5261	40.0973	42.7525	39.4683	22.2314	41.1312	39.6938	137.449	109.223	105.838	56.291	62.4854	71.6739	58.942	61.4863	57.7104	GO:0006355||GO:0008152||GO:0006139||GO:0006351||GO:0006725||GO:0006807||GO:0008150||GO:0009058||GO:0009059||GO:0009889||GO:0009987||GO:0010467||GO:0010468||GO:0010556||GO:0016070||GO:0018130||GO:0019219||GO:0019222||GO:0019438||GO:0031323||GO:0031326||GO:	regulation of transcription, DNA-templated||metabolic process||nucleobase-containing compound metabolic process||transcription, DNA-templated||cellular aromatic compound metabolic process||nitrogen compound metabolic process||biological_process||biosynthe			GO:0003677||GO:0003674||GO:0003676||GO:0005488||GO:0097159||GO:1901363	DNA binding||molecular_function||nucleic acid binding||binding||organic cyclic compound binding||heterocyclic compound binding	--	--
novel.326	-	- && - && -	83.1757	102.084	79.0219	76.0607	77.3088	66.1498	86.3626	46.0112	43.5622	29.8478	35.4932	38.5479	58.2807	55.3664	64.9076	70.2919	52.0181	53.4799	--	--	--	--	--	--	--	--
100778658	LOC100778658	acetyl-CoA carboxylase 1 && Q38970.1 RecName: Full=Acetyl-CoA carboxylase 1; Short=AtACC1; AltName: Full=Protein EMBRYO DEFECTIVE 22; AltName: Full=Protein GURKE; AltName: Full=Protein PASTICCINO 3; Includes: RecName: Full=Biotin carboxylase && -	4.75017	2.76894	4.23308	3.82729	4.3129	4.65293	5.59569	50.8957	16.3664	187.025	126.288	178.791	52.6964	66.6279	58.947	99.3111	100.188	148.823	--	--	--	--	--	--	--	--
100780590	LOC100780590	- && Q3E8W4.1 RecName: Full=Receptor-like protein kinase ANXUR2; Flags: Precursor && PF00069:Protein kinase domain	0.385111	0.951888	1.03928	0.688234	0.26126	0.572177	2.22235	76.2541	8.2817	298.97	219.438	217.935	28.6182	12.983	118.866	38.3251	49.6562	39.5609	GO:0006468||GO:0008152||GO:0006464||GO:0006793||GO:0006796||GO:0006807||GO:0008150||GO:0009987||GO:0016310||GO:0019538||GO:0036211||GO:0043170||GO:0043412||GO:0044237||GO:0044238||GO:0044260||GO:0044267||GO:0071704||GO:1901564	protein phosphorylation||metabolic process||cellular protein modification process||phosphorus metabolic process||phosphate-containing compound metabolic process||nitrogen compound metabolic process||biological_process||cellular process||phosphorylation||p			GO:0004672||GO:0005524||GO:0003674||GO:0003824||GO:0016301||GO:0016740||GO:0016772||GO:0016773||GO:0140096||GO:0000166||GO:0005488||GO:0008144||GO:0017076||GO:0030554||GO:0032553||GO:0032555||GO:0032559||GO:0035639||GO:0036094||GO:0043167||GO:0043168||GO:	protein kinase activity||ATP binding||molecular_function||catalytic activity||kinase activity||transferase activity||transferase activity, transferring phosphorus-containing groups||phosphotransferase activity, alcohol group as acceptor||catalytic activit	--	--
100778162	WRKY76	WRKY transcription factor 76 && Q9LY00.1 RecName: Full=Probable WRKY transcription factor 70; AltName: Full=WRKY DNA-binding protein 70 && PF03106:WRKY DNA -binding domain	24.1196	28.1051	28.3226	6.98204	2.91955	9.84342	14.2028	120.52	38.2925	109.837	138.803	227.157	44.7551	12.966	79.8984	71.9691	71.5946	81.019	GO:0006355||GO:0008152||GO:0006139||GO:0006351||GO:0006725||GO:0006807||GO:0008150||GO:0009058||GO:0009059||GO:0009889||GO:0009987||GO:0010467||GO:0010468||GO:0010556||GO:0016070||GO:0018130||GO:0019219||GO:0019222||GO:0019438||GO:0031323||GO:0031326||GO:	regulation of transcription, DNA-templated||metabolic process||nucleobase-containing compound metabolic process||transcription, DNA-templated||cellular aromatic compound metabolic process||nitrogen compound metabolic process||biological_process||biosynthe			GO:0003700||GO:0043565||GO:0003674||GO:0140110||GO:0003676||GO:0003677||GO:0005488||GO:0097159||GO:1901363	DNA-binding transcription factor activity||sequence-specific DNA binding||molecular_function||transcription regulator activity||nucleic acid binding||DNA binding||binding||organic cyclic compound binding||heterocyclic compound binding	--	--
100801827	LOC100801827	calreticulin-3 && O04153.2 RecName: Full=Calreticulin-3; AltName: Full=Protein PRIORITY IN SWEET LIFE 1; Flags: Precursor && PF00262:Calreticulin family	46.7024	86.4029	67.6071	52.6835	57.2545	57.6069	25.1287	76.7418	46.4392	96.5254	96.7431	95.3634	39.098	32.8634	87.7754	54.8313	43.848	47.4249	GO:0006457||GO:0008150||GO:0009987	protein folding||biological_process||cellular process	GO:0005783||GO:0005622||GO:0005575||GO:0005623||GO:0005737||GO:0043231||GO:0012505||GO:0043226||GO:0043227||GO:0043229||GO:0044424||GO:0044444||GO:0044464	endoplasmic reticulum||intracellular||cellular_component||cell||cytoplasm||intracellular membrane-bounded organelle||endomembrane system||organelle||membrane-bounded organelle||intracellular organelle||intracellular part||cytoplasmic part||cell part	GO:0005509||GO:0051082||GO:0005515||GO:0003674||GO:0005488||GO:0046872||GO:0043167||GO:0043169	calcium ion binding||unfolded protein binding||protein binding||molecular_function||binding||metal ion binding||ion binding||cation binding	gmx04141||gmx04145	Protein processing in endoplasmic reticulum||Phagosome
100807817	LOC100807817	glutamate receptor 2.8-like && Q9C5V5.2 RecName: Full=Glutamate receptor 2.8; AltName: Full=Ligand-gated ion channel 2.8; Flags: Precursor && PF00060:Ligand-gated ion channel|PF00497:Bacterial extracellular solute-binding proteins, family 3	6.85626	23.0948	14.6073	9.47704	11.2882	16.0842	28.0462	127.625	76.6022	114.255	126.589	128.727	43.966	42.266	88.9229	74.8456	99.5103	75.214			GO:0016020||GO:0005575	membrane||cellular_component	GO:0004970||GO:0003674||GO:0004871||GO:0004888||GO:0038023||GO:0005215||GO:0005216||GO:0005230||GO:0022857||GO:0008066||GO:0015075||GO:0015267||GO:0015276||GO:0015318||GO:0022803||GO:0022824||GO:0022834||GO:0022835||GO:0022836||GO:0022838||GO:0022839||GO:	ionotropic glutamate receptor activity||molecular_function||signal transducer activity||transmembrane signaling receptor activity||signaling receptor activity||transporter activity||ion channel activity||extracellular ligand-gated ion channel activity||tr	--	--
100792189	LOC100792189	BTB/POZ domain-containing protein At5g41330 && Q9FN67.1 RecName: Full=BTB/POZ domain-containing protein At5g41330 && PF02214:BTB/POZ domain	3.7483	12.2562	8.607	1.38935	2.14066	1.36534	4.36403	74.4177	10.7347	298.115	133.881	125.552	27.0046	22.0213	148.188	66.3926	93.8659	73.227	GO:0051260||GO:0008150||GO:0009987||GO:0022607||GO:0016043||GO:0043933||GO:0044085||GO:0051259||GO:0065003||GO:0071840	protein homooligomerization||biological_process||cellular process||cellular component assembly||cellular component organization||protein-containing complex subunit organization||cellular component biogenesis||protein complex oligomerization||protein-conta			GO:0005515||GO:0003674||GO:0005488	protein binding||molecular_function||binding	--	--
100791870	LOC100791870	probable WRKY transcription factor 40 && Q9SAH7.1 RecName: Full=Probable WRKY transcription factor 40; AltName: Full=WRKY DNA-binding protein 40 && PF03106:WRKY DNA -binding domain	0	0.240627	0.806797	1.059	0	0.213154	1.95132	39.443	3.17276	117.747	91.561	238.881	152.389	66.989	145.809	63.4428	81.5311	101.502	GO:0006355||GO:0008152||GO:0006139||GO:0006351||GO:0006725||GO:0006807||GO:0008150||GO:0009058||GO:0009059||GO:0009889||GO:0009987||GO:0010467||GO:0010468||GO:0010556||GO:0016070||GO:0018130||GO:0019219||GO:0019222||GO:0019438||GO:0031323||GO:0031326||GO:	regulation of transcription, DNA-templated||metabolic process||nucleobase-containing compound metabolic process||transcription, DNA-templated||cellular aromatic compound metabolic process||nitrogen compound metabolic process||biological_process||biosynthe			GO:0003700||GO:0043565||GO:0003674||GO:0140110||GO:0003676||GO:0003677||GO:0005488||GO:0097159||GO:1901363	DNA-binding transcription factor activity||sequence-specific DNA binding||molecular_function||transcription regulator activity||nucleic acid binding||DNA binding||binding||organic cyclic compound binding||heterocyclic compound binding	--	--
100306121	LOC100306121	chloroplast processing peptidase-like && Q8H0W1.2 RecName: Full=Chloroplast processing peptidase; AltName: Full=Signal peptidase I-3; Flags: Precursor && PF00717:Peptidase S24-like	30.1114	38.3107	41.0435	24.7768	22.5069	20.0378	17.8803	71.6934	22.2246	161.303	196.074	155.078	24.383	30.9881	95.5342	44.5148	71.5214	36.9028	--	--	--	--	--	--	gmx03060	Protein export
100795409	LOC100795409	uncharacterized LOC100795409 && - && PF10151:Uncharacterised conserved protein (DUF2359)	1.36946	1.67974	1.38039	2.50524	1.514	2.3766	5.23162	19.9071	6.88374	219.347	135.451	148.008	56.5005	77.4593	103.527	91.6519	108.523	120.945	--	--	--	--	--	--	--	--
100499766	LOC100499766	uncharacterized LOC100499766 && Q9C9C6.1 RecName: Full=60S ribosomal protein L6-2 && PF01159:Ribosomal protein L6e|PF03868:Ribosomal protein L6, N-terminal domain	32.6445	31.4153	38.9524	29.7116	30.7007	33.4822	59.9716	38.588	31.4721	116.888	115.441	89.5787	50.972	57.5816	98.4371	83.1886	80.7484	83.5493	GO:0006412||GO:0008152||GO:0006518||GO:0006807||GO:0008150||GO:0009058||GO:0009059||GO:0009987||GO:0010467||GO:0019538||GO:0034641||GO:0034645||GO:0043043||GO:0043170||GO:0043603||GO:0043604||GO:0044237||GO:0044238||GO:0044249||GO:0044260||GO:0044267||GO:	translation||metabolic process||peptide metabolic process||nitrogen compound metabolic process||biological_process||biosynthetic process||macromolecule biosynthetic process||cellular process||gene expression||protein metabolic process||cellular nitrogen c	GO:0005622||GO:0005840||GO:0005575||GO:0005623||GO:0044464||GO:0005737||GO:0032991||GO:0043226||GO:0043228||GO:0043229||GO:0043232||GO:0044424||GO:0044444||GO:1990904	intracellular||ribosome||cellular_component||cell||cell part||cytoplasm||protein-containing complex||organelle||non-membrane-bounded organelle||intracellular organelle||intracellular non-membrane-bounded organelle||intracellular part||cytoplasmic part||ri	GO:0003735||GO:0003674||GO:0005198	structural constituent of ribosome||molecular_function||structural molecule activity	gmx03010	Ribosome
100785159	LOC100785159	uncharacterized LOC100785159 && - && -	37.0277	51.6271	51.4587	31.3908	40.944	37.3049	38.615	26.6455	26.1387	127.425	130.281	107.421	48.2445	49.0089	64.8811	85.4553	79.4376	69.5773	--	--	--	--	--	--	--	--
100820344	LOC100820344	THO complex subunit 4D%2C transcript variant X2 && Q6NQ72.1 RecName: Full=THO complex subunit 4D; AltName: Full=ALYREF homolog 4; Short=AtALY4 && PF00076:RNA recognition motif. (a.k.a. RRM, RBD, or RNP domain)|PF13865:C-terminal duplication domain of Frie	51.7464	46.0759	56.6908	59.9337	61.2448	60.5316	40.6657	45.075	38.6024	114.923	80.9774	81.4172	46.6566	56.2902	77.6001	61.0507	61.5205	60.7232					GO:0003676||GO:0000166||GO:0003674||GO:0005488||GO:0097159||GO:1901363||GO:0036094||GO:1901265	nucleic acid binding||nucleotide binding||molecular_function||binding||organic cyclic compound binding||heterocyclic compound binding||small molecule binding||nucleoside phosphate binding	gmx03013||gmx03015||gmx03040	RNA transport||mRNA surveillance pathway||Spliceosome
100817016	LOC100817016	26S proteasome non-ATPase regulatory subunit 12 homolog A && Q9FIB6.1 RecName: Full=26S proteasome non-ATPase regulatory subunit 12 homolog A; AltName: Full=26S proteasome regulatory subunit RPN5a; Short=AtRPN5a; AltName: Full=26S proteasome regulatory su	44.6237	36.8456	44.239	53.072	40.3857	45.9855	70.3989	61.7247	54.3058	79.2604	83.8207	82.4739	75.7146	79.1472	56.4613	64.0169	62.2619	63.0109					GO:0005515||GO:0003674||GO:0005488	protein binding||molecular_function||binding	gmx03050	Proteasome
100526885	LOC100526885	vacuolar protein sorting-associated protein && Q9SKI2.2 RecName: Full=Vacuolar protein sorting-associated protein 2 homolog 1; Short=AtVPS2-1; AltName: Full=Charged multivesicular body protein 2 homolog 1; AltName: Full=ESCRT-III complex subunit VPS2 homo	46.6511	60.9538	52.5046	29.427	42.0721	27.3655	32.5937	40.5591	27.2504	164.911	130.967	88.2132	30.5426	42.3158	111.087	55.2253	51.8911	61.1978	GO:0007034||GO:0006810||GO:0008150||GO:0051179||GO:0051234	vacuolar transport||transport||biological_process||localization||establishment of localization					gmx04144	Endocytosis
100194422	LOC100194422	heat shock protein 90-2 && P36181.1 RecName: Full=Heat shock cognate protein 80 && PF02518:Histidine kinase-, DNA gyrase B-, and HSP90-like ATPase|PF00183:Hsp90 protein	34.0177	40.4778	38.3143	26.5426	22.7486	25.5255	68.1159	55.419	64.5046	101.929	103.468	121.369	64.0196	86.5221	47.1466	71.6177	61.8891	61.0218	GO:0006457||GO:0006950||GO:0008150||GO:0009987||GO:0050896	protein folding||response to stress||biological_process||cellular process||response to stimulus			GO:0005524||GO:0051082||GO:0000166||GO:0003674||GO:0005488||GO:0008144||GO:0017076||GO:0030554||GO:0032553||GO:0032555||GO:0032559||GO:0035639||GO:0036094||GO:0043167||GO:0043168||GO:0097159||GO:0097367||GO:1901265||GO:1901363||GO:0005515	ATP binding||unfolded protein binding||nucleotide binding||molecular_function||binding||drug binding||purine nucleotide binding||adenyl nucleotide binding||ribonucleotide binding||purine ribonucleotide binding||adenyl ribonucleotide binding||purine ribonu	gmx04141||gmx04626	Protein processing in endoplasmic reticulum||Plant-pathogen interaction
100782269	LOC100782269	lipase-like PAD4 && Q9S745.1 RecName: Full=Lipase-like PAD4; AltName: Full=Protein ENHANCED DISEASE SUSCEPTIBILITY 9; AltName: Full=Protein PHYTOALEXIN DEFICIENT 4; Short=AtPAD4 && PF01764:Lipase (class 3)	7.84431	18.0815	12.8633	6.27615	11.9901	7.3726	6.16202	54.5155	21.3266	189.697	121.607	136.716	47.2081	83.0145	99.6657	77.7689	89.1763	103.329	GO:0006629||GO:0008152||GO:0008150||GO:0044238||GO:0071704	lipid metabolic process||metabolic process||biological_process||primary metabolic process||organic substance metabolic process					--	--
100789495	LOC100789495	ubiquitin-conjugating enzyme E2 variant 1C-like && Q9SJ44.1 RecName: Full=Ubiquitin-conjugating enzyme E2 variant 1C; Short=Ubc enzyme variant 1C; AltName: Full=Protein MMS ZWEI HOMOLOG 3 && PF00179:Ubiquitin-conjugating enzyme	50.1917	44.8098	43.3999	37.0724	36.275	32.0256	64.2264	56.4667	37.3716	111.908	91.7457	76.4706	76.0402	54.2629	80.8593	79.0954	58.9428	61.6677	--	--	--	--	--	--	--	--
100813909	LOC100813909	eukaryotic translation initiation factor 6-2%2C transcript variant X2 && Q9M060.1 RecName: Full=Eukaryotic translation initiation factor 6-2; Short=AteIF-6;2 && PF01912:eIF-6 family	36.5097	37.8047	32.8854	38.9427	27.8759	31.2218	57.3059	61.8082	40.4154	138.605	101.297	108.699	53.6795	51.3355	75.5132	66.3932	67.9396	64.3019	GO:0042256||GO:0042254||GO:0006996||GO:0008150||GO:0009987||GO:0022607||GO:0016043||GO:0022613||GO:0022618||GO:0034622||GO:0042255||GO:0043933||GO:0044085||GO:0065003||GO:0070925||GO:0071826||GO:0071840	mature ribosome assembly||ribosome biogenesis||organelle organization||biological_process||cellular process||cellular component assembly||cellular component organization||ribonucleoprotein complex biogenesis||ribonucleoprotein complex assembly||cellular p			GO:0043022||GO:0003674||GO:0005488||GO:0043021||GO:0044877	ribosome binding||molecular_function||binding||ribonucleoprotein complex binding||protein-containing complex binding	gmx03008	Ribosome biogenesis in eukaryotes
100799582	LOC100799582	shaggy-related protein kinase eta && Q39011.2 RecName: Full=Shaggy-related protein kinase eta; AltName: Full=ASK-eta; AltName: Full=Protein BRASSINOSTEROID INSENSITIVE 2; AltName: Full=Protein ULTRACURVATA 1 && PF00069:Protein kinase domain	26.0001	28.5317	28.8226	30.7243	28.0471	29.2933	39.4334	61.4982	45.6992	140.845	85.8917	97.737	61.7226	54.8909	101.161	73.5499	80.0701	78.01	GO:0006468||GO:0008152||GO:0006464||GO:0006793||GO:0006796||GO:0006807||GO:0008150||GO:0009987||GO:0016310||GO:0019538||GO:0036211||GO:0043170||GO:0043412||GO:0044237||GO:0044238||GO:0044260||GO:0044267||GO:0071704||GO:1901564	protein phosphorylation||metabolic process||cellular protein modification process||phosphorus metabolic process||phosphate-containing compound metabolic process||nitrogen compound metabolic process||biological_process||cellular process||phosphorylation||p			GO:0004672||GO:0005524||GO:0003674||GO:0003824||GO:0016301||GO:0016740||GO:0016772||GO:0016773||GO:0140096||GO:0000166||GO:0005488||GO:0008144||GO:0017076||GO:0030554||GO:0032553||GO:0032555||GO:0032559||GO:0035639||GO:0036094||GO:0043167||GO:0043168||GO:	protein kinase activity||ATP binding||molecular_function||catalytic activity||kinase activity||transferase activity||transferase activity, transferring phosphorus-containing groups||phosphotransferase activity, alcohol group as acceptor||catalytic activit	gmx04075	Plant hormone signal transduction
778036	MYB62	MYB transcription factor MYB62 && Q2V9B0.1 RecName: Full=Transcription factor MYB1R1; AltName: Full=Myb-related protein R1; Short=StMYB1R-1 && PF00249:Myb-like DNA-binding domain	59.9622	52.7891	48.2839	41.4595	54.2684	36.4022	20.2132	35.857	24.8152	138.595	105.672	110.216	38.7756	46.9435	92.6453	57.085	77.6737	47.7006					GO:0003677||GO:0003674||GO:0003676||GO:0005488||GO:0097159||GO:1901363	DNA binding||molecular_function||nucleic acid binding||binding||organic cyclic compound binding||heterocyclic compound binding	--	--
547597	GSTL3	glutathione S-transferase L3 && Q9LZ06.1 RecName: Full=Glutathione S-transferase L3; Short=AtGSTL3; AltName: Full=GST class-lambda member 3 && PF13410:Glutathione S-transferase, C-terminal domain|PF13417:Glutathione S-transferase, N-terminal domain	58.888	86.6527	64.0629	93.8619	79.498	91.913	66.7643	49.3231	51.1153	21.1365	22.8968	22.7404	75.4761	54.209	54.8693	72.9957	56.7613	66.1926					GO:0005515||GO:0003674||GO:0005488	protein binding||molecular_function||binding	gmx00480||gmx01100	Glutathione metabolism||Metabolic pathways
547787	SCAM-4	calmodulin && P0DH95.1 RecName: Full=Calmodulin-1; Short=CaM-1 >P0DH96.1 RecName: Full=Calmodulin-4; Short=CaM-4 && PF13499:EF-hand domain pair	8.18644	48.6202	33.8483	4.93585	19.1533	10.1532	3.11048	49.6149	11.1474	296.779	188.749	163.344	30.1557	12.8115	68.9695	40.7237	49.5378	48.8964					GO:0005509||GO:0003674||GO:0005488||GO:0046872||GO:0043167||GO:0043169	calcium ion binding||molecular_function||binding||metal ion binding||ion binding||cation binding	gmx04626	Plant-pathogen interaction
100775872	LOC100775872	calcium-binding protein KRP1 && Q9LSQ6.1 RecName: Full=Calcium-binding protein PBP1; AltName: Full=KIC-related protein 2; AltName: Full=PINOID-binding protein 1 && PF13833:EF-hand domain pair	6.50907	19.9774	23.5962	11.4247	2.16846	12.0476	6.53764	109.788	43.33	222.565	134.742	126.943	30.5397	13.2433	99.6152	77.4276	46.4492	101.535					GO:0005509||GO:0003674||GO:0005488||GO:0046872||GO:0043167||GO:0043169	calcium ion binding||molecular_function||binding||metal ion binding||ion binding||cation binding	gmx03420	Nucleotide excision repair
100795302	LOC100795302	NDR1/HIN1-like protein 10 && Q9SJ52.1 RecName: Full=Protein YLS9; AltName: Full=Protein NDR1/HIN1-LIKE 10; Short=AtNHL10; AltName: Full=Protein YELLOW-LEAF-SPECIFIC GENE 9 && PF03168:Late embryogenesis abundant protein	1.90758	1.21724	2.97486	0.13975	1.26535	0	0.525519	72.3776	1.65945	296.683	186.31	193.304	35.8372	9.82241	57.6717	71.2811	72.3375	82.7753	--	--	--	--	--	--	--	--
100815336	LOC100815336	1-aminocyclopropane-1-carboxylate oxidase-like && Q9MB94.1 RecName: Full=1-aminocyclopropane-1-carboxylate oxidase; Short=ACC oxidase; AltName: Full=Ethylene-forming enzyme; Short=EFE && PF14226:non-haem dioxygenase in morphine synthesis N-terminal|PF0317	0.373994	3.49543	0.71626	0	0	0.120637	0.300508	32.1776	3.94169	219.483	169.473	144.447	44.7231	44.5966	123.744	104.168	54.2067	139.537	GO:0055114||GO:0008152||GO:0008150	oxidation-reduction process||metabolic process||biological_process			GO:0016491||GO:0003674||GO:0003824	oxidoreductase activity||molecular_function||catalytic activity	gmx00270||gmx01100||gmx01110	Cysteine and methionine metabolism||Metabolic pathways||Biosynthesis of secondary metabolites
100813091	LOC100813091	cytochrome P450 94C1 && Q9ZUX1.1 RecName: Full=Cytochrome P450 94C1 && PF00067:Cytochrome P450	20.1195	46.5102	45.7456	1.47549	13.5592	2.34889	0.605288	7.01548	0	353.02	234.713	229.665	12.0391	8.45783	26.7502	35.1264	28.4333	18.7813	GO:0055114||GO:0008152||GO:0008150	oxidation-reduction process||metabolic process||biological_process			GO:0005506||GO:0016705||GO:0020037||GO:0003674||GO:0005488||GO:0046872||GO:0043167||GO:0043169||GO:0046914||GO:0003824||GO:0016491||GO:0046906||GO:0048037||GO:0097159||GO:1901363	iron ion binding||oxidoreductase activity, acting on paired donors, with incorporation or reduction of molecular oxygen||heme binding||molecular_function||binding||metal ion binding||ion binding||cation binding||transition metal ion binding||catalytic act	--	--
100775518	LOC100775518	G-type lectin S-receptor-like serine/threonine-protein kinase At1g34300 && Q9XID3.1 RecName: Full=G-type lectin S-receptor-like serine/threonine-protein kinase At1g34300; Flags: Precursor && PF00954:S-locus glycoprotein domain|PF00069:Protein kinase domai	13.0866	19.147	15.3121	7.61328	10.0374	9.2315	15.1343	74.8803	51.4358	197.968	140.043	138.931	34.3495	32.0783	78.671	76.0439	89.7807	80.1121	GO:0048544||GO:0006468||GO:0000003||GO:0007154||GO:0008037||GO:0008150||GO:0009856||GO:0009875||GO:0009987||GO:0022414||GO:0032501||GO:0044706||GO:0051704||GO:0008152||GO:0006464||GO:0006793||GO:0006796||GO:0006807||GO:0016310||GO:0019538||GO:0036211||GO:	recognition of pollen||protein phosphorylation||reproduction||cell communication||cell recognition||biological_process||pollination||pollen-pistil interaction||cellular process||reproductive process||multicellular organismal process||multi-multicellular o			GO:0004672||GO:0005524||GO:0003674||GO:0003824||GO:0016301||GO:0016740||GO:0016772||GO:0016773||GO:0140096||GO:0000166||GO:0005488||GO:0008144||GO:0017076||GO:0030554||GO:0032553||GO:0032555||GO:0032559||GO:0035639||GO:0036094||GO:0043167||GO:0043168||GO:	protein kinase activity||ATP binding||molecular_function||catalytic activity||kinase activity||transferase activity||transferase activity, transferring phosphorus-containing groups||phosphotransferase activity, alcohol group as acceptor||catalytic activit	--	--
100778486	LOC100778486	uncharacterized LOC100778486 && - && PF05212:Protein of unknown function (DUF707)	14.7971	18.7438	16.3801	13.9784	10.1935	11.4121	14.6832	74.913	22.8653	170.001	111.549	123.415	62.8862	48.56	111.231	68.0596	93.5853	92.2691	--	--	--	--	--	--	--	--
100775561	LOC100775561	40S ribosomal protein S29%2C transcript variant X2 && Q680P8.2 RecName: Full=40S ribosomal protein S29 && -	32.3159	42.1235	33.0431	28.7441	20.2552	20.8243	44.4506	33.7047	21.9792	121.271	115.53	103.857	63.7642	60.7454	105.8	88.7832	66.7989	74.5274	--	--	--	--	--	--	gmx03010	Ribosome
100795506	HDT4	histone deacetylase HDT1-like && Q8LJS2.1 RecName: Full=Histone deacetylase HDT1; AltName: Full=Histone deacetylase 2a; Short=HD2a; AltName: Full=Nucleolar histone deacetylase HD2-p39 && -	41.667	38.5334	25.8149	24.5899	27.1452	26.6764	28.3504	28.5997	25.2894	112.76	133.99	129.014	61.9542	94.8892	93.5266	58.9982	66.4473	59.2964	--	--	--	--	--	--	--	--
100792317	LOC100792317	60S ribosomal protein L12 && O50003.1 RecName: Full=60S ribosomal protein L12 && PF00298:Ribosomal protein L11, RNA binding domain|PF03946:Ribosomal protein L11, N-terminal domain	26.7764	39.359	22.7001	20.7862	20.0122	18.3307	42.9808	27.9701	29.103	120.821	110.077	121.421	54.1732	86.6281	102.855	80.0473	73.5628	79.5363	GO:0006412||GO:0008152||GO:0006518||GO:0006807||GO:0008150||GO:0009058||GO:0009059||GO:0009987||GO:0010467||GO:0019538||GO:0034641||GO:0034645||GO:0043043||GO:0043170||GO:0043603||GO:0043604||GO:0044237||GO:0044238||GO:0044249||GO:0044260||GO:0044267||GO:	translation||metabolic process||peptide metabolic process||nitrogen compound metabolic process||biological_process||biosynthetic process||macromolecule biosynthetic process||cellular process||gene expression||protein metabolic process||cellular nitrogen c	GO:0005840||GO:0005622||GO:0005575||GO:0005623||GO:0005737||GO:0032991||GO:0043226||GO:0043228||GO:0043229||GO:0043232||GO:0044424||GO:0044444||GO:0044464||GO:1990904	ribosome||intracellular||cellular_component||cell||cytoplasm||protein-containing complex||organelle||non-membrane-bounded organelle||intracellular organelle||intracellular non-membrane-bounded organelle||intracellular part||cytoplasmic part||cell part||ri	GO:0003735||GO:0003674||GO:0005198	structural constituent of ribosome||molecular_function||structural molecule activity	gmx03010	Ribosome
100790119	AMT2.1	ammonium transporter AMT2.1 && Q9M6N7.2 RecName: Full=Ammonium transporter 2; Short=AtAMT2 && PF00909:Ammonium Transporter Family	14.3244	12.4309	13.6358	0.578414	0.350704	0.145528	2.10711	43.669	7.74888	252.735	270.851	172.819	12.7152	8.96639	36.9001	84.2128	74.7913	67.9851	GO:0015696||GO:0006810||GO:0006811||GO:0006812||GO:0008150||GO:0051179||GO:0051234||GO:0071705	ammonium transport||transport||ion transport||cation transport||biological_process||localization||establishment of localization||nitrogen compound transport	GO:0016020||GO:0005575	membrane||cellular_component	GO:0008519||GO:0003674||GO:0005215||GO:0022857||GO:0008324||GO:0015075	ammonium transmembrane transporter activity||molecular_function||transporter activity||transmembrane transporter activity||cation transmembrane transporter activity||ion transmembrane transporter activity	--	--
100819720	LOC100819720	CTD nuclear envelope phosphatase 1 homolog && Q29I63.1 RecName: Full=CTD nuclear envelope phosphatase 1 homolog; AltName: Full=Serine/threonine-protein phosphatase dullard homolog && PF03031:NLI interacting factor-like phosphatase	44.4735	49.8953	50.1882	51.0355	47.9528	48.0089	53.759	72.4118	55.11	99.5524	76.2202	63.4987	53.1277	47.4686	83.5706	58.5822	58.0028	62.6585	--	--	--	--	--	--	--	--
[truncated: 6,545 more rows]

## Sheet: B
ID	gene_name	gene_description	WT_0h_1_fpkm	WT_0h_2_fpkm	WT_0h_3_fpkm	gmsweet15_0h_1_fpkm	gmsweet15_0h_2_fpkm	gmsweet15_0h_3_fpkm	WT_24h_1_fpkm	WT_24h_2_fpkm	WT_24h_3_fpkm	gmsweet15_24h_1_fpkm	gmsweet15_24h_2_fpkm	gmsweet15_24h_3_fpkm	WT_48h_1_fpkm	WT_48h_2_fpkm	WT_48h_3_fpkm	gmsweet15_48h_1_fpkm	gmsweet15_48h_2_fpkm	gmsweet15_48h_3_fpkm	biological_process	biological_process_description	cellular_component	cellular_component_description	molecular_function	molecular_function_description	pathway_id	pathway
[truncated: 3,546 more rows]

[truncated: 4 more sheets: C, D, E, F]
