# Supplementary material for: Comparative transcriptome profiling reveals the importance of GmSWEET15 in soybean susceptibility to Sclerotinia sclerotiorum
Source: Front Microbiol. 2023 Jan 26;14:1119016. doi: 10.3389/fmicb.2023.1119016 (PMC9909833; doi:10.3389/fmicb.2023.1119016)
Supplement: Supplementary file 17 [file Table_11.XLSX]

## Sheet: Sheet2
Name	Forward primer	Reverse primer	Gene ID	Purpose
Ssβtubulin	GATGGCTACCTTCTCCGTCG	ATGACAGCGGAGACCAAGTG	SS1G_04652	genomic DNA quantitative PCR; quantifying S. sclerotiorum biomass
GmEF-1α	TGAACCACCCTGGTCAGATT	TCCAGCATCACCATTCTTCA	GLYMA_05G163800	qRT-PCR; endogenous control of soybean;quantifying S. sclerotiorum biomass as a reference gene for normalizing soybean biomass
Glyma14g15270	TCGTCATCCACTACCTTTGTCG	GGAAGGTCCCAAGGGTCGTA	GLYMA_14G152700	qRT-PCR; evaluate the reliability of RNA-seq
Glyma13g27840	CAGTGCTTTTGCTCCATGCAC	GCAGGTGCTGCTATTTATTCCA	GLYMA_13G278400	qRT-PCR; evaluate the reliability of RNA-seq
Glyma17g03010	TGGAGGGCCAGGAACCATTA	GATCCTCCATCTGGGGTTGC	GLYMA_17G030100	qRT-PCR; evaluate the reliability of RNA-seq
Glyma14g00130	TCCAAGTGGGCAACACAAAC	CGGAATGCAGCTTTGGATGG	GLYMA_14G001300	qRT-PCR; evaluate the reliability of RNA-seq
PR10-like	AATAGAAAGCATTGATGAGGCG	GGACCAGCAACCAATTTGGAG	LOC100101844	qRT-PCR; evaluate the reliability of RNA-seq
Glyma17g03040	GGACGAAATCACCTCCCCTG	TCTTGATTGTTCCAGGGCCA	GLYMA_17G030400	qRT-PCR; evaluate the reliability of RNA-seq
SAM22	TACAGCTACAGCGTGGTTGG	GTTGGGCTCAGCATCTCCTT	LOC547915	qRT-PCR; evaluate the reliability of RNA-seq
Glyma07g24360	TACGGATGCTGACAACGTCAT	CCCAAGTTAGCCTCATCAATCG	GLYMA_07G243600	qRT-PCR; evaluate the reliability of RNA-seq
AtSWEET15	CAATGACATATGCATAGCGATTCCAA	GGACTCATCACGACAATACTCTTAAG	AT5G13170	qRT-PCR; homologous gene of SWEET15 in Arabidopsis thaliana
AtActin8	CACTTTCCAGCAGATGTGGATC	AATGCCTGGACCTGCTTCAT	AT1G49240	qRT-PCR; endogenous control of Arabidopsis thaliana
